# Supplementary material for: Genome-wide analysis of dental caries and periodontitis combining clinical and self-reported data
Source: Nat Commun. 2019 Jun 24;10:2773. doi: 10.1038/s41467-019-10630-1 (PMC6591304; doi:10.1038/s41467-019-10630-1)
Supplement: Supplementary file 4 — Supplementary Dataset 1 [file 41467_2019_10630_MOESM4_ESM.xlsx]

## Sheet: .
Supplementary Data 1. Cohorts participating in analysis
Acronym	Full name	Ethical approval	No with GWA in paper	Study design (1), catchment area (2), and recruitment strategy(3)	Aim of basic study	Ancestral groups included in GWAS	Recruitment age, period	DNA source, sequencing information	PMIDs for cohort references	Acronym
ARIC	Atherosclerosis Risk in Communities	The institutional review board at the University of North Carolina, NC	DMFS 4,409	(1) Cohort study with clinically assessed dental status	The ARIC study aimed to investigate atherosclerosis and its etiology in a prospective study	European	Age 45-64 years	Blood	2646917, 11701471, 23459936, 26962152	ARIC
			DFSS 4,409	(2) USA (Jackson, MS; Washington County, MD; suburban Minneapolis, MN; Forsyth County, NC)			Recruited 1987-89, 1990-92, 1993-95, 1996-98	Affymetrix Genome-Wide Human SNP Array 6.0
			N teeth 4,409					1KGP phase 1 version 3
			Periodontitis 4,655	(3) A random selection from the defined populations were invited to participate
COHRA1	The Center for Oral Health in Appalachia cohort 1 (COHRA1) part of GENEVA caries	The University of Pittsburgh Institutional Review Board, PA, site approval, West Virginia University Institutional Review Board, WV	DMFS 887	(1) Family based cohort study with clinically assessed dental status	To determine the contributions of individual, family, and community factors to oral diseases in Appalachian children	European	Age 18+ years	Saliva , swab, mouthwash	18522740, 23064961, 24347629, 23259602, 20091798	COHRA1
			DFSS 887	(2) USA (Appalachian of western Pennsylvania; northern West Virginia			Recruited 2002-2009	Illumina Human610 Quadv1_B
			N teeth 887					1KGP phase 1 version 2
			Periodontitis disease 711	(3) Recruited by announcments in the target regions
DRDR	Dental Registry and DNA Repository (DRDR) of the University of Pittsburgh School of Dental Medicine	The University of Pittsburgh Institutional Review Board, PA	DMFS 229	(1) Cohort study with clinically assessed dental status	To understand possible relationships between caries experience and systemic diseases	European	Age 17-84 years	Saliva	19826602, 23259602	DRDR
			DFSS 229	(2) USA (Pittsburg area)			Recruited 2006 - 2007	Illumina Human610 Quadv1_B
			N teeth 229	(3) Those seeking care at School of Dental Medicine, University of Pittsburg				1KGP phase 1 version 3
			Periodontal disease 0
HCHS/SOL	Hispanic Community Health Study/Study of Latinos	Institutional Review Boards of all participating entities approved this study	DMFS 11,816	(1) Cohort study with clinically assessed dental status	To describe the health status of Hispanic/Latino people in the USA and undersand the aetiology of many diseases	Hispanic/ Latino	Age 18-74 years	Blood	20609344, 20609343, 26748518, 26662797	HCHS/SOL
			DFSS 11,816	(2) USA (Bronx, NY; Chicago, IL; Miami, FL; San Diego, CA)			Recruited 2008 and 2011.	Illumina custom array based on Illumina Omni 2.5-8v1.1 plus 150,000 custom markers
			N teeth 11,816	(3) Stratified two-stage area probability sample of household addresses				Imputed to 1KG phase 1 version 3
			Periodontitis 10,948
MDC	Malmö Diet and Cancer Study	The Ethics Committee at Lund University, Sweden	DMFS 842	(1) Cohort study with clinically assessed dental status	The inital goal of the MDCS was to study the impact of diet on cancer incidence and mortality	European	age 45-64 years	Blood	8429286, 11916347, 19936945 24886783	MDC
			DFSS 842	(2) Sweden, city of Malmö			Recruited 1991-1996	Illumina HumanOmniExpress BeadChip v.1
			N teeth 842	(3) All living in Malmö and born between 1923 and 1950 were contacted				1KGP phase 1 version 3
			Periodontitis 0
NFBC 1966	Northern Finland Birth Cohort 1966	The Ethical Committee of Northern Ostrobothnia Hospital District, Finland	DMFS 1,483	(1) Cohort study with clinically assessed dental status	To study health and development of babies born in 1966, with special emphasis on neurological outcomes	European	Age 46-47 years	Blood	2976931, 19060910, 23704328, 29038961	NFBC 1966
			DFSS 1,483	(2) Finland (The Oulu and Lapland provinces, Northern Finland)			Recruited 2012-2013	Illumina HumanCNV‐370DUO
			N teeth 1,483					1KGP phase 1 version 3
			Periodontal disease 0	(3) All babies born in the year 1966 in the catchment area
SHIP	Study of Health in Pomerania	The Local Ethics committee of the University of Greifswald, Germany	DMFS 3,362	(1) Cohort study with clinically assessed dental status	To assess prevalence and incidence of common risk factors, subclinical disorders and clinical diseases; and investigate the associations among risk factors, subclinical disorders and clinical diseases.	European	Age 20-81 years	Blood	20167617, 15645936, 25496455, 25496455, 24024966	SHIP
			DFSS 3,362	(2) Germany (West Pomerania, Northeastern Germany)			Recruited 1997-2001	Affymetrix Human SNP Array 6.0
			N teeth 3,362	(3) Two-stage cluster sampling design by sex and age				1KGP phase 1 version 3
			Periodontal disease 3,065
SHIP-TREND	Study of Health in Pomerania Trend	The Local Ethics committee of the University of Greifswald, Germany	DMFS 944	(1) Cohort study with clinically assessed dental status	see SHIP	European	Age 20-83 years	Blood	20167617, 15645936, 25496455, 25496455, 24024966	SHIP-TREND
			DFSS 944	(2) Germany (West Pomerania, Northeastern Germany)			Recruited 2008-2012	Affymetrix Human SNP Array 6.0
			N teeth 944	(3) A stratified random sample from population registries				1KGP phase 1 version 3
			Periodontitis 879
TWINGENE	Swedish Twin Biobank	The Local ethics committee at Karolinska Institutet, Sweden	DMFS 2,820	(1) Cohort study with clinically assessed dental status	Initially created to investigate the role of smoking on cancer and CVD	European	Age 93-46 years	Blood	17254424, 23137839, 26544805	TWINGENE
			DFSS 2,820	(2) Sweden (all parts)			Recruited 2004-2008	Illumina OmniExpress
			N teeth 2,820	(3) All twins born before 1958 who were registered in the Swedish Twin Register				Imputed to 1KG phase 1 version 3
			Periodontitis 1,944
WGHS	Women's Genome Health Study	The Brigham and Women’s Hospital Institutional Review Board for Human Subjects Research	DMFS 0	(1) Cohort study with self-reported dental status	The aim of WGHS was to create a genome-wide database for healthy American women participating in in the Women’s Health Study (WHS)	European	Age 45+ years	Blood	18070814, 25385537, 29928831	WGHS
			DFSS 0	(2) Female health professionals in Women’s Health Study			Recruited 1992-1995	HumanHap300 Duo '+' or combination of HumanHuman300 Duo and iSelect
			N teeth 1,353	(3) 70.6% of all women in WHS
			Periodontal disease 22,290					1KGP phase 1 version 3
BBJ	BioBank Japan	The research ethics committees at the Institute of Medical Science, the University of Tokyo, the RIKEN Yokohama Institute, and the 12 cooperating hospitals	DMFS 0	(1) Open source biobank in Japanese with clinically assessed dental status	The aim was to create an infrastructure for genetic research for common diseases	Japanese	Age <20 - >80 years	Blood	28189464, 28190657, 25672891	BBJ
			DFSS 0	(2) Multi-institutional hospital-based register			Recruited 2003-2018	Illumina HumanOmniExpressExomeBeadChip or in combination of Illumina HumanOmniExpress and HumanExome BeadChips
			N teeth 1,361*	(3) Participants with a diagnosis of any of 47 target diseases in the hospital registers were invited to participate
			Periodontitis 16,773					1KGP East Asian ancestry samples
TMDUAGP	Tokyo Medical and Dental University aggressive periodontitis study	The ethical committee of Tokyo Medical and Dental University	Periodontitis 514	(1) Cohort study with clinically assessed dental status	The aim was to study the effect of genetic factors on aggressive periodontitis in the Japanese population.	Japanese	Age 22-46 years	Blood	28682159, 29031612	TMDUAGP
				(2) Japan (Tokyo)			Recruited 2013-2015	Illumina HumanCoreExome-12(v1.1) and HumanCoreExome-24(v1.0)
				(3) Cases were recruited through the periodontal department of Tokyo Medical and Dental University				1KGP East Asian ancestry samples
UKB	UK Biobank	The North West Multi-centre Research Ethics Committee (MREC), which covers the UK; England and Wales the Patient Information Advisory Group (PIAG). replaced by the National Information Governance Board for Health & Social Care (NIGB), Scotland the Community Health Index Advisory Group (CHIAG).	Dentures 461,031	(1) Open source biobank in UK with self-reported oral status	To establish a large-scale open-access prospective cohort study in the UK	European	Age 40 to 69 years	Blood	25826379	UKB
			Loose teeth 461,031	(2) Participants within reasonable travelling distance of 22 assessment centers in England, Wales and Scotland			Recruited 2007-2010	Affymetrix UK Biobank Axiom array and Affymetrix UK BiLEVE Axiom array
			Bleeding gums 461,031	(3) Participants were identified from National Health Service (NHS) records and invited to participate				Imputation to joint UK10K and HRC reference panel (v3 genetic data release)
			Painful gums 461,031
			Toothache 461,031
			Ulcers 461,031
* Nteeth was only available within BBJ for participants with periodontitis. The decision was therefore made to not include these data in the GLIDE Nteeth meta-analysis
