# Supplementary material for: Genome-wide analysis of dental caries and periodontitis combining clinical and self-reported data
Source: Nat Commun. 2019 Jun 24;10:2773. doi: 10.1038/s41467-019-10630-1 (PMC6591304; doi:10.1038/s41467-019-10630-1)
Supplement: Supplementary file 5 — Supplementary Dataset 2 [file 41467_2019_10630_MOESM5_ESM.xlsx]

## Sheet: .
Supplementary Data 2. Description of genotyping, quality control and statistical analysis
Study name	Genotyping						Sample quality control and exclusion criteria			Prephasing software	Imputation		Association analyses
	DNA source	Genotyping array	Genotype calling algorithm	Inclusion criteria			Call rate per SNP	Call rate per participant	Other exclusion criteria		Imputation software	Reference panel	Analyses software	Covariates
				MAF	Call rate	p-val for HWE
ARIC	Blood	Affymetrix Genome-Wide Human SNP Array 6.0	Birdseed calling algorithm	>=0.01	>=0.95	>1e-5	>=0.95	>=0.95	1) ethnic outliers 2) first and second degree relatives 3) duplicates 4) gender mismatch 5) extreme heterozygosity	ShapeIt/HapiUR/Eagle	Minimac3	1000G Phase 1 version 3	PLINK/SUGEN	sex, age, age^2, exam center, PC1-PC10
COHRA1	Saliva , swab, mouthwash	Illumina Human610 Quadv1_B	BeadStudio version 3.3.7	>=0.02	>=0.95	> 1e-4	>=0.9993	>=0.998		SHAPEIT	IMPUTE2	1000G Phase 1 version 2	PLINK	sex, age , age^2 PC1,PC2
DRDR	Saliva	Illumina Human610 Quadv1_B	BeadStudio version 3.3.7	>=0.02	>=0.95	> 1e-4	>=0.9993	>=0.998		SHAPEIT	IMPUTE2	1000G Phase 1 version 3	PLINK	sex, age , age^2, PC1,PC2
HCHS/SOL	Blood	Illumina custom array based on Illumina Omni 2.5-8v1.1 plus 150,000 custom markers	GenomeStudio	No cutoff used	>=0.98	>1e-5	>=0.98	>=0.99	We applied standard quality-assurance and quality-control methods (Laurie et al., 2010; PMID: 20718045). At the sample level, we checked for annotated or genetic sex, gross chromosomal anomalies (Laurie et al., 2012; PMID: 22561516), relatedness (Conomos et al., 2016; PMID: 26748516), and population structure (Conomos et al., 2015; PMID: 25810074), missing call rates, batch effects, and duplicate…	SHAPEIT2 (v.2.r644)	IMPUTE2 (v.2.3.0)	1000G Phase 1 version 3	GENESIS	sex, age, age^2, study center, PC1-PC5, genetic analysis groups, log-transformed sampling weights (for details on last two, see Conomos et al., 2016 - pmid in Supplementary Table 1))
MDC	Blood	Illumina HumanOmniExpress BeadChip v.1	GenomeStudio	>=0.01	>=0.95	>1e-7				SHAPEIT2	IMPUTE	1000G Phase 1 version 3	SNPTEST	age , age^2, PC1-PC10,
NFBC1966	Blood	Illumina HumanCNV‐370DUO	Beadstudio	>=0.01	>=0.95	>1e -4					IMPUTE	1000G Phase 1 version 3	SNPTEST	PC1-PC4
SHIP	Blood	Affymetrix Human SNP Array 6.0	Birdseed2	No cutoff used	>=0.8	>1e-4	>0.80	>0.92	Duplicate samples (by estimated IBD) and individuals with reported/genotyped gender mismatch	IMPUTE v2.1.2.3	IMPUTE v2.2.2	1000G Phase 1 version 3	SNPTEST 2.4.1	age , age^2
SHIP-TREND	Blood	Affymetrix Human SNP Array 6.0	GenCall	No cutoff used	>=0.9	>1e-4	>0.90	>0.94	Duplicate samples (by estimated IBD) and individuals with reported/genotyped gender mismatch	IMPUTE v2.1.2.3	IMPUTE v2.2.2	1000G Phase 1 version 3	SNPTEST 2.4.1	age , age^2
TWINGENE	Blood	Illumina OmniExpress	GenomeStudio 2010.3	No cutoff used	>=0.95	>1e-5	>=0.97	>=0.97	1) Heterozygosity, (F-mean(F))/sd(Z) ≥5 2) Sex-check based on the heterozygosity rates on the X-chromosome 3) missing phenotypes used in analysis	SHAPEIT	Minimac3	1000G Phase 1 version 3	PLINK	sex PC1-PC2, age , age^2 *
WGHS	Blood	HumanHap300 Duo '+' or combination of HumanHuman300 Duo and iSelect	BeadStudio version 3.3	No cutoff used	>=0.98	>1e-6	>=0.98	>=0.90	1) Ethnic outliers	MaCH v1.0.16	Minimac	1000G Phase 1 version 3	ProABEL	age, age^2, PC1-PC10
BBJ	Blood	Illumina HumanOmniExpressExomeBeadChip or in combination of Illumina HumanOmniExpress and HumanExome BeadChips	GenomeStudio V2011.1	No cutoff used	>=0.99	>1e-6		>=0.98	1) Mismatch between reported and genetic sex 2) kinship-check 3) Outliers in PCA analysis (4pop)	SHAPEIT2	Minimac3	1000G East Asian ancestry samples	Mach2dat	age, age^2, PC1,PC2
TMDUAGP	Blood	Illumina HumanCoreExome-12(v1.1) and HumanCoreExome-24(v1.0)	GenomeStudio	>=0.01	>=0.95	>1e-7	>=0.95	>=0.95	Duplicate samples (by estimated IBD) and individuals with reported/genotyped gender mismatch	SHAPEIT2	Minimac3	1000G Phase 1 version 3	Mach2dat	Sex, PC1,PC2
UKB	Blood	Affymetrix UK Biobank Axiom array and Affymetrix UK BiLEVE Axiom array	Affymetrix Power Tools	>0.01	1) Bespoke QC pipeline to account for ancestral and batch effects during genotype calling, as published online (http://www.ukbiobank.ac.uk/wp-content/uploads/2014/04/UKBiobank_genotyping_QC_documentation-web.pdf) 2) Additional QC stages during imputation, as published online (https://www.biorxiv.org/content/biorxiv/early/2017/07/20/166298.full.pdf) 3) Additional post-imputation QC at the Universi…				1) Ancestry clustering outside the largest group from k-means clustering based on first 4 principal components. 2) Discrepancy between reported and genetic sex. 3) Sex chromosome aneuploidy.	SHAPEIT2	IMPUTE2	Hapotype Reference Consortium and combined UK10K/1KG (v3 genetic data release)	BOLT-LMM (v2.3)	Sex, age, age^2, genotyping array
