# Supplementary material for: Genome-wide analysis of dental caries and periodontitis combining clinical and self-reported data
Source: Nat Commun. 2019 Jun 24;10:2773. doi: 10.1038/s41467-019-10630-1 (PMC6591304; doi:10.1038/s41467-019-10630-1)
Supplement: Supplementary file 6 — Supplementary Dataset 3 [file 41467_2019_10630_MOESM6_ESM.xlsx]

## Sheet: Sheet1
Supplementary Data 3. Lead variants for novel risk loci identified in DMFS/dentures combined meta-analysis
Locus	rsid	Chr:Pos	EA:EAF	DMFS/Dentures		DMFS		Dentures		N
				Beta(SE)	P	Beta(SE)	P	Beta(SE)	P
AMY1C	rs72694438	1:104364878	a:0.21	0.021(0.0033)	2.25e-10	0.028(0.012)	0.018	0.0401(0.0068)	3.66e-09	487822
KRTCAP2	rs4971099	1:155155608	a:0.55	-0.021(0.0027)	7.47e-15	-0.024(0.0089)	0.006	-0.040(0.0055)	3.24e-13	487821
SYT14	rs2046850	1:210304319	t:0.19	-0.019(0.0033)	1.77e-08	-0.017(0.011)	0.11	-0.038(0.007)	6.62e-08	487821
ITPKB	rs3820640	1:226868918	t:0.84	0.020(0.0037)	2.65e-08	0.0047(0.013)	0.72	0.044(0.0076)	1.01e-08	487822
KCNJ3	rs2652452	2:155670203	a:0.45	-0.016(0.0027)	3.27e-09	-0.0048(0.0087)	0.58	-0.033(0.0055)	1.55e-09	487823
ZNF804A	rs263771	2:185921692	a:0.23	0.018(0.0031)	6.53e-09	0.018(0.011)	0.11	0.037(0.0065)	2.46e-08	487822
WNT10A	rs121908120	2:219755011	a:0.03	-0.081(0.0083)	2.03e-22	-0.12(0.039)	0.0026	-0.16(0.017)	1.94e-20	486339
ADCY3	rs11676272	2:25141538	a:0.52	-0.015(0.0026)	1.07e-08	-0.021(0.0087)	0.019	-0.029(0.0055)	1.5e-07	487823
ALK	rs80270335	2:29616655	t:0.09	0.027(0.0045)	2.1e-09	0.046(0.017)	0.007	0.051(0.0094)	5.62e-08	487821
FAM150B	rs62106258	2:417167	t:0.95	0.042(0.0062)	8.6e-12	0.058(0.026)	0.025	0.083(0.0128)	1.14e-10	487822
AAK1	rs5831974	2:69704336	d:0.45	-0.016(0.0027)	6.97e-10	-0.014(0.0092)	0.14	-0.033(0.0055)	1.93e-09	486706
STAG1	rs61790808	3:136443008	a:0.64	-0.016(0.0028)	9.1e-09	-0.024(0.011)	0.02	-0.03(0.0057)	1.05e-07	487820
KCNH8	rs9831002	3:18852697	t:0.49	-0.016(0.0026)	8.79e-10	-0.012(0.0088)	0.19	-0.033(0.0055)	1.81e-09	487822
OPA1	rs185566659	3:193394725	a:0.032	0.045(0.0075)	1.54e-09	0.023(0.029)	0.43	0.099(0.016)	1.1e-09	487822
RARB	rs7429279	3:25118637	a:0.41	0.016(0.0027)	1.28e-09	0.0045(0.009)	0.61	0.035(0.0056)	5.29e-10	487822
RBM5	3:50135699DI	3:50135699	d:0.48	-0.018(0.0027)	4.79e-12	-0.011(0.009)	0.23	-0.038(0.0055)	6.82e-12	486705
EFNA5	rs1352724	5:107083487	a:0.22	-0.018(0.0032)	3.64e-08	-0.0085(0.012)	0.48	-0.037(0.0066)	2.76e-08	487823
C5orf66	rs1122171	5:134509987	t:0.59	0.044(0.0027)	2.84e-62	0.064(0.0087)	2.4e-13	0.085(0.0056)	8.96e-52	487823
CDH9	rs55769264	5:26928047	a:0.45	0.015(0.0027)	2.84e-08	0.015(0.0096)	0.12	0.030(0.0056)	9.45e-08	487822
FGF10	rs1482698	5:44539453	c:0.38	0.020(0.0027)	1.47e-13	0.023(0.0092)	0.014	0.040(0.0057)	3.1e-12	487823
HLA	rs9366651	6:26336696	t:0.51	-0.029(0.0026)	2.66e-28	-0.028(0.0088)	0.0014	-0.058(0.0055)	4.47e-26	487822
LOC157273	rs898797	8:9229689	t:0.59	0.015(0.0027)	1.52e-08	0.0029(0.009)	0.75	0.033(0.0056)	4.98e-09	487822
PBX3	rs10987008	9:128661600	a:0.64	0.021(0.0028)	7.47e-14	0.015(0.009)	0.093	0.042(0.0058)	2.52e-13	487822
DMRTA1	rs10811723	9:22542285	a:0.30	-0.019(0.0029)	3.41e-11	-0.0071(0.0091)	0.43	-0.041(0.0061)	1.94e-11	487821
PRUNE2	rs7852129	9:79346204	a:0.89	-0.025(0.0038)	7.91e-11	-0.028(0.030)	0.34	-0.051(0.0079)	8.38e-11	483297
STFA1P	rs7918807	10:10020194	t:0.52	0.015(0.0027)	3.58e-08	0.019(0.0087)	0.032	0.028(0.0055)	3.36e-07	487821
P2RY2	rs149467613	11:72943483	a:0.05	-0.034(0.0062)	3.21e-08	-0.091(0.029)	0.0016	-0.063(0.013)	1.64e-06	487823
KLRAP1	rs10772314	12:10704350	a:0.40	-0.015(0.0027)	3.16e-08	-0.010(0.0088)	0.25	-0.031(0.0057)	5.15e-08	487820
CA12	rs72748935	15:63639416	t:0.46	-0.028(0.0027)	1.31e-26	-0.052(0.0092)	1.6e-08	-0.052(0.0055)	5.49e-21	487820
NEO1	rs6495046	15:73353175	c:0.36	-0.017(0.0028)	3.47e-10	-0.024(0.0093)	0.0091	-0.033(0.0058)	8.7e-09	487821
CHRNA3	rs10851907	15:78915864	a:0.41	0.016(0.0027)	1.03e-09	0.0085(0.0092)	0.36	0.034(0.0056)	9.88e-10	486706
RHCG	rs2072693	15:90014945	t:0.48	0.014(0.0026)	4.92e-08	0.0215(0.009)	0.015	0.027(0.0055)	7.53e-07	487821
TMEM219	rs8054556	16:29958216	a:0.46	0.016(0.0027)	2.23e-09	0.0224(0.0089)	0.012	0.030(0.0055)	4.38e-08	487821
SALL1	rs1108343	16:51211595	t:0.36	0.016(0.0028)	1.32e-08	0.007(0.0095)	0.46	0.033(0.0058)	9.75e-09	487819
FOXL1	rs10048146	16:86710660	a:0.81	-0.026(0.0034)	5.2e-14	-0.0236(0.012)	0.045	-0.051(0.007)	3.85e-13	487820
NPEPPS	rs3865314	17:45669524	a:0.51	0.015(0.0026)	1.48e-08	0.0041(0.009)	0.64	0.032(0.0055)	6.63e-09	487822
HOXB-AS2	rs9905793	17:46635649	a:0.091	0.027(0.0046)	6.51e-09	0.0253(0.013)	0.059	0.054(0.0098)	3.97e-08	487820
KCNJ2	rs34559440	17:68399112	t:0.68	-0.016(0.0028)	1.14e-08	-0.0012(0.0093)	0.89	-0.036(0.006)	2.6e-09	487822
LOC100499467	rs7217268	17:70338127	a:0.38	0.016(0.0027)	1.48e-09	0.0095(0.0095)	0.32	0.0346(0.0057)	1.66e-09	487821
BAHCC1	rs57067187	17:79361332	t:0.63	0.015(0.0027)	6.9e-09	0.0136(0.011)	0.2	0.032(0.0057)	1.44e-08	487821
MC4R	rs28822480	18:57924823	a:0.29	0.021(0.0029)	7.08e-13	0.044(0.010)	1.4e-05	0.037(0.006)	8.38e-10	487821
CRLF1	rs2238651	19:18718846	t:0.24	0.017(0.0031)	4.39e-08	0.0219(0.011)	0.047	0.033(0.0065)	3.14e-07	487821
MAMSTR	rs11672900	19:49220323	a:0.47	-0.020(0.0027)	4.67e-14	-0.0092(0.009)	0.31	-0.042(0.0055)	3.11e-14	487822
HAO1	rs4816017	20:7654373	a:0.29	-0.017(0.0029)	7.08e-09	-0.0209(0.009)	0.026	-0.0329(0.0061)	8.11e-08	487820
MTMR3	rs140357883	22:30292811	d:0.84	0.022(0.0036)	2.33e-09	0.0248(0.013)	0.055	0.042(0.0075)	1.51e-08	486706
FAM118A	rs1569414	22:45727565	t:0.73	-0.020(0.0030)	1.19e-11	-0.0294(0.0093)	0.0017	-0.038(0.0063)	1e-09	487819
HDX	rs5922945	23:83523015	t:0.34	-0.016(0.0028)	1.55e-08	-0.022(0.0094)	0.019	-0.025(0.0048)	1.65e-07	478256
