# Supplementary material for: Genome-wide analysis of dental caries and periodontitis combining clinical and self-reported data
Source: Nat Commun. 2019 Jun 24;10:2773. doi: 10.1038/s41467-019-10630-1 (PMC6591304; doi:10.1038/s41467-019-10630-1)
Supplement: Supplementary file 7 — Supplementary Dataset 4 [file 41467_2019_10630_MOESM7_ESM.zip]

Archive with 27 entries (27 files):
- rs1569414_PhenoScanner_GWAS.tsv
- rs11672900_PhenoScanner_GWAS.tsv
- rs28822480_PhenoScanner_GWAS.tsv
- rs57067187_PhenoScanner_GWAS.tsv
- rs34559440_PhenoScanner_GWAS.tsv
- rs3865314_PhenoScanner_GWAS.tsv
- rs10048146_PhenoScanner_GWAS.tsv
- rs1108343_PhenoScanner_GWAS.tsv
- rs8054556_PhenoScanner_GWAS.tsv
- rs10851907_PhenoScanner_GWAS.tsv
- rs6495046_PhenoScanner_GWAS.tsv
- rs72748935_PhenoScanner_GWAS.tsv
- rs149467613_PhenoScanner_GWAS.tsv
- rs10987008_PhenoScanner_GWAS.tsv
- rs898797_PhenoScanner_GWAS.tsv
- rs9366651_PhenoScanner_GWAS.tsv
- rs1122171_PhenoScanner_GWAS.tsv
- rs55769264_PhenoScanner_GWAS.tsv
- rs61790808_PhenoScanner_GWAS.tsv
- rs7429279_PhenoScanner_GWAS.tsv
- rs121908120_PhenoScanner_GWAS.tsv
- rs263771_PhenoScanner_GWAS.tsv
- rs2652452_PhenoScanner_GWAS.tsv
- rs11676272_PhenoScanner_GWAS.tsv
- rs62106258_PhenoScanner_GWAS.tsv
- rs2046850_PhenoScanner_GWAS.tsv
- rs4971099_PhenoScanner_GWAS.tsv
