# Supplementary material for: Genome-wide analysis of dental caries and periodontitis combining clinical and self-reported data
Source: Nat Commun. 2019 Jun 24;10:2773. doi: 10.1038/s41467-019-10630-1 (PMC6591304; doi:10.1038/s41467-019-10630-1)
Supplement: Supplementary file 7 — Supplementary Dataset 4 [file 41467_2019_10630_MOESM7_ESM.zip › rs1569414_PhenoScanner_GWAS.tsv]

snp	ref_rsid	ref_hg19_coordinates	ref_hg38_coordinates	ref_a1	ref_a2	rsid	hg19_coordinates	hg38_coordinates	a1	a2	proxy	r2	dprime	trait	efo	study	pmid	ancestry	year	beta	se	p	direction	n	n_cases	n_controls	n_studies	unit	dataset
rs1569414	rs1569414	chr22:45727565	chr22:45331684	G	T	rs1569414	chr22:45727565	chr22:45331684	G	T	0	1	1	Hair or balding pattern: pattern 4	EFO_0007825	Neale B	UKBB	European	2017	-0.01045	0.001586	4.408e-11	-	154988	28389	126599	1	-	Neale-B_UKBB_EUR_2017
rs1569414	rs1569414	chr22:45727565	chr22:45331684	G	T	rs1569414	chr22:45727565	chr22:45331684	G	T	0	1	1	Hand grip strength right	EFO_0006941	Neale B	UKBB	European	2017	0.01122	0.002	2.028e-08	+	335842	0	335842	1	IVNT	Neale-B_UKBB_EUR_2017
rs1569414	rs1569414	chr22:45727565	chr22:45331684	G	T	rs1569414	chr22:45727565	chr22:45331684	G	T	0	1	1	Height	EFO_0004339	Neale B	UKBB	European	2017	0.01398	0.001967	1.174e-12	+	336474	0	336474	1	IVNT	Neale-B_UKBB_EUR_2017
rs1569414	rs1569414	chr22:45727565	chr22:45331684	G	T	rs1569414	chr22:45727565	chr22:45331684	G	T	0	1	1	Impedance of leg left	-	Neale B	UKBB	European	2017	0.01549	0.002525	8.442e-10	+	331296	0	331296	1	IVNT	Neale-B_UKBB_EUR_2017
rs1569414	rs1569414	chr22:45727565	chr22:45331684	G	T	rs1569414	chr22:45727565	chr22:45331684	G	T	0	1	1	Impedance of leg right	-	Neale B	UKBB	European	2017	0.01381	0.002505	3.531e-08	+	331301	0	331301	1	IVNT	Neale-B_UKBB_EUR_2017
rs1569414	rs1569414	chr22:45727565	chr22:45331684	G	T	rs1569414	chr22:45727565	chr22:45331684	G	T	0	1	1	Relative age of first facial hair	-	Neale B	UKBB	European	2017	0.01231	0.001807	9.899e-12	+	151113	0	151113	1	IVNT	Neale-B_UKBB_EUR_2017
rs1569414	rs1569414	chr22:45727565	chr22:45331684	G	T	rs6007594	chr22:45728370	chr22:45332489	A	G	1	0.99501	1	Height	EFO_0004339	GIANT	28146470	European	2017	0.02	0.0028	2.2e-12	+	381625	0	381625	106	IVNT	GIANT_Height_EUR_2017
rs1569414	rs1569414	chr22:45727565	chr22:45331684	G	T	rs6007594	chr22:45728370	chr22:45332489	A	G	1	0.99501	1	Height	EFO_0004339	GIANT	28146470	Mixed	2017	0.02	0.0026	1.4e-14	+	458927	0	458927	147	IVNT	GIANT_Height_Mixed_2017
rs1569414	rs1569414	chr22:45727565	chr22:45331684	G	T	rs6007594	chr22:45728370	chr22:45332489	A	G	1	0.99501	1	Hair or balding pattern: pattern 4	EFO_0007825	Neale B	UKBB	European	2017	-0.01062	0.001587	2.153e-11	-	154988	28389	126599	1	-	Neale-B_UKBB_EUR_2017
rs1569414	rs1569414	chr22:45727565	chr22:45331684	G	T	rs6007594	chr22:45728370	chr22:45332489	A	G	1	0.99501	1	Hand grip strength right	EFO_0006941	Neale B	UKBB	European	2017	0.01145	0.002001	1.059e-08	+	335842	0	335842	1	IVNT	Neale-B_UKBB_EUR_2017
rs1569414	rs1569414	chr22:45727565	chr22:45331684	G	T	rs6007594	chr22:45728370	chr22:45332489	A	G	1	0.99501	1	Height	EFO_0004339	Neale B	UKBB	European	2017	0.01405	0.001968	9.425e-13	+	336474	0	336474	1	IVNT	Neale-B_UKBB_EUR_2017
rs1569414	rs1569414	chr22:45727565	chr22:45331684	G	T	rs6007594	chr22:45728370	chr22:45332489	A	G	1	0.99501	1	Impedance of leg left	-	Neale B	UKBB	European	2017	0.01558	0.002526	6.988e-10	+	331296	0	331296	1	IVNT	Neale-B_UKBB_EUR_2017
rs1569414	rs1569414	chr22:45727565	chr22:45331684	G	T	rs6007594	chr22:45728370	chr22:45332489	A	G	1	0.99501	1	Impedance of leg right	-	Neale B	UKBB	European	2017	0.01388	0.002507	3.047e-08	+	331301	0	331301	1	IVNT	Neale-B_UKBB_EUR_2017
rs1569414	rs1569414	chr22:45727565	chr22:45331684	G	T	rs6007594	chr22:45728370	chr22:45332489	A	G	1	0.99501	1	Relative age of first facial hair	-	Neale B	UKBB	European	2017	0.01239	0.001808	7.292e-12	+	151113	0	151113	1	IVNT	Neale-B_UKBB_EUR_2017
rs1569414	rs1569414	chr22:45727565	chr22:45331684	G	T	rs6007592	chr22:45724727	chr22:45328846	A	G	1	0.96048	0.98495	Hair or balding pattern: pattern 4	EFO_0007825	Neale B	UKBB	European	2017	-0.01025	0.001591	1.16e-10	-	154988	28389	126599	1	-	Neale-B_UKBB_EUR_2017
rs1569414	rs1569414	chr22:45727565	chr22:45331684	G	T	rs6007592	chr22:45724727	chr22:45328846	A	G	1	0.96048	0.98495	Hand grip strength right	EFO_0006941	Neale B	UKBB	European	2017	0.01143	0.002006	1.188e-08	+	335842	0	335842	1	IVNT	Neale-B_UKBB_EUR_2017
rs1569414	rs1569414	chr22:45727565	chr22:45331684	G	T	rs6007592	chr22:45724727	chr22:45328846	A	G	1	0.96048	0.98495	Height	EFO_0004339	Neale B	UKBB	European	2017	0.01417	0.001973	6.878e-13	+	336474	0	336474	1	IVNT	Neale-B_UKBB_EUR_2017
rs1569414	rs1569414	chr22:45727565	chr22:45331684	G	T	rs6007592	chr22:45724727	chr22:45328846	A	G	1	0.96048	0.98495	Impedance of leg left	-	Neale B	UKBB	European	2017	0.01577	0.002532	4.663e-10	+	331296	0	331296	1	IVNT	Neale-B_UKBB_EUR_2017
rs1569414	rs1569414	chr22:45727565	chr22:45331684	G	T	rs6007592	chr22:45724727	chr22:45328846	A	G	1	0.96048	0.98495	Impedance of leg right	-	Neale B	UKBB	European	2017	0.01408	0.002512	2.07e-08	+	331301	0	331301	1	IVNT	Neale-B_UKBB_EUR_2017
rs1569414	rs1569414	chr22:45727565	chr22:45331684	G	T	rs6007592	chr22:45724727	chr22:45328846	A	G	1	0.96048	0.98495	Relative age of first facial hair	-	Neale B	UKBB	European	2017	0.01227	0.001813	1.289e-11	+	151113	0	151113	1	IVNT	Neale-B_UKBB_EUR_2017
rs1569414	rs1569414	chr22:45727565	chr22:45331684	G	T	rs736037	chr22:45724999	chr22:45329118	A	G	1	0.96048	0.98495	Hair or balding pattern: pattern 4	EFO_0007825	Neale B	UKBB	European	2017	-0.01018	0.001591	1.546e-10	-	154988	28389	126599	1	-	Neale-B_UKBB_EUR_2017
rs1569414	rs1569414	chr22:45727565	chr22:45331684	G	T	rs736037	chr22:45724999	chr22:45329118	A	G	1	0.96048	0.98495	Hand grip strength right	EFO_0006941	Neale B	UKBB	European	2017	0.01136	0.002005	1.465e-08	+	335842	0	335842	1	IVNT	Neale-B_UKBB_EUR_2017
rs1569414	rs1569414	chr22:45727565	chr22:45331684	G	T	rs736037	chr22:45724999	chr22:45329118	A	G	1	0.96048	0.98495	Height	EFO_0004339	Neale B	UKBB	European	2017	0.01417	0.001972	6.655e-13	+	336474	0	336474	1	IVNT	Neale-B_UKBB_EUR_2017
rs1569414	rs1569414	chr22:45727565	chr22:45331684	G	T	rs736037	chr22:45724999	chr22:45329118	A	G	1	0.96048	0.98495	Impedance of leg left	-	Neale B	UKBB	European	2017	0.01565	0.002531	6.349e-10	+	331296	0	331296	1	IVNT	Neale-B_UKBB_EUR_2017
rs1569414	rs1569414	chr22:45727565	chr22:45331684	G	T	rs736037	chr22:45724999	chr22:45329118	A	G	1	0.96048	0.98495	Impedance of leg right	-	Neale B	UKBB	European	2017	0.01396	0.002512	2.757e-08	+	331301	0	331301	1	IVNT	Neale-B_UKBB_EUR_2017
rs1569414	rs1569414	chr22:45727565	chr22:45331684	G	T	rs736037	chr22:45724999	chr22:45329118	A	G	1	0.96048	0.98495	Relative age of first facial hair	-	Neale B	UKBB	European	2017	0.01229	0.001813	1.197e-11	+	151113	0	151113	1	IVNT	Neale-B_UKBB_EUR_2017
rs1569414	rs1569414	chr22:45727565	chr22:45331684	G	T	rs6006988	chr22:45725106	chr22:45329225	C	T	1	0.96048	0.98495	Hair or balding pattern: pattern 4	EFO_0007825	Neale B	UKBB	European	2017	-0.01021	0.001591	1.363e-10	-	154988	28389	126599	1	-	Neale-B_UKBB_EUR_2017
rs1569414	rs1569414	chr22:45727565	chr22:45331684	G	T	rs6006988	chr22:45725106	chr22:45329225	C	T	1	0.96048	0.98495	Hand grip strength right	EFO_0006941	Neale B	UKBB	European	2017	0.01143	0.002005	1.189e-08	+	335842	0	335842	1	IVNT	Neale-B_UKBB_EUR_2017
rs1569414	rs1569414	chr22:45727565	chr22:45331684	G	T	rs6006988	chr22:45725106	chr22:45329225	C	T	1	0.96048	0.98495	Height	EFO_0004339	Neale B	UKBB	European	2017	0.01416	0.001973	7.102e-13	+	336474	0	336474	1	IVNT	Neale-B_UKBB_EUR_2017
rs1569414	rs1569414	chr22:45727565	chr22:45331684	G	T	rs6006988	chr22:45725106	chr22:45329225	C	T	1	0.96048	0.98495	Impedance of leg left	-	Neale B	UKBB	European	2017	0.01574	0.002532	5.02e-10	+	331296	0	331296	1	IVNT	Neale-B_UKBB_EUR_2017
rs1569414	rs1569414	chr22:45727565	chr22:45331684	G	T	rs6006988	chr22:45725106	chr22:45329225	C	T	1	0.96048	0.98495	Impedance of leg right	-	Neale B	UKBB	European	2017	0.01407	0.002512	2.142e-08	+	331301	0	331301	1	IVNT	Neale-B_UKBB_EUR_2017
rs1569414	rs1569414	chr22:45727565	chr22:45331684	G	T	rs6006988	chr22:45725106	chr22:45329225	C	T	1	0.96048	0.98495	Relative age of first facial hair	-	Neale B	UKBB	European	2017	0.01229	0.001813	1.232e-11	+	151113	0	151113	1	IVNT	Neale-B_UKBB_EUR_2017
rs1569414	rs1569414	chr22:45727565	chr22:45331684	G	T	rs2350628	chr22:45725276	chr22:45329395	A	G	1	0.96048	0.98495	Hair or balding pattern: pattern 4	EFO_0007825	Neale B	UKBB	European	2017	-0.01026	0.001591	1.139e-10	-	154988	28389	126599	1	-	Neale-B_UKBB_EUR_2017
rs1569414	rs1569414	chr22:45727565	chr22:45331684	G	T	rs2350628	chr22:45725276	chr22:45329395	A	G	1	0.96048	0.98495	Hand grip strength right	EFO_0006941	Neale B	UKBB	European	2017	0.01145	0.002006	1.148e-08	+	335842	0	335842	1	IVNT	Neale-B_UKBB_EUR_2017
rs1569414	rs1569414	chr22:45727565	chr22:45331684	G	T	rs2350628	chr22:45725276	chr22:45329395	A	G	1	0.96048	0.98495	Height	EFO_0004339	Neale B	UKBB	European	2017	0.01416	0.001973	7.101e-13	+	336474	0	336474	1	IVNT	Neale-B_UKBB_EUR_2017
rs1569414	rs1569414	chr22:45727565	chr22:45331684	G	T	rs2350628	chr22:45725276	chr22:45329395	A	G	1	0.96048	0.98495	Impedance of leg left	-	Neale B	UKBB	European	2017	0.0158	0.002532	4.411e-10	+	331296	0	331296	1	IVNT	Neale-B_UKBB_EUR_2017
rs1569414	rs1569414	chr22:45727565	chr22:45331684	G	T	rs2350628	chr22:45725276	chr22:45329395	A	G	1	0.96048	0.98495	Impedance of leg right	-	Neale B	UKBB	European	2017	0.01411	0.002513	1.978e-08	+	331301	0	331301	1	IVNT	Neale-B_UKBB_EUR_2017
rs1569414	rs1569414	chr22:45727565	chr22:45331684	G	T	rs2350628	chr22:45725276	chr22:45329395	A	G	1	0.96048	0.98495	Relative age of first facial hair	-	Neale B	UKBB	European	2017	0.01229	0.001813	1.224e-11	+	151113	0	151113	1	IVNT	Neale-B_UKBB_EUR_2017
rs1569414	rs1569414	chr22:45727565	chr22:45331684	G	T	rs742013	chr22:45725392	chr22:45329511	C	T	1	0.96048	0.98495	Hair or balding pattern: pattern 4	EFO_0007825	Neale B	UKBB	European	2017	-0.0102	0.001591	1.433e-10	-	154988	28389	126599	1	-	Neale-B_UKBB_EUR_2017
rs1569414	rs1569414	chr22:45727565	chr22:45331684	G	T	rs742013	chr22:45725392	chr22:45329511	C	T	1	0.96048	0.98495	Hand grip strength right	EFO_0006941	Neale B	UKBB	European	2017	0.01136	0.002005	1.473e-08	+	335842	0	335842	1	IVNT	Neale-B_UKBB_EUR_2017
rs1569414	rs1569414	chr22:45727565	chr22:45331684	G	T	rs742013	chr22:45725392	chr22:45329511	C	T	1	0.96048	0.98495	Height	EFO_0004339	Neale B	UKBB	European	2017	0.01417	0.001972	6.842e-13	+	336474	0	336474	1	IVNT	Neale-B_UKBB_EUR_2017
rs1569414	rs1569414	chr22:45727565	chr22:45331684	G	T	rs742013	chr22:45725392	chr22:45329511	C	T	1	0.96048	0.98495	Impedance of leg left	-	Neale B	UKBB	European	2017	0.01562	0.002531	6.731e-10	+	331296	0	331296	1	IVNT	Neale-B_UKBB_EUR_2017
rs1569414	rs1569414	chr22:45727565	chr22:45331684	G	T	rs742013	chr22:45725392	chr22:45329511	C	T	1	0.96048	0.98495	Impedance of leg right	-	Neale B	UKBB	European	2017	0.01394	0.002512	2.886e-08	+	331301	0	331301	1	IVNT	Neale-B_UKBB_EUR_2017
rs1569414	rs1569414	chr22:45727565	chr22:45331684	G	T	rs742013	chr22:45725392	chr22:45329511	C	T	1	0.96048	0.98495	Relative age of first facial hair	-	Neale B	UKBB	European	2017	0.01231	0.001813	1.129e-11	+	151113	0	151113	1	IVNT	Neale-B_UKBB_EUR_2017
rs1569414	rs1569414	chr22:45727565	chr22:45331684	G	T	rs742014	chr22:45725524	chr22:45329643	T	C	1	0.96048	0.98495	Hair or balding pattern: pattern 4	EFO_0007825	Neale B	UKBB	European	2017	-0.0102	0.001591	1.428e-10	-	154988	28389	126599	1	-	Neale-B_UKBB_EUR_2017
rs1569414	rs1569414	chr22:45727565	chr22:45331684	G	T	rs742014	chr22:45725524	chr22:45329643	T	C	1	0.96048	0.98495	Hand grip strength right	EFO_0006941	Neale B	UKBB	European	2017	0.01136	0.002005	1.462e-08	+	335842	0	335842	1	IVNT	Neale-B_UKBB_EUR_2017
rs1569414	rs1569414	chr22:45727565	chr22:45331684	G	T	rs742014	chr22:45725524	chr22:45329643	T	C	1	0.96048	0.98495	Height	EFO_0004339	Neale B	UKBB	European	2017	0.01417	0.001972	6.815e-13	+	336474	0	336474	1	IVNT	Neale-B_UKBB_EUR_2017
rs1569414	rs1569414	chr22:45727565	chr22:45331684	G	T	rs742014	chr22:45725524	chr22:45329643	T	C	1	0.96048	0.98495	Impedance of leg left	-	Neale B	UKBB	European	2017	0.01562	0.002531	6.754e-10	+	331296	0	331296	1	IVNT	Neale-B_UKBB_EUR_2017
rs1569414	rs1569414	chr22:45727565	chr22:45331684	G	T	rs742014	chr22:45725524	chr22:45329643	T	C	1	0.96048	0.98495	Impedance of leg right	-	Neale B	UKBB	European	2017	0.01394	0.002512	2.89e-08	+	331301	0	331301	1	IVNT	Neale-B_UKBB_EUR_2017
rs1569414	rs1569414	chr22:45727565	chr22:45331684	G	T	rs742014	chr22:45725524	chr22:45329643	T	C	1	0.96048	0.98495	Relative age of first facial hair	-	Neale B	UKBB	European	2017	0.01231	0.001813	1.119e-11	+	151113	0	151113	1	IVNT	Neale-B_UKBB_EUR_2017
rs1569414	rs1569414	chr22:45727565	chr22:45331684	G	T	rs736702	chr22:45725600	chr22:45329719	G	A	1	0.96048	0.98495	Hair or balding pattern: pattern 4	EFO_0007825	Neale B	UKBB	European	2017	-0.0102	0.001591	1.426e-10	-	154988	28389	126599	1	-	Neale-B_UKBB_EUR_2017
rs1569414	rs1569414	chr22:45727565	chr22:45331684	G	T	rs736702	chr22:45725600	chr22:45329719	G	A	1	0.96048	0.98495	Hand grip strength right	EFO_0006941	Neale B	UKBB	European	2017	0.01136	0.002005	1.459e-08	+	335842	0	335842	1	IVNT	Neale-B_UKBB_EUR_2017
rs1569414	rs1569414	chr22:45727565	chr22:45331684	G	T	rs736702	chr22:45725600	chr22:45329719	G	A	1	0.96048	0.98495	Height	EFO_0004339	Neale B	UKBB	European	2017	0.01417	0.001972	6.806e-13	+	336474	0	336474	1	IVNT	Neale-B_UKBB_EUR_2017
rs1569414	rs1569414	chr22:45727565	chr22:45331684	G	T	rs736702	chr22:45725600	chr22:45329719	G	A	1	0.96048	0.98495	Impedance of leg left	-	Neale B	UKBB	European	2017	0.01562	0.002531	6.776e-10	+	331296	0	331296	1	IVNT	Neale-B_UKBB_EUR_2017
rs1569414	rs1569414	chr22:45727565	chr22:45331684	G	T	rs736702	chr22:45725600	chr22:45329719	G	A	1	0.96048	0.98495	Impedance of leg right	-	Neale B	UKBB	European	2017	0.01394	0.002512	2.894e-08	+	331301	0	331301	1	IVNT	Neale-B_UKBB_EUR_2017
rs1569414	rs1569414	chr22:45727565	chr22:45331684	G	T	rs736702	chr22:45725600	chr22:45329719	G	A	1	0.96048	0.98495	Relative age of first facial hair	-	Neale B	UKBB	European	2017	0.01231	0.001813	1.114e-11	+	151113	0	151113	1	IVNT	Neale-B_UKBB_EUR_2017
rs1569414	rs1569414	chr22:45727565	chr22:45331684	G	T	rs1569415	chr22:45727688	chr22:45331807	A	C	1	0.93126	1	Hair or balding pattern: pattern 4	EFO_0007825	Neale B	UKBB	European	2017	-0.00996	0.001646	1.426e-09	-	154988	28389	126599	1	-	Neale-B_UKBB_EUR_2017
rs1569414	rs1569414	chr22:45727565	chr22:45331684	G	T	rs1569415	chr22:45727688	chr22:45331807	A	C	1	0.93126	1	Height	EFO_0004339	Neale B	UKBB	European	2017	0.01193	0.00204	4.944e-09	+	336474	0	336474	1	IVNT	Neale-B_UKBB_EUR_2017
rs1569414	rs1569414	chr22:45727565	chr22:45331684	G	T	rs1569415	chr22:45727688	chr22:45331807	A	C	1	0.93126	1	Impedance of leg left	-	Neale B	UKBB	European	2017	0.01462	0.002618	2.376e-08	+	331296	0	331296	1	IVNT	Neale-B_UKBB_EUR_2017
rs1569414	rs1569414	chr22:45727565	chr22:45331684	G	T	rs1569415	chr22:45727688	chr22:45331807	A	C	1	0.93126	1	Relative age of first facial hair	-	Neale B	UKBB	European	2017	0.01214	0.001875	9.761e-11	+	151113	0	151113	1	IVNT	Neale-B_UKBB_EUR_2017
rs1569414	rs1569414	chr22:45727565	chr22:45331684	G	T	rs720682	chr22:45717859	chr22:45321978	T	C	1	0.87893	0.98456	Hair or balding pattern: pattern 4	EFO_0007825	Neale B	UKBB	European	2017	-0.009345	0.00156	2.122e-09	-	154988	28389	126599	1	-	Neale-B_UKBB_EUR_2017
rs1569414	rs1569414	chr22:45727565	chr22:45331684	G	T	rs720682	chr22:45717859	chr22:45321978	T	C	1	0.87893	0.98456	Hand grip strength right	EFO_0006941	Neale B	UKBB	European	2017	0.01116	0.001967	1.412e-08	+	335842	0	335842	1	IVNT	Neale-B_UKBB_EUR_2017
rs1569414	rs1569414	chr22:45727565	chr22:45331684	G	T	rs720682	chr22:45717859	chr22:45321978	T	C	1	0.87893	0.98456	Height	EFO_0004339	Neale B	UKBB	European	2017	0.01362	0.001934	1.905e-12	+	336474	0	336474	1	IVNT	Neale-B_UKBB_EUR_2017
rs1569414	rs1569414	chr22:45727565	chr22:45331684	G	T	rs720682	chr22:45717859	chr22:45321978	T	C	1	0.87893	0.98456	Impedance of leg left	-	Neale B	UKBB	European	2017	0.01588	0.002483	1.603e-10	+	331296	0	331296	1	IVNT	Neale-B_UKBB_EUR_2017
rs1569414	rs1569414	chr22:45727565	chr22:45331684	G	T	rs720682	chr22:45717859	chr22:45321978	T	C	1	0.87893	0.98456	Impedance of leg right	-	Neale B	UKBB	European	2017	0.01449	0.002464	4.065e-09	+	331301	0	331301	1	IVNT	Neale-B_UKBB_EUR_2017
rs1569414	rs1569414	chr22:45727565	chr22:45331684	G	T	rs720682	chr22:45717859	chr22:45321978	T	C	1	0.87893	0.98456	Relative age of first facial hair	-	Neale B	UKBB	European	2017	0.01176	0.001779	3.743e-11	+	151113	0	151113	1	IVNT	Neale-B_UKBB_EUR_2017
rs1569414	rs1569414	chr22:45727565	chr22:45331684	G	T	rs1473953	chr22:45718041	chr22:45322160	G	A	1	0.87893	0.98456	Hair or balding pattern: pattern 4	EFO_0007825	Neale B	UKBB	European	2017	-0.009459	0.00156	1.34e-09	-	154988	28389	126599	1	-	Neale-B_UKBB_EUR_2017
rs1569414	rs1569414	chr22:45727565	chr22:45331684	G	T	rs1473953	chr22:45718041	chr22:45322160	G	A	1	0.87893	0.98456	Hand grip strength right	EFO_0006941	Neale B	UKBB	European	2017	0.01114	0.001966	1.457e-08	+	335842	0	335842	1	IVNT	Neale-B_UKBB_EUR_2017
rs1569414	rs1569414	chr22:45727565	chr22:45331684	G	T	rs1473953	chr22:45718041	chr22:45322160	G	A	1	0.87893	0.98456	Height	EFO_0004339	Neale B	UKBB	European	2017	0.01361	0.001934	1.956e-12	+	336474	0	336474	1	IVNT	Neale-B_UKBB_EUR_2017
rs1569414	rs1569414	chr22:45727565	chr22:45331684	G	T	rs1473953	chr22:45718041	chr22:45322160	G	A	1	0.87893	0.98456	Impedance of leg left	-	Neale B	UKBB	European	2017	0.0159	0.002482	1.518e-10	+	331296	0	331296	1	IVNT	Neale-B_UKBB_EUR_2017
rs1569414	rs1569414	chr22:45727565	chr22:45331684	G	T	rs1473953	chr22:45718041	chr22:45322160	G	A	1	0.87893	0.98456	Impedance of leg right	-	Neale B	UKBB	European	2017	0.01448	0.002463	4.162e-09	+	331301	0	331301	1	IVNT	Neale-B_UKBB_EUR_2017
rs1569414	rs1569414	chr22:45727565	chr22:45331684	G	T	rs1473953	chr22:45718041	chr22:45322160	G	A	1	0.87893	0.98456	Relative age of first facial hair	-	Neale B	UKBB	European	2017	0.01186	0.001778	2.559e-11	+	151113	0	151113	1	IVNT	Neale-B_UKBB_EUR_2017
rs1569414	rs1569414	chr22:45727565	chr22:45331684	G	T	rs6006987	chr22:45723320	chr22:45327439	A	C	1	0.87893	0.98456	Hair or balding pattern: pattern 4	EFO_0007825	Neale B	UKBB	European	2017	-0.009362	0.00156	1.976e-09	-	154988	28389	126599	1	-	Neale-B_UKBB_EUR_2017
rs1569414	rs1569414	chr22:45727565	chr22:45331684	G	T	rs6006987	chr22:45723320	chr22:45327439	A	C	1	0.87893	0.98456	Hand grip strength right	EFO_0006941	Neale B	UKBB	European	2017	0.011	0.001967	2.239e-08	+	335842	0	335842	1	IVNT	Neale-B_UKBB_EUR_2017
rs1569414	rs1569414	chr22:45727565	chr22:45331684	G	T	rs6006987	chr22:45723320	chr22:45327439	A	C	1	0.87893	0.98456	Height	EFO_0004339	Neale B	UKBB	European	2017	0.01367	0.001935	1.573e-12	+	336474	0	336474	1	IVNT	Neale-B_UKBB_EUR_2017
rs1569414	rs1569414	chr22:45727565	chr22:45331684	G	T	rs6006987	chr22:45723320	chr22:45327439	A	C	1	0.87893	0.98456	Impedance of leg left	-	Neale B	UKBB	European	2017	0.01586	0.002483	1.707e-10	+	331296	0	331296	1	IVNT	Neale-B_UKBB_EUR_2017
rs1569414	rs1569414	chr22:45727565	chr22:45331684	G	T	rs6006987	chr22:45723320	chr22:45327439	A	C	1	0.87893	0.98456	Impedance of leg right	-	Neale B	UKBB	European	2017	0.01426	0.002464	7.131e-09	+	331301	0	331301	1	IVNT	Neale-B_UKBB_EUR_2017
rs1569414	rs1569414	chr22:45727565	chr22:45331684	G	T	rs6006987	chr22:45723320	chr22:45327439	A	C	1	0.87893	0.98456	Relative age of first facial hair	-	Neale B	UKBB	European	2017	0.01192	0.001778	2.085e-11	+	151113	0	151113	1	IVNT	Neale-B_UKBB_EUR_2017
rs1569414	rs1569414	chr22:45727565	chr22:45331684	G	T	rs11556482	chr22:45723807	chr22:45327926	C	G	1	0.87893	0.98456	Hair or balding pattern: pattern 4	EFO_0007825	Neale B	UKBB	European	2017	-0.009416	0.00156	1.594e-09	-	154988	28389	126599	1	-	Neale-B_UKBB_EUR_2017
rs1569414	rs1569414	chr22:45727565	chr22:45331684	G	T	rs11556482	chr22:45723807	chr22:45327926	C	G	1	0.87893	0.98456	Hand grip strength right	EFO_0006941	Neale B	UKBB	European	2017	0.01113	0.001967	1.555e-08	+	335842	0	335842	1	IVNT	Neale-B_UKBB_EUR_2017
rs1569414	rs1569414	chr22:45727565	chr22:45331684	G	T	rs11556482	chr22:45723807	chr22:45327926	C	G	1	0.87893	0.98456	Height	EFO_0004339	Neale B	UKBB	European	2017	0.01372	0.001935	1.335e-12	+	336474	0	336474	1	IVNT	Neale-B_UKBB_EUR_2017
rs1569414	rs1569414	chr22:45727565	chr22:45331684	G	T	rs11556482	chr22:45723807	chr22:45327926	C	G	1	0.87893	0.98456	Impedance of leg left	-	Neale B	UKBB	European	2017	0.01599	0.002483	1.211e-10	+	331296	0	331296	1	IVNT	Neale-B_UKBB_EUR_2017
rs1569414	rs1569414	chr22:45727565	chr22:45331684	G	T	rs11556482	chr22:45723807	chr22:45327926	C	G	1	0.87893	0.98456	Impedance of leg right	-	Neale B	UKBB	European	2017	0.01453	0.002464	3.707e-09	+	331301	0	331301	1	IVNT	Neale-B_UKBB_EUR_2017
rs1569414	rs1569414	chr22:45727565	chr22:45331684	G	T	rs11556482	chr22:45723807	chr22:45327926	C	G	1	0.87893	0.98456	Relative age of first facial hair	-	Neale B	UKBB	European	2017	0.01194	0.001778	1.876e-11	+	151113	0	151113	1	IVNT	Neale-B_UKBB_EUR_2017
rs1569414	rs1569414	chr22:45727565	chr22:45331684	G	T	rs17851057	chr22:45723842	chr22:45327961	A	G	1	0.87893	0.98456	Hair or balding pattern: pattern 4	EFO_0007825	Neale B	UKBB	European	2017	-0.00936	0.00156	1.993e-09	-	154988	28389	126599	1	-	Neale-B_UKBB_EUR_2017
rs1569414	rs1569414	chr22:45727565	chr22:45331684	G	T	rs17851057	chr22:45723842	chr22:45327961	A	G	1	0.87893	0.98456	Hand grip strength right	EFO_0006941	Neale B	UKBB	European	2017	0.01117	0.001967	1.347e-08	+	335842	0	335842	1	IVNT	Neale-B_UKBB_EUR_2017
rs1569414	rs1569414	chr22:45727565	chr22:45331684	G	T	rs17851057	chr22:45723842	chr22:45327961	A	G	1	0.87893	0.98456	Height	EFO_0004339	Neale B	UKBB	European	2017	0.01378	0.001935	1.085e-12	+	336474	0	336474	1	IVNT	Neale-B_UKBB_EUR_2017
rs1569414	rs1569414	chr22:45727565	chr22:45331684	G	T	rs17851057	chr22:45723842	chr22:45327961	A	G	1	0.87893	0.98456	Impedance of leg left	-	Neale B	UKBB	European	2017	0.01584	0.002483	1.8e-10	+	331296	0	331296	1	IVNT	Neale-B_UKBB_EUR_2017
rs1569414	rs1569414	chr22:45727565	chr22:45331684	G	T	rs17851057	chr22:45723842	chr22:45327961	A	G	1	0.87893	0.98456	Impedance of leg right	-	Neale B	UKBB	European	2017	0.01437	0.002464	5.551e-09	+	331301	0	331301	1	IVNT	Neale-B_UKBB_EUR_2017
rs1569414	rs1569414	chr22:45727565	chr22:45331684	G	T	rs17851057	chr22:45723842	chr22:45327961	A	G	1	0.87893	0.98456	Relative age of first facial hair	-	Neale B	UKBB	European	2017	0.01189	0.001779	2.305e-11	+	151113	0	151113	1	IVNT	Neale-B_UKBB_EUR_2017
rs1569414	rs1569414	chr22:45727565	chr22:45331684	G	T	rs34395311	chr22:45699780	chr22:45303899	T	C	1	0.87475	0.94465	Hair or balding pattern: pattern 4	EFO_0007825	Neale B	UKBB	European	2017	-0.00925	0.001612	9.506e-09	-	154988	28389	126599	1	-	Neale-B_UKBB_EUR_2017
rs1569414	rs1569414	chr22:45727565	chr22:45331684	G	T	rs34395311	chr22:45699780	chr22:45303899	T	C	1	0.87475	0.94465	Height	EFO_0004339	Neale B	UKBB	European	2017	0.01256	0.001997	3.168e-10	+	336474	0	336474	1	IVNT	Neale-B_UKBB_EUR_2017
rs1569414	rs1569414	chr22:45727565	chr22:45331684	G	T	rs34395311	chr22:45699780	chr22:45303899	T	C	1	0.87475	0.94465	Relative age of first facial hair	-	Neale B	UKBB	European	2017	0.01142	0.001836	5.04e-10	+	151113	0	151113	1	IVNT	Neale-B_UKBB_EUR_2017
rs1569414	rs1569414	chr22:45727565	chr22:45331684	G	T	rs6519922	chr22:45715608	chr22:45319727	T	C	1	0.87469	0.98454	Hair or balding pattern: pattern 4	EFO_0007825	Neale B	UKBB	European	2017	-0.00912	0.001558	4.821e-09	-	154988	28389	126599	1	-	Neale-B_UKBB_EUR_2017
rs1569414	rs1569414	chr22:45727565	chr22:45331684	G	T	rs6519922	chr22:45715608	chr22:45319727	T	C	1	0.87469	0.98454	Hand grip strength right	EFO_0006941	Neale B	UKBB	European	2017	0.01109	0.001964	1.632e-08	+	335842	0	335842	1	IVNT	Neale-B_UKBB_EUR_2017
rs1569414	rs1569414	chr22:45727565	chr22:45331684	G	T	rs6519922	chr22:45715608	chr22:45319727	T	C	1	0.87469	0.98454	Height	EFO_0004339	Neale B	UKBB	European	2017	0.01352	0.001931	2.523e-12	+	336474	0	336474	1	IVNT	Neale-B_UKBB_EUR_2017
rs1569414	rs1569414	chr22:45727565	chr22:45331684	G	T	rs6519922	chr22:45715608	chr22:45319727	T	C	1	0.87469	0.98454	Impedance of leg left	-	Neale B	UKBB	European	2017	0.01585	0.002479	1.631e-10	+	331296	0	331296	1	IVNT	Neale-B_UKBB_EUR_2017
rs1569414	rs1569414	chr22:45727565	chr22:45331684	G	T	rs6519922	chr22:45715608	chr22:45319727	T	C	1	0.87469	0.98454	Impedance of leg right	-	Neale B	UKBB	European	2017	0.01451	0.00246	3.677e-09	+	331301	0	331301	1	IVNT	Neale-B_UKBB_EUR_2017
rs1569414	rs1569414	chr22:45727565	chr22:45331684	G	T	rs6519922	chr22:45715608	chr22:45319727	T	C	1	0.87469	0.98454	Relative age of first facial hair	-	Neale B	UKBB	European	2017	0.01158	0.001776	7.114e-11	+	151113	0	151113	1	IVNT	Neale-B_UKBB_EUR_2017
rs1569414	rs1569414	chr22:45727565	chr22:45331684	G	T	rs6519923	chr22:45715624	chr22:45319743	G	A	1	0.87469	0.98454	Hair or balding pattern: pattern 4	EFO_0007825	Neale B	UKBB	European	2017	-0.00912	0.001558	4.823e-09	-	154988	28389	126599	1	-	Neale-B_UKBB_EUR_2017
rs1569414	rs1569414	chr22:45727565	chr22:45331684	G	T	rs6519923	chr22:45715624	chr22:45319743	G	A	1	0.87469	0.98454	Hand grip strength right	EFO_0006941	Neale B	UKBB	European	2017	0.01109	0.001964	1.633e-08	+	335842	0	335842	1	IVNT	Neale-B_UKBB_EUR_2017
rs1569414	rs1569414	chr22:45727565	chr22:45331684	G	T	rs6519923	chr22:45715624	chr22:45319743	G	A	1	0.87469	0.98454	Height	EFO_0004339	Neale B	UKBB	European	2017	0.01352	0.001931	2.526e-12	+	336474	0	336474	1	IVNT	Neale-B_UKBB_EUR_2017
rs1569414	rs1569414	chr22:45727565	chr22:45331684	G	T	rs6519923	chr22:45715624	chr22:45319743	G	A	1	0.87469	0.98454	Impedance of leg left	-	Neale B	UKBB	European	2017	0.01585	0.002479	1.631e-10	+	331296	0	331296	1	IVNT	Neale-B_UKBB_EUR_2017
rs1569414	rs1569414	chr22:45727565	chr22:45331684	G	T	rs6519923	chr22:45715624	chr22:45319743	G	A	1	0.87469	0.98454	Impedance of leg right	-	Neale B	UKBB	European	2017	0.01451	0.00246	3.677e-09	+	331301	0	331301	1	IVNT	Neale-B_UKBB_EUR_2017
rs1569414	rs1569414	chr22:45727565	chr22:45331684	G	T	rs6519923	chr22:45715624	chr22:45319743	G	A	1	0.87469	0.98454	Relative age of first facial hair	-	Neale B	UKBB	European	2017	0.01158	0.001776	7.12e-11	+	151113	0	151113	1	IVNT	Neale-B_UKBB_EUR_2017
rs1569414	rs1569414	chr22:45727565	chr22:45331684	G	T	rs6007587	chr22:45717524	chr22:45321643	T	C	1	0.87469	0.98454	Hair or balding pattern: pattern 4	EFO_0007825	Neale B	UKBB	European	2017	-0.009342	0.00156	2.143e-09	-	154988	28389	126599	1	-	Neale-B_UKBB_EUR_2017
rs1569414	rs1569414	chr22:45727565	chr22:45331684	G	T	rs6007587	chr22:45717524	chr22:45321643	T	C	1	0.87469	0.98454	Hand grip strength right	EFO_0006941	Neale B	UKBB	European	2017	0.01117	0.001967	1.344e-08	+	335842	0	335842	1	IVNT	Neale-B_UKBB_EUR_2017
rs1569414	rs1569414	chr22:45727565	chr22:45331684	G	T	rs6007587	chr22:45717524	chr22:45321643	T	C	1	0.87469	0.98454	Height	EFO_0004339	Neale B	UKBB	European	2017	0.01365	0.001934	1.697e-12	+	336474	0	336474	1	IVNT	Neale-B_UKBB_EUR_2017
rs1569414	rs1569414	chr22:45727565	chr22:45331684	G	T	rs6007587	chr22:45717524	chr22:45321643	T	C	1	0.87469	0.98454	Impedance of leg left	-	Neale B	UKBB	European	2017	0.01583	0.002483	1.811e-10	+	331296	0	331296	1	IVNT	Neale-B_UKBB_EUR_2017
rs1569414	rs1569414	chr22:45727565	chr22:45331684	G	T	rs6007587	chr22:45717524	chr22:45321643	T	C	1	0.87469	0.98454	Impedance of leg right	-	Neale B	UKBB	European	2017	0.01444	0.002464	4.639e-09	+	331301	0	331301	1	IVNT	Neale-B_UKBB_EUR_2017
rs1569414	rs1569414	chr22:45727565	chr22:45331684	G	T	rs6007587	chr22:45717524	chr22:45321643	T	C	1	0.87469	0.98454	Relative age of first facial hair	-	Neale B	UKBB	European	2017	0.01182	0.001779	2.999e-11	+	151113	0	151113	1	IVNT	Neale-B_UKBB_EUR_2017
rs1569414	rs1569414	chr22:45727565	chr22:45331684	G	T	rs6006985	chr22:45723116	chr22:45327235	G	A	1	0.87469	0.98454	Hair or balding pattern: pattern 4	EFO_0007825	Neale B	UKBB	European	2017	-0.00939	0.00156	1.762e-09	-	154988	28389	126599	1	-	Neale-B_UKBB_EUR_2017
rs1569414	rs1569414	chr22:45727565	chr22:45331684	G	T	rs6006985	chr22:45723116	chr22:45327235	G	A	1	0.87469	0.98454	Hand grip strength right	EFO_0006941	Neale B	UKBB	European	2017	0.01108	0.001967	1.755e-08	+	335842	0	335842	1	IVNT	Neale-B_UKBB_EUR_2017
rs1569414	rs1569414	chr22:45727565	chr22:45331684	G	T	rs6006985	chr22:45723116	chr22:45327235	G	A	1	0.87469	0.98454	Height	EFO_0004339	Neale B	UKBB	European	2017	0.01378	0.001934	1.064e-12	+	336474	0	336474	1	IVNT	Neale-B_UKBB_EUR_2017
rs1569414	rs1569414	chr22:45727565	chr22:45331684	G	T	rs6006985	chr22:45723116	chr22:45327235	G	A	1	0.87469	0.98454	Impedance of leg left	-	Neale B	UKBB	European	2017	0.01594	0.002483	1.371e-10	+	331296	0	331296	1	IVNT	Neale-B_UKBB_EUR_2017
rs1569414	rs1569414	chr22:45727565	chr22:45331684	G	T	rs6006985	chr22:45723116	chr22:45327235	G	A	1	0.87469	0.98454	Impedance of leg right	-	Neale B	UKBB	European	2017	0.01446	0.002464	4.431e-09	+	331301	0	331301	1	IVNT	Neale-B_UKBB_EUR_2017
rs1569414	rs1569414	chr22:45727565	chr22:45331684	G	T	rs6006985	chr22:45723116	chr22:45327235	G	A	1	0.87469	0.98454	Relative age of first facial hair	-	Neale B	UKBB	European	2017	0.01186	0.001778	2.593e-11	+	151113	0	151113	1	IVNT	Neale-B_UKBB_EUR_2017
rs1569414	rs1569414	chr22:45727565	chr22:45331684	G	T	rs6006984	chr22:45714937	chr22:45319056	C	T	1	0.8663	0.9845	Hair or balding pattern: pattern 4	EFO_0007825	Neale B	UKBB	European	2017	-0.009029	0.001557	6.738e-09	-	154988	28389	126599	1	-	Neale-B_UKBB_EUR_2017
rs1569414	rs1569414	chr22:45727565	chr22:45331684	G	T	rs6006984	chr22:45714937	chr22:45319056	C	T	1	0.8663	0.9845	Hand grip strength right	EFO_0006941	Neale B	UKBB	European	2017	0.01126	0.001962	9.666e-09	+	335842	0	335842	1	IVNT	Neale-B_UKBB_EUR_2017
rs1569414	rs1569414	chr22:45727565	chr22:45331684	G	T	rs6006984	chr22:45714937	chr22:45319056	C	T	1	0.8663	0.9845	Height	EFO_0004339	Neale B	UKBB	European	2017	0.01341	0.00193	3.686e-12	+	336474	0	336474	1	IVNT	Neale-B_UKBB_EUR_2017
rs1569414	rs1569414	chr22:45727565	chr22:45331684	G	T	rs6006984	chr22:45714937	chr22:45319056	C	T	1	0.8663	0.9845	Impedance of leg left	-	Neale B	UKBB	European	2017	0.01582	0.002477	1.692e-10	+	331296	0	331296	1	IVNT	Neale-B_UKBB_EUR_2017
rs1569414	rs1569414	chr22:45727565	chr22:45331684	G	T	rs6006984	chr22:45714937	chr22:45319056	C	T	1	0.8663	0.9845	Impedance of leg right	-	Neale B	UKBB	European	2017	0.0145	0.002458	3.707e-09	+	331301	0	331301	1	IVNT	Neale-B_UKBB_EUR_2017
rs1569414	rs1569414	chr22:45727565	chr22:45331684	G	T	rs6006984	chr22:45714937	chr22:45319056	C	T	1	0.8663	0.9845	Relative age of first facial hair	-	Neale B	UKBB	European	2017	0.01168	0.001775	4.765e-11	+	151113	0	151113	1	IVNT	Neale-B_UKBB_EUR_2017
rs1569414	rs1569414	chr22:45727565	chr22:45331684	G	T	rs8138866	chr22:45716397	chr22:45320516	G	A	1	0.86213	0.98448	Hair or balding pattern: pattern 4	EFO_0007825	Neale B	UKBB	European	2017	-0.009149	0.001558	4.289e-09	-	154988	28389	126599	1	-	Neale-B_UKBB_EUR_2017
rs1569414	rs1569414	chr22:45727565	chr22:45331684	G	T	rs8138866	chr22:45716397	chr22:45320516	G	A	1	0.86213	0.98448	Hand grip strength right	EFO_0006941	Neale B	UKBB	European	2017	0.0109	0.001963	2.795e-08	+	335842	0	335842	1	IVNT	Neale-B_UKBB_EUR_2017
rs1569414	rs1569414	chr22:45727565	chr22:45331684	G	T	rs8138866	chr22:45716397	chr22:45320516	G	A	1	0.86213	0.98448	Height	EFO_0004339	Neale B	UKBB	European	2017	0.01356	0.001931	2.165e-12	+	336474	0	336474	1	IVNT	Neale-B_UKBB_EUR_2017
rs1569414	rs1569414	chr22:45727565	chr22:45331684	G	T	rs8138866	chr22:45716397	chr22:45320516	G	A	1	0.86213	0.98448	Impedance of leg left	-	Neale B	UKBB	European	2017	0.0158	0.002478	1.835e-10	+	331296	0	331296	1	IVNT	Neale-B_UKBB_EUR_2017
rs1569414	rs1569414	chr22:45727565	chr22:45331684	G	T	rs8138866	chr22:45716397	chr22:45320516	G	A	1	0.86213	0.98448	Impedance of leg right	-	Neale B	UKBB	European	2017	0.01448	0.002459	3.971e-09	+	331301	0	331301	1	IVNT	Neale-B_UKBB_EUR_2017
rs1569414	rs1569414	chr22:45727565	chr22:45331684	G	T	rs8138866	chr22:45716397	chr22:45320516	G	A	1	0.86213	0.98448	Relative age of first facial hair	-	Neale B	UKBB	European	2017	0.01161	0.001776	6.129e-11	+	151113	0	151113	1	IVNT	Neale-B_UKBB_EUR_2017
rs1569414	rs1569414	chr22:45727565	chr22:45331684	G	T	rs9615100	chr22:45698221	chr22:45302340	G	C	1	0.84745	0.93441	Hair or balding pattern: pattern 4	EFO_0007825	Neale B	UKBB	European	2017	-0.008814	0.001608	4.201e-08	-	154988	28389	126599	1	-	Neale-B_UKBB_EUR_2017
rs1569414	rs1569414	chr22:45727565	chr22:45331684	G	T	rs9615100	chr22:45698221	chr22:45302340	G	C	1	0.84745	0.93441	Height	EFO_0004339	Neale B	UKBB	European	2017	0.01242	0.001992	4.61e-10	+	336474	0	336474	1	IVNT	Neale-B_UKBB_EUR_2017
rs1569414	rs1569414	chr22:45727565	chr22:45331684	G	T	rs9615100	chr22:45698221	chr22:45302340	G	C	1	0.84745	0.93441	Relative age of first facial hair	-	Neale B	UKBB	European	2017	0.01086	0.001832	3.07e-09	+	151113	0	151113	1	IVNT	Neale-B_UKBB_EUR_2017
rs1569414	rs1569414	chr22:45727565	chr22:45331684	G	T	rs5766632	chr22:45696695	chr22:45300814	A	G	1	0.84265	0.92946	Hair or balding pattern: pattern 4	EFO_0007825	Neale B	UKBB	European	2017	-0.008888	0.001603	2.975e-08	-	154988	28389	126599	1	-	Neale-B_UKBB_EUR_2017
rs1569414	rs1569414	chr22:45727565	chr22:45331684	G	T	rs5766632	chr22:45696695	chr22:45300814	A	G	1	0.84265	0.92946	Height	EFO_0004339	Neale B	UKBB	European	2017	0.01196	0.001987	1.795e-09	+	336474	0	336474	1	IVNT	Neale-B_UKBB_EUR_2017
rs1569414	rs1569414	chr22:45727565	chr22:45331684	G	T	rs5766632	chr22:45696695	chr22:45300814	A	G	1	0.84265	0.92946	Relative age of first facial hair	-	Neale B	UKBB	European	2017	0.01131	0.001827	6.087e-10	+	151113	0	151113	1	IVNT	Neale-B_UKBB_EUR_2017
rs1569414	rs1569414	chr22:45727565	chr22:45331684	G	T	rs9615099	chr22:45698149	chr22:45302268	A	T	1	0.81416	0.90457	Hair or balding pattern: pattern 4	EFO_0007825	Neale B	UKBB	European	2017	-0.008818	0.001607	4.113e-08	-	154988	28389	126599	1	-	Neale-B_UKBB_EUR_2017
rs1569414	rs1569414	chr22:45727565	chr22:45331684	G	T	rs9615099	chr22:45698149	chr22:45302268	A	T	1	0.81416	0.90457	Height	EFO_0004339	Neale B	UKBB	European	2017	0.01238	0.001992	5.173e-10	+	336474	0	336474	1	IVNT	Neale-B_UKBB_EUR_2017
rs1569414	rs1569414	chr22:45727565	chr22:45331684	G	T	rs9615099	chr22:45698149	chr22:45302268	A	T	1	0.81416	0.90457	Relative age of first facial hair	-	Neale B	UKBB	European	2017	0.0109	0.001831	2.703e-09	+	151113	0	151113	1	IVNT	Neale-B_UKBB_EUR_2017
rs1569414	rs1569414	chr22:45727565	chr22:45331684	G	T	rs3788649	chr22:45734860	chr22:45338979	C	T	1	0.8007	0.92847	Hair or balding pattern: pattern 4	EFO_0007825	Neale B	UKBB	European	2017	-0.00907	0.00158	9.525e-09	-	154988	28389	126599	1	-	Neale-B_UKBB_EUR_2017
rs1569414	rs1569414	chr22:45727565	chr22:45331684	G	T	rs3788649	chr22:45734860	chr22:45338979	C	T	1	0.8007	0.92847	Height	EFO_0004339	Neale B	UKBB	European	2017	0.01276	0.001963	7.909e-11	+	336474	0	336474	1	IVNT	Neale-B_UKBB_EUR_2017
rs1569414	rs1569414	chr22:45727565	chr22:45331684	G	T	rs3788649	chr22:45734860	chr22:45338979	C	T	1	0.8007	0.92847	Impedance of leg left	-	Neale B	UKBB	European	2017	0.01568	0.002519	4.821e-10	+	331296	0	331296	1	IVNT	Neale-B_UKBB_EUR_2017
rs1569414	rs1569414	chr22:45727565	chr22:45331684	G	T	rs3788649	chr22:45734860	chr22:45338979	C	T	1	0.8007	0.92847	Impedance of leg right	-	Neale B	UKBB	European	2017	0.01375	0.0025	3.762e-08	+	331301	0	331301	1	IVNT	Neale-B_UKBB_EUR_2017
rs1569414	rs1569414	chr22:45727565	chr22:45331684	G	T	rs3788649	chr22:45734860	chr22:45338979	C	T	1	0.8007	0.92847	Relative age of first facial hair	-	Neale B	UKBB	European	2017	0.01087	0.001801	1.576e-09	+	151113	0	151113	1	IVNT	Neale-B_UKBB_EUR_2017
