# Supplementary material for: Genome-wide analysis of dental caries and periodontitis combining clinical and self-reported data
Source: Nat Commun. 2019 Jun 24;10:2773. doi: 10.1038/s41467-019-10630-1 (PMC6591304; doi:10.1038/s41467-019-10630-1)
Supplement: Supplementary file 7 — Supplementary Dataset 4 [file 41467_2019_10630_MOESM7_ESM.zip › rs11672900_PhenoScanner_GWAS.tsv]

snp	ref_rsid	ref_hg19_coordinates	ref_hg38_coordinates	ref_a1	ref_a2	rsid	hg19_coordinates	hg38_coordinates	a1	a2	proxy	r2	dprime	trait	efo	study	pmid	ancestry	year	beta	se	p	direction	n	n_cases	n_controls	n_studies	unit	dataset
rs11672900	rs11672900	chr19:49220323	chr19:48717066	A	G	rs11672900	chr19:49220323	chr19:48717066	A	G	0	1	1	Mean platelet volume	EFO_0004586	Astle W	27863252	European	2016	0.02414	0.003642	3.376e-11	+	173480	0	173480	2	-	Astle-W_Blood-Cell-Traits_EUR_2016
rs11672900	rs11672900	chr19:49220323	chr19:48717066	A	G	rs11672900	chr19:49220323	chr19:48717066	A	G	0	1	1	Alcohol intake frequency	HP_0001033;EFO_0004329;EFO_0007878	Neale B	UKBB	European	2017	0.02026	0.003583	1.567e-08	+	336965	0	336965	1	IVNT	Neale-B_UKBB_EUR_2017
rs11672900	rs11672900	chr19:49220323	chr19:48717066	A	G	rs11672900	chr19:49220323	chr19:48717066	A	G	0	1	1	Cholelithiasis	EFO_0004799;EFO_0004570	Neale B	UKBB	European	2017	-0.002058	0.0003494	3.868e-09	-	337199	6986	330213	1	-	Neale-B_UKBB_EUR_2017
rs11672900	rs11672900	chr19:49220323	chr19:48717066	A	G	rs11672900	chr19:49220323	chr19:48717066	A	G	0	1	1	Comparative height size at age 10	NCIT_C106497;NCIT_C19666	Neale B	UKBB	European	2017	0.009175	0.001672	4.094e-08	+	332021	0	332021	1	IVNT	Neale-B_UKBB_EUR_2017
rs11672900	rs11672900	chr19:49220323	chr19:48717066	A	G	rs11672900	chr19:49220323	chr19:48717066	A	G	0	1	1	Height	EFO_0004339	Neale B	UKBB	European	2017	0.009758	0.00174	2.06e-08	+	336474	0	336474	1	IVNT	Neale-B_UKBB_EUR_2017
rs11672900	rs11672900	chr19:49220323	chr19:48717066	A	G	rs11672900	chr19:49220323	chr19:48717066	A	G	0	1	1	Mouth or teeth dental problems: dentures	NCIT_C99885;NCIT_C102044	Neale B	UKBB	European	2017	-0.005239	0.0009205	1.262e-08	-	336138	56894	279244	1	-	Neale-B_UKBB_EUR_2017
rs11672900	rs11672900	chr19:49220323	chr19:48717066	A	G	rs11672900	chr19:49220323	chr19:48717066	A	G	0	1	1	Self-reported high cholesterol	NCIT_C37967	Neale B	UKBB	European	2017	-0.006037	0.0008027	5.447e-14	-	337159	41296	295863	1	-	Neale-B_UKBB_EUR_2017
rs11672900	rs11672900	chr19:49220323	chr19:48717066	A	G	rs11672900	chr19:49220323	chr19:48717066	A	G	0	1	1	Self-reported hypertension	EFO_0000537	Neale B	UKBB	European	2017	-0.006048	0.001075	1.821e-08	-	337159	87690	249469	1	-	Neale-B_UKBB_EUR_2017
rs11672900	rs11672900	chr19:49220323	chr19:48717066	A	G	rs11672900	chr19:49220323	chr19:48717066	A	G	0	1	1	Sitting height	EFO_0007118	Neale B	UKBB	European	2017	0.01158	0.001893	9.402e-10	+	336172	0	336172	1	IVNT	Neale-B_UKBB_EUR_2017
rs11672900	rs11672900	chr19:49220323	chr19:48717066	A	G	rs11672900	chr19:49220323	chr19:48717066	A	G	0	1	1	Sodium in urine	-	Neale B	UKBB	European	2017	0.01643	0.002385	5.653e-12	+	326831	0	326831	1	IVNT	Neale-B_UKBB_EUR_2017
rs11672900	rs11672900	chr19:49220323	chr19:48717066	A	G	rs660745	chr19:49219459	chr19:48716202	T	C	1	0.98022	0.99203	Mean platelet volume	EFO_0004586	Astle W	27863252	European	2016	0.02428	0.003643	2.615e-11	+	173480	0	173480	2	-	Astle-W_Blood-Cell-Traits_EUR_2016
rs11672900	rs11672900	chr19:49220323	chr19:48717066	A	G	rs660745	chr19:49219459	chr19:48716202	T	C	1	0.98022	0.99203	Alcohol intake frequency	HP_0001033;EFO_0004329;EFO_0007878	Neale B	UKBB	European	2017	0.02052	0.003583	1.027e-08	+	336965	0	336965	1	IVNT	Neale-B_UKBB_EUR_2017
rs11672900	rs11672900	chr19:49220323	chr19:48717066	A	G	rs660745	chr19:49219459	chr19:48716202	T	C	1	0.98022	0.99203	Cholelithiasis	EFO_0004799;EFO_0004570	Neale B	UKBB	European	2017	-0.002033	0.0003494	5.968e-09	-	337199	6986	330213	1	-	Neale-B_UKBB_EUR_2017
rs11672900	rs11672900	chr19:49220323	chr19:48717066	A	G	rs660745	chr19:49219459	chr19:48716202	T	C	1	0.98022	0.99203	Comparative height size at age 10	NCIT_C106497;NCIT_C19666	Neale B	UKBB	European	2017	0.009257	0.001672	3.101e-08	+	332021	0	332021	1	IVNT	Neale-B_UKBB_EUR_2017
rs11672900	rs11672900	chr19:49220323	chr19:48717066	A	G	rs660745	chr19:49219459	chr19:48716202	T	C	1	0.98022	0.99203	Height	EFO_0004339	Neale B	UKBB	European	2017	0.009601	0.00174	3.455e-08	+	336474	0	336474	1	IVNT	Neale-B_UKBB_EUR_2017
rs11672900	rs11672900	chr19:49220323	chr19:48717066	A	G	rs660745	chr19:49219459	chr19:48716202	T	C	1	0.98022	0.99203	Mouth or teeth dental problems: dentures	NCIT_C99885;NCIT_C102044	Neale B	UKBB	European	2017	-0.005304	0.0009205	8.329e-09	-	336138	56894	279244	1	-	Neale-B_UKBB_EUR_2017
rs11672900	rs11672900	chr19:49220323	chr19:48717066	A	G	rs660745	chr19:49219459	chr19:48716202	T	C	1	0.98022	0.99203	Self-reported high cholesterol	NCIT_C37967	Neale B	UKBB	European	2017	-0.006028	0.0008027	5.962e-14	-	337159	41296	295863	1	-	Neale-B_UKBB_EUR_2017
rs11672900	rs11672900	chr19:49220323	chr19:48717066	A	G	rs660745	chr19:49219459	chr19:48716202	T	C	1	0.98022	0.99203	Self-reported hypertension	EFO_0000537	Neale B	UKBB	European	2017	-0.006107	0.001075	1.326e-08	-	337159	87690	249469	1	-	Neale-B_UKBB_EUR_2017
rs11672900	rs11672900	chr19:49220323	chr19:48717066	A	G	rs660745	chr19:49219459	chr19:48716202	T	C	1	0.98022	0.99203	Sitting height	EFO_0007118	Neale B	UKBB	European	2017	0.01157	0.001893	9.876e-10	+	336172	0	336172	1	IVNT	Neale-B_UKBB_EUR_2017
rs11672900	rs11672900	chr19:49220323	chr19:48717066	A	G	rs660745	chr19:49219459	chr19:48716202	T	C	1	0.98022	0.99203	Sodium in urine	-	Neale B	UKBB	European	2017	0.01638	0.002385	6.591e-12	+	326831	0	326831	1	IVNT	Neale-B_UKBB_EUR_2017
rs11672900	rs11672900	chr19:49220323	chr19:48717066	A	G	rs660745	chr19:49219459	chr19:48716202	T	C	1	0.98022	0.99203	Alkaline phosphatase	EFO_0004533	Prins B	28887542	European	2017	0.01	NA	4.682e-08	+	9961	0	9961	1	lu/l	Prins-B_ALKP_EUR_2017
rs11672900	rs11672900	chr19:49220323	chr19:48717066	A	G	rs4002471	chr19:49215095	chr19:48711838	C	T	1	0.96064	0.98403	Mean platelet volume	EFO_0004586	Astle W	27863252	European	2016	0.02269	0.003653	5.3e-10	+	173480	0	173480	2	-	Astle-W_Blood-Cell-Traits_EUR_2016
rs11672900	rs11672900	chr19:49220323	chr19:48717066	A	G	rs4002471	chr19:49215095	chr19:48711838	C	T	1	0.96064	0.98403	Cholelithiasis	EFO_0004799;EFO_0004570	Neale B	UKBB	European	2017	-0.00216	0.0003497	6.524e-10	-	337199	6986	330213	1	-	Neale-B_UKBB_EUR_2017
rs11672900	rs11672900	chr19:49220323	chr19:48717066	A	G	rs4002471	chr19:49215095	chr19:48711838	C	T	1	0.96064	0.98403	Comparative height size at age 10	NCIT_C106497;NCIT_C19666	Neale B	UKBB	European	2017	0.009655	0.001674	7.977e-09	+	332021	0	332021	1	IVNT	Neale-B_UKBB_EUR_2017
rs11672900	rs11672900	chr19:49220323	chr19:48717066	A	G	rs4002471	chr19:49215095	chr19:48711838	C	T	1	0.96064	0.98403	Height	EFO_0004339	Neale B	UKBB	European	2017	0.009961	0.001742	1.072e-08	+	336474	0	336474	1	IVNT	Neale-B_UKBB_EUR_2017
rs11672900	rs11672900	chr19:49220323	chr19:48717066	A	G	rs4002471	chr19:49215095	chr19:48711838	C	T	1	0.96064	0.98403	Mouth or teeth dental problems: dentures	NCIT_C99885;NCIT_C102044	Neale B	UKBB	European	2017	-0.005206	0.0009212	1.596e-08	-	336138	56894	279244	1	-	Neale-B_UKBB_EUR_2017
rs11672900	rs11672900	chr19:49220323	chr19:48717066	A	G	rs4002471	chr19:49215095	chr19:48711838	C	T	1	0.96064	0.98403	Self-reported high cholesterol	NCIT_C37967	Neale B	UKBB	European	2017	-0.006072	0.0008033	4.096e-14	-	337159	41296	295863	1	-	Neale-B_UKBB_EUR_2017
rs11672900	rs11672900	chr19:49220323	chr19:48717066	A	G	rs4002471	chr19:49215095	chr19:48711838	C	T	1	0.96064	0.98403	Sitting height	EFO_0007118	Neale B	UKBB	European	2017	0.01142	0.001895	1.643e-09	+	336172	0	336172	1	IVNT	Neale-B_UKBB_EUR_2017
rs11672900	rs11672900	chr19:49220323	chr19:48717066	A	G	rs4002471	chr19:49215095	chr19:48711838	C	T	1	0.96064	0.98403	Sodium in urine	-	Neale B	UKBB	European	2017	0.01675	0.002386	2.26e-12	+	326831	0	326831	1	IVNT	Neale-B_UKBB_EUR_2017
rs11672900	rs11672900	chr19:49220323	chr19:48717066	A	G	rs33988101	chr19:49218111	chr19:48714854	G	T	1	0.96064	0.98403	Mean platelet volume	EFO_0004586	Astle W	27863252	European	2016	0.02294	0.003649	3.217e-10	+	173480	0	173480	2	-	Astle-W_Blood-Cell-Traits_EUR_2016
rs11672900	rs11672900	chr19:49220323	chr19:48717066	A	G	rs33988101	chr19:49218111	chr19:48714854	G	T	1	0.96064	0.98403	Cholelithiasis	EFO_0004799;EFO_0004570	Neale B	UKBB	European	2017	-0.002129	0.0003498	1.153e-09	-	337199	6986	330213	1	-	Neale-B_UKBB_EUR_2017
rs11672900	rs11672900	chr19:49220323	chr19:48717066	A	G	rs33988101	chr19:49218111	chr19:48714854	G	T	1	0.96064	0.98403	Comparative height size at age 10	NCIT_C106497;NCIT_C19666	Neale B	UKBB	European	2017	0.00963	0.001674	8.808e-09	+	332021	0	332021	1	IVNT	Neale-B_UKBB_EUR_2017
rs11672900	rs11672900	chr19:49220323	chr19:48717066	A	G	rs33988101	chr19:49218111	chr19:48714854	G	T	1	0.96064	0.98403	Height	EFO_0004339	Neale B	UKBB	European	2017	0.01001	0.001742	9.318e-09	+	336474	0	336474	1	IVNT	Neale-B_UKBB_EUR_2017
rs11672900	rs11672900	chr19:49220323	chr19:48717066	A	G	rs33988101	chr19:49218111	chr19:48714854	G	T	1	0.96064	0.98403	Mouth or teeth dental problems: dentures	NCIT_C99885;NCIT_C102044	Neale B	UKBB	European	2017	-0.005255	0.0009216	1.185e-08	-	336138	56894	279244	1	-	Neale-B_UKBB_EUR_2017
rs11672900	rs11672900	chr19:49220323	chr19:48717066	A	G	rs33988101	chr19:49218111	chr19:48714854	G	T	1	0.96064	0.98403	Self-reported high cholesterol	NCIT_C37967	Neale B	UKBB	European	2017	-0.006083	0.0008036	3.765e-14	-	337159	41296	295863	1	-	Neale-B_UKBB_EUR_2017
rs11672900	rs11672900	chr19:49220323	chr19:48717066	A	G	rs33988101	chr19:49218111	chr19:48714854	G	T	1	0.96064	0.98403	Sitting height	EFO_0007118	Neale B	UKBB	European	2017	0.01146	0.001895	1.466e-09	+	336172	0	336172	1	IVNT	Neale-B_UKBB_EUR_2017
rs11672900	rs11672900	chr19:49220323	chr19:48717066	A	G	rs33988101	chr19:49218111	chr19:48714854	G	T	1	0.96064	0.98403	Sodium in urine	-	Neale B	UKBB	European	2017	0.01679	0.002387	2.024e-12	+	326831	0	326831	1	IVNT	Neale-B_UKBB_EUR_2017
rs11672900	rs11672900	chr19:49220323	chr19:48717066	A	G	rs12978750	chr19:49218430	chr19:48715173	A	G	1	0.96064	0.98403	Mean platelet volume	EFO_0004586	Astle W	27863252	European	2016	0.02269	0.003663	5.851e-10	+	173480	0	173480	2	-	Astle-W_Blood-Cell-Traits_EUR_2016
rs11672900	rs11672900	chr19:49220323	chr19:48717066	A	G	rs12978750	chr19:49218430	chr19:48715173	A	G	1	0.96064	0.98403	Cholelithiasis	EFO_0004799;EFO_0004570	Neale B	UKBB	European	2017	-0.002133	0.0003499	1.092e-09	-	337199	6986	330213	1	-	Neale-B_UKBB_EUR_2017
rs11672900	rs11672900	chr19:49220323	chr19:48717066	A	G	rs12978750	chr19:49218430	chr19:48715173	A	G	1	0.96064	0.98403	Comparative height size at age 10	NCIT_C106497;NCIT_C19666	Neale B	UKBB	European	2017	0.009615	0.001674	9.33e-09	+	332021	0	332021	1	IVNT	Neale-B_UKBB_EUR_2017
rs11672900	rs11672900	chr19:49220323	chr19:48717066	A	G	rs12978750	chr19:49218430	chr19:48715173	A	G	1	0.96064	0.98403	Height	EFO_0004339	Neale B	UKBB	European	2017	0.01	0.001743	9.54e-09	+	336474	0	336474	1	IVNT	Neale-B_UKBB_EUR_2017
rs11672900	rs11672900	chr19:49220323	chr19:48717066	A	G	rs12978750	chr19:49218430	chr19:48715173	A	G	1	0.96064	0.98403	Mouth or teeth dental problems: dentures	NCIT_C99885;NCIT_C102044	Neale B	UKBB	European	2017	-0.00527	0.0009217	1.081e-08	-	336138	56894	279244	1	-	Neale-B_UKBB_EUR_2017
rs11672900	rs11672900	chr19:49220323	chr19:48717066	A	G	rs12978750	chr19:49218430	chr19:48715173	A	G	1	0.96064	0.98403	Self-reported high cholesterol	NCIT_C37967	Neale B	UKBB	European	2017	-0.006089	0.0008037	3.566e-14	-	337159	41296	295863	1	-	Neale-B_UKBB_EUR_2017
rs11672900	rs11672900	chr19:49220323	chr19:48717066	A	G	rs12978750	chr19:49218430	chr19:48715173	A	G	1	0.96064	0.98403	Sitting height	EFO_0007118	Neale B	UKBB	European	2017	0.01145	0.001896	1.554e-09	+	336172	0	336172	1	IVNT	Neale-B_UKBB_EUR_2017
rs11672900	rs11672900	chr19:49220323	chr19:48717066	A	G	rs12978750	chr19:49218430	chr19:48715173	A	G	1	0.96064	0.98403	Sodium in urine	-	Neale B	UKBB	European	2017	0.01681	0.002388	1.914e-12	+	326831	0	326831	1	IVNT	Neale-B_UKBB_EUR_2017
rs11672900	rs11672900	chr19:49220323	chr19:48717066	A	G	rs12978752	chr19:49218437	chr19:48715180	A	C	1	0.96064	0.98403	Mean platelet volume	EFO_0004586	Astle W	27863252	European	2016	0.02253	0.003663	7.744e-10	+	173480	0	173480	2	-	Astle-W_Blood-Cell-Traits_EUR_2016
rs11672900	rs11672900	chr19:49220323	chr19:48717066	A	G	rs12978752	chr19:49218437	chr19:48715180	A	C	1	0.96064	0.98403	Cholelithiasis	EFO_0004799;EFO_0004570	Neale B	UKBB	European	2017	-0.002133	0.0003499	1.087e-09	-	337199	6986	330213	1	-	Neale-B_UKBB_EUR_2017
rs11672900	rs11672900	chr19:49220323	chr19:48717066	A	G	rs12978752	chr19:49218437	chr19:48715180	A	C	1	0.96064	0.98403	Comparative height size at age 10	NCIT_C106497;NCIT_C19666	Neale B	UKBB	European	2017	0.009617	0.001674	9.272e-09	+	332021	0	332021	1	IVNT	Neale-B_UKBB_EUR_2017
rs11672900	rs11672900	chr19:49220323	chr19:48717066	A	G	rs12978752	chr19:49218437	chr19:48715180	A	C	1	0.96064	0.98403	Height	EFO_0004339	Neale B	UKBB	European	2017	0.009999	0.001743	9.584e-09	+	336474	0	336474	1	IVNT	Neale-B_UKBB_EUR_2017
rs11672900	rs11672900	chr19:49220323	chr19:48717066	A	G	rs12978752	chr19:49218437	chr19:48715180	A	C	1	0.96064	0.98403	Mouth or teeth dental problems: dentures	NCIT_C99885;NCIT_C102044	Neale B	UKBB	European	2017	-0.005272	0.0009217	1.067e-08	-	336138	56894	279244	1	-	Neale-B_UKBB_EUR_2017
rs11672900	rs11672900	chr19:49220323	chr19:48717066	A	G	rs12978752	chr19:49218437	chr19:48715180	A	C	1	0.96064	0.98403	Self-reported high cholesterol	NCIT_C37967	Neale B	UKBB	European	2017	-0.006089	0.0008038	3.575e-14	-	337159	41296	295863	1	-	Neale-B_UKBB_EUR_2017
rs11672900	rs11672900	chr19:49220323	chr19:48717066	A	G	rs12978752	chr19:49218437	chr19:48715180	A	C	1	0.96064	0.98403	Sitting height	EFO_0007118	Neale B	UKBB	European	2017	0.01145	0.001896	1.558e-09	+	336172	0	336172	1	IVNT	Neale-B_UKBB_EUR_2017
rs11672900	rs11672900	chr19:49220323	chr19:48717066	A	G	rs12978752	chr19:49218437	chr19:48715180	A	C	1	0.96064	0.98403	Sodium in urine	-	Neale B	UKBB	European	2017	0.01681	0.002388	1.946e-12	+	326831	0	326831	1	IVNT	Neale-B_UKBB_EUR_2017
rs11672900	rs11672900	chr19:49220323	chr19:48717066	A	G	rs12979278	chr19:49218602	chr19:48715345	C	T	1	0.95674	0.98007	Mean platelet volume	EFO_0004586	Astle W	27863252	European	2016	0.0227	0.003647	4.798e-10	+	173480	0	173480	2	-	Astle-W_Blood-Cell-Traits_EUR_2016
rs11672900	rs11672900	chr19:49220323	chr19:48717066	A	G	rs12979278	chr19:49218602	chr19:48715345	C	T	1	0.95674	0.98007	Cholelithiasis	EFO_0004799;EFO_0004570	Neale B	UKBB	European	2017	-0.002135	0.0003497	1.029e-09	-	337199	6986	330213	1	-	Neale-B_UKBB_EUR_2017
rs11672900	rs11672900	chr19:49220323	chr19:48717066	A	G	rs12979278	chr19:49218602	chr19:48715345	C	T	1	0.95674	0.98007	Comparative height size at age 10	NCIT_C106497;NCIT_C19666	Neale B	UKBB	European	2017	0.009309	0.001674	2.673e-08	+	332021	0	332021	1	IVNT	Neale-B_UKBB_EUR_2017
rs11672900	rs11672900	chr19:49220323	chr19:48717066	A	G	rs12979278	chr19:49218602	chr19:48715345	C	T	1	0.95674	0.98007	Height	EFO_0004339	Neale B	UKBB	European	2017	0.009937	0.001742	1.17e-08	+	336474	0	336474	1	IVNT	Neale-B_UKBB_EUR_2017
rs11672900	rs11672900	chr19:49220323	chr19:48717066	A	G	rs12979278	chr19:49218602	chr19:48715345	C	T	1	0.95674	0.98007	Mouth or teeth dental problems: dentures	NCIT_C99885;NCIT_C102044	Neale B	UKBB	European	2017	-0.00522	0.0009214	1.469e-08	-	336138	56894	279244	1	-	Neale-B_UKBB_EUR_2017
rs11672900	rs11672900	chr19:49220323	chr19:48717066	A	G	rs12979278	chr19:49218602	chr19:48715345	C	T	1	0.95674	0.98007	Self-reported high cholesterol	NCIT_C37967	Neale B	UKBB	European	2017	-0.006159	0.0008035	1.796e-14	-	337159	41296	295863	1	-	Neale-B_UKBB_EUR_2017
rs11672900	rs11672900	chr19:49220323	chr19:48717066	A	G	rs12979278	chr19:49218602	chr19:48715345	C	T	1	0.95674	0.98007	Self-reported hypertension	EFO_0000537	Neale B	UKBB	European	2017	-0.005907	0.001076	3.975e-08	-	337159	87690	249469	1	-	Neale-B_UKBB_EUR_2017
rs11672900	rs11672900	chr19:49220323	chr19:48717066	A	G	rs12979278	chr19:49218602	chr19:48715345	C	T	1	0.95674	0.98007	Sitting height	EFO_0007118	Neale B	UKBB	European	2017	0.0115	0.001895	1.304e-09	+	336172	0	336172	1	IVNT	Neale-B_UKBB_EUR_2017
rs11672900	rs11672900	chr19:49220323	chr19:48717066	A	G	rs12979278	chr19:49218602	chr19:48715345	C	T	1	0.95674	0.98007	Sodium in urine	-	Neale B	UKBB	European	2017	0.01675	0.002387	2.258e-12	+	326831	0	326831	1	IVNT	Neale-B_UKBB_EUR_2017
rs11672900	rs11672900	chr19:49220323	chr19:48717066	A	G	rs11882796	chr19:49225766	chr19:48722509	A	T	1	0.926	0.97579	Mean platelet volume	EFO_0004586	Astle W	27863252	European	2016	0.02402	0.003633	3.794e-11	+	173480	0	173480	2	-	Astle-W_Blood-Cell-Traits_EUR_2016
rs11672900	rs11672900	chr19:49220323	chr19:48717066	A	G	rs11882796	chr19:49225766	chr19:48722509	A	T	1	0.926	0.97579	Alcohol intake frequency	HP_0001033;EFO_0004329;EFO_0007878	Neale B	UKBB	European	2017	0.02103	0.003575	4.049e-09	+	336965	0	336965	1	IVNT	Neale-B_UKBB_EUR_2017
rs11672900	rs11672900	chr19:49220323	chr19:48717066	A	G	rs11882796	chr19:49225766	chr19:48722509	A	T	1	0.926	0.97579	Cholelithiasis	EFO_0004799;EFO_0004570	Neale B	UKBB	European	2017	-0.00206	0.0003487	3.441e-09	-	337199	6986	330213	1	-	Neale-B_UKBB_EUR_2017
rs11672900	rs11672900	chr19:49220323	chr19:48717066	A	G	rs11882796	chr19:49225766	chr19:48722509	A	T	1	0.926	0.97579	Comparative height size at age 10	NCIT_C106497;NCIT_C19666	Neale B	UKBB	European	2017	0.00913	0.001669	4.49e-08	+	332021	0	332021	1	IVNT	Neale-B_UKBB_EUR_2017
rs11672900	rs11672900	chr19:49220323	chr19:48717066	A	G	rs11882796	chr19:49225766	chr19:48722509	A	T	1	0.926	0.97579	Height	EFO_0004339	Neale B	UKBB	European	2017	0.01009	0.001737	6.326e-09	+	336474	0	336474	1	IVNT	Neale-B_UKBB_EUR_2017
rs11672900	rs11672900	chr19:49220323	chr19:48717066	A	G	rs11882796	chr19:49225766	chr19:48722509	A	T	1	0.926	0.97579	Mouth or teeth dental problems: dentures	NCIT_C99885;NCIT_C102044	Neale B	UKBB	European	2017	-0.005193	0.0009187	1.581e-08	-	336138	56894	279244	1	-	Neale-B_UKBB_EUR_2017
rs11672900	rs11672900	chr19:49220323	chr19:48717066	A	G	rs11882796	chr19:49225766	chr19:48722509	A	T	1	0.926	0.97579	Self-reported high cholesterol	NCIT_C37967	Neale B	UKBB	European	2017	-0.005821	0.0008011	3.699e-13	-	337159	41296	295863	1	-	Neale-B_UKBB_EUR_2017
rs11672900	rs11672900	chr19:49220323	chr19:48717066	A	G	rs11882796	chr19:49225766	chr19:48722509	A	T	1	0.926	0.97579	Self-reported hypertension	EFO_0000537	Neale B	UKBB	European	2017	-0.006117	0.001072	1.169e-08	-	337159	87690	249469	1	-	Neale-B_UKBB_EUR_2017
rs11672900	rs11672900	chr19:49220323	chr19:48717066	A	G	rs11882796	chr19:49225766	chr19:48722509	A	T	1	0.926	0.97579	Sitting height	EFO_0007118	Neale B	UKBB	European	2017	0.01235	0.001889	6.32e-11	+	336172	0	336172	1	IVNT	Neale-B_UKBB_EUR_2017
rs11672900	rs11672900	chr19:49220323	chr19:48717066	A	G	rs11882796	chr19:49225766	chr19:48722509	A	T	1	0.926	0.97579	Sodium in urine	-	Neale B	UKBB	European	2017	0.01605	0.00238	1.555e-11	+	326831	0	326831	1	IVNT	Neale-B_UKBB_EUR_2017
rs11672900	rs11672900	chr19:49220323	chr19:48717066	A	G	rs11666792	chr19:49227043	chr19:48723786	G	A	1	0.90714	0.97158	Mean platelet volume	EFO_0004586	Astle W	27863252	European	2016	0.02417	0.003629	2.738e-11	+	173480	0	173480	2	-	Astle-W_Blood-Cell-Traits_EUR_2016
rs11672900	rs11672900	chr19:49220323	chr19:48717066	A	G	rs11666792	chr19:49227043	chr19:48723786	G	A	1	0.90714	0.97158	Alcohol intake frequency	HP_0001033;EFO_0004329;EFO_0007878	Neale B	UKBB	European	2017	0.02028	0.003569	1.336e-08	+	336965	0	336965	1	IVNT	Neale-B_UKBB_EUR_2017
rs11672900	rs11672900	chr19:49220323	chr19:48717066	A	G	rs11666792	chr19:49227043	chr19:48723786	G	A	1	0.90714	0.97158	Cholelithiasis	EFO_0004799;EFO_0004570	Neale B	UKBB	European	2017	-0.002093	0.0003481	1.823e-09	-	337199	6986	330213	1	-	Neale-B_UKBB_EUR_2017
rs11672900	rs11672900	chr19:49220323	chr19:48717066	A	G	rs11666792	chr19:49227043	chr19:48723786	G	A	1	0.90714	0.97158	Height	EFO_0004339	Neale B	UKBB	European	2017	0.009645	0.001734	2.648e-08	+	336474	0	336474	1	IVNT	Neale-B_UKBB_EUR_2017
rs11672900	rs11672900	chr19:49220323	chr19:48717066	A	G	rs11666792	chr19:49227043	chr19:48723786	G	A	1	0.90714	0.97158	Mouth or teeth dental problems: dentures	NCIT_C99885;NCIT_C102044	Neale B	UKBB	European	2017	-0.005223	0.0009171	1.231e-08	-	336138	56894	279244	1	-	Neale-B_UKBB_EUR_2017
rs11672900	rs11672900	chr19:49220323	chr19:48717066	A	G	rs11666792	chr19:49227043	chr19:48723786	G	A	1	0.90714	0.97158	Self-reported high cholesterol	NCIT_C37967	Neale B	UKBB	European	2017	-0.005823	0.0007997	3.295e-13	-	337159	41296	295863	1	-	Neale-B_UKBB_EUR_2017
rs11672900	rs11672900	chr19:49220323	chr19:48717066	A	G	rs11666792	chr19:49227043	chr19:48723786	G	A	1	0.90714	0.97158	Self-reported hypertension	EFO_0000537	Neale B	UKBB	European	2017	-0.00627	0.00107	4.704e-09	-	337159	87690	249469	1	-	Neale-B_UKBB_EUR_2017
rs11672900	rs11672900	chr19:49220323	chr19:48717066	A	G	rs11666792	chr19:49227043	chr19:48723786	G	A	1	0.90714	0.97158	Sitting height	EFO_0007118	Neale B	UKBB	European	2017	0.01203	0.001886	1.782e-10	+	336172	0	336172	1	IVNT	Neale-B_UKBB_EUR_2017
rs11672900	rs11672900	chr19:49220323	chr19:48717066	A	G	rs11666792	chr19:49227043	chr19:48723786	G	A	1	0.90714	0.97158	Sodium in urine	-	Neale B	UKBB	European	2017	0.01587	0.002376	2.415e-11	+	326831	0	326831	1	IVNT	Neale-B_UKBB_EUR_2017
rs11672900	rs11672900	chr19:49220323	chr19:48717066	A	G	rs12979891	chr19:49227256	chr19:48723999	C	T	1	0.90341	0.97152	Mean platelet volume	EFO_0004586	Astle W	27863252	European	2016	0.02417	0.003631	2.814e-11	+	173480	0	173480	2	-	Astle-W_Blood-Cell-Traits_EUR_2016
rs11672900	rs11672900	chr19:49220323	chr19:48717066	A	G	rs12979891	chr19:49227256	chr19:48723999	C	T	1	0.90341	0.97152	Alcohol intake frequency	HP_0001033;EFO_0004329;EFO_0007878	Neale B	UKBB	European	2017	0.02028	0.003569	1.34e-08	+	336965	0	336965	1	IVNT	Neale-B_UKBB_EUR_2017
rs11672900	rs11672900	chr19:49220323	chr19:48717066	A	G	rs12979891	chr19:49227256	chr19:48723999	C	T	1	0.90341	0.97152	Cholelithiasis	EFO_0004799;EFO_0004570	Neale B	UKBB	European	2017	-0.002092	0.0003481	1.859e-09	-	337199	6986	330213	1	-	Neale-B_UKBB_EUR_2017
rs11672900	rs11672900	chr19:49220323	chr19:48717066	A	G	rs12979891	chr19:49227256	chr19:48723999	C	T	1	0.90341	0.97152	Height	EFO_0004339	Neale B	UKBB	European	2017	0.009648	0.001734	2.617e-08	+	336474	0	336474	1	IVNT	Neale-B_UKBB_EUR_2017
rs11672900	rs11672900	chr19:49220323	chr19:48717066	A	G	rs12979891	chr19:49227256	chr19:48723999	C	T	1	0.90341	0.97152	Mouth or teeth dental problems: dentures	NCIT_C99885;NCIT_C102044	Neale B	UKBB	European	2017	-0.005223	0.000917	1.231e-08	-	336138	56894	279244	1	-	Neale-B_UKBB_EUR_2017
rs11672900	rs11672900	chr19:49220323	chr19:48717066	A	G	rs12979891	chr19:49227256	chr19:48723999	C	T	1	0.90341	0.97152	Self-reported high cholesterol	NCIT_C37967	Neale B	UKBB	European	2017	-0.005816	0.0007996	3.51e-13	-	337159	41296	295863	1	-	Neale-B_UKBB_EUR_2017
rs11672900	rs11672900	chr19:49220323	chr19:48717066	A	G	rs12979891	chr19:49227256	chr19:48723999	C	T	1	0.90341	0.97152	Self-reported hypertension	EFO_0000537	Neale B	UKBB	European	2017	-0.006275	0.00107	4.561e-09	-	337159	87690	249469	1	-	Neale-B_UKBB_EUR_2017
rs11672900	rs11672900	chr19:49220323	chr19:48717066	A	G	rs12979891	chr19:49227256	chr19:48723999	C	T	1	0.90341	0.97152	Sitting height	EFO_0007118	Neale B	UKBB	European	2017	0.01203	0.001886	1.812e-10	+	336172	0	336172	1	IVNT	Neale-B_UKBB_EUR_2017
rs11672900	rs11672900	chr19:49220323	chr19:48717066	A	G	rs12979891	chr19:49227256	chr19:48723999	C	T	1	0.90341	0.97152	Sodium in urine	-	Neale B	UKBB	European	2017	0.01587	0.002376	2.396e-11	+	326831	0	326831	1	IVNT	Neale-B_UKBB_EUR_2017
rs11672900	rs11672900	chr19:49220323	chr19:48717066	A	G	rs2287922	chr19:49232226	chr19:48728969	G	A	1	0.90341	0.97152	Mean platelet volume	EFO_0004586	Astle W	27863252	European	2016	0.02449	0.003625	1.413e-11	+	173480	0	173480	2	-	Astle-W_Blood-Cell-Traits_EUR_2016
rs11672900	rs11672900	chr19:49220323	chr19:48717066	A	G	rs2287922	chr19:49232226	chr19:48728969	G	A	1	0.90341	0.97152	Mean platelet volume	EFO_0004584	Astle W	27863252	European	2016	-0.02449	0.003598	1e-11	-	-	-	-	-	unit decrease	NHGRI-EBI_GWAS_Catalog
rs11672900	rs11672900	chr19:49220323	chr19:48717066	A	G	rs2287922	chr19:49232226	chr19:48728969	G	A	1	0.90341	0.97152	Alcohol intake frequency	HP_0001033;EFO_0004329;EFO_0007878	Neale B	UKBB	European	2017	0.0208	0.003568	5.615e-09	+	336965	0	336965	1	IVNT	Neale-B_UKBB_EUR_2017
rs11672900	rs11672900	chr19:49220323	chr19:48717066	A	G	rs2287922	chr19:49232226	chr19:48728969	G	A	1	0.90341	0.97152	Cholelithiasis	EFO_0004799;EFO_0004570	Neale B	UKBB	European	2017	-0.002109	0.000348	1.357e-09	-	337199	6986	330213	1	-	Neale-B_UKBB_EUR_2017
rs11672900	rs11672900	chr19:49220323	chr19:48717066	A	G	rs2287922	chr19:49232226	chr19:48728969	G	A	1	0.90341	0.97152	Height	EFO_0004339	Neale B	UKBB	European	2017	0.009776	0.001733	1.697e-08	+	336474	0	336474	1	IVNT	Neale-B_UKBB_EUR_2017
rs11672900	rs11672900	chr19:49220323	chr19:48717066	A	G	rs2287922	chr19:49232226	chr19:48728969	G	A	1	0.90341	0.97152	Mouth or teeth dental problems: dentures	NCIT_C99885;NCIT_C102044	Neale B	UKBB	European	2017	-0.005279	0.0009168	8.508e-09	-	336138	56894	279244	1	-	Neale-B_UKBB_EUR_2017
rs11672900	rs11672900	chr19:49220323	chr19:48717066	A	G	rs2287922	chr19:49232226	chr19:48728969	G	A	1	0.90341	0.97152	Self-reported high cholesterol	NCIT_C37967	Neale B	UKBB	European	2017	-0.005832	0.0007995	2.983e-13	-	337159	41296	295863	1	-	Neale-B_UKBB_EUR_2017
rs11672900	rs11672900	chr19:49220323	chr19:48717066	A	G	rs2287922	chr19:49232226	chr19:48728969	G	A	1	0.90341	0.97152	Self-reported hypertension	EFO_0000537	Neale B	UKBB	European	2017	-0.00641	0.00107	2.104e-09	-	337159	87690	249469	1	-	Neale-B_UKBB_EUR_2017
rs11672900	rs11672900	chr19:49220323	chr19:48717066	A	G	rs2287922	chr19:49232226	chr19:48728969	G	A	1	0.90341	0.97152	Sitting height	EFO_0007118	Neale B	UKBB	European	2017	0.01215	0.001885	1.163e-10	+	336172	0	336172	1	IVNT	Neale-B_UKBB_EUR_2017
rs11672900	rs11672900	chr19:49220323	chr19:48717066	A	G	rs2287922	chr19:49232226	chr19:48728969	G	A	1	0.90341	0.97152	Sodium in urine	-	Neale B	UKBB	European	2017	0.01609	0.002375	1.243e-11	+	326831	0	326831	1	IVNT	Neale-B_UKBB_EUR_2017
rs11672900	rs11672900	chr19:49220323	chr19:48717066	A	G	rs11878908	chr19:49227443	chr19:48724186	C	T	1	0.90328	0.96759	Mean platelet volume	EFO_0004586	Astle W	27863252	European	2016	0.02418	0.00363	2.701e-11	+	173480	0	173480	2	-	Astle-W_Blood-Cell-Traits_EUR_2016
rs11672900	rs11672900	chr19:49220323	chr19:48717066	A	G	rs11878908	chr19:49227443	chr19:48724186	C	T	1	0.90328	0.96759	Alcohol intake frequency	HP_0001033;EFO_0004329;EFO_0007878	Neale B	UKBB	European	2017	0.02047	0.003569	9.701e-09	+	336965	0	336965	1	IVNT	Neale-B_UKBB_EUR_2017
rs11672900	rs11672900	chr19:49220323	chr19:48717066	A	G	rs11878908	chr19:49227443	chr19:48724186	C	T	1	0.90328	0.96759	Cholelithiasis	EFO_0004799;EFO_0004570	Neale B	UKBB	European	2017	-0.002094	0.000348	1.775e-09	-	337199	6986	330213	1	-	Neale-B_UKBB_EUR_2017
rs11672900	rs11672900	chr19:49220323	chr19:48717066	A	G	rs11878908	chr19:49227443	chr19:48724186	C	T	1	0.90328	0.96759	Height	EFO_0004339	Neale B	UKBB	European	2017	0.009565	0.001733	3.436e-08	+	336474	0	336474	1	IVNT	Neale-B_UKBB_EUR_2017
rs11672900	rs11672900	chr19:49220323	chr19:48717066	A	G	rs11878908	chr19:49227443	chr19:48724186	C	T	1	0.90328	0.96759	Mouth or teeth dental problems: dentures	NCIT_C99885;NCIT_C102044	Neale B	UKBB	European	2017	-0.005208	0.0009169	1.348e-08	-	336138	56894	279244	1	-	Neale-B_UKBB_EUR_2017
rs11672900	rs11672900	chr19:49220323	chr19:48717066	A	G	rs11878908	chr19:49227443	chr19:48724186	C	T	1	0.90328	0.96759	Self-reported high cholesterol	NCIT_C37967	Neale B	UKBB	European	2017	-0.00579	0.0007996	4.462e-13	-	337159	41296	295863	1	-	Neale-B_UKBB_EUR_2017
rs11672900	rs11672900	chr19:49220323	chr19:48717066	A	G	rs11878908	chr19:49227443	chr19:48724186	C	T	1	0.90328	0.96759	Self-reported hypertension	EFO_0000537	Neale B	UKBB	European	2017	-0.006286	0.00107	4.279e-09	-	337159	87690	249469	1	-	Neale-B_UKBB_EUR_2017
rs11672900	rs11672900	chr19:49220323	chr19:48717066	A	G	rs11878908	chr19:49227443	chr19:48724186	C	T	1	0.90328	0.96759	Sitting height	EFO_0007118	Neale B	UKBB	European	2017	0.01196	0.001886	2.241e-10	+	336172	0	336172	1	IVNT	Neale-B_UKBB_EUR_2017
rs11672900	rs11672900	chr19:49220323	chr19:48717066	A	G	rs11878908	chr19:49227443	chr19:48724186	C	T	1	0.90328	0.96759	Sodium in urine	-	Neale B	UKBB	European	2017	0.01589	0.002376	2.278e-11	+	326831	0	326831	1	IVNT	Neale-B_UKBB_EUR_2017
rs11672900	rs11672900	chr19:49220323	chr19:48717066	A	G	rs2287921	chr19:49228272	chr19:48725015	T	C	1	0.90328	0.96759	Mean platelet volume	EFO_0004586	Astle W	27863252	European	2016	0.02429	0.003622	1.983e-11	+	173480	0	173480	2	-	Astle-W_Blood-Cell-Traits_EUR_2016
rs11672900	rs11672900	chr19:49220323	chr19:48717066	A	G	rs2287921	chr19:49228272	chr19:48725015	T	C	1	0.90328	0.96759	Total cholesterol	EFO_0004574	GLGC	24097068	European	2013	-0.0345	0.0053	3.554e-10	-	93067	0	93067	60	IVNT	GLGC_TC_EUR_2013
rs11672900	rs11672900	chr19:49220323	chr19:48717066	A	G	rs2287921	chr19:49228272	chr19:48725015	T	C	1	0.90328	0.96759	Total cholesterol	EFO_0004574	GLGC	20686565	Mixed	2010	-0.0323	0.0053	3.929e-10	-	100184	0	100184	46	Z-score	GLGC_TC_Mixed_2010
rs11672900	rs11672900	chr19:49220323	chr19:48717066	A	G	rs2287921	chr19:49228272	chr19:48725015	T	C	1	0.90328	0.96759	Central retinal venular equivalent	-	Ikram MK	21060863	European	2010	NA	NA	3.3e-18	NA	15358	-	-	-	-	GRASP
rs11672900	rs11672900	chr19:49220323	chr19:48717066	A	G	rs2287921	chr19:49228272	chr19:48725015	T	C	1	0.90328	0.96759	Retinal venular caliber	-	Ikram MK	21060863	European	2010	NA	NA	1.61e-25	NA	15358	-	-	-	-	GRASP
rs11672900	rs11672900	chr19:49220323	chr19:48717066	A	G	rs2287921	chr19:49228272	chr19:48725015	T	C	1	0.90328	0.96759	Total cholesterol	NCIT_C61032;NCIT_C105586	GLGC	20686565	Mixed	2010	NA	NA	3.929e-10	NA	100184	-	-	-	-	GRASP
rs11672900	rs11672900	chr19:49220323	chr19:48717066	A	G	rs2287921	chr19:49228272	chr19:48725015	T	C	1	0.90328	0.96759	C reactive protein levels or LDL cholesterol levels pleiotropy	EFO_0004611;EFO_0004458	Ligthart S	27286809	Unspecified	2016	NA	NA	3e-08	NA	-	-	-	-	-	NHGRI-EBI_GWAS_Catalog
rs11672900	rs11672900	chr19:49220323	chr19:48717066	A	G	rs2287921	chr19:49228272	chr19:48725015	T	C	1	0.90328	0.96759	Retinal vascular caliber	EFO_0004731	Ikram MK	21060863	European	2010	2.1	0.2015	2e-25	+	-	-	-	-	um decrease	NHGRI-EBI_GWAS_Catalog
rs11672900	rs11672900	chr19:49220323	chr19:48717066	A	G	rs2287921	chr19:49228272	chr19:48725015	T	C	1	0.90328	0.96759	Urinary metabolites H NMR features	EFO_0005116	Rueedi R	24586186	Mixed	2014	-0.48	0.03818	3e-36	-	-	-	-	-	unit increase	NHGRI-EBI_GWAS_Catalog
rs11672900	rs11672900	chr19:49220323	chr19:48717066	A	G	rs2287921	chr19:49228272	chr19:48725015	T	C	1	0.90328	0.96759	Urinary metabolites H NMR features	EFO_0005116	Rueedi R	24586186	Mixed	2014	-0.37	0.04169	7e-19	-	-	-	-	-	unit increase	NHGRI-EBI_GWAS_Catalog
rs11672900	rs11672900	chr19:49220323	chr19:48717066	A	G	rs2287921	chr19:49228272	chr19:48725015	T	C	1	0.90328	0.96759	Urinary metabolites H NMR features	EFO_0005116	Rueedi R	24586186	Mixed	2014	-0.3	0.04207	1e-12	-	-	-	-	-	unit increase	NHGRI-EBI_GWAS_Catalog
rs11672900	rs11672900	chr19:49220323	chr19:48717066	A	G	rs2287921	chr19:49228272	chr19:48725015	T	C	1	0.90328	0.96759	Alcohol intake frequency	HP_0001033;EFO_0004329;EFO_0007878	Neale B	UKBB	European	2017	0.02053	0.003567	8.69e-09	+	336965	0	336965	1	IVNT	Neale-B_UKBB_EUR_2017
rs11672900	rs11672900	chr19:49220323	chr19:48717066	A	G	rs2287921	chr19:49228272	chr19:48725015	T	C	1	0.90328	0.96759	Cholelithiasis	EFO_0004799;EFO_0004570	Neale B	UKBB	European	2017	-0.002091	0.0003479	1.843e-09	-	337199	6986	330213	1	-	Neale-B_UKBB_EUR_2017
rs11672900	rs11672900	chr19:49220323	chr19:48717066	A	G	rs2287921	chr19:49228272	chr19:48725015	T	C	1	0.90328	0.96759	Height	EFO_0004339	Neale B	UKBB	European	2017	0.009601	0.001733	3.017e-08	+	336474	0	336474	1	IVNT	Neale-B_UKBB_EUR_2017
rs11672900	rs11672900	chr19:49220323	chr19:48717066	A	G	rs2287921	chr19:49228272	chr19:48725015	T	C	1	0.90328	0.96759	Mouth or teeth dental problems: dentures	NCIT_C99885;NCIT_C102044	Neale B	UKBB	European	2017	-0.00521	0.0009166	1.315e-08	-	336138	56894	279244	1	-	Neale-B_UKBB_EUR_2017
rs11672900	rs11672900	chr19:49220323	chr19:48717066	A	G	rs2287921	chr19:49228272	chr19:48725015	T	C	1	0.90328	0.96759	Self-reported high cholesterol	NCIT_C37967	Neale B	UKBB	European	2017	-0.005774	0.0007993	5.036e-13	-	337159	41296	295863	1	-	Neale-B_UKBB_EUR_2017
rs11672900	rs11672900	chr19:49220323	chr19:48717066	A	G	rs2287921	chr19:49228272	chr19:48725015	T	C	1	0.90328	0.96759	Self-reported hypertension	EFO_0000537	Neale B	UKBB	European	2017	-0.006258	0.00107	4.95e-09	-	337159	87690	249469	1	-	Neale-B_UKBB_EUR_2017
rs11672900	rs11672900	chr19:49220323	chr19:48717066	A	G	rs2287921	chr19:49228272	chr19:48725015	T	C	1	0.90328	0.96759	Sitting height	EFO_0007118	Neale B	UKBB	European	2017	0.012	0.001885	1.957e-10	+	336172	0	336172	1	IVNT	Neale-B_UKBB_EUR_2017
rs11672900	rs11672900	chr19:49220323	chr19:48717066	A	G	rs2287921	chr19:49228272	chr19:48725015	T	C	1	0.90328	0.96759	Sodium in urine	-	Neale B	UKBB	European	2017	0.01584	0.002375	2.554e-11	+	326831	0	326831	1	IVNT	Neale-B_UKBB_EUR_2017
rs11672900	rs11672900	chr19:49220323	chr19:48717066	A	G	rs2287921	chr19:49228272	chr19:48725015	T	C	1	0.90328	0.96759	Retinal vein	NCIT_C53063	Ikram MK	21060863	European	2010	NA	NA	2e-25	NA	-	-	-	-	-	dbGaP
rs11672900	rs11672900	chr19:49220323	chr19:48717066	A	G	rs8112983	chr19:49229525	chr19:48726268	T	C	1	0.90328	0.96759	Mean platelet volume	EFO_0004586	Astle W	27863252	European	2016	0.02436	0.003623	1.796e-11	+	173480	0	173480	2	-	Astle-W_Blood-Cell-Traits_EUR_2016
rs11672900	rs11672900	chr19:49220323	chr19:48717066	A	G	rs8112983	chr19:49229525	chr19:48726268	T	C	1	0.90328	0.96759	Alcohol intake frequency	HP_0001033;EFO_0004329;EFO_0007878	Neale B	UKBB	European	2017	0.02071	0.003568	6.453e-09	+	336965	0	336965	1	IVNT	Neale-B_UKBB_EUR_2017
rs11672900	rs11672900	chr19:49220323	chr19:48717066	A	G	rs8112983	chr19:49229525	chr19:48726268	T	C	1	0.90328	0.96759	Cholelithiasis	EFO_0004799;EFO_0004570	Neale B	UKBB	European	2017	-0.002094	0.0003479	1.752e-09	-	337199	6986	330213	1	-	Neale-B_UKBB_EUR_2017
rs11672900	rs11672900	chr19:49220323	chr19:48717066	A	G	rs8112983	chr19:49229525	chr19:48726268	T	C	1	0.90328	0.96759	Height	EFO_0004339	Neale B	UKBB	European	2017	0.009577	0.001733	3.273e-08	+	336474	0	336474	1	IVNT	Neale-B_UKBB_EUR_2017
rs11672900	rs11672900	chr19:49220323	chr19:48717066	A	G	rs8112983	chr19:49229525	chr19:48726268	T	C	1	0.90328	0.96759	Mouth or teeth dental problems: dentures	NCIT_C99885;NCIT_C102044	Neale B	UKBB	European	2017	-0.005198	0.0009167	1.428e-08	-	336138	56894	279244	1	-	Neale-B_UKBB_EUR_2017
rs11672900	rs11672900	chr19:49220323	chr19:48717066	A	G	rs8112983	chr19:49229525	chr19:48726268	T	C	1	0.90328	0.96759	Self-reported high cholesterol	NCIT_C37967	Neale B	UKBB	European	2017	-0.005777	0.0007994	4.969e-13	-	337159	41296	295863	1	-	Neale-B_UKBB_EUR_2017
rs11672900	rs11672900	chr19:49220323	chr19:48717066	A	G	rs8112983	chr19:49229525	chr19:48726268	T	C	1	0.90328	0.96759	Self-reported hypertension	EFO_0000537	Neale B	UKBB	European	2017	-0.006274	0.00107	4.541e-09	-	337159	87690	249469	1	-	Neale-B_UKBB_EUR_2017
rs11672900	rs11672900	chr19:49220323	chr19:48717066	A	G	rs8112983	chr19:49229525	chr19:48726268	T	C	1	0.90328	0.96759	Sitting height	EFO_0007118	Neale B	UKBB	European	2017	0.01204	0.001885	1.672e-10	+	336172	0	336172	1	IVNT	Neale-B_UKBB_EUR_2017
rs11672900	rs11672900	chr19:49220323	chr19:48717066	A	G	rs8112983	chr19:49229525	chr19:48726268	T	C	1	0.90328	0.96759	Sodium in urine	-	Neale B	UKBB	European	2017	0.01587	0.002375	2.365e-11	+	326831	0	326831	1	IVNT	Neale-B_UKBB_EUR_2017
rs11672900	rs11672900	chr19:49220323	chr19:48717066	A	G	rs479486	chr19:49229323	chr19:48726066	G	A	1	0.86566	0.93598	Mean platelet volume	EFO_0004586	Astle W	27863252	European	2016	0.02317	0.003637	1.873e-10	+	173480	0	173480	2	-	Astle-W_Blood-Cell-Traits_EUR_2016
rs11672900	rs11672900	chr19:49220323	chr19:48717066	A	G	rs479486	chr19:49229323	chr19:48726066	G	A	1	0.86566	0.93598	Alcohol intake frequency	HP_0001033;EFO_0004329;EFO_0007878	Neale B	UKBB	European	2017	0.02055	0.003578	9.258e-09	+	336965	0	336965	1	IVNT	Neale-B_UKBB_EUR_2017
rs11672900	rs11672900	chr19:49220323	chr19:48717066	A	G	rs479486	chr19:49229323	chr19:48726066	G	A	1	0.86566	0.93598	Cholelithiasis	EFO_0004799;EFO_0004570	Neale B	UKBB	European	2017	-0.001917	0.0003489	3.948e-08	-	337199	6986	330213	1	-	Neale-B_UKBB_EUR_2017
rs11672900	rs11672900	chr19:49220323	chr19:48717066	A	G	rs479486	chr19:49229323	chr19:48726066	G	A	1	0.86566	0.93598	Height	EFO_0004339	Neale B	UKBB	European	2017	0.009518	0.001738	4.336e-08	+	336474	0	336474	1	IVNT	Neale-B_UKBB_EUR_2017
rs11672900	rs11672900	chr19:49220323	chr19:48717066	A	G	rs479486	chr19:49229323	chr19:48726066	G	A	1	0.86566	0.93598	Self-reported high cholesterol	NCIT_C37967	Neale B	UKBB	European	2017	-0.00554	0.0008016	4.841e-12	-	337159	41296	295863	1	-	Neale-B_UKBB_EUR_2017
rs11672900	rs11672900	chr19:49220323	chr19:48717066	A	G	rs479486	chr19:49229323	chr19:48726066	G	A	1	0.86566	0.93598	Self-reported hypertension	EFO_0000537	Neale B	UKBB	European	2017	-0.006234	0.001073	6.256e-09	-	337159	87690	249469	1	-	Neale-B_UKBB_EUR_2017
rs11672900	rs11672900	chr19:49220323	chr19:48717066	A	G	rs479486	chr19:49229323	chr19:48726066	G	A	1	0.86566	0.93598	Sitting height	EFO_0007118	Neale B	UKBB	European	2017	0.01238	0.00189	5.804e-11	+	336172	0	336172	1	IVNT	Neale-B_UKBB_EUR_2017
rs11672900	rs11672900	chr19:49220323	chr19:48717066	A	G	rs479486	chr19:49229323	chr19:48726066	G	A	1	0.86566	0.93598	Sodium in urine	-	Neale B	UKBB	European	2017	0.01507	0.002381	2.469e-10	+	326831	0	326831	1	IVNT	Neale-B_UKBB_EUR_2017
rs11672900	rs11672900	chr19:49220323	chr19:48717066	A	G	rs439523	chr19:49236102	chr19:48732845	T	C	1	0.8148	0.91897	Mean platelet volume	EFO_0004586	Astle W	27863252	European	2016	0.0229	0.003625	2.651e-10	+	173480	0	173480	2	-	Astle-W_Blood-Cell-Traits_EUR_2016
rs11672900	rs11672900	chr19:49220323	chr19:48717066	A	G	rs439523	chr19:49236102	chr19:48732845	T	C	1	0.8148	0.91897	Alcohol intake frequency	HP_0001033;EFO_0004329;EFO_0007878	Neale B	UKBB	European	2017	0.02174	0.003564	1.057e-09	+	336965	0	336965	1	IVNT	Neale-B_UKBB_EUR_2017
rs11672900	rs11672900	chr19:49220323	chr19:48717066	A	G	rs439523	chr19:49236102	chr19:48732845	T	C	1	0.8148	0.91897	Cholelithiasis	EFO_0004799;EFO_0004570	Neale B	UKBB	European	2017	-0.001899	0.0003476	4.662e-08	-	337199	6986	330213	1	-	Neale-B_UKBB_EUR_2017
rs11672900	rs11672900	chr19:49220323	chr19:48717066	A	G	rs439523	chr19:49236102	chr19:48732845	T	C	1	0.8148	0.91897	Hip circumference	EFO_0005093	Neale B	UKBB	European	2017	0.01331	0.002413	3.493e-08	+	336601	0	336601	1	IVNT	Neale-B_UKBB_EUR_2017
rs11672900	rs11672900	chr19:49220323	chr19:48717066	A	G	rs439523	chr19:49236102	chr19:48732845	T	C	1	0.8148	0.91897	Self-reported high cholesterol	NCIT_C37967	Neale B	UKBB	European	2017	-0.005263	0.0007986	4.374e-11	-	337159	41296	295863	1	-	Neale-B_UKBB_EUR_2017
rs11672900	rs11672900	chr19:49220323	chr19:48717066	A	G	rs439523	chr19:49236102	chr19:48732845	T	C	1	0.8148	0.91897	Sitting height	EFO_0007118	Neale B	UKBB	European	2017	0.01243	0.001883	4.131e-11	+	336172	0	336172	1	IVNT	Neale-B_UKBB_EUR_2017
rs11672900	rs11672900	chr19:49220323	chr19:48717066	A	G	rs439523	chr19:49236102	chr19:48732845	T	C	1	0.8148	0.91897	Sodium in urine	-	Neale B	UKBB	European	2017	0.01658	0.002372	2.808e-12	+	326831	0	326831	1	IVNT	Neale-B_UKBB_EUR_2017
rs11672900	rs11672900	chr19:49220323	chr19:48717066	A	G	rs418464	chr19:49239026	chr19:48735769	T	C	1	0.81369	0.95765	Mean platelet volume	EFO_0004586	Astle W	27863252	European	2016	0.02314	0.003622	1.654e-10	+	173480	0	173480	2	-	Astle-W_Blood-Cell-Traits_EUR_2016
rs11672900	rs11672900	chr19:49220323	chr19:48717066	A	G	rs418464	chr19:49239026	chr19:48735769	T	C	1	0.81369	0.95765	Alcohol intake frequency	HP_0001033;EFO_0004329;EFO_0007878	Neale B	UKBB	European	2017	0.0226	0.003557	2.114e-10	+	336965	0	336965	1	IVNT	Neale-B_UKBB_EUR_2017
rs11672900	rs11672900	chr19:49220323	chr19:48717066	A	G	rs418464	chr19:49239026	chr19:48735769	T	C	1	0.81369	0.95765	Cholelithiasis	EFO_0004799;EFO_0004570	Neale B	UKBB	European	2017	-0.002053	0.0003469	3.232e-09	-	337199	6986	330213	1	-	Neale-B_UKBB_EUR_2017
rs11672900	rs11672900	chr19:49220323	chr19:48717066	A	G	rs418464	chr19:49239026	chr19:48735769	T	C	1	0.81369	0.95765	Hip circumference	EFO_0005093	Neale B	UKBB	European	2017	0.01393	0.002408	7.254e-09	+	336601	0	336601	1	IVNT	Neale-B_UKBB_EUR_2017
rs11672900	rs11672900	chr19:49220323	chr19:48717066	A	G	rs418464	chr19:49239026	chr19:48735769	T	C	1	0.81369	0.95765	Self-reported high cholesterol	NCIT_C37967	Neale B	UKBB	European	2017	-0.005489	0.000797	5.675e-12	-	337159	41296	295863	1	-	Neale-B_UKBB_EUR_2017
rs11672900	rs11672900	chr19:49220323	chr19:48717066	A	G	rs418464	chr19:49239026	chr19:48735769	T	C	1	0.81369	0.95765	Sitting height	EFO_0007118	Neale B	UKBB	European	2017	0.01233	0.00188	5.447e-11	+	336172	0	336172	1	IVNT	Neale-B_UKBB_EUR_2017
rs11672900	rs11672900	chr19:49220323	chr19:48717066	A	G	rs418464	chr19:49239026	chr19:48735769	T	C	1	0.81369	0.95765	Sodium in urine	-	Neale B	UKBB	European	2017	0.01679	0.002368	1.318e-12	+	326831	0	326831	1	IVNT	Neale-B_UKBB_EUR_2017
rs11672900	rs11672900	chr19:49220323	chr19:48717066	A	G	rs973579	chr19:49241976	chr19:48738719	A	G	1	0.81369	0.95765	Mean platelet volume	EFO_0004586	Astle W	27863252	European	2016	0.02317	0.003616	1.483e-10	+	173480	0	173480	2	-	Astle-W_Blood-Cell-Traits_EUR_2016
rs11672900	rs11672900	chr19:49220323	chr19:48717066	A	G	rs973579	chr19:49241976	chr19:48738719	A	G	1	0.81369	0.95765	Total cholesterol	EFO_0004574	GLGC	24097068	European	2013	-0.0331	0.0052	2.861e-09	-	93067	0	93067	60	IVNT	GLGC_TC_EUR_2013
rs11672900	rs11672900	chr19:49220323	chr19:48717066	A	G	rs973579	chr19:49241976	chr19:48738719	A	G	1	0.81369	0.95765	Total cholesterol	EFO_0004574	GLGC	20686565	Mixed	2010	-0.0308	0.0052	3.213e-09	-	100184	0	100184	46	Z-score	GLGC_TC_Mixed_2010
rs11672900	rs11672900	chr19:49220323	chr19:48717066	A	G	rs973579	chr19:49241976	chr19:48738719	A	G	1	0.81369	0.95765	Total cholesterol	NCIT_C61032;NCIT_C105586	GLGC	20686565	Mixed	2010	NA	NA	3.213e-09	NA	100184	-	-	-	-	GRASP
rs11672900	rs11672900	chr19:49220323	chr19:48717066	A	G	rs973579	chr19:49241976	chr19:48738719	A	G	1	0.81369	0.95765	Alcohol intake frequency	HP_0001033;EFO_0004329;EFO_0007878	Neale B	UKBB	European	2017	0.02256	0.003556	2.253e-10	+	336965	0	336965	1	IVNT	Neale-B_UKBB_EUR_2017
rs11672900	rs11672900	chr19:49220323	chr19:48717066	A	G	rs973579	chr19:49241976	chr19:48738719	A	G	1	0.81369	0.95765	Cholelithiasis	EFO_0004799;EFO_0004570	Neale B	UKBB	European	2017	-0.002057	0.0003468	3.014e-09	-	337199	6986	330213	1	-	Neale-B_UKBB_EUR_2017
rs11672900	rs11672900	chr19:49220323	chr19:48717066	A	G	rs973579	chr19:49241976	chr19:48738719	A	G	1	0.81369	0.95765	Hip circumference	EFO_0005093	Neale B	UKBB	European	2017	0.01392	0.002407	7.265e-09	+	336601	0	336601	1	IVNT	Neale-B_UKBB_EUR_2017
rs11672900	rs11672900	chr19:49220323	chr19:48717066	A	G	rs973579	chr19:49241976	chr19:48738719	A	G	1	0.81369	0.95765	Self-reported high cholesterol	NCIT_C37967	Neale B	UKBB	European	2017	-0.00551	0.0007967	4.667e-12	-	337159	41296	295863	1	-	Neale-B_UKBB_EUR_2017
rs11672900	rs11672900	chr19:49220323	chr19:48717066	A	G	rs973579	chr19:49241976	chr19:48738719	A	G	1	0.81369	0.95765	Sitting height	EFO_0007118	Neale B	UKBB	European	2017	0.01232	0.001879	5.555e-11	+	336172	0	336172	1	IVNT	Neale-B_UKBB_EUR_2017
rs11672900	rs11672900	chr19:49220323	chr19:48717066	A	G	rs973579	chr19:49241976	chr19:48738719	A	G	1	0.81369	0.95765	Sodium in urine	-	Neale B	UKBB	European	2017	0.01674	0.002367	1.525e-12	+	326831	0	326831	1	IVNT	Neale-B_UKBB_EUR_2017
rs11672900	rs11672900	chr19:49220323	chr19:48717066	A	G	rs838147	chr19:49246866	chr19:48743609	G	A	1	0.81369	0.9576	Mean platelet volume	EFO_0004586	Astle W	27863252	European	2016	0.0235	0.003636	1.021e-10	+	173480	0	173480	2	-	Astle-W_Blood-Cell-Traits_EUR_2016
rs11672900	rs11672900	chr19:49220323	chr19:48717066	A	G	rs838147	chr19:49246866	chr19:48743609	G	A	1	0.81369	0.9576	Total cholesterol	EFO_0004574	GLGC	24097068	European	2013	-0.0331	0.0052	2.711e-09	-	93067	0	93067	60	IVNT	GLGC_TC_EUR_2013
rs11672900	rs11672900	chr19:49220323	chr19:48717066	A	G	rs838147	chr19:49246866	chr19:48743609	G	A	1	0.81369	0.9576	Total cholesterol	EFO_0004574	GLGC	20686565	Mixed	2010	-0.0308	0.0052	3.031e-09	-	100184	0	100184	46	Z-score	GLGC_TC_Mixed_2010
rs11672900	rs11672900	chr19:49220323	chr19:48717066	A	G	rs838147	chr19:49246866	chr19:48743609	G	A	1	0.81369	0.9576	Macronutrient intake carbohydrates	NCIT_C68548;NCIT_P360	Tanaka T	23636237	European	2013	NA	NA	1.51e-08	NA	37537	-	-	-	-	GRASP
rs11672900	rs11672900	chr19:49220323	chr19:48717066	A	G	rs838147	chr19:49246866	chr19:48743609	G	A	1	0.81369	0.9576	Total cholesterol	NCIT_C61032;NCIT_C105586	GLGC	20686565	Mixed	2010	NA	NA	3.031e-09	NA	100184	-	-	-	-	GRASP
rs11672900	rs11672900	chr19:49220323	chr19:48717066	A	G	rs838147	chr19:49246866	chr19:48743609	G	A	1	0.81369	0.9576	Alcohol intake frequency	HP_0001033;EFO_0004329;EFO_0007878	Neale B	UKBB	European	2017	0.02293	0.003558	1.153e-10	+	336965	0	336965	1	IVNT	Neale-B_UKBB_EUR_2017
rs11672900	rs11672900	chr19:49220323	chr19:48717066	A	G	rs838147	chr19:49246866	chr19:48743609	G	A	1	0.81369	0.9576	Cholelithiasis	EFO_0004799;EFO_0004570	Neale B	UKBB	European	2017	-0.002081	0.000347	2.004e-09	-	337199	6986	330213	1	-	Neale-B_UKBB_EUR_2017
rs11672900	rs11672900	chr19:49220323	chr19:48717066	A	G	rs838147	chr19:49246866	chr19:48743609	G	A	1	0.81369	0.9576	Hip circumference	EFO_0005093	Neale B	UKBB	European	2017	0.01372	0.002408	1.219e-08	+	336601	0	336601	1	IVNT	Neale-B_UKBB_EUR_2017
rs11672900	rs11672900	chr19:49220323	chr19:48717066	A	G	rs838147	chr19:49246866	chr19:48743609	G	A	1	0.81369	0.9576	Self-reported high cholesterol	NCIT_C37967	Neale B	UKBB	European	2017	-0.005309	0.0007972	2.747e-11	-	337159	41296	295863	1	-	Neale-B_UKBB_EUR_2017
rs11672900	rs11672900	chr19:49220323	chr19:48717066	A	G	rs838147	chr19:49246866	chr19:48743609	G	A	1	0.81369	0.9576	Sitting height	EFO_0007118	Neale B	UKBB	European	2017	0.01205	0.00188	1.462e-10	+	336172	0	336172	1	IVNT	Neale-B_UKBB_EUR_2017
rs11672900	rs11672900	chr19:49220323	chr19:48717066	A	G	rs838147	chr19:49246866	chr19:48743609	G	A	1	0.81369	0.9576	Sodium in urine	-	Neale B	UKBB	European	2017	0.01686	0.002368	1.096e-12	+	326831	0	326831	1	IVNT	Neale-B_UKBB_EUR_2017
rs11672900	rs11672900	chr19:49220323	chr19:48717066	A	G	rs838146	chr19:49248052	chr19:48744795	T	C	1	0.81369	0.9576	Mean platelet volume	EFO_0004586	Astle W	27863252	European	2016	0.02375	0.003641	6.903e-11	+	173480	0	173480	2	-	Astle-W_Blood-Cell-Traits_EUR_2016
rs11672900	rs11672900	chr19:49220323	chr19:48717066	A	G	rs838144	chr19:49250239	chr19:48746982	T	C	1	0.81369	0.9576	Mean platelet volume	EFO_0004586	Astle W	27863252	European	2016	0.02383	0.003648	6.53e-11	+	173480	0	173480	2	-	Astle-W_Blood-Cell-Traits_EUR_2016
rs11672900	rs11672900	chr19:49220323	chr19:48717066	A	G	rs838144	chr19:49250239	chr19:48746982	T	C	1	0.81369	0.9576	Total cholesterol	EFO_0004574	GLGC	24097068	European	2013	-0.0337	0.0053	3.109e-09	-	93067	0	93067	60	IVNT	GLGC_TC_EUR_2013
rs11672900	rs11672900	chr19:49220323	chr19:48717066	A	G	rs838144	chr19:49250239	chr19:48746982	T	C	1	0.81369	0.9576	Total cholesterol	EFO_0004574	GLGC	20686565	Mixed	2010	-0.0315	0.0053	3.36e-09	-	100184	0	100184	46	Z-score	GLGC_TC_Mixed_2010
rs11672900	rs11672900	chr19:49220323	chr19:48717066	A	G	rs838144	chr19:49250239	chr19:48746982	T	C	1	0.81369	0.9576	Total cholesterol	NCIT_C61032;NCIT_C105586	GLGC	20686565	Mixed	2010	NA	NA	3.36e-09	NA	100184	-	-	-	-	GRASP
rs11672900	rs11672900	chr19:49220323	chr19:48717066	A	G	rs838144	chr19:49250239	chr19:48746982	T	C	1	0.81369	0.9576	Alcohol intake frequency	HP_0001033;EFO_0004329;EFO_0007878	Neale B	UKBB	European	2017	0.02264	0.003566	2.176e-10	+	336965	0	336965	1	IVNT	Neale-B_UKBB_EUR_2017
rs11672900	rs11672900	chr19:49220323	chr19:48717066	A	G	rs838144	chr19:49250239	chr19:48746982	T	C	1	0.81369	0.9576	Cholelithiasis	EFO_0004799;EFO_0004570	Neale B	UKBB	European	2017	-0.002101	0.0003477	1.529e-09	-	337199	6986	330213	1	-	Neale-B_UKBB_EUR_2017
rs11672900	rs11672900	chr19:49220323	chr19:48717066	A	G	rs838144	chr19:49250239	chr19:48746982	T	C	1	0.81369	0.9576	Hip circumference	EFO_0005093	Neale B	UKBB	European	2017	0.01373	0.002414	1.271e-08	+	336601	0	336601	1	IVNT	Neale-B_UKBB_EUR_2017
rs11672900	rs11672900	chr19:49220323	chr19:48717066	A	G	rs838144	chr19:49250239	chr19:48746982	T	C	1	0.81369	0.9576	Self-reported high cholesterol	NCIT_C37967	Neale B	UKBB	European	2017	-0.005361	0.0007989	1.935e-11	-	337159	41296	295863	1	-	Neale-B_UKBB_EUR_2017
rs11672900	rs11672900	chr19:49220323	chr19:48717066	A	G	rs838144	chr19:49250239	chr19:48746982	T	C	1	0.81369	0.9576	Sitting height	EFO_0007118	Neale B	UKBB	European	2017	0.01194	0.001884	2.342e-10	+	336172	0	336172	1	IVNT	Neale-B_UKBB_EUR_2017
rs11672900	rs11672900	chr19:49220323	chr19:48717066	A	G	rs838144	chr19:49250239	chr19:48746982	T	C	1	0.81369	0.9576	Sodium in urine	-	Neale B	UKBB	European	2017	0.01681	0.002373	1.4e-12	+	326831	0	326831	1	IVNT	Neale-B_UKBB_EUR_2017
rs11672900	rs11672900	chr19:49220323	chr19:48717066	A	G	rs1231281	chr19:49239200	chr19:48735943	G	A	1	0.80689	0.95746	Mean platelet volume	EFO_0004586	Astle W	27863252	European	2016	0.02307	0.003618	1.813e-10	+	173480	0	173480	2	-	Astle-W_Blood-Cell-Traits_EUR_2016
rs11672900	rs11672900	chr19:49220323	chr19:48717066	A	G	rs1231281	chr19:49239200	chr19:48735943	G	A	1	0.80689	0.95746	Alcohol intake frequency	HP_0001033;EFO_0004329;EFO_0007878	Neale B	UKBB	European	2017	0.02241	0.003557	2.969e-10	+	336965	0	336965	1	IVNT	Neale-B_UKBB_EUR_2017
rs11672900	rs11672900	chr19:49220323	chr19:48717066	A	G	rs1231281	chr19:49239200	chr19:48735943	G	A	1	0.80689	0.95746	Cholelithiasis	EFO_0004799;EFO_0004570	Neale B	UKBB	European	2017	-0.002051	0.0003469	3.343e-09	-	337199	6986	330213	1	-	Neale-B_UKBB_EUR_2017
rs11672900	rs11672900	chr19:49220323	chr19:48717066	A	G	rs1231281	chr19:49239200	chr19:48735943	G	A	1	0.80689	0.95746	Hip circumference	EFO_0005093	Neale B	UKBB	European	2017	0.01395	0.002408	6.923e-09	+	336601	0	336601	1	IVNT	Neale-B_UKBB_EUR_2017
rs11672900	rs11672900	chr19:49220323	chr19:48717066	A	G	rs1231281	chr19:49239200	chr19:48735943	G	A	1	0.80689	0.95746	Self-reported high cholesterol	NCIT_C37967	Neale B	UKBB	European	2017	-0.005465	0.0007969	6.997e-12	-	337159	41296	295863	1	-	Neale-B_UKBB_EUR_2017
rs11672900	rs11672900	chr19:49220323	chr19:48717066	A	G	rs1231281	chr19:49239200	chr19:48735943	G	A	1	0.80689	0.95746	Sitting height	EFO_0007118	Neale B	UKBB	European	2017	0.01227	0.001879	6.687e-11	+	336172	0	336172	1	IVNT	Neale-B_UKBB_EUR_2017
rs11672900	rs11672900	chr19:49220323	chr19:48717066	A	G	rs1231281	chr19:49239200	chr19:48735943	G	A	1	0.80689	0.95746	Sodium in urine	-	Neale B	UKBB	European	2017	0.01688	0.002367	1.015e-12	+	326831	0	326831	1	IVNT	Neale-B_UKBB_EUR_2017
rs11672900	rs11672900	chr19:49220323	chr19:48717066	A	G	rs35866622	chr19:49218060	chr19:48714803	C	T	1	0.80434	0.99115	Mean platelet volume	EFO_0004586	Astle W	27863252	European	2016	0.02303	0.003652	2.86e-10	+	173480	0	173480	2	-	Astle-W_Blood-Cell-Traits_EUR_2016
rs11672900	rs11672900	chr19:49220323	chr19:48717066	A	G	rs35866622	chr19:49218060	chr19:48714803	C	T	1	0.80434	0.99115	Alcohol intake frequency	HP_0001033;EFO_0004329;EFO_0007878	Neale B	UKBB	European	2017	0.02015	0.003577	1.762e-08	+	336965	0	336965	1	IVNT	Neale-B_UKBB_EUR_2017
rs11672900	rs11672900	chr19:49220323	chr19:48717066	A	G	rs35866622	chr19:49218060	chr19:48714803	C	T	1	0.80434	0.99115	Cholelithiasis	EFO_0004799;EFO_0004570	Neale B	UKBB	European	2017	-0.002198	0.0003489	2.977e-10	-	337199	6986	330213	1	-	Neale-B_UKBB_EUR_2017
rs11672900	rs11672900	chr19:49220323	chr19:48717066	A	G	rs35866622	chr19:49218060	chr19:48714803	C	T	1	0.80434	0.99115	Comparative height size at age 10	NCIT_C106497;NCIT_C19666	Neale B	UKBB	European	2017	0.01001	0.00167	2.062e-09	+	332021	0	332021	1	IVNT	Neale-B_UKBB_EUR_2017
rs11672900	rs11672900	chr19:49220323	chr19:48717066	A	G	rs35866622	chr19:49218060	chr19:48714803	C	T	1	0.80434	0.99115	Self-reported high cholesterol	NCIT_C37967	Neale B	UKBB	European	2017	-0.005743	0.0008015	7.745e-13	-	337159	41296	295863	1	-	Neale-B_UKBB_EUR_2017
rs11672900	rs11672900	chr19:49220323	chr19:48717066	A	G	rs35866622	chr19:49218060	chr19:48714803	C	T	1	0.80434	0.99115	Sitting height	EFO_0007118	Neale B	UKBB	European	2017	0.01098	0.00189	6.332e-09	+	336172	0	336172	1	IVNT	Neale-B_UKBB_EUR_2017
rs11672900	rs11672900	chr19:49220323	chr19:48717066	A	G	rs35866622	chr19:49218060	chr19:48714803	C	T	1	0.80434	0.99115	Sodium in urine	-	Neale B	UKBB	European	2017	0.01336	0.002381	2.036e-08	+	326831	0	326831	1	IVNT	Neale-B_UKBB_EUR_2017
rs11672900	rs11672900	chr19:49220323	chr19:48717066	A	G	rs35866622	chr19:49218060	chr19:48714803	C	T	1	0.80434	0.99115	Alkaline phosphatase	EFO_0004533	Prins B	28887542	European	2017	0.01	NA	1.367e-09	+	9961	0	9961	1	lu/l	Prins-B_ALKP_EUR_2017
