# Supplementary material for: Genome-wide analysis of dental caries and periodontitis combining clinical and self-reported data
Source: Nat Commun. 2019 Jun 24;10:2773. doi: 10.1038/s41467-019-10630-1 (PMC6591304; doi:10.1038/s41467-019-10630-1)
Supplement: Supplementary file 7 — Supplementary Dataset 4 [file 41467_2019_10630_MOESM7_ESM.zip › rs28822480_PhenoScanner_GWAS.tsv]

snp	ref_rsid	ref_hg19_coordinates	ref_hg38_coordinates	ref_a1	ref_a2	rsid	hg19_coordinates	hg38_coordinates	a1	a2	proxy	r2	dprime	trait	efo	study	pmid	ancestry	year	beta	se	p	direction	n	n_cases	n_controls	n_studies	unit	dataset
rs28822480	rs28822480	chr18:57924823	chr18:60257590	A	G	rs28822480	chr18:57924823	chr18:60257590	A	G	0	1	1	Arm fat mass left	-	Neale B	UKBB	European	2017	0.03259	0.002611	9.153e-36	+	331164	0	331164	1	IVNT	Neale-B_UKBB_EUR_2017
rs28822480	rs28822480	chr18:57924823	chr18:60257590	A	G	rs28822480	chr18:57924823	chr18:60257590	A	G	0	1	1	Arm fat mass right	-	Neale B	UKBB	European	2017	0.03247	0.00261	1.582e-35	+	331226	0	331226	1	IVNT	Neale-B_UKBB_EUR_2017
rs28822480	rs28822480	chr18:57924823	chr18:60257590	A	G	rs28822480	chr18:57924823	chr18:60257590	A	G	0	1	1	Arm fat percentage left	NCIT_C139218	Neale B	UKBB	European	2017	0.01921	0.002016	1.631e-21	+	331198	0	331198	1	IVNT	Neale-B_UKBB_EUR_2017
rs28822480	rs28822480	chr18:57924823	chr18:60257590	A	G	rs28822480	chr18:57924823	chr18:60257590	A	G	0	1	1	Arm fat percentage right	NCIT_C139218	Neale B	UKBB	European	2017	0.01942	0.002026	9.184e-22	+	331249	0	331249	1	IVNT	Neale-B_UKBB_EUR_2017
rs28822480	rs28822480	chr18:57924823	chr18:60257590	A	G	rs28822480	chr18:57924823	chr18:60257590	A	G	0	1	1	Arm fat-free mass left	-	Neale B	UKBB	European	2017	0.02333	0.001693	3.664e-43	+	331159	0	331159	1	IVNT	Neale-B_UKBB_EUR_2017
rs28822480	rs28822480	chr18:57924823	chr18:60257590	A	G	rs28822480	chr18:57924823	chr18:60257590	A	G	0	1	1	Arm fat-free mass right	-	Neale B	UKBB	European	2017	0.02189	0.00166	1.02e-39	+	331221	0	331221	1	IVNT	Neale-B_UKBB_EUR_2017
rs28822480	rs28822480	chr18:57924823	chr18:60257590	A	G	rs28822480	chr18:57924823	chr18:60257590	A	G	0	1	1	Arm predicted mass left	-	Neale B	UKBB	European	2017	0.02294	0.001687	4.337e-42	+	331146	0	331146	1	IVNT	Neale-B_UKBB_EUR_2017
rs28822480	rs28822480	chr18:57924823	chr18:60257590	A	G	rs28822480	chr18:57924823	chr18:60257590	A	G	0	1	1	Arm predicted mass right	-	Neale B	UKBB	European	2017	0.02178	0.001654	1.313e-39	+	331216	0	331216	1	IVNT	Neale-B_UKBB_EUR_2017
rs28822480	rs28822480	chr18:57924823	chr18:60257590	A	G	rs28822480	chr18:57924823	chr18:60257590	A	G	0	1	1	Basal metabolic rate	EFO_0007777	Neale B	UKBB	European	2017	0.0251	0.001766	7.77e-46	+	331307	0	331307	1	IVNT	Neale-B_UKBB_EUR_2017
rs28822480	rs28822480	chr18:57924823	chr18:60257590	A	G	rs28822480	chr18:57924823	chr18:60257590	A	G	0	1	1	Body fat percentage	EFO_0007800	Neale B	UKBB	European	2017	0.01781	0.002042	2.783e-18	+	331117	0	331117	1	IVNT	Neale-B_UKBB_EUR_2017
rs28822480	rs28822480	chr18:57924823	chr18:60257590	A	G	rs28822480	chr18:57924823	chr18:60257590	A	G	0	1	1	Body mass index	EFO_0004340	Neale B	UKBB	European	2017	0.03557	0.002635	1.634e-41	+	336107	0	336107	1	IVNT	Neale-B_UKBB_EUR_2017
rs28822480	rs28822480	chr18:57924823	chr18:60257590	A	G	rs28822480	chr18:57924823	chr18:60257590	A	G	0	1	1	Comparative body size at age 10	NCIT_C106497;NCIT_C19666	Neale B	UKBB	European	2017	0.01937	0.001823	2.273e-26	+	331693	0	331693	1	IVNT	Neale-B_UKBB_EUR_2017
rs28822480	rs28822480	chr18:57924823	chr18:60257590	A	G	rs28822480	chr18:57924823	chr18:60257590	A	G	0	1	1	Hip circumference	EFO_0005093	Neale B	UKBB	European	2017	0.02976	0.002638	1.643e-29	+	336601	0	336601	1	IVNT	Neale-B_UKBB_EUR_2017
rs28822480	rs28822480	chr18:57924823	chr18:60257590	A	G	rs28822480	chr18:57924823	chr18:60257590	A	G	0	1	1	Impedance of arm left	-	Neale B	UKBB	European	2017	-0.02204	0.001881	1.063e-31	-	331292	0	331292	1	IVNT	Neale-B_UKBB_EUR_2017
rs28822480	rs28822480	chr18:57924823	chr18:60257590	A	G	rs28822480	chr18:57924823	chr18:60257590	A	G	0	1	1	Impedance of arm right	-	Neale B	UKBB	European	2017	-0.02184	0.001873	2.032e-31	-	331279	0	331279	1	IVNT	Neale-B_UKBB_EUR_2017
rs28822480	rs28822480	chr18:57924823	chr18:60257590	A	G	rs28822480	chr18:57924823	chr18:60257590	A	G	0	1	1	Impedance of leg left	-	Neale B	UKBB	European	2017	-0.03115	0.002429	1.163e-37	-	331296	0	331296	1	IVNT	Neale-B_UKBB_EUR_2017
rs28822480	rs28822480	chr18:57924823	chr18:60257590	A	G	rs28822480	chr18:57924823	chr18:60257590	A	G	0	1	1	Impedance of leg right	-	Neale B	UKBB	European	2017	-0.02988	0.00241	2.749e-35	-	331301	0	331301	1	IVNT	Neale-B_UKBB_EUR_2017
rs28822480	rs28822480	chr18:57924823	chr18:60257590	A	G	rs28822480	chr18:57924823	chr18:60257590	A	G	0	1	1	Impedance of whole body	NCIT_C137923	Neale B	UKBB	European	2017	-0.02767	0.002031	2.96e-42	-	331284	0	331284	1	IVNT	Neale-B_UKBB_EUR_2017
rs28822480	rs28822480	chr18:57924823	chr18:60257590	A	G	rs28822480	chr18:57924823	chr18:60257590	A	G	0	1	1	Leg fat mass left	-	Neale B	UKBB	European	2017	0.02535	0.002105	2.208e-33	+	331275	0	331275	1	IVNT	Neale-B_UKBB_EUR_2017
rs28822480	rs28822480	chr18:57924823	chr18:60257590	A	G	rs28822480	chr18:57924823	chr18:60257590	A	G	0	1	1	Leg fat mass right	-	Neale B	UKBB	European	2017	0.02564	0.00213	2.183e-33	+	331293	0	331293	1	IVNT	Neale-B_UKBB_EUR_2017
rs28822480	rs28822480	chr18:57924823	chr18:60257590	A	G	rs28822480	chr18:57924823	chr18:60257590	A	G	0	1	1	Leg fat percentage left	NCIT_C139218	Neale B	UKBB	European	2017	0.01491	0.001666	3.494e-19	+	331278	0	331278	1	IVNT	Neale-B_UKBB_EUR_2017
rs28822480	rs28822480	chr18:57924823	chr18:60257590	A	G	rs28822480	chr18:57924823	chr18:60257590	A	G	0	1	1	Leg fat percentage right	NCIT_C139218	Neale B	UKBB	European	2017	0.01501	0.001687	5.773e-19	+	331296	0	331296	1	IVNT	Neale-B_UKBB_EUR_2017
rs28822480	rs28822480	chr18:57924823	chr18:60257590	A	G	rs28822480	chr18:57924823	chr18:60257590	A	G	0	1	1	Leg fat-free mass left	-	Neale B	UKBB	European	2017	0.02398	0.001754	1.487e-42	+	331258	0	331258	1	IVNT	Neale-B_UKBB_EUR_2017
rs28822480	rs28822480	chr18:57924823	chr18:60257590	A	G	rs28822480	chr18:57924823	chr18:60257590	A	G	0	1	1	Leg fat-free mass right	-	Neale B	UKBB	European	2017	0.02315	0.001753	8.507e-40	+	331285	0	331285	1	IVNT	Neale-B_UKBB_EUR_2017
rs28822480	rs28822480	chr18:57924823	chr18:60257590	A	G	rs28822480	chr18:57924823	chr18:60257590	A	G	0	1	1	Leg predicted mass left	-	Neale B	UKBB	European	2017	0.02365	0.001742	5.449e-42	+	331253	0	331253	1	IVNT	Neale-B_UKBB_EUR_2017
rs28822480	rs28822480	chr18:57924823	chr18:60257590	A	G	rs28822480	chr18:57924823	chr18:60257590	A	G	0	1	1	Leg predicted mass right	-	Neale B	UKBB	European	2017	0.02301	0.001742	8.035e-40	+	331285	0	331285	1	IVNT	Neale-B_UKBB_EUR_2017
rs28822480	rs28822480	chr18:57924823	chr18:60257590	A	G	rs28822480	chr18:57924823	chr18:60257590	A	G	0	1	1	Trunk fat mass	EFO_0005409	Neale B	UKBB	European	2017	0.02983	0.002682	9.934e-29	+	331093	0	331093	1	IVNT	Neale-B_UKBB_EUR_2017
rs28822480	rs28822480	chr18:57924823	chr18:60257590	A	G	rs28822480	chr18:57924823	chr18:60257590	A	G	0	1	1	Trunk fat percentage	NCIT_C139218	Neale B	UKBB	European	2017	0.01944	0.002449	2.021e-15	+	331113	0	331113	1	IVNT	Neale-B_UKBB_EUR_2017
rs28822480	rs28822480	chr18:57924823	chr18:60257590	A	G	rs28822480	chr18:57924823	chr18:60257590	A	G	0	1	1	Trunk fat-free mass	-	Neale B	UKBB	European	2017	0.02224	0.001678	4.432e-40	+	331030	0	331030	1	IVNT	Neale-B_UKBB_EUR_2017
rs28822480	rs28822480	chr18:57924823	chr18:60257590	A	G	rs28822480	chr18:57924823	chr18:60257590	A	G	0	1	1	Trunk predicted mass	-	Neale B	UKBB	European	2017	0.02215	0.001672	4.894e-40	+	330995	0	330995	1	IVNT	Neale-B_UKBB_EUR_2017
rs28822480	rs28822480	chr18:57924823	chr18:60257590	A	G	rs28822480	chr18:57924823	chr18:60257590	A	G	0	1	1	Vascular or heart problems diagnosed by doctor: none of the above	NCIT_C133298	Neale B	UKBB	European	2017	-0.006708	0.001217	3.548e-08	-	336683	236530	100153	1	-	Neale-B_UKBB_EUR_2017
rs28822480	rs28822480	chr18:57924823	chr18:60257590	A	G	rs28822480	chr18:57924823	chr18:60257590	A	G	0	1	1	Waist circumference	EFO_0004342	Neale B	UKBB	European	2017	0.02895	0.002359	1.333e-34	+	336639	0	336639	1	IVNT	Neale-B_UKBB_EUR_2017
rs28822480	rs28822480	chr18:57924823	chr18:60257590	A	G	rs28822480	chr18:57924823	chr18:60257590	A	G	0	1	1	Weight	EFO_0004338	Neale B	UKBB	European	2017	0.03422	0.002327	6.431e-49	+	336227	0	336227	1	IVNT	Neale-B_UKBB_EUR_2017
rs28822480	rs28822480	chr18:57924823	chr18:60257590	A	G	rs28822480	chr18:57924823	chr18:60257590	A	G	0	1	1	Whole body fat mass	-	Neale B	UKBB	European	2017	0.03012	0.002599	4.758e-31	+	330762	0	330762	1	IVNT	Neale-B_UKBB_EUR_2017
rs28822480	rs28822480	chr18:57924823	chr18:60257590	A	G	rs28822480	chr18:57924823	chr18:60257590	A	G	0	1	1	Whole body fat-free mass	-	Neale B	UKBB	European	2017	0.02345	0.001684	4.591e-44	+	331291	0	331291	1	IVNT	Neale-B_UKBB_EUR_2017
rs28822480	rs28822480	chr18:57924823	chr18:60257590	A	G	rs28822480	chr18:57924823	chr18:60257590	A	G	0	1	1	Whole body water mass	-	Neale B	UKBB	European	2017	0.02341	0.001687	9.05e-44	+	331315	0	331315	1	IVNT	Neale-B_UKBB_EUR_2017
rs28822480	rs28822480	chr18:57924823	chr18:60257590	A	G	rs17773235	chr18:57922526	chr18:60255293	A	C	1	1	1	Body mass index in physically active females	EFO_0004340	GIANT	28448500	Mixed	2017	0.0333	0.0055	1.66e-09	+	86132	0	86132	53	IVNT	GIANT_BMI-Active-F_Mixed_2017
rs28822480	rs28822480	chr18:57924823	chr18:60257590	A	G	rs17773235	chr18:57922526	chr18:60255293	A	C	1	1	1	Body mass index in physically active males	EFO_0004340	GIANT	28448500	Mixed	2017	0.049	0.0067	3.21e-13	+	59106	0	59106	52	IVNT	GIANT_BMI-Active-M_Mixed_2017
rs28822480	rs28822480	chr18:57924823	chr18:60257590	A	G	rs17773235	chr18:57922526	chr18:60255293	A	C	1	1	1	Body mass index in physically active indivdiuals	EFO_0004340	GIANT	28448500	European	2017	0.0421	0.0046	3.18e-20	+	137171	0	137171	57	IVNT	GIANT_BMI-Active_EUR_2017
rs28822480	rs28822480	chr18:57924823	chr18:60257590	A	G	rs17773235	chr18:57922526	chr18:60255293	A	C	1	1	1	Body mass index in physically active indivdiuals	EFO_0004340	GIANT	28448500	Mixed	2017	0.0392	0.0044	9.39e-19	+	145356	0	145356	60	IVNT	GIANT_BMI-Active_Mixed_2017
rs28822480	rs28822480	chr18:57924823	chr18:60257590	A	G	rs17773235	chr18:57922526	chr18:60255293	A	C	1	1	1	Body mass index in females greater than 50 years of age	EFO_0004340	GIANT	26426971	European	2015	0.03	0.0052	8.6e-09	+	101941	0	101941	114	IVNT	GIANT_BMI-F-GT-50_EUR_2015
rs28822480	rs28822480	chr18:57924823	chr18:60257590	A	G	rs17773235	chr18:57922526	chr18:60255293	A	C	1	1	1	Body mass index in females less than or equal to 50 years of age	EFO_0004340	GIANT	26426971	European	2015	0.041	0.0067	6.8e-10	+	59776	0	59776	114	IVNT	GIANT_BMI-F-LE-50_EUR_2015
rs28822480	rs28822480	chr18:57924823	chr18:60257590	A	G	rs17773235	chr18:57922526	chr18:60255293	A	C	1	1	1	Body mass index in females	EFO_0004340	GIANT	25673413	Mixed	2015	0.0333	0.0044	2.206e-14	+	164991	0	164991	107	IVNT	GIANT_BMI-F_Mixed_2015
rs28822480	rs28822480	chr18:57924823	chr18:60257590	A	G	rs17773235	chr18:57922526	chr18:60255293	A	C	1	1	1	Body mass index in males less than or equal to 50 years of age	EFO_0004340	GIANT	26426971	European	2015	0.042	0.0077	3.3e-08	+	45800	0	45800	114	IVNT	GIANT_BMI-M-LE-50_EUR_2015
rs28822480	rs28822480	chr18:57924823	chr18:60257590	A	G	rs17773235	chr18:57922526	chr18:60255293	A	C	1	1	1	Body mass index in males	EFO_0004340	GIANT	23754948	European	2013	0.047	0.007	1.79e-11	+	58617	0	58617	46	IVNT	GIANT_BMI-M_EUR_2013
rs28822480	rs28822480	chr18:57924823	chr18:60257590	A	G	rs17773235	chr18:57922526	chr18:60255293	A	C	1	1	1	Body mass index in males	EFO_0004340	GIANT	25673413	Mixed	2015	0.0318	0.0045	2.321e-12	+	146698	0	146698	106	IVNT	GIANT_BMI-M_Mixed_2015
rs28822480	rs28822480	chr18:57924823	chr18:60257590	A	G	rs17773235	chr18:57922526	chr18:60255293	A	C	1	1	1	Body mass index in male non-smokers	EFO_0004340	GIANT	28443625	Mixed	2017	0.0418	0.0061	5.296e-12	+	70715	0	70715	72	IVNT	GIANT_BMI-Non-smokers-M_Mixed_2017
rs28822480	rs28822480	chr18:57924823	chr18:60257590	A	G	rs17773235	chr18:57922526	chr18:60255293	A	C	1	1	1	Body mass index in non-smokers	EFO_0004340	GIANT	28443625	European	2017	0.0314	0.0044	9.222e-13	+	155022	0	155022	73	IVNT	GIANT_BMI-Non-smokers_EUR_2017
rs28822480	rs28822480	chr18:57924823	chr18:60257590	A	G	rs17773235	chr18:57922526	chr18:60255293	A	C	1	1	1	Body mass index in non-smokers	EFO_0004340	GIANT	28443625	Mixed	2017	0.0292	0.0041	8.449e-13	+	176143	0	176143	79	IVNT	GIANT_BMI-Non-smokers_Mixed_2017
rs28822480	rs28822480	chr18:57924823	chr18:60257590	A	G	rs17773235	chr18:57922526	chr18:60255293	A	C	1	1	1	Body mass index in smokers	EFO_0004340	GIANT	28443625	European	2017	0.0465	0.0081	7.885e-09	+	42554	0	42554	73	IVNT	GIANT_BMI-Smokers_EUR_2017
rs28822480	rs28822480	chr18:57924823	chr18:60257590	A	G	rs17773235	chr18:57922526	chr18:60255293	A	C	1	1	1	Body mass index in smokers	EFO_0004340	GIANT	28443625	Mixed	2017	0.0437	0.0077	1.508e-08	+	46288	0	46288	79	IVNT	GIANT_BMI-Smokers_Mixed_2017
rs28822480	rs28822480	chr18:57924823	chr18:60257590	A	G	rs17773235	chr18:57922526	chr18:60255293	A	C	1	1	1	Body mass index ajusted for physical activity in females	EFO_0004340	GIANT	28448500	Mixed	2017	0.0349	0.005	3.16e-12	+	111932	0	111932	53	IVNT	GIANT_BMI-adjusted-PA-F_Mixed_2017
rs28822480	rs28822480	chr18:57924823	chr18:60257590	A	G	rs17773235	chr18:57922526	chr18:60255293	A	C	1	1	1	Body mass index adjsuted for physical activity in males	EFO_0004340	GIANT	28448500	Mixed	2017	0.0475	0.0059	5.09e-16	+	78668	0	78668	52	IVNT	GIANT_BMI-adjusted-PA-M_Mixed_2017
rs28822480	rs28822480	chr18:57924823	chr18:60257590	A	G	rs17773235	chr18:57922526	chr18:60255293	A	C	1	1	1	Body mass index adjusted for physical activity	EFO_0004340	GIANT	28448500	European	2017	0.0426	0.0042	1.85e-24	+	176670	0	176670	57	IVNT	GIANT_BMI-adjusted-PA_EUR_2017
rs28822480	rs28822480	chr18:57924823	chr18:60257590	A	G	rs17773235	chr18:57922526	chr18:60255293	A	C	1	1	1	Body mass index adjusted for physical activity	EFO_0004340	GIANT	28448500	Mixed	2017	0.0398	0.0039	6.58e-24	+	190601	0	190601	60	IVNT	GIANT_BMI-adjusted-PA_Mixed_2017
rs28822480	rs28822480	chr18:57924823	chr18:60257590	A	G	rs17773235	chr18:57922526	chr18:60255293	A	C	1	1	1	Body mass index adjusted for smoking in females	EFO_0004340	GIANT	28443625	Mixed	2017	0.0268	0.0047	8.766e-09	+	128961	0	128961	73	IVNT	GIANT_BMI-adjusted-Smoking-F_Mixed_2017
rs28822480	rs28822480	chr18:57924823	chr18:60257590	A	G	rs17773235	chr18:57922526	chr18:60255293	A	C	1	1	1	Body mass index adjusted for smoking in males	EFO_0004340	GIANT	28443625	Mixed	2017	0.0393	0.0053	1.829e-13	+	92877	0	92877	72	IVNT	GIANT_BMI-adjusted-Smoking-M_Mixed_2017
rs28822480	rs28822480	chr18:57924823	chr18:60257590	A	G	rs17773235	chr18:57922526	chr18:60255293	A	C	1	1	1	Body mass index adjusted for smoking	EFO_0004340	GIANT	28443625	European	2017	0.0343	0.0038	2.952e-19	+	197572	0	197572	73	IVNT	GIANT_BMI-adjusted-Smoking_EUR_2017
rs28822480	rs28822480	chr18:57924823	chr18:60257590	A	G	rs17773235	chr18:57922526	chr18:60255293	A	C	1	1	1	Body mass index adjusted for smoking	EFO_0004340	GIANT	28443625	Mixed	2017	0.0318	0.0036	5.151e-19	+	221838	0	221838	79	IVNT	GIANT_BMI-adjusted-Smoking_Mixed_2017
rs28822480	rs28822480	chr18:57924823	chr18:60257590	A	G	rs17773235	chr18:57922526	chr18:60255293	A	C	1	1	1	Body mass index	EFO_0004340	Speliotes EK	20935630	European	2010	NA	NA	2.41e-13	NA	123862	0	123862	46	IVNT	GIANT_BMI_EUR_2010
rs28822480	rs28822480	chr18:57924823	chr18:60257590	A	G	rs17773235	chr18:57922526	chr18:60255293	A	C	1	1	1	Body mass index	EFO_0004340	GIANT	23754948	European	2013	0.03813	0.00484	3.344e-15	+	126573	0	126573	46	IVNT	GIANT_BMI_EUR_2013
rs28822480	rs28822480	chr18:57924823	chr18:60257590	A	G	rs17773235	chr18:57922526	chr18:60255293	A	C	1	1	1	Body mass index	EFO_0004340	GIANT	25673413	European	2015	0.0328	0.0034	8.833e-22	+	308979	0	308979	114	IVNT	GIANT_BMI_EUR_2015
rs28822480	rs28822480	chr18:57924823	chr18:60257590	A	G	rs17773235	chr18:57922526	chr18:60255293	A	C	1	1	1	Body mass index	EFO_0004340	GIANT	25673413	Mixed	2015	0.0325	0.0033	4.449e-23	+	323877	0	323877	125	IVNT	GIANT_BMI_Mixed_2015
rs28822480	rs28822480	chr18:57924823	chr18:60257590	A	G	rs17773235	chr18:57922526	chr18:60255293	A	C	1	1	1	Hip circumference in females	EFO_0005093	GIANT	25673412	Mixed	2015	0.032	0.005	9.3e-11	+	118607	0	118607	101	IVNT	GIANT_Hip-F_Mixed_2015
rs28822480	rs28822480	chr18:57924823	chr18:60257590	A	G	rs17773235	chr18:57922526	chr18:60255293	A	C	1	1	1	Hip circumference in males	EFO_0005093	GIANT	25673412	Mixed	2015	0.037	0.0054	8.8e-12	+	94947	0	94947	101	IVNT	GIANT_Hip-M_Mixed_2015
rs28822480	rs28822480	chr18:57924823	chr18:60257590	A	G	rs17773235	chr18:57922526	chr18:60255293	A	C	1	1	1	Hip circumference	EFO_0005093	GIANT	25673412	European	2015	0.034	0.004	1.6e-17	+	201107	0	201107	101	IVNT	GIANT_Hip_EUR_2015
rs28822480	rs28822480	chr18:57924823	chr18:60257590	A	G	rs17773235	chr18:57922526	chr18:60255293	A	C	1	1	1	Hip circumference	EFO_0005093	GIANT	25673412	Mixed	2015	0.035	0.0039	1.2e-18	+	215488	0	215488	101	IVNT	GIANT_Hip_Mixed_2015
rs28822480	rs28822480	chr18:57924823	chr18:60257590	A	G	rs17773235	chr18:57922526	chr18:60255293	A	C	1	1	1	Obesity class 1	EFO_0001073	GIANT	23563607	European	2013	0.091	0.014	2.1e-11	+	95984	32044	63940	51	log OR	GIANT_Obesity-C1_EUR_2013
rs28822480	rs28822480	chr18:57924823	chr18:60257590	A	G	rs17773235	chr18:57922526	chr18:60255293	A	C	1	1	1	Obesity class 2	EFO_0001073	GIANT	23563607	European	2013	0.12	0.021	1.6e-08	+	69845	9617	60228	51	log OR	GIANT_Obesity-C2_EUR_2013
rs28822480	rs28822480	chr18:57924823	chr18:60257590	A	G	rs17773235	chr18:57922526	chr18:60255293	A	C	1	1	1	Overweight	EFO_0005935	GIANT	23563607	European	2013	0.067	0.0098	1.5e-11	+	155651	90708	64942	51	log OR	GIANT_Overweight_EUR_2013
rs28822480	rs28822480	chr18:57924823	chr18:60257590	A	G	rs17773235	chr18:57922526	chr18:60255293	A	C	1	1	1	Waist circumference in females	EFO_0004342	GIANT	25673412	Mixed	2015	0.034	0.0047	8.8e-13	+	127939	0	127939	101	IVNT	GIANT_WC-F_Mixed_2015
rs28822480	rs28822480	chr18:57924823	chr18:60257590	A	G	rs17773235	chr18:57922526	chr18:60255293	A	C	1	1	1	Waist circumference in males	EFO_0004342	GIANT	23754948	European	2013	0.056	0.0083	1.25e-11	+	38304	0	38304	46	IVNT	GIANT_WC-M_EUR_2013
rs28822480	rs28822480	chr18:57924823	chr18:60257590	A	G	rs17773235	chr18:57922526	chr18:60255293	A	C	1	1	1	Waist circumference in males	EFO_0004342	GIANT	25673412	Mixed	2015	0.036	0.0052	2.5e-12	+	104558	0	104558	101	IVNT	GIANT_WC-M_Mixed_2015
rs28822480	rs28822480	chr18:57924823	chr18:60257590	A	G	rs17773235	chr18:57922526	chr18:60255293	A	C	1	1	1	Waist circumference	EFO_0004342	GIANT	23754948	European	2013	0.04113	0.005684	4.609e-13	+	85625	0	85625	46	IVNT	GIANT_WC_EUR_2013
rs28822480	rs28822480	chr18:57924823	chr18:60257590	A	G	rs17773235	chr18:57922526	chr18:60255293	A	C	1	1	1	Waist circumference	EFO_0004342	GIANT	25673412	European	2015	0.034	0.0038	2.7e-19	+	220014	0	220014	101	IVNT	GIANT_WC_EUR_2015
rs28822480	rs28822480	chr18:57924823	chr18:60257590	A	G	rs17773235	chr18:57922526	chr18:60255293	A	C	1	1	1	Waist circumference	EFO_0004342	GIANT	25673412	Mixed	2015	0.034	0.0036	5.7e-21	+	232347	0	232347	101	IVNT	GIANT_WC_Mixed_2015
rs28822480	rs28822480	chr18:57924823	chr18:60257590	A	G	rs17773235	chr18:57922526	chr18:60255293	A	C	1	1	1	Weight in males	HP_0012041;HP_0000033	GIANT	23754948	European	2013	0.051	0.0071	4.67e-13	+	58322	0	58322	46	IVNT	GIANT_Weight-M_EUR_2013
rs28822480	rs28822480	chr18:57924823	chr18:60257590	A	G	rs17773235	chr18:57922526	chr18:60255293	A	C	1	1	1	Weight	EFO_0004338	GIANT	23754948	European	2013	0.04213	0.004911	9.534e-18	+	125913	0	125913	46	IVNT	GIANT_Weight_EUR_2013
rs28822480	rs28822480	chr18:57924823	chr18:60257590	A	G	rs17773235	chr18:57922526	chr18:60255293	A	C	1	1	1	Body mass index	EFO_0004340	Speliotes EK	20935630	European	2010	NA	NA	2.41e-13	NA	123865	-	-	-	-	GRASP
rs28822480	rs28822480	chr18:57924823	chr18:60257590	A	G	rs17773235	chr18:57922526	chr18:60255293	A	C	1	1	1	Arm fat mass left	-	Neale B	UKBB	European	2017	0.03251	0.002611	1.423e-35	+	331164	0	331164	1	IVNT	Neale-B_UKBB_EUR_2017
rs28822480	rs28822480	chr18:57924823	chr18:60257590	A	G	rs17773235	chr18:57922526	chr18:60255293	A	C	1	1	1	Arm fat mass right	-	Neale B	UKBB	European	2017	0.03242	0.002611	2.067e-35	+	331226	0	331226	1	IVNT	Neale-B_UKBB_EUR_2017
rs28822480	rs28822480	chr18:57924823	chr18:60257590	A	G	rs17773235	chr18:57922526	chr18:60255293	A	C	1	1	1	Arm fat percentage left	NCIT_C139218	Neale B	UKBB	European	2017	0.01916	0.002017	2.12e-21	+	331198	0	331198	1	IVNT	Neale-B_UKBB_EUR_2017
rs28822480	rs28822480	chr18:57924823	chr18:60257590	A	G	rs17773235	chr18:57922526	chr18:60255293	A	C	1	1	1	Arm fat percentage right	NCIT_C139218	Neale B	UKBB	European	2017	0.01942	0.002026	9.444e-22	+	331249	0	331249	1	IVNT	Neale-B_UKBB_EUR_2017
rs28822480	rs28822480	chr18:57924823	chr18:60257590	A	G	rs17773235	chr18:57922526	chr18:60255293	A	C	1	1	1	Arm fat-free mass left	-	Neale B	UKBB	European	2017	0.02333	0.001694	3.867e-43	+	331159	0	331159	1	IVNT	Neale-B_UKBB_EUR_2017
rs28822480	rs28822480	chr18:57924823	chr18:60257590	A	G	rs17773235	chr18:57922526	chr18:60255293	A	C	1	1	1	Arm fat-free mass right	-	Neale B	UKBB	European	2017	0.02182	0.00166	1.835e-39	+	331221	0	331221	1	IVNT	Neale-B_UKBB_EUR_2017
rs28822480	rs28822480	chr18:57924823	chr18:60257590	A	G	rs17773235	chr18:57922526	chr18:60255293	A	C	1	1	1	Arm predicted mass left	-	Neale B	UKBB	European	2017	0.02293	0.001687	4.914e-42	+	331146	0	331146	1	IVNT	Neale-B_UKBB_EUR_2017
rs28822480	rs28822480	chr18:57924823	chr18:60257590	A	G	rs17773235	chr18:57922526	chr18:60255293	A	C	1	1	1	Arm predicted mass right	-	Neale B	UKBB	European	2017	0.02172	0.001654	2.313e-39	+	331216	0	331216	1	IVNT	Neale-B_UKBB_EUR_2017
rs28822480	rs28822480	chr18:57924823	chr18:60257590	A	G	rs17773235	chr18:57922526	chr18:60255293	A	C	1	1	1	Basal metabolic rate	EFO_0007777	Neale B	UKBB	European	2017	0.02506	0.001766	1.172e-45	+	331307	0	331307	1	IVNT	Neale-B_UKBB_EUR_2017
rs28822480	rs28822480	chr18:57924823	chr18:60257590	A	G	rs17773235	chr18:57922526	chr18:60255293	A	C	1	1	1	Body fat percentage	EFO_0007800	Neale B	UKBB	European	2017	0.01781	0.002043	2.836e-18	+	331117	0	331117	1	IVNT	Neale-B_UKBB_EUR_2017
rs28822480	rs28822480	chr18:57924823	chr18:60257590	A	G	rs17773235	chr18:57922526	chr18:60255293	A	C	1	1	1	Body mass index	EFO_0004340	Neale B	UKBB	European	2017	0.03542	0.002636	3.567e-41	+	336107	0	336107	1	IVNT	Neale-B_UKBB_EUR_2017
rs28822480	rs28822480	chr18:57924823	chr18:60257590	A	G	rs17773235	chr18:57922526	chr18:60255293	A	C	1	1	1	Comparative body size at age 10	NCIT_C106497;NCIT_C19666	Neale B	UKBB	European	2017	0.01937	0.001824	2.317e-26	+	331693	0	331693	1	IVNT	Neale-B_UKBB_EUR_2017
rs28822480	rs28822480	chr18:57924823	chr18:60257590	A	G	rs17773235	chr18:57922526	chr18:60255293	A	C	1	1	1	Hip circumference	EFO_0005093	Neale B	UKBB	European	2017	0.02962	0.002639	3.126e-29	+	336601	0	336601	1	IVNT	Neale-B_UKBB_EUR_2017
rs28822480	rs28822480	chr18:57924823	chr18:60257590	A	G	rs17773235	chr18:57922526	chr18:60255293	A	C	1	1	1	Impedance of arm left	-	Neale B	UKBB	European	2017	-0.02196	0.001882	1.818e-31	-	331292	0	331292	1	IVNT	Neale-B_UKBB_EUR_2017
rs28822480	rs28822480	chr18:57924823	chr18:60257590	A	G	rs17773235	chr18:57922526	chr18:60255293	A	C	1	1	1	Impedance of arm right	-	Neale B	UKBB	European	2017	-0.02173	0.001874	4.354e-31	-	331279	0	331279	1	IVNT	Neale-B_UKBB_EUR_2017
rs28822480	rs28822480	chr18:57924823	chr18:60257590	A	G	rs17773235	chr18:57922526	chr18:60255293	A	C	1	1	1	Impedance of leg left	-	Neale B	UKBB	European	2017	-0.03097	0.002429	3.232e-37	-	331296	0	331296	1	IVNT	Neale-B_UKBB_EUR_2017
rs28822480	rs28822480	chr18:57924823	chr18:60257590	A	G	rs17773235	chr18:57922526	chr18:60255293	A	C	1	1	1	Impedance of leg right	-	Neale B	UKBB	European	2017	-0.02965	0.002411	9.184e-35	-	331301	0	331301	1	IVNT	Neale-B_UKBB_EUR_2017
rs28822480	rs28822480	chr18:57924823	chr18:60257590	A	G	rs17773235	chr18:57922526	chr18:60255293	A	C	1	1	1	Impedance of whole body	NCIT_C137923	Neale B	UKBB	European	2017	-0.02755	0.002032	6.954e-42	-	331284	0	331284	1	IVNT	Neale-B_UKBB_EUR_2017
rs28822480	rs28822480	chr18:57924823	chr18:60257590	A	G	rs17773235	chr18:57922526	chr18:60255293	A	C	1	1	1	Leg fat mass left	-	Neale B	UKBB	European	2017	0.02528	0.002106	3.441e-33	+	331275	0	331275	1	IVNT	Neale-B_UKBB_EUR_2017
rs28822480	rs28822480	chr18:57924823	chr18:60257590	A	G	rs17773235	chr18:57922526	chr18:60255293	A	C	1	1	1	Leg fat mass right	-	Neale B	UKBB	European	2017	0.02559	0.00213	3.044e-33	+	331293	0	331293	1	IVNT	Neale-B_UKBB_EUR_2017
rs28822480	rs28822480	chr18:57924823	chr18:60257590	A	G	rs17773235	chr18:57922526	chr18:60255293	A	C	1	1	1	Leg fat percentage left	NCIT_C139218	Neale B	UKBB	European	2017	0.01488	0.001666	4.303e-19	+	331278	0	331278	1	IVNT	Neale-B_UKBB_EUR_2017
rs28822480	rs28822480	chr18:57924823	chr18:60257590	A	G	rs17773235	chr18:57922526	chr18:60255293	A	C	1	1	1	Leg fat percentage right	NCIT_C139218	Neale B	UKBB	European	2017	0.015	0.001688	6.271e-19	+	331296	0	331296	1	IVNT	Neale-B_UKBB_EUR_2017
rs28822480	rs28822480	chr18:57924823	chr18:60257590	A	G	rs17773235	chr18:57922526	chr18:60255293	A	C	1	1	1	Leg fat-free mass left	-	Neale B	UKBB	European	2017	0.02392	0.001754	2.595e-42	+	331258	0	331258	1	IVNT	Neale-B_UKBB_EUR_2017
rs28822480	rs28822480	chr18:57924823	chr18:60257590	A	G	rs17773235	chr18:57922526	chr18:60255293	A	C	1	1	1	Leg fat-free mass right	-	Neale B	UKBB	European	2017	0.02306	0.001754	1.77e-39	+	331285	0	331285	1	IVNT	Neale-B_UKBB_EUR_2017
rs28822480	rs28822480	chr18:57924823	chr18:60257590	A	G	rs17773235	chr18:57922526	chr18:60255293	A	C	1	1	1	Leg predicted mass left	-	Neale B	UKBB	European	2017	0.02359	0.001742	9.694e-42	+	331253	0	331253	1	IVNT	Neale-B_UKBB_EUR_2017
rs28822480	rs28822480	chr18:57924823	chr18:60257590	A	G	rs17773235	chr18:57922526	chr18:60255293	A	C	1	1	1	Leg predicted mass right	-	Neale B	UKBB	European	2017	0.02292	0.001742	1.68e-39	+	331285	0	331285	1	IVNT	Neale-B_UKBB_EUR_2017
rs28822480	rs28822480	chr18:57924823	chr18:60257590	A	G	rs17773235	chr18:57922526	chr18:60255293	A	C	1	1	1	Trunk fat mass	EFO_0005409	Neale B	UKBB	European	2017	0.02979	0.002683	1.22e-28	+	331093	0	331093	1	IVNT	Neale-B_UKBB_EUR_2017
rs28822480	rs28822480	chr18:57924823	chr18:60257590	A	G	rs17773235	chr18:57922526	chr18:60255293	A	C	1	1	1	Trunk fat percentage	NCIT_C139218	Neale B	UKBB	European	2017	0.01942	0.002449	2.19e-15	+	331113	0	331113	1	IVNT	Neale-B_UKBB_EUR_2017
rs28822480	rs28822480	chr18:57924823	chr18:60257590	A	G	rs17773235	chr18:57922526	chr18:60255293	A	C	1	1	1	Trunk fat-free mass	-	Neale B	UKBB	European	2017	0.02222	0.001678	5.151e-40	+	331030	0	331030	1	IVNT	Neale-B_UKBB_EUR_2017
rs28822480	rs28822480	chr18:57924823	chr18:60257590	A	G	rs17773235	chr18:57922526	chr18:60255293	A	C	1	1	1	Trunk predicted mass	-	Neale B	UKBB	European	2017	0.02214	0.001673	5.483e-40	+	330995	0	330995	1	IVNT	Neale-B_UKBB_EUR_2017
rs28822480	rs28822480	chr18:57924823	chr18:60257590	A	G	rs17773235	chr18:57922526	chr18:60255293	A	C	1	1	1	Vascular or heart problems diagnosed by doctor: none of the above	NCIT_C133298	Neale B	UKBB	European	2017	-0.00664	0.001217	4.913e-08	-	336683	236530	100153	1	-	Neale-B_UKBB_EUR_2017
rs28822480	rs28822480	chr18:57924823	chr18:60257590	A	G	rs17773235	chr18:57922526	chr18:60255293	A	C	1	1	1	Waist circumference	EFO_0004342	Neale B	UKBB	European	2017	0.02887	0.00236	2.132e-34	+	336639	0	336639	1	IVNT	Neale-B_UKBB_EUR_2017
rs28822480	rs28822480	chr18:57924823	chr18:60257590	A	G	rs17773235	chr18:57922526	chr18:60255293	A	C	1	1	1	Weight	EFO_0004338	Neale B	UKBB	European	2017	0.03414	0.002328	1.134e-48	+	336227	0	336227	1	IVNT	Neale-B_UKBB_EUR_2017
rs28822480	rs28822480	chr18:57924823	chr18:60257590	A	G	rs17773235	chr18:57922526	chr18:60255293	A	C	1	1	1	Whole body fat mass	-	Neale B	UKBB	European	2017	0.03008	0.002599	5.853e-31	+	330762	0	330762	1	IVNT	Neale-B_UKBB_EUR_2017
rs28822480	rs28822480	chr18:57924823	chr18:60257590	A	G	rs17773235	chr18:57922526	chr18:60255293	A	C	1	1	1	Whole body fat-free mass	-	Neale B	UKBB	European	2017	0.02342	0.001685	6.221e-44	+	331291	0	331291	1	IVNT	Neale-B_UKBB_EUR_2017
rs28822480	rs28822480	chr18:57924823	chr18:60257590	A	G	rs17773235	chr18:57922526	chr18:60255293	A	C	1	1	1	Whole body water mass	-	Neale B	UKBB	European	2017	0.02337	0.001687	1.243e-43	+	331315	0	331315	1	IVNT	Neale-B_UKBB_EUR_2017
rs28822480	rs28822480	chr18:57924823	chr18:60257590	A	G	rs77173816	chr18:57922905	chr18:60255672	T	C	1	1	1	Arm fat mass left	-	Neale B	UKBB	European	2017	0.03256	0.002611	1.101e-35	+	331164	0	331164	1	IVNT	Neale-B_UKBB_EUR_2017
rs28822480	rs28822480	chr18:57924823	chr18:60257590	A	G	rs77173816	chr18:57922905	chr18:60255672	T	C	1	1	1	Arm fat mass right	-	Neale B	UKBB	European	2017	0.03245	0.00261	1.83e-35	+	331226	0	331226	1	IVNT	Neale-B_UKBB_EUR_2017
rs28822480	rs28822480	chr18:57924823	chr18:60257590	A	G	rs77173816	chr18:57922905	chr18:60255672	T	C	1	1	1	Arm fat percentage left	NCIT_C139218	Neale B	UKBB	European	2017	0.01917	0.002017	2.013e-21	+	331198	0	331198	1	IVNT	Neale-B_UKBB_EUR_2017
rs28822480	rs28822480	chr18:57924823	chr18:60257590	A	G	rs77173816	chr18:57922905	chr18:60255672	T	C	1	1	1	Arm fat percentage right	NCIT_C139218	Neale B	UKBB	European	2017	0.01939	0.002026	1.092e-21	+	331249	0	331249	1	IVNT	Neale-B_UKBB_EUR_2017
rs28822480	rs28822480	chr18:57924823	chr18:60257590	A	G	rs77173816	chr18:57922905	chr18:60255672	T	C	1	1	1	Arm fat-free mass left	-	Neale B	UKBB	European	2017	0.02336	0.001694	2.964e-43	+	331159	0	331159	1	IVNT	Neale-B_UKBB_EUR_2017
rs28822480	rs28822480	chr18:57924823	chr18:60257590	A	G	rs77173816	chr18:57922905	chr18:60255672	T	C	1	1	1	Arm fat-free mass right	-	Neale B	UKBB	European	2017	0.02192	0.00166	8.369e-40	+	331221	0	331221	1	IVNT	Neale-B_UKBB_EUR_2017
rs28822480	rs28822480	chr18:57924823	chr18:60257590	A	G	rs77173816	chr18:57922905	chr18:60255672	T	C	1	1	1	Arm predicted mass left	-	Neale B	UKBB	European	2017	0.02296	0.001687	3.69e-42	+	331146	0	331146	1	IVNT	Neale-B_UKBB_EUR_2017
rs28822480	rs28822480	chr18:57924823	chr18:60257590	A	G	rs77173816	chr18:57922905	chr18:60255672	T	C	1	1	1	Arm predicted mass right	-	Neale B	UKBB	European	2017	0.02181	0.001654	1.125e-39	+	331216	0	331216	1	IVNT	Neale-B_UKBB_EUR_2017
rs28822480	rs28822480	chr18:57924823	chr18:60257590	A	G	rs77173816	chr18:57922905	chr18:60255672	T	C	1	1	1	Basal metabolic rate	EFO_0007777	Neale B	UKBB	European	2017	0.02513	0.001766	6.489e-46	+	331307	0	331307	1	IVNT	Neale-B_UKBB_EUR_2017
rs28822480	rs28822480	chr18:57924823	chr18:60257590	A	G	rs77173816	chr18:57922905	chr18:60255672	T	C	1	1	1	Body fat percentage	EFO_0007800	Neale B	UKBB	European	2017	0.01779	0.002043	3.147e-18	+	331117	0	331117	1	IVNT	Neale-B_UKBB_EUR_2017
rs28822480	rs28822480	chr18:57924823	chr18:60257590	A	G	rs77173816	chr18:57922905	chr18:60255672	T	C	1	1	1	Body mass index	EFO_0004340	Neale B	UKBB	European	2017	0.03551	0.002635	2.302e-41	+	336107	0	336107	1	IVNT	Neale-B_UKBB_EUR_2017
rs28822480	rs28822480	chr18:57924823	chr18:60257590	A	G	rs77173816	chr18:57922905	chr18:60255672	T	C	1	1	1	Comparative body size at age 10	NCIT_C106497;NCIT_C19666	Neale B	UKBB	European	2017	0.01933	0.001824	3.052e-26	+	331693	0	331693	1	IVNT	Neale-B_UKBB_EUR_2017
rs28822480	rs28822480	chr18:57924823	chr18:60257590	A	G	rs77173816	chr18:57922905	chr18:60255672	T	C	1	1	1	Hip circumference	EFO_0005093	Neale B	UKBB	European	2017	0.02974	0.002639	1.859e-29	+	336601	0	336601	1	IVNT	Neale-B_UKBB_EUR_2017
rs28822480	rs28822480	chr18:57924823	chr18:60257590	A	G	rs77173816	chr18:57922905	chr18:60255672	T	C	1	1	1	Impedance of arm left	-	Neale B	UKBB	European	2017	-0.02205	0.001882	1.058e-31	-	331292	0	331292	1	IVNT	Neale-B_UKBB_EUR_2017
rs28822480	rs28822480	chr18:57924823	chr18:60257590	A	G	rs77173816	chr18:57922905	chr18:60255672	T	C	1	1	1	Impedance of arm right	-	Neale B	UKBB	European	2017	-0.02182	0.001874	2.373e-31	-	331279	0	331279	1	IVNT	Neale-B_UKBB_EUR_2017
rs28822480	rs28822480	chr18:57924823	chr18:60257590	A	G	rs77173816	chr18:57922905	chr18:60255672	T	C	1	1	1	Impedance of leg left	-	Neale B	UKBB	European	2017	-0.03107	0.002429	1.905e-37	-	331296	0	331296	1	IVNT	Neale-B_UKBB_EUR_2017
rs28822480	rs28822480	chr18:57924823	chr18:60257590	A	G	rs77173816	chr18:57922905	chr18:60255672	T	C	1	1	1	Impedance of leg right	-	Neale B	UKBB	European	2017	-0.0298	0.002411	4.196e-35	-	331301	0	331301	1	IVNT	Neale-B_UKBB_EUR_2017
rs28822480	rs28822480	chr18:57924823	chr18:60257590	A	G	rs77173816	chr18:57922905	chr18:60255672	T	C	1	1	1	Impedance of whole body	NCIT_C137923	Neale B	UKBB	European	2017	-0.02764	0.002031	3.712e-42	-	331284	0	331284	1	IVNT	Neale-B_UKBB_EUR_2017
rs28822480	rs28822480	chr18:57924823	chr18:60257590	A	G	rs77173816	chr18:57922905	chr18:60255672	T	C	1	1	1	Leg fat mass left	-	Neale B	UKBB	European	2017	0.02534	0.002106	2.365e-33	+	331275	0	331275	1	IVNT	Neale-B_UKBB_EUR_2017
rs28822480	rs28822480	chr18:57924823	chr18:60257590	A	G	rs77173816	chr18:57922905	chr18:60255672	T	C	1	1	1	Leg fat mass right	-	Neale B	UKBB	European	2017	0.02565	0.00213	2.233e-33	+	331293	0	331293	1	IVNT	Neale-B_UKBB_EUR_2017
rs28822480	rs28822480	chr18:57924823	chr18:60257590	A	G	rs77173816	chr18:57922905	chr18:60255672	T	C	1	1	1	Leg fat percentage left	NCIT_C139218	Neale B	UKBB	European	2017	0.01491	0.001666	3.7e-19	+	331278	0	331278	1	IVNT	Neale-B_UKBB_EUR_2017
rs28822480	rs28822480	chr18:57924823	chr18:60257590	A	G	rs77173816	chr18:57922905	chr18:60255672	T	C	1	1	1	Leg fat percentage right	NCIT_C139218	Neale B	UKBB	European	2017	0.01501	0.001688	6.001e-19	+	331296	0	331296	1	IVNT	Neale-B_UKBB_EUR_2017
rs28822480	rs28822480	chr18:57924823	chr18:60257590	A	G	rs77173816	chr18:57922905	chr18:60255672	T	C	1	1	1	Leg fat-free mass left	-	Neale B	UKBB	European	2017	0.02399	0.001754	1.423e-42	+	331258	0	331258	1	IVNT	Neale-B_UKBB_EUR_2017
rs28822480	rs28822480	chr18:57924823	chr18:60257590	A	G	rs77173816	chr18:57922905	chr18:60255672	T	C	1	1	1	Leg fat-free mass right	-	Neale B	UKBB	European	2017	0.02316	0.001754	8.112e-40	+	331285	0	331285	1	IVNT	Neale-B_UKBB_EUR_2017
rs28822480	rs28822480	chr18:57924823	chr18:60257590	A	G	rs77173816	chr18:57922905	chr18:60255672	T	C	1	1	1	Leg predicted mass left	-	Neale B	UKBB	European	2017	0.02367	0.001742	5.168e-42	+	331253	0	331253	1	IVNT	Neale-B_UKBB_EUR_2017
rs28822480	rs28822480	chr18:57924823	chr18:60257590	A	G	rs77173816	chr18:57922905	chr18:60255672	T	C	1	1	1	Leg predicted mass right	-	Neale B	UKBB	European	2017	0.02302	0.001742	7.787e-40	+	331285	0	331285	1	IVNT	Neale-B_UKBB_EUR_2017
rs28822480	rs28822480	chr18:57924823	chr18:60257590	A	G	rs77173816	chr18:57922905	chr18:60255672	T	C	1	1	1	Trunk fat mass	EFO_0005409	Neale B	UKBB	European	2017	0.02982	0.002683	1.05e-28	+	331093	0	331093	1	IVNT	Neale-B_UKBB_EUR_2017
rs28822480	rs28822480	chr18:57924823	chr18:60257590	A	G	rs77173816	chr18:57922905	chr18:60255672	T	C	1	1	1	Trunk fat percentage	NCIT_C139218	Neale B	UKBB	European	2017	0.01941	0.002449	2.31e-15	+	331113	0	331113	1	IVNT	Neale-B_UKBB_EUR_2017
rs28822480	rs28822480	chr18:57924823	chr18:60257590	A	G	rs77173816	chr18:57922905	chr18:60255672	T	C	1	1	1	Trunk fat-free mass	-	Neale B	UKBB	European	2017	0.02229	0.001678	3.086e-40	+	331030	0	331030	1	IVNT	Neale-B_UKBB_EUR_2017
rs28822480	rs28822480	chr18:57924823	chr18:60257590	A	G	rs77173816	chr18:57922905	chr18:60255672	T	C	1	1	1	Trunk predicted mass	-	Neale B	UKBB	European	2017	0.0222	0.001673	3.448e-40	+	330995	0	330995	1	IVNT	Neale-B_UKBB_EUR_2017
rs28822480	rs28822480	chr18:57924823	chr18:60257590	A	G	rs77173816	chr18:57922905	chr18:60255672	T	C	1	1	1	Vascular or heart problems diagnosed by doctor: none of the above	NCIT_C133298	Neale B	UKBB	European	2017	-0.006754	0.001217	2.879e-08	-	336683	236530	100153	1	-	Neale-B_UKBB_EUR_2017
rs28822480	rs28822480	chr18:57924823	chr18:60257590	A	G	rs77173816	chr18:57922905	chr18:60255672	T	C	1	1	1	Waist circumference	EFO_0004342	Neale B	UKBB	European	2017	0.02901	0.00236	9.798e-35	+	336639	0	336639	1	IVNT	Neale-B_UKBB_EUR_2017
rs28822480	rs28822480	chr18:57924823	chr18:60257590	A	G	rs77173816	chr18:57922905	chr18:60255672	T	C	1	1	1	Weight	EFO_0004338	Neale B	UKBB	European	2017	0.03423	0.002328	6.221e-49	+	336227	0	336227	1	IVNT	Neale-B_UKBB_EUR_2017
rs28822480	rs28822480	chr18:57924823	chr18:60257590	A	G	rs77173816	chr18:57922905	chr18:60255672	T	C	1	1	1	Whole body fat mass	-	Neale B	UKBB	European	2017	0.03011	0.002599	5.098e-31	+	330762	0	330762	1	IVNT	Neale-B_UKBB_EUR_2017
rs28822480	rs28822480	chr18:57924823	chr18:60257590	A	G	rs77173816	chr18:57922905	chr18:60255672	T	C	1	1	1	Whole body fat-free mass	-	Neale B	UKBB	European	2017	0.02349	0.001685	3.446e-44	+	331291	0	331291	1	IVNT	Neale-B_UKBB_EUR_2017
rs28822480	rs28822480	chr18:57924823	chr18:60257590	A	G	rs77173816	chr18:57922905	chr18:60255672	T	C	1	1	1	Whole body water mass	-	Neale B	UKBB	European	2017	0.02344	0.001687	6.969e-44	+	331315	0	331315	1	IVNT	Neale-B_UKBB_EUR_2017
rs28822480	rs28822480	chr18:57924823	chr18:60257590	A	G	rs80291924	chr18:57922999	chr18:60255766	C	T	1	1	1	Arm fat mass left	-	Neale B	UKBB	European	2017	0.03256	0.002611	1.084e-35	+	331164	0	331164	1	IVNT	Neale-B_UKBB_EUR_2017
rs28822480	rs28822480	chr18:57924823	chr18:60257590	A	G	rs80291924	chr18:57922999	chr18:60255766	C	T	1	1	1	Arm fat mass right	-	Neale B	UKBB	European	2017	0.03246	0.00261	1.755e-35	+	331226	0	331226	1	IVNT	Neale-B_UKBB_EUR_2017
rs28822480	rs28822480	chr18:57924823	chr18:60257590	A	G	rs80291924	chr18:57922999	chr18:60255766	C	T	1	1	1	Arm fat percentage left	NCIT_C139218	Neale B	UKBB	European	2017	0.01918	0.002017	1.955e-21	+	331198	0	331198	1	IVNT	Neale-B_UKBB_EUR_2017
rs28822480	rs28822480	chr18:57924823	chr18:60257590	A	G	rs80291924	chr18:57922999	chr18:60255766	C	T	1	1	1	Arm fat percentage right	NCIT_C139218	Neale B	UKBB	European	2017	0.01939	0.002026	1.066e-21	+	331249	0	331249	1	IVNT	Neale-B_UKBB_EUR_2017
rs28822480	rs28822480	chr18:57924823	chr18:60257590	A	G	rs80291924	chr18:57922999	chr18:60255766	C	T	1	1	1	Arm fat-free mass left	-	Neale B	UKBB	European	2017	0.02336	0.001694	2.83e-43	+	331159	0	331159	1	IVNT	Neale-B_UKBB_EUR_2017
rs28822480	rs28822480	chr18:57924823	chr18:60257590	A	G	rs80291924	chr18:57922999	chr18:60255766	C	T	1	1	1	Arm fat-free mass right	-	Neale B	UKBB	European	2017	0.02193	0.00166	7.716e-40	+	331221	0	331221	1	IVNT	Neale-B_UKBB_EUR_2017
rs28822480	rs28822480	chr18:57924823	chr18:60257590	A	G	rs80291924	chr18:57922999	chr18:60255766	C	T	1	1	1	Arm predicted mass left	-	Neale B	UKBB	European	2017	0.02296	0.001687	3.665e-42	+	331146	0	331146	1	IVNT	Neale-B_UKBB_EUR_2017
rs28822480	rs28822480	chr18:57924823	chr18:60257590	A	G	rs80291924	chr18:57922999	chr18:60255766	C	T	1	1	1	Arm predicted mass right	-	Neale B	UKBB	European	2017	0.02182	0.001654	1.048e-39	+	331216	0	331216	1	IVNT	Neale-B_UKBB_EUR_2017
rs28822480	rs28822480	chr18:57924823	chr18:60257590	A	G	rs80291924	chr18:57922999	chr18:60255766	C	T	1	1	1	Basal metabolic rate	EFO_0007777	Neale B	UKBB	European	2017	0.02514	0.001766	5.913e-46	+	331307	0	331307	1	IVNT	Neale-B_UKBB_EUR_2017
rs28822480	rs28822480	chr18:57924823	chr18:60257590	A	G	rs80291924	chr18:57922999	chr18:60255766	C	T	1	1	1	Body fat percentage	EFO_0007800	Neale B	UKBB	European	2017	0.01778	0.002043	3.243e-18	+	331117	0	331117	1	IVNT	Neale-B_UKBB_EUR_2017
rs28822480	rs28822480	chr18:57924823	chr18:60257590	A	G	rs80291924	chr18:57922999	chr18:60255766	C	T	1	1	1	Body mass index	EFO_0004340	Neale B	UKBB	European	2017	0.03553	0.002635	2.079e-41	+	336107	0	336107	1	IVNT	Neale-B_UKBB_EUR_2017
rs28822480	rs28822480	chr18:57924823	chr18:60257590	A	G	rs80291924	chr18:57922999	chr18:60255766	C	T	1	1	1	Comparative body size at age 10	NCIT_C106497;NCIT_C19666	Neale B	UKBB	European	2017	0.01936	0.001823	2.487e-26	+	331693	0	331693	1	IVNT	Neale-B_UKBB_EUR_2017
rs28822480	rs28822480	chr18:57924823	chr18:60257590	A	G	rs80291924	chr18:57922999	chr18:60255766	C	T	1	1	1	Hip circumference	EFO_0005093	Neale B	UKBB	European	2017	0.02977	0.002639	1.626e-29	+	336601	0	336601	1	IVNT	Neale-B_UKBB_EUR_2017
rs28822480	rs28822480	chr18:57924823	chr18:60257590	A	G	rs80291924	chr18:57922999	chr18:60255766	C	T	1	1	1	Impedance of arm left	-	Neale B	UKBB	European	2017	-0.02206	0.001882	9.763e-32	-	331292	0	331292	1	IVNT	Neale-B_UKBB_EUR_2017
rs28822480	rs28822480	chr18:57924823	chr18:60257590	A	G	rs80291924	chr18:57922999	chr18:60255766	C	T	1	1	1	Impedance of arm right	-	Neale B	UKBB	European	2017	-0.02185	0.001874	2.076e-31	-	331279	0	331279	1	IVNT	Neale-B_UKBB_EUR_2017
rs28822480	rs28822480	chr18:57924823	chr18:60257590	A	G	rs80291924	chr18:57922999	chr18:60255766	C	T	1	1	1	Impedance of leg left	-	Neale B	UKBB	European	2017	-0.03112	0.002429	1.425e-37	-	331296	0	331296	1	IVNT	Neale-B_UKBB_EUR_2017
rs28822480	rs28822480	chr18:57924823	chr18:60257590	A	G	rs80291924	chr18:57922999	chr18:60255766	C	T	1	1	1	Impedance of leg right	-	Neale B	UKBB	European	2017	-0.02984	0.002411	3.384e-35	-	331301	0	331301	1	IVNT	Neale-B_UKBB_EUR_2017
rs28822480	rs28822480	chr18:57924823	chr18:60257590	A	G	rs80291924	chr18:57922999	chr18:60255766	C	T	1	1	1	Impedance of whole body	NCIT_C137923	Neale B	UKBB	European	2017	-0.02767	0.002031	3.014e-42	-	331284	0	331284	1	IVNT	Neale-B_UKBB_EUR_2017
rs28822480	rs28822480	chr18:57924823	chr18:60257590	A	G	rs80291924	chr18:57922999	chr18:60255766	C	T	1	1	1	Leg fat mass left	-	Neale B	UKBB	European	2017	0.02534	0.002106	2.391e-33	+	331275	0	331275	1	IVNT	Neale-B_UKBB_EUR_2017
rs28822480	rs28822480	chr18:57924823	chr18:60257590	A	G	rs80291924	chr18:57922999	chr18:60255766	C	T	1	1	1	Leg fat mass right	-	Neale B	UKBB	European	2017	0.02564	0.00213	2.237e-33	+	331293	0	331293	1	IVNT	Neale-B_UKBB_EUR_2017
rs28822480	rs28822480	chr18:57924823	chr18:60257590	A	G	rs80291924	chr18:57922999	chr18:60255766	C	T	1	1	1	Leg fat percentage left	NCIT_C139218	Neale B	UKBB	European	2017	0.0149	0.001666	3.774e-19	+	331278	0	331278	1	IVNT	Neale-B_UKBB_EUR_2017
rs28822480	rs28822480	chr18:57924823	chr18:60257590	A	G	rs80291924	chr18:57922999	chr18:60255766	C	T	1	1	1	Leg fat percentage right	NCIT_C139218	Neale B	UKBB	European	2017	0.015	0.001687	6.039e-19	+	331296	0	331296	1	IVNT	Neale-B_UKBB_EUR_2017
rs28822480	rs28822480	chr18:57924823	chr18:60257590	A	G	rs80291924	chr18:57922999	chr18:60255766	C	T	1	1	1	Leg fat-free mass left	-	Neale B	UKBB	European	2017	0.02401	0.001754	1.283e-42	+	331258	0	331258	1	IVNT	Neale-B_UKBB_EUR_2017
rs28822480	rs28822480	chr18:57924823	chr18:60257590	A	G	rs80291924	chr18:57922999	chr18:60255766	C	T	1	1	1	Leg fat-free mass right	-	Neale B	UKBB	European	2017	0.02317	0.001754	7.379e-40	+	331285	0	331285	1	IVNT	Neale-B_UKBB_EUR_2017
rs28822480	rs28822480	chr18:57924823	chr18:60257590	A	G	rs80291924	chr18:57922999	chr18:60255766	C	T	1	1	1	Leg predicted mass left	-	Neale B	UKBB	European	2017	0.02368	0.001742	4.701e-42	+	331253	0	331253	1	IVNT	Neale-B_UKBB_EUR_2017
rs28822480	rs28822480	chr18:57924823	chr18:60257590	A	G	rs80291924	chr18:57922999	chr18:60255766	C	T	1	1	1	Leg predicted mass right	-	Neale B	UKBB	European	2017	0.02303	0.001742	7.063e-40	+	331285	0	331285	1	IVNT	Neale-B_UKBB_EUR_2017
rs28822480	rs28822480	chr18:57924823	chr18:60257590	A	G	rs80291924	chr18:57922999	chr18:60255766	C	T	1	1	1	Trunk fat mass	EFO_0005409	Neale B	UKBB	European	2017	0.02981	0.002683	1.107e-28	+	331093	0	331093	1	IVNT	Neale-B_UKBB_EUR_2017
rs28822480	rs28822480	chr18:57924823	chr18:60257590	A	G	rs80291924	chr18:57922999	chr18:60255766	C	T	1	1	1	Trunk fat percentage	NCIT_C139218	Neale B	UKBB	European	2017	0.01939	0.002449	2.414e-15	+	331113	0	331113	1	IVNT	Neale-B_UKBB_EUR_2017
rs28822480	rs28822480	chr18:57924823	chr18:60257590	A	G	rs80291924	chr18:57922999	chr18:60255766	C	T	1	1	1	Trunk fat-free mass	-	Neale B	UKBB	European	2017	0.0223	0.001678	2.806e-40	+	331030	0	331030	1	IVNT	Neale-B_UKBB_EUR_2017
rs28822480	rs28822480	chr18:57924823	chr18:60257590	A	G	rs80291924	chr18:57922999	chr18:60255766	C	T	1	1	1	Trunk predicted mass	-	Neale B	UKBB	European	2017	0.02221	0.001673	3.135e-40	+	330995	0	330995	1	IVNT	Neale-B_UKBB_EUR_2017
rs28822480	rs28822480	chr18:57924823	chr18:60257590	A	G	rs80291924	chr18:57922999	chr18:60255766	C	T	1	1	1	Vascular or heart problems diagnosed by doctor: none of the above	NCIT_C133298	Neale B	UKBB	European	2017	-0.006737	0.001217	3.114e-08	-	336683	236530	100153	1	-	Neale-B_UKBB_EUR_2017
rs28822480	rs28822480	chr18:57924823	chr18:60257590	A	G	rs80291924	chr18:57922999	chr18:60255766	C	T	1	1	1	Waist circumference	EFO_0004342	Neale B	UKBB	European	2017	0.02901	0.00236	1.017e-34	+	336639	0	336639	1	IVNT	Neale-B_UKBB_EUR_2017
rs28822480	rs28822480	chr18:57924823	chr18:60257590	A	G	rs80291924	chr18:57922999	chr18:60255766	C	T	1	1	1	Weight	EFO_0004338	Neale B	UKBB	European	2017	0.03424	0.002328	5.92e-49	+	336227	0	336227	1	IVNT	Neale-B_UKBB_EUR_2017
rs28822480	rs28822480	chr18:57924823	chr18:60257590	A	G	rs80291924	chr18:57922999	chr18:60255766	C	T	1	1	1	Whole body fat mass	-	Neale B	UKBB	European	2017	0.0301	0.002599	5.275e-31	+	330762	0	330762	1	IVNT	Neale-B_UKBB_EUR_2017
rs28822480	rs28822480	chr18:57924823	chr18:60257590	A	G	rs80291924	chr18:57922999	chr18:60255766	C	T	1	1	1	Whole body fat-free mass	-	Neale B	UKBB	European	2017	0.0235	0.001685	3.124e-44	+	331291	0	331291	1	IVNT	Neale-B_UKBB_EUR_2017
rs28822480	rs28822480	chr18:57924823	chr18:60257590	A	G	rs80291924	chr18:57922999	chr18:60255766	C	T	1	1	1	Whole body water mass	-	Neale B	UKBB	European	2017	0.02346	0.001687	6.299e-44	+	331315	0	331315	1	IVNT	Neale-B_UKBB_EUR_2017
rs28822480	rs28822480	chr18:57924823	chr18:60257590	A	G	rs1379445	chr18:57923328	chr18:60256095	T	A	1	1	1	Arm fat mass left	-	Neale B	UKBB	European	2017	0.03254	0.002611	1.2e-35	+	331164	0	331164	1	IVNT	Neale-B_UKBB_EUR_2017
rs28822480	rs28822480	chr18:57924823	chr18:60257590	A	G	rs1379445	chr18:57923328	chr18:60256095	T	A	1	1	1	Arm fat mass right	-	Neale B	UKBB	European	2017	0.03244	0.00261	1.926e-35	+	331226	0	331226	1	IVNT	Neale-B_UKBB_EUR_2017
rs28822480	rs28822480	chr18:57924823	chr18:60257590	A	G	rs1379445	chr18:57923328	chr18:60256095	T	A	1	1	1	Arm fat percentage left	NCIT_C139218	Neale B	UKBB	European	2017	0.01916	0.002017	2.109e-21	+	331198	0	331198	1	IVNT	Neale-B_UKBB_EUR_2017
rs28822480	rs28822480	chr18:57924823	chr18:60257590	A	G	rs1379445	chr18:57923328	chr18:60256095	T	A	1	1	1	Arm fat percentage right	NCIT_C139218	Neale B	UKBB	European	2017	0.01938	0.002026	1.152e-21	+	331249	0	331249	1	IVNT	Neale-B_UKBB_EUR_2017
rs28822480	rs28822480	chr18:57924823	chr18:60257590	A	G	rs1379445	chr18:57923328	chr18:60256095	T	A	1	1	1	Arm fat-free mass left	-	Neale B	UKBB	European	2017	0.02336	0.001694	2.913e-43	+	331159	0	331159	1	IVNT	Neale-B_UKBB_EUR_2017
rs28822480	rs28822480	chr18:57924823	chr18:60257590	A	G	rs1379445	chr18:57923328	chr18:60256095	T	A	1	1	1	Arm fat-free mass right	-	Neale B	UKBB	European	2017	0.02193	0.00166	7.994e-40	+	331221	0	331221	1	IVNT	Neale-B_UKBB_EUR_2017
rs28822480	rs28822480	chr18:57924823	chr18:60257590	A	G	rs1379445	chr18:57923328	chr18:60256095	T	A	1	1	1	Arm predicted mass left	-	Neale B	UKBB	European	2017	0.02296	0.001687	3.711e-42	+	331146	0	331146	1	IVNT	Neale-B_UKBB_EUR_2017
rs28822480	rs28822480	chr18:57924823	chr18:60257590	A	G	rs1379445	chr18:57923328	chr18:60256095	T	A	1	1	1	Arm predicted mass right	-	Neale B	UKBB	European	2017	0.02181	0.001654	1.056e-39	+	331216	0	331216	1	IVNT	Neale-B_UKBB_EUR_2017
rs28822480	rs28822480	chr18:57924823	chr18:60257590	A	G	rs1379445	chr18:57923328	chr18:60256095	T	A	1	1	1	Basal metabolic rate	EFO_0007777	Neale B	UKBB	European	2017	0.02513	0.001766	6.378e-46	+	331307	0	331307	1	IVNT	Neale-B_UKBB_EUR_2017
rs28822480	rs28822480	chr18:57924823	chr18:60257590	A	G	rs1379445	chr18:57923328	chr18:60256095	T	A	1	1	1	Body fat percentage	EFO_0007800	Neale B	UKBB	European	2017	0.01776	0.002043	3.451e-18	+	331117	0	331117	1	IVNT	Neale-B_UKBB_EUR_2017
rs28822480	rs28822480	chr18:57924823	chr18:60257590	A	G	rs1379445	chr18:57923328	chr18:60256095	T	A	1	1	1	Body mass index	EFO_0004340	Neale B	UKBB	European	2017	0.03551	0.002635	2.256e-41	+	336107	0	336107	1	IVNT	Neale-B_UKBB_EUR_2017
rs28822480	rs28822480	chr18:57924823	chr18:60257590	A	G	rs1379445	chr18:57923328	chr18:60256095	T	A	1	1	1	Comparative body size at age 10	NCIT_C106497;NCIT_C19666	Neale B	UKBB	European	2017	0.01935	0.001823	2.651e-26	+	331693	0	331693	1	IVNT	Neale-B_UKBB_EUR_2017
rs28822480	rs28822480	chr18:57924823	chr18:60257590	A	G	rs1379445	chr18:57923328	chr18:60256095	T	A	1	1	1	Hip circumference	EFO_0005093	Neale B	UKBB	European	2017	0.02976	0.002638	1.705e-29	+	336601	0	336601	1	IVNT	Neale-B_UKBB_EUR_2017
rs28822480	rs28822480	chr18:57924823	chr18:60257590	A	G	rs1379445	chr18:57923328	chr18:60256095	T	A	1	1	1	Impedance of arm left	-	Neale B	UKBB	European	2017	-0.02207	0.001881	9.315e-32	-	331292	0	331292	1	IVNT	Neale-B_UKBB_EUR_2017
rs28822480	rs28822480	chr18:57924823	chr18:60257590	A	G	rs1379445	chr18:57923328	chr18:60256095	T	A	1	1	1	Impedance of arm right	-	Neale B	UKBB	European	2017	-0.02186	0.001874	1.937e-31	-	331279	0	331279	1	IVNT	Neale-B_UKBB_EUR_2017
rs28822480	rs28822480	chr18:57924823	chr18:60257590	A	G	rs1379445	chr18:57923328	chr18:60256095	T	A	1	1	1	Impedance of leg left	-	Neale B	UKBB	European	2017	-0.03111	0.002429	1.49e-37	-	331296	0	331296	1	IVNT	Neale-B_UKBB_EUR_2017
rs28822480	rs28822480	chr18:57924823	chr18:60257590	A	G	rs1379445	chr18:57923328	chr18:60256095	T	A	1	1	1	Impedance of leg right	-	Neale B	UKBB	European	2017	-0.02985	0.00241	3.327e-35	-	331301	0	331301	1	IVNT	Neale-B_UKBB_EUR_2017
rs28822480	rs28822480	chr18:57924823	chr18:60257590	A	G	rs1379445	chr18:57923328	chr18:60256095	T	A	1	1	1	Impedance of whole body	NCIT_C137923	Neale B	UKBB	European	2017	-0.02767	0.002031	3.051e-42	-	331284	0	331284	1	IVNT	Neale-B_UKBB_EUR_2017
rs28822480	rs28822480	chr18:57924823	chr18:60257590	A	G	rs1379445	chr18:57923328	chr18:60256095	T	A	1	1	1	Leg fat mass left	-	Neale B	UKBB	European	2017	0.02532	0.002106	2.612e-33	+	331275	0	331275	1	IVNT	Neale-B_UKBB_EUR_2017
rs28822480	rs28822480	chr18:57924823	chr18:60257590	A	G	rs1379445	chr18:57923328	chr18:60256095	T	A	1	1	1	Leg fat mass right	-	Neale B	UKBB	European	2017	0.02562	0.00213	2.519e-33	+	331293	0	331293	1	IVNT	Neale-B_UKBB_EUR_2017
rs28822480	rs28822480	chr18:57924823	chr18:60257590	A	G	rs1379445	chr18:57923328	chr18:60256095	T	A	1	1	1	Leg fat percentage left	NCIT_C139218	Neale B	UKBB	European	2017	0.01489	0.001666	4.066e-19	+	331278	0	331278	1	IVNT	Neale-B_UKBB_EUR_2017
rs28822480	rs28822480	chr18:57924823	chr18:60257590	A	G	rs1379445	chr18:57923328	chr18:60256095	T	A	1	1	1	Leg fat percentage right	NCIT_C139218	Neale B	UKBB	European	2017	0.01499	0.001687	6.648e-19	+	331296	0	331296	1	IVNT	Neale-B_UKBB_EUR_2017
rs28822480	rs28822480	chr18:57924823	chr18:60257590	A	G	rs1379445	chr18:57923328	chr18:60256095	T	A	1	1	1	Leg fat-free mass left	-	Neale B	UKBB	European	2017	0.02399	0.001754	1.398e-42	+	331258	0	331258	1	IVNT	Neale-B_UKBB_EUR_2017
rs28822480	rs28822480	chr18:57924823	chr18:60257590	A	G	rs1379445	chr18:57923328	chr18:60256095	T	A	1	1	1	Leg fat-free mass right	-	Neale B	UKBB	European	2017	0.02316	0.001753	7.849e-40	+	331285	0	331285	1	IVNT	Neale-B_UKBB_EUR_2017
rs28822480	rs28822480	chr18:57924823	chr18:60257590	A	G	rs1379445	chr18:57923328	chr18:60256095	T	A	1	1	1	Leg predicted mass left	-	Neale B	UKBB	European	2017	0.02367	0.001742	5.134e-42	+	331253	0	331253	1	IVNT	Neale-B_UKBB_EUR_2017
rs28822480	rs28822480	chr18:57924823	chr18:60257590	A	G	rs1379445	chr18:57923328	chr18:60256095	T	A	1	1	1	Leg predicted mass right	-	Neale B	UKBB	European	2017	0.02302	0.001742	7.478e-40	+	331285	0	331285	1	IVNT	Neale-B_UKBB_EUR_2017
rs28822480	rs28822480	chr18:57924823	chr18:60257590	A	G	rs1379445	chr18:57923328	chr18:60256095	T	A	1	1	1	Trunk fat mass	EFO_0005409	Neale B	UKBB	European	2017	0.02979	0.002682	1.195e-28	+	331093	0	331093	1	IVNT	Neale-B_UKBB_EUR_2017
rs28822480	rs28822480	chr18:57924823	chr18:60257590	A	G	rs1379445	chr18:57923328	chr18:60256095	T	A	1	1	1	Trunk fat percentage	NCIT_C139218	Neale B	UKBB	European	2017	0.01938	0.002449	2.528e-15	+	331113	0	331113	1	IVNT	Neale-B_UKBB_EUR_2017
rs28822480	rs28822480	chr18:57924823	chr18:60257590	A	G	rs1379445	chr18:57923328	chr18:60256095	T	A	1	1	1	Trunk fat-free mass	-	Neale B	UKBB	European	2017	0.02229	0.001678	2.999e-40	+	331030	0	331030	1	IVNT	Neale-B_UKBB_EUR_2017
rs28822480	rs28822480	chr18:57924823	chr18:60257590	A	G	rs1379445	chr18:57923328	chr18:60256095	T	A	1	1	1	Trunk predicted mass	-	Neale B	UKBB	European	2017	0.0222	0.001673	3.324e-40	+	330995	0	330995	1	IVNT	Neale-B_UKBB_EUR_2017
rs28822480	rs28822480	chr18:57924823	chr18:60257590	A	G	rs1379445	chr18:57923328	chr18:60256095	T	A	1	1	1	Vascular or heart problems diagnosed by doctor: none of the above	NCIT_C133298	Neale B	UKBB	European	2017	-0.006711	0.001217	3.522e-08	-	336683	236530	100153	1	-	Neale-B_UKBB_EUR_2017
rs28822480	rs28822480	chr18:57924823	chr18:60257590	A	G	rs1379445	chr18:57923328	chr18:60256095	T	A	1	1	1	Waist circumference	EFO_0004342	Neale B	UKBB	European	2017	0.02899	0.00236	1.101e-34	+	336639	0	336639	1	IVNT	Neale-B_UKBB_EUR_2017
rs28822480	rs28822480	chr18:57924823	chr18:60257590	A	G	rs1379445	chr18:57923328	chr18:60256095	T	A	1	1	1	Weight	EFO_0004338	Neale B	UKBB	European	2017	0.03422	0.002328	6.594e-49	+	336227	0	336227	1	IVNT	Neale-B_UKBB_EUR_2017
rs28822480	rs28822480	chr18:57924823	chr18:60257590	A	G	rs1379445	chr18:57923328	chr18:60256095	T	A	1	1	1	Whole body fat mass	-	Neale B	UKBB	European	2017	0.03008	0.002599	5.791e-31	+	330762	0	330762	1	IVNT	Neale-B_UKBB_EUR_2017
rs28822480	rs28822480	chr18:57924823	chr18:60257590	A	G	rs1379445	chr18:57923328	chr18:60256095	T	A	1	1	1	Whole body fat-free mass	-	Neale B	UKBB	European	2017	0.0235	0.001685	3.348e-44	+	331291	0	331291	1	IVNT	Neale-B_UKBB_EUR_2017
rs28822480	rs28822480	chr18:57924823	chr18:60257590	A	G	rs1379445	chr18:57923328	chr18:60256095	T	A	1	1	1	Whole body water mass	-	Neale B	UKBB	European	2017	0.02345	0.001687	6.738e-44	+	331315	0	331315	1	IVNT	Neale-B_UKBB_EUR_2017
rs28822480	rs28822480	chr18:57924823	chr18:60257590	A	G	rs767900	chr18:57923556	chr18:60256323	G	A	1	1	1	Arm fat mass left	-	Neale B	UKBB	European	2017	0.03254	0.002611	1.217e-35	+	331164	0	331164	1	IVNT	Neale-B_UKBB_EUR_2017
rs28822480	rs28822480	chr18:57924823	chr18:60257590	A	G	rs767900	chr18:57923556	chr18:60256323	G	A	1	1	1	Arm fat mass right	-	Neale B	UKBB	European	2017	0.03243	0.00261	1.957e-35	+	331226	0	331226	1	IVNT	Neale-B_UKBB_EUR_2017
rs28822480	rs28822480	chr18:57924823	chr18:60257590	A	G	rs767900	chr18:57923556	chr18:60256323	G	A	1	1	1	Arm fat percentage left	NCIT_C139218	Neale B	UKBB	European	2017	0.01916	0.002017	2.125e-21	+	331198	0	331198	1	IVNT	Neale-B_UKBB_EUR_2017
rs28822480	rs28822480	chr18:57924823	chr18:60257590	A	G	rs767900	chr18:57923556	chr18:60256323	G	A	1	1	1	Arm fat percentage right	NCIT_C139218	Neale B	UKBB	European	2017	0.01937	0.002026	1.155e-21	+	331249	0	331249	1	IVNT	Neale-B_UKBB_EUR_2017
rs28822480	rs28822480	chr18:57924823	chr18:60257590	A	G	rs767900	chr18:57923556	chr18:60256323	G	A	1	1	1	Arm fat-free mass left	-	Neale B	UKBB	European	2017	0.02336	0.001694	2.987e-43	+	331159	0	331159	1	IVNT	Neale-B_UKBB_EUR_2017
rs28822480	rs28822480	chr18:57924823	chr18:60257590	A	G	rs767900	chr18:57923556	chr18:60256323	G	A	1	1	1	Arm fat-free mass right	-	Neale B	UKBB	European	2017	0.02192	0.00166	8.215e-40	+	331221	0	331221	1	IVNT	Neale-B_UKBB_EUR_2017
rs28822480	rs28822480	chr18:57924823	chr18:60257590	A	G	rs767900	chr18:57923556	chr18:60256323	G	A	1	1	1	Arm predicted mass left	-	Neale B	UKBB	European	2017	0.02296	0.001687	3.787e-42	+	331146	0	331146	1	IVNT	Neale-B_UKBB_EUR_2017
rs28822480	rs28822480	chr18:57924823	chr18:60257590	A	G	rs767900	chr18:57923556	chr18:60256323	G	A	1	1	1	Arm predicted mass right	-	Neale B	UKBB	European	2017	0.02181	0.001654	1.085e-39	+	331216	0	331216	1	IVNT	Neale-B_UKBB_EUR_2017
rs28822480	rs28822480	chr18:57924823	chr18:60257590	A	G	rs767900	chr18:57923556	chr18:60256323	G	A	1	1	1	Basal metabolic rate	EFO_0007777	Neale B	UKBB	European	2017	0.02513	0.001766	6.55e-46	+	331307	0	331307	1	IVNT	Neale-B_UKBB_EUR_2017
rs28822480	rs28822480	chr18:57924823	chr18:60257590	A	G	rs767900	chr18:57923556	chr18:60256323	G	A	1	1	1	Body fat percentage	EFO_0007800	Neale B	UKBB	European	2017	0.01776	0.002043	3.479e-18	+	331117	0	331117	1	IVNT	Neale-B_UKBB_EUR_2017
rs28822480	rs28822480	chr18:57924823	chr18:60257590	A	G	rs767900	chr18:57923556	chr18:60256323	G	A	1	1	1	Body mass index	EFO_0004340	Neale B	UKBB	European	2017	0.03551	0.002635	2.296e-41	+	336107	0	336107	1	IVNT	Neale-B_UKBB_EUR_2017
rs28822480	rs28822480	chr18:57924823	chr18:60257590	A	G	rs767900	chr18:57923556	chr18:60256323	G	A	1	1	1	Comparative body size at age 10	NCIT_C106497;NCIT_C19666	Neale B	UKBB	European	2017	0.01935	0.001823	2.685e-26	+	331693	0	331693	1	IVNT	Neale-B_UKBB_EUR_2017
rs28822480	rs28822480	chr18:57924823	chr18:60257590	A	G	rs767900	chr18:57923556	chr18:60256323	G	A	1	1	1	Hip circumference	EFO_0005093	Neale B	UKBB	European	2017	0.02975	0.002638	1.738e-29	+	336601	0	336601	1	IVNT	Neale-B_UKBB_EUR_2017
rs28822480	rs28822480	chr18:57924823	chr18:60257590	A	G	rs767900	chr18:57923556	chr18:60256323	G	A	1	1	1	Impedance of arm left	-	Neale B	UKBB	European	2017	-0.02206	0.001881	9.359e-32	-	331292	0	331292	1	IVNT	Neale-B_UKBB_EUR_2017
rs28822480	rs28822480	chr18:57924823	chr18:60257590	A	G	rs767900	chr18:57923556	chr18:60256323	G	A	1	1	1	Impedance of arm right	-	Neale B	UKBB	European	2017	-0.02185	0.001873	1.965e-31	-	331279	0	331279	1	IVNT	Neale-B_UKBB_EUR_2017
rs28822480	rs28822480	chr18:57924823	chr18:60257590	A	G	rs767900	chr18:57923556	chr18:60256323	G	A	1	1	1	Impedance of leg left	-	Neale B	UKBB	European	2017	-0.03111	0.002429	1.508e-37	-	331296	0	331296	1	IVNT	Neale-B_UKBB_EUR_2017
rs28822480	rs28822480	chr18:57924823	chr18:60257590	A	G	rs767900	chr18:57923556	chr18:60256323	G	A	1	1	1	Impedance of leg right	-	Neale B	UKBB	European	2017	-0.02984	0.00241	3.367e-35	-	331301	0	331301	1	IVNT	Neale-B_UKBB_EUR_2017
rs28822480	rs28822480	chr18:57924823	chr18:60257590	A	G	rs767900	chr18:57923556	chr18:60256323	G	A	1	1	1	Impedance of whole body	NCIT_C137923	Neale B	UKBB	European	2017	-0.02767	0.002031	3.08e-42	-	331284	0	331284	1	IVNT	Neale-B_UKBB_EUR_2017
rs28822480	rs28822480	chr18:57924823	chr18:60257590	A	G	rs767900	chr18:57923556	chr18:60256323	G	A	1	1	1	Leg fat mass left	-	Neale B	UKBB	European	2017	0.02532	0.002106	2.653e-33	+	331275	0	331275	1	IVNT	Neale-B_UKBB_EUR_2017
rs28822480	rs28822480	chr18:57924823	chr18:60257590	A	G	rs767900	chr18:57923556	chr18:60256323	G	A	1	1	1	Leg fat mass right	-	Neale B	UKBB	European	2017	0.02562	0.00213	2.558e-33	+	331293	0	331293	1	IVNT	Neale-B_UKBB_EUR_2017
rs28822480	rs28822480	chr18:57924823	chr18:60257590	A	G	rs767900	chr18:57923556	chr18:60256323	G	A	1	1	1	Leg fat percentage left	NCIT_C139218	Neale B	UKBB	European	2017	0.01489	0.001666	4.096e-19	+	331278	0	331278	1	IVNT	Neale-B_UKBB_EUR_2017
rs28822480	rs28822480	chr18:57924823	chr18:60257590	A	G	rs767900	chr18:57923556	chr18:60256323	G	A	1	1	1	Leg fat percentage right	NCIT_C139218	Neale B	UKBB	European	2017	0.01498	0.001687	6.699e-19	+	331296	0	331296	1	IVNT	Neale-B_UKBB_EUR_2017
rs28822480	rs28822480	chr18:57924823	chr18:60257590	A	G	rs767900	chr18:57923556	chr18:60256323	G	A	1	1	1	Leg fat-free mass left	-	Neale B	UKBB	European	2017	0.02399	0.001754	1.435e-42	+	331258	0	331258	1	IVNT	Neale-B_UKBB_EUR_2017
rs28822480	rs28822480	chr18:57924823	chr18:60257590	A	G	rs767900	chr18:57923556	chr18:60256323	G	A	1	1	1	Leg fat-free mass right	-	Neale B	UKBB	European	2017	0.02316	0.001753	8.055e-40	+	331285	0	331285	1	IVNT	Neale-B_UKBB_EUR_2017
rs28822480	rs28822480	chr18:57924823	chr18:60257590	A	G	rs767900	chr18:57923556	chr18:60256323	G	A	1	1	1	Leg predicted mass left	-	Neale B	UKBB	European	2017	0.02366	0.001742	5.268e-42	+	331253	0	331253	1	IVNT	Neale-B_UKBB_EUR_2017
rs28822480	rs28822480	chr18:57924823	chr18:60257590	A	G	rs767900	chr18:57923556	chr18:60256323	G	A	1	1	1	Leg predicted mass right	-	Neale B	UKBB	European	2017	0.02302	0.001742	7.67e-40	+	331285	0	331285	1	IVNT	Neale-B_UKBB_EUR_2017
rs28822480	rs28822480	chr18:57924823	chr18:60257590	A	G	rs767900	chr18:57923556	chr18:60256323	G	A	1	1	1	Trunk fat mass	EFO_0005409	Neale B	UKBB	European	2017	0.02978	0.002682	1.212e-28	+	331093	0	331093	1	IVNT	Neale-B_UKBB_EUR_2017
rs28822480	rs28822480	chr18:57924823	chr18:60257590	A	G	rs767900	chr18:57923556	chr18:60256323	G	A	1	1	1	Trunk fat percentage	NCIT_C139218	Neale B	UKBB	European	2017	0.01938	0.002449	2.547e-15	+	331113	0	331113	1	IVNT	Neale-B_UKBB_EUR_2017
rs28822480	rs28822480	chr18:57924823	chr18:60257590	A	G	rs767900	chr18:57923556	chr18:60256323	G	A	1	1	1	Trunk fat-free mass	-	Neale B	UKBB	European	2017	0.02229	0.001678	3.062e-40	+	331030	0	331030	1	IVNT	Neale-B_UKBB_EUR_2017
rs28822480	rs28822480	chr18:57924823	chr18:60257590	A	G	rs767900	chr18:57923556	chr18:60256323	G	A	1	1	1	Trunk predicted mass	-	Neale B	UKBB	European	2017	0.0222	0.001673	3.394e-40	+	330995	0	330995	1	IVNT	Neale-B_UKBB_EUR_2017
rs28822480	rs28822480	chr18:57924823	chr18:60257590	A	G	rs767900	chr18:57923556	chr18:60256323	G	A	1	1	1	Vascular or heart problems diagnosed by doctor: none of the above	NCIT_C133298	Neale B	UKBB	European	2017	-0.006713	0.001217	3.487e-08	-	336683	236530	100153	1	-	Neale-B_UKBB_EUR_2017
rs28822480	rs28822480	chr18:57924823	chr18:60257590	A	G	rs767900	chr18:57923556	chr18:60256323	G	A	1	1	1	Waist circumference	EFO_0004342	Neale B	UKBB	European	2017	0.02899	0.00236	1.11e-34	+	336639	0	336639	1	IVNT	Neale-B_UKBB_EUR_2017
rs28822480	rs28822480	chr18:57924823	chr18:60257590	A	G	rs767900	chr18:57923556	chr18:60256323	G	A	1	1	1	Weight	EFO_0004338	Neale B	UKBB	European	2017	0.03421	0.002328	6.786e-49	+	336227	0	336227	1	IVNT	Neale-B_UKBB_EUR_2017
rs28822480	rs28822480	chr18:57924823	chr18:60257590	A	G	rs767900	chr18:57923556	chr18:60256323	G	A	1	1	1	Whole body fat mass	-	Neale B	UKBB	European	2017	0.03008	0.002599	5.831e-31	+	330762	0	330762	1	IVNT	Neale-B_UKBB_EUR_2017
rs28822480	rs28822480	chr18:57924823	chr18:60257590	A	G	rs767900	chr18:57923556	chr18:60256323	G	A	1	1	1	Whole body fat-free mass	-	Neale B	UKBB	European	2017	0.02349	0.001684	3.432e-44	+	331291	0	331291	1	IVNT	Neale-B_UKBB_EUR_2017
rs28822480	rs28822480	chr18:57924823	chr18:60257590	A	G	rs767900	chr18:57923556	chr18:60256323	G	A	1	1	1	Whole body water mass	-	Neale B	UKBB	European	2017	0.02344	0.001687	6.902e-44	+	331315	0	331315	1	IVNT	Neale-B_UKBB_EUR_2017
rs28822480	rs28822480	chr18:57924823	chr18:60257590	A	G	rs17700633	chr18:57929432	chr18:60262199	A	G	1	0.99503	1	Body mass index in physically active females	EFO_0004340	GIANT	28448500	Mixed	2017	0.0342	0.0054	2.54e-10	+	89071	0	89071	53	IVNT	GIANT_BMI-Active-F_Mixed_2017
rs28822480	rs28822480	chr18:57924823	chr18:60257590	A	G	rs17700633	chr18:57929432	chr18:60262199	A	G	1	0.99503	1	Body mass index in physically active males	EFO_0004340	GIANT	28448500	Mixed	2017	0.0467	0.0065	6.58e-13	+	61491	0	61491	52	IVNT	GIANT_BMI-Active-M_Mixed_2017
rs28822480	rs28822480	chr18:57924823	chr18:60257590	A	G	rs17700633	chr18:57929432	chr18:60262199	A	G	1	0.99503	1	Body mass index in physically active indivdiuals	EFO_0004340	GIANT	28448500	European	2017	0.0405	0.0045	3.67e-19	+	138056	0	138056	57	IVNT	GIANT_BMI-Active_EUR_2017
rs28822480	rs28822480	chr18:57924823	chr18:60257590	A	G	rs17700633	chr18:57929432	chr18:60262199	A	G	1	0.99503	1	Body mass index in physically active indivdiuals	EFO_0004340	GIANT	28448500	Mixed	2017	0.0384	0.0043	6.96e-19	+	150043	0	150043	60	IVNT	GIANT_BMI-Active_Mixed_2017
rs28822480	rs28822480	chr18:57924823	chr18:60257590	A	G	rs17700633	chr18:57929432	chr18:60262199	A	G	1	0.99503	1	Body mass index in females greater than 50 years of age	EFO_0004340	GIANT	26426971	European	2015	0.029	0.0052	2.6e-08	+	101738	0	101738	114	IVNT	GIANT_BMI-F-GT-50_EUR_2015
rs28822480	rs28822480	chr18:57924823	chr18:60257590	A	G	rs17700633	chr18:57929432	chr18:60262199	A	G	1	0.99503	1	Body mass index in females less than or equal to 50 years of age	EFO_0004340	GIANT	26426971	European	2015	0.041	0.0067	9.9e-10	+	60471	0	60471	114	IVNT	GIANT_BMI-F-LE-50_EUR_2015
rs28822480	rs28822480	chr18:57924823	chr18:60257590	A	G	rs17700633	chr18:57929432	chr18:60262199	A	G	1	0.99503	1	Body mass index in females	EFO_0004340	GIANT	25673413	Mixed	2015	0.0327	0.0044	6.451e-14	+	165193	0	165193	107	IVNT	GIANT_BMI-F_Mixed_2015
rs28822480	rs28822480	chr18:57924823	chr18:60257590	A	G	rs17700633	chr18:57929432	chr18:60262199	A	G	1	0.99503	1	Body mass index in males less than or equal to 50 years of age	EFO_0004340	GIANT	26426971	European	2015	0.042	0.0076	4e-08	+	46313	0	46313	114	IVNT	GIANT_BMI-M-LE-50_EUR_2015
rs28822480	rs28822480	chr18:57924823	chr18:60257590	A	G	rs17700633	chr18:57929432	chr18:60262199	A	G	1	0.99503	1	Body mass index in males	EFO_0004340	GIANT	23754948	European	2013	0.046	0.0069	1.74e-11	+	58594	0	58594	46	IVNT	GIANT_BMI-M_EUR_2013
rs28822480	rs28822480	chr18:57924823	chr18:60257590	A	G	rs17700633	chr18:57929432	chr18:60262199	A	G	1	0.99503	1	Body mass index in males	EFO_0004340	GIANT	25673413	Mixed	2015	0.0319	0.0045	2.226e-12	+	147148	0	147148	106	IVNT	GIANT_BMI-M_Mixed_2015
rs28822480	rs28822480	chr18:57924823	chr18:60257590	A	G	rs17700633	chr18:57929432	chr18:60262199	A	G	1	0.99503	1	Body mass index in male non-smokers	EFO_0004340	GIANT	28443625	Mixed	2017	0.0414	0.0058	1.434e-12	+	73732	0	73732	72	IVNT	GIANT_BMI-Non-smokers-M_Mixed_2017
rs28822480	rs28822480	chr18:57924823	chr18:60257590	A	G	rs17700633	chr18:57929432	chr18:60262199	A	G	1	0.99503	1	Body mass index in non-smokers	EFO_0004340	GIANT	28443625	European	2017	0.0309	0.0044	2.134e-12	+	154883	0	154883	73	IVNT	GIANT_BMI-Non-smokers_EUR_2017
rs28822480	rs28822480	chr18:57924823	chr18:60257590	A	G	rs17700633	chr18:57929432	chr18:60262199	A	G	1	0.99503	1	Body mass index in non-smokers	EFO_0004340	GIANT	28443625	Mixed	2017	0.0297	0.004	1.957e-13	+	180727	0	180727	79	IVNT	GIANT_BMI-Non-smokers_Mixed_2017
rs28822480	rs28822480	chr18:57924823	chr18:60257590	A	G	rs17700633	chr18:57929432	chr18:60262199	A	G	1	0.99503	1	Body mass index in smokers	EFO_0004340	GIANT	28443625	European	2017	0.047	0.008	4.774e-09	+	42343	0	42343	73	IVNT	GIANT_BMI-Smokers_EUR_2017
rs28822480	rs28822480	chr18:57924823	chr18:60257590	A	G	rs17700633	chr18:57929432	chr18:60262199	A	G	1	0.99503	1	Body mass index in smokers	EFO_0004340	GIANT	28443625	Mixed	2017	0.0455	0.0075	1.536e-09	+	47465	0	47465	79	IVNT	GIANT_BMI-Smokers_Mixed_2017
rs28822480	rs28822480	chr18:57924823	chr18:60257590	A	G	rs17700633	chr18:57929432	chr18:60262199	A	G	1	0.99503	1	Body mass index ajusted for physical activity in females	EFO_0004340	GIANT	28448500	Mixed	2017	0.0349	0.0049	1e-12	+	115848	0	115848	53	IVNT	GIANT_BMI-adjusted-PA-F_Mixed_2017
rs28822480	rs28822480	chr18:57924823	chr18:60257590	A	G	rs17700633	chr18:57929432	chr18:60262199	A	G	1	0.99503	1	Body mass index adjsuted for physical activity in males	EFO_0004340	GIANT	28448500	Mixed	2017	0.0461	0.0056	1.89e-16	+	84378	0	84378	52	IVNT	GIANT_BMI-adjusted-PA-M_Mixed_2017
rs28822480	rs28822480	chr18:57924823	chr18:60257590	A	G	rs17700633	chr18:57929432	chr18:60262199	A	G	1	0.99503	1	Body mass index adjusted for physical activity	EFO_0004340	GIANT	28448500	European	2017	0.0411	0.004	3.54e-24	+	180197	0	180197	57	IVNT	GIANT_BMI-adjusted-PA_EUR_2017
rs28822480	rs28822480	chr18:57924823	chr18:60257590	A	G	rs17700633	chr18:57929432	chr18:60262199	A	G	1	0.99503	1	Body mass index adjusted for physical activity	EFO_0004340	GIANT	28448500	Mixed	2017	0.0395	0.0038	2.34e-25	+	200226	0	200226	60	IVNT	GIANT_BMI-adjusted-PA_Mixed_2017
rs28822480	rs28822480	chr18:57924823	chr18:60257590	A	G	rs17700633	chr18:57929432	chr18:60262199	A	G	1	0.99503	1	Body mass index adjusted for smoking in females	EFO_0004340	GIANT	28443625	Mixed	2017	0.0273	0.0046	4.281e-09	+	131103	0	131103	73	IVNT	GIANT_BMI-adjusted-Smoking-F_Mixed_2017
rs28822480	rs28822480	chr18:57924823	chr18:60257590	A	G	rs17700633	chr18:57929432	chr18:60262199	A	G	1	0.99503	1	Body mass index adjusted for smoking in males	EFO_0004340	GIANT	28443625	Mixed	2017	0.0402	0.0051	5.087e-15	+	96878	0	96878	72	IVNT	GIANT_BMI-adjusted-Smoking-M_Mixed_2017
rs28822480	rs28822480	chr18:57924823	chr18:60257590	A	G	rs17700633	chr18:57929432	chr18:60262199	A	G	1	0.99503	1	Body mass index adjusted for smoking	EFO_0004340	GIANT	28443625	European	2017	0.0341	0.0038	5.641e-19	+	197603	0	197603	73	IVNT	GIANT_BMI-adjusted-Smoking_EUR_2017
rs28822480	rs28822480	chr18:57924823	chr18:60257590	A	G	rs17700633	chr18:57929432	chr18:60262199	A	G	1	0.99503	1	Body mass index adjusted for smoking	EFO_0004340	GIANT	28443625	Mixed	2017	0.0325	0.0035	2.84e-20	+	227980	0	227980	79	IVNT	GIANT_BMI-adjusted-Smoking_Mixed_2017
rs28822480	rs28822480	chr18:57924823	chr18:60257590	A	G	rs17700633	chr18:57929432	chr18:60262199	A	G	1	0.99503	1	Body mass index	EFO_0004340	Speliotes EK	20935630	European	2010	NA	NA	1.84e-13	NA	123821	0	123821	46	IVNT	GIANT_BMI_EUR_2010
rs28822480	rs28822480	chr18:57924823	chr18:60257590	A	G	rs17700633	chr18:57929432	chr18:60262199	A	G	1	0.99503	1	Body mass index	EFO_0004340	GIANT	23754948	European	2013	0.03828	0.004807	1.67e-15	+	126532	0	126532	46	IVNT	GIANT_BMI_EUR_2013
rs28822480	rs28822480	chr18:57924823	chr18:60257590	A	G	rs17700633	chr18:57929432	chr18:60262199	A	G	1	0.99503	1	Body mass index	EFO_0004340	GIANT	25673413	European	2015	0.0325	0.0034	2.268e-21	+	309630	0	309630	114	IVNT	GIANT_BMI_EUR_2015
rs28822480	rs28822480	chr18:57924823	chr18:60257590	A	G	rs17700633	chr18:57929432	chr18:60262199	A	G	1	0.99503	1	Body mass index	EFO_0004340	GIANT	25673413	Mixed	2015	0.032	0.0033	2.386e-22	+	326702	0	326702	125	IVNT	GIANT_BMI_Mixed_2015
rs28822480	rs28822480	chr18:57924823	chr18:60257590	A	G	rs17700633	chr18:57929432	chr18:60262199	A	G	1	0.99503	1	Hip circumference in females	EFO_0005093	GIANT	25673412	Mixed	2015	0.032	0.005	2.7e-10	+	118589	0	118589	101	IVNT	GIANT_Hip-F_Mixed_2015
rs28822480	rs28822480	chr18:57924823	chr18:60257590	A	G	rs17700633	chr18:57929432	chr18:60262199	A	G	1	0.99503	1	Hip circumference in males	EFO_0005093	GIANT	25673412	Mixed	2015	0.036	0.0054	1.8e-11	+	94909	0	94909	101	IVNT	GIANT_Hip-M_Mixed_2015
rs28822480	rs28822480	chr18:57924823	chr18:60257590	A	G	rs17700633	chr18:57929432	chr18:60262199	A	G	1	0.99503	1	Hip circumference	EFO_0005093	GIANT	25673412	European	2015	0.034	0.004	3.6e-17	+	201040	0	201040	101	IVNT	GIANT_Hip_EUR_2015
rs28822480	rs28822480	chr18:57924823	chr18:60257590	A	G	rs17700633	chr18:57929432	chr18:60262199	A	G	1	0.99503	1	Hip circumference	EFO_0005093	GIANT	25673412	Mixed	2015	0.034	0.0039	5.3e-18	+	215432	0	215432	101	IVNT	GIANT_Hip_Mixed_2015
rs28822480	rs28822480	chr18:57924823	chr18:60257590	A	G	rs17700633	chr18:57929432	chr18:60262199	A	G	1	0.99503	1	Obesity class 1	EFO_0001073	GIANT	23563607	European	2013	0.092	0.013	1.1e-11	+	95682	31933	63749	51	log OR	GIANT_Obesity-C1_EUR_2013
rs28822480	rs28822480	chr18:57924823	chr18:60257590	A	G	rs17700633	chr18:57929432	chr18:60262199	A	G	1	0.99503	1	Obesity class 2	EFO_0001073	GIANT	23563607	European	2013	0.12	0.021	1.3e-08	+	69833	9616	60217	51	log OR	GIANT_Obesity-C2_EUR_2013
rs28822480	rs28822480	chr18:57924823	chr18:60257590	A	G	rs17700633	chr18:57929432	chr18:60262199	A	G	1	0.99503	1	Overweight	EFO_0005935	GIANT	23563607	European	2013	0.067	0.0097	8.5e-12	+	155612	90681	64931	51	log OR	GIANT_Overweight_EUR_2013
rs28822480	rs28822480	chr18:57924823	chr18:60257590	A	G	rs17700633	chr18:57929432	chr18:60262199	A	G	1	0.99503	1	Waist circumference in females	EFO_0004342	GIANT	25673412	Mixed	2015	0.033	0.0048	4.4e-12	+	127928	0	127928	101	IVNT	GIANT_WC-F_Mixed_2015
rs28822480	rs28822480	chr18:57924823	chr18:60257590	A	G	rs17700633	chr18:57929432	chr18:60262199	A	G	1	0.99503	1	Waist circumference in males	EFO_0004342	GIANT	23754948	European	2013	0.054	0.0083	5.1e-11	+	38286	0	38286	46	IVNT	GIANT_WC-M_EUR_2013
rs28822480	rs28822480	chr18:57924823	chr18:60257590	A	G	rs17700633	chr18:57929432	chr18:60262199	A	G	1	0.99503	1	Waist circumference in males	EFO_0004342	GIANT	25673412	Mixed	2015	0.036	0.0051	1.5e-12	+	104528	0	104528	101	IVNT	GIANT_WC-M_Mixed_2015
rs28822480	rs28822480	chr18:57924823	chr18:60257590	A	G	rs17700633	chr18:57929432	chr18:60262199	A	G	1	0.99503	1	Waist circumference	EFO_0004342	GIANT	23754948	European	2013	0.03966	0.005684	2.996e-12	+	85590	0	85590	46	IVNT	GIANT_WC_EUR_2013
rs28822480	rs28822480	chr18:57924823	chr18:60257590	A	G	rs17700633	chr18:57929432	chr18:60262199	A	G	1	0.99503	1	Waist circumference	EFO_0004342	GIANT	25673412	European	2015	0.034	0.0038	7.3e-19	+	219962	0	219962	101	IVNT	GIANT_WC_EUR_2015
rs28822480	rs28822480	chr18:57924823	chr18:60257590	A	G	rs17700633	chr18:57929432	chr18:60262199	A	G	1	0.99503	1	Waist circumference	EFO_0004342	GIANT	25673412	Mixed	2015	0.034	0.0036	1.5e-20	+	232306	0	232306	101	IVNT	GIANT_WC_Mixed_2015
rs28822480	rs28822480	chr18:57924823	chr18:60257590	A	G	rs17700633	chr18:57929432	chr18:60262199	A	G	1	0.99503	1	Weight in males	HP_0012041;HP_0000033	GIANT	23754948	European	2013	0.05	0.007	7.21e-13	+	58299	0	58299	46	IVNT	GIANT_Weight-M_EUR_2013
rs28822480	rs28822480	chr18:57924823	chr18:60257590	A	G	rs17700633	chr18:57929432	chr18:60262199	A	G	1	0.99503	1	Weight	EFO_0004338	GIANT	23754948	European	2013	0.04177	0.004878	1.096e-17	+	125872	0	125872	46	IVNT	GIANT_Weight_EUR_2013
rs28822480	rs28822480	chr18:57924823	chr18:60257590	A	G	rs17700633	chr18:57929432	chr18:60262199	A	G	1	0.99503	1	Body mass index	EFO_0004340	Loos RJ	18454148	European	2008	NA	NA	1.3e-09	NA	16876	-	-	-	-	GRASP
rs28822480	rs28822480	chr18:57924823	chr18:60257590	A	G	rs17700633	chr18:57929432	chr18:60262199	A	G	1	0.99503	1	Body mass index	EFO_0004340	Speliotes EK	20935630	European	2010	NA	NA	1.84e-13	NA	123865	-	-	-	-	GRASP
rs28822480	rs28822480	chr18:57924823	chr18:60257590	A	G	rs17700633	chr18:57929432	chr18:60262199	A	G	1	0.99503	1	Arm fat mass left	-	Neale B	UKBB	European	2017	0.03223	0.00261	4.899e-35	+	331164	0	331164	1	IVNT	Neale-B_UKBB_EUR_2017
rs28822480	rs28822480	chr18:57924823	chr18:60257590	A	G	rs17700633	chr18:57929432	chr18:60262199	A	G	1	0.99503	1	Arm fat mass right	-	Neale B	UKBB	European	2017	0.03212	0.002609	8.163e-35	+	331226	0	331226	1	IVNT	Neale-B_UKBB_EUR_2017
rs28822480	rs28822480	chr18:57924823	chr18:60257590	A	G	rs17700633	chr18:57929432	chr18:60262199	A	G	1	0.99503	1	Arm fat percentage left	NCIT_C139218	Neale B	UKBB	European	2017	0.01885	0.002016	8.555e-21	+	331198	0	331198	1	IVNT	Neale-B_UKBB_EUR_2017
rs28822480	rs28822480	chr18:57924823	chr18:60257590	A	G	rs17700633	chr18:57929432	chr18:60262199	A	G	1	0.99503	1	Arm fat percentage right	NCIT_C139218	Neale B	UKBB	European	2017	0.01908	0.002025	4.53e-21	+	331249	0	331249	1	IVNT	Neale-B_UKBB_EUR_2017
rs28822480	rs28822480	chr18:57924823	chr18:60257590	A	G	rs17700633	chr18:57929432	chr18:60262199	A	G	1	0.99503	1	Arm fat-free mass left	-	Neale B	UKBB	European	2017	0.02331	0.001693	4.056e-43	+	331159	0	331159	1	IVNT	Neale-B_UKBB_EUR_2017
rs28822480	rs28822480	chr18:57924823	chr18:60257590	A	G	rs17700633	chr18:57929432	chr18:60262199	A	G	1	0.99503	1	Arm fat-free mass right	-	Neale B	UKBB	European	2017	0.0219	0.001659	9.186e-40	+	331221	0	331221	1	IVNT	Neale-B_UKBB_EUR_2017
rs28822480	rs28822480	chr18:57924823	chr18:60257590	A	G	rs17700633	chr18:57929432	chr18:60262199	A	G	1	0.99503	1	Arm predicted mass left	-	Neale B	UKBB	European	2017	0.02294	0.001686	3.828e-42	+	331146	0	331146	1	IVNT	Neale-B_UKBB_EUR_2017
rs28822480	rs28822480	chr18:57924823	chr18:60257590	A	G	rs17700633	chr18:57929432	chr18:60262199	A	G	1	0.99503	1	Arm predicted mass right	-	Neale B	UKBB	European	2017	0.02179	0.001653	1.201e-39	+	331216	0	331216	1	IVNT	Neale-B_UKBB_EUR_2017
rs28822480	rs28822480	chr18:57924823	chr18:60257590	A	G	rs17700633	chr18:57929432	chr18:60262199	A	G	1	0.99503	1	Basal metabolic rate	EFO_0007777	Neale B	UKBB	European	2017	0.025	0.001765	1.661e-45	+	331307	0	331307	1	IVNT	Neale-B_UKBB_EUR_2017
rs28822480	rs28822480	chr18:57924823	chr18:60257590	A	G	rs17700633	chr18:57929432	chr18:60262199	A	G	1	0.99503	1	Body fat percentage	EFO_0007800	Neale B	UKBB	European	2017	0.01749	0.002042	1.052e-17	+	331117	0	331117	1	IVNT	Neale-B_UKBB_EUR_2017
rs28822480	rs28822480	chr18:57924823	chr18:60257590	A	G	rs17700633	chr18:57929432	chr18:60262199	A	G	1	0.99503	1	Body mass index	EFO_0004340	Neale B	UKBB	European	2017	0.03526	0.002634	7.365e-41	+	336107	0	336107	1	IVNT	Neale-B_UKBB_EUR_2017
rs28822480	rs28822480	chr18:57924823	chr18:60257590	A	G	rs17700633	chr18:57929432	chr18:60262199	A	G	1	0.99503	1	Comparative body size at age 10	NCIT_C106497;NCIT_C19666	Neale B	UKBB	European	2017	0.0194	0.001822	1.899e-26	+	331693	0	331693	1	IVNT	Neale-B_UKBB_EUR_2017
rs28822480	rs28822480	chr18:57924823	chr18:60257590	A	G	rs17700633	chr18:57929432	chr18:60262199	A	G	1	0.99503	1	Hip circumference	EFO_0005093	Neale B	UKBB	European	2017	0.02934	0.002637	9.628e-29	+	336601	0	336601	1	IVNT	Neale-B_UKBB_EUR_2017
rs28822480	rs28822480	chr18:57924823	chr18:60257590	A	G	rs17700633	chr18:57929432	chr18:60262199	A	G	1	0.99503	1	Impedance of arm left	-	Neale B	UKBB	European	2017	-0.02221	0.00188	3.5e-32	-	331292	0	331292	1	IVNT	Neale-B_UKBB_EUR_2017
rs28822480	rs28822480	chr18:57924823	chr18:60257590	A	G	rs17700633	chr18:57929432	chr18:60262199	A	G	1	0.99503	1	Impedance of arm right	-	Neale B	UKBB	European	2017	-0.02199	0.001873	7.84e-32	-	331279	0	331279	1	IVNT	Neale-B_UKBB_EUR_2017
rs28822480	rs28822480	chr18:57924823	chr18:60257590	A	G	rs17700633	chr18:57929432	chr18:60262199	A	G	1	0.99503	1	Impedance of leg left	-	Neale B	UKBB	European	2017	-0.03094	0.002428	3.485e-37	-	331296	0	331296	1	IVNT	Neale-B_UKBB_EUR_2017
rs28822480	rs28822480	chr18:57924823	chr18:60257590	A	G	rs17700633	chr18:57929432	chr18:60262199	A	G	1	0.99503	1	Impedance of leg right	-	Neale B	UKBB	European	2017	-0.02969	0.002409	6.783e-35	-	331301	0	331301	1	IVNT	Neale-B_UKBB_EUR_2017
rs28822480	rs28822480	chr18:57924823	chr18:60257590	A	G	rs17700633	chr18:57929432	chr18:60262199	A	G	1	0.99503	1	Impedance of whole body	NCIT_C137923	Neale B	UKBB	European	2017	-0.02768	0.00203	2.558e-42	-	331284	0	331284	1	IVNT	Neale-B_UKBB_EUR_2017
rs28822480	rs28822480	chr18:57924823	chr18:60257590	A	G	rs17700633	chr18:57929432	chr18:60262199	A	G	1	0.99503	1	Leg fat mass left	-	Neale B	UKBB	European	2017	0.02511	0.002105	8.4e-33	+	331275	0	331275	1	IVNT	Neale-B_UKBB_EUR_2017
rs28822480	rs28822480	chr18:57924823	chr18:60257590	A	G	rs17700633	chr18:57929432	chr18:60262199	A	G	1	0.99503	1	Leg fat mass right	-	Neale B	UKBB	European	2017	0.02539	0.002129	8.774e-33	+	331293	0	331293	1	IVNT	Neale-B_UKBB_EUR_2017
rs28822480	rs28822480	chr18:57924823	chr18:60257590	A	G	rs17700633	chr18:57929432	chr18:60262199	A	G	1	0.99503	1	Leg fat percentage left	NCIT_C139218	Neale B	UKBB	European	2017	0.0148	0.001665	6.359e-19	+	331278	0	331278	1	IVNT	Neale-B_UKBB_EUR_2017
rs28822480	rs28822480	chr18:57924823	chr18:60257590	A	G	rs17700633	chr18:57929432	chr18:60262199	A	G	1	0.99503	1	Leg fat percentage right	NCIT_C139218	Neale B	UKBB	European	2017	0.01487	0.001687	1.179e-18	+	331296	0	331296	1	IVNT	Neale-B_UKBB_EUR_2017
rs28822480	rs28822480	chr18:57924823	chr18:60257590	A	G	rs17700633	chr18:57929432	chr18:60262199	A	G	1	0.99503	1	Leg fat-free mass left	-	Neale B	UKBB	European	2017	0.02379	0.001753	6.385e-42	+	331258	0	331258	1	IVNT	Neale-B_UKBB_EUR_2017
rs28822480	rs28822480	chr18:57924823	chr18:60257590	A	G	rs17700633	chr18:57929432	chr18:60262199	A	G	1	0.99503	1	Leg fat-free mass right	-	Neale B	UKBB	European	2017	0.02298	0.001753	2.782e-39	+	331285	0	331285	1	IVNT	Neale-B_UKBB_EUR_2017
rs28822480	rs28822480	chr18:57924823	chr18:60257590	A	G	rs17700633	chr18:57929432	chr18:60262199	A	G	1	0.99503	1	Leg predicted mass left	-	Neale B	UKBB	European	2017	0.02348	0.001741	2.001e-41	+	331253	0	331253	1	IVNT	Neale-B_UKBB_EUR_2017
rs28822480	rs28822480	chr18:57924823	chr18:60257590	A	G	rs17700633	chr18:57929432	chr18:60262199	A	G	1	0.99503	1	Leg predicted mass right	-	Neale B	UKBB	European	2017	0.02284	0.001741	2.691e-39	+	331285	0	331285	1	IVNT	Neale-B_UKBB_EUR_2017
rs28822480	rs28822480	chr18:57924823	chr18:60257590	A	G	rs17700633	chr18:57929432	chr18:60262199	A	G	1	0.99503	1	Medication for cholesterol, blood pressure or diabetes: cholesterol lowering medication	NCIT_C459	Neale B	UKBB	European	2017	0.009153	0.001665	3.848e-08	+	154702	35840	118862	1	-	Neale-B_UKBB_EUR_2017
rs28822480	rs28822480	chr18:57924823	chr18:60257590	A	G	rs17700633	chr18:57929432	chr18:60262199	A	G	1	0.99503	1	Trunk fat mass	EFO_0005409	Neale B	UKBB	European	2017	0.02944	0.002681	4.703e-28	+	331093	0	331093	1	IVNT	Neale-B_UKBB_EUR_2017
rs28822480	rs28822480	chr18:57924823	chr18:60257590	A	G	rs17700633	chr18:57929432	chr18:60262199	A	G	1	0.99503	1	Trunk fat percentage	NCIT_C139218	Neale B	UKBB	European	2017	0.01906	0.002448	6.969e-15	+	331113	0	331113	1	IVNT	Neale-B_UKBB_EUR_2017
rs28822480	rs28822480	chr18:57924823	chr18:60257590	A	G	rs17700633	chr18:57929432	chr18:60262199	A	G	1	0.99503	1	Trunk fat-free mass	-	Neale B	UKBB	European	2017	0.02229	0.001677	2.747e-40	+	331030	0	331030	1	IVNT	Neale-B_UKBB_EUR_2017
rs28822480	rs28822480	chr18:57924823	chr18:60257590	A	G	rs17700633	chr18:57929432	chr18:60262199	A	G	1	0.99503	1	Trunk predicted mass	-	Neale B	UKBB	European	2017	0.0222	0.001672	3.094e-40	+	330995	0	330995	1	IVNT	Neale-B_UKBB_EUR_2017
rs28822480	rs28822480	chr18:57924823	chr18:60257590	A	G	rs17700633	chr18:57929432	chr18:60262199	A	G	1	0.99503	1	Vascular or heart problems diagnosed by doctor: none of the above	NCIT_C133298	Neale B	UKBB	European	2017	-0.006733	0.001217	3.118e-08	-	336683	236530	100153	1	-	Neale-B_UKBB_EUR_2017
rs28822480	rs28822480	chr18:57924823	chr18:60257590	A	G	rs17700633	chr18:57929432	chr18:60262199	A	G	1	0.99503	1	Waist circumference	EFO_0004342	Neale B	UKBB	European	2017	0.02864	0.002358	6.452e-34	+	336639	0	336639	1	IVNT	Neale-B_UKBB_EUR_2017
rs28822480	rs28822480	chr18:57924823	chr18:60257590	A	G	rs17700633	chr18:57929432	chr18:60262199	A	G	1	0.99503	1	Weight	EFO_0004338	Neale B	UKBB	European	2017	0.03403	0.002326	1.941e-48	+	336227	0	336227	1	IVNT	Neale-B_UKBB_EUR_2017
rs28822480	rs28822480	chr18:57924823	chr18:60257590	A	G	rs17700633	chr18:57929432	chr18:60262199	A	G	1	0.99503	1	Whole body fat mass	-	Neale B	UKBB	European	2017	0.02977	0.002598	2.147e-30	+	330762	0	330762	1	IVNT	Neale-B_UKBB_EUR_2017
rs28822480	rs28822480	chr18:57924823	chr18:60257590	A	G	rs17700633	chr18:57929432	chr18:60262199	A	G	1	0.99503	1	Whole body fat-free mass	-	Neale B	UKBB	European	2017	0.02339	0.001684	7.082e-44	+	331291	0	331291	1	IVNT	Neale-B_UKBB_EUR_2017
rs28822480	rs28822480	chr18:57924823	chr18:60257590	A	G	rs17700633	chr18:57929432	chr18:60262199	A	G	1	0.99503	1	Whole body water mass	-	Neale B	UKBB	European	2017	0.02336	0.001686	1.283e-43	+	331315	0	331315	1	IVNT	Neale-B_UKBB_EUR_2017
rs28822480	rs28822480	chr18:57924823	chr18:60257590	A	G	rs55963627	chr18:57939434	chr18:60272201	T	G	1	0.94683	0.99494	Arm fat mass left	-	Neale B	UKBB	European	2017	0.0334	0.002595	6.827e-38	+	331164	0	331164	1	IVNT	Neale-B_UKBB_EUR_2017
rs28822480	rs28822480	chr18:57924823	chr18:60257590	A	G	rs55963627	chr18:57939434	chr18:60272201	T	G	1	0.94683	0.99494	Arm fat mass right	-	Neale B	UKBB	European	2017	0.03343	0.002595	5.571e-38	+	331226	0	331226	1	IVNT	Neale-B_UKBB_EUR_2017
rs28822480	rs28822480	chr18:57924823	chr18:60257590	A	G	rs55963627	chr18:57939434	chr18:60272201	T	G	1	0.94683	0.99494	Arm fat percentage left	NCIT_C139218	Neale B	UKBB	European	2017	0.01997	0.002005	2.219e-23	+	331198	0	331198	1	IVNT	Neale-B_UKBB_EUR_2017
rs28822480	rs28822480	chr18:57924823	chr18:60257590	A	G	rs55963627	chr18:57939434	chr18:60272201	T	G	1	0.94683	0.99494	Arm fat percentage right	NCIT_C139218	Neale B	UKBB	European	2017	0.02037	0.002014	4.838e-24	+	331249	0	331249	1	IVNT	Neale-B_UKBB_EUR_2017
rs28822480	rs28822480	chr18:57924823	chr18:60257590	A	G	rs55963627	chr18:57939434	chr18:60272201	T	G	1	0.94683	0.99494	Arm fat-free mass left	-	Neale B	UKBB	European	2017	0.02352	0.001683	2.498e-44	+	331159	0	331159	1	IVNT	Neale-B_UKBB_EUR_2017
rs28822480	rs28822480	chr18:57924823	chr18:60257590	A	G	rs55963627	chr18:57939434	chr18:60272201	T	G	1	0.94683	0.99494	Arm fat-free mass right	-	Neale B	UKBB	European	2017	0.02185	0.00165	4.922e-40	+	331221	0	331221	1	IVNT	Neale-B_UKBB_EUR_2017
rs28822480	rs28822480	chr18:57924823	chr18:60257590	A	G	rs55963627	chr18:57939434	chr18:60272201	T	G	1	0.94683	0.99494	Arm predicted mass left	-	Neale B	UKBB	European	2017	0.02308	0.001677	4.381e-43	+	331146	0	331146	1	IVNT	Neale-B_UKBB_EUR_2017
rs28822480	rs28822480	chr18:57924823	chr18:60257590	A	G	rs55963627	chr18:57939434	chr18:60272201	T	G	1	0.94683	0.99494	Arm predicted mass right	-	Neale B	UKBB	European	2017	0.0217	0.001644	9.062e-40	+	331216	0	331216	1	IVNT	Neale-B_UKBB_EUR_2017
rs28822480	rs28822480	chr18:57924823	chr18:60257590	A	G	rs55963627	chr18:57939434	chr18:60272201	T	G	1	0.94683	0.99494	Basal metabolic rate	EFO_0007777	Neale B	UKBB	European	2017	0.02521	0.001756	9.66e-47	+	331307	0	331307	1	IVNT	Neale-B_UKBB_EUR_2017
rs28822480	rs28822480	chr18:57924823	chr18:60257590	A	G	rs55963627	chr18:57939434	chr18:60272201	T	G	1	0.94683	0.99494	Body fat percentage	EFO_0007800	Neale B	UKBB	European	2017	0.01874	0.002031	2.785e-20	+	331117	0	331117	1	IVNT	Neale-B_UKBB_EUR_2017
rs28822480	rs28822480	chr18:57924823	chr18:60257590	A	G	rs55963627	chr18:57939434	chr18:60272201	T	G	1	0.94683	0.99494	Body mass index	EFO_0004340	Neale B	UKBB	European	2017	0.03617	0.002619	2.397e-43	+	336107	0	336107	1	IVNT	Neale-B_UKBB_EUR_2017
rs28822480	rs28822480	chr18:57924823	chr18:60257590	A	G	rs55963627	chr18:57939434	chr18:60272201	T	G	1	0.94683	0.99494	Comparative body size at age 10	NCIT_C106497;NCIT_C19666	Neale B	UKBB	European	2017	0.01956	0.001812	3.784e-27	+	331693	0	331693	1	IVNT	Neale-B_UKBB_EUR_2017
rs28822480	rs28822480	chr18:57924823	chr18:60257590	A	G	rs55963627	chr18:57939434	chr18:60272201	T	G	1	0.94683	0.99494	Hip circumference	EFO_0005093	Neale B	UKBB	European	2017	0.03072	0.002623	1.088e-31	+	336601	0	336601	1	IVNT	Neale-B_UKBB_EUR_2017
rs28822480	rs28822480	chr18:57924823	chr18:60257590	A	G	rs55963627	chr18:57939434	chr18:60272201	T	G	1	0.94683	0.99494	Impedance of arm left	-	Neale B	UKBB	European	2017	-0.02182	0.00187	1.883e-31	-	331292	0	331292	1	IVNT	Neale-B_UKBB_EUR_2017
rs28822480	rs28822480	chr18:57924823	chr18:60257590	A	G	rs55963627	chr18:57939434	chr18:60272201	T	G	1	0.94683	0.99494	Impedance of arm right	-	Neale B	UKBB	European	2017	-0.02142	0.001862	1.296e-30	-	331279	0	331279	1	IVNT	Neale-B_UKBB_EUR_2017
rs28822480	rs28822480	chr18:57924823	chr18:60257590	A	G	rs55963627	chr18:57939434	chr18:60272201	T	G	1	0.94683	0.99494	Impedance of leg left	-	Neale B	UKBB	European	2017	-0.0304	0.002414	2.388e-36	-	331296	0	331296	1	IVNT	Neale-B_UKBB_EUR_2017
rs28822480	rs28822480	chr18:57924823	chr18:60257590	A	G	rs55963627	chr18:57939434	chr18:60272201	T	G	1	0.94683	0.99494	Impedance of leg right	-	Neale B	UKBB	European	2017	-0.02924	0.002396	3.03e-34	-	331301	0	331301	1	IVNT	Neale-B_UKBB_EUR_2017
rs28822480	rs28822480	chr18:57924823	chr18:60257590	A	G	rs55963627	chr18:57939434	chr18:60272201	T	G	1	0.94683	0.99494	Impedance of whole body	NCIT_C137923	Neale B	UKBB	European	2017	-0.02712	0.002019	3.961e-41	-	331284	0	331284	1	IVNT	Neale-B_UKBB_EUR_2017
rs28822480	rs28822480	chr18:57924823	chr18:60257590	A	G	rs55963627	chr18:57939434	chr18:60272201	T	G	1	0.94683	0.99494	Leg fat mass left	-	Neale B	UKBB	European	2017	0.02597	0.002093	2.451e-35	+	331275	0	331275	1	IVNT	Neale-B_UKBB_EUR_2017
rs28822480	rs28822480	chr18:57924823	chr18:60257590	A	G	rs55963627	chr18:57939434	chr18:60272201	T	G	1	0.94683	0.99494	Leg fat mass right	-	Neale B	UKBB	European	2017	0.0262	0.002117	3.567e-35	+	331293	0	331293	1	IVNT	Neale-B_UKBB_EUR_2017
rs28822480	rs28822480	chr18:57924823	chr18:60257590	A	G	rs55963627	chr18:57939434	chr18:60272201	T	G	1	0.94683	0.99494	Leg fat percentage left	NCIT_C139218	Neale B	UKBB	European	2017	0.01551	0.001656	7.508e-21	+	331278	0	331278	1	IVNT	Neale-B_UKBB_EUR_2017
rs28822480	rs28822480	chr18:57924823	chr18:60257590	A	G	rs55963627	chr18:57939434	chr18:60272201	T	G	1	0.94683	0.99494	Leg fat percentage right	NCIT_C139218	Neale B	UKBB	European	2017	0.01552	0.001677	2.168e-20	+	331296	0	331296	1	IVNT	Neale-B_UKBB_EUR_2017
rs28822480	rs28822480	chr18:57924823	chr18:60257590	A	G	rs55963627	chr18:57939434	chr18:60272201	T	G	1	0.94683	0.99494	Leg fat-free mass left	-	Neale B	UKBB	European	2017	0.02397	0.001744	5.607e-43	+	331258	0	331258	1	IVNT	Neale-B_UKBB_EUR_2017
rs28822480	rs28822480	chr18:57924823	chr18:60257590	A	G	rs55963627	chr18:57939434	chr18:60272201	T	G	1	0.94683	0.99494	Leg fat-free mass right	-	Neale B	UKBB	European	2017	0.02305	0.001743	6.685e-40	+	331285	0	331285	1	IVNT	Neale-B_UKBB_EUR_2017
rs28822480	rs28822480	chr18:57924823	chr18:60257590	A	G	rs55963627	chr18:57939434	chr18:60272201	T	G	1	0.94683	0.99494	Leg predicted mass left	-	Neale B	UKBB	European	2017	0.02363	0.001732	2.163e-42	+	331253	0	331253	1	IVNT	Neale-B_UKBB_EUR_2017
rs28822480	rs28822480	chr18:57924823	chr18:60257590	A	G	rs55963627	chr18:57939434	chr18:60272201	T	G	1	0.94683	0.99494	Leg predicted mass right	-	Neale B	UKBB	European	2017	0.0229	0.001732	6.279e-40	+	331285	0	331285	1	IVNT	Neale-B_UKBB_EUR_2017
rs28822480	rs28822480	chr18:57924823	chr18:60257590	A	G	rs55963627	chr18:57939434	chr18:60272201	T	G	1	0.94683	0.99494	Trunk fat mass	EFO_0005409	Neale B	UKBB	European	2017	0.03084	0.002666	6.19e-31	+	331093	0	331093	1	IVNT	Neale-B_UKBB_EUR_2017
rs28822480	rs28822480	chr18:57924823	chr18:60257590	A	G	rs55963627	chr18:57939434	chr18:60272201	T	G	1	0.94683	0.99494	Trunk fat percentage	NCIT_C139218	Neale B	UKBB	European	2017	0.02055	0.002434	3.125e-17	+	331113	0	331113	1	IVNT	Neale-B_UKBB_EUR_2017
rs28822480	rs28822480	chr18:57924823	chr18:60257590	A	G	rs55963627	chr18:57939434	chr18:60272201	T	G	1	0.94683	0.99494	Trunk fat-free mass	-	Neale B	UKBB	European	2017	0.02218	0.001668	2.385e-40	+	331030	0	331030	1	IVNT	Neale-B_UKBB_EUR_2017
rs28822480	rs28822480	chr18:57924823	chr18:60257590	A	G	rs55963627	chr18:57939434	chr18:60272201	T	G	1	0.94683	0.99494	Trunk predicted mass	-	Neale B	UKBB	European	2017	0.02209	0.001663	2.81e-40	+	330995	0	330995	1	IVNT	Neale-B_UKBB_EUR_2017
rs28822480	rs28822480	chr18:57924823	chr18:60257590	A	G	rs55963627	chr18:57939434	chr18:60272201	T	G	1	0.94683	0.99494	Waist circumference	EFO_0004342	Neale B	UKBB	European	2017	0.02939	0.002345	5.277e-36	+	336639	0	336639	1	IVNT	Neale-B_UKBB_EUR_2017
rs28822480	rs28822480	chr18:57924823	chr18:60257590	A	G	rs55963627	chr18:57939434	chr18:60272201	T	G	1	0.94683	0.99494	Weight	EFO_0004338	Neale B	UKBB	European	2017	0.03465	0.002314	1.091e-50	+	336227	0	336227	1	IVNT	Neale-B_UKBB_EUR_2017
rs28822480	rs28822480	chr18:57924823	chr18:60257590	A	G	rs55963627	chr18:57939434	chr18:60272201	T	G	1	0.94683	0.99494	Whole body fat mass	-	Neale B	UKBB	European	2017	0.03113	0.002584	2.015e-33	+	330762	0	330762	1	IVNT	Neale-B_UKBB_EUR_2017
rs28822480	rs28822480	chr18:57924823	chr18:60257590	A	G	rs55963627	chr18:57939434	chr18:60272201	T	G	1	0.94683	0.99494	Whole body fat-free mass	-	Neale B	UKBB	European	2017	0.02345	0.001674	1.523e-44	+	331291	0	331291	1	IVNT	Neale-B_UKBB_EUR_2017
rs28822480	rs28822480	chr18:57924823	chr18:60257590	A	G	rs55963627	chr18:57939434	chr18:60272201	T	G	1	0.94683	0.99494	Whole body water mass	-	Neale B	UKBB	European	2017	0.0234	0.001677	2.936e-44	+	331315	0	331315	1	IVNT	Neale-B_UKBB_EUR_2017
rs28822480	rs28822480	chr18:57924823	chr18:60257590	A	G	rs9956279	chr18:57942799	chr18:60275566	T	C	1	0.94683	0.99494	Body mass index in physically active females	EFO_0004340	GIANT	28448500	Mixed	2017	0.0367	0.0055	2.67e-11	+	88572	0	88572	53	IVNT	GIANT_BMI-Active-F_Mixed_2017
rs28822480	rs28822480	chr18:57924823	chr18:60257590	A	G	rs9956279	chr18:57942799	chr18:60275566	T	C	1	0.94683	0.99494	Body mass index in physically active males	EFO_0004340	GIANT	28448500	Mixed	2017	0.0489	0.0065	7.82e-14	+	61155	0	61155	52	IVNT	GIANT_BMI-Active-M_Mixed_2017
rs28822480	rs28822480	chr18:57924823	chr18:60257590	A	G	rs9956279	chr18:57942799	chr18:60275566	T	C	1	0.94683	0.99494	Body mass index in physically active indivdiuals	EFO_0004340	GIANT	28448500	European	2017	0.0409	0.0045	1.48e-19	+	137220	0	137220	57	IVNT	GIANT_BMI-Active_EUR_2017
rs28822480	rs28822480	chr18:57924823	chr18:60257590	A	G	rs9956279	chr18:57942799	chr18:60275566	T	C	1	0.94683	0.99494	Body mass index in physically active indivdiuals	EFO_0004340	GIANT	28448500	Mixed	2017	0.041	0.0044	1.11e-20	+	149207	0	149207	60	IVNT	GIANT_BMI-Active_Mixed_2017
rs28822480	rs28822480	chr18:57924823	chr18:60257590	A	G	rs9956279	chr18:57942799	chr18:60275566	T	C	1	0.94683	0.99494	Body mass index in females greater than 50 years of age	EFO_0004340	GIANT	26426971	European	2015	0.032	0.0051	2.6e-10	+	104936	0	104936	114	IVNT	GIANT_BMI-F-GT-50_EUR_2015
rs28822480	rs28822480	chr18:57924823	chr18:60257590	A	G	rs9956279	chr18:57942799	chr18:60275566	T	C	1	0.94683	0.99494	Body mass index in females less than or equal to 50 years of age	EFO_0004340	GIANT	26426971	European	2015	0.042	0.0065	1.2e-10	+	65146	0	65146	114	IVNT	GIANT_BMI-F-LE-50_EUR_2015
rs28822480	rs28822480	chr18:57924823	chr18:60257590	A	G	rs9956279	chr18:57942799	chr18:60275566	T	C	1	0.94683	0.99494	Body mass index in females	EFO_0004340	GIANT	25673413	Mixed	2015	0.0362	0.0043	3.054e-17	+	171740	0	171740	107	IVNT	GIANT_BMI-F_Mixed_2015
rs28822480	rs28822480	chr18:57924823	chr18:60257590	A	G	rs9956279	chr18:57942799	chr18:60275566	T	C	1	0.94683	0.99494	Body mass index in physically inactive indivdiuals	EFO_0004340	GIANT	28448500	Mixed	2017	0.0438	0.0079	2.75e-08	+	46256	0	46256	60	IVNT	GIANT_BMI-Inactive_Mixed_2017
rs28822480	rs28822480	chr18:57924823	chr18:60257590	A	G	rs9956279	chr18:57942799	chr18:60275566	T	C	1	0.94683	0.99494	Body mass index in males greater than 50 years of age	EFO_0004340	GIANT	26426971	European	2015	0.029	0.0053	4.4e-08	+	91938	0	91938	114	IVNT	GIANT_BMI-M-GT-50_EUR_2015
rs28822480	rs28822480	chr18:57924823	chr18:60257590	A	G	rs9956279	chr18:57942799	chr18:60275566	T	C	1	0.94683	0.99494	Body mass index in males less than or equal to 50 years of age	EFO_0004340	GIANT	26426971	European	2015	0.043	0.0073	3.3e-09	+	49976	0	49976	114	IVNT	GIANT_BMI-M-LE-50_EUR_2015
rs28822480	rs28822480	chr18:57924823	chr18:60257590	A	G	rs9956279	chr18:57942799	chr18:60275566	T	C	1	0.94683	0.99494	Body mass index in males	EFO_0004340	GIANT	23754948	European	2013	0.046	0.0069	3.47e-11	+	58615	0	58615	46	IVNT	GIANT_BMI-M_EUR_2013
rs28822480	rs28822480	chr18:57924823	chr18:60257590	A	G	rs9956279	chr18:57942799	chr18:60275566	T	C	1	0.94683	0.99494	Body mass index in males	EFO_0004340	GIANT	25673413	Mixed	2015	0.0332	0.0044	2.944e-14	+	152668	0	152668	106	IVNT	GIANT_BMI-M_Mixed_2015
rs28822480	rs28822480	chr18:57924823	chr18:60257590	A	G	rs9956279	chr18:57942799	chr18:60275566	T	C	1	0.94683	0.99494	Body mass index in female non-smokers	EFO_0004340	GIANT	28443625	Mixed	2017	0.0304	0.0053	7.456e-09	+	111719	0	111719	73	IVNT	GIANT_BMI-Non-smokers-F_Mixed_2017
rs28822480	rs28822480	chr18:57924823	chr18:60257590	A	G	rs9956279	chr18:57942799	chr18:60275566	T	C	1	0.94683	0.99494	Body mass index in male non-smokers	EFO_0004340	GIANT	28443625	Mixed	2017	0.0442	0.0059	4.901e-14	+	77730	0	77730	72	IVNT	GIANT_BMI-Non-smokers-M_Mixed_2017
rs28822480	rs28822480	chr18:57924823	chr18:60257590	A	G	rs9956279	chr18:57942799	chr18:60275566	T	C	1	0.94683	0.99494	Body mass index in non-smokers	EFO_0004340	GIANT	28443625	European	2017	0.0331	0.0043	8.348e-15	+	163619	0	163619	73	IVNT	GIANT_BMI-Non-smokers_EUR_2017
rs28822480	rs28822480	chr18:57924823	chr18:60257590	A	G	rs9956279	chr18:57942799	chr18:60275566	T	C	1	0.94683	0.99494	Body mass index in non-smokers	EFO_0004340	GIANT	28443625	Mixed	2017	0.0357	0.0041	1.321e-18	+	189450	0	189450	79	IVNT	GIANT_BMI-Non-smokers_Mixed_2017
rs28822480	rs28822480	chr18:57924823	chr18:60257590	A	G	rs9956279	chr18:57942799	chr18:60275566	T	C	1	0.94683	0.99494	Body mass index in smokers	EFO_0004340	GIANT	28443625	European	2017	0.0436	0.0077	1.631e-08	+	45606	0	45606	73	IVNT	GIANT_BMI-Smokers_EUR_2017
rs28822480	rs28822480	chr18:57924823	chr18:60257590	A	G	rs9956279	chr18:57942799	chr18:60275566	T	C	1	0.94683	0.99494	Body mass index in smokers	EFO_0004340	GIANT	28443625	Mixed	2017	0.0435	0.0074	4.672e-09	+	50665	0	50665	79	IVNT	GIANT_BMI-Smokers_Mixed_2017
rs28822480	rs28822480	chr18:57924823	chr18:60257590	A	G	rs9956279	chr18:57942799	chr18:60275566	T	C	1	0.94683	0.99494	Body mass index ajusted for physical activity in females	EFO_0004340	GIANT	28448500	Mixed	2017	0.0386	0.005	9.68e-15	+	115204	0	115204	53	IVNT	GIANT_BMI-adjusted-PA-F_Mixed_2017
rs28822480	rs28822480	chr18:57924823	chr18:60257590	A	G	rs9956279	chr18:57942799	chr18:60275566	T	C	1	0.94683	0.99494	Body mass index adjsuted for physical activity in males	EFO_0004340	GIANT	28448500	Mixed	2017	0.0484	0.0056	1.04e-17	+	83958	0	83958	52	IVNT	GIANT_BMI-adjusted-PA-M_Mixed_2017
rs28822480	rs28822480	chr18:57924823	chr18:60257590	A	G	rs9956279	chr18:57942799	chr18:60275566	T	C	1	0.94683	0.99494	Body mass index adjusted for physical activity	EFO_0004340	GIANT	28448500	European	2017	0.0417	0.004	7.74e-25	+	179132	0	179132	57	IVNT	GIANT_BMI-adjusted-PA_EUR_2017
rs28822480	rs28822480	chr18:57924823	chr18:60257590	A	G	rs9956279	chr18:57942799	chr18:60275566	T	C	1	0.94683	0.99494	Body mass index adjusted for physical activity	EFO_0004340	GIANT	28448500	Mixed	2017	0.0428	0.0039	2.1e-28	+	199161	0	199161	60	IVNT	GIANT_BMI-adjusted-PA_Mixed_2017
rs28822480	rs28822480	chr18:57924823	chr18:60257590	A	G	rs9956279	chr18:57942799	chr18:60275566	T	C	1	0.94683	0.99494	Body mass index adjusted for smoking in females	EFO_0004340	GIANT	28443625	Mixed	2017	0.0346	0.0047	2.109e-13	+	135382	0	135382	73	IVNT	GIANT_BMI-adjusted-Smoking-F_Mixed_2017
rs28822480	rs28822480	chr18:57924823	chr18:60257590	A	G	rs9956279	chr18:57942799	chr18:60275566	T	C	1	0.94683	0.99494	Body mass index adjusted for smoking in males	EFO_0004340	GIANT	28443625	Mixed	2017	0.0436	0.0051	7.705e-18	+	102182	0	102182	72	IVNT	GIANT_BMI-adjusted-Smoking-M_Mixed_2017
rs28822480	rs28822480	chr18:57924823	chr18:60257590	A	G	rs9956279	chr18:57942799	chr18:60275566	T	C	1	0.94683	0.99494	Body mass index adjusted for smoking	EFO_0004340	GIANT	28443625	European	2017	0.0361	0.0037	5.336e-22	+	207201	0	207201	73	IVNT	GIANT_BMI-adjusted-Smoking_EUR_2017
rs28822480	rs28822480	chr18:57924823	chr18:60257590	A	G	rs9956279	chr18:57942799	chr18:60275566	T	C	1	0.94683	0.99494	Body mass index adjusted for smoking	EFO_0004340	GIANT	28443625	Mixed	2017	0.038	0.0035	4.589e-27	+	237564	0	237564	79	IVNT	GIANT_BMI-adjusted-Smoking_Mixed_2017
rs28822480	rs28822480	chr18:57924823	chr18:60257590	A	G	rs9956279	chr18:57942799	chr18:60275566	T	C	1	0.94683	0.99494	Body mass index	EFO_0004340	Speliotes EK	20935630	European	2010	NA	NA	5.36e-14	NA	123859	0	123859	46	IVNT	GIANT_BMI_EUR_2010
rs28822480	rs28822480	chr18:57924823	chr18:60257590	A	G	rs9956279	chr18:57942799	chr18:60275566	T	C	1	0.94683	0.99494	Body mass index	EFO_0004340	GIANT	23754948	European	2013	0.03931	0.004807	2.89e-16	+	126570	0	126570	46	IVNT	GIANT_BMI_EUR_2013
rs28822480	rs28822480	chr18:57924823	chr18:60257590	A	G	rs9956279	chr18:57942799	chr18:60275566	T	C	1	0.94683	0.99494	Body mass index	EFO_0004340	GIANT	25673413	European	2015	0.0348	0.0033	2.624e-25	+	321697	0	321697	114	IVNT	GIANT_BMI_EUR_2015
rs28822480	rs28822480	chr18:57924823	chr18:60257590	A	G	rs9956279	chr18:57942799	chr18:60275566	T	C	1	0.94683	0.99494	Body mass index	EFO_0004340	GIANT	25673413	Mixed	2015	0.0354	0.0033	1.566e-27	+	338754	0	338754	125	IVNT	GIANT_BMI_Mixed_2015
rs28822480	rs28822480	chr18:57924823	chr18:60257590	A	G	rs9956279	chr18:57942799	chr18:60275566	T	C	1	0.94683	0.99494	Hip circumference in females	EFO_0005093	GIANT	25673412	Mixed	2015	0.035	0.0049	1.3e-12	+	125033	0	125033	101	IVNT	GIANT_Hip-F_Mixed_2015
rs28822480	rs28822480	chr18:57924823	chr18:60257590	A	G	rs9956279	chr18:57942799	chr18:60275566	T	C	1	0.94683	0.99494	Hip circumference in males	EFO_0005093	GIANT	25673412	Mixed	2015	0.038	0.0053	8.6e-13	+	100311	0	100311	101	IVNT	GIANT_Hip-M_Mixed_2015
rs28822480	rs28822480	chr18:57924823	chr18:60257590	A	G	rs9956279	chr18:57942799	chr18:60275566	T	C	1	0.94683	0.99494	Hip circumference	EFO_0005093	GIANT	25673412	European	2015	0.036	0.0039	3e-20	+	212901	0	212901	101	IVNT	GIANT_Hip_EUR_2015
rs28822480	rs28822480	chr18:57924823	chr18:60257590	A	G	rs9956279	chr18:57942799	chr18:60275566	T	C	1	0.94683	0.99494	Hip circumference	EFO_0005093	GIANT	25673412	Mixed	2015	0.037	0.0038	5.1e-22	+	227278	0	227278	101	IVNT	GIANT_Hip_Mixed_2015
rs28822480	rs28822480	chr18:57924823	chr18:60257590	A	G	rs9956279	chr18:57942799	chr18:60275566	T	C	1	0.94683	0.99494	Obesity class 1	EFO_0001073	GIANT	23563607	European	2013	0.095	0.013	1.8e-12	+	96830	32065	64765	51	log OR	GIANT_Obesity-C1_EUR_2013
rs28822480	rs28822480	chr18:57924823	chr18:60257590	A	G	rs9956279	chr18:57942799	chr18:60275566	T	C	1	0.94683	0.99494	Obesity class 2	EFO_0001073	GIANT	23563607	European	2013	0.12	0.021	6.3e-09	+	69895	9618	60277	51	log OR	GIANT_Obesity-C2_EUR_2013
rs28822480	rs28822480	chr18:57924823	chr18:60257590	A	G	rs9956279	chr18:57942799	chr18:60275566	T	C	1	0.94683	0.99494	Overweight	EFO_0005935	GIANT	23563607	European	2013	0.068	0.0097	2.7e-12	+	155688	90716	64972	51	log OR	GIANT_Overweight_EUR_2013
rs28822480	rs28822480	chr18:57924823	chr18:60257590	A	G	rs9956279	chr18:57942799	chr18:60275566	T	C	1	0.94683	0.99494	Waist circumference in females	EFO_0004342	GIANT	25673412	Mixed	2015	0.037	0.0046	2.4e-15	+	134365	0	134365	101	IVNT	GIANT_WC-F_Mixed_2015
rs28822480	rs28822480	chr18:57924823	chr18:60257590	A	G	rs9956279	chr18:57942799	chr18:60275566	T	C	1	0.94683	0.99494	Waist circumference in males	EFO_0004342	GIANT	23754948	European	2013	0.053	0.0081	6.6e-11	+	38304	0	38304	46	IVNT	GIANT_WC-M_EUR_2013
rs28822480	rs28822480	chr18:57924823	chr18:60257590	A	G	rs9956279	chr18:57942799	chr18:60275566	T	C	1	0.94683	0.99494	Waist circumference in males	EFO_0004342	GIANT	25673412	Mixed	2015	0.036	0.005	8.7e-13	+	109926	0	109926	101	IVNT	GIANT_WC-M_Mixed_2015
rs28822480	rs28822480	chr18:57924823	chr18:60257590	A	G	rs9956279	chr18:57942799	chr18:60275566	T	C	1	0.94683	0.99494	Waist circumference	EFO_0004342	GIANT	23754948	European	2013	0.0413	0.005542	9.213e-14	+	85623	0	85623	46	IVNT	GIANT_WC_EUR_2013
rs28822480	rs28822480	chr18:57924823	chr18:60257590	A	G	rs9956279	chr18:57942799	chr18:60275566	T	C	1	0.94683	0.99494	Waist circumference	EFO_0004342	GIANT	25673412	European	2015	0.035	0.0037	2.4e-21	+	231811	0	231811	101	IVNT	GIANT_WC_EUR_2015
rs28822480	rs28822480	chr18:57924823	chr18:60257590	A	G	rs9956279	chr18:57942799	chr18:60275566	T	C	1	0.94683	0.99494	Waist circumference	EFO_0004342	GIANT	25673412	Mixed	2015	0.036	0.0036	9.6e-24	+	244140	0	244140	101	IVNT	GIANT_WC_Mixed_2015
rs28822480	rs28822480	chr18:57924823	chr18:60257590	A	G	rs9956279	chr18:57942799	chr18:60275566	T	C	1	0.94683	0.99494	Weight in males	HP_0012041;HP_0000033	GIANT	23754948	European	2013	0.05	0.007	1.1e-12	+	58320	0	58320	46	IVNT	GIANT_Weight-M_EUR_2013
rs28822480	rs28822480	chr18:57924823	chr18:60257590	A	G	rs9956279	chr18:57942799	chr18:60275566	T	C	1	0.94683	0.99494	Weight	EFO_0004338	GIANT	23754948	European	2013	0.0428	0.004878	1.718e-18	+	125910	0	125910	46	IVNT	GIANT_Weight_EUR_2013
rs28822480	rs28822480	chr18:57924823	chr18:60257590	A	G	rs9956279	chr18:57942799	chr18:60275566	T	C	1	0.94683	0.99494	High density lipoprotein	EFO_0004612	GLGC	24097068	European	2013	-0.0214	0.0038	4.907e-08	-	185611	0	185611	60	IVNT	GLGC_HDL_EUR_2013
rs28822480	rs28822480	chr18:57924823	chr18:60257590	A	G	rs9956279	chr18:57942799	chr18:60275566	T	C	1	0.94683	0.99494	Body mass index	EFO_0004340	Speliotes EK	20935630	European	2010	NA	NA	5.36e-14	NA	123865	-	-	-	-	GRASP
rs28822480	rs28822480	chr18:57924823	chr18:60257590	A	G	rs9956279	chr18:57942799	chr18:60275566	T	C	1	0.94683	0.99494	Obesity class	HP_0025499;HP_0025500	GIANT	23563607	European	2013	NA	NA	7.99e-13	NA	16068	-	-	-	-	GRASP
rs28822480	rs28822480	chr18:57924823	chr18:60257590	A	G	rs9956279	chr18:57942799	chr18:60275566	T	C	1	0.94683	0.99494	Arm fat mass left	-	Neale B	UKBB	European	2017	0.03343	0.002595	5.746e-38	+	331164	0	331164	1	IVNT	Neale-B_UKBB_EUR_2017
rs28822480	rs28822480	chr18:57924823	chr18:60257590	A	G	rs9956279	chr18:57942799	chr18:60275566	T	C	1	0.94683	0.99494	Arm fat mass right	-	Neale B	UKBB	European	2017	0.03348	0.002594	4.396e-38	+	331226	0	331226	1	IVNT	Neale-B_UKBB_EUR_2017
rs28822480	rs28822480	chr18:57924823	chr18:60257590	A	G	rs9956279	chr18:57942799	chr18:60275566	T	C	1	0.94683	0.99494	Arm fat percentage left	NCIT_C139218	Neale B	UKBB	European	2017	0.02001	0.002004	1.787e-23	+	331198	0	331198	1	IVNT	Neale-B_UKBB_EUR_2017
rs28822480	rs28822480	chr18:57924823	chr18:60257590	A	G	rs9956279	chr18:57942799	chr18:60275566	T	C	1	0.94683	0.99494	Arm fat percentage right	NCIT_C139218	Neale B	UKBB	European	2017	0.0204	0.002014	4.06e-24	+	331249	0	331249	1	IVNT	Neale-B_UKBB_EUR_2017
rs28822480	rs28822480	chr18:57924823	chr18:60257590	A	G	rs9956279	chr18:57942799	chr18:60275566	T	C	1	0.94683	0.99494	Arm fat-free mass left	-	Neale B	UKBB	European	2017	0.02351	0.001683	2.507e-44	+	331159	0	331159	1	IVNT	Neale-B_UKBB_EUR_2017
rs28822480	rs28822480	chr18:57924823	chr18:60257590	A	G	rs9956279	chr18:57942799	chr18:60275566	T	C	1	0.94683	0.99494	Arm fat-free mass right	-	Neale B	UKBB	European	2017	0.02186	0.00165	4.6e-40	+	331221	0	331221	1	IVNT	Neale-B_UKBB_EUR_2017
rs28822480	rs28822480	chr18:57924823	chr18:60257590	A	G	rs9956279	chr18:57942799	chr18:60275566	T	C	1	0.94683	0.99494	Arm predicted mass left	-	Neale B	UKBB	European	2017	0.02308	0.001677	4.499e-43	+	331146	0	331146	1	IVNT	Neale-B_UKBB_EUR_2017
rs28822480	rs28822480	chr18:57924823	chr18:60257590	A	G	rs9956279	chr18:57942799	chr18:60275566	T	C	1	0.94683	0.99494	Arm predicted mass right	-	Neale B	UKBB	European	2017	0.02171	0.001644	8.141e-40	+	331216	0	331216	1	IVNT	Neale-B_UKBB_EUR_2017
rs28822480	rs28822480	chr18:57924823	chr18:60257590	A	G	rs9956279	chr18:57942799	chr18:60275566	T	C	1	0.94683	0.99494	Basal metabolic rate	EFO_0007777	Neale B	UKBB	European	2017	0.02521	0.001756	9.132e-47	+	331307	0	331307	1	IVNT	Neale-B_UKBB_EUR_2017
rs28822480	rs28822480	chr18:57924823	chr18:60257590	A	G	rs9956279	chr18:57942799	chr18:60275566	T	C	1	0.94683	0.99494	Body fat percentage	EFO_0007800	Neale B	UKBB	European	2017	0.01878	0.00203	2.283e-20	+	331117	0	331117	1	IVNT	Neale-B_UKBB_EUR_2017
rs28822480	rs28822480	chr18:57924823	chr18:60257590	A	G	rs9956279	chr18:57942799	chr18:60275566	T	C	1	0.94683	0.99494	Body mass index	EFO_0004340	Neale B	UKBB	European	2017	0.03619	0.002619	2.094e-43	+	336107	0	336107	1	IVNT	Neale-B_UKBB_EUR_2017
rs28822480	rs28822480	chr18:57924823	chr18:60257590	A	G	rs9956279	chr18:57942799	chr18:60275566	T	C	1	0.94683	0.99494	Comparative body size at age 10	NCIT_C106497;NCIT_C19666	Neale B	UKBB	European	2017	0.01954	0.001812	4.278e-27	+	331693	0	331693	1	IVNT	Neale-B_UKBB_EUR_2017
rs28822480	rs28822480	chr18:57924823	chr18:60257590	A	G	rs9956279	chr18:57942799	chr18:60275566	T	C	1	0.94683	0.99494	Hip circumference	EFO_0005093	Neale B	UKBB	European	2017	0.03077	0.002622	8.715e-32	+	336601	0	336601	1	IVNT	Neale-B_UKBB_EUR_2017
rs28822480	rs28822480	chr18:57924823	chr18:60257590	A	G	rs9956279	chr18:57942799	chr18:60275566	T	C	1	0.94683	0.99494	Impedance of arm left	-	Neale B	UKBB	European	2017	-0.0218	0.00187	2.087e-31	-	331292	0	331292	1	IVNT	Neale-B_UKBB_EUR_2017
rs28822480	rs28822480	chr18:57924823	chr18:60257590	A	G	rs9956279	chr18:57942799	chr18:60275566	T	C	1	0.94683	0.99494	Impedance of arm right	-	Neale B	UKBB	European	2017	-0.02142	0.001862	1.283e-30	-	331279	0	331279	1	IVNT	Neale-B_UKBB_EUR_2017
rs28822480	rs28822480	chr18:57924823	chr18:60257590	A	G	rs9956279	chr18:57942799	chr18:60275566	T	C	1	0.94683	0.99494	Impedance of leg left	-	Neale B	UKBB	European	2017	-0.03043	0.002414	2.004e-36	-	331296	0	331296	1	IVNT	Neale-B_UKBB_EUR_2017
rs28822480	rs28822480	chr18:57924823	chr18:60257590	A	G	rs9956279	chr18:57942799	chr18:60275566	T	C	1	0.94683	0.99494	Impedance of leg right	-	Neale B	UKBB	European	2017	-0.02926	0.002396	2.618e-34	-	331301	0	331301	1	IVNT	Neale-B_UKBB_EUR_2017
rs28822480	rs28822480	chr18:57924823	chr18:60257590	A	G	rs9956279	chr18:57942799	chr18:60275566	T	C	1	0.94683	0.99494	Impedance of whole body	NCIT_C137923	Neale B	UKBB	European	2017	-0.02712	0.002019	3.868e-41	-	331284	0	331284	1	IVNT	Neale-B_UKBB_EUR_2017
rs28822480	rs28822480	chr18:57924823	chr18:60257590	A	G	rs9956279	chr18:57942799	chr18:60275566	T	C	1	0.94683	0.99494	Leg fat mass left	-	Neale B	UKBB	European	2017	0.026	0.002093	2.006e-35	+	331275	0	331275	1	IVNT	Neale-B_UKBB_EUR_2017
rs28822480	rs28822480	chr18:57924823	chr18:60257590	A	G	rs9956279	chr18:57942799	chr18:60275566	T	C	1	0.94683	0.99494	Leg fat mass right	-	Neale B	UKBB	European	2017	0.02623	0.002117	2.932e-35	+	331293	0	331293	1	IVNT	Neale-B_UKBB_EUR_2017
rs28822480	rs28822480	chr18:57924823	chr18:60257590	A	G	rs9956279	chr18:57942799	chr18:60275566	T	C	1	0.94683	0.99494	Leg fat percentage left	NCIT_C139218	Neale B	UKBB	European	2017	0.01554	0.001656	6.481e-21	+	331278	0	331278	1	IVNT	Neale-B_UKBB_EUR_2017
rs28822480	rs28822480	chr18:57924823	chr18:60257590	A	G	rs9956279	chr18:57942799	chr18:60275566	T	C	1	0.94683	0.99494	Leg fat percentage right	NCIT_C139218	Neale B	UKBB	European	2017	0.01555	0.001677	1.876e-20	+	331296	0	331296	1	IVNT	Neale-B_UKBB_EUR_2017
rs28822480	rs28822480	chr18:57924823	chr18:60257590	A	G	rs9956279	chr18:57942799	chr18:60275566	T	C	1	0.94683	0.99494	Leg fat-free mass left	-	Neale B	UKBB	European	2017	0.02397	0.001743	5.122e-43	+	331258	0	331258	1	IVNT	Neale-B_UKBB_EUR_2017
rs28822480	rs28822480	chr18:57924823	chr18:60257590	A	G	rs9956279	chr18:57942799	chr18:60275566	T	C	1	0.94683	0.99494	Leg fat-free mass right	-	Neale B	UKBB	European	2017	0.02306	0.001743	6.089e-40	+	331285	0	331285	1	IVNT	Neale-B_UKBB_EUR_2017
rs28822480	rs28822480	chr18:57924823	chr18:60257590	A	G	rs9956279	chr18:57942799	chr18:60275566	T	C	1	0.94683	0.99494	Leg predicted mass left	-	Neale B	UKBB	European	2017	0.02364	0.001732	1.997e-42	+	331253	0	331253	1	IVNT	Neale-B_UKBB_EUR_2017
rs28822480	rs28822480	chr18:57924823	chr18:60257590	A	G	rs9956279	chr18:57942799	chr18:60275566	T	C	1	0.94683	0.99494	Leg predicted mass right	-	Neale B	UKBB	European	2017	0.02291	0.001731	5.751e-40	+	331285	0	331285	1	IVNT	Neale-B_UKBB_EUR_2017
rs28822480	rs28822480	chr18:57924823	chr18:60257590	A	G	rs9956279	chr18:57942799	chr18:60275566	T	C	1	0.94683	0.99494	Trunk fat mass	EFO_0005409	Neale B	UKBB	European	2017	0.03088	0.002666	5.001e-31	+	331093	0	331093	1	IVNT	Neale-B_UKBB_EUR_2017
rs28822480	rs28822480	chr18:57924823	chr18:60257590	A	G	rs9956279	chr18:57942799	chr18:60275566	T	C	1	0.94683	0.99494	Trunk fat percentage	NCIT_C139218	Neale B	UKBB	European	2017	0.0206	0.002434	2.644e-17	+	331113	0	331113	1	IVNT	Neale-B_UKBB_EUR_2017
rs28822480	rs28822480	chr18:57924823	chr18:60257590	A	G	rs9956279	chr18:57942799	chr18:60275566	T	C	1	0.94683	0.99494	Trunk fat-free mass	-	Neale B	UKBB	European	2017	0.02218	0.001668	2.357e-40	+	331030	0	331030	1	IVNT	Neale-B_UKBB_EUR_2017
rs28822480	rs28822480	chr18:57924823	chr18:60257590	A	G	rs9956279	chr18:57942799	chr18:60275566	T	C	1	0.94683	0.99494	Trunk predicted mass	-	Neale B	UKBB	European	2017	0.02209	0.001662	2.85e-40	+	330995	0	330995	1	IVNT	Neale-B_UKBB_EUR_2017
rs28822480	rs28822480	chr18:57924823	chr18:60257590	A	G	rs9956279	chr18:57942799	chr18:60275566	T	C	1	0.94683	0.99494	Waist circumference	EFO_0004342	Neale B	UKBB	European	2017	0.0294	0.002345	4.682e-36	+	336639	0	336639	1	IVNT	Neale-B_UKBB_EUR_2017
rs28822480	rs28822480	chr18:57924823	chr18:60257590	A	G	rs9956279	chr18:57942799	chr18:60275566	T	C	1	0.94683	0.99494	Weight	EFO_0004338	Neale B	UKBB	European	2017	0.03466	0.002313	1.002e-50	+	336227	0	336227	1	IVNT	Neale-B_UKBB_EUR_2017
rs28822480	rs28822480	chr18:57924823	chr18:60257590	A	G	rs9956279	chr18:57942799	chr18:60275566	T	C	1	0.94683	0.99494	Whole body fat mass	-	Neale B	UKBB	European	2017	0.03118	0.002583	1.563e-33	+	330762	0	330762	1	IVNT	Neale-B_UKBB_EUR_2017
rs28822480	rs28822480	chr18:57924823	chr18:60257590	A	G	rs9956279	chr18:57942799	chr18:60275566	T	C	1	0.94683	0.99494	Whole body fat-free mass	-	Neale B	UKBB	European	2017	0.02345	0.001674	1.475e-44	+	331291	0	331291	1	IVNT	Neale-B_UKBB_EUR_2017
rs28822480	rs28822480	chr18:57924823	chr18:60257590	A	G	rs9956279	chr18:57942799	chr18:60275566	T	C	1	0.94683	0.99494	Whole body water mass	-	Neale B	UKBB	European	2017	0.0234	0.001677	2.866e-44	+	331315	0	331315	1	IVNT	Neale-B_UKBB_EUR_2017
rs28822480	rs28822480	chr18:57924823	chr18:60257590	A	G	rs7227810	chr18:57945280	chr18:60278047	C	T	1	0.94683	0.99494	Arm fat mass left	-	Neale B	UKBB	European	2017	0.03342	0.002595	5.859e-38	+	331164	0	331164	1	IVNT	Neale-B_UKBB_EUR_2017
rs28822480	rs28822480	chr18:57924823	chr18:60257590	A	G	rs7227810	chr18:57945280	chr18:60278047	C	T	1	0.94683	0.99494	Arm fat mass right	-	Neale B	UKBB	European	2017	0.03345	0.002594	4.988e-38	+	331226	0	331226	1	IVNT	Neale-B_UKBB_EUR_2017
rs28822480	rs28822480	chr18:57924823	chr18:60257590	A	G	rs7227810	chr18:57945280	chr18:60278047	C	T	1	0.94683	0.99494	Arm fat percentage left	NCIT_C139218	Neale B	UKBB	European	2017	0.02	0.002004	1.903e-23	+	331198	0	331198	1	IVNT	Neale-B_UKBB_EUR_2017
rs28822480	rs28822480	chr18:57924823	chr18:60257590	A	G	rs7227810	chr18:57945280	chr18:60278047	C	T	1	0.94683	0.99494	Arm fat percentage right	NCIT_C139218	Neale B	UKBB	European	2017	0.02038	0.002013	4.531e-24	+	331249	0	331249	1	IVNT	Neale-B_UKBB_EUR_2017
rs28822480	rs28822480	chr18:57924823	chr18:60257590	A	G	rs7227810	chr18:57945280	chr18:60278047	C	T	1	0.94683	0.99494	Arm fat-free mass left	-	Neale B	UKBB	European	2017	0.02353	0.001683	2.121e-44	+	331159	0	331159	1	IVNT	Neale-B_UKBB_EUR_2017
rs28822480	rs28822480	chr18:57924823	chr18:60257590	A	G	rs7227810	chr18:57945280	chr18:60278047	C	T	1	0.94683	0.99494	Arm fat-free mass right	-	Neale B	UKBB	European	2017	0.02188	0.00165	3.928e-40	+	331221	0	331221	1	IVNT	Neale-B_UKBB_EUR_2017
rs28822480	rs28822480	chr18:57924823	chr18:60257590	A	G	rs7227810	chr18:57945280	chr18:60278047	C	T	1	0.94683	0.99494	Arm predicted mass left	-	Neale B	UKBB	European	2017	0.02309	0.001677	4.07e-43	+	331146	0	331146	1	IVNT	Neale-B_UKBB_EUR_2017
rs28822480	rs28822480	chr18:57924823	chr18:60257590	A	G	rs7227810	chr18:57945280	chr18:60278047	C	T	1	0.94683	0.99494	Arm predicted mass right	-	Neale B	UKBB	European	2017	0.02173	0.001644	6.749e-40	+	331216	0	331216	1	IVNT	Neale-B_UKBB_EUR_2017
rs28822480	rs28822480	chr18:57924823	chr18:60257590	A	G	rs7227810	chr18:57945280	chr18:60278047	C	T	1	0.94683	0.99494	Basal metabolic rate	EFO_0007777	Neale B	UKBB	European	2017	0.02521	0.001755	9.227e-47	+	331307	0	331307	1	IVNT	Neale-B_UKBB_EUR_2017
rs28822480	rs28822480	chr18:57924823	chr18:60257590	A	G	rs7227810	chr18:57945280	chr18:60278047	C	T	1	0.94683	0.99494	Body fat percentage	EFO_0007800	Neale B	UKBB	European	2017	0.01877	0.00203	2.369e-20	+	331117	0	331117	1	IVNT	Neale-B_UKBB_EUR_2017
rs28822480	rs28822480	chr18:57924823	chr18:60257590	A	G	rs7227810	chr18:57945280	chr18:60278047	C	T	1	0.94683	0.99494	Body mass index	EFO_0004340	Neale B	UKBB	European	2017	0.03621	0.002619	1.83e-43	+	336107	0	336107	1	IVNT	Neale-B_UKBB_EUR_2017
rs28822480	rs28822480	chr18:57924823	chr18:60257590	A	G	rs7227810	chr18:57945280	chr18:60278047	C	T	1	0.94683	0.99494	Comparative body size at age 10	NCIT_C106497;NCIT_C19666	Neale B	UKBB	European	2017	0.01952	0.001812	4.732e-27	+	331693	0	331693	1	IVNT	Neale-B_UKBB_EUR_2017
rs28822480	rs28822480	chr18:57924823	chr18:60257590	A	G	rs7227810	chr18:57945280	chr18:60278047	C	T	1	0.94683	0.99494	Hip circumference	EFO_0005093	Neale B	UKBB	European	2017	0.03077	0.002622	8.606e-32	+	336601	0	336601	1	IVNT	Neale-B_UKBB_EUR_2017
rs28822480	rs28822480	chr18:57924823	chr18:60257590	A	G	rs7227810	chr18:57945280	chr18:60278047	C	T	1	0.94683	0.99494	Impedance of arm left	-	Neale B	UKBB	European	2017	-0.02185	0.00187	1.482e-31	-	331292	0	331292	1	IVNT	Neale-B_UKBB_EUR_2017
rs28822480	rs28822480	chr18:57924823	chr18:60257590	A	G	rs7227810	chr18:57945280	chr18:60278047	C	T	1	0.94683	0.99494	Impedance of arm right	-	Neale B	UKBB	European	2017	-0.02149	0.001862	8.106e-31	-	331279	0	331279	1	IVNT	Neale-B_UKBB_EUR_2017
rs28822480	rs28822480	chr18:57924823	chr18:60257590	A	G	rs7227810	chr18:57945280	chr18:60278047	C	T	1	0.94683	0.99494	Impedance of leg left	-	Neale B	UKBB	European	2017	-0.03041	0.002414	2.238e-36	-	331296	0	331296	1	IVNT	Neale-B_UKBB_EUR_2017
rs28822480	rs28822480	chr18:57924823	chr18:60257590	A	G	rs7227810	chr18:57945280	chr18:60278047	C	T	1	0.94683	0.99494	Impedance of leg right	-	Neale B	UKBB	European	2017	-0.02926	0.002395	2.634e-34	-	331301	0	331301	1	IVNT	Neale-B_UKBB_EUR_2017
rs28822480	rs28822480	chr18:57924823	chr18:60257590	A	G	rs7227810	chr18:57945280	chr18:60278047	C	T	1	0.94683	0.99494	Impedance of whole body	NCIT_C137923	Neale B	UKBB	European	2017	-0.02715	0.002019	3.269e-41	-	331284	0	331284	1	IVNT	Neale-B_UKBB_EUR_2017
rs28822480	rs28822480	chr18:57924823	chr18:60257590	A	G	rs7227810	chr18:57945280	chr18:60278047	C	T	1	0.94683	0.99494	Leg fat mass left	-	Neale B	UKBB	European	2017	0.02601	0.002092	1.802e-35	+	331275	0	331275	1	IVNT	Neale-B_UKBB_EUR_2017
rs28822480	rs28822480	chr18:57924823	chr18:60257590	A	G	rs7227810	chr18:57945280	chr18:60278047	C	T	1	0.94683	0.99494	Leg fat mass right	-	Neale B	UKBB	European	2017	0.02624	0.002117	2.721e-35	+	331293	0	331293	1	IVNT	Neale-B_UKBB_EUR_2017
rs28822480	rs28822480	chr18:57924823	chr18:60257590	A	G	rs7227810	chr18:57945280	chr18:60278047	C	T	1	0.94683	0.99494	Leg fat percentage left	NCIT_C139218	Neale B	UKBB	European	2017	0.01555	0.001656	5.892e-21	+	331278	0	331278	1	IVNT	Neale-B_UKBB_EUR_2017
rs28822480	rs28822480	chr18:57924823	chr18:60257590	A	G	rs7227810	chr18:57945280	chr18:60278047	C	T	1	0.94683	0.99494	Leg fat percentage right	NCIT_C139218	Neale B	UKBB	European	2017	0.01555	0.001677	1.792e-20	+	331296	0	331296	1	IVNT	Neale-B_UKBB_EUR_2017
rs28822480	rs28822480	chr18:57924823	chr18:60257590	A	G	rs7227810	chr18:57945280	chr18:60278047	C	T	1	0.94683	0.99494	Leg fat-free mass left	-	Neale B	UKBB	European	2017	0.02395	0.001743	5.946e-43	+	331258	0	331258	1	IVNT	Neale-B_UKBB_EUR_2017
rs28822480	rs28822480	chr18:57924823	chr18:60257590	A	G	rs7227810	chr18:57945280	chr18:60278047	C	T	1	0.94683	0.99494	Leg fat-free mass right	-	Neale B	UKBB	European	2017	0.02304	0.001743	6.856e-40	+	331285	0	331285	1	IVNT	Neale-B_UKBB_EUR_2017
rs28822480	rs28822480	chr18:57924823	chr18:60257590	A	G	rs7227810	chr18:57945280	chr18:60278047	C	T	1	0.94683	0.99494	Leg predicted mass left	-	Neale B	UKBB	European	2017	0.02362	0.001731	2.295e-42	+	331253	0	331253	1	IVNT	Neale-B_UKBB_EUR_2017
rs28822480	rs28822480	chr18:57924823	chr18:60257590	A	G	rs7227810	chr18:57945280	chr18:60278047	C	T	1	0.94683	0.99494	Leg predicted mass right	-	Neale B	UKBB	European	2017	0.0229	0.001731	6.408e-40	+	331285	0	331285	1	IVNT	Neale-B_UKBB_EUR_2017
rs28822480	rs28822480	chr18:57924823	chr18:60257590	A	G	rs7227810	chr18:57945280	chr18:60278047	C	T	1	0.94683	0.99494	Trunk fat mass	EFO_0005409	Neale B	UKBB	European	2017	0.03088	0.002666	5.079e-31	+	331093	0	331093	1	IVNT	Neale-B_UKBB_EUR_2017
rs28822480	rs28822480	chr18:57924823	chr18:60257590	A	G	rs7227810	chr18:57945280	chr18:60278047	C	T	1	0.94683	0.99494	Trunk fat percentage	NCIT_C139218	Neale B	UKBB	European	2017	0.02058	0.002434	2.772e-17	+	331113	0	331113	1	IVNT	Neale-B_UKBB_EUR_2017
rs28822480	rs28822480	chr18:57924823	chr18:60257590	A	G	rs7227810	chr18:57945280	chr18:60278047	C	T	1	0.94683	0.99494	Trunk fat-free mass	-	Neale B	UKBB	European	2017	0.02218	0.001668	2.288e-40	+	331030	0	331030	1	IVNT	Neale-B_UKBB_EUR_2017
rs28822480	rs28822480	chr18:57924823	chr18:60257590	A	G	rs7227810	chr18:57945280	chr18:60278047	C	T	1	0.94683	0.99494	Trunk predicted mass	-	Neale B	UKBB	European	2017	0.02209	0.001662	2.805e-40	+	330995	0	330995	1	IVNT	Neale-B_UKBB_EUR_2017
rs28822480	rs28822480	chr18:57924823	chr18:60257590	A	G	rs7227810	chr18:57945280	chr18:60278047	C	T	1	0.94683	0.99494	Waist circumference	EFO_0004342	Neale B	UKBB	European	2017	0.0294	0.002345	4.742e-36	+	336639	0	336639	1	IVNT	Neale-B_UKBB_EUR_2017
rs28822480	rs28822480	chr18:57924823	chr18:60257590	A	G	rs7227810	chr18:57945280	chr18:60278047	C	T	1	0.94683	0.99494	Weight	EFO_0004338	Neale B	UKBB	European	2017	0.03466	0.002313	9.684e-51	+	336227	0	336227	1	IVNT	Neale-B_UKBB_EUR_2017
rs28822480	rs28822480	chr18:57924823	chr18:60257590	A	G	rs7227810	chr18:57945280	chr18:60278047	C	T	1	0.94683	0.99494	Whole body fat mass	-	Neale B	UKBB	European	2017	0.03117	0.002583	1.575e-33	+	330762	0	330762	1	IVNT	Neale-B_UKBB_EUR_2017
rs28822480	rs28822480	chr18:57924823	chr18:60257590	A	G	rs7227810	chr18:57945280	chr18:60278047	C	T	1	0.94683	0.99494	Whole body fat-free mass	-	Neale B	UKBB	European	2017	0.02344	0.001674	1.492e-44	+	331291	0	331291	1	IVNT	Neale-B_UKBB_EUR_2017
rs28822480	rs28822480	chr18:57924823	chr18:60257590	A	G	rs7227810	chr18:57945280	chr18:60278047	C	T	1	0.94683	0.99494	Whole body water mass	-	Neale B	UKBB	European	2017	0.0234	0.001676	2.929e-44	+	331315	0	331315	1	IVNT	Neale-B_UKBB_EUR_2017
rs28822480	rs28822480	chr18:57924823	chr18:60257590	A	G	rs74574921	chr18:57919046	chr18:60251813	T	G	1	0.9422	0.99494	Arm fat mass left	-	Neale B	UKBB	European	2017	0.03231	0.002595	1.448e-35	+	331164	0	331164	1	IVNT	Neale-B_UKBB_EUR_2017
rs28822480	rs28822480	chr18:57924823	chr18:60257590	A	G	rs74574921	chr18:57919046	chr18:60251813	T	G	1	0.9422	0.99494	Arm fat mass right	-	Neale B	UKBB	European	2017	0.03218	0.002594	2.545e-35	+	331226	0	331226	1	IVNT	Neale-B_UKBB_EUR_2017
rs28822480	rs28822480	chr18:57924823	chr18:60257590	A	G	rs74574921	chr18:57919046	chr18:60251813	T	G	1	0.9422	0.99494	Arm fat percentage left	NCIT_C139218	Neale B	UKBB	European	2017	0.01907	0.002004	1.877e-21	+	331198	0	331198	1	IVNT	Neale-B_UKBB_EUR_2017
rs28822480	rs28822480	chr18:57924823	chr18:60257590	A	G	rs74574921	chr18:57919046	chr18:60251813	T	G	1	0.9422	0.99494	Arm fat percentage right	NCIT_C139218	Neale B	UKBB	European	2017	0.0193	0.002014	9.217e-22	+	331249	0	331249	1	IVNT	Neale-B_UKBB_EUR_2017
rs28822480	rs28822480	chr18:57924823	chr18:60257590	A	G	rs74574921	chr18:57919046	chr18:60251813	T	G	1	0.9422	0.99494	Arm fat-free mass left	-	Neale B	UKBB	European	2017	0.02301	0.001683	1.58e-42	+	331159	0	331159	1	IVNT	Neale-B_UKBB_EUR_2017
rs28822480	rs28822480	chr18:57924823	chr18:60257590	A	G	rs74574921	chr18:57919046	chr18:60251813	T	G	1	0.9422	0.99494	Arm fat-free mass right	-	Neale B	UKBB	European	2017	0.02169	0.00165	1.81e-39	+	331221	0	331221	1	IVNT	Neale-B_UKBB_EUR_2017
rs28822480	rs28822480	chr18:57924823	chr18:60257590	A	G	rs74574921	chr18:57919046	chr18:60251813	T	G	1	0.9422	0.99494	Arm predicted mass left	-	Neale B	UKBB	European	2017	0.02263	0.001677	1.699e-41	+	331146	0	331146	1	IVNT	Neale-B_UKBB_EUR_2017
rs28822480	rs28822480	chr18:57924823	chr18:60257590	A	G	rs74574921	chr18:57919046	chr18:60251813	T	G	1	0.9422	0.99494	Arm predicted mass right	-	Neale B	UKBB	European	2017	0.02162	0.001644	1.692e-39	+	331216	0	331216	1	IVNT	Neale-B_UKBB_EUR_2017
rs28822480	rs28822480	chr18:57924823	chr18:60257590	A	G	rs74574921	chr18:57919046	chr18:60251813	T	G	1	0.9422	0.99494	Basal metabolic rate	EFO_0007777	Neale B	UKBB	European	2017	0.0248	0.001756	2.749e-45	+	331307	0	331307	1	IVNT	Neale-B_UKBB_EUR_2017
rs28822480	rs28822480	chr18:57924823	chr18:60257590	A	G	rs74574921	chr18:57919046	chr18:60251813	T	G	1	0.9422	0.99494	Body fat percentage	EFO_0007800	Neale B	UKBB	European	2017	0.01775	0.00203	2.319e-18	+	331117	0	331117	1	IVNT	Neale-B_UKBB_EUR_2017
rs28822480	rs28822480	chr18:57924823	chr18:60257590	A	G	rs74574921	chr18:57919046	chr18:60251813	T	G	1	0.9422	0.99494	Body mass index	EFO_0004340	Neale B	UKBB	European	2017	0.03517	0.002619	4.37e-41	+	336107	0	336107	1	IVNT	Neale-B_UKBB_EUR_2017
rs28822480	rs28822480	chr18:57924823	chr18:60257590	A	G	rs74574921	chr18:57919046	chr18:60251813	T	G	1	0.9422	0.99494	Comparative body size at age 10	NCIT_C106497;NCIT_C19666	Neale B	UKBB	European	2017	0.01892	0.001812	1.622e-25	+	331693	0	331693	1	IVNT	Neale-B_UKBB_EUR_2017
rs28822480	rs28822480	chr18:57924823	chr18:60257590	A	G	rs74574921	chr18:57919046	chr18:60251813	T	G	1	0.9422	0.99494	Hip circumference	EFO_0005093	Neale B	UKBB	European	2017	0.02968	0.002622	1.068e-29	+	336601	0	336601	1	IVNT	Neale-B_UKBB_EUR_2017
rs28822480	rs28822480	chr18:57924823	chr18:60257590	A	G	rs74574921	chr18:57919046	chr18:60251813	T	G	1	0.9422	0.99494	Impedance of arm left	-	Neale B	UKBB	European	2017	-0.02179	0.00187	2.304e-31	-	331292	0	331292	1	IVNT	Neale-B_UKBB_EUR_2017
rs28822480	rs28822480	chr18:57924823	chr18:60257590	A	G	rs74574921	chr18:57919046	chr18:60251813	T	G	1	0.9422	0.99494	Impedance of arm right	-	Neale B	UKBB	European	2017	-0.02157	0.001862	5.109e-31	-	331279	0	331279	1	IVNT	Neale-B_UKBB_EUR_2017
rs28822480	rs28822480	chr18:57924823	chr18:60257590	A	G	rs74574921	chr18:57919046	chr18:60251813	T	G	1	0.9422	0.99494	Impedance of leg left	-	Neale B	UKBB	European	2017	-0.03021	0.002414	6.439e-36	-	331296	0	331296	1	IVNT	Neale-B_UKBB_EUR_2017
rs28822480	rs28822480	chr18:57924823	chr18:60257590	A	G	rs74574921	chr18:57919046	chr18:60251813	T	G	1	0.9422	0.99494	Impedance of leg right	-	Neale B	UKBB	European	2017	-0.02904	0.002396	8.252e-34	-	331301	0	331301	1	IVNT	Neale-B_UKBB_EUR_2017
rs28822480	rs28822480	chr18:57924823	chr18:60257590	A	G	rs74574921	chr18:57919046	chr18:60251813	T	G	1	0.9422	0.99494	Impedance of whole body	NCIT_C137923	Neale B	UKBB	European	2017	-0.02695	0.002019	1.27e-40	-	331284	0	331284	1	IVNT	Neale-B_UKBB_EUR_2017
rs28822480	rs28822480	chr18:57924823	chr18:60257590	A	G	rs74574921	chr18:57919046	chr18:60251813	T	G	1	0.9422	0.99494	Leg fat mass left	-	Neale B	UKBB	European	2017	0.02511	0.002093	3.716e-33	+	331275	0	331275	1	IVNT	Neale-B_UKBB_EUR_2017
rs28822480	rs28822480	chr18:57924823	chr18:60257590	A	G	rs74574921	chr18:57919046	chr18:60251813	T	G	1	0.9422	0.99494	Leg fat mass right	-	Neale B	UKBB	European	2017	0.02547	0.002117	2.415e-33	+	331293	0	331293	1	IVNT	Neale-B_UKBB_EUR_2017
rs28822480	rs28822480	chr18:57924823	chr18:60257590	A	G	rs74574921	chr18:57919046	chr18:60251813	T	G	1	0.9422	0.99494	Leg fat percentage left	NCIT_C139218	Neale B	UKBB	European	2017	0.0148	0.001656	4.063e-19	+	331278	0	331278	1	IVNT	Neale-B_UKBB_EUR_2017
rs28822480	rs28822480	chr18:57924823	chr18:60257590	A	G	rs74574921	chr18:57919046	chr18:60251813	T	G	1	0.9422	0.99494	Leg fat percentage right	NCIT_C139218	Neale B	UKBB	European	2017	0.01491	0.001677	6.185e-19	+	331296	0	331296	1	IVNT	Neale-B_UKBB_EUR_2017
rs28822480	rs28822480	chr18:57924823	chr18:60257590	A	G	rs74574921	chr18:57919046	chr18:60251813	T	G	1	0.9422	0.99494	Leg fat-free mass left	-	Neale B	UKBB	European	2017	0.02366	0.001743	6.058e-42	+	331258	0	331258	1	IVNT	Neale-B_UKBB_EUR_2017
rs28822480	rs28822480	chr18:57924823	chr18:60257590	A	G	rs74574921	chr18:57919046	chr18:60251813	T	G	1	0.9422	0.99494	Leg fat-free mass right	-	Neale B	UKBB	European	2017	0.02285	0.001743	2.858e-39	+	331285	0	331285	1	IVNT	Neale-B_UKBB_EUR_2017
rs28822480	rs28822480	chr18:57924823	chr18:60257590	A	G	rs74574921	chr18:57919046	chr18:60251813	T	G	1	0.9422	0.99494	Leg predicted mass left	-	Neale B	UKBB	European	2017	0.02332	0.001732	2.535e-41	+	331253	0	331253	1	IVNT	Neale-B_UKBB_EUR_2017
rs28822480	rs28822480	chr18:57924823	chr18:60257590	A	G	rs74574921	chr18:57919046	chr18:60251813	T	G	1	0.9422	0.99494	Leg predicted mass right	-	Neale B	UKBB	European	2017	0.02269	0.001731	3.188e-39	+	331285	0	331285	1	IVNT	Neale-B_UKBB_EUR_2017
rs28822480	rs28822480	chr18:57924823	chr18:60257590	A	G	rs74574921	chr18:57919046	chr18:60251813	T	G	1	0.9422	0.99494	Trunk fat mass	EFO_0005409	Neale B	UKBB	European	2017	0.02968	0.002666	8.879e-29	+	331093	0	331093	1	IVNT	Neale-B_UKBB_EUR_2017
rs28822480	rs28822480	chr18:57924823	chr18:60257590	A	G	rs74574921	chr18:57919046	chr18:60251813	T	G	1	0.9422	0.99494	Trunk fat percentage	NCIT_C139218	Neale B	UKBB	European	2017	0.01941	0.002434	1.546e-15	+	331113	0	331113	1	IVNT	Neale-B_UKBB_EUR_2017
rs28822480	rs28822480	chr18:57924823	chr18:60257590	A	G	rs74574921	chr18:57919046	chr18:60251813	T	G	1	0.9422	0.99494	Trunk fat-free mass	-	Neale B	UKBB	European	2017	0.02192	0.001668	1.906e-39	+	331030	0	331030	1	IVNT	Neale-B_UKBB_EUR_2017
rs28822480	rs28822480	chr18:57924823	chr18:60257590	A	G	rs74574921	chr18:57919046	chr18:60251813	T	G	1	0.9422	0.99494	Trunk predicted mass	-	Neale B	UKBB	European	2017	0.02182	0.001662	2.386e-39	+	330995	0	330995	1	IVNT	Neale-B_UKBB_EUR_2017
rs28822480	rs28822480	chr18:57924823	chr18:60257590	A	G	rs74574921	chr18:57919046	chr18:60251813	T	G	1	0.9422	0.99494	Vascular or heart problems diagnosed by doctor: none of the above	NCIT_C133298	Neale B	UKBB	European	2017	-0.006846	0.00121	1.53e-08	-	336683	236530	100153	1	-	Neale-B_UKBB_EUR_2017
rs28822480	rs28822480	chr18:57924823	chr18:60257590	A	G	rs74574921	chr18:57919046	chr18:60251813	T	G	1	0.9422	0.99494	Waist circumference	EFO_0004342	Neale B	UKBB	European	2017	0.02846	0.002345	7.165e-34	+	336639	0	336639	1	IVNT	Neale-B_UKBB_EUR_2017
rs28822480	rs28822480	chr18:57924823	chr18:60257590	A	G	rs74574921	chr18:57919046	chr18:60251813	T	G	1	0.9422	0.99494	Weight	EFO_0004338	Neale B	UKBB	European	2017	0.03381	0.002314	2.355e-48	+	336227	0	336227	1	IVNT	Neale-B_UKBB_EUR_2017
rs28822480	rs28822480	chr18:57924823	chr18:60257590	A	G	rs74574921	chr18:57919046	chr18:60251813	T	G	1	0.9422	0.99494	Whole body fat mass	-	Neale B	UKBB	European	2017	0.02988	0.002583	6.072e-31	+	330762	0	330762	1	IVNT	Neale-B_UKBB_EUR_2017
rs28822480	rs28822480	chr18:57924823	chr18:60257590	A	G	rs74574921	chr18:57919046	chr18:60251813	T	G	1	0.9422	0.99494	Whole body fat-free mass	-	Neale B	UKBB	European	2017	0.02312	0.001674	2.258e-43	+	331291	0	331291	1	IVNT	Neale-B_UKBB_EUR_2017
rs28822480	rs28822480	chr18:57924823	chr18:60257590	A	G	rs74574921	chr18:57919046	chr18:60251813	T	G	1	0.9422	0.99494	Whole body water mass	-	Neale B	UKBB	European	2017	0.02308	0.001677	4.35e-43	+	331315	0	331315	1	IVNT	Neale-B_UKBB_EUR_2017
rs28822480	rs28822480	chr18:57924823	chr18:60257590	A	G	rs113602013	chr18:57919710	chr18:60252477	A	G	1	0.9422	0.99494	Arm fat mass left	-	Neale B	UKBB	European	2017	0.03225	0.002594	1.817e-35	+	331164	0	331164	1	IVNT	Neale-B_UKBB_EUR_2017
rs28822480	rs28822480	chr18:57924823	chr18:60257590	A	G	rs113602013	chr18:57919710	chr18:60252477	A	G	1	0.9422	0.99494	Arm fat mass right	-	Neale B	UKBB	European	2017	0.03212	0.002594	3.235e-35	+	331226	0	331226	1	IVNT	Neale-B_UKBB_EUR_2017
rs28822480	rs28822480	chr18:57924823	chr18:60257590	A	G	rs113602013	chr18:57919710	chr18:60252477	A	G	1	0.9422	0.99494	Arm fat percentage left	NCIT_C139218	Neale B	UKBB	European	2017	0.01906	0.002004	1.939e-21	+	331198	0	331198	1	IVNT	Neale-B_UKBB_EUR_2017
rs28822480	rs28822480	chr18:57924823	chr18:60257590	A	G	rs113602013	chr18:57919710	chr18:60252477	A	G	1	0.9422	0.99494	Arm fat percentage right	NCIT_C139218	Neale B	UKBB	European	2017	0.01929	0.002013	9.801e-22	+	331249	0	331249	1	IVNT	Neale-B_UKBB_EUR_2017
rs28822480	rs28822480	chr18:57924823	chr18:60257590	A	G	rs113602013	chr18:57919710	chr18:60252477	A	G	1	0.9422	0.99494	Arm fat-free mass left	-	Neale B	UKBB	European	2017	0.02293	0.001683	2.983e-42	+	331159	0	331159	1	IVNT	Neale-B_UKBB_EUR_2017
rs28822480	rs28822480	chr18:57924823	chr18:60257590	A	G	rs113602013	chr18:57919710	chr18:60252477	A	G	1	0.9422	0.99494	Arm fat-free mass right	-	Neale B	UKBB	European	2017	0.0216	0.001649	3.488e-39	+	331221	0	331221	1	IVNT	Neale-B_UKBB_EUR_2017
rs28822480	rs28822480	chr18:57924823	chr18:60257590	A	G	rs113602013	chr18:57919710	chr18:60252477	A	G	1	0.9422	0.99494	Arm predicted mass left	-	Neale B	UKBB	European	2017	0.02256	0.001677	2.902e-41	+	331146	0	331146	1	IVNT	Neale-B_UKBB_EUR_2017
rs28822480	rs28822480	chr18:57924823	chr18:60257590	A	G	rs113602013	chr18:57919710	chr18:60252477	A	G	1	0.9422	0.99494	Arm predicted mass right	-	Neale B	UKBB	European	2017	0.02155	0.001644	2.901e-39	+	331216	0	331216	1	IVNT	Neale-B_UKBB_EUR_2017
rs28822480	rs28822480	chr18:57924823	chr18:60257590	A	G	rs113602013	chr18:57919710	chr18:60252477	A	G	1	0.9422	0.99494	Basal metabolic rate	EFO_0007777	Neale B	UKBB	European	2017	0.02472	0.001755	4.901e-45	+	331307	0	331307	1	IVNT	Neale-B_UKBB_EUR_2017
rs28822480	rs28822480	chr18:57924823	chr18:60257590	A	G	rs113602013	chr18:57919710	chr18:60252477	A	G	1	0.9422	0.99494	Body fat percentage	EFO_0007800	Neale B	UKBB	European	2017	0.01775	0.00203	2.289e-18	+	331117	0	331117	1	IVNT	Neale-B_UKBB_EUR_2017
rs28822480	rs28822480	chr18:57924823	chr18:60257590	A	G	rs113602013	chr18:57919710	chr18:60252477	A	G	1	0.9422	0.99494	Body mass index	EFO_0004340	Neale B	UKBB	European	2017	0.03509	0.002619	6.173e-41	+	336107	0	336107	1	IVNT	Neale-B_UKBB_EUR_2017
rs28822480	rs28822480	chr18:57924823	chr18:60257590	A	G	rs113602013	chr18:57919710	chr18:60252477	A	G	1	0.9422	0.99494	Comparative body size at age 10	NCIT_C106497;NCIT_C19666	Neale B	UKBB	European	2017	0.01884	0.001812	2.598e-25	+	331693	0	331693	1	IVNT	Neale-B_UKBB_EUR_2017
rs28822480	rs28822480	chr18:57924823	chr18:60257590	A	G	rs113602013	chr18:57919710	chr18:60252477	A	G	1	0.9422	0.99494	Hip circumference	EFO_0005093	Neale B	UKBB	European	2017	0.02957	0.002622	1.705e-29	+	336601	0	336601	1	IVNT	Neale-B_UKBB_EUR_2017
rs28822480	rs28822480	chr18:57924823	chr18:60257590	A	G	rs113602013	chr18:57919710	chr18:60252477	A	G	1	0.9422	0.99494	Impedance of arm left	-	Neale B	UKBB	European	2017	-0.02171	0.00187	3.61e-31	-	331292	0	331292	1	IVNT	Neale-B_UKBB_EUR_2017
rs28822480	rs28822480	chr18:57924823	chr18:60257590	A	G	rs113602013	chr18:57919710	chr18:60252477	A	G	1	0.9422	0.99494	Impedance of arm right	-	Neale B	UKBB	European	2017	-0.0215	0.001862	7.366e-31	-	331279	0	331279	1	IVNT	Neale-B_UKBB_EUR_2017
rs28822480	rs28822480	chr18:57924823	chr18:60257590	A	G	rs113602013	chr18:57919710	chr18:60252477	A	G	1	0.9422	0.99494	Impedance of leg left	-	Neale B	UKBB	European	2017	-0.03013	0.002414	9.434e-36	-	331296	0	331296	1	IVNT	Neale-B_UKBB_EUR_2017
rs28822480	rs28822480	chr18:57924823	chr18:60257590	A	G	rs113602013	chr18:57919710	chr18:60252477	A	G	1	0.9422	0.99494	Impedance of leg right	-	Neale B	UKBB	European	2017	-0.02893	0.002395	1.425e-33	-	331301	0	331301	1	IVNT	Neale-B_UKBB_EUR_2017
rs28822480	rs28822480	chr18:57924823	chr18:60257590	A	G	rs113602013	chr18:57919710	chr18:60252477	A	G	1	0.9422	0.99494	Impedance of whole body	NCIT_C137923	Neale B	UKBB	European	2017	-0.02687	0.002019	2.035e-40	-	331284	0	331284	1	IVNT	Neale-B_UKBB_EUR_2017
rs28822480	rs28822480	chr18:57924823	chr18:60257590	A	G	rs113602013	chr18:57919710	chr18:60252477	A	G	1	0.9422	0.99494	Leg fat mass left	-	Neale B	UKBB	European	2017	0.02505	0.002092	4.979e-33	+	331275	0	331275	1	IVNT	Neale-B_UKBB_EUR_2017
rs28822480	rs28822480	chr18:57924823	chr18:60257590	A	G	rs113602013	chr18:57919710	chr18:60252477	A	G	1	0.9422	0.99494	Leg fat mass right	-	Neale B	UKBB	European	2017	0.02541	0.002116	3.277e-33	+	331293	0	331293	1	IVNT	Neale-B_UKBB_EUR_2017
rs28822480	rs28822480	chr18:57924823	chr18:60257590	A	G	rs113602013	chr18:57919710	chr18:60252477	A	G	1	0.9422	0.99494	Leg fat percentage left	NCIT_C139218	Neale B	UKBB	European	2017	0.01478	0.001655	4.423e-19	+	331278	0	331278	1	IVNT	Neale-B_UKBB_EUR_2017
rs28822480	rs28822480	chr18:57924823	chr18:60257590	A	G	rs113602013	chr18:57919710	chr18:60252477	A	G	1	0.9422	0.99494	Leg fat percentage right	NCIT_C139218	Neale B	UKBB	European	2017	0.0149	0.001677	6.2e-19	+	331296	0	331296	1	IVNT	Neale-B_UKBB_EUR_2017
rs28822480	rs28822480	chr18:57924823	chr18:60257590	A	G	rs113602013	chr18:57919710	chr18:60252477	A	G	1	0.9422	0.99494	Leg fat-free mass left	-	Neale B	UKBB	European	2017	0.02358	0.001743	1.108e-41	+	331258	0	331258	1	IVNT	Neale-B_UKBB_EUR_2017
rs28822480	rs28822480	chr18:57924823	chr18:60257590	A	G	rs113602013	chr18:57919710	chr18:60252477	A	G	1	0.9422	0.99494	Leg fat-free mass right	-	Neale B	UKBB	European	2017	0.02276	0.001742	5.477e-39	+	331285	0	331285	1	IVNT	Neale-B_UKBB_EUR_2017
rs28822480	rs28822480	chr18:57924823	chr18:60257590	A	G	rs113602013	chr18:57919710	chr18:60252477	A	G	1	0.9422	0.99494	Leg predicted mass left	-	Neale B	UKBB	European	2017	0.02324	0.001731	4.651e-41	+	331253	0	331253	1	IVNT	Neale-B_UKBB_EUR_2017
rs28822480	rs28822480	chr18:57924823	chr18:60257590	A	G	rs113602013	chr18:57919710	chr18:60252477	A	G	1	0.9422	0.99494	Leg predicted mass right	-	Neale B	UKBB	European	2017	0.0226	0.001731	6.104e-39	+	331285	0	331285	1	IVNT	Neale-B_UKBB_EUR_2017
rs28822480	rs28822480	chr18:57924823	chr18:60257590	A	G	rs113602013	chr18:57919710	chr18:60252477	A	G	1	0.9422	0.99494	Trunk fat mass	EFO_0005409	Neale B	UKBB	European	2017	0.02966	0.002665	9.505e-29	+	331093	0	331093	1	IVNT	Neale-B_UKBB_EUR_2017
rs28822480	rs28822480	chr18:57924823	chr18:60257590	A	G	rs113602013	chr18:57919710	chr18:60252477	A	G	1	0.9422	0.99494	Trunk fat percentage	NCIT_C139218	Neale B	UKBB	European	2017	0.01942	0.002433	1.478e-15	+	331113	0	331113	1	IVNT	Neale-B_UKBB_EUR_2017
rs28822480	rs28822480	chr18:57924823	chr18:60257590	A	G	rs113602013	chr18:57919710	chr18:60252477	A	G	1	0.9422	0.99494	Trunk fat-free mass	-	Neale B	UKBB	European	2017	0.02186	0.001667	2.889e-39	+	331030	0	331030	1	IVNT	Neale-B_UKBB_EUR_2017
rs28822480	rs28822480	chr18:57924823	chr18:60257590	A	G	rs113602013	chr18:57919710	chr18:60252477	A	G	1	0.9422	0.99494	Trunk predicted mass	-	Neale B	UKBB	European	2017	0.02176	0.001662	3.586e-39	+	330995	0	330995	1	IVNT	Neale-B_UKBB_EUR_2017
rs28822480	rs28822480	chr18:57924823	chr18:60257590	A	G	rs113602013	chr18:57919710	chr18:60252477	A	G	1	0.9422	0.99494	Vascular or heart problems diagnosed by doctor: none of the above	NCIT_C133298	Neale B	UKBB	European	2017	-0.006892	0.00121	1.215e-08	-	336683	236530	100153	1	-	Neale-B_UKBB_EUR_2017
rs28822480	rs28822480	chr18:57924823	chr18:60257590	A	G	rs113602013	chr18:57919710	chr18:60252477	A	G	1	0.9422	0.99494	Waist circumference	EFO_0004342	Neale B	UKBB	European	2017	0.0284	0.002345	9.026e-34	+	336639	0	336639	1	IVNT	Neale-B_UKBB_EUR_2017
rs28822480	rs28822480	chr18:57924823	chr18:60257590	A	G	rs113602013	chr18:57919710	chr18:60252477	A	G	1	0.9422	0.99494	Weight	EFO_0004338	Neale B	UKBB	European	2017	0.03373	0.002313	3.661e-48	+	336227	0	336227	1	IVNT	Neale-B_UKBB_EUR_2017
rs28822480	rs28822480	chr18:57924823	chr18:60257590	A	G	rs113602013	chr18:57919710	chr18:60252477	A	G	1	0.9422	0.99494	Whole body fat mass	-	Neale B	UKBB	European	2017	0.02985	0.002583	6.996e-31	+	330762	0	330762	1	IVNT	Neale-B_UKBB_EUR_2017
rs28822480	rs28822480	chr18:57924823	chr18:60257590	A	G	rs113602013	chr18:57919710	chr18:60252477	A	G	1	0.9422	0.99494	Whole body fat-free mass	-	Neale B	UKBB	European	2017	0.02305	0.001674	3.935e-43	+	331291	0	331291	1	IVNT	Neale-B_UKBB_EUR_2017
rs28822480	rs28822480	chr18:57924823	chr18:60257590	A	G	rs113602013	chr18:57919710	chr18:60252477	A	G	1	0.9422	0.99494	Whole body water mass	-	Neale B	UKBB	European	2017	0.02301	0.001676	7.568e-43	+	331315	0	331315	1	IVNT	Neale-B_UKBB_EUR_2017
rs28822480	rs28822480	chr18:57924823	chr18:60257590	A	G	rs73455626	chr18:57942192	chr18:60274959	C	A	1	0.9422	0.99494	Arm fat mass left	-	Neale B	UKBB	European	2017	0.03344	0.002595	5.465e-38	+	331164	0	331164	1	IVNT	Neale-B_UKBB_EUR_2017
rs28822480	rs28822480	chr18:57924823	chr18:60257590	A	G	rs73455626	chr18:57942192	chr18:60274959	C	A	1	0.9422	0.99494	Arm fat mass right	-	Neale B	UKBB	European	2017	0.03349	0.002595	4.24e-38	+	331226	0	331226	1	IVNT	Neale-B_UKBB_EUR_2017
rs28822480	rs28822480	chr18:57924823	chr18:60257590	A	G	rs73455626	chr18:57942192	chr18:60274959	C	A	1	0.9422	0.99494	Arm fat percentage left	NCIT_C139218	Neale B	UKBB	European	2017	0.02002	0.002005	1.728e-23	+	331198	0	331198	1	IVNT	Neale-B_UKBB_EUR_2017
rs28822480	rs28822480	chr18:57924823	chr18:60257590	A	G	rs73455626	chr18:57942192	chr18:60274959	C	A	1	0.9422	0.99494	Arm fat percentage right	NCIT_C139218	Neale B	UKBB	European	2017	0.02041	0.002014	3.939e-24	+	331249	0	331249	1	IVNT	Neale-B_UKBB_EUR_2017
rs28822480	rs28822480	chr18:57924823	chr18:60257590	A	G	rs73455626	chr18:57942192	chr18:60274959	C	A	1	0.9422	0.99494	Arm fat-free mass left	-	Neale B	UKBB	European	2017	0.02353	0.001683	2.25e-44	+	331159	0	331159	1	IVNT	Neale-B_UKBB_EUR_2017
rs28822480	rs28822480	chr18:57924823	chr18:60257590	A	G	rs73455626	chr18:57942192	chr18:60274959	C	A	1	0.9422	0.99494	Arm fat-free mass right	-	Neale B	UKBB	European	2017	0.02188	0.00165	4.054e-40	+	331221	0	331221	1	IVNT	Neale-B_UKBB_EUR_2017
rs28822480	rs28822480	chr18:57924823	chr18:60257590	A	G	rs73455626	chr18:57942192	chr18:60274959	C	A	1	0.9422	0.99494	Arm predicted mass left	-	Neale B	UKBB	European	2017	0.02309	0.001677	4.021e-43	+	331146	0	331146	1	IVNT	Neale-B_UKBB_EUR_2017
rs28822480	rs28822480	chr18:57924823	chr18:60257590	A	G	rs73455626	chr18:57942192	chr18:60274959	C	A	1	0.9422	0.99494	Arm predicted mass right	-	Neale B	UKBB	European	2017	0.02173	0.001644	7.453e-40	+	331216	0	331216	1	IVNT	Neale-B_UKBB_EUR_2017
rs28822480	rs28822480	chr18:57924823	chr18:60257590	A	G	rs73455626	chr18:57942192	chr18:60274959	C	A	1	0.9422	0.99494	Basal metabolic rate	EFO_0007777	Neale B	UKBB	European	2017	0.02522	0.001756	8.577e-47	+	331307	0	331307	1	IVNT	Neale-B_UKBB_EUR_2017
rs28822480	rs28822480	chr18:57924823	chr18:60257590	A	G	rs73455626	chr18:57942192	chr18:60274959	C	A	1	0.9422	0.99494	Body fat percentage	EFO_0007800	Neale B	UKBB	European	2017	0.01879	0.00203	2.191e-20	+	331117	0	331117	1	IVNT	Neale-B_UKBB_EUR_2017
rs28822480	rs28822480	chr18:57924823	chr18:60257590	A	G	rs73455626	chr18:57942192	chr18:60274959	C	A	1	0.9422	0.99494	Body mass index	EFO_0004340	Neale B	UKBB	European	2017	0.03619	0.002619	2.102e-43	+	336107	0	336107	1	IVNT	Neale-B_UKBB_EUR_2017
rs28822480	rs28822480	chr18:57924823	chr18:60257590	A	G	rs73455626	chr18:57942192	chr18:60274959	C	A	1	0.9422	0.99494	Comparative body size at age 10	NCIT_C106497;NCIT_C19666	Neale B	UKBB	European	2017	0.01954	0.001812	4.246e-27	+	331693	0	331693	1	IVNT	Neale-B_UKBB_EUR_2017
rs28822480	rs28822480	chr18:57924823	chr18:60257590	A	G	rs73455626	chr18:57942192	chr18:60274959	C	A	1	0.9422	0.99494	Hip circumference	EFO_0005093	Neale B	UKBB	European	2017	0.03078	0.002622	8.515e-32	+	336601	0	336601	1	IVNT	Neale-B_UKBB_EUR_2017
rs28822480	rs28822480	chr18:57924823	chr18:60257590	A	G	rs73455626	chr18:57942192	chr18:60274959	C	A	1	0.9422	0.99494	Impedance of arm left	-	Neale B	UKBB	European	2017	-0.02181	0.00187	2.072e-31	-	331292	0	331292	1	IVNT	Neale-B_UKBB_EUR_2017
rs28822480	rs28822480	chr18:57924823	chr18:60257590	A	G	rs73455626	chr18:57942192	chr18:60274959	C	A	1	0.9422	0.99494	Impedance of arm right	-	Neale B	UKBB	European	2017	-0.02142	0.001862	1.285e-30	-	331279	0	331279	1	IVNT	Neale-B_UKBB_EUR_2017
rs28822480	rs28822480	chr18:57924823	chr18:60257590	A	G	rs73455626	chr18:57942192	chr18:60274959	C	A	1	0.9422	0.99494	Impedance of leg left	-	Neale B	UKBB	European	2017	-0.03042	0.002414	2.147e-36	-	331296	0	331296	1	IVNT	Neale-B_UKBB_EUR_2017
rs28822480	rs28822480	chr18:57924823	chr18:60257590	A	G	rs73455626	chr18:57942192	chr18:60274959	C	A	1	0.9422	0.99494	Impedance of leg right	-	Neale B	UKBB	European	2017	-0.02925	0.002396	2.846e-34	-	331301	0	331301	1	IVNT	Neale-B_UKBB_EUR_2017
rs28822480	rs28822480	chr18:57924823	chr18:60257590	A	G	rs73455626	chr18:57942192	chr18:60274959	C	A	1	0.9422	0.99494	Impedance of whole body	NCIT_C137923	Neale B	UKBB	European	2017	-0.02712	0.002019	4.112e-41	-	331284	0	331284	1	IVNT	Neale-B_UKBB_EUR_2017
rs28822480	rs28822480	chr18:57924823	chr18:60257590	A	G	rs73455626	chr18:57942192	chr18:60274959	C	A	1	0.9422	0.99494	Leg fat mass left	-	Neale B	UKBB	European	2017	0.02601	0.002093	1.865e-35	+	331275	0	331275	1	IVNT	Neale-B_UKBB_EUR_2017
rs28822480	rs28822480	chr18:57924823	chr18:60257590	A	G	rs73455626	chr18:57942192	chr18:60274959	C	A	1	0.9422	0.99494	Leg fat mass right	-	Neale B	UKBB	European	2017	0.02625	0.002117	2.738e-35	+	331293	0	331293	1	IVNT	Neale-B_UKBB_EUR_2017
rs28822480	rs28822480	chr18:57924823	chr18:60257590	A	G	rs73455626	chr18:57942192	chr18:60274959	C	A	1	0.9422	0.99494	Leg fat percentage left	NCIT_C139218	Neale B	UKBB	European	2017	0.01555	0.001656	5.981e-21	+	331278	0	331278	1	IVNT	Neale-B_UKBB_EUR_2017
rs28822480	rs28822480	chr18:57924823	chr18:60257590	A	G	rs73455626	chr18:57942192	chr18:60274959	C	A	1	0.9422	0.99494	Leg fat percentage right	NCIT_C139218	Neale B	UKBB	European	2017	0.01556	0.001677	1.733e-20	+	331296	0	331296	1	IVNT	Neale-B_UKBB_EUR_2017
rs28822480	rs28822480	chr18:57924823	chr18:60257590	A	G	rs73455626	chr18:57942192	chr18:60274959	C	A	1	0.9422	0.99494	Leg fat-free mass left	-	Neale B	UKBB	European	2017	0.02398	0.001744	4.922e-43	+	331258	0	331258	1	IVNT	Neale-B_UKBB_EUR_2017
rs28822480	rs28822480	chr18:57924823	chr18:60257590	A	G	rs73455626	chr18:57942192	chr18:60274959	C	A	1	0.9422	0.99494	Leg fat-free mass right	-	Neale B	UKBB	European	2017	0.02306	0.001743	5.964e-40	+	331285	0	331285	1	IVNT	Neale-B_UKBB_EUR_2017
rs28822480	rs28822480	chr18:57924823	chr18:60257590	A	G	rs73455626	chr18:57942192	chr18:60274959	C	A	1	0.9422	0.99494	Leg predicted mass left	-	Neale B	UKBB	European	2017	0.02365	0.001732	1.909e-42	+	331253	0	331253	1	IVNT	Neale-B_UKBB_EUR_2017
rs28822480	rs28822480	chr18:57924823	chr18:60257590	A	G	rs73455626	chr18:57942192	chr18:60274959	C	A	1	0.9422	0.99494	Leg predicted mass right	-	Neale B	UKBB	European	2017	0.02292	0.001732	5.624e-40	+	331285	0	331285	1	IVNT	Neale-B_UKBB_EUR_2017
rs28822480	rs28822480	chr18:57924823	chr18:60257590	A	G	rs73455626	chr18:57942192	chr18:60274959	C	A	1	0.9422	0.99494	Trunk fat mass	EFO_0005409	Neale B	UKBB	European	2017	0.0309	0.002666	4.77e-31	+	331093	0	331093	1	IVNT	Neale-B_UKBB_EUR_2017
rs28822480	rs28822480	chr18:57924823	chr18:60257590	A	G	rs73455626	chr18:57942192	chr18:60274959	C	A	1	0.9422	0.99494	Trunk fat percentage	NCIT_C139218	Neale B	UKBB	European	2017	0.0206	0.002434	2.595e-17	+	331113	0	331113	1	IVNT	Neale-B_UKBB_EUR_2017
rs28822480	rs28822480	chr18:57924823	chr18:60257590	A	G	rs73455626	chr18:57942192	chr18:60274959	C	A	1	0.9422	0.99494	Trunk fat-free mass	-	Neale B	UKBB	European	2017	0.02219	0.001668	2.192e-40	+	331030	0	331030	1	IVNT	Neale-B_UKBB_EUR_2017
rs28822480	rs28822480	chr18:57924823	chr18:60257590	A	G	rs73455626	chr18:57942192	chr18:60274959	C	A	1	0.9422	0.99494	Trunk predicted mass	-	Neale B	UKBB	European	2017	0.0221	0.001663	2.627e-40	+	330995	0	330995	1	IVNT	Neale-B_UKBB_EUR_2017
rs28822480	rs28822480	chr18:57924823	chr18:60257590	A	G	rs73455626	chr18:57942192	chr18:60274959	C	A	1	0.9422	0.99494	Waist circumference	EFO_0004342	Neale B	UKBB	European	2017	0.02942	0.002345	4.249e-36	+	336639	0	336639	1	IVNT	Neale-B_UKBB_EUR_2017
rs28822480	rs28822480	chr18:57924823	chr18:60257590	A	G	rs73455626	chr18:57942192	chr18:60274959	C	A	1	0.9422	0.99494	Weight	EFO_0004338	Neale B	UKBB	European	2017	0.03467	0.002314	9.23e-51	+	336227	0	336227	1	IVNT	Neale-B_UKBB_EUR_2017
rs28822480	rs28822480	chr18:57924823	chr18:60257590	A	G	rs73455626	chr18:57942192	chr18:60274959	C	A	1	0.9422	0.99494	Whole body fat mass	-	Neale B	UKBB	European	2017	0.03119	0.002584	1.478e-33	+	330762	0	330762	1	IVNT	Neale-B_UKBB_EUR_2017
rs28822480	rs28822480	chr18:57924823	chr18:60257590	A	G	rs73455626	chr18:57942192	chr18:60274959	C	A	1	0.9422	0.99494	Whole body fat-free mass	-	Neale B	UKBB	European	2017	0.02346	0.001674	1.387e-44	+	331291	0	331291	1	IVNT	Neale-B_UKBB_EUR_2017
rs28822480	rs28822480	chr18:57924823	chr18:60257590	A	G	rs73455626	chr18:57942192	chr18:60274959	C	A	1	0.9422	0.99494	Whole body water mass	-	Neale B	UKBB	European	2017	0.02341	0.001677	2.701e-44	+	331315	0	331315	1	IVNT	Neale-B_UKBB_EUR_2017
rs28822480	rs28822480	chr18:57924823	chr18:60257590	A	G	rs75199135	chr18:57920621	chr18:60253388	G	A	1	0.9376	0.99493	Arm fat mass left	-	Neale B	UKBB	European	2017	0.03195	0.002591	6.185e-35	+	331164	0	331164	1	IVNT	Neale-B_UKBB_EUR_2017
rs28822480	rs28822480	chr18:57924823	chr18:60257590	A	G	rs75199135	chr18:57920621	chr18:60253388	G	A	1	0.9376	0.99493	Arm fat mass right	-	Neale B	UKBB	European	2017	0.03182	0.002591	1.112e-34	+	331226	0	331226	1	IVNT	Neale-B_UKBB_EUR_2017
rs28822480	rs28822480	chr18:57924823	chr18:60257590	A	G	rs75199135	chr18:57920621	chr18:60253388	G	A	1	0.9376	0.99493	Arm fat percentage left	NCIT_C139218	Neale B	UKBB	European	2017	0.01887	0.002001	4.206e-21	+	331198	0	331198	1	IVNT	Neale-B_UKBB_EUR_2017
rs28822480	rs28822480	chr18:57924823	chr18:60257590	A	G	rs75199135	chr18:57920621	chr18:60253388	G	A	1	0.9376	0.99493	Arm fat percentage right	NCIT_C139218	Neale B	UKBB	European	2017	0.01911	0.002011	2.058e-21	+	331249	0	331249	1	IVNT	Neale-B_UKBB_EUR_2017
rs28822480	rs28822480	chr18:57924823	chr18:60257590	A	G	rs75199135	chr18:57920621	chr18:60253388	G	A	1	0.9376	0.99493	Arm fat-free mass left	-	Neale B	UKBB	European	2017	0.02271	0.001681	1.37e-41	+	331159	0	331159	1	IVNT	Neale-B_UKBB_EUR_2017
rs28822480	rs28822480	chr18:57924823	chr18:60257590	A	G	rs75199135	chr18:57920621	chr18:60253388	G	A	1	0.9376	0.99493	Arm fat-free mass right	-	Neale B	UKBB	European	2017	0.02139	0.001647	1.574e-38	+	331221	0	331221	1	IVNT	Neale-B_UKBB_EUR_2017
rs28822480	rs28822480	chr18:57924823	chr18:60257590	A	G	rs75199135	chr18:57920621	chr18:60253388	G	A	1	0.9376	0.99493	Arm predicted mass left	-	Neale B	UKBB	European	2017	0.02235	0.001675	1.237e-40	+	331146	0	331146	1	IVNT	Neale-B_UKBB_EUR_2017
rs28822480	rs28822480	chr18:57924823	chr18:60257590	A	G	rs75199135	chr18:57920621	chr18:60253388	G	A	1	0.9376	0.99493	Arm predicted mass right	-	Neale B	UKBB	European	2017	0.02135	0.001642	1.148e-38	+	331216	0	331216	1	IVNT	Neale-B_UKBB_EUR_2017
rs28822480	rs28822480	chr18:57924823	chr18:60257590	A	G	rs75199135	chr18:57920621	chr18:60253388	G	A	1	0.9376	0.99493	Basal metabolic rate	EFO_0007777	Neale B	UKBB	European	2017	0.02446	0.001753	3.153e-44	+	331307	0	331307	1	IVNT	Neale-B_UKBB_EUR_2017
rs28822480	rs28822480	chr18:57924823	chr18:60257590	A	G	rs75199135	chr18:57920621	chr18:60253388	G	A	1	0.9376	0.99493	Body fat percentage	EFO_0007800	Neale B	UKBB	European	2017	0.01757	0.002027	4.389e-18	+	331117	0	331117	1	IVNT	Neale-B_UKBB_EUR_2017
rs28822480	rs28822480	chr18:57924823	chr18:60257590	A	G	rs75199135	chr18:57920621	chr18:60253388	G	A	1	0.9376	0.99493	Body mass index	EFO_0004340	Neale B	UKBB	European	2017	0.03491	0.002615	1.215e-40	+	336107	0	336107	1	IVNT	Neale-B_UKBB_EUR_2017
rs28822480	rs28822480	chr18:57924823	chr18:60257590	A	G	rs75199135	chr18:57920621	chr18:60253388	G	A	1	0.9376	0.99493	Comparative body size at age 10	NCIT_C106497;NCIT_C19666	Neale B	UKBB	European	2017	0.01883	0.00181	2.365e-25	+	331693	0	331693	1	IVNT	Neale-B_UKBB_EUR_2017
rs28822480	rs28822480	chr18:57924823	chr18:60257590	A	G	rs75199135	chr18:57920621	chr18:60253388	G	A	1	0.9376	0.99493	Diabetes diagnosed by doctor	EFO_0000400	Neale B	UKBB	European	2017	0.00311	0.0005669	4.118e-08	+	336473	16183	320290	1	-	Neale-B_UKBB_EUR_2017
rs28822480	rs28822480	chr18:57924823	chr18:60257590	A	G	rs75199135	chr18:57920621	chr18:60253388	G	A	1	0.9376	0.99493	Hip circumference	EFO_0005093	Neale B	UKBB	European	2017	0.02924	0.002619	6.082e-29	+	336601	0	336601	1	IVNT	Neale-B_UKBB_EUR_2017
rs28822480	rs28822480	chr18:57924823	chr18:60257590	A	G	rs75199135	chr18:57920621	chr18:60253388	G	A	1	0.9376	0.99493	Impedance of arm left	-	Neale B	UKBB	European	2017	-0.02174	0.001867	2.526e-31	-	331292	0	331292	1	IVNT	Neale-B_UKBB_EUR_2017
rs28822480	rs28822480	chr18:57924823	chr18:60257590	A	G	rs75199135	chr18:57920621	chr18:60253388	G	A	1	0.9376	0.99493	Impedance of arm right	-	Neale B	UKBB	European	2017	-0.02152	0.001859	5.523e-31	-	331279	0	331279	1	IVNT	Neale-B_UKBB_EUR_2017
rs28822480	rs28822480	chr18:57924823	chr18:60257590	A	G	rs75199135	chr18:57920621	chr18:60253388	G	A	1	0.9376	0.99493	Impedance of leg left	-	Neale B	UKBB	European	2017	-0.03002	0.002411	1.363e-35	-	331296	0	331296	1	IVNT	Neale-B_UKBB_EUR_2017
rs28822480	rs28822480	chr18:57924823	chr18:60257590	A	G	rs75199135	chr18:57920621	chr18:60253388	G	A	1	0.9376	0.99493	Impedance of leg right	-	Neale B	UKBB	European	2017	-0.02882	0.002392	2.024e-33	-	331301	0	331301	1	IVNT	Neale-B_UKBB_EUR_2017
rs28822480	rs28822480	chr18:57924823	chr18:60257590	A	G	rs75199135	chr18:57920621	chr18:60253388	G	A	1	0.9376	0.99493	Impedance of whole body	NCIT_C137923	Neale B	UKBB	European	2017	-0.02682	0.002016	2.211e-40	-	331284	0	331284	1	IVNT	Neale-B_UKBB_EUR_2017
rs28822480	rs28822480	chr18:57924823	chr18:60257590	A	G	rs75199135	chr18:57920621	chr18:60253388	G	A	1	0.9376	0.99493	Leg fat mass left	-	Neale B	UKBB	European	2017	0.02486	0.00209	1.23e-32	+	331275	0	331275	1	IVNT	Neale-B_UKBB_EUR_2017
rs28822480	rs28822480	chr18:57924823	chr18:60257590	A	G	rs75199135	chr18:57920621	chr18:60253388	G	A	1	0.9376	0.99493	Leg fat mass right	-	Neale B	UKBB	European	2017	0.02522	0.002114	8.372e-33	+	331293	0	331293	1	IVNT	Neale-B_UKBB_EUR_2017
rs28822480	rs28822480	chr18:57924823	chr18:60257590	A	G	rs75199135	chr18:57920621	chr18:60253388	G	A	1	0.9376	0.99493	Leg fat percentage left	NCIT_C139218	Neale B	UKBB	European	2017	0.01472	0.001653	5.569e-19	+	331278	0	331278	1	IVNT	Neale-B_UKBB_EUR_2017
rs28822480	rs28822480	chr18:57924823	chr18:60257590	A	G	rs75199135	chr18:57920621	chr18:60253388	G	A	1	0.9376	0.99493	Leg fat percentage right	NCIT_C139218	Neale B	UKBB	European	2017	0.01482	0.001675	8.633e-19	+	331296	0	331296	1	IVNT	Neale-B_UKBB_EUR_2017
rs28822480	rs28822480	chr18:57924823	chr18:60257590	A	G	rs75199135	chr18:57920621	chr18:60253388	G	A	1	0.9376	0.99493	Leg fat-free mass left	-	Neale B	UKBB	European	2017	0.02332	0.001741	6.559e-41	+	331258	0	331258	1	IVNT	Neale-B_UKBB_EUR_2017
rs28822480	rs28822480	chr18:57924823	chr18:60257590	A	G	rs75199135	chr18:57920621	chr18:60253388	G	A	1	0.9376	0.99493	Leg fat-free mass right	-	Neale B	UKBB	European	2017	0.02251	0.00174	2.806e-38	+	331285	0	331285	1	IVNT	Neale-B_UKBB_EUR_2017
rs28822480	rs28822480	chr18:57924823	chr18:60257590	A	G	rs75199135	chr18:57920621	chr18:60253388	G	A	1	0.9376	0.99493	Leg predicted mass left	-	Neale B	UKBB	European	2017	0.02297	0.001729	2.804e-40	+	331253	0	331253	1	IVNT	Neale-B_UKBB_EUR_2017
rs28822480	rs28822480	chr18:57924823	chr18:60257590	A	G	rs75199135	chr18:57920621	chr18:60253388	G	A	1	0.9376	0.99493	Leg predicted mass right	-	Neale B	UKBB	European	2017	0.02235	0.001729	3.193e-38	+	331285	0	331285	1	IVNT	Neale-B_UKBB_EUR_2017
rs28822480	rs28822480	chr18:57924823	chr18:60257590	A	G	rs75199135	chr18:57920621	chr18:60253388	G	A	1	0.9376	0.99493	Medication for cholesterol, blood pressure or diabetes: cholesterol lowering medication	NCIT_C459	Neale B	UKBB	European	2017	0.009017	0.001652	4.829e-08	+	154702	35840	118862	1	-	Neale-B_UKBB_EUR_2017
rs28822480	rs28822480	chr18:57924823	chr18:60257590	A	G	rs75199135	chr18:57920621	chr18:60253388	G	A	1	0.9376	0.99493	Trunk fat mass	EFO_0005409	Neale B	UKBB	European	2017	0.02936	0.002662	2.817e-28	+	331093	0	331093	1	IVNT	Neale-B_UKBB_EUR_2017
rs28822480	rs28822480	chr18:57924823	chr18:60257590	A	G	rs75199135	chr18:57920621	chr18:60253388	G	A	1	0.9376	0.99493	Trunk fat percentage	NCIT_C139218	Neale B	UKBB	European	2017	0.01923	0.00243	2.538e-15	+	331113	0	331113	1	IVNT	Neale-B_UKBB_EUR_2017
rs28822480	rs28822480	chr18:57924823	chr18:60257590	A	G	rs75199135	chr18:57920621	chr18:60253388	G	A	1	0.9376	0.99493	Trunk fat-free mass	-	Neale B	UKBB	European	2017	0.02163	0.001665	1.439e-38	+	331030	0	331030	1	IVNT	Neale-B_UKBB_EUR_2017
rs28822480	rs28822480	chr18:57924823	chr18:60257590	A	G	rs75199135	chr18:57920621	chr18:60253388	G	A	1	0.9376	0.99493	Trunk predicted mass	-	Neale B	UKBB	European	2017	0.02152	0.00166	1.944e-38	+	330995	0	330995	1	IVNT	Neale-B_UKBB_EUR_2017
rs28822480	rs28822480	chr18:57924823	chr18:60257590	A	G	rs75199135	chr18:57920621	chr18:60253388	G	A	1	0.9376	0.99493	Vascular or heart problems diagnosed by doctor: none of the above	NCIT_C133298	Neale B	UKBB	European	2017	-0.006903	0.001208	1.1e-08	-	336683	236530	100153	1	-	Neale-B_UKBB_EUR_2017
rs28822480	rs28822480	chr18:57924823	chr18:60257590	A	G	rs75199135	chr18:57920621	chr18:60253388	G	A	1	0.9376	0.99493	Waist circumference	EFO_0004342	Neale B	UKBB	European	2017	0.02806	0.002342	4.557e-33	+	336639	0	336639	1	IVNT	Neale-B_UKBB_EUR_2017
rs28822480	rs28822480	chr18:57924823	chr18:60257590	A	G	rs75199135	chr18:57920621	chr18:60253388	G	A	1	0.9376	0.99493	Weight	EFO_0004338	Neale B	UKBB	European	2017	0.03346	0.00231	1.591e-47	+	336227	0	336227	1	IVNT	Neale-B_UKBB_EUR_2017
rs28822480	rs28822480	chr18:57924823	chr18:60257590	A	G	rs75199135	chr18:57920621	chr18:60253388	G	A	1	0.9376	0.99493	Whole body fat mass	-	Neale B	UKBB	European	2017	0.02956	0.00258	2.162e-30	+	330762	0	330762	1	IVNT	Neale-B_UKBB_EUR_2017
rs28822480	rs28822480	chr18:57924823	chr18:60257590	A	G	rs75199135	chr18:57920621	chr18:60253388	G	A	1	0.9376	0.99493	Whole body fat-free mass	-	Neale B	UKBB	European	2017	0.02279	0.001672	2.552e-42	+	331291	0	331291	1	IVNT	Neale-B_UKBB_EUR_2017
rs28822480	rs28822480	chr18:57924823	chr18:60257590	A	G	rs75199135	chr18:57920621	chr18:60253388	G	A	1	0.9376	0.99493	Whole body water mass	-	Neale B	UKBB	European	2017	0.02276	0.001674	4.547e-42	+	331315	0	331315	1	IVNT	Neale-B_UKBB_EUR_2017
rs28822480	rs28822480	chr18:57924823	chr18:60257590	A	G	rs718475	chr18:57937459	chr18:60270226	G	A	1	0.91903	0.98983	Body mass index in physically active females	EFO_0004340	GIANT	28448500	Mixed	2017	0.035	0.0064	3.75e-08	+	71199	0	71199	53	IVNT	GIANT_BMI-Active-F_Mixed_2017
rs28822480	rs28822480	chr18:57924823	chr18:60257590	A	G	rs718475	chr18:57937459	chr18:60270226	G	A	1	0.91903	0.98983	Body mass index in physically active males	EFO_0004340	GIANT	28448500	Mixed	2017	0.0578	0.0078	1.67e-13	+	46124	0	46124	52	IVNT	GIANT_BMI-Active-M_Mixed_2017
rs28822480	rs28822480	chr18:57924823	chr18:60257590	A	G	rs718475	chr18:57937459	chr18:60270226	G	A	1	0.91903	0.98983	Body mass index in physically active indivdiuals	EFO_0004340	GIANT	28448500	European	2017	0.0431	0.0053	3.6e-16	+	109889	0	109889	57	IVNT	GIANT_BMI-Active_EUR_2017
rs28822480	rs28822480	chr18:57924823	chr18:60257590	A	G	rs718475	chr18:57937459	chr18:60270226	G	A	1	0.91903	0.98983	Body mass index in physically active indivdiuals	EFO_0004340	GIANT	28448500	Mixed	2017	0.0432	0.0052	7.66e-17	+	116804	0	116804	60	IVNT	GIANT_BMI-Active_Mixed_2017
rs28822480	rs28822480	chr18:57924823	chr18:60257590	A	G	rs718475	chr18:57937459	chr18:60270226	G	A	1	0.91903	0.98983	Body mass index in females	EFO_0004340	GIANT	25673413	Mixed	2015	0.0331	0.0053	4.23e-10	+	131402	0	131402	107	IVNT	GIANT_BMI-F_Mixed_2015
rs28822480	rs28822480	chr18:57924823	chr18:60257590	A	G	rs718475	chr18:57937459	chr18:60270226	G	A	1	0.91903	0.98983	Body mass index in males greater than 50 years of age	EFO_0004340	GIANT	26426971	European	2015	0.036	0.0062	4.2e-09	+	73696	0	73696	114	IVNT	GIANT_BMI-M-GT-50_EUR_2015
rs28822480	rs28822480	chr18:57924823	chr18:60257590	A	G	rs718475	chr18:57937459	chr18:60270226	G	A	1	0.91903	0.98983	Body mass index in males	EFO_0004340	GIANT	23754948	European	2013	0.045	0.0072	4.23e-10	+	58612	0	58612	46	IVNT	GIANT_BMI-M_EUR_2013
rs28822480	rs28822480	chr18:57924823	chr18:60257590	A	G	rs718475	chr18:57937459	chr18:60270226	G	A	1	0.91903	0.98983	Body mass index in males	EFO_0004340	GIANT	25673413	Mixed	2015	0.0372	0.0057	6.741e-11	+	103963	0	103963	106	IVNT	GIANT_BMI-M_Mixed_2015
rs28822480	rs28822480	chr18:57924823	chr18:60257590	A	G	rs718475	chr18:57937459	chr18:60270226	G	A	1	0.91903	0.98983	Body mass index in male non-smokers	EFO_0004340	GIANT	28443625	Mixed	2017	0.0541	0.007	1.557e-14	+	58478	0	58478	72	IVNT	GIANT_BMI-Non-smokers-M_Mixed_2017
rs28822480	rs28822480	chr18:57924823	chr18:60257590	A	G	rs718475	chr18:57937459	chr18:60270226	G	A	1	0.91903	0.98983	Body mass index in non-smokers	EFO_0004340	GIANT	28443625	European	2017	0.0348	0.005	4.579e-12	+	128185	0	128185	73	IVNT	GIANT_BMI-Non-smokers_EUR_2017
rs28822480	rs28822480	chr18:57924823	chr18:60257590	A	G	rs718475	chr18:57937459	chr18:60270226	G	A	1	0.91903	0.98983	Body mass index in non-smokers	EFO_0004340	GIANT	28443625	Mixed	2017	0.0371	0.0047	4.356e-15	+	146719	0	146719	79	IVNT	GIANT_BMI-Non-smokers_Mixed_2017
rs28822480	rs28822480	chr18:57924823	chr18:60257590	A	G	rs718475	chr18:57937459	chr18:60270226	G	A	1	0.91903	0.98983	Body mass index ajusted for physical activity in females	EFO_0004340	GIANT	28448500	Mixed	2017	0.0332	0.0058	1.26e-08	+	91109	0	91109	53	IVNT	GIANT_BMI-adjusted-PA-F_Mixed_2017
rs28822480	rs28822480	chr18:57924823	chr18:60257590	A	G	rs718475	chr18:57937459	chr18:60270226	G	A	1	0.91903	0.98983	Body mass index adjsuted for physical activity in males	EFO_0004340	GIANT	28448500	Mixed	2017	0.0577	0.0068	1.45e-17	+	63368	0	63368	52	IVNT	GIANT_BMI-adjusted-PA-M_Mixed_2017
rs28822480	rs28822480	chr18:57924823	chr18:60257590	A	G	rs718475	chr18:57937459	chr18:60270226	G	A	1	0.91903	0.98983	Body mass index adjusted for physical activity	EFO_0004340	GIANT	28448500	European	2017	0.0421	0.0048	1.81e-18	+	141021	0	141021	57	IVNT	GIANT_BMI-adjusted-PA_EUR_2017
rs28822480	rs28822480	chr18:57924823	chr18:60257590	A	G	rs718475	chr18:57937459	chr18:60270226	G	A	1	0.91903	0.98983	Body mass index adjusted for physical activity	EFO_0004340	GIANT	28448500	Mixed	2017	0.0433	0.0046	6.06e-21	+	154477	0	154477	60	IVNT	GIANT_BMI-adjusted-PA_Mixed_2017
rs28822480	rs28822480	chr18:57924823	chr18:60257590	A	G	rs718475	chr18:57937459	chr18:60270226	G	A	1	0.91903	0.98983	Body mass index adjusted for smoking in males	EFO_0004340	GIANT	28443625	Mixed	2017	0.0536	0.0062	3.396e-18	+	76942	0	76942	72	IVNT	GIANT_BMI-adjusted-Smoking-M_Mixed_2017
rs28822480	rs28822480	chr18:57924823	chr18:60257590	A	G	rs718475	chr18:57937459	chr18:60270226	G	A	1	0.91903	0.98983	Body mass index adjusted for smoking	EFO_0004340	GIANT	28443625	European	2017	0.0345	0.0044	2.782e-15	+	163137	0	163137	73	IVNT	GIANT_BMI-adjusted-Smoking_EUR_2017
rs28822480	rs28822480	chr18:57924823	chr18:60257590	A	G	rs718475	chr18:57937459	chr18:60270226	G	A	1	0.91903	0.98983	Body mass index adjusted for smoking	EFO_0004340	GIANT	28443625	Mixed	2017	0.0365	0.0042	3.472e-18	+	185151	0	185151	79	IVNT	GIANT_BMI-adjusted-Smoking_Mixed_2017
rs28822480	rs28822480	chr18:57924823	chr18:60257590	A	G	rs718475	chr18:57937459	chr18:60270226	G	A	1	0.91903	0.98983	Body mass index	EFO_0004340	Speliotes EK	20935630	European	2010	NA	NA	2.24e-11	NA	123853	0	123853	46	IVNT	GIANT_BMI_EUR_2010
rs28822480	rs28822480	chr18:57924823	chr18:60257590	A	G	rs718475	chr18:57937459	chr18:60270226	G	A	1	0.91903	0.98983	Body mass index	EFO_0004340	GIANT	23754948	European	2013	0.03614	0.004982	4.04e-13	+	126564	0	126564	46	IVNT	GIANT_BMI_EUR_2013
rs28822480	rs28822480	chr18:57924823	chr18:60257590	A	G	rs718475	chr18:57937459	chr18:60270226	G	A	1	0.91903	0.98983	Body mass index	EFO_0004340	GIANT	25673413	European	2015	0.0353	0.0042	4.287e-17	+	232655	0	232655	114	IVNT	GIANT_BMI_EUR_2015
rs28822480	rs28822480	chr18:57924823	chr18:60257590	A	G	rs718475	chr18:57937459	chr18:60270226	G	A	1	0.91903	0.98983	Body mass index	EFO_0004340	GIANT	25673413	Mixed	2015	0.035	0.0041	1.382e-17	+	234817	0	234817	125	IVNT	GIANT_BMI_Mixed_2015
rs28822480	rs28822480	chr18:57924823	chr18:60257590	A	G	rs718475	chr18:57937459	chr18:60270226	G	A	1	0.91903	0.98983	Hip circumference	EFO_0005093	GIANT	25673412	European	2015	0.034	0.0051	4.5e-11	+	145001	0	145001	101	IVNT	GIANT_Hip_EUR_2015
rs28822480	rs28822480	chr18:57924823	chr18:60257590	A	G	rs718475	chr18:57937459	chr18:60270226	G	A	1	0.91903	0.98983	Hip circumference	EFO_0005093	GIANT	25673412	Mixed	2015	0.034	0.0051	4.5e-11	+	145001	0	145001	101	IVNT	GIANT_Hip_Mixed_2015
rs28822480	rs28822480	chr18:57924823	chr18:60257590	A	G	rs718475	chr18:57937459	chr18:60270226	G	A	1	0.91903	0.98983	Obesity class 1	EFO_0001073	GIANT	23563607	European	2013	0.092	0.014	7.4e-11	+	95778	31967	63810	51	log OR	GIANT_Obesity-C1_EUR_2013
rs28822480	rs28822480	chr18:57924823	chr18:60257590	A	G	rs718475	chr18:57937459	chr18:60270226	G	A	1	0.91903	0.98983	Overweight	EFO_0005935	GIANT	23563607	European	2013	0.064	0.01	3.1e-10	+	155372	90560	64812	51	log OR	GIANT_Overweight_EUR_2013
rs28822480	rs28822480	chr18:57924823	chr18:60257590	A	G	rs718475	chr18:57937459	chr18:60270226	G	A	1	0.91903	0.98983	Waist circumference in females	EFO_0004342	GIANT	25673412	Mixed	2015	0.033	0.0061	4.4e-08	+	92244	0	92244	101	IVNT	GIANT_WC-F_Mixed_2015
rs28822480	rs28822480	chr18:57924823	chr18:60257590	A	G	rs718475	chr18:57937459	chr18:60270226	G	A	1	0.91903	0.98983	Waist circumference in males	EFO_0004342	GIANT	23754948	European	2013	0.055	0.0086	1.07e-10	+	38302	0	38302	46	IVNT	GIANT_WC-M_EUR_2013
rs28822480	rs28822480	chr18:57924823	chr18:60257590	A	G	rs718475	chr18:57937459	chr18:60270226	G	A	1	0.91903	0.98983	Waist circumference in males	EFO_0004342	GIANT	25673412	Mixed	2015	0.041	0.007	5.1e-09	+	61401	0	61401	101	IVNT	GIANT_WC-M_Mixed_2015
rs28822480	rs28822480	chr18:57924823	chr18:60257590	A	G	rs718475	chr18:57937459	chr18:60270226	G	A	1	0.91903	0.98983	Waist circumference	EFO_0004342	GIANT	23754948	European	2013	0.03999	0.005857	8.669e-12	+	85620	0	85620	46	IVNT	GIANT_WC_EUR_2013
rs28822480	rs28822480	chr18:57924823	chr18:60257590	A	G	rs718475	chr18:57937459	chr18:60270226	G	A	1	0.91903	0.98983	Waist circumference	EFO_0004342	GIANT	25673412	European	2015	0.036	0.0048	4e-14	+	153347	0	153347	101	IVNT	GIANT_WC_EUR_2015
rs28822480	rs28822480	chr18:57924823	chr18:60257590	A	G	rs718475	chr18:57937459	chr18:60270226	G	A	1	0.91903	0.98983	Waist circumference	EFO_0004342	GIANT	25673412	Mixed	2015	0.036	0.0048	4e-14	+	153347	0	153347	101	IVNT	GIANT_WC_Mixed_2015
rs28822480	rs28822480	chr18:57924823	chr18:60257590	A	G	rs718475	chr18:57937459	chr18:60270226	G	A	1	0.91903	0.98983	Weight in males	HP_0012041;HP_0000033	GIANT	23754948	European	2013	0.049	0.0073	2.24e-11	+	58317	0	58317	46	IVNT	GIANT_Weight-M_EUR_2013
rs28822480	rs28822480	chr18:57924823	chr18:60257590	A	G	rs718475	chr18:57937459	chr18:60270226	G	A	1	0.91903	0.98983	Weight	EFO_0004338	GIANT	23754948	European	2013	0.03962	0.005052	4.427e-15	+	125904	0	125904	46	IVNT	GIANT_Weight_EUR_2013
rs28822480	rs28822480	chr18:57924823	chr18:60257590	A	G	rs718475	chr18:57937459	chr18:60270226	G	A	1	0.91903	0.98983	Body mass index	EFO_0004340	Speliotes EK	20935630	European	2010	NA	NA	2.24e-11	NA	123865	-	-	-	-	GRASP
rs28822480	rs28822480	chr18:57924823	chr18:60257590	A	G	rs718475	chr18:57937459	chr18:60270226	G	A	1	0.91903	0.98983	Arm fat mass left	-	Neale B	UKBB	European	2017	0.03252	0.002577	1.654e-36	+	331164	0	331164	1	IVNT	Neale-B_UKBB_EUR_2017
rs28822480	rs28822480	chr18:57924823	chr18:60257590	A	G	rs718475	chr18:57937459	chr18:60270226	G	A	1	0.91903	0.98983	Arm fat mass right	-	Neale B	UKBB	European	2017	0.03247	0.002576	2.001e-36	+	331226	0	331226	1	IVNT	Neale-B_UKBB_EUR_2017
rs28822480	rs28822480	chr18:57924823	chr18:60257590	A	G	rs718475	chr18:57937459	chr18:60270226	G	A	1	0.91903	0.98983	Arm fat percentage left	NCIT_C139218	Neale B	UKBB	European	2017	0.0194	0.00199	1.899e-22	+	331198	0	331198	1	IVNT	Neale-B_UKBB_EUR_2017
rs28822480	rs28822480	chr18:57924823	chr18:60257590	A	G	rs718475	chr18:57937459	chr18:60270226	G	A	1	0.91903	0.98983	Arm fat percentage right	NCIT_C139218	Neale B	UKBB	European	2017	0.01975	0.002	5.182e-23	+	331249	0	331249	1	IVNT	Neale-B_UKBB_EUR_2017
rs28822480	rs28822480	chr18:57924823	chr18:60257590	A	G	rs718475	chr18:57937459	chr18:60270226	G	A	1	0.91903	0.98983	Arm fat-free mass left	-	Neale B	UKBB	European	2017	0.02282	0.001672	1.981e-42	+	331159	0	331159	1	IVNT	Neale-B_UKBB_EUR_2017
rs28822480	rs28822480	chr18:57924823	chr18:60257590	A	G	rs718475	chr18:57937459	chr18:60270226	G	A	1	0.91903	0.98983	Arm fat-free mass right	-	Neale B	UKBB	European	2017	0.02132	0.001638	1.06e-38	+	331221	0	331221	1	IVNT	Neale-B_UKBB_EUR_2017
rs28822480	rs28822480	chr18:57924823	chr18:60257590	A	G	rs718475	chr18:57937459	chr18:60270226	G	A	1	0.91903	0.98983	Arm predicted mass left	-	Neale B	UKBB	European	2017	0.02242	0.001665	2.732e-41	+	331146	0	331146	1	IVNT	Neale-B_UKBB_EUR_2017
rs28822480	rs28822480	chr18:57924823	chr18:60257590	A	G	rs718475	chr18:57937459	chr18:60270226	G	A	1	0.91903	0.98983	Arm predicted mass right	-	Neale B	UKBB	European	2017	0.02124	0.001632	1.057e-38	+	331216	0	331216	1	IVNT	Neale-B_UKBB_EUR_2017
rs28822480	rs28822480	chr18:57924823	chr18:60257590	A	G	rs718475	chr18:57937459	chr18:60270226	G	A	1	0.91903	0.98983	Basal metabolic rate	EFO_0007777	Neale B	UKBB	European	2017	0.02446	0.001743	1.048e-44	+	331307	0	331307	1	IVNT	Neale-B_UKBB_EUR_2017
rs28822480	rs28822480	chr18:57924823	chr18:60257590	A	G	rs718475	chr18:57937459	chr18:60270226	G	A	1	0.91903	0.98983	Body fat percentage	EFO_0007800	Neale B	UKBB	European	2017	0.01825	0.002016	1.387e-19	+	331117	0	331117	1	IVNT	Neale-B_UKBB_EUR_2017
rs28822480	rs28822480	chr18:57924823	chr18:60257590	A	G	rs718475	chr18:57937459	chr18:60270226	G	A	1	0.91903	0.98983	Body mass index	EFO_0004340	Neale B	UKBB	European	2017	0.03528	0.002601	6.611e-42	+	336107	0	336107	1	IVNT	Neale-B_UKBB_EUR_2017
rs28822480	rs28822480	chr18:57924823	chr18:60257590	A	G	rs718475	chr18:57937459	chr18:60270226	G	A	1	0.91903	0.98983	Comparative body size at age 10	NCIT_C106497;NCIT_C19666	Neale B	UKBB	European	2017	0.01898	0.0018	5.317e-26	+	331693	0	331693	1	IVNT	Neale-B_UKBB_EUR_2017
rs28822480	rs28822480	chr18:57924823	chr18:60257590	A	G	rs718475	chr18:57937459	chr18:60270226	G	A	1	0.91903	0.98983	Hip circumference	EFO_0005093	Neale B	UKBB	European	2017	0.03002	0.002604	9.386e-31	+	336601	0	336601	1	IVNT	Neale-B_UKBB_EUR_2017
rs28822480	rs28822480	chr18:57924823	chr18:60257590	A	G	rs718475	chr18:57937459	chr18:60270226	G	A	1	0.91903	0.98983	Impedance of arm left	-	Neale B	UKBB	European	2017	-0.02156	0.001857	3.567e-31	-	331292	0	331292	1	IVNT	Neale-B_UKBB_EUR_2017
rs28822480	rs28822480	chr18:57924823	chr18:60257590	A	G	rs718475	chr18:57937459	chr18:60270226	G	A	1	0.91903	0.98983	Impedance of arm right	-	Neale B	UKBB	European	2017	-0.02121	0.001849	1.883e-30	-	331279	0	331279	1	IVNT	Neale-B_UKBB_EUR_2017
rs28822480	rs28822480	chr18:57924823	chr18:60257590	A	G	rs718475	chr18:57937459	chr18:60270226	G	A	1	0.91903	0.98983	Impedance of leg left	-	Neale B	UKBB	European	2017	-0.02944	0.002397	1.152e-34	-	331296	0	331296	1	IVNT	Neale-B_UKBB_EUR_2017
rs28822480	rs28822480	chr18:57924823	chr18:60257590	A	G	rs718475	chr18:57937459	chr18:60270226	G	A	1	0.91903	0.98983	Impedance of leg right	-	Neale B	UKBB	European	2017	-0.0283	0.002379	1.273e-32	-	331301	0	331301	1	IVNT	Neale-B_UKBB_EUR_2017
rs28822480	rs28822480	chr18:57924823	chr18:60257590	A	G	rs718475	chr18:57937459	chr18:60270226	G	A	1	0.91903	0.98983	Impedance of whole body	NCIT_C137923	Neale B	UKBB	European	2017	-0.02638	0.002005	1.546e-39	-	331284	0	331284	1	IVNT	Neale-B_UKBB_EUR_2017
rs28822480	rs28822480	chr18:57924823	chr18:60257590	A	G	rs718475	chr18:57937459	chr18:60270226	G	A	1	0.91903	0.98983	Leg fat mass left	-	Neale B	UKBB	European	2017	0.02539	0.002078	2.605e-34	+	331275	0	331275	1	IVNT	Neale-B_UKBB_EUR_2017
rs28822480	rs28822480	chr18:57924823	chr18:60257590	A	G	rs718475	chr18:57937459	chr18:60270226	G	A	1	0.91903	0.98983	Leg fat mass right	-	Neale B	UKBB	European	2017	0.02568	0.002102	2.631e-34	+	331293	0	331293	1	IVNT	Neale-B_UKBB_EUR_2017
rs28822480	rs28822480	chr18:57924823	chr18:60257590	A	G	rs718475	chr18:57937459	chr18:60270226	G	A	1	0.91903	0.98983	Leg fat percentage left	NCIT_C139218	Neale B	UKBB	European	2017	0.01515	0.001644	3.129e-20	+	331278	0	331278	1	IVNT	Neale-B_UKBB_EUR_2017
rs28822480	rs28822480	chr18:57924823	chr18:60257590	A	G	rs718475	chr18:57937459	chr18:60270226	G	A	1	0.91903	0.98983	Leg fat percentage right	NCIT_C139218	Neale B	UKBB	European	2017	0.0152	0.001665	7.2e-20	+	331296	0	331296	1	IVNT	Neale-B_UKBB_EUR_2017
rs28822480	rs28822480	chr18:57924823	chr18:60257590	A	G	rs718475	chr18:57937459	chr18:60270226	G	A	1	0.91903	0.98983	Leg fat-free mass left	-	Neale B	UKBB	European	2017	0.02325	0.001731	4.096e-41	+	331258	0	331258	1	IVNT	Neale-B_UKBB_EUR_2017
rs28822480	rs28822480	chr18:57924823	chr18:60257590	A	G	rs718475	chr18:57937459	chr18:60270226	G	A	1	0.91903	0.98983	Leg fat-free mass right	-	Neale B	UKBB	European	2017	0.02234	0.001731	3.969e-38	+	331285	0	331285	1	IVNT	Neale-B_UKBB_EUR_2017
rs28822480	rs28822480	chr18:57924823	chr18:60257590	A	G	rs718475	chr18:57937459	chr18:60270226	G	A	1	0.91903	0.98983	Leg predicted mass left	-	Neale B	UKBB	European	2017	0.02291	0.001719	1.687e-40	+	331253	0	331253	1	IVNT	Neale-B_UKBB_EUR_2017
rs28822480	rs28822480	chr18:57924823	chr18:60257590	A	G	rs718475	chr18:57937459	chr18:60270226	G	A	1	0.91903	0.98983	Leg predicted mass right	-	Neale B	UKBB	European	2017	0.02219	0.001719	4.189e-38	+	331285	0	331285	1	IVNT	Neale-B_UKBB_EUR_2017
rs28822480	rs28822480	chr18:57924823	chr18:60257590	A	G	rs718475	chr18:57937459	chr18:60270226	G	A	1	0.91903	0.98983	Trunk fat mass	EFO_0005409	Neale B	UKBB	European	2017	0.03006	0.002647	7e-30	+	331093	0	331093	1	IVNT	Neale-B_UKBB_EUR_2017
rs28822480	rs28822480	chr18:57924823	chr18:60257590	A	G	rs718475	chr18:57937459	chr18:60270226	G	A	1	0.91903	0.98983	Trunk fat percentage	NCIT_C139218	Neale B	UKBB	European	2017	0.02003	0.002417	1.147e-16	+	331113	0	331113	1	IVNT	Neale-B_UKBB_EUR_2017
rs28822480	rs28822480	chr18:57924823	chr18:60257590	A	G	rs718475	chr18:57937459	chr18:60270226	G	A	1	0.91903	0.98983	Trunk fat-free mass	-	Neale B	UKBB	European	2017	0.0215	0.001656	1.598e-38	+	331030	0	331030	1	IVNT	Neale-B_UKBB_EUR_2017
rs28822480	rs28822480	chr18:57924823	chr18:60257590	A	G	rs718475	chr18:57937459	chr18:60270226	G	A	1	0.91903	0.98983	Trunk predicted mass	-	Neale B	UKBB	European	2017	0.02138	0.001651	2.313e-38	+	330995	0	330995	1	IVNT	Neale-B_UKBB_EUR_2017
rs28822480	rs28822480	chr18:57924823	chr18:60257590	A	G	rs718475	chr18:57937459	chr18:60270226	G	A	1	0.91903	0.98983	Waist circumference	EFO_0004342	Neale B	UKBB	European	2017	0.02828	0.002329	6.285e-34	+	336639	0	336639	1	IVNT	Neale-B_UKBB_EUR_2017
rs28822480	rs28822480	chr18:57924823	chr18:60257590	A	G	rs718475	chr18:57937459	chr18:60270226	G	A	1	0.91903	0.98983	Weight	EFO_0004338	Neale B	UKBB	European	2017	0.03367	0.002297	1.266e-48	+	336227	0	336227	1	IVNT	Neale-B_UKBB_EUR_2017
rs28822480	rs28822480	chr18:57924823	chr18:60257590	A	G	rs718475	chr18:57937459	chr18:60270226	G	A	1	0.91903	0.98983	Whole body fat mass	-	Neale B	UKBB	European	2017	0.03031	0.002565	3.272e-32	+	330762	0	330762	1	IVNT	Neale-B_UKBB_EUR_2017
rs28822480	rs28822480	chr18:57924823	chr18:60257590	A	G	rs718475	chr18:57937459	chr18:60270226	G	A	1	0.91903	0.98983	Whole body fat-free mass	-	Neale B	UKBB	European	2017	0.02271	0.001663	1.747e-42	+	331291	0	331291	1	IVNT	Neale-B_UKBB_EUR_2017
rs28822480	rs28822480	chr18:57924823	chr18:60257590	A	G	rs718475	chr18:57937459	chr18:60270226	G	A	1	0.91903	0.98983	Whole body water mass	-	Neale B	UKBB	European	2017	0.02268	0.001665	3.104e-42	+	331315	0	331315	1	IVNT	Neale-B_UKBB_EUR_2017
rs28822480	rs28822480	chr18:57924823	chr18:60257590	A	G	rs17773329	chr18:57944239	chr18:60277006	G	A	1	0.91506	0.9949	Body mass index in physically active females	EFO_0004340	GIANT	28448500	Mixed	2017	0.0352	0.0055	2.02e-10	+	88465	0	88465	53	IVNT	GIANT_BMI-Active-F_Mixed_2017
rs28822480	rs28822480	chr18:57924823	chr18:60257590	A	G	rs17773329	chr18:57944239	chr18:60277006	G	A	1	0.91506	0.9949	Body mass index in physically active males	EFO_0004340	GIANT	28448500	Mixed	2017	0.0491	0.0066	8.09e-14	+	61056	0	61056	52	IVNT	GIANT_BMI-Active-M_Mixed_2017
rs28822480	rs28822480	chr18:57924823	chr18:60257590	A	G	rs17773329	chr18:57944239	chr18:60277006	G	A	1	0.91506	0.9949	Body mass index in physically active indivdiuals	EFO_0004340	GIANT	28448500	European	2017	0.04	0.0045	1.03e-18	+	137029	0	137029	57	IVNT	GIANT_BMI-Active_EUR_2017
rs28822480	rs28822480	chr18:57924823	chr18:60257590	A	G	rs17773329	chr18:57944239	chr18:60277006	G	A	1	0.91506	0.9949	Body mass index in physically active indivdiuals	EFO_0004340	GIANT	28448500	Mixed	2017	0.0402	0.0044	6.03e-20	+	149002	0	149002	60	IVNT	GIANT_BMI-Active_Mixed_2017
rs28822480	rs28822480	chr18:57924823	chr18:60257590	A	G	rs17773329	chr18:57944239	chr18:60277006	G	A	1	0.91506	0.9949	Body mass index in females greater than 50 years of age	EFO_0004340	GIANT	26426971	European	2015	0.03	0.0051	7.7e-09	+	104908	0	104908	114	IVNT	GIANT_BMI-F-GT-50_EUR_2015
rs28822480	rs28822480	chr18:57924823	chr18:60257590	A	G	rs17773329	chr18:57944239	chr18:60277006	G	A	1	0.91506	0.9949	Body mass index in females less than or equal to 50 years of age	EFO_0004340	GIANT	26426971	European	2015	0.04	0.0064	3.4e-10	+	65116	0	65116	114	IVNT	GIANT_BMI-F-LE-50_EUR_2015
rs28822480	rs28822480	chr18:57924823	chr18:60257590	A	G	rs17773329	chr18:57944239	chr18:60277006	G	A	1	0.91506	0.9949	Body mass index in females	EFO_0004340	GIANT	25673413	Mixed	2015	0.0336	0.0043	4.25e-15	+	170836	0	170836	107	IVNT	GIANT_BMI-F_Mixed_2015
rs28822480	rs28822480	chr18:57924823	chr18:60257590	A	G	rs17773329	chr18:57944239	chr18:60277006	G	A	1	0.91506	0.9949	Body mass index in males less than or equal to 50 years of age	EFO_0004340	GIANT	26426971	European	2015	0.042	0.0073	8.9e-09	+	49938	0	49938	114	IVNT	GIANT_BMI-M-LE-50_EUR_2015
rs28822480	rs28822480	chr18:57924823	chr18:60257590	A	G	rs17773329	chr18:57944239	chr18:60277006	G	A	1	0.91506	0.9949	Body mass index in males	EFO_0004340	GIANT	23754948	European	2013	0.044	0.0069	1.22e-10	+	58614	0	58614	46	IVNT	GIANT_BMI-M_EUR_2013
rs28822480	rs28822480	chr18:57924823	chr18:60257590	A	G	rs17773329	chr18:57944239	chr18:60277006	G	A	1	0.91506	0.9949	Body mass index in males	EFO_0004340	GIANT	25673413	Mixed	2015	0.0319	0.0044	3.597e-13	+	151271	0	151271	106	IVNT	GIANT_BMI-M_Mixed_2015
rs28822480	rs28822480	chr18:57924823	chr18:60257590	A	G	rs17773329	chr18:57944239	chr18:60277006	G	A	1	0.91506	0.9949	Body mass index in female non-smokers	EFO_0004340	GIANT	28443625	Mixed	2017	0.0288	0.0053	4.46e-08	+	110577	0	110577	73	IVNT	GIANT_BMI-Non-smokers-F_Mixed_2017
rs28822480	rs28822480	chr18:57924823	chr18:60257590	A	G	rs17773329	chr18:57944239	chr18:60277006	G	A	1	0.91506	0.9949	Body mass index in male non-smokers	EFO_0004340	GIANT	28443625	Mixed	2017	0.0426	0.0059	3.675e-13	+	77286	0	77286	72	IVNT	GIANT_BMI-Non-smokers-M_Mixed_2017
rs28822480	rs28822480	chr18:57924823	chr18:60257590	A	G	rs17773329	chr18:57944239	chr18:60277006	G	A	1	0.91506	0.9949	Body mass index in non-smokers	EFO_0004340	GIANT	28443625	European	2017	0.0311	0.0043	3.053e-13	+	163318	0	163318	73	IVNT	GIANT_BMI-Non-smokers_EUR_2017
rs28822480	rs28822480	chr18:57924823	chr18:60257590	A	G	rs17773329	chr18:57944239	chr18:60277006	G	A	1	0.91506	0.9949	Body mass index in non-smokers	EFO_0004340	GIANT	28443625	Mixed	2017	0.0342	0.0041	3.646e-17	+	187864	0	187864	79	IVNT	GIANT_BMI-Non-smokers_Mixed_2017
rs28822480	rs28822480	chr18:57924823	chr18:60257590	A	G	rs17773329	chr18:57944239	chr18:60277006	G	A	1	0.91506	0.9949	Body mass index in smokers	EFO_0004340	GIANT	28443625	European	2017	0.0429	0.0078	3.338e-08	+	45510	0	45510	73	IVNT	GIANT_BMI-Smokers_EUR_2017
rs28822480	rs28822480	chr18:57924823	chr18:60257590	A	G	rs17773329	chr18:57944239	chr18:60277006	G	A	1	0.91506	0.9949	Body mass index in smokers	EFO_0004340	GIANT	28443625	Mixed	2017	0.0434	0.0075	8.11e-09	+	50393	0	50393	79	IVNT	GIANT_BMI-Smokers_Mixed_2017
rs28822480	rs28822480	chr18:57924823	chr18:60257590	A	G	rs17773329	chr18:57944239	chr18:60277006	G	A	1	0.91506	0.9949	Body mass index ajusted for physical activity in females	EFO_0004340	GIANT	28448500	Mixed	2017	0.0368	0.005	2.06e-13	+	115049	0	115049	53	IVNT	GIANT_BMI-adjusted-PA-F_Mixed_2017
rs28822480	rs28822480	chr18:57924823	chr18:60257590	A	G	rs17773329	chr18:57944239	chr18:60277006	G	A	1	0.91506	0.9949	Body mass index adjsuted for physical activity in males	EFO_0004340	GIANT	28448500	Mixed	2017	0.0485	0.0056	4.39e-18	+	83831	0	83831	52	IVNT	GIANT_BMI-adjusted-PA-M_Mixed_2017
rs28822480	rs28822480	chr18:57924823	chr18:60257590	A	G	rs17773329	chr18:57944239	chr18:60277006	G	A	1	0.91506	0.9949	Body mass index adjusted for physical activity	EFO_0004340	GIANT	28448500	European	2017	0.0405	0.004	1.54e-23	+	178870	0	178870	57	IVNT	GIANT_BMI-adjusted-PA_EUR_2017
rs28822480	rs28822480	chr18:57924823	chr18:60257590	A	G	rs17773329	chr18:57944239	chr18:60277006	G	A	1	0.91506	0.9949	Body mass index adjusted for physical activity	EFO_0004340	GIANT	28448500	Mixed	2017	0.0418	0.0039	3.52e-27	+	198880	0	198880	60	IVNT	GIANT_BMI-adjusted-PA_Mixed_2017
rs28822480	rs28822480	chr18:57924823	chr18:60257590	A	G	rs17773329	chr18:57944239	chr18:60277006	G	A	1	0.91506	0.9949	Body mass index adjusted for smoking in females	EFO_0004340	GIANT	28443625	Mixed	2017	0.0314	0.0047	2.97e-11	+	136212	0	136212	73	IVNT	GIANT_BMI-adjusted-Smoking-F_Mixed_2017
rs28822480	rs28822480	chr18:57924823	chr18:60257590	A	G	rs17773329	chr18:57944239	chr18:60277006	G	A	1	0.91506	0.9949	Body mass index adjusted for smoking in males	EFO_0004340	GIANT	28443625	Mixed	2017	0.0432	0.0052	5.38e-17	+	101543	0	101543	72	IVNT	GIANT_BMI-adjusted-Smoking-M_Mixed_2017
rs28822480	rs28822480	chr18:57924823	chr18:60257590	A	G	rs17773329	chr18:57944239	chr18:60277006	G	A	1	0.91506	0.9949	Body mass index adjusted for smoking	EFO_0004340	GIANT	28443625	European	2017	0.0333	0.0037	1.768e-19	+	208915	0	208915	73	IVNT	GIANT_BMI-adjusted-Smoking_EUR_2017
rs28822480	rs28822480	chr18:57924823	chr18:60257590	A	G	rs17773329	chr18:57944239	chr18:60277006	G	A	1	0.91506	0.9949	Body mass index adjusted for smoking	EFO_0004340	GIANT	28443625	Mixed	2017	0.0359	0.0035	3.138e-24	+	237755	0	237755	79	IVNT	GIANT_BMI-adjusted-Smoking_Mixed_2017
rs28822480	rs28822480	chr18:57924823	chr18:60257590	A	G	rs17773329	chr18:57944239	chr18:60277006	G	A	1	0.91506	0.9949	Body mass index	EFO_0004340	Speliotes EK	20935630	European	2010	NA	NA	2.28e-12	NA	123857	0	123857	46	IVNT	GIANT_BMI_EUR_2010
rs28822480	rs28822480	chr18:57924823	chr18:60257590	A	G	rs17773329	chr18:57944239	chr18:60277006	G	A	1	0.91506	0.9949	Body mass index	EFO_0004340	GIANT	23754948	European	2013	0.03679	0.004807	1.938e-14	+	126568	0	126568	46	IVNT	GIANT_BMI_EUR_2013
rs28822480	rs28822480	chr18:57924823	chr18:60257590	A	G	rs17773329	chr18:57944239	chr18:60277006	G	A	1	0.91506	0.9949	Body mass index	EFO_0004340	GIANT	25673413	European	2015	0.0329	0.0034	1.532e-22	+	319396	0	319396	114	IVNT	GIANT_BMI_EUR_2015
rs28822480	rs28822480	chr18:57924823	chr18:60257590	A	G	rs17773329	chr18:57944239	chr18:60277006	G	A	1	0.91506	0.9949	Body mass index	EFO_0004340	GIANT	25673413	Mixed	2015	0.0336	0.0033	9.449e-25	+	334931	0	334931	125	IVNT	GIANT_BMI_Mixed_2015
rs28822480	rs28822480	chr18:57924823	chr18:60257590	A	G	rs17773329	chr18:57944239	chr18:60277006	G	A	1	0.91506	0.9949	Hip circumference in females	EFO_0005093	GIANT	25673412	Mixed	2015	0.034	0.005	6.7e-12	+	123326	0	123326	101	IVNT	GIANT_Hip-F_Mixed_2015
rs28822480	rs28822480	chr18:57924823	chr18:60257590	A	G	rs17773329	chr18:57944239	chr18:60277006	G	A	1	0.91506	0.9949	Hip circumference in males	EFO_0005093	GIANT	25673412	Mixed	2015	0.037	0.0053	2.8e-12	+	98886	0	98886	101	IVNT	GIANT_Hip-M_Mixed_2015
rs28822480	rs28822480	chr18:57924823	chr18:60257590	A	G	rs17773329	chr18:57944239	chr18:60277006	G	A	1	0.91506	0.9949	Hip circumference	EFO_0005093	GIANT	25673412	European	2015	0.035	0.0039	4.3e-19	+	211271	0	211271	101	IVNT	GIANT_Hip_EUR_2015
rs28822480	rs28822480	chr18:57924823	chr18:60257590	A	G	rs17773329	chr18:57944239	chr18:60277006	G	A	1	0.91506	0.9949	Hip circumference	EFO_0005093	GIANT	25673412	Mixed	2015	0.036	0.0038	4.1e-21	+	224141	0	224141	101	IVNT	GIANT_Hip_Mixed_2015
rs28822480	rs28822480	chr18:57924823	chr18:60257590	A	G	rs17773329	chr18:57944239	chr18:60277006	G	A	1	0.91506	0.9949	Obesity class 1	EFO_0001073	GIANT	23563607	European	2013	0.091	0.013	1.3e-11	+	96694	32005	64689	51	log OR	GIANT_Obesity-C1_EUR_2013
rs28822480	rs28822480	chr18:57924823	chr18:60257590	A	G	rs17773329	chr18:57944239	chr18:60277006	G	A	1	0.91506	0.9949	Overweight	EFO_0005935	GIANT	23563607	European	2013	0.064	0.0097	4e-11	+	155502	90606	64896	51	log OR	GIANT_Overweight_EUR_2013
rs28822480	rs28822480	chr18:57924823	chr18:60257590	A	G	rs17773329	chr18:57944239	chr18:60277006	G	A	1	0.91506	0.9949	Waist circumference in females	EFO_0004342	GIANT	25673412	Mixed	2015	0.035	0.0047	9.3e-14	+	132643	0	132643	101	IVNT	GIANT_WC-F_Mixed_2015
rs28822480	rs28822480	chr18:57924823	chr18:60257590	A	G	rs17773329	chr18:57944239	chr18:60277006	G	A	1	0.91506	0.9949	Waist circumference in males	EFO_0004342	GIANT	23754948	European	2013	0.051	0.0083	8.69e-10	+	38303	0	38303	46	IVNT	GIANT_WC-M_EUR_2013
rs28822480	rs28822480	chr18:57924823	chr18:60257590	A	G	rs17773329	chr18:57944239	chr18:60277006	G	A	1	0.91506	0.9949	Waist circumference in males	EFO_0004342	GIANT	25673412	Mixed	2015	0.035	0.0051	2.6e-12	+	108486	0	108486	101	IVNT	GIANT_WC-M_Mixed_2015
rs28822480	rs28822480	chr18:57924823	chr18:60257590	A	G	rs17773329	chr18:57944239	chr18:60277006	G	A	1	0.91506	0.9949	Waist circumference	EFO_0004342	GIANT	23754948	European	2013	0.03879	0.005684	8.866e-12	+	85622	0	85622	46	IVNT	GIANT_WC_EUR_2013
rs28822480	rs28822480	chr18:57924823	chr18:60257590	A	G	rs17773329	chr18:57944239	chr18:60277006	G	A	1	0.91506	0.9949	Waist circumference	EFO_0004342	GIANT	25673412	European	2015	0.033	0.0037	1.2e-19	+	230165	0	230165	101	IVNT	GIANT_WC_EUR_2015
rs28822480	rs28822480	chr18:57924823	chr18:60257590	A	G	rs17773329	chr18:57944239	chr18:60277006	G	A	1	0.91506	0.9949	Waist circumference	EFO_0004342	GIANT	25673412	Mixed	2015	0.035	0.0036	3.2e-22	+	240995	0	240995	101	IVNT	GIANT_WC_Mixed_2015
rs28822480	rs28822480	chr18:57924823	chr18:60257590	A	G	rs17773329	chr18:57944239	chr18:60277006	G	A	1	0.91506	0.9949	Weight in males	HP_0012041;HP_0000033	GIANT	23754948	European	2013	0.048	0.007	5.64e-12	+	58319	0	58319	46	IVNT	GIANT_Weight-M_EUR_2013
rs28822480	rs28822480	chr18:57924823	chr18:60257590	A	G	rs17773329	chr18:57944239	chr18:60277006	G	A	1	0.91506	0.9949	Weight	EFO_0004338	GIANT	23754948	European	2013	0.0408	0.004878	6.044e-17	+	125908	0	125908	46	IVNT	GIANT_Weight_EUR_2013
rs28822480	rs28822480	chr18:57924823	chr18:60257590	A	G	rs17773329	chr18:57944239	chr18:60277006	G	A	1	0.91506	0.9949	Body mass index	EFO_0004340	Speliotes EK	20935630	European	2010	NA	NA	2.28e-12	NA	123865	-	-	-	-	GRASP
rs28822480	rs28822480	chr18:57924823	chr18:60257590	A	G	rs17773329	chr18:57944239	chr18:60277006	G	A	1	0.91506	0.9949	Arm fat mass left	-	Neale B	UKBB	European	2017	0.03097	0.002579	3.217e-33	+	331164	0	331164	1	IVNT	Neale-B_UKBB_EUR_2017
rs28822480	rs28822480	chr18:57924823	chr18:60257590	A	G	rs17773329	chr18:57944239	chr18:60277006	G	A	1	0.91506	0.9949	Arm fat mass right	-	Neale B	UKBB	European	2017	0.03105	0.002578	2.1e-33	+	331226	0	331226	1	IVNT	Neale-B_UKBB_EUR_2017
rs28822480	rs28822480	chr18:57924823	chr18:60257590	A	G	rs17773329	chr18:57944239	chr18:60277006	G	A	1	0.91506	0.9949	Arm fat percentage left	NCIT_C139218	Neale B	UKBB	European	2017	0.01845	0.001992	1.997e-20	+	331198	0	331198	1	IVNT	Neale-B_UKBB_EUR_2017
rs28822480	rs28822480	chr18:57924823	chr18:60257590	A	G	rs17773329	chr18:57944239	chr18:60277006	G	A	1	0.91506	0.9949	Arm fat percentage right	NCIT_C139218	Neale B	UKBB	European	2017	0.01884	0.002001	4.694e-21	+	331249	0	331249	1	IVNT	Neale-B_UKBB_EUR_2017
rs28822480	rs28822480	chr18:57924823	chr18:60257590	A	G	rs17773329	chr18:57944239	chr18:60277006	G	A	1	0.91506	0.9949	Arm fat-free mass left	-	Neale B	UKBB	European	2017	0.02183	0.001673	6.547e-39	+	331159	0	331159	1	IVNT	Neale-B_UKBB_EUR_2017
rs28822480	rs28822480	chr18:57924823	chr18:60257590	A	G	rs17773329	chr18:57944239	chr18:60277006	G	A	1	0.91506	0.9949	Arm fat-free mass right	-	Neale B	UKBB	European	2017	0.0203	0.001639	3.286e-35	+	331221	0	331221	1	IVNT	Neale-B_UKBB_EUR_2017
rs28822480	rs28822480	chr18:57924823	chr18:60257590	A	G	rs17773329	chr18:57944239	chr18:60277006	G	A	1	0.91506	0.9949	Arm predicted mass left	-	Neale B	UKBB	European	2017	0.02146	0.001666	6.146e-38	+	331146	0	331146	1	IVNT	Neale-B_UKBB_EUR_2017
rs28822480	rs28822480	chr18:57924823	chr18:60257590	A	G	rs17773329	chr18:57944239	chr18:60277006	G	A	1	0.91506	0.9949	Arm predicted mass right	-	Neale B	UKBB	European	2017	0.02024	0.001634	2.987e-35	+	331216	0	331216	1	IVNT	Neale-B_UKBB_EUR_2017
rs28822480	rs28822480	chr18:57924823	chr18:60257590	A	G	rs17773329	chr18:57944239	chr18:60277006	G	A	1	0.91506	0.9949	Basal metabolic rate	EFO_0007777	Neale B	UKBB	European	2017	0.02353	0.001745	1.834e-41	+	331307	0	331307	1	IVNT	Neale-B_UKBB_EUR_2017
rs28822480	rs28822480	chr18:57924823	chr18:60257590	A	G	rs17773329	chr18:57944239	chr18:60277006	G	A	1	0.91506	0.9949	Body fat percentage	EFO_0007800	Neale B	UKBB	European	2017	0.01741	0.002018	6.28e-18	+	331117	0	331117	1	IVNT	Neale-B_UKBB_EUR_2017
rs28822480	rs28822480	chr18:57924823	chr18:60257590	A	G	rs17773329	chr18:57944239	chr18:60277006	G	A	1	0.91506	0.9949	Body mass index	EFO_0004340	Neale B	UKBB	European	2017	0.03366	0.002603	2.955e-38	+	336107	0	336107	1	IVNT	Neale-B_UKBB_EUR_2017
rs28822480	rs28822480	chr18:57924823	chr18:60257590	A	G	rs17773329	chr18:57944239	chr18:60277006	G	A	1	0.91506	0.9949	Comparative body size at age 10	NCIT_C106497;NCIT_C19666	Neale B	UKBB	European	2017	0.01826	0.001801	3.78e-24	+	331693	0	331693	1	IVNT	Neale-B_UKBB_EUR_2017
rs28822480	rs28822480	chr18:57924823	chr18:60257590	A	G	rs17773329	chr18:57944239	chr18:60277006	G	A	1	0.91506	0.9949	Hip circumference	EFO_0005093	Neale B	UKBB	European	2017	0.02859	0.002606	5.179e-28	+	336601	0	336601	1	IVNT	Neale-B_UKBB_EUR_2017
rs28822480	rs28822480	chr18:57924823	chr18:60257590	A	G	rs17773329	chr18:57944239	chr18:60277006	G	A	1	0.91506	0.9949	Impedance of arm left	-	Neale B	UKBB	European	2017	-0.02037	0.001858	5.827e-28	-	331292	0	331292	1	IVNT	Neale-B_UKBB_EUR_2017
rs28822480	rs28822480	chr18:57924823	chr18:60257590	A	G	rs17773329	chr18:57944239	chr18:60277006	G	A	1	0.91506	0.9949	Impedance of arm right	-	Neale B	UKBB	European	2017	-0.01992	0.00185	5.095e-27	-	331279	0	331279	1	IVNT	Neale-B_UKBB_EUR_2017
rs28822480	rs28822480	chr18:57924823	chr18:60257590	A	G	rs17773329	chr18:57944239	chr18:60277006	G	A	1	0.91506	0.9949	Impedance of leg left	-	Neale B	UKBB	European	2017	-0.02799	0.002399	1.941e-31	-	331296	0	331296	1	IVNT	Neale-B_UKBB_EUR_2017
rs28822480	rs28822480	chr18:57924823	chr18:60257590	A	G	rs17773329	chr18:57944239	chr18:60277006	G	A	1	0.91506	0.9949	Impedance of leg right	-	Neale B	UKBB	European	2017	-0.02696	0.002381	9.958e-30	-	331301	0	331301	1	IVNT	Neale-B_UKBB_EUR_2017
rs28822480	rs28822480	chr18:57924823	chr18:60257590	A	G	rs17773329	chr18:57944239	chr18:60277006	G	A	1	0.91506	0.9949	Impedance of whole body	NCIT_C137923	Neale B	UKBB	European	2017	-0.0251	0.002006	6.703e-36	-	331284	0	331284	1	IVNT	Neale-B_UKBB_EUR_2017
rs28822480	rs28822480	chr18:57924823	chr18:60257590	A	G	rs17773329	chr18:57944239	chr18:60277006	G	A	1	0.91506	0.9949	Leg fat mass left	-	Neale B	UKBB	European	2017	0.02424	0.00208	2.138e-31	+	331275	0	331275	1	IVNT	Neale-B_UKBB_EUR_2017
rs28822480	rs28822480	chr18:57924823	chr18:60257590	A	G	rs17773329	chr18:57944239	chr18:60277006	G	A	1	0.91506	0.9949	Leg fat mass right	-	Neale B	UKBB	European	2017	0.02443	0.002104	3.615e-31	+	331293	0	331293	1	IVNT	Neale-B_UKBB_EUR_2017
rs28822480	rs28822480	chr18:57924823	chr18:60257590	A	G	rs17773329	chr18:57944239	chr18:60277006	G	A	1	0.91506	0.9949	Leg fat percentage left	NCIT_C139218	Neale B	UKBB	European	2017	0.01445	0.001645	1.634e-18	+	331278	0	331278	1	IVNT	Neale-B_UKBB_EUR_2017
rs28822480	rs28822480	chr18:57924823	chr18:60257590	A	G	rs17773329	chr18:57944239	chr18:60277006	G	A	1	0.91506	0.9949	Leg fat percentage right	NCIT_C139218	Neale B	UKBB	European	2017	0.01447	0.001667	3.842e-18	+	331296	0	331296	1	IVNT	Neale-B_UKBB_EUR_2017
rs28822480	rs28822480	chr18:57924823	chr18:60257590	A	G	rs17773329	chr18:57944239	chr18:60277006	G	A	1	0.91506	0.9949	Leg fat-free mass left	-	Neale B	UKBB	European	2017	0.02236	0.001733	4.275e-38	+	331258	0	331258	1	IVNT	Neale-B_UKBB_EUR_2017
rs28822480	rs28822480	chr18:57924823	chr18:60257590	A	G	rs17773329	chr18:57944239	chr18:60277006	G	A	1	0.91506	0.9949	Leg fat-free mass right	-	Neale B	UKBB	European	2017	0.02148	0.001732	2.583e-35	+	331285	0	331285	1	IVNT	Neale-B_UKBB_EUR_2017
rs28822480	rs28822480	chr18:57924823	chr18:60257590	A	G	rs17773329	chr18:57944239	chr18:60277006	G	A	1	0.91506	0.9949	Leg predicted mass left	-	Neale B	UKBB	European	2017	0.02202	0.001721	1.755e-37	+	331253	0	331253	1	IVNT	Neale-B_UKBB_EUR_2017
rs28822480	rs28822480	chr18:57924823	chr18:60257590	A	G	rs17773329	chr18:57944239	chr18:60277006	G	A	1	0.91506	0.9949	Leg predicted mass right	-	Neale B	UKBB	European	2017	0.02135	0.001721	2.334e-35	+	331285	0	331285	1	IVNT	Neale-B_UKBB_EUR_2017
rs28822480	rs28822480	chr18:57924823	chr18:60257590	A	G	rs17773329	chr18:57944239	chr18:60277006	G	A	1	0.91506	0.9949	Trunk fat mass	EFO_0005409	Neale B	UKBB	European	2017	0.02876	0.002649	1.857e-27	+	331093	0	331093	1	IVNT	Neale-B_UKBB_EUR_2017
rs28822480	rs28822480	chr18:57924823	chr18:60257590	A	G	rs17773329	chr18:57944239	chr18:60277006	G	A	1	0.91506	0.9949	Trunk fat percentage	NCIT_C139218	Neale B	UKBB	European	2017	0.01911	0.002419	2.786e-15	+	331113	0	331113	1	IVNT	Neale-B_UKBB_EUR_2017
rs28822480	rs28822480	chr18:57924823	chr18:60257590	A	G	rs17773329	chr18:57944239	chr18:60277006	G	A	1	0.91506	0.9949	Trunk fat-free mass	-	Neale B	UKBB	European	2017	0.02076	0.001657	5.438e-36	+	331030	0	331030	1	IVNT	Neale-B_UKBB_EUR_2017
rs28822480	rs28822480	chr18:57924823	chr18:60257590	A	G	rs17773329	chr18:57944239	chr18:60277006	G	A	1	0.91506	0.9949	Trunk predicted mass	-	Neale B	UKBB	European	2017	0.02066	0.001652	7.271e-36	+	330995	0	330995	1	IVNT	Neale-B_UKBB_EUR_2017
rs28822480	rs28822480	chr18:57924823	chr18:60257590	A	G	rs17773329	chr18:57944239	chr18:60277006	G	A	1	0.91506	0.9949	Waist circumference	EFO_0004342	Neale B	UKBB	European	2017	0.02744	0.00233	5.343e-32	+	336639	0	336639	1	IVNT	Neale-B_UKBB_EUR_2017
rs28822480	rs28822480	chr18:57924823	chr18:60257590	A	G	rs17773329	chr18:57944239	chr18:60277006	G	A	1	0.91506	0.9949	Weight	EFO_0004338	Neale B	UKBB	European	2017	0.03235	0.002299	5.962e-45	+	336227	0	336227	1	IVNT	Neale-B_UKBB_EUR_2017
rs28822480	rs28822480	chr18:57924823	chr18:60257590	A	G	rs17773329	chr18:57944239	chr18:60277006	G	A	1	0.91506	0.9949	Whole body fat mass	-	Neale B	UKBB	European	2017	0.02895	0.002567	1.715e-29	+	330762	0	330762	1	IVNT	Neale-B_UKBB_EUR_2017
rs28822480	rs28822480	chr18:57924823	chr18:60257590	A	G	rs17773329	chr18:57944239	chr18:60277006	G	A	1	0.91506	0.9949	Whole body fat-free mass	-	Neale B	UKBB	European	2017	0.02188	0.001664	1.789e-39	+	331291	0	331291	1	IVNT	Neale-B_UKBB_EUR_2017
rs28822480	rs28822480	chr18:57924823	chr18:60257590	A	G	rs17773329	chr18:57944239	chr18:60277006	G	A	1	0.91506	0.9949	Whole body water mass	-	Neale B	UKBB	European	2017	0.0218	0.001666	4.182e-39	+	331315	0	331315	1	IVNT	Neale-B_UKBB_EUR_2017
rs28822480	rs28822480	chr18:57924823	chr18:60257590	A	G	rs56163207	chr18:57939298	chr18:60272065	G	A	1	0.90628	0.99488	Arm fat mass left	-	Neale B	UKBB	European	2017	0.03289	0.002574	2.182e-37	+	331164	0	331164	1	IVNT	Neale-B_UKBB_EUR_2017
rs28822480	rs28822480	chr18:57924823	chr18:60257590	A	G	rs56163207	chr18:57939298	chr18:60272065	G	A	1	0.90628	0.99488	Arm fat mass right	-	Neale B	UKBB	European	2017	0.0329	0.002573	2.036e-37	+	331226	0	331226	1	IVNT	Neale-B_UKBB_EUR_2017
rs28822480	rs28822480	chr18:57924823	chr18:60257590	A	G	rs56163207	chr18:57939298	chr18:60272065	G	A	1	0.90628	0.99488	Arm fat percentage left	NCIT_C139218	Neale B	UKBB	European	2017	0.0197	0.001988	3.884e-23	+	331198	0	331198	1	IVNT	Neale-B_UKBB_EUR_2017
rs28822480	rs28822480	chr18:57924823	chr18:60257590	A	G	rs56163207	chr18:57939298	chr18:60272065	G	A	1	0.90628	0.99488	Arm fat percentage right	NCIT_C139218	Neale B	UKBB	European	2017	0.02012	0.001997	7.156e-24	+	331249	0	331249	1	IVNT	Neale-B_UKBB_EUR_2017
rs28822480	rs28822480	chr18:57924823	chr18:60257590	A	G	rs56163207	chr18:57939298	chr18:60272065	G	A	1	0.90628	0.99488	Arm fat-free mass left	-	Neale B	UKBB	European	2017	0.02304	0.00167	2.756e-43	+	331159	0	331159	1	IVNT	Neale-B_UKBB_EUR_2017
rs28822480	rs28822480	chr18:57924823	chr18:60257590	A	G	rs56163207	chr18:57939298	chr18:60272065	G	A	1	0.90628	0.99488	Arm fat-free mass right	-	Neale B	UKBB	European	2017	0.02146	0.001636	2.736e-39	+	331221	0	331221	1	IVNT	Neale-B_UKBB_EUR_2017
rs28822480	rs28822480	chr18:57924823	chr18:60257590	A	G	rs56163207	chr18:57939298	chr18:60272065	G	A	1	0.90628	0.99488	Arm predicted mass left	-	Neale B	UKBB	European	2017	0.02263	0.001663	3.74e-42	+	331146	0	331146	1	IVNT	Neale-B_UKBB_EUR_2017
rs28822480	rs28822480	chr18:57924823	chr18:60257590	A	G	rs56163207	chr18:57939298	chr18:60272065	G	A	1	0.90628	0.99488	Arm predicted mass right	-	Neale B	UKBB	European	2017	0.02139	0.001631	2.73e-39	+	331216	0	331216	1	IVNT	Neale-B_UKBB_EUR_2017
rs28822480	rs28822480	chr18:57924823	chr18:60257590	A	G	rs56163207	chr18:57939298	chr18:60272065	G	A	1	0.90628	0.99488	Basal metabolic rate	EFO_0007777	Neale B	UKBB	European	2017	0.02465	0.001741	1.708e-45	+	331307	0	331307	1	IVNT	Neale-B_UKBB_EUR_2017
rs28822480	rs28822480	chr18:57924823	chr18:60257590	A	G	rs56163207	chr18:57939298	chr18:60272065	G	A	1	0.90628	0.99488	Body fat percentage	EFO_0007800	Neale B	UKBB	European	2017	0.01859	0.002014	2.636e-20	+	331117	0	331117	1	IVNT	Neale-B_UKBB_EUR_2017
rs28822480	rs28822480	chr18:57924823	chr18:60257590	A	G	rs56163207	chr18:57939298	chr18:60272065	G	A	1	0.90628	0.99488	Body mass index	EFO_0004340	Neale B	UKBB	European	2017	0.0357	0.002598	5.985e-43	+	336107	0	336107	1	IVNT	Neale-B_UKBB_EUR_2017
rs28822480	rs28822480	chr18:57924823	chr18:60257590	A	G	rs56163207	chr18:57939298	chr18:60272065	G	A	1	0.90628	0.99488	Comparative body size at age 10	NCIT_C106497;NCIT_C19666	Neale B	UKBB	European	2017	0.01909	0.001798	2.498e-26	+	331693	0	331693	1	IVNT	Neale-B_UKBB_EUR_2017
rs28822480	rs28822480	chr18:57924823	chr18:60257590	A	G	rs56163207	chr18:57939298	chr18:60272065	G	A	1	0.90628	0.99488	Hip circumference	EFO_0005093	Neale B	UKBB	European	2017	0.03033	0.002601	2.055e-31	+	336601	0	336601	1	IVNT	Neale-B_UKBB_EUR_2017
rs28822480	rs28822480	chr18:57924823	chr18:60257590	A	G	rs56163207	chr18:57939298	chr18:60272065	G	A	1	0.90628	0.99488	Impedance of arm left	-	Neale B	UKBB	European	2017	-0.0217	0.001855	1.279e-31	-	331292	0	331292	1	IVNT	Neale-B_UKBB_EUR_2017
rs28822480	rs28822480	chr18:57924823	chr18:60257590	A	G	rs56163207	chr18:57939298	chr18:60272065	G	A	1	0.90628	0.99488	Impedance of arm right	-	Neale B	UKBB	European	2017	-0.02127	0.001847	1.135e-30	-	331279	0	331279	1	IVNT	Neale-B_UKBB_EUR_2017
rs28822480	rs28822480	chr18:57924823	chr18:60257590	A	G	rs56163207	chr18:57939298	chr18:60272065	G	A	1	0.90628	0.99488	Impedance of leg left	-	Neale B	UKBB	European	2017	-0.02941	0.002395	1.169e-34	-	331296	0	331296	1	IVNT	Neale-B_UKBB_EUR_2017
rs28822480	rs28822480	chr18:57924823	chr18:60257590	A	G	rs56163207	chr18:57939298	chr18:60272065	G	A	1	0.90628	0.99488	Impedance of leg right	-	Neale B	UKBB	European	2017	-0.02842	0.002376	5.862e-33	-	331301	0	331301	1	IVNT	Neale-B_UKBB_EUR_2017
rs28822480	rs28822480	chr18:57924823	chr18:60257590	A	G	rs56163207	chr18:57939298	chr18:60272065	G	A	1	0.90628	0.99488	Impedance of whole body	NCIT_C137923	Neale B	UKBB	European	2017	-0.02646	0.002003	7.403e-40	-	331284	0	331284	1	IVNT	Neale-B_UKBB_EUR_2017
rs28822480	rs28822480	chr18:57924823	chr18:60257590	A	G	rs56163207	chr18:57939298	chr18:60272065	G	A	1	0.90628	0.99488	Leg fat mass left	-	Neale B	UKBB	European	2017	0.02567	0.002076	4.08e-35	+	331275	0	331275	1	IVNT	Neale-B_UKBB_EUR_2017
rs28822480	rs28822480	chr18:57924823	chr18:60257590	A	G	rs56163207	chr18:57939298	chr18:60272065	G	A	1	0.90628	0.99488	Leg fat mass right	-	Neale B	UKBB	European	2017	0.02592	0.0021	5.287e-35	+	331293	0	331293	1	IVNT	Neale-B_UKBB_EUR_2017
rs28822480	rs28822480	chr18:57924823	chr18:60257590	A	G	rs56163207	chr18:57939298	chr18:60272065	G	A	1	0.90628	0.99488	Leg fat percentage left	NCIT_C139218	Neale B	UKBB	European	2017	0.01545	0.001642	5.153e-21	+	331278	0	331278	1	IVNT	Neale-B_UKBB_EUR_2017
rs28822480	rs28822480	chr18:57924823	chr18:60257590	A	G	rs56163207	chr18:57939298	chr18:60272065	G	A	1	0.90628	0.99488	Leg fat percentage right	NCIT_C139218	Neale B	UKBB	European	2017	0.01543	0.001664	1.819e-20	+	331296	0	331296	1	IVNT	Neale-B_UKBB_EUR_2017
rs28822480	rs28822480	chr18:57924823	chr18:60257590	A	G	rs56163207	chr18:57939298	chr18:60272065	G	A	1	0.90628	0.99488	Leg fat-free mass left	-	Neale B	UKBB	European	2017	0.02337	0.001729	1.332e-41	+	331258	0	331258	1	IVNT	Neale-B_UKBB_EUR_2017
rs28822480	rs28822480	chr18:57924823	chr18:60257590	A	G	rs56163207	chr18:57939298	chr18:60272065	G	A	1	0.90628	0.99488	Leg fat-free mass right	-	Neale B	UKBB	European	2017	0.0225	0.001729	1.031e-38	+	331285	0	331285	1	IVNT	Neale-B_UKBB_EUR_2017
rs28822480	rs28822480	chr18:57924823	chr18:60257590	A	G	rs56163207	chr18:57939298	chr18:60272065	G	A	1	0.90628	0.99488	Leg predicted mass left	-	Neale B	UKBB	European	2017	0.02303	0.001718	5.541e-41	+	331253	0	331253	1	IVNT	Neale-B_UKBB_EUR_2017
rs28822480	rs28822480	chr18:57924823	chr18:60257590	A	G	rs56163207	chr18:57939298	chr18:60272065	G	A	1	0.90628	0.99488	Leg predicted mass right	-	Neale B	UKBB	European	2017	0.02234	0.001717	1.145e-38	+	331285	0	331285	1	IVNT	Neale-B_UKBB_EUR_2017
rs28822480	rs28822480	chr18:57924823	chr18:60257590	A	G	rs56163207	chr18:57939298	chr18:60272065	G	A	1	0.90628	0.99488	Trunk fat mass	EFO_0005409	Neale B	UKBB	European	2017	0.03051	0.002644	8.538e-31	+	331093	0	331093	1	IVNT	Neale-B_UKBB_EUR_2017
rs28822480	rs28822480	chr18:57924823	chr18:60257590	A	G	rs56163207	chr18:57939298	chr18:60272065	G	A	1	0.90628	0.99488	Trunk fat percentage	NCIT_C139218	Neale B	UKBB	European	2017	0.02042	0.002414	2.705e-17	+	331113	0	331113	1	IVNT	Neale-B_UKBB_EUR_2017
rs28822480	rs28822480	chr18:57924823	chr18:60257590	A	G	rs56163207	chr18:57939298	chr18:60272065	G	A	1	0.90628	0.99488	Trunk fat-free mass	-	Neale B	UKBB	European	2017	0.02165	0.001654	4.155e-39	+	331030	0	331030	1	IVNT	Neale-B_UKBB_EUR_2017
rs28822480	rs28822480	chr18:57924823	chr18:60257590	A	G	rs56163207	chr18:57939298	chr18:60272065	G	A	1	0.90628	0.99488	Trunk predicted mass	-	Neale B	UKBB	European	2017	0.02153	0.001649	6.03e-39	+	330995	0	330995	1	IVNT	Neale-B_UKBB_EUR_2017
rs28822480	rs28822480	chr18:57924823	chr18:60257590	A	G	rs56163207	chr18:57939298	chr18:60272065	G	A	1	0.90628	0.99488	Waist circumference	EFO_0004342	Neale B	UKBB	European	2017	0.02858	0.002326	1.08e-34	+	336639	0	336639	1	IVNT	Neale-B_UKBB_EUR_2017
rs28822480	rs28822480	chr18:57924823	chr18:60257590	A	G	rs56163207	chr18:57939298	chr18:60272065	G	A	1	0.90628	0.99488	Weight	EFO_0004338	Neale B	UKBB	European	2017	0.03404	0.002295	9.191e-50	+	336227	0	336227	1	IVNT	Neale-B_UKBB_EUR_2017
rs28822480	rs28822480	chr18:57924823	chr18:60257590	A	G	rs56163207	chr18:57939298	chr18:60272065	G	A	1	0.90628	0.99488	Whole body fat mass	-	Neale B	UKBB	European	2017	0.03072	0.002562	4.082e-33	+	330762	0	330762	1	IVNT	Neale-B_UKBB_EUR_2017
rs28822480	rs28822480	chr18:57924823	chr18:60257590	A	G	rs56163207	chr18:57939298	chr18:60272065	G	A	1	0.90628	0.99488	Whole body fat-free mass	-	Neale B	UKBB	European	2017	0.02287	0.001661	3.842e-43	+	331291	0	331291	1	IVNT	Neale-B_UKBB_EUR_2017
rs28822480	rs28822480	chr18:57924823	chr18:60257590	A	G	rs56163207	chr18:57939298	chr18:60272065	G	A	1	0.90628	0.99488	Whole body water mass	-	Neale B	UKBB	European	2017	0.02284	0.001663	6.571e-43	+	331315	0	331315	1	IVNT	Neale-B_UKBB_EUR_2017
rs28822480	rs28822480	chr18:57924823	chr18:60257590	A	G	rs73455634	chr18:57947519	chr18:60280286	G	A	1	0.90628	0.99488	Arm fat mass left	-	Neale B	UKBB	European	2017	0.03286	0.002574	2.507e-37	+	331164	0	331164	1	IVNT	Neale-B_UKBB_EUR_2017
rs28822480	rs28822480	chr18:57924823	chr18:60257590	A	G	rs73455634	chr18:57947519	chr18:60280286	G	A	1	0.90628	0.99488	Arm fat mass right	-	Neale B	UKBB	European	2017	0.03287	0.002573	2.315e-37	+	331226	0	331226	1	IVNT	Neale-B_UKBB_EUR_2017
rs28822480	rs28822480	chr18:57924823	chr18:60257590	A	G	rs73455634	chr18:57947519	chr18:60280286	G	A	1	0.90628	0.99488	Arm fat percentage left	NCIT_C139218	Neale B	UKBB	European	2017	0.01968	0.001988	4.173e-23	+	331198	0	331198	1	IVNT	Neale-B_UKBB_EUR_2017
rs28822480	rs28822480	chr18:57924823	chr18:60257590	A	G	rs73455634	chr18:57947519	chr18:60280286	G	A	1	0.90628	0.99488	Arm fat percentage right	NCIT_C139218	Neale B	UKBB	European	2017	0.0201	0.001997	8.254e-24	+	331249	0	331249	1	IVNT	Neale-B_UKBB_EUR_2017
rs28822480	rs28822480	chr18:57924823	chr18:60257590	A	G	rs73455634	chr18:57947519	chr18:60280286	G	A	1	0.90628	0.99488	Arm fat-free mass left	-	Neale B	UKBB	European	2017	0.023	0.00167	3.511e-43	+	331159	0	331159	1	IVNT	Neale-B_UKBB_EUR_2017
rs28822480	rs28822480	chr18:57924823	chr18:60257590	A	G	rs73455634	chr18:57947519	chr18:60280286	G	A	1	0.90628	0.99488	Arm fat-free mass right	-	Neale B	UKBB	European	2017	0.02145	0.001636	3.089e-39	+	331221	0	331221	1	IVNT	Neale-B_UKBB_EUR_2017
rs28822480	rs28822480	chr18:57924823	chr18:60257590	A	G	rs73455634	chr18:57947519	chr18:60280286	G	A	1	0.90628	0.99488	Arm predicted mass left	-	Neale B	UKBB	European	2017	0.0226	0.001663	4.998e-42	+	331146	0	331146	1	IVNT	Neale-B_UKBB_EUR_2017
rs28822480	rs28822480	chr18:57924823	chr18:60257590	A	G	rs73455634	chr18:57947519	chr18:60280286	G	A	1	0.90628	0.99488	Arm predicted mass right	-	Neale B	UKBB	European	2017	0.02139	0.001631	2.582e-39	+	331216	0	331216	1	IVNT	Neale-B_UKBB_EUR_2017
rs28822480	rs28822480	chr18:57924823	chr18:60257590	A	G	rs73455634	chr18:57947519	chr18:60280286	G	A	1	0.90628	0.99488	Basal metabolic rate	EFO_0007777	Neale B	UKBB	European	2017	0.02461	0.001741	2.502e-45	+	331307	0	331307	1	IVNT	Neale-B_UKBB_EUR_2017
rs28822480	rs28822480	chr18:57924823	chr18:60257590	A	G	rs73455634	chr18:57947519	chr18:60280286	G	A	1	0.90628	0.99488	Body fat percentage	EFO_0007800	Neale B	UKBB	European	2017	0.01861	0.002014	2.444e-20	+	331117	0	331117	1	IVNT	Neale-B_UKBB_EUR_2017
rs28822480	rs28822480	chr18:57924823	chr18:60257590	A	G	rs73455634	chr18:57947519	chr18:60280286	G	A	1	0.90628	0.99488	Body mass index	EFO_0004340	Neale B	UKBB	European	2017	0.03571	0.002598	5.626e-43	+	336107	0	336107	1	IVNT	Neale-B_UKBB_EUR_2017
rs28822480	rs28822480	chr18:57924823	chr18:60257590	A	G	rs73455634	chr18:57947519	chr18:60280286	G	A	1	0.90628	0.99488	Comparative body size at age 10	NCIT_C106497;NCIT_C19666	Neale B	UKBB	European	2017	0.01897	0.001797	4.879e-26	+	331693	0	331693	1	IVNT	Neale-B_UKBB_EUR_2017
rs28822480	rs28822480	chr18:57924823	chr18:60257590	A	G	rs73455634	chr18:57947519	chr18:60280286	G	A	1	0.90628	0.99488	Hip circumference	EFO_0005093	Neale B	UKBB	European	2017	0.03034	0.002601	1.906e-31	+	336601	0	336601	1	IVNT	Neale-B_UKBB_EUR_2017
rs28822480	rs28822480	chr18:57924823	chr18:60257590	A	G	rs73455634	chr18:57947519	chr18:60280286	G	A	1	0.90628	0.99488	Impedance of arm left	-	Neale B	UKBB	European	2017	-0.02173	0.001855	1.079e-31	-	331292	0	331292	1	IVNT	Neale-B_UKBB_EUR_2017
rs28822480	rs28822480	chr18:57924823	chr18:60257590	A	G	rs73455634	chr18:57947519	chr18:60280286	G	A	1	0.90628	0.99488	Impedance of arm right	-	Neale B	UKBB	European	2017	-0.02133	0.001847	7.405e-31	-	331279	0	331279	1	IVNT	Neale-B_UKBB_EUR_2017
rs28822480	rs28822480	chr18:57924823	chr18:60257590	A	G	rs73455634	chr18:57947519	chr18:60280286	G	A	1	0.90628	0.99488	Impedance of leg left	-	Neale B	UKBB	European	2017	-0.02937	0.002394	1.379e-34	-	331296	0	331296	1	IVNT	Neale-B_UKBB_EUR_2017
rs28822480	rs28822480	chr18:57924823	chr18:60257590	A	G	rs73455634	chr18:57947519	chr18:60280286	G	A	1	0.90628	0.99488	Impedance of leg right	-	Neale B	UKBB	European	2017	-0.02838	0.002376	7.264e-33	-	331301	0	331301	1	IVNT	Neale-B_UKBB_EUR_2017
rs28822480	rs28822480	chr18:57924823	chr18:60257590	A	G	rs73455634	chr18:57947519	chr18:60280286	G	A	1	0.90628	0.99488	Impedance of whole body	NCIT_C137923	Neale B	UKBB	European	2017	-0.02646	0.002002	7.588e-40	-	331284	0	331284	1	IVNT	Neale-B_UKBB_EUR_2017
rs28822480	rs28822480	chr18:57924823	chr18:60257590	A	G	rs73455634	chr18:57947519	chr18:60280286	G	A	1	0.90628	0.99488	Leg fat mass left	-	Neale B	UKBB	European	2017	0.02571	0.002076	3.215e-35	+	331275	0	331275	1	IVNT	Neale-B_UKBB_EUR_2017
rs28822480	rs28822480	chr18:57924823	chr18:60257590	A	G	rs73455634	chr18:57947519	chr18:60280286	G	A	1	0.90628	0.99488	Leg fat mass right	-	Neale B	UKBB	European	2017	0.02596	0.0021	4.078e-35	+	331293	0	331293	1	IVNT	Neale-B_UKBB_EUR_2017
rs28822480	rs28822480	chr18:57924823	chr18:60257590	A	G	rs73455634	chr18:57947519	chr18:60280286	G	A	1	0.90628	0.99488	Leg fat percentage left	NCIT_C139218	Neale B	UKBB	European	2017	0.0155	0.001642	3.865e-21	+	331278	0	331278	1	IVNT	Neale-B_UKBB_EUR_2017
rs28822480	rs28822480	chr18:57924823	chr18:60257590	A	G	rs73455634	chr18:57947519	chr18:60280286	G	A	1	0.90628	0.99488	Leg fat percentage right	NCIT_C139218	Neale B	UKBB	European	2017	0.01548	0.001663	1.333e-20	+	331296	0	331296	1	IVNT	Neale-B_UKBB_EUR_2017
rs28822480	rs28822480	chr18:57924823	chr18:60257590	A	G	rs73455634	chr18:57947519	chr18:60280286	G	A	1	0.90628	0.99488	Leg fat-free mass left	-	Neale B	UKBB	European	2017	0.02333	0.001729	1.765e-41	+	331258	0	331258	1	IVNT	Neale-B_UKBB_EUR_2017
rs28822480	rs28822480	chr18:57924823	chr18:60257590	A	G	rs73455634	chr18:57947519	chr18:60280286	G	A	1	0.90628	0.99488	Leg fat-free mass right	-	Neale B	UKBB	European	2017	0.02245	0.001729	1.489e-38	+	331285	0	331285	1	IVNT	Neale-B_UKBB_EUR_2017
rs28822480	rs28822480	chr18:57924823	chr18:60257590	A	G	rs73455634	chr18:57947519	chr18:60280286	G	A	1	0.90628	0.99488	Leg predicted mass left	-	Neale B	UKBB	European	2017	0.02299	0.001717	7.356e-41	+	331253	0	331253	1	IVNT	Neale-B_UKBB_EUR_2017
rs28822480	rs28822480	chr18:57924823	chr18:60257590	A	G	rs73455634	chr18:57947519	chr18:60280286	G	A	1	0.90628	0.99488	Leg predicted mass right	-	Neale B	UKBB	European	2017	0.02229	0.001717	1.634e-38	+	331285	0	331285	1	IVNT	Neale-B_UKBB_EUR_2017
rs28822480	rs28822480	chr18:57924823	chr18:60257590	A	G	rs73455634	chr18:57947519	chr18:60280286	G	A	1	0.90628	0.99488	Trunk fat mass	EFO_0005409	Neale B	UKBB	European	2017	0.03051	0.002644	8.713e-31	+	331093	0	331093	1	IVNT	Neale-B_UKBB_EUR_2017
rs28822480	rs28822480	chr18:57924823	chr18:60257590	A	G	rs73455634	chr18:57947519	chr18:60280286	G	A	1	0.90628	0.99488	Trunk fat percentage	NCIT_C139218	Neale B	UKBB	European	2017	0.02042	0.002414	2.688e-17	+	331113	0	331113	1	IVNT	Neale-B_UKBB_EUR_2017
rs28822480	rs28822480	chr18:57924823	chr18:60257590	A	G	rs73455634	chr18:57947519	chr18:60280286	G	A	1	0.90628	0.99488	Trunk fat-free mass	-	Neale B	UKBB	European	2017	0.02158	0.001654	6.631e-39	+	331030	0	331030	1	IVNT	Neale-B_UKBB_EUR_2017
rs28822480	rs28822480	chr18:57924823	chr18:60257590	A	G	rs73455634	chr18:57947519	chr18:60280286	G	A	1	0.90628	0.99488	Trunk predicted mass	-	Neale B	UKBB	European	2017	0.02146	0.001649	1.022e-38	+	330995	0	330995	1	IVNT	Neale-B_UKBB_EUR_2017
rs28822480	rs28822480	chr18:57924823	chr18:60257590	A	G	rs73455634	chr18:57947519	chr18:60280286	G	A	1	0.90628	0.99488	Waist circumference	EFO_0004342	Neale B	UKBB	European	2017	0.02856	0.002326	1.209e-34	+	336639	0	336639	1	IVNT	Neale-B_UKBB_EUR_2017
rs28822480	rs28822480	chr18:57924823	chr18:60257590	A	G	rs73455634	chr18:57947519	chr18:60280286	G	A	1	0.90628	0.99488	Weight	EFO_0004338	Neale B	UKBB	European	2017	0.03401	0.002295	1.12e-49	+	336227	0	336227	1	IVNT	Neale-B_UKBB_EUR_2017
rs28822480	rs28822480	chr18:57924823	chr18:60257590	A	G	rs73455634	chr18:57947519	chr18:60280286	G	A	1	0.90628	0.99488	Whole body fat mass	-	Neale B	UKBB	European	2017	0.03074	0.002562	3.803e-33	+	330762	0	330762	1	IVNT	Neale-B_UKBB_EUR_2017
rs28822480	rs28822480	chr18:57924823	chr18:60257590	A	G	rs73455634	chr18:57947519	chr18:60280286	G	A	1	0.90628	0.99488	Whole body fat-free mass	-	Neale B	UKBB	European	2017	0.02282	0.001661	6.005e-43	+	331291	0	331291	1	IVNT	Neale-B_UKBB_EUR_2017
rs28822480	rs28822480	chr18:57924823	chr18:60257590	A	G	rs73455634	chr18:57947519	chr18:60280286	G	A	1	0.90628	0.99488	Whole body water mass	-	Neale B	UKBB	European	2017	0.02279	0.001663	1.01e-42	+	331315	0	331315	1	IVNT	Neale-B_UKBB_EUR_2017
