# Supplementary material for: Genome-wide analysis of dental caries and periodontitis combining clinical and self-reported data
Source: Nat Commun. 2019 Jun 24;10:2773. doi: 10.1038/s41467-019-10630-1 (PMC6591304; doi:10.1038/s41467-019-10630-1)
Supplement: Supplementary file 7 — Supplementary Dataset 4 [file 41467_2019_10630_MOESM7_ESM.zip › rs57067187_PhenoScanner_GWAS.tsv]

snp	ref_rsid	ref_hg19_coordinates	ref_hg38_coordinates	ref_a1	ref_a2	rsid	hg19_coordinates	hg38_coordinates	a1	a2	proxy	r2	dprime	trait	efo	study	pmid	ancestry	year	beta	se	p	direction	n	n_cases	n_controls	n_studies	unit	dataset
rs57067187	rs57067187	chr17:79361332	chr17:81387532	C	T	rs57067187	chr17:79361332	chr17:81387532	C	T	0	1	1	Height	EFO_0004339	Neale B	UKBB	European	2017	0.01305	0.001792	3.267e-13	+	336474	0	336474	1	IVNT	Neale-B_UKBB_EUR_2017
rs57067187	rs57067187	chr17:79361332	chr17:81387532	C	T	rs57067187	chr17:79361332	chr17:81387532	C	T	0	1	1	Qualifications: college or university degree	EFO_0004784	Neale B	UKBB	European	2017	0.006552	0.001182	3.012e-08	+	334070	106305	227765	1	-	Neale-B_UKBB_EUR_2017
rs57067187	rs57067187	chr17:79361332	chr17:81387532	C	T	rs57067187	chr17:79361332	chr17:81387532	C	T	0	1	1	Time spent using computer	NCIT_C126240;NCIT_C72669	Neale B	UKBB	European	2017	0.01317	0.002232	3.636e-09	+	261987	0	261987	1	IVNT	Neale-B_UKBB_EUR_2017
rs57067187	rs57067187	chr17:79361332	chr17:81387532	C	T	rs7218794	chr17:79358678	chr17:81384878	G	A	1	0.99578	1	Height	EFO_0004339	Neale B	UKBB	European	2017	0.01304	0.001793	3.536e-13	+	336474	0	336474	1	IVNT	Neale-B_UKBB_EUR_2017
rs57067187	rs57067187	chr17:79361332	chr17:81387532	C	T	rs7218794	chr17:79358678	chr17:81384878	G	A	1	0.99578	1	Qualifications: college or university degree	EFO_0004784	Neale B	UKBB	European	2017	0.006492	0.001183	4.099e-08	+	334070	106305	227765	1	-	Neale-B_UKBB_EUR_2017
rs57067187	rs57067187	chr17:79361332	chr17:81387532	C	T	rs7218794	chr17:79358678	chr17:81384878	G	A	1	0.99578	1	Time spent using computer	NCIT_C126240;NCIT_C72669	Neale B	UKBB	European	2017	0.01294	0.002233	6.935e-09	+	261987	0	261987	1	IVNT	Neale-B_UKBB_EUR_2017
rs57067187	rs57067187	chr17:79361332	chr17:81387532	C	T	rs7218973	chr17:79358760	chr17:81384960	T	A	1	0.99578	1	Height	EFO_0004339	Neale B	UKBB	European	2017	0.01306	0.001793	3.321e-13	+	336474	0	336474	1	IVNT	Neale-B_UKBB_EUR_2017
rs57067187	rs57067187	chr17:79361332	chr17:81387532	C	T	rs7218973	chr17:79358760	chr17:81384960	T	A	1	0.99578	1	Qualifications: college or university degree	EFO_0004784	Neale B	UKBB	European	2017	0.006491	0.001183	4.109e-08	+	334070	106305	227765	1	-	Neale-B_UKBB_EUR_2017
rs57067187	rs57067187	chr17:79361332	chr17:81387532	C	T	rs7218973	chr17:79358760	chr17:81384960	T	A	1	0.99578	1	Time spent using computer	NCIT_C126240;NCIT_C72669	Neale B	UKBB	European	2017	0.01286	0.002233	8.509e-09	+	261987	0	261987	1	IVNT	Neale-B_UKBB_EUR_2017
rs57067187	rs57067187	chr17:79361332	chr17:81387532	C	T	rs113687775	chr17:79360509	chr17:81386709	A	C	1	0.9916	1	Height	EFO_0004339	Neale B	UKBB	European	2017	0.01308	0.001793	2.994e-13	+	336474	0	336474	1	IVNT	Neale-B_UKBB_EUR_2017
rs57067187	rs57067187	chr17:79361332	chr17:81387532	C	T	rs113687775	chr17:79360509	chr17:81386709	A	C	1	0.9916	1	Qualifications: college or university degree	EFO_0004784	Neale B	UKBB	European	2017	0.006527	0.001183	3.413e-08	+	334070	106305	227765	1	-	Neale-B_UKBB_EUR_2017
rs57067187	rs57067187	chr17:79361332	chr17:81387532	C	T	rs113687775	chr17:79360509	chr17:81386709	A	C	1	0.9916	1	Time spent using computer	NCIT_C126240;NCIT_C72669	Neale B	UKBB	European	2017	0.01313	0.002232	4.098e-09	+	261987	0	261987	1	IVNT	Neale-B_UKBB_EUR_2017
rs57067187	rs57067187	chr17:79361332	chr17:81387532	C	T	rs11649807	chr17:79357995	chr17:81384195	G	A	1	0.99158	0.99578	Height	EFO_0004339	Neale B	UKBB	European	2017	0.01292	0.001794	5.885e-13	+	336474	0	336474	1	IVNT	Neale-B_UKBB_EUR_2017
rs57067187	rs57067187	chr17:79361332	chr17:81387532	C	T	rs11649807	chr17:79357995	chr17:81384195	G	A	1	0.99158	0.99578	Qualifications: college or university degree	EFO_0004784	Neale B	UKBB	European	2017	0.006517	0.001183	3.641e-08	+	334070	106305	227765	1	-	Neale-B_UKBB_EUR_2017
rs57067187	rs57067187	chr17:79361332	chr17:81387532	C	T	rs11649807	chr17:79357995	chr17:81384195	G	A	1	0.99158	0.99578	Time spent using computer	NCIT_C126240;NCIT_C72669	Neale B	UKBB	European	2017	0.01288	0.002233	8.034e-09	+	261987	0	261987	1	IVNT	Neale-B_UKBB_EUR_2017
rs57067187	rs57067187	chr17:79361332	chr17:81387532	C	T	rs67596972	chr17:79357486	chr17:81383686	G	A	1	0.94179	0.9787	Height	EFO_0004339	Neale B	UKBB	European	2017	0.01251	0.001806	4.254e-12	+	336474	0	336474	1	IVNT	Neale-B_UKBB_EUR_2017
rs57067187	rs57067187	chr17:79361332	chr17:81387532	C	T	rs67596972	chr17:79357486	chr17:81383686	G	A	1	0.94179	0.9787	Qualifications: college or university degree	EFO_0004784	Neale B	UKBB	European	2017	0.006642	0.001191	2.478e-08	+	334070	106305	227765	1	-	Neale-B_UKBB_EUR_2017
rs57067187	rs57067187	chr17:79361332	chr17:81387532	C	T	rs67596972	chr17:79357486	chr17:81383686	G	A	1	0.94179	0.9787	Time spent using computer	NCIT_C126240;NCIT_C72669	Neale B	UKBB	European	2017	0.01326	0.002249	3.731e-09	+	261987	0	261987	1	IVNT	Neale-B_UKBB_EUR_2017
rs57067187	rs57067187	chr17:79361332	chr17:81387532	C	T	rs11658746	chr17:79356598	chr17:81382798	C	T	1	0.93782	0.98705	Height	EFO_0004339	Neale B	UKBB	European	2017	0.01264	0.001791	1.682e-12	+	336474	0	336474	1	IVNT	Neale-B_UKBB_EUR_2017
rs57067187	rs57067187	chr17:79361332	chr17:81387532	C	T	rs11658746	chr17:79356598	chr17:81382798	C	T	1	0.93782	0.98705	Qualifications: college or university degree	EFO_0004784	Neale B	UKBB	European	2017	0.006749	0.001182	1.125e-08	+	334070	106305	227765	1	-	Neale-B_UKBB_EUR_2017
rs57067187	rs57067187	chr17:79361332	chr17:81387532	C	T	rs11658746	chr17:79356598	chr17:81382798	C	T	1	0.93782	0.98705	Time spent using computer	NCIT_C126240;NCIT_C72669	Neale B	UKBB	European	2017	0.01317	0.002231	3.584e-09	+	261987	0	261987	1	IVNT	Neale-B_UKBB_EUR_2017
rs57067187	rs57067187	chr17:79361332	chr17:81387532	C	T	rs11657259	chr17:79355114	chr17:81381314	C	G	1	0.93377	0.98701	Height	EFO_0004339	Neale B	UKBB	European	2017	0.01256	0.001789	2.232e-12	+	336474	0	336474	1	IVNT	Neale-B_UKBB_EUR_2017
rs57067187	rs57067187	chr17:79361332	chr17:81387532	C	T	rs11657259	chr17:79355114	chr17:81381314	C	G	1	0.93377	0.98701	Qualifications: college or university degree	EFO_0004784	Neale B	UKBB	European	2017	0.006735	0.00118	1.152e-08	+	334070	106305	227765	1	-	Neale-B_UKBB_EUR_2017
rs57067187	rs57067187	chr17:79361332	chr17:81387532	C	T	rs11657259	chr17:79355114	chr17:81381314	C	G	1	0.93377	0.98701	Time spent using computer	NCIT_C126240;NCIT_C72669	Neale B	UKBB	European	2017	0.01286	0.002228	7.816e-09	+	261987	0	261987	1	IVNT	Neale-B_UKBB_EUR_2017
rs57067187	rs57067187	chr17:79361332	chr17:81387532	C	T	rs11657529	chr17:79355157	chr17:81381357	G	C	1	0.93377	0.98701	Height	EFO_0004339	Neale B	UKBB	European	2017	0.01256	0.001789	2.19e-12	+	336474	0	336474	1	IVNT	Neale-B_UKBB_EUR_2017
rs57067187	rs57067187	chr17:79361332	chr17:81387532	C	T	rs11657529	chr17:79355157	chr17:81381357	G	C	1	0.93377	0.98701	Qualifications: college or university degree	EFO_0004784	Neale B	UKBB	European	2017	0.006734	0.00118	1.165e-08	+	334070	106305	227765	1	-	Neale-B_UKBB_EUR_2017
rs57067187	rs57067187	chr17:79361332	chr17:81387532	C	T	rs11657529	chr17:79355157	chr17:81381357	G	C	1	0.93377	0.98701	Time spent using computer	NCIT_C126240;NCIT_C72669	Neale B	UKBB	European	2017	0.01287	0.002228	7.677e-09	+	261987	0	261987	1	IVNT	Neale-B_UKBB_EUR_2017
rs57067187	rs57067187	chr17:79361332	chr17:81387532	C	T	rs11657342	chr17:79355294	chr17:81381494	A	G	1	0.93377	0.98701	Height	EFO_0004339	Neale B	UKBB	European	2017	0.01258	0.001789	2.051e-12	+	336474	0	336474	1	IVNT	Neale-B_UKBB_EUR_2017
rs57067187	rs57067187	chr17:79361332	chr17:81387532	C	T	rs11657342	chr17:79355294	chr17:81381494	A	G	1	0.93377	0.98701	Qualifications: college or university degree	EFO_0004784	Neale B	UKBB	European	2017	0.006752	0.001181	1.069e-08	+	334070	106305	227765	1	-	Neale-B_UKBB_EUR_2017
rs57067187	rs57067187	chr17:79361332	chr17:81387532	C	T	rs11657342	chr17:79355294	chr17:81381494	A	G	1	0.93377	0.98701	Time spent using computer	NCIT_C126240;NCIT_C72669	Neale B	UKBB	European	2017	0.01286	0.002229	7.982e-09	+	261987	0	261987	1	IVNT	Neale-B_UKBB_EUR_2017
rs57067187	rs57067187	chr17:79361332	chr17:81387532	C	T	rs11652734	chr17:79356840	chr17:81383040	C	G	1	0.93362	0.97444	Height	EFO_0004339	Neale B	UKBB	European	2017	0.01271	0.001794	1.404e-12	+	336474	0	336474	1	IVNT	Neale-B_UKBB_EUR_2017
rs57067187	rs57067187	chr17:79361332	chr17:81387532	C	T	rs11652734	chr17:79356840	chr17:81383040	C	G	1	0.93362	0.97444	Qualifications: college or university degree	EFO_0004784	Neale B	UKBB	European	2017	0.006803	0.001184	9.029e-09	+	334070	106305	227765	1	-	Neale-B_UKBB_EUR_2017
rs57067187	rs57067187	chr17:79361332	chr17:81387532	C	T	rs11652734	chr17:79356840	chr17:81383040	C	G	1	0.93362	0.97444	Time spent using computer	NCIT_C126240;NCIT_C72669	Neale B	UKBB	European	2017	0.0129	0.002234	7.664e-09	+	261987	0	261987	1	IVNT	Neale-B_UKBB_EUR_2017
rs57067187	rs57067187	chr17:79361332	chr17:81387532	C	T	rs7226066	chr17:79354785	chr17:81380985	G	A	1	0.92964	0.98273	Height	EFO_0004339	Neale B	UKBB	European	2017	0.01239	0.001787	4.083e-12	+	336474	0	336474	1	IVNT	Neale-B_UKBB_EUR_2017
rs57067187	rs57067187	chr17:79361332	chr17:81387532	C	T	rs7226066	chr17:79354785	chr17:81380985	G	A	1	0.92964	0.98273	Qualifications: college or university degree	EFO_0004784	Neale B	UKBB	European	2017	0.006676	0.001179	1.499e-08	+	334070	106305	227765	1	-	Neale-B_UKBB_EUR_2017
rs57067187	rs57067187	chr17:79361332	chr17:81387532	C	T	rs7226066	chr17:79354785	chr17:81380985	G	A	1	0.92964	0.98273	Time spent using computer	NCIT_C126240;NCIT_C72669	Neale B	UKBB	European	2017	0.01288	0.002226	7.282e-09	+	261987	0	261987	1	IVNT	Neale-B_UKBB_EUR_2017
rs57067187	rs57067187	chr17:79361332	chr17:81387532	C	T	rs67944653	chr17:79354454	chr17:81380654	T	C	1	0.92552	0.97847	Height	EFO_0004339	Neale B	UKBB	European	2017	0.01235	0.001786	4.752e-12	+	336474	0	336474	1	IVNT	Neale-B_UKBB_EUR_2017
rs57067187	rs57067187	chr17:79361332	chr17:81387532	C	T	rs67944653	chr17:79354454	chr17:81380654	T	C	1	0.92552	0.97847	Qualifications: college or university degree	EFO_0004784	Neale B	UKBB	European	2017	0.006706	0.001178	1.261e-08	+	334070	106305	227765	1	-	Neale-B_UKBB_EUR_2017
rs57067187	rs57067187	chr17:79361332	chr17:81387532	C	T	rs67944653	chr17:79354454	chr17:81380654	T	C	1	0.92552	0.97847	Time spent using computer	NCIT_C126240;NCIT_C72669	Neale B	UKBB	European	2017	0.01282	0.002224	8.161e-09	+	261987	0	261987	1	IVNT	Neale-B_UKBB_EUR_2017
rs57067187	rs57067187	chr17:79361332	chr17:81387532	C	T	rs61745998	chr17:79354342	chr17:81380542	C	T	1	0.92143	0.97423	Height	EFO_0004339	Neale B	UKBB	European	2017	0.01237	0.001785	4.256e-12	+	336474	0	336474	1	IVNT	Neale-B_UKBB_EUR_2017
rs57067187	rs57067187	chr17:79361332	chr17:81387532	C	T	rs61745998	chr17:79354342	chr17:81380542	C	T	1	0.92143	0.97423	Qualifications: college or university degree	EFO_0004784	Neale B	UKBB	European	2017	0.006659	0.001177	1.555e-08	+	334070	106305	227765	1	-	Neale-B_UKBB_EUR_2017
rs57067187	rs57067187	chr17:79361332	chr17:81387532	C	T	rs61745998	chr17:79354342	chr17:81380542	C	T	1	0.92143	0.97423	Time spent using computer	NCIT_C126240;NCIT_C72669	Neale B	UKBB	European	2017	0.01277	0.002223	9.125e-09	+	261987	0	261987	1	IVNT	Neale-B_UKBB_EUR_2017
rs57067187	rs57067187	chr17:79361332	chr17:81387532	C	T	rs111366571	chr17:79360570	chr17:81386770	G	C	1	0.9104	1	Forced expiratory volume in 1-second	EFO_0004314	Neale B	UKBB	European	2017	0.01199	0.002181	3.851e-08	+	307638	0	307638	1	IVNT	Neale-B_UKBB_EUR_2017
rs57067187	rs57067187	chr17:79361332	chr17:81387532	C	T	rs111366571	chr17:79360570	chr17:81386770	G	C	1	0.9104	1	Forced vital capacity	EFO_0004312	Neale B	UKBB	European	2017	0.01165	0.002068	1.769e-08	+	307638	0	307638	1	IVNT	Neale-B_UKBB_EUR_2017
rs57067187	rs57067187	chr17:79361332	chr17:81387532	C	T	rs111366571	chr17:79360570	chr17:81386770	G	C	1	0.9104	1	Height	EFO_0004339	Neale B	UKBB	European	2017	0.01344	0.001811	1.136e-13	+	336474	0	336474	1	IVNT	Neale-B_UKBB_EUR_2017
rs57067187	rs57067187	chr17:79361332	chr17:81387532	C	T	rs111366571	chr17:79360570	chr17:81386770	G	C	1	0.9104	1	Time spent using computer	NCIT_C126240;NCIT_C72669	Neale B	UKBB	European	2017	0.01348	0.002255	2.241e-09	+	261987	0	261987	1	IVNT	Neale-B_UKBB_EUR_2017
rs57067187	rs57067187	chr17:79361332	chr17:81387532	C	T	rs67257470	chr17:79361668	chr17:81387868	G	A	1	0.9104	1	Forced expiratory volume in 1-second	EFO_0004314	Neale B	UKBB	European	2017	0.01193	0.00218	4.417e-08	+	307638	0	307638	1	IVNT	Neale-B_UKBB_EUR_2017
rs57067187	rs57067187	chr17:79361332	chr17:81387532	C	T	rs67257470	chr17:79361668	chr17:81387868	G	A	1	0.9104	1	Forced vital capacity	EFO_0004312	Neale B	UKBB	European	2017	0.0116	0.002067	1.977e-08	+	307638	0	307638	1	IVNT	Neale-B_UKBB_EUR_2017
rs57067187	rs57067187	chr17:79361332	chr17:81387532	C	T	rs67257470	chr17:79361668	chr17:81387868	G	A	1	0.9104	1	Height	EFO_0004339	Neale B	UKBB	European	2017	0.0134	0.00181	1.3e-13	+	336474	0	336474	1	IVNT	Neale-B_UKBB_EUR_2017
rs57067187	rs57067187	chr17:79361332	chr17:81387532	C	T	rs67257470	chr17:79361668	chr17:81387868	G	A	1	0.9104	1	Time spent using computer	NCIT_C126240;NCIT_C72669	Neale B	UKBB	European	2017	0.01358	0.002253	1.7e-09	+	261987	0	261987	1	IVNT	Neale-B_UKBB_EUR_2017
rs57067187	rs57067187	chr17:79361332	chr17:81387532	C	T	rs11650118	chr17:79362292	chr17:81388492	A	G	1	0.9104	1	Forced expiratory volume in 1-second	EFO_0004314	Neale B	UKBB	European	2017	0.01193	0.00218	4.398e-08	+	307638	0	307638	1	IVNT	Neale-B_UKBB_EUR_2017
rs57067187	rs57067187	chr17:79361332	chr17:81387532	C	T	rs11650118	chr17:79362292	chr17:81388492	A	G	1	0.9104	1	Forced vital capacity	EFO_0004312	Neale B	UKBB	European	2017	0.01161	0.002067	1.95e-08	+	307638	0	307638	1	IVNT	Neale-B_UKBB_EUR_2017
rs57067187	rs57067187	chr17:79361332	chr17:81387532	C	T	rs11650118	chr17:79362292	chr17:81388492	A	G	1	0.9104	1	Height	EFO_0004339	Neale B	UKBB	European	2017	0.01341	0.001809	1.264e-13	+	336474	0	336474	1	IVNT	Neale-B_UKBB_EUR_2017
rs57067187	rs57067187	chr17:79361332	chr17:81387532	C	T	rs11650118	chr17:79362292	chr17:81388492	A	G	1	0.9104	1	Time spent using computer	NCIT_C126240;NCIT_C72669	Neale B	UKBB	European	2017	0.0136	0.002253	1.602e-09	+	261987	0	261987	1	IVNT	Neale-B_UKBB_EUR_2017
rs57067187	rs57067187	chr17:79361332	chr17:81387532	C	T	rs12150093	chr17:79362574	chr17:81388774	T	C	1	0.9104	1	Forced expiratory volume in 1-second	EFO_0004314	Neale B	UKBB	European	2017	0.01191	0.002179	4.618e-08	+	307638	0	307638	1	IVNT	Neale-B_UKBB_EUR_2017
rs57067187	rs57067187	chr17:79361332	chr17:81387532	C	T	rs12150093	chr17:79362574	chr17:81388774	T	C	1	0.9104	1	Forced vital capacity	EFO_0004312	Neale B	UKBB	European	2017	0.01159	0.002066	2.017e-08	+	307638	0	307638	1	IVNT	Neale-B_UKBB_EUR_2017
rs57067187	rs57067187	chr17:79361332	chr17:81387532	C	T	rs12150093	chr17:79362574	chr17:81388774	T	C	1	0.9104	1	Height	EFO_0004339	Neale B	UKBB	European	2017	0.01339	0.001809	1.338e-13	+	336474	0	336474	1	IVNT	Neale-B_UKBB_EUR_2017
rs57067187	rs57067187	chr17:79361332	chr17:81387532	C	T	rs12150093	chr17:79362574	chr17:81388774	T	C	1	0.9104	1	Time spent using computer	NCIT_C126240;NCIT_C72669	Neale B	UKBB	European	2017	0.01363	0.002253	1.442e-09	+	261987	0	261987	1	IVNT	Neale-B_UKBB_EUR_2017
rs57067187	rs57067187	chr17:79361332	chr17:81387532	C	T	rs8081442	chr17:79363671	chr17:81389871	A	G	1	0.9104	1	Forced expiratory volume in 1-second	EFO_0004314	Neale B	UKBB	European	2017	0.01188	0.002178	4.904e-08	+	307638	0	307638	1	IVNT	Neale-B_UKBB_EUR_2017
rs57067187	rs57067187	chr17:79361332	chr17:81387532	C	T	rs8081442	chr17:79363671	chr17:81389871	A	G	1	0.9104	1	Forced vital capacity	EFO_0004312	Neale B	UKBB	European	2017	0.01154	0.002065	2.259e-08	+	307638	0	307638	1	IVNT	Neale-B_UKBB_EUR_2017
rs57067187	rs57067187	chr17:79361332	chr17:81387532	C	T	rs8081442	chr17:79363671	chr17:81389871	A	G	1	0.9104	1	Height	EFO_0004339	Neale B	UKBB	European	2017	0.01339	0.001808	1.272e-13	+	336474	0	336474	1	IVNT	Neale-B_UKBB_EUR_2017
rs57067187	rs57067187	chr17:79361332	chr17:81387532	C	T	rs8081442	chr17:79363671	chr17:81389871	A	G	1	0.9104	1	Time spent using computer	NCIT_C126240;NCIT_C72669	Neale B	UKBB	European	2017	0.01371	0.002251	1.141e-09	+	261987	0	261987	1	IVNT	Neale-B_UKBB_EUR_2017
rs57067187	rs57067187	chr17:79361332	chr17:81387532	C	T	rs11651713	chr17:79363169	chr17:81389369	G	C	1	0.90621	0.99554	Forced vital capacity	EFO_0004312	Neale B	UKBB	European	2017	0.01154	0.002065	2.285e-08	+	307638	0	307638	1	IVNT	Neale-B_UKBB_EUR_2017
rs57067187	rs57067187	chr17:79361332	chr17:81387532	C	T	rs11651713	chr17:79363169	chr17:81389369	G	C	1	0.90621	0.99554	Height	EFO_0004339	Neale B	UKBB	European	2017	0.01339	0.001808	1.315e-13	+	336474	0	336474	1	IVNT	Neale-B_UKBB_EUR_2017
rs57067187	rs57067187	chr17:79361332	chr17:81387532	C	T	rs11651713	chr17:79363169	chr17:81389369	G	C	1	0.90621	0.99554	Time spent using computer	NCIT_C126240;NCIT_C72669	Neale B	UKBB	European	2017	0.01367	0.002252	1.287e-09	+	261987	0	261987	1	IVNT	Neale-B_UKBB_EUR_2017
rs57067187	rs57067187	chr17:79361332	chr17:81387532	C	T	rs67242913	chr17:79357397	chr17:81383597	A	G	1	0.90526	0.96155	Height	EFO_0004339	Neale B	UKBB	European	2017	0.01297	0.001845	2.027e-12	+	336474	0	336474	1	IVNT	Neale-B_UKBB_EUR_2017
rs57067187	rs57067187	chr17:79361332	chr17:81387532	C	T	rs67242913	chr17:79357397	chr17:81383597	A	G	1	0.90526	0.96155	Qualifications: college or university degree	EFO_0004784	Neale B	UKBB	European	2017	0.006657	0.001217	4.501e-08	+	334070	106305	227765	1	-	Neale-B_UKBB_EUR_2017
rs57067187	rs57067187	chr17:79361332	chr17:81387532	C	T	rs67242913	chr17:79357397	chr17:81383597	A	G	1	0.90526	0.96155	Time spent using computer	NCIT_C126240;NCIT_C72669	Neale B	UKBB	European	2017	0.01335	0.002297	6.145e-09	+	261987	0	261987	1	IVNT	Neale-B_UKBB_EUR_2017
rs57067187	rs57067187	chr17:79361332	chr17:81387532	C	T	rs60677561	chr17:79365188	chr17:81391388	C	G	1	0.87791	0.97776	Forced vital capacity	EFO_0004312	Neale B	UKBB	European	2017	0.01168	0.002057	1.374e-08	+	307638	0	307638	1	IVNT	Neale-B_UKBB_EUR_2017
rs57067187	rs57067187	chr17:79361332	chr17:81387532	C	T	rs60677561	chr17:79365188	chr17:81391388	C	G	1	0.87791	0.97776	Height	EFO_0004339	Neale B	UKBB	European	2017	0.01363	0.001801	3.811e-14	+	336474	0	336474	1	IVNT	Neale-B_UKBB_EUR_2017
rs57067187	rs57067187	chr17:79361332	chr17:81387532	C	T	rs60677561	chr17:79365188	chr17:81391388	C	G	1	0.87791	0.97776	Time spent using computer	NCIT_C126240;NCIT_C72669	Neale B	UKBB	European	2017	0.01374	0.002243	9.033e-10	+	261987	0	261987	1	IVNT	Neale-B_UKBB_EUR_2017
rs57067187	rs57067187	chr17:79361332	chr17:81387532	C	T	rs68007459	chr17:79366663	chr17:81392863	T	C	1	0.87791	0.97776	Forced vital capacity	EFO_0004312	Neale B	UKBB	European	2017	0.01173	0.002056	1.162e-08	+	307638	0	307638	1	IVNT	Neale-B_UKBB_EUR_2017
rs57067187	rs57067187	chr17:79361332	chr17:81387532	C	T	rs68007459	chr17:79366663	chr17:81392863	T	C	1	0.87791	0.97776	Height	EFO_0004339	Neale B	UKBB	European	2017	0.01371	0.0018	2.649e-14	+	336474	0	336474	1	IVNT	Neale-B_UKBB_EUR_2017
rs57067187	rs57067187	chr17:79361332	chr17:81387532	C	T	rs68007459	chr17:79366663	chr17:81392863	T	C	1	0.87791	0.97776	Time spent using computer	NCIT_C126240;NCIT_C72669	Neale B	UKBB	European	2017	0.01362	0.002242	1.259e-09	+	261987	0	261987	1	IVNT	Neale-B_UKBB_EUR_2017
rs57067187	rs57067187	chr17:79361332	chr17:81387532	C	T	rs68007459	chr17:79366663	chr17:81392863	T	C	1	0.87791	0.97776	Treatment with blood pressure medication	NCIT_C54706;NCIT_C15986	Neale B	UKBB	European	2017	-0.0073	0.001322	3.39e-08	-	180203	31488	148715	1	-	Neale-B_UKBB_EUR_2017
rs57067187	rs57067187	chr17:79361332	chr17:81387532	C	T	rs11651142	chr17:79352759	chr17:81378959	C	T	1	0.87782	0.94484	Height	EFO_0004339	Neale B	UKBB	European	2017	0.01186	0.001782	2.849e-11	+	336474	0	336474	1	IVNT	Neale-B_UKBB_EUR_2017
rs57067187	rs57067187	chr17:79361332	chr17:81387532	C	T	rs11651142	chr17:79352759	chr17:81378959	C	T	1	0.87782	0.94484	Time spent using computer	NCIT_C126240;NCIT_C72669	Neale B	UKBB	European	2017	0.01307	0.00222	3.927e-09	+	261987	0	261987	1	IVNT	Neale-B_UKBB_EUR_2017
rs57067187	rs57067187	chr17:79361332	chr17:81387532	C	T	rs11655604	chr17:79365861	chr17:81392061	T	C	1	0.87773	0.97346	Forced vital capacity	EFO_0004312	Neale B	UKBB	European	2017	0.01159	0.002055	1.703e-08	+	307638	0	307638	1	IVNT	Neale-B_UKBB_EUR_2017
rs57067187	rs57067187	chr17:79361332	chr17:81387532	C	T	rs11655604	chr17:79365861	chr17:81392061	T	C	1	0.87773	0.97346	Height	EFO_0004339	Neale B	UKBB	European	2017	0.01359	0.0018	4.346e-14	+	336474	0	336474	1	IVNT	Neale-B_UKBB_EUR_2017
rs57067187	rs57067187	chr17:79361332	chr17:81387532	C	T	rs11655604	chr17:79365861	chr17:81392061	T	C	1	0.87773	0.97346	Time spent using computer	NCIT_C126240;NCIT_C72669	Neale B	UKBB	European	2017	0.01366	0.002241	1.097e-09	+	261987	0	261987	1	IVNT	Neale-B_UKBB_EUR_2017
rs57067187	rs57067187	chr17:79361332	chr17:81387532	C	T	rs60381530	chr17:79365179	chr17:81391379	G	A	1	0.87381	0.97338	Forced vital capacity	EFO_0004312	Neale B	UKBB	European	2017	0.01171	0.002057	1.256e-08	+	307638	0	307638	1	IVNT	Neale-B_UKBB_EUR_2017
rs57067187	rs57067187	chr17:79361332	chr17:81387532	C	T	rs60381530	chr17:79365179	chr17:81391379	G	A	1	0.87381	0.97338	Height	EFO_0004339	Neale B	UKBB	European	2017	0.01363	0.001801	3.772e-14	+	336474	0	336474	1	IVNT	Neale-B_UKBB_EUR_2017
rs57067187	rs57067187	chr17:79361332	chr17:81387532	C	T	rs60381530	chr17:79365179	chr17:81391379	G	A	1	0.87381	0.97338	Time spent using computer	NCIT_C126240;NCIT_C72669	Neale B	UKBB	European	2017	0.0137	0.002243	1.025e-09	+	261987	0	261987	1	IVNT	Neale-B_UKBB_EUR_2017
rs57067187	rs57067187	chr17:79361332	chr17:81387532	C	T	rs11654684	chr17:79353391	chr17:81379591	A	G	1	0.87365	0.93666	Height	EFO_0004339	Neale B	UKBB	European	2017	0.0119	0.001781	2.334e-11	+	336474	0	336474	1	IVNT	Neale-B_UKBB_EUR_2017
rs57067187	rs57067187	chr17:79361332	chr17:81387532	C	T	rs11654684	chr17:79353391	chr17:81379591	A	G	1	0.87365	0.93666	Time spent using computer	NCIT_C126240;NCIT_C72669	Neale B	UKBB	European	2017	0.01295	0.002218	5.248e-09	+	261987	0	261987	1	IVNT	Neale-B_UKBB_EUR_2017
rs57067187	rs57067187	chr17:79361332	chr17:81387532	C	T	rs112280096	chr17:79367409	chr17:81393609	A	C	1	0.87013	0.97763	Forced vital capacity	EFO_0004312	Neale B	UKBB	European	2017	0.0115	0.002054	2.181e-08	+	307638	0	307638	1	IVNT	Neale-B_UKBB_EUR_2017
rs57067187	rs57067187	chr17:79361332	chr17:81387532	C	T	rs112280096	chr17:79367409	chr17:81393609	A	C	1	0.87013	0.97763	Height	EFO_0004339	Neale B	UKBB	European	2017	0.01353	0.001798	5.439e-14	+	336474	0	336474	1	IVNT	Neale-B_UKBB_EUR_2017
rs57067187	rs57067187	chr17:79361332	chr17:81387532	C	T	rs112280096	chr17:79367409	chr17:81393609	A	C	1	0.87013	0.97763	Time spent using computer	NCIT_C126240;NCIT_C72669	Neale B	UKBB	European	2017	0.0136	0.00224	1.258e-09	+	261987	0	261987	1	IVNT	Neale-B_UKBB_EUR_2017
rs57067187	rs57067187	chr17:79361332	chr17:81387532	C	T	rs8067402	chr17:79367896	chr17:81394096	G	A	1	0.87013	0.97763	Forced vital capacity	EFO_0004312	Neale B	UKBB	European	2017	0.01149	0.002054	2.21e-08	+	307638	0	307638	1	IVNT	Neale-B_UKBB_EUR_2017
rs57067187	rs57067187	chr17:79361332	chr17:81387532	C	T	rs8067402	chr17:79367896	chr17:81394096	G	A	1	0.87013	0.97763	Height	EFO_0004339	Neale B	UKBB	European	2017	0.01348	0.001799	6.793e-14	+	336474	0	336474	1	IVNT	Neale-B_UKBB_EUR_2017
rs57067187	rs57067187	chr17:79361332	chr17:81387532	C	T	rs8067402	chr17:79367896	chr17:81394096	G	A	1	0.87013	0.97763	Time spent using computer	NCIT_C126240;NCIT_C72669	Neale B	UKBB	European	2017	0.01359	0.00224	1.309e-09	+	261987	0	261987	1	IVNT	Neale-B_UKBB_EUR_2017
rs57067187	rs57067187	chr17:79361332	chr17:81387532	C	T	rs113458760	chr17:79370257	chr17:81396457	G	C	1	0.86221	0.97316	Forced vital capacity	EFO_0004312	Neale B	UKBB	European	2017	0.0113	0.002064	4.453e-08	+	307638	0	307638	1	IVNT	Neale-B_UKBB_EUR_2017
rs57067187	rs57067187	chr17:79361332	chr17:81387532	C	T	rs113458760	chr17:79370257	chr17:81396457	G	C	1	0.86221	0.97316	Height	EFO_0004339	Neale B	UKBB	European	2017	0.01322	0.001808	2.56e-13	+	336474	0	336474	1	IVNT	Neale-B_UKBB_EUR_2017
rs57067187	rs57067187	chr17:79361332	chr17:81387532	C	T	rs113458760	chr17:79370257	chr17:81396457	G	C	1	0.86221	0.97316	Qualifications: college or university degree	EFO_0004784	Neale B	UKBB	European	2017	0.00652	0.001192	4.569e-08	+	334070	106305	227765	1	-	Neale-B_UKBB_EUR_2017
rs57067187	rs57067187	chr17:79361332	chr17:81387532	C	T	rs113458760	chr17:79370257	chr17:81396457	G	C	1	0.86221	0.97316	Time spent using computer	NCIT_C126240;NCIT_C72669	Neale B	UKBB	European	2017	0.01344	0.002251	2.385e-09	+	261987	0	261987	1	IVNT	Neale-B_UKBB_EUR_2017
rs57067187	rs57067187	chr17:79361332	chr17:81387532	C	T	rs7220198	chr17:79371423	chr17:81397623	A	G	1	0.85067	0.97294	Forced vital capacity	EFO_0004312	Neale B	UKBB	European	2017	0.01138	0.002073	4.009e-08	+	307638	0	307638	1	IVNT	Neale-B_UKBB_EUR_2017
rs57067187	rs57067187	chr17:79361332	chr17:81387532	C	T	rs7220198	chr17:79371423	chr17:81397623	A	G	1	0.85067	0.97294	Height	EFO_0004339	Neale B	UKBB	European	2017	0.01329	0.001815	2.382e-13	+	336474	0	336474	1	IVNT	Neale-B_UKBB_EUR_2017
rs57067187	rs57067187	chr17:79361332	chr17:81387532	C	T	rs7220198	chr17:79371423	chr17:81397623	A	G	1	0.85067	0.97294	Time spent using computer	NCIT_C126240;NCIT_C72669	Neale B	UKBB	European	2017	0.01328	0.00226	4.252e-09	+	261987	0	261987	1	IVNT	Neale-B_UKBB_EUR_2017
rs57067187	rs57067187	chr17:79361332	chr17:81387532	C	T	rs7220198	chr17:79371423	chr17:81397623	A	G	1	0.85067	0.97294	Treatment with blood pressure medication	NCIT_C54706;NCIT_C15986	Neale B	UKBB	European	2017	-0.007315	0.001333	4.066e-08	-	180203	31488	148715	1	-	Neale-B_UKBB_EUR_2017
rs57067187	rs57067187	chr17:79361332	chr17:81387532	C	T	rs11657730	chr17:79372489	chr17:81398689	T	C	1	0.82683	0.95093	Height	EFO_0004339	Neale B	UKBB	European	2017	0.01301	0.001807	6.043e-13	+	336474	0	336474	1	IVNT	Neale-B_UKBB_EUR_2017
rs57067187	rs57067187	chr17:79361332	chr17:81387532	C	T	rs11657730	chr17:79372489	chr17:81398689	T	C	1	0.82683	0.95093	Time spent using computer	NCIT_C126240;NCIT_C72669	Neale B	UKBB	European	2017	0.01266	0.002251	1.838e-08	+	261987	0	261987	1	IVNT	Neale-B_UKBB_EUR_2017
rs57067187	rs57067187	chr17:79361332	chr17:81387532	C	T	rs66643547	chr17:79375315	chr17:81401515	T	C	1	0.81566	0.95477	Height	EFO_0004339	Neale B	UKBB	European	2017	0.01336	0.001818	1.958e-13	+	336474	0	336474	1	IVNT	Neale-B_UKBB_EUR_2017
rs57067187	rs57067187	chr17:79361332	chr17:81387532	C	T	rs66643547	chr17:79375315	chr17:81401515	T	C	1	0.81566	0.95477	Qualifications: college or university degree	EFO_0004784	Neale B	UKBB	European	2017	0.00662	0.001199	3.374e-08	+	334070	106305	227765	1	-	Neale-B_UKBB_EUR_2017
rs57067187	rs57067187	chr17:79361332	chr17:81387532	C	T	rs66643547	chr17:79375315	chr17:81401515	T	C	1	0.81566	0.95477	Time spent using computer	NCIT_C126240;NCIT_C72669	Neale B	UKBB	European	2017	0.01386	0.002263	9.254e-10	+	261987	0	261987	1	IVNT	Neale-B_UKBB_EUR_2017
rs57067187	rs57067187	chr17:79361332	chr17:81387532	C	T	rs67155885	chr17:79377046	chr17:81403246	T	C	1	0.81566	0.95477	Height	EFO_0004339	Neale B	UKBB	European	2017	0.01344	0.001823	1.684e-13	+	336474	0	336474	1	IVNT	Neale-B_UKBB_EUR_2017
rs57067187	rs57067187	chr17:79361332	chr17:81387532	C	T	rs67155885	chr17:79377046	chr17:81403246	T	C	1	0.81566	0.95477	Qualifications: college or university degree	EFO_0004784	Neale B	UKBB	European	2017	0.006687	0.001203	2.708e-08	+	334070	106305	227765	1	-	Neale-B_UKBB_EUR_2017
rs57067187	rs57067187	chr17:79361332	chr17:81387532	C	T	rs67155885	chr17:79377046	chr17:81403246	T	C	1	0.81566	0.95477	Time spent using computer	NCIT_C126240;NCIT_C72669	Neale B	UKBB	European	2017	0.01383	0.00227	1.112e-09	+	261987	0	261987	1	IVNT	Neale-B_UKBB_EUR_2017
rs57067187	rs57067187	chr17:79361332	chr17:81387532	C	T	rs58697678	chr17:79377256	chr17:81403456	G	A	1	0.81566	0.95477	Height	EFO_0004339	Neale B	UKBB	European	2017	0.01347	0.001824	1.515e-13	+	336474	0	336474	1	IVNT	Neale-B_UKBB_EUR_2017
rs57067187	rs57067187	chr17:79361332	chr17:81387532	C	T	rs58697678	chr17:79377256	chr17:81403456	G	A	1	0.81566	0.95477	Qualifications: college or university degree	EFO_0004784	Neale B	UKBB	European	2017	0.006713	0.001203	2.425e-08	+	334070	106305	227765	1	-	Neale-B_UKBB_EUR_2017
rs57067187	rs57067187	chr17:79361332	chr17:81387532	C	T	rs58697678	chr17:79377256	chr17:81403456	G	A	1	0.81566	0.95477	Time spent using computer	NCIT_C126240;NCIT_C72669	Neale B	UKBB	European	2017	0.01382	0.002271	1.161e-09	+	261987	0	261987	1	IVNT	Neale-B_UKBB_EUR_2017
rs57067187	rs57067187	chr17:79361332	chr17:81387532	C	T	rs67602958	chr17:79378593	chr17:81404793	A	G	1	0.81191	0.95464	Forced vital capacity	EFO_0004312	Neale B	UKBB	European	2017	0.01146	0.002091	4.196e-08	+	307638	0	307638	1	IVNT	Neale-B_UKBB_EUR_2017
rs57067187	rs57067187	chr17:79361332	chr17:81387532	C	T	rs67602958	chr17:79378593	chr17:81404793	A	G	1	0.81191	0.95464	Height	EFO_0004339	Neale B	UKBB	European	2017	0.01321	0.001831	5.414e-13	+	336474	0	336474	1	IVNT	Neale-B_UKBB_EUR_2017
rs57067187	rs57067187	chr17:79361332	chr17:81387532	C	T	rs67602958	chr17:79378593	chr17:81404793	A	G	1	0.81191	0.95464	Qualifications: college or university degree	EFO_0004784	Neale B	UKBB	European	2017	0.006738	0.001208	2.424e-08	+	334070	106305	227765	1	-	Neale-B_UKBB_EUR_2017
rs57067187	rs57067187	chr17:79361332	chr17:81387532	C	T	rs67602958	chr17:79378593	chr17:81404793	A	G	1	0.81191	0.95464	Time spent using computer	NCIT_C126240;NCIT_C72669	Neale B	UKBB	European	2017	0.01352	0.00228	3.031e-09	+	261987	0	261987	1	IVNT	Neale-B_UKBB_EUR_2017
rs57067187	rs57067187	chr17:79361332	chr17:81387532	C	T	rs67316991	chr17:79378224	chr17:81404424	T	C	1	0.81169	0.95038	Height	EFO_0004339	Neale B	UKBB	European	2017	0.01337	0.001832	2.889e-13	+	336474	0	336474	1	IVNT	Neale-B_UKBB_EUR_2017
rs57067187	rs57067187	chr17:79361332	chr17:81387532	C	T	rs67316991	chr17:79378224	chr17:81404424	T	C	1	0.81169	0.95038	Qualifications: college or university degree	EFO_0004784	Neale B	UKBB	European	2017	0.006882	0.001208	1.235e-08	+	334070	106305	227765	1	-	Neale-B_UKBB_EUR_2017
rs57067187	rs57067187	chr17:79361332	chr17:81387532	C	T	rs67316991	chr17:79378224	chr17:81404424	T	C	1	0.81169	0.95038	Time spent using computer	NCIT_C126240;NCIT_C72669	Neale B	UKBB	European	2017	0.0138	0.002281	1.464e-09	+	261987	0	261987	1	IVNT	Neale-B_UKBB_EUR_2017
