# Supplementary material for: Genome-wide analysis of dental caries and periodontitis combining clinical and self-reported data
Source: Nat Commun. 2019 Jun 24;10:2773. doi: 10.1038/s41467-019-10630-1 (PMC6591304; doi:10.1038/s41467-019-10630-1)
Supplement: Supplementary file 7 — Supplementary Dataset 4 [file 41467_2019_10630_MOESM7_ESM.zip › rs34559440_PhenoScanner_GWAS.tsv]

snp	ref_rsid	ref_hg19_coordinates	ref_hg38_coordinates	ref_a1	ref_a2	rsid	hg19_coordinates	hg38_coordinates	a1	a2	proxy	r2	dprime	trait	efo	study	pmid	ancestry	year	beta	se	p	direction	n	n_cases	n_controls	n_studies	unit	dataset
rs34559440	rs34559440	chr17:68399112	chr17:70402971	C	T	rs984877	chr17:68405994	chr17:70409853	A	G	1	0.9906	1	Waist hip ratio adjusted for physical activity in females	EFO_0007788	GIANT	28448500	Mixed	2017	0.0293	0.0051	1.09e-08	+	95741	0	95741	48	IVNT	GIANT_WHR-adjusted-PA-F_Mixed_2017
rs34559440	rs34559440	chr17:68399112	chr17:70402971	C	T	rs984877	chr17:68405994	chr17:70409853	A	G	1	0.9906	1	Waist to hip ratio adjusted for body mass index	EFO_0007788;EFO_0008002	GIANT	28448500	European	2017	0.0308	0.005375	1e-08	+	-	-	-	-	unit increase	NHGRI-EBI_GWAS_Catalog
