# Supplementary material for: Genome-wide analysis of dental caries and periodontitis combining clinical and self-reported data
Source: Nat Commun. 2019 Jun 24;10:2773. doi: 10.1038/s41467-019-10630-1 (PMC6591304; doi:10.1038/s41467-019-10630-1)
Supplement: Supplementary file 7 — Supplementary Dataset 4 [file 41467_2019_10630_MOESM7_ESM.zip › rs3865314_PhenoScanner_GWAS.tsv]

snp	ref_rsid	ref_hg19_coordinates	ref_hg38_coordinates	ref_a1	ref_a2	rsid	hg19_coordinates	hg38_coordinates	a1	a2	proxy	r2	dprime	trait	efo	study	pmid	ancestry	year	beta	se	p	direction	n	n_cases	n_controls	n_studies	unit	dataset
rs3865314	rs3865314	chr17:45669524	chr17:47592158	A	C	rs10432035	chr17:45624913	chr17:47547547	G	C	1	0.96863	1	Height	EFO_0004339	Neale B	UKBB	European	2017	-0.01208	0.001727	2.579e-12	-	336474	0	336474	1	IVNT	Neale-B_UKBB_EUR_2017
rs3865314	rs3865314	chr17:45669524	chr17:47592158	A	C	rs10432035	chr17:45624913	chr17:47547547	G	C	1	0.96863	1	Self-reported high cholesterol	NCIT_C37967	Neale B	UKBB	European	2017	0.004548	0.0007965	1.13e-08	+	337159	41296	295863	1	-	Neale-B_UKBB_EUR_2017
rs3865314	rs3865314	chr17:45669524	chr17:47592158	A	C	rs79443387	chr17:45626961	chr17:47549595	C	T	1	0.96863	1	Height	EFO_0004339	Neale B	UKBB	European	2017	-0.01209	0.001727	2.568e-12	-	336474	0	336474	1	IVNT	Neale-B_UKBB_EUR_2017
rs3865314	rs3865314	chr17:45669524	chr17:47592158	A	C	rs79443387	chr17:45626961	chr17:47549595	C	T	1	0.96863	1	Self-reported high cholesterol	NCIT_C37967	Neale B	UKBB	European	2017	0.004549	0.0007965	1.124e-08	+	337159	41296	295863	1	-	Neale-B_UKBB_EUR_2017
rs3865314	rs3865314	chr17:45669524	chr17:47592158	A	C	rs55687600	chr17:45630497	chr17:47553131	C	T	1	0.96863	1	Height	EFO_0004339	Neale B	UKBB	European	2017	-0.01188	0.001726	6.061e-12	-	336474	0	336474	1	IVNT	Neale-B_UKBB_EUR_2017
rs3865314	rs3865314	chr17:45669524	chr17:47592158	A	C	rs55687600	chr17:45630497	chr17:47553131	C	T	1	0.96863	1	Self-reported high cholesterol	NCIT_C37967	Neale B	UKBB	European	2017	0.004547	0.0007964	1.137e-08	+	337159	41296	295863	1	-	Neale-B_UKBB_EUR_2017
rs3865314	rs3865314	chr17:45669524	chr17:47592158	A	C	rs11079779	chr17:45640770	chr17:47563404	C	T	1	0.96863	1	Height	EFO_0004339	Neale B	UKBB	European	2017	-0.01187	0.001726	6.16e-12	-	336474	0	336474	1	IVNT	Neale-B_UKBB_EUR_2017
rs3865314	rs3865314	chr17:45669524	chr17:47592158	A	C	rs11079779	chr17:45640770	chr17:47563404	C	T	1	0.96863	1	Self-reported high cholesterol	NCIT_C37967	Neale B	UKBB	European	2017	0.004538	0.0007963	1.209e-08	+	337159	41296	295863	1	-	Neale-B_UKBB_EUR_2017
rs3865314	rs3865314	chr17:45669524	chr17:47592158	A	C	rs8082284	chr17:45647067	chr17:47569701	T	C	1	0.96863	1	Height	EFO_0004339	Neale B	UKBB	European	2017	-0.01186	0.001726	6.27e-12	-	336474	0	336474	1	IVNT	Neale-B_UKBB_EUR_2017
rs3865314	rs3865314	chr17:45669524	chr17:47592158	A	C	rs8082284	chr17:45647067	chr17:47569701	T	C	1	0.96863	1	Self-reported high cholesterol	NCIT_C37967	Neale B	UKBB	European	2017	0.004537	0.0007963	1.212e-08	+	337159	41296	295863	1	-	Neale-B_UKBB_EUR_2017
rs3865314	rs3865314	chr17:45669524	chr17:47592158	A	C	rs9635762	chr17:45648446	chr17:47571080	A	C	1	0.96863	1	Height	EFO_0004339	Neale B	UKBB	European	2017	-0.01186	0.001726	6.276e-12	-	336474	0	336474	1	IVNT	Neale-B_UKBB_EUR_2017
rs3865314	rs3865314	chr17:45669524	chr17:47592158	A	C	rs9635762	chr17:45648446	chr17:47571080	A	C	1	0.96863	1	Self-reported high cholesterol	NCIT_C37967	Neale B	UKBB	European	2017	0.004538	0.0007963	1.21e-08	+	337159	41296	295863	1	-	Neale-B_UKBB_EUR_2017
rs3865314	rs3865314	chr17:45669524	chr17:47592158	A	C	rs9635763	chr17:45649694	chr17:47572328	C	A	1	0.96863	1	Height	EFO_0004339	Neale B	UKBB	European	2017	-0.01187	0.001726	6.027e-12	-	336474	0	336474	1	IVNT	Neale-B_UKBB_EUR_2017
rs3865314	rs3865314	chr17:45669524	chr17:47592158	A	C	rs9635763	chr17:45649694	chr17:47572328	C	A	1	0.96863	1	Self-reported high cholesterol	NCIT_C37967	Neale B	UKBB	European	2017	0.004537	0.0007963	1.217e-08	+	337159	41296	295863	1	-	Neale-B_UKBB_EUR_2017
rs3865314	rs3865314	chr17:45669524	chr17:47592158	A	C	rs8072644	chr17:45653364	chr17:47575998	A	T	1	0.96863	1	Height	EFO_0004339	Neale B	UKBB	European	2017	-0.01187	0.001726	6.244e-12	-	336474	0	336474	1	IVNT	Neale-B_UKBB_EUR_2017
rs3865314	rs3865314	chr17:45669524	chr17:47592158	A	C	rs8072644	chr17:45653364	chr17:47575998	A	T	1	0.96863	1	Self-reported high cholesterol	NCIT_C37967	Neale B	UKBB	European	2017	0.004539	0.0007962	1.192e-08	+	337159	41296	295863	1	-	Neale-B_UKBB_EUR_2017
rs3865314	rs3865314	chr17:45669524	chr17:47592158	A	C	rs4092460	chr17:45667550	chr17:47590184	G	A	1	0.96863	1	Height	EFO_0004339	Neale B	UKBB	European	2017	-0.01186	0.001726	6.439e-12	-	336474	0	336474	1	IVNT	Neale-B_UKBB_EUR_2017
rs3865314	rs3865314	chr17:45669524	chr17:47592158	A	C	rs4092460	chr17:45667550	chr17:47590184	G	A	1	0.96863	1	Self-reported high cholesterol	NCIT_C37967	Neale B	UKBB	European	2017	0.00454	0.0007961	1.181e-08	+	337159	41296	295863	1	-	Neale-B_UKBB_EUR_2017
rs3865314	rs3865314	chr17:45669524	chr17:47592158	A	C	rs78737171	chr17:45668760	chr17:47591394	A	T	1	0.96863	1	Height	EFO_0004339	Neale B	UKBB	European	2017	-0.01181	0.001726	7.653e-12	-	336474	0	336474	1	IVNT	Neale-B_UKBB_EUR_2017
rs3865314	rs3865314	chr17:45669524	chr17:47592158	A	C	rs78737171	chr17:45668760	chr17:47591394	A	T	1	0.96863	1	Self-reported high cholesterol	NCIT_C37967	Neale B	UKBB	European	2017	0.00451	0.0007962	1.47e-08	+	337159	41296	295863	1	-	Neale-B_UKBB_EUR_2017
rs3865314	rs3865314	chr17:45669524	chr17:47592158	A	C	rs4793842	chr17:45671506	chr17:47594140	G	A	1	0.96863	1	Height	EFO_0004339	Neale B	UKBB	European	2017	-0.01186	0.001726	6.453e-12	-	336474	0	336474	1	IVNT	Neale-B_UKBB_EUR_2017
rs3865314	rs3865314	chr17:45669524	chr17:47592158	A	C	rs4793842	chr17:45671506	chr17:47594140	G	A	1	0.96863	1	Self-reported high cholesterol	NCIT_C37967	Neale B	UKBB	European	2017	0.004542	0.0007961	1.165e-08	+	337159	41296	295863	1	-	Neale-B_UKBB_EUR_2017
rs3865314	rs3865314	chr17:45669524	chr17:47592158	A	C	rs12937560	chr17:45671869	chr17:47594503	C	T	1	0.96863	1	Height	EFO_0004339	Neale B	UKBB	European	2017	-0.01186	0.001726	6.457e-12	-	336474	0	336474	1	IVNT	Neale-B_UKBB_EUR_2017
rs3865314	rs3865314	chr17:45669524	chr17:47592158	A	C	rs12937560	chr17:45671869	chr17:47594503	C	T	1	0.96863	1	Self-reported high cholesterol	NCIT_C37967	Neale B	UKBB	European	2017	0.004542	0.0007961	1.164e-08	+	337159	41296	295863	1	-	Neale-B_UKBB_EUR_2017
rs3865314	rs3865314	chr17:45669524	chr17:47592158	A	C	rs8075411	chr17:45676760	chr17:47599394	C	T	1	0.96863	1	Height	EFO_0004339	Neale B	UKBB	European	2017	-0.01186	0.001726	6.349e-12	-	336474	0	336474	1	IVNT	Neale-B_UKBB_EUR_2017
rs3865314	rs3865314	chr17:45669524	chr17:47592158	A	C	rs8075411	chr17:45676760	chr17:47599394	C	T	1	0.96863	1	Self-reported high cholesterol	NCIT_C37967	Neale B	UKBB	European	2017	0.004548	0.0007961	1.11e-08	+	337159	41296	295863	1	-	Neale-B_UKBB_EUR_2017
rs3865314	rs3865314	chr17:45669524	chr17:47592158	A	C	rs4793908	chr17:45678408	chr17:47601042	G	A	1	0.96863	1	Height	EFO_0004339	Neale B	UKBB	European	2017	-0.01182	0.001726	7.367e-12	-	336474	0	336474	1	IVNT	Neale-B_UKBB_EUR_2017
rs3865314	rs3865314	chr17:45669524	chr17:47592158	A	C	rs4793908	chr17:45678408	chr17:47601042	G	A	1	0.96863	1	Self-reported high cholesterol	NCIT_C37967	Neale B	UKBB	European	2017	0.00456	0.0007961	1.017e-08	+	337159	41296	295863	1	-	Neale-B_UKBB_EUR_2017
rs3865314	rs3865314	chr17:45669524	chr17:47592158	A	C	rs4793913	chr17:45678579	chr17:47601213	C	T	1	0.96863	1	Height	EFO_0004339	Neale B	UKBB	European	2017	-0.01185	0.001726	6.721e-12	-	336474	0	336474	1	IVNT	Neale-B_UKBB_EUR_2017
rs3865314	rs3865314	chr17:45669524	chr17:47592158	A	C	rs4793913	chr17:45678579	chr17:47601213	C	T	1	0.96863	1	Self-reported high cholesterol	NCIT_C37967	Neale B	UKBB	European	2017	0.004543	0.0007961	1.154e-08	+	337159	41296	295863	1	-	Neale-B_UKBB_EUR_2017
rs3865314	rs3865314	chr17:45669524	chr17:47592158	A	C	rs10163469	chr17:45687767	chr17:47610401	G	A	1	0.96863	1	Height	EFO_0004339	Neale B	UKBB	European	2017	-0.01185	0.001726	6.675e-12	-	336474	0	336474	1	IVNT	Neale-B_UKBB_EUR_2017
rs3865314	rs3865314	chr17:45669524	chr17:47592158	A	C	rs10163469	chr17:45687767	chr17:47610401	G	A	1	0.96863	1	Self-reported high cholesterol	NCIT_C37967	Neale B	UKBB	European	2017	0.004553	0.000796	1.072e-08	+	337159	41296	295863	1	-	Neale-B_UKBB_EUR_2017
rs3865314	rs3865314	chr17:45669524	chr17:47592158	A	C	rs3760370	chr17:45695832	chr17:47618466	C	T	1	0.96863	1	Height	EFO_0004339	Neale B	UKBB	European	2017	-0.0118	0.001725	8.08e-12	-	336474	0	336474	1	IVNT	Neale-B_UKBB_EUR_2017
rs3865314	rs3865314	chr17:45669524	chr17:47592158	A	C	rs3760370	chr17:45695832	chr17:47618466	C	T	1	0.96863	1	Self-reported high cholesterol	NCIT_C37967	Neale B	UKBB	European	2017	0.004551	0.0007959	1.079e-08	+	337159	41296	295863	1	-	Neale-B_UKBB_EUR_2017
rs3865314	rs3865314	chr17:45669524	chr17:47592158	A	C	rs4289035	chr17:45707211	chr17:47629845	T	C	1	0.96863	1	Height	EFO_0004339	Neale B	UKBB	European	2017	-0.01182	0.001725	7.439e-12	-	336474	0	336474	1	IVNT	Neale-B_UKBB_EUR_2017
rs3865314	rs3865314	chr17:45669524	chr17:47592158	A	C	rs4289035	chr17:45707211	chr17:47629845	T	C	1	0.96863	1	Self-reported high cholesterol	NCIT_C37967	Neale B	UKBB	European	2017	0.004573	0.0007958	9.101e-09	+	337159	41296	295863	1	-	Neale-B_UKBB_EUR_2017
rs3865314	rs3865314	chr17:45669524	chr17:47592158	A	C	rs11656855	chr17:45714655	chr17:47637289	C	T	1	0.96863	1	Height	EFO_0004339	Neale B	UKBB	European	2017	-0.01181	0.001725	7.66e-12	-	336474	0	336474	1	IVNT	Neale-B_UKBB_EUR_2017
rs3865314	rs3865314	chr17:45669524	chr17:47592158	A	C	rs11656855	chr17:45714655	chr17:47637289	C	T	1	0.96863	1	Self-reported high cholesterol	NCIT_C37967	Neale B	UKBB	European	2017	0.00456	0.0007958	1.008e-08	+	337159	41296	295863	1	-	Neale-B_UKBB_EUR_2017
rs3865314	rs3865314	chr17:45669524	chr17:47592158	A	C	rs8070759	chr17:45638760	chr17:47561394	C	T	1	0.96478	1	Height	EFO_0004339	Neale B	UKBB	European	2017	-0.01188	0.001726	5.804e-12	-	336474	0	336474	1	IVNT	Neale-B_UKBB_EUR_2017
rs3865314	rs3865314	chr17:45669524	chr17:47592158	A	C	rs8070759	chr17:45638760	chr17:47561394	C	T	1	0.96478	1	Self-reported high cholesterol	NCIT_C37967	Neale B	UKBB	European	2017	0.004546	0.0007963	1.137e-08	+	337159	41296	295863	1	-	Neale-B_UKBB_EUR_2017
rs3865314	rs3865314	chr17:45669524	chr17:47592158	A	C	rs75283674	chr17:45660887	chr17:47583521	T	G	1	0.96478	1	Height	EFO_0004339	Neale B	UKBB	European	2017	-0.01187	0.001726	6.155e-12	-	336474	0	336474	1	IVNT	Neale-B_UKBB_EUR_2017
rs3865314	rs3865314	chr17:45669524	chr17:47592158	A	C	rs75283674	chr17:45660887	chr17:47583521	T	G	1	0.96478	1	Self-reported high cholesterol	NCIT_C37967	Neale B	UKBB	European	2017	0.004551	0.0007962	1.089e-08	+	337159	41296	295863	1	-	Neale-B_UKBB_EUR_2017
rs3865314	rs3865314	chr17:45669524	chr17:47592158	A	C	rs8078880	chr17:45676526	chr17:47599160	G	C	1	0.96478	1	Height	EFO_0004339	Neale B	UKBB	European	2017	-0.01188	0.001726	5.897e-12	-	336474	0	336474	1	IVNT	Neale-B_UKBB_EUR_2017
rs3865314	rs3865314	chr17:45669524	chr17:47592158	A	C	rs8078880	chr17:45676526	chr17:47599160	G	C	1	0.96478	1	Self-reported high cholesterol	NCIT_C37967	Neale B	UKBB	European	2017	0.004567	0.0007961	9.696e-09	+	337159	41296	295863	1	-	Neale-B_UKBB_EUR_2017
rs3865314	rs3865314	chr17:45669524	chr17:47592158	A	C	rs12943464	chr17:45690351	chr17:47612985	A	T	1	0.96478	1	Height	EFO_0004339	Neale B	UKBB	European	2017	-0.01181	0.001726	7.625e-12	-	336474	0	336474	1	IVNT	Neale-B_UKBB_EUR_2017
rs3865314	rs3865314	chr17:45669524	chr17:47592158	A	C	rs12943464	chr17:45690351	chr17:47612985	A	T	1	0.96478	1	Self-reported high cholesterol	NCIT_C37967	Neale B	UKBB	European	2017	0.004558	0.000796	1.032e-08	+	337159	41296	295863	1	-	Neale-B_UKBB_EUR_2017
rs3865314	rs3865314	chr17:45669524	chr17:47592158	A	C	rs4793978	chr17:45698175	chr17:47620809	G	A	1	0.96478	1	Height	EFO_0004339	Neale B	UKBB	European	2017	-0.01176	0.001725	9.383e-12	-	336474	0	336474	1	IVNT	Neale-B_UKBB_EUR_2017
rs3865314	rs3865314	chr17:45669524	chr17:47592158	A	C	rs4793978	chr17:45698175	chr17:47620809	G	A	1	0.96478	1	Self-reported high cholesterol	NCIT_C37967	Neale B	UKBB	European	2017	0.004552	0.0007959	1.073e-08	+	337159	41296	295863	1	-	Neale-B_UKBB_EUR_2017
rs3865314	rs3865314	chr17:45669524	chr17:47592158	A	C	rs7223029	chr17:45701731	chr17:47624365	T	C	1	0.96478	1	Height	EFO_0004339	Neale B	UKBB	European	2017	-0.01176	0.001725	9.243e-12	-	336474	0	336474	1	IVNT	Neale-B_UKBB_EUR_2017
rs3865314	rs3865314	chr17:45669524	chr17:47592158	A	C	rs7223029	chr17:45701731	chr17:47624365	T	C	1	0.96478	1	Self-reported high cholesterol	NCIT_C37967	Neale B	UKBB	European	2017	0.004549	0.0007959	1.091e-08	+	337159	41296	295863	1	-	Neale-B_UKBB_EUR_2017
rs3865314	rs3865314	chr17:45669524	chr17:47592158	A	C	rs11079784	chr17:45702280	chr17:47624914	T	C	1	0.96478	1	Height	EFO_0004339	Neale B	UKBB	European	2017	-0.01171	0.001726	1.172e-11	-	336474	0	336474	1	IVNT	Neale-B_UKBB_EUR_2017
rs3865314	rs3865314	chr17:45669524	chr17:47592158	A	C	rs11079784	chr17:45702280	chr17:47624914	T	C	1	0.96478	1	Self-reported high cholesterol	NCIT_C37967	Neale B	UKBB	European	2017	0.004533	0.000796	1.233e-08	+	337159	41296	295863	1	-	Neale-B_UKBB_EUR_2017
rs3865314	rs3865314	chr17:45669524	chr17:47592158	A	C	rs10853090	chr17:45716124	chr17:47638758	C	T	1	0.96478	1	Height	EFO_0004339	Neale B	UKBB	European	2017	-0.01181	0.001725	7.54e-12	-	336474	0	336474	1	IVNT	Neale-B_UKBB_EUR_2017
rs3865314	rs3865314	chr17:45669524	chr17:47592158	A	C	rs10853090	chr17:45716124	chr17:47638758	C	T	1	0.96478	1	Self-reported high cholesterol	NCIT_C37967	Neale B	UKBB	European	2017	0.004562	0.0007958	9.885e-09	+	337159	41296	295863	1	-	Neale-B_UKBB_EUR_2017
rs3865314	rs3865314	chr17:45669524	chr17:47592158	A	C	rs55633793	chr17:45719816	chr17:47642450	A	G	1	0.96478	1	Height	EFO_0004339	Neale B	UKBB	European	2017	-0.0118	0.001725	8.026e-12	-	336474	0	336474	1	IVNT	Neale-B_UKBB_EUR_2017
rs3865314	rs3865314	chr17:45669524	chr17:47592158	A	C	rs55633793	chr17:45719816	chr17:47642450	A	G	1	0.96478	1	Self-reported high cholesterol	NCIT_C37967	Neale B	UKBB	European	2017	0.004556	0.0007959	1.041e-08	+	337159	41296	295863	1	-	Neale-B_UKBB_EUR_2017
rs3865314	rs3865314	chr17:45669524	chr17:47592158	A	C	rs11871606	chr17:45732774	chr17:47655408	C	A	1	0.96478	1	Body mass index	EFO_0004340	GIANT	29273807	European	2018	-0.016	0.0023	1.8e-12	-	449889	0	449889	112	IVNT	GIANT_BMI_EUR_2018
rs3865314	rs3865314	chr17:45669524	chr17:47592158	A	C	rs11871606	chr17:45732774	chr17:47655408	C	A	1	0.96478	1	Body mass index	EFO_0004340	GIANT	29273807	Mixed	2018	-0.013	0.0021	3.8e-10	-	526508	0	526508	123	IVNT	GIANT_BMI_Mixed_2018
rs3865314	rs3865314	chr17:45669524	chr17:47592158	A	C	rs11871606	chr17:45732774	chr17:47655408	C	A	1	0.96478	1	Height	EFO_0004339	GIANT	28146470	European	2017	-0.015	0.0025	1.4e-09	-	381625	0	381625	106	IVNT	GIANT_Height_EUR_2017
rs3865314	rs3865314	chr17:45669524	chr17:47592158	A	C	rs11871606	chr17:45732774	chr17:47655408	C	A	1	0.96478	1	Height	EFO_0004339	GIANT	28146470	Mixed	2017	-0.015	0.0023	5.1e-11	-	458927	0	458927	147	IVNT	GIANT_Height_Mixed_2017
rs3865314	rs3865314	chr17:45669524	chr17:47592158	A	C	rs11871606	chr17:45732774	chr17:47655408	C	A	1	0.96478	1	Height	EFO_0004339	Neale B	UKBB	European	2017	-0.01188	0.001726	5.803e-12	-	336474	0	336474	1	IVNT	Neale-B_UKBB_EUR_2017
rs3865314	rs3865314	chr17:45669524	chr17:47592158	A	C	rs11871606	chr17:45732774	chr17:47655408	C	A	1	0.96478	1	Self-reported high cholesterol	NCIT_C37967	Neale B	UKBB	European	2017	0.004599	0.0007961	7.608e-09	+	337159	41296	295863	1	-	Neale-B_UKBB_EUR_2017
rs3865314	rs3865314	chr17:45669524	chr17:47592158	A	C	rs7219303	chr17:45737701	chr17:47660335	A	G	1	0.96478	1	Height	EFO_0004339	Neale B	UKBB	European	2017	-0.01188	0.001726	5.89e-12	-	336474	0	336474	1	IVNT	Neale-B_UKBB_EUR_2017
rs3865314	rs3865314	chr17:45669524	chr17:47592158	A	C	rs7219303	chr17:45737701	chr17:47660335	A	G	1	0.96478	1	Self-reported high cholesterol	NCIT_C37967	Neale B	UKBB	European	2017	0.004604	0.0007961	7.353e-09	+	337159	41296	295863	1	-	Neale-B_UKBB_EUR_2017
rs3865314	rs3865314	chr17:45669524	chr17:47592158	A	C	rs9905922	chr17:45740805	chr17:47663439	G	A	1	0.96478	1	Height	EFO_0004339	Neale B	UKBB	European	2017	-0.01188	0.001726	5.895e-12	-	336474	0	336474	1	IVNT	Neale-B_UKBB_EUR_2017
rs3865314	rs3865314	chr17:45669524	chr17:47592158	A	C	rs9905922	chr17:45740805	chr17:47663439	G	A	1	0.96478	1	Self-reported high cholesterol	NCIT_C37967	Neale B	UKBB	European	2017	0.004604	0.0007962	7.381e-09	+	337159	41296	295863	1	-	Neale-B_UKBB_EUR_2017
rs3865314	rs3865314	chr17:45669524	chr17:47592158	A	C	rs73315878	chr17:45744993	chr17:47667627	G	A	1	0.96478	1	Height	EFO_0004339	Neale B	UKBB	European	2017	-0.01187	0.001726	6.11e-12	-	336474	0	336474	1	IVNT	Neale-B_UKBB_EUR_2017
rs3865314	rs3865314	chr17:45669524	chr17:47592158	A	C	rs73315878	chr17:45744993	chr17:47667627	G	A	1	0.96478	1	Self-reported high cholesterol	NCIT_C37967	Neale B	UKBB	European	2017	0.004602	0.0007962	7.495e-09	+	337159	41296	295863	1	-	Neale-B_UKBB_EUR_2017
rs3865314	rs3865314	chr17:45669524	chr17:47592158	A	C	rs4399567	chr17:45749172	chr17:47671806	C	G	1	0.96478	1	Height	EFO_0004339	Neale B	UKBB	European	2017	-0.01189	0.001726	5.592e-12	-	336474	0	336474	1	IVNT	Neale-B_UKBB_EUR_2017
rs3865314	rs3865314	chr17:45669524	chr17:47592158	A	C	rs4399567	chr17:45749172	chr17:47671806	C	G	1	0.96478	1	Self-reported high cholesterol	NCIT_C37967	Neale B	UKBB	European	2017	0.004583	0.0007964	8.687e-09	+	337159	41296	295863	1	-	Neale-B_UKBB_EUR_2017
rs3865314	rs3865314	chr17:45669524	chr17:47592158	A	C	rs4794058	chr17:45597098	chr17:47519732	C	T	1	0.96466	0.99596	Height	EFO_0004339	Neale B	UKBB	European	2017	-0.01221	0.001727	1.54e-12	-	336474	0	336474	1	IVNT	Neale-B_UKBB_EUR_2017
rs3865314	rs3865314	chr17:45669524	chr17:47592158	A	C	rs4794058	chr17:45597098	chr17:47519732	C	T	1	0.96466	0.99596	Self-reported high cholesterol	NCIT_C37967	Neale B	UKBB	European	2017	0.004549	0.0007967	1.129e-08	+	337159	41296	295863	1	-	Neale-B_UKBB_EUR_2017
rs3865314	rs3865314	chr17:45669524	chr17:47592158	A	C	rs4794001	chr17:45720849	chr17:47643483	C	T	1	0.96095	1	Height	EFO_0004339	Neale B	UKBB	European	2017	-0.01179	0.001725	8.379e-12	-	336474	0	336474	1	IVNT	Neale-B_UKBB_EUR_2017
rs3865314	rs3865314	chr17:45669524	chr17:47592158	A	C	rs4794001	chr17:45720849	chr17:47643483	C	T	1	0.96095	1	Self-reported high cholesterol	NCIT_C37967	Neale B	UKBB	European	2017	0.004565	0.0007959	9.729e-09	+	337159	41296	295863	1	-	Neale-B_UKBB_EUR_2017
