# Supplementary material for: Genome-wide analysis of dental caries and periodontitis combining clinical and self-reported data
Source: Nat Commun. 2019 Jun 24;10:2773. doi: 10.1038/s41467-019-10630-1 (PMC6591304; doi:10.1038/s41467-019-10630-1)
Supplement: Supplementary file 7 — Supplementary Dataset 4 [file 41467_2019_10630_MOESM7_ESM.zip › rs10048146_PhenoScanner_GWAS.tsv]

snp	ref_rsid	ref_hg19_coordinates	ref_hg38_coordinates	ref_a1	ref_a2	rsid	hg19_coordinates	hg38_coordinates	a1	a2	proxy	r2	dprime	trait	efo	study	pmid	ancestry	year	beta	se	p	direction	n	n_cases	n_controls	n_studies	unit	dataset
rs10048146	rs10048146	chr16:86710660	chr16:86677054	A	G	rs10048146	chr16:86710660	chr16:86677054	A	G	0	1	1	Femoral neck mineral density	EFO_0007785	GEFOS	26367794	European	2015	0.05575	0.009757	2.31e-08	+	32735	0	32735	14	Z-score	GEFOS_FNBMD_EUR_2015
rs10048146	rs10048146	chr16:86710660	chr16:86677054	A	G	rs10048146	chr16:86710660	chr16:86677054	A	G	0	1	1	Lumber spine bone mineral density	EFO_0007701	GEFOS	26367794	European	2015	0.06369	0.01136	4.46e-08	+	28498	0	28498	12	Z-score	GEFOS_LSBMD_EUR_2015
rs10048146	rs10048146	chr16:86710660	chr16:86677054	A	G	rs10048146	chr16:86710660	chr16:86677054	A	G	0	1	1	Lumbar spine bone mineral density	EFO_0007701	GEFOS	22504420	Mixed	2012	NA	NA	3.985e-08	+	31800	0	31800	16	g/cm2	GEFOS_LSBMD_Mixed_2012
rs10048146	rs10048146	chr16:86710660	chr16:86677054	A	G	rs10048146	chr16:86710660	chr16:86677054	A	G	0	1	1	Femoral neck areal bone mineral density	CMO_0001226	Paternoster L	23437003	European	2013	NA	NA	1e-14	NA	2878	-	-	-	-	GRASP
rs10048146	rs10048146	chr16:86710660	chr16:86677054	A	G	rs10048146	chr16:86710660	chr16:86677054	A	G	0	1	1	Femoral neck bone mineral density	EFO_0007785	GEFOS	22504420	Mixed	2012	NA	NA	1e-14	NA	32961	-	-	-	-	GRASP
rs10048146	rs10048146	chr16:86710660	chr16:86677054	A	G	rs10048146	chr16:86710660	chr16:86677054	A	G	0	1	1	Femoral neck bone mineral density females	EFO_0007785	GEFOS	22504420	Mixed	2012	NA	NA	1.14e-09	NA	32961	-	-	-	-	GRASP
rs10048146	rs10048146	chr16:86710660	chr16:86677054	A	G	rs10048146	chr16:86710660	chr16:86677054	A	G	0	1	1	Lumbar spine areal bone mineral density	CMO_0001226	Paternoster L	23437003	European	2013	NA	NA	3.1e-11	NA	2878	-	-	-	-	GRASP
rs10048146	rs10048146	chr16:86710660	chr16:86677054	A	G	rs10048146	chr16:86710660	chr16:86677054	A	G	0	1	1	Lumbar spine bone mineral density	EFO_0007701	Rivadeneira F	19801982	European	2009	NA	NA	1.7e-08	NA	19195	-	-	-	-	GRASP
rs10048146	rs10048146	chr16:86710660	chr16:86677054	A	G	rs10048146	chr16:86710660	chr16:86677054	A	G	0	1	1	Lumbar spine bone mineral density	EFO_0007701	Kung AW	20096396	Mixed	2010	NA	NA	1.7e-08	NA	785	-	-	-	-	GRASP
rs10048146	rs10048146	chr16:86710660	chr16:86677054	A	G	rs10048146	chr16:86710660	chr16:86677054	A	G	0	1	1	Lumbar spine bone mineral density	EFO_0007701	GEFOS	22504420	Mixed	2012	NA	NA	3.09e-11	NA	32961	-	-	-	-	GRASP
rs10048146	rs10048146	chr16:86710660	chr16:86677054	A	G	rs10048146	chr16:86710660	chr16:86677054	A	G	0	1	1	Lumbar spine bone mineral density female	EFO_0007701	GEFOS	22504420	Mixed	2012	NA	NA	4.37e-10	NA	32961	-	-	-	-	GRASP
rs10048146	rs10048146	chr16:86710660	chr16:86677054	A	G	rs10048146	chr16:86710660	chr16:86677054	A	G	0	1	1	Bone mineral density	EFO_0003923	GEFOS	22504420	Mixed	2012	0.05	0.006461	1e-14	+	-	-	-	-	unit increase	NHGRI-EBI_GWAS_Catalog
rs10048146	rs10048146	chr16:86710660	chr16:86677054	A	G	rs10048146	chr16:86710660	chr16:86677054	A	G	0	1	1	Bone mineral density spine	EFO_0003923	Rivadeneira F	19801982	European	2009	-0.09	0.01604	2e-08	-	-	-	-	-	SD decrease	NHGRI-EBI_GWAS_Catalog
rs10048146	rs10048146	chr16:86710660	chr16:86677054	A	G	rs10048146	chr16:86710660	chr16:86677054	A	G	0	1	1	Heel bone mineral density	EFO_0003923	Neale B	UKBB	European	2017	0.04273	0.003956	3.46e-27	+	194398	0	194398	1	IVNT	Neale-B_UKBB_EUR_2017
rs10048146	rs10048146	chr16:86710660	chr16:86677054	A	G	rs10048146	chr16:86710660	chr16:86677054	A	G	0	1	1	Heel bone mineral density left	EFO_0003923	Neale B	UKBB	European	2017	0.03881	0.005305	2.606e-13	+	106254	0	106254	1	IVNT	Neale-B_UKBB_EUR_2017
rs10048146	rs10048146	chr16:86710660	chr16:86677054	A	G	rs10048146	chr16:86710660	chr16:86677054	A	G	0	1	1	Heel bone mineral density right	EFO_0003923	Neale B	UKBB	European	2017	0.04336	0.00527	1.923e-16	+	106251	0	106251	1	IVNT	Neale-B_UKBB_EUR_2017
rs10048146	rs10048146	chr16:86710660	chr16:86677054	A	G	rs10048146	chr16:86710660	chr16:86677054	A	G	0	1	1	Mouth or teeth dental problems: dentures	NCIT_C99885;NCIT_C102044	Neale B	UKBB	European	2017	-0.0082	0.001163	1.762e-12	-	336138	56894	279244	1	-	Neale-B_UKBB_EUR_2017
rs10048146	rs10048146	chr16:86710660	chr16:86677054	A	G	rs10048146	chr16:86710660	chr16:86677054	A	G	0	1	1	Sitting height	EFO_0007118	Neale B	UKBB	European	2017	0.01557	0.002391	7.36e-11	+	336172	0	336172	1	IVNT	Neale-B_UKBB_EUR_2017
rs10048146	rs10048146	chr16:86710660	chr16:86677054	A	G	rs10048146	chr16:86710660	chr16:86677054	A	G	0	1	1	Bone density	EFO_0003923	Rivadeneira F	19801982	European	2009	NA	NA	2e-08	NA	-	-	-	-	-	dbGaP
rs10048146	rs10048146	chr16:86710660	chr16:86677054	A	G	rs12932673	chr16:86709731	chr16:86676125	C	G	1	0.94864	0.98493	Lumbar spine bone mineral density	EFO_0007701	Rivadeneira F	19801982	European	2009	NA	NA	1.9e-08	NA	19195	-	-	-	-	GRASP
rs10048146	rs10048146	chr16:86710660	chr16:86677054	A	G	rs12932673	chr16:86709731	chr16:86676125	C	G	1	0.94864	0.98493	Heel bone mineral density	EFO_0003923	Neale B	UKBB	European	2017	0.0412	0.004001	7.397e-25	+	194398	0	194398	1	IVNT	Neale-B_UKBB_EUR_2017
rs10048146	rs10048146	chr16:86710660	chr16:86677054	A	G	rs12932673	chr16:86709731	chr16:86676125	C	G	1	0.94864	0.98493	Heel bone mineral density left	EFO_0003923	Neale B	UKBB	European	2017	0.03857	0.005366	6.681e-13	+	106254	0	106254	1	IVNT	Neale-B_UKBB_EUR_2017
rs10048146	rs10048146	chr16:86710660	chr16:86677054	A	G	rs12932673	chr16:86709731	chr16:86676125	C	G	1	0.94864	0.98493	Heel bone mineral density right	EFO_0003923	Neale B	UKBB	European	2017	0.04292	0.005331	8.274e-16	+	106251	0	106251	1	IVNT	Neale-B_UKBB_EUR_2017
rs10048146	rs10048146	chr16:86710660	chr16:86677054	A	G	rs12932673	chr16:86709731	chr16:86676125	C	G	1	0.94864	0.98493	Mouth or teeth dental problems: dentures	NCIT_C99885;NCIT_C102044	Neale B	UKBB	European	2017	-0.008311	0.001176	1.58e-12	-	336138	56894	279244	1	-	Neale-B_UKBB_EUR_2017
rs10048146	rs10048146	chr16:86710660	chr16:86677054	A	G	rs12932673	chr16:86709731	chr16:86676125	C	G	1	0.94864	0.98493	Sitting height	EFO_0007118	Neale B	UKBB	European	2017	0.01535	0.002418	2.201e-10	+	336172	0	336172	1	IVNT	Neale-B_UKBB_EUR_2017
rs10048146	rs10048146	chr16:86710660	chr16:86677054	A	G	rs71390846	chr16:86714715	chr16:86681109	G	C	1	0.89836	0.96208	Femoral neck mineral density	EFO_0007785	GEFOS	26367794	European	2015	0.05911	0.009756	3.16e-09	+	32735	0	32735	14	Z-score	GEFOS_FNBMD_EUR_2015
rs10048146	rs10048146	chr16:86710660	chr16:86677054	A	G	rs71390846	chr16:86714715	chr16:86681109	G	C	1	0.89836	0.96208	Lumber spine bone mineral density	EFO_0007701	GEFOS	26367794	European	2015	0.06409	0.01137	3.8e-08	+	28498	0	28498	12	Z-score	GEFOS_LSBMD_EUR_2015
rs10048146	rs10048146	chr16:86710660	chr16:86677054	A	G	rs71390846	chr16:86714715	chr16:86681109	G	C	1	0.89836	0.96208	Bone mineral density	EFO_0003923	Zhang L	24249740	Mixed	2013	NA	NA	2e-10	NA	-	-	-	-	-	NHGRI-EBI_GWAS_Catalog
rs10048146	rs10048146	chr16:86710660	chr16:86677054	A	G	rs71390846	chr16:86714715	chr16:86681109	G	C	1	0.89836	0.96208	Total body bone mineral density	-	Medina-Gomez C	29304378	European	2018	-0.0498	0.008076	7e-10	-	-	-	-	-	unit decrease	NHGRI-EBI_GWAS_Catalog
rs10048146	rs10048146	chr16:86710660	chr16:86677054	A	G	rs71390846	chr16:86714715	chr16:86681109	G	C	1	0.89836	0.96208	Total body bone mineral density	-	Medina-Gomez C	29304378	European	2018	-0.0484	0.007484	1e-10	-	-	-	-	-	unit decrease	NHGRI-EBI_GWAS_Catalog
rs10048146	rs10048146	chr16:86710660	chr16:86677054	A	G	rs71390846	chr16:86714715	chr16:86681109	G	C	1	0.89836	0.96208	Heel bone mineral density	EFO_0003923	Neale B	UKBB	European	2017	0.04476	0.00399	3.476e-29	+	194398	0	194398	1	IVNT	Neale-B_UKBB_EUR_2017
rs10048146	rs10048146	chr16:86710660	chr16:86677054	A	G	rs71390846	chr16:86714715	chr16:86681109	G	C	1	0.89836	0.96208	Heel bone mineral density left	EFO_0003923	Neale B	UKBB	European	2017	0.04061	0.005355	3.394e-14	+	106254	0	106254	1	IVNT	Neale-B_UKBB_EUR_2017
rs10048146	rs10048146	chr16:86710660	chr16:86677054	A	G	rs71390846	chr16:86714715	chr16:86681109	G	C	1	0.89836	0.96208	Heel bone mineral density right	EFO_0003923	Neale B	UKBB	European	2017	0.04631	0.005319	3.173e-18	+	106251	0	106251	1	IVNT	Neale-B_UKBB_EUR_2017
rs10048146	rs10048146	chr16:86710660	chr16:86677054	A	G	rs71390846	chr16:86714715	chr16:86681109	G	C	1	0.89836	0.96208	Height	EFO_0004339	Neale B	UKBB	European	2017	0.01336	0.002217	1.669e-09	+	336474	0	336474	1	IVNT	Neale-B_UKBB_EUR_2017
rs10048146	rs10048146	chr16:86710660	chr16:86677054	A	G	rs71390846	chr16:86714715	chr16:86681109	G	C	1	0.89836	0.96208	Mouth or teeth dental problems: dentures	NCIT_C99885;NCIT_C102044	Neale B	UKBB	European	2017	-0.008106	0.001173	4.763e-12	-	336138	56894	279244	1	-	Neale-B_UKBB_EUR_2017
rs10048146	rs10048146	chr16:86710660	chr16:86677054	A	G	rs71390846	chr16:86714715	chr16:86681109	G	C	1	0.89836	0.96208	Sitting height	EFO_0007118	Neale B	UKBB	European	2017	0.0173	0.002412	7.302e-13	+	336172	0	336172	1	IVNT	Neale-B_UKBB_EUR_2017
