# Supplementary material for: Genome-wide analysis of dental caries and periodontitis combining clinical and self-reported data
Source: Nat Commun. 2019 Jun 24;10:2773. doi: 10.1038/s41467-019-10630-1 (PMC6591304; doi:10.1038/s41467-019-10630-1)
Supplement: Supplementary file 7 — Supplementary Dataset 4 [file 41467_2019_10630_MOESM7_ESM.zip › rs1108343_PhenoScanner_GWAS.tsv]

snp	ref_rsid	ref_hg19_coordinates	ref_hg38_coordinates	ref_a1	ref_a2	rsid	hg19_coordinates	hg38_coordinates	a1	a2	proxy	r2	dprime	trait	efo	study	pmid	ancestry	year	beta	se	p	direction	n	n_cases	n_controls	n_studies	unit	dataset
rs1108343	rs1108343	chr16:51211595	chr16:51177684	T	C	rs1108343	chr16:51211595	chr16:51177684	T	C	0	1	1	Heel bone mineral density	EFO_0003923	Neale B	UKBB	European	2017	0.01874	0.003258	8.867e-09	+	194398	0	194398	1	IVNT	Neale-B_UKBB_EUR_2017
rs1108343	rs1108343	chr16:51211595	chr16:51177684	T	C	rs4622508	chr16:51208892	chr16:51174981	A	G	1	0.96324	0.99579	Heel bone mineral density	EFO_0003923	Neale B	UKBB	European	2017	0.01929	0.003268	3.61e-09	+	194398	0	194398	1	IVNT	Neale-B_UKBB_EUR_2017
rs1108343	rs1108343	chr16:51211595	chr16:51177684	T	C	rs7500375	chr16:51194301	chr16:51160390	C	A	1	0.9275	0.98728	Heel bone mineral density	EFO_0003923	Neale B	UKBB	European	2017	0.02046	0.003269	3.915e-10	+	194398	0	194398	1	IVNT	Neale-B_UKBB_EUR_2017
