# Supplementary material for: Genome-wide analysis of dental caries and periodontitis combining clinical and self-reported data
Source: Nat Commun. 2019 Jun 24;10:2773. doi: 10.1038/s41467-019-10630-1 (PMC6591304; doi:10.1038/s41467-019-10630-1)
Supplement: Supplementary file 7 — Supplementary Dataset 4 [file 41467_2019_10630_MOESM7_ESM.zip › rs8054556_PhenoScanner_GWAS.tsv]

snp	ref_rsid	ref_hg19_coordinates	ref_hg38_coordinates	ref_a1	ref_a2	rsid	hg19_coordinates	hg38_coordinates	a1	a2	proxy	r2	dprime	trait	efo	study	pmid	ancestry	year	beta	se	p	direction	n	n_cases	n_controls	n_studies	unit	dataset
rs8054556	rs8054556	chr16:29958216	chr16:29946895	A	G	rs8054556	chr16:29958216	chr16:29946895	A	G	0	1	1	Eosinophil count	EFO_0004586	Astle W	27863252	European	2016	-0.02213	0.003572	5.836e-10	-	173480	0	173480	2	-	Astle-W_Blood-Cell-Traits_EUR_2016
rs8054556	rs8054556	chr16:29958216	chr16:29946895	A	G	rs8054556	chr16:29958216	chr16:29946895	A	G	0	1	1	Eosinophil percentage of white cells	EFO_0004586	Astle W	27863252	European	2016	-0.01959	0.003569	4.01e-08	-	173480	0	173480	2	-	Astle-W_Blood-Cell-Traits_EUR_2016
rs8054556	rs8054556	chr16:29958216	chr16:29946895	A	G	rs8054556	chr16:29958216	chr16:29946895	A	G	0	1	1	Mean corpuscular hemoglobin	EFO_0004586	Astle W	27863252	European	2016	0.02529	0.003545	9.647e-13	+	173480	0	173480	2	-	Astle-W_Blood-Cell-Traits_EUR_2016
rs8054556	rs8054556	chr16:29958216	chr16:29946895	A	G	rs8054556	chr16:29958216	chr16:29946895	A	G	0	1	1	Mean corpuscular volume	EFO_0004586	Astle W	27863252	European	2016	0.02527	0.003536	8.838e-13	+	173480	0	173480	2	-	Astle-W_Blood-Cell-Traits_EUR_2016
rs8054556	rs8054556	chr16:29958216	chr16:29946895	A	G	rs8054556	chr16:29958216	chr16:29946895	A	G	0	1	1	Red blood cell count	EFO_0004586	Astle W	27863252	European	2016	-0.02164	0.003563	1.242e-09	-	173480	0	173480	2	-	Astle-W_Blood-Cell-Traits_EUR_2016
rs8054556	rs8054556	chr16:29958216	chr16:29946895	A	G	rs8054556	chr16:29958216	chr16:29946895	A	G	0	1	1	Sum eosinophil basophil counts	EFO_0004586	Astle W	27863252	European	2016	-0.01997	0.003577	2.356e-08	-	173480	0	173480	2	-	Astle-W_Blood-Cell-Traits_EUR_2016
rs8054556	rs8054556	chr16:29958216	chr16:29946895	A	G	rs8054556	chr16:29958216	chr16:29946895	A	G	0	1	1	Autism spectrum disorder or schizophrenia	EFO_0000692;EFO_0003756	Anney RJL	28540026	Mixed	2017	NA	NA	4e-10	NA	-	-	-	-	log OR	NHGRI-EBI_GWAS_Catalog
rs8054556	rs8054556	chr16:29958216	chr16:29946895	A	G	rs8054556	chr16:29958216	chr16:29946895	A	G	0	1	1	Age at menarche	EFO_0004703	Neale B	UKBB	European	2017	-0.01469	0.002482	3.295e-09	-	176008	0	176008	1	IVNT	Neale-B_UKBB_EUR_2017
rs8054556	rs8054556	chr16:29958216	chr16:29946895	A	G	rs8054556	chr16:29958216	chr16:29946895	A	G	0	1	1	Alcohol intake frequency	HP_0001033;EFO_0004329;EFO_0007878	Neale B	UKBB	European	2017	0.02005	0.00356	1.776e-08	+	336965	0	336965	1	IVNT	Neale-B_UKBB_EUR_2017
rs8054556	rs8054556	chr16:29958216	chr16:29946895	A	G	rs8054556	chr16:29958216	chr16:29946895	A	G	0	1	1	Arm fat mass left	-	Neale B	UKBB	European	2017	0.02794	0.002385	1.088e-31	+	331164	0	331164	1	IVNT	Neale-B_UKBB_EUR_2017
rs8054556	rs8054556	chr16:29958216	chr16:29946895	A	G	rs8054556	chr16:29958216	chr16:29946895	A	G	0	1	1	Arm fat mass right	-	Neale B	UKBB	European	2017	0.02827	0.002384	1.987e-32	+	331226	0	331226	1	IVNT	Neale-B_UKBB_EUR_2017
rs8054556	rs8054556	chr16:29958216	chr16:29946895	A	G	rs8054556	chr16:29958216	chr16:29946895	A	G	0	1	1	Arm fat percentage left	NCIT_C139218	Neale B	UKBB	European	2017	0.01582	0.001842	8.971e-18	+	331198	0	331198	1	IVNT	Neale-B_UKBB_EUR_2017
rs8054556	rs8054556	chr16:29958216	chr16:29946895	A	G	rs8054556	chr16:29958216	chr16:29946895	A	G	0	1	1	Arm fat percentage right	NCIT_C139218	Neale B	UKBB	European	2017	0.01639	0.001851	8.304e-19	+	331249	0	331249	1	IVNT	Neale-B_UKBB_EUR_2017
rs8054556	rs8054556	chr16:29958216	chr16:29946895	A	G	rs8054556	chr16:29958216	chr16:29946895	A	G	0	1	1	Arm fat-free mass left	-	Neale B	UKBB	European	2017	0.02142	0.001547	1.459e-43	+	331159	0	331159	1	IVNT	Neale-B_UKBB_EUR_2017
rs8054556	rs8054556	chr16:29958216	chr16:29946895	A	G	rs8054556	chr16:29958216	chr16:29946895	A	G	0	1	1	Arm fat-free mass right	-	Neale B	UKBB	European	2017	0.01984	0.001516	4.217e-39	+	331221	0	331221	1	IVNT	Neale-B_UKBB_EUR_2017
rs8054556	rs8054556	chr16:29958216	chr16:29946895	A	G	rs8054556	chr16:29958216	chr16:29946895	A	G	0	1	1	Arm predicted mass left	-	Neale B	UKBB	European	2017	0.0215	0.001541	3.19e-44	+	331146	0	331146	1	IVNT	Neale-B_UKBB_EUR_2017
rs8054556	rs8054556	chr16:29958216	chr16:29946895	A	G	rs8054556	chr16:29958216	chr16:29946895	A	G	0	1	1	Arm predicted mass right	-	Neale B	UKBB	European	2017	0.01982	0.001511	2.578e-39	+	331216	0	331216	1	IVNT	Neale-B_UKBB_EUR_2017
rs8054556	rs8054556	chr16:29958216	chr16:29946895	A	G	rs8054556	chr16:29958216	chr16:29946895	A	G	0	1	1	Basal metabolic rate	EFO_0007777	Neale B	UKBB	European	2017	0.02357	0.001613	2.633e-48	+	331307	0	331307	1	IVNT	Neale-B_UKBB_EUR_2017
rs8054556	rs8054556	chr16:29958216	chr16:29946895	A	G	rs8054556	chr16:29958216	chr16:29946895	A	G	0	1	1	Body fat percentage	EFO_0007800	Neale B	UKBB	European	2017	0.01357	0.001866	3.5e-13	+	331117	0	331117	1	IVNT	Neale-B_UKBB_EUR_2017
rs8054556	rs8054556	chr16:29958216	chr16:29946895	A	G	rs8054556	chr16:29958216	chr16:29946895	A	G	0	1	1	Body mass index	EFO_0004340	Neale B	UKBB	European	2017	0.02667	0.002407	1.646e-28	+	336107	0	336107	1	IVNT	Neale-B_UKBB_EUR_2017
rs8054556	rs8054556	chr16:29958216	chr16:29946895	A	G	rs8054556	chr16:29958216	chr16:29946895	A	G	0	1	1	Comparative height size at age 10	NCIT_C106497;NCIT_C19666	Neale B	UKBB	European	2017	0.01351	0.001661	4.188e-16	+	332021	0	332021	1	IVNT	Neale-B_UKBB_EUR_2017
rs8054556	rs8054556	chr16:29958216	chr16:29946895	A	G	rs8054556	chr16:29958216	chr16:29946895	A	G	0	1	1	Height	EFO_0004339	Neale B	UKBB	European	2017	0.01434	0.001729	1.131e-16	+	336474	0	336474	1	IVNT	Neale-B_UKBB_EUR_2017
rs8054556	rs8054556	chr16:29958216	chr16:29946895	A	G	rs8054556	chr16:29958216	chr16:29946895	A	G	0	1	1	Hip circumference	EFO_0005093	Neale B	UKBB	European	2017	0.02776	0.00241	1.089e-30	+	336601	0	336601	1	IVNT	Neale-B_UKBB_EUR_2017
rs8054556	rs8054556	chr16:29958216	chr16:29946895	A	G	rs8054556	chr16:29958216	chr16:29946895	A	G	0	1	1	Impedance of arm left	-	Neale B	UKBB	European	2017	-0.01557	0.001719	1.303e-19	-	331292	0	331292	1	IVNT	Neale-B_UKBB_EUR_2017
rs8054556	rs8054556	chr16:29958216	chr16:29946895	A	G	rs8054556	chr16:29958216	chr16:29946895	A	G	0	1	1	Impedance of arm right	-	Neale B	UKBB	European	2017	-0.01407	0.001712	2.075e-16	-	331279	0	331279	1	IVNT	Neale-B_UKBB_EUR_2017
rs8054556	rs8054556	chr16:29958216	chr16:29946895	A	G	rs8054556	chr16:29958216	chr16:29946895	A	G	0	1	1	Impedance of leg left	-	Neale B	UKBB	European	2017	-0.02184	0.002219	7.631e-23	-	331296	0	331296	1	IVNT	Neale-B_UKBB_EUR_2017
rs8054556	rs8054556	chr16:29958216	chr16:29946895	A	G	rs8054556	chr16:29958216	chr16:29946895	A	G	0	1	1	Impedance of leg right	-	Neale B	UKBB	European	2017	-0.02277	0.002202	4.668e-25	-	331301	0	331301	1	IVNT	Neale-B_UKBB_EUR_2017
rs8054556	rs8054556	chr16:29958216	chr16:29946895	A	G	rs8054556	chr16:29958216	chr16:29946895	A	G	0	1	1	Impedance of whole body	NCIT_C137923	Neale B	UKBB	European	2017	-0.01952	0.001856	7.158e-26	-	331284	0	331284	1	IVNT	Neale-B_UKBB_EUR_2017
rs8054556	rs8054556	chr16:29958216	chr16:29946895	A	G	rs8054556	chr16:29958216	chr16:29946895	A	G	0	1	1	Leg fat mass left	-	Neale B	UKBB	European	2017	0.01992	0.001924	3.99e-25	+	331275	0	331275	1	IVNT	Neale-B_UKBB_EUR_2017
rs8054556	rs8054556	chr16:29958216	chr16:29946895	A	G	rs8054556	chr16:29958216	chr16:29946895	A	G	0	1	1	Leg fat mass right	-	Neale B	UKBB	European	2017	0.0194	0.001946	2.065e-23	+	331293	0	331293	1	IVNT	Neale-B_UKBB_EUR_2017
rs8054556	rs8054556	chr16:29958216	chr16:29946895	A	G	rs8054556	chr16:29958216	chr16:29946895	A	G	0	1	1	Leg fat percentage left	NCIT_C139218	Neale B	UKBB	European	2017	0.009869	0.001522	8.929e-11	+	331278	0	331278	1	IVNT	Neale-B_UKBB_EUR_2017
rs8054556	rs8054556	chr16:29958216	chr16:29946895	A	G	rs8054556	chr16:29958216	chr16:29946895	A	G	0	1	1	Leg fat percentage right	NCIT_C139218	Neale B	UKBB	European	2017	0.008927	0.001542	6.99e-09	+	331296	0	331296	1	IVNT	Neale-B_UKBB_EUR_2017
rs8054556	rs8054556	chr16:29958216	chr16:29946895	A	G	rs8054556	chr16:29958216	chr16:29946895	A	G	0	1	1	Leg fat-free mass left	-	Neale B	UKBB	European	2017	0.02192	0.001602	1.366e-42	+	331258	0	331258	1	IVNT	Neale-B_UKBB_EUR_2017
rs8054556	rs8054556	chr16:29958216	chr16:29946895	A	G	rs8054556	chr16:29958216	chr16:29946895	A	G	0	1	1	Leg fat-free mass right	-	Neale B	UKBB	European	2017	0.0222	0.001602	1.165e-43	+	331285	0	331285	1	IVNT	Neale-B_UKBB_EUR_2017
rs8054556	rs8054556	chr16:29958216	chr16:29946895	A	G	rs8054556	chr16:29958216	chr16:29946895	A	G	0	1	1	Leg predicted mass left	-	Neale B	UKBB	European	2017	0.02186	0.001591	6.165e-43	+	331253	0	331253	1	IVNT	Neale-B_UKBB_EUR_2017
rs8054556	rs8054556	chr16:29958216	chr16:29946895	A	G	rs8054556	chr16:29958216	chr16:29946895	A	G	0	1	1	Leg predicted mass right	-	Neale B	UKBB	European	2017	0.02195	0.001591	2.829e-43	+	331285	0	331285	1	IVNT	Neale-B_UKBB_EUR_2017
rs8054556	rs8054556	chr16:29958216	chr16:29946895	A	G	rs8054556	chr16:29958216	chr16:29946895	A	G	0	1	1	Nervous feelings	NCIT_C77965;NCIT_C125268	Neale B	UKBB	European	2017	-0.006043	0.001047	7.871e-09	-	328725	77767	250958	1	-	Neale-B_UKBB_EUR_2017
rs8054556	rs8054556	chr16:29958216	chr16:29946895	A	G	rs8054556	chr16:29958216	chr16:29946895	A	G	0	1	1	Number of incorrect matches in round	-	Neale B	UKBB	European	2017	-0.01493	0.002376	3.308e-10	-	336881	0	336881	1	IVNT	Neale-B_UKBB_EUR_2017
rs8054556	rs8054556	chr16:29958216	chr16:29946895	A	G	rs8054556	chr16:29958216	chr16:29946895	A	G	0	1	1	Time spent driving	NCIT_C126248;NCIT_C126240	Neale B	UKBB	European	2017	0.01226	0.00219	2.179e-08	+	224813	0	224813	1	IVNT	Neale-B_UKBB_EUR_2017
rs8054556	rs8054556	chr16:29958216	chr16:29946895	A	G	rs8054556	chr16:29958216	chr16:29946895	A	G	0	1	1	Trunk fat mass	EFO_0005409	Neale B	UKBB	European	2017	0.02503	0.00245	1.689e-24	+	331093	0	331093	1	IVNT	Neale-B_UKBB_EUR_2017
rs8054556	rs8054556	chr16:29958216	chr16:29946895	A	G	rs8054556	chr16:29958216	chr16:29946895	A	G	0	1	1	Trunk fat percentage	NCIT_C139218	Neale B	UKBB	European	2017	0.01549	0.002237	4.416e-12	+	331113	0	331113	1	IVNT	Neale-B_UKBB_EUR_2017
rs8054556	rs8054556	chr16:29958216	chr16:29946895	A	G	rs8054556	chr16:29958216	chr16:29946895	A	G	0	1	1	Trunk fat-free mass	-	Neale B	UKBB	European	2017	0.02073	0.001533	1.165e-41	+	331030	0	331030	1	IVNT	Neale-B_UKBB_EUR_2017
rs8054556	rs8054556	chr16:29958216	chr16:29946895	A	G	rs8054556	chr16:29958216	chr16:29946895	A	G	0	1	1	Trunk predicted mass	-	Neale B	UKBB	European	2017	0.02061	0.001528	1.879e-41	+	330995	0	330995	1	IVNT	Neale-B_UKBB_EUR_2017
rs8054556	rs8054556	chr16:29958216	chr16:29946895	A	G	rs8054556	chr16:29958216	chr16:29946895	A	G	0	1	1	Waist circumference	EFO_0004342	Neale B	UKBB	European	2017	0.027	0.002155	5.375e-36	+	336639	0	336639	1	IVNT	Neale-B_UKBB_EUR_2017
rs8054556	rs8054556	chr16:29958216	chr16:29946895	A	G	rs8054556	chr16:29958216	chr16:29946895	A	G	0	1	1	Weight	EFO_0004338	Neale B	UKBB	European	2017	0.02971	0.002126	2.253e-44	+	336227	0	336227	1	IVNT	Neale-B_UKBB_EUR_2017
rs8054556	rs8054556	chr16:29958216	chr16:29946895	A	G	rs8054556	chr16:29958216	chr16:29946895	A	G	0	1	1	Whole body fat mass	-	Neale B	UKBB	European	2017	0.02566	0.002375	3.315e-27	+	330762	0	330762	1	IVNT	Neale-B_UKBB_EUR_2017
rs8054556	rs8054556	chr16:29958216	chr16:29946895	A	G	rs8054556	chr16:29958216	chr16:29946895	A	G	0	1	1	Whole body fat-free mass	-	Neale B	UKBB	European	2017	0.02185	0.001539	9.552e-46	+	331291	0	331291	1	IVNT	Neale-B_UKBB_EUR_2017
rs8054556	rs8054556	chr16:29958216	chr16:29946895	A	G	rs8054556	chr16:29958216	chr16:29946895	A	G	0	1	1	Whole body water mass	-	Neale B	UKBB	European	2017	0.02204	0.001541	2.236e-46	+	331315	0	331315	1	IVNT	Neale-B_UKBB_EUR_2017
rs8054556	rs8054556	chr16:29958216	chr16:29946895	A	G	rs8054556	chr16:29958216	chr16:29946895	A	G	0	1	1	Schizophrenia	EFO_0000692	PGC	25056061	Mixed	2014	-0.0673	0.0106	2.336e-10	-	82315	35476	46839	49	log OR	PGC_Schizophrenia_Mixed_2014
rs8054556	rs8054556	chr16:29958216	chr16:29946895	A	G	rs8056535	chr16:29960468	chr16:29949147	A	G	1	0.96835	1	Eosinophil count	EFO_0004586	Astle W	27863252	European	2016	-0.02232	0.003578	4.406e-10	-	173480	0	173480	2	-	Astle-W_Blood-Cell-Traits_EUR_2016
rs8054556	rs8054556	chr16:29958216	chr16:29946895	A	G	rs8056535	chr16:29960468	chr16:29949147	A	G	1	0.96835	1	Eosinophil percentage of granulocytes	EFO_0004586	Astle W	27863252	European	2016	-0.01982	0.003591	3.397e-08	-	173480	0	173480	2	-	Astle-W_Blood-Cell-Traits_EUR_2016
rs8054556	rs8054556	chr16:29958216	chr16:29946895	A	G	rs8056535	chr16:29960468	chr16:29949147	A	G	1	0.96835	1	Eosinophil percentage of white cells	EFO_0004586	Astle W	27863252	European	2016	-0.0203	0.003574	1.343e-08	-	173480	0	173480	2	-	Astle-W_Blood-Cell-Traits_EUR_2016
rs8054556	rs8054556	chr16:29958216	chr16:29946895	A	G	rs8056535	chr16:29960468	chr16:29949147	A	G	1	0.96835	1	Mean corpuscular hemoglobin	EFO_0004586	Astle W	27863252	European	2016	0.02615	0.00355	1.769e-13	+	173480	0	173480	2	-	Astle-W_Blood-Cell-Traits_EUR_2016
rs8054556	rs8054556	chr16:29958216	chr16:29946895	A	G	rs8056535	chr16:29960468	chr16:29949147	A	G	1	0.96835	1	Mean corpuscular volume	EFO_0004586	Astle W	27863252	European	2016	0.02599	0.003541	2.154e-13	+	173480	0	173480	2	-	Astle-W_Blood-Cell-Traits_EUR_2016
rs8054556	rs8054556	chr16:29958216	chr16:29946895	A	G	rs8056535	chr16:29960468	chr16:29949147	A	G	1	0.96835	1	Red blood cell count	EFO_0004586	Astle W	27863252	European	2016	-0.02301	0.003568	1.125e-10	-	173480	0	173480	2	-	Astle-W_Blood-Cell-Traits_EUR_2016
rs8054556	rs8054556	chr16:29958216	chr16:29946895	A	G	rs8056535	chr16:29960468	chr16:29949147	A	G	1	0.96835	1	Sum eosinophil basophil counts	EFO_0004586	Astle W	27863252	European	2016	-0.02039	0.003582	1.25e-08	-	173480	0	173480	2	-	Astle-W_Blood-Cell-Traits_EUR_2016
rs8054556	rs8054556	chr16:29958216	chr16:29946895	A	G	rs8056535	chr16:29960468	chr16:29949147	A	G	1	0.96835	1	Alcohol intake frequency	HP_0001033;EFO_0004329;EFO_0007878	Neale B	UKBB	European	2017	0.02065	0.003567	7.028e-09	+	336965	0	336965	1	IVNT	Neale-B_UKBB_EUR_2017
rs8054556	rs8054556	chr16:29958216	chr16:29946895	A	G	rs8056535	chr16:29960468	chr16:29949147	A	G	1	0.96835	1	Arm fat mass left	-	Neale B	UKBB	European	2017	0.0278	0.002389	2.832e-31	+	331164	0	331164	1	IVNT	Neale-B_UKBB_EUR_2017
rs8054556	rs8054556	chr16:29958216	chr16:29946895	A	G	rs8056535	chr16:29960468	chr16:29949147	A	G	1	0.96835	1	Arm fat mass right	-	Neale B	UKBB	European	2017	0.02793	0.002389	1.415e-31	+	331226	0	331226	1	IVNT	Neale-B_UKBB_EUR_2017
rs8054556	rs8054556	chr16:29958216	chr16:29946895	A	G	rs8056535	chr16:29960468	chr16:29949147	A	G	1	0.96835	1	Arm fat percentage left	NCIT_C139218	Neale B	UKBB	European	2017	0.0156	0.001846	2.839e-17	+	331198	0	331198	1	IVNT	Neale-B_UKBB_EUR_2017
rs8054556	rs8054556	chr16:29958216	chr16:29946895	A	G	rs8056535	chr16:29960468	chr16:29949147	A	G	1	0.96835	1	Arm fat percentage right	NCIT_C139218	Neale B	UKBB	European	2017	0.01605	0.001854	4.815e-18	+	331249	0	331249	1	IVNT	Neale-B_UKBB_EUR_2017
rs8054556	rs8054556	chr16:29958216	chr16:29946895	A	G	rs8056535	chr16:29960468	chr16:29949147	A	G	1	0.96835	1	Arm fat-free mass left	-	Neale B	UKBB	European	2017	0.02146	0.00155	1.321e-43	+	331159	0	331159	1	IVNT	Neale-B_UKBB_EUR_2017
rs8054556	rs8054556	chr16:29958216	chr16:29946895	A	G	rs8056535	chr16:29960468	chr16:29949147	A	G	1	0.96835	1	Arm fat-free mass right	-	Neale B	UKBB	European	2017	0.02014	0.001519	4.163e-40	+	331221	0	331221	1	IVNT	Neale-B_UKBB_EUR_2017
rs8054556	rs8054556	chr16:29958216	chr16:29946895	A	G	rs8056535	chr16:29960468	chr16:29949147	A	G	1	0.96835	1	Arm predicted mass left	-	Neale B	UKBB	European	2017	0.02142	0.001544	9.714e-44	+	331146	0	331146	1	IVNT	Neale-B_UKBB_EUR_2017
rs8054556	rs8054556	chr16:29958216	chr16:29946895	A	G	rs8056535	chr16:29960468	chr16:29949147	A	G	1	0.96835	1	Arm predicted mass right	-	Neale B	UKBB	European	2017	0.01999	0.001514	8.303e-40	+	331216	0	331216	1	IVNT	Neale-B_UKBB_EUR_2017
rs8054556	rs8054556	chr16:29958216	chr16:29946895	A	G	rs8056535	chr16:29960468	chr16:29949147	A	G	1	0.96835	1	Basal metabolic rate	EFO_0007777	Neale B	UKBB	European	2017	0.02368	0.001616	1.332e-48	+	331307	0	331307	1	IVNT	Neale-B_UKBB_EUR_2017
rs8054556	rs8054556	chr16:29958216	chr16:29946895	A	G	rs8056535	chr16:29960468	chr16:29949147	A	G	1	0.96835	1	Body fat percentage	EFO_0007800	Neale B	UKBB	European	2017	0.01331	0.001869	1.094e-12	+	331117	0	331117	1	IVNT	Neale-B_UKBB_EUR_2017
rs8054556	rs8054556	chr16:29958216	chr16:29946895	A	G	rs8056535	chr16:29960468	chr16:29949147	A	G	1	0.96835	1	Body mass index	EFO_0004340	Neale B	UKBB	European	2017	0.02615	0.002412	2.146e-27	+	336107	0	336107	1	IVNT	Neale-B_UKBB_EUR_2017
rs8054556	rs8054556	chr16:29958216	chr16:29946895	A	G	rs8056535	chr16:29960468	chr16:29949147	A	G	1	0.96835	1	Comparative height size at age 10	NCIT_C106497;NCIT_C19666	Neale B	UKBB	European	2017	0.01288	0.001664	9.871e-15	+	332021	0	332021	1	IVNT	Neale-B_UKBB_EUR_2017
rs8054556	rs8054556	chr16:29958216	chr16:29946895	A	G	rs8056535	chr16:29960468	chr16:29949147	A	G	1	0.96835	1	Height	EFO_0004339	Neale B	UKBB	European	2017	0.01526	0.001732	1.253e-18	+	336474	0	336474	1	IVNT	Neale-B_UKBB_EUR_2017
rs8054556	rs8054556	chr16:29958216	chr16:29946895	A	G	rs8056535	chr16:29960468	chr16:29949147	A	G	1	0.96835	1	Hip circumference	EFO_0005093	Neale B	UKBB	European	2017	0.02793	0.002414	6.03e-31	+	336601	0	336601	1	IVNT	Neale-B_UKBB_EUR_2017
rs8054556	rs8054556	chr16:29958216	chr16:29946895	A	G	rs8056535	chr16:29960468	chr16:29949147	A	G	1	0.96835	1	Impedance of arm left	-	Neale B	UKBB	European	2017	-0.01536	0.001722	4.566e-19	-	331292	0	331292	1	IVNT	Neale-B_UKBB_EUR_2017
rs8054556	rs8054556	chr16:29958216	chr16:29946895	A	G	rs8056535	chr16:29960468	chr16:29949147	A	G	1	0.96835	1	Impedance of arm right	-	Neale B	UKBB	European	2017	-0.01418	0.001715	1.331e-16	-	331279	0	331279	1	IVNT	Neale-B_UKBB_EUR_2017
rs8054556	rs8054556	chr16:29958216	chr16:29946895	A	G	rs8056535	chr16:29960468	chr16:29949147	A	G	1	0.96835	1	Impedance of leg left	-	Neale B	UKBB	European	2017	-0.02173	0.002223	1.481e-22	-	331296	0	331296	1	IVNT	Neale-B_UKBB_EUR_2017
rs8054556	rs8054556	chr16:29958216	chr16:29946895	A	G	rs8056535	chr16:29960468	chr16:29949147	A	G	1	0.96835	1	Impedance of leg right	-	Neale B	UKBB	European	2017	-0.02251	0.002206	1.92e-24	-	331301	0	331301	1	IVNT	Neale-B_UKBB_EUR_2017
rs8054556	rs8054556	chr16:29958216	chr16:29946895	A	G	rs8056535	chr16:29960468	chr16:29949147	A	G	1	0.96835	1	Impedance of whole body	NCIT_C137923	Neale B	UKBB	European	2017	-0.0194	0.001859	1.711e-25	-	331284	0	331284	1	IVNT	Neale-B_UKBB_EUR_2017
rs8054556	rs8054556	chr16:29958216	chr16:29946895	A	G	rs8056535	chr16:29960468	chr16:29949147	A	G	1	0.96835	1	Leg fat mass left	-	Neale B	UKBB	European	2017	0.01968	0.001927	1.714e-24	+	331275	0	331275	1	IVNT	Neale-B_UKBB_EUR_2017
rs8054556	rs8054556	chr16:29958216	chr16:29946895	A	G	rs8056535	chr16:29960468	chr16:29949147	A	G	1	0.96835	1	Leg fat mass right	-	Neale B	UKBB	European	2017	0.01928	0.001949	4.666e-23	+	331293	0	331293	1	IVNT	Neale-B_UKBB_EUR_2017
rs8054556	rs8054556	chr16:29958216	chr16:29946895	A	G	rs8056535	chr16:29960468	chr16:29949147	A	G	1	0.96835	1	Leg fat percentage left	NCIT_C139218	Neale B	UKBB	European	2017	0.009551	0.001525	3.754e-10	+	331278	0	331278	1	IVNT	Neale-B_UKBB_EUR_2017
rs8054556	rs8054556	chr16:29958216	chr16:29946895	A	G	rs8056535	chr16:29960468	chr16:29949147	A	G	1	0.96835	1	Leg fat percentage right	NCIT_C139218	Neale B	UKBB	European	2017	0.008674	0.001544	1.947e-08	+	331296	0	331296	1	IVNT	Neale-B_UKBB_EUR_2017
rs8054556	rs8054556	chr16:29958216	chr16:29946895	A	G	rs8056535	chr16:29960468	chr16:29949147	A	G	1	0.96835	1	Leg fat-free mass left	-	Neale B	UKBB	European	2017	0.02203	0.001605	7.22e-43	+	331258	0	331258	1	IVNT	Neale-B_UKBB_EUR_2017
rs8054556	rs8054556	chr16:29958216	chr16:29946895	A	G	rs8056535	chr16:29960468	chr16:29949147	A	G	1	0.96835	1	Leg fat-free mass right	-	Neale B	UKBB	European	2017	0.02228	0.001605	8.299e-44	+	331285	0	331285	1	IVNT	Neale-B_UKBB_EUR_2017
rs8054556	rs8054556	chr16:29958216	chr16:29946895	A	G	rs8056535	chr16:29960468	chr16:29949147	A	G	1	0.96835	1	Leg predicted mass left	-	Neale B	UKBB	European	2017	0.02196	0.001594	3.798e-43	+	331253	0	331253	1	IVNT	Neale-B_UKBB_EUR_2017
rs8054556	rs8054556	chr16:29958216	chr16:29946895	A	G	rs8056535	chr16:29960468	chr16:29949147	A	G	1	0.96835	1	Leg predicted mass right	-	Neale B	UKBB	European	2017	0.02202	0.001594	2.269e-43	+	331285	0	331285	1	IVNT	Neale-B_UKBB_EUR_2017
rs8054556	rs8054556	chr16:29958216	chr16:29946895	A	G	rs8056535	chr16:29960468	chr16:29949147	A	G	1	0.96835	1	Nervous feelings	NCIT_C77965;NCIT_C125268	Neale B	UKBB	European	2017	-0.005791	0.001049	3.36e-08	-	328725	77767	250958	1	-	Neale-B_UKBB_EUR_2017
rs8054556	rs8054556	chr16:29958216	chr16:29946895	A	G	rs8056535	chr16:29960468	chr16:29949147	A	G	1	0.96835	1	Number of incorrect matches in round	-	Neale B	UKBB	European	2017	-0.01485	0.00238	4.335e-10	-	336881	0	336881	1	IVNT	Neale-B_UKBB_EUR_2017
rs8054556	rs8054556	chr16:29958216	chr16:29946895	A	G	rs8056535	chr16:29960468	chr16:29949147	A	G	1	0.96835	1	Trunk fat mass	EFO_0005409	Neale B	UKBB	European	2017	0.02488	0.002455	3.941e-24	+	331093	0	331093	1	IVNT	Neale-B_UKBB_EUR_2017
rs8054556	rs8054556	chr16:29958216	chr16:29946895	A	G	rs8056535	chr16:29960468	chr16:29949147	A	G	1	0.96835	1	Trunk fat percentage	NCIT_C139218	Neale B	UKBB	European	2017	0.0152	0.002241	1.173e-11	+	331113	0	331113	1	IVNT	Neale-B_UKBB_EUR_2017
rs8054556	rs8054556	chr16:29958216	chr16:29946895	A	G	rs8056535	chr16:29960468	chr16:29949147	A	G	1	0.96835	1	Trunk fat-free mass	-	Neale B	UKBB	European	2017	0.02096	0.001536	2.153e-42	+	331030	0	331030	1	IVNT	Neale-B_UKBB_EUR_2017
rs8054556	rs8054556	chr16:29958216	chr16:29946895	A	G	rs8056535	chr16:29960468	chr16:29949147	A	G	1	0.96835	1	Trunk predicted mass	-	Neale B	UKBB	European	2017	0.02086	0.001531	2.696e-42	+	330995	0	330995	1	IVNT	Neale-B_UKBB_EUR_2017
rs8054556	rs8054556	chr16:29958216	chr16:29946895	A	G	rs8056535	chr16:29960468	chr16:29949147	A	G	1	0.96835	1	Waist circumference	EFO_0004342	Neale B	UKBB	European	2017	0.02688	0.002159	1.406e-35	+	336639	0	336639	1	IVNT	Neale-B_UKBB_EUR_2017
rs8054556	rs8054556	chr16:29958216	chr16:29946895	A	G	rs8056535	chr16:29960468	chr16:29949147	A	G	1	0.96835	1	Weight	EFO_0004338	Neale B	UKBB	European	2017	0.02981	0.00213	1.65e-44	+	336227	0	336227	1	IVNT	Neale-B_UKBB_EUR_2017
rs8054556	rs8054556	chr16:29958216	chr16:29946895	A	G	rs8056535	chr16:29960468	chr16:29949147	A	G	1	0.96835	1	Whole body fat mass	-	Neale B	UKBB	European	2017	0.02542	0.002379	1.177e-26	+	330762	0	330762	1	IVNT	Neale-B_UKBB_EUR_2017
rs8054556	rs8054556	chr16:29958216	chr16:29946895	A	G	rs8056535	chr16:29960468	chr16:29949147	A	G	1	0.96835	1	Whole body fat-free mass	-	Neale B	UKBB	European	2017	0.02199	0.001542	3.572e-46	+	331291	0	331291	1	IVNT	Neale-B_UKBB_EUR_2017
rs8054556	rs8054556	chr16:29958216	chr16:29946895	A	G	rs8056535	chr16:29960468	chr16:29949147	A	G	1	0.96835	1	Whole body water mass	-	Neale B	UKBB	European	2017	0.02219	0.001544	7.808e-47	+	331315	0	331315	1	IVNT	Neale-B_UKBB_EUR_2017
rs8054556	rs8054556	chr16:29958216	chr16:29946895	A	G	rs8056535	chr16:29960468	chr16:29949147	A	G	1	0.96835	1	Schizophrenia	EFO_0000692	PGC	25056061	Mixed	2014	-0.067	0.0106	2.966e-10	-	82315	35476	46839	49	log OR	PGC_Schizophrenia_Mixed_2014
rs8054556	rs8054556	chr16:29958216	chr16:29946895	A	G	rs4788195	chr16:29960593	chr16:29949272	C	T	1	0.96835	1	Eosinophil count	EFO_0004586	Astle W	27863252	European	2016	-0.02231	0.003579	4.594e-10	-	173480	0	173480	2	-	Astle-W_Blood-Cell-Traits_EUR_2016
rs8054556	rs8054556	chr16:29958216	chr16:29946895	A	G	rs4788195	chr16:29960593	chr16:29949272	C	T	1	0.96835	1	Eosinophil percentage of granulocytes	EFO_0004586	Astle W	27863252	European	2016	-0.01978	0.003592	3.671e-08	-	173480	0	173480	2	-	Astle-W_Blood-Cell-Traits_EUR_2016
rs8054556	rs8054556	chr16:29958216	chr16:29946895	A	G	rs4788195	chr16:29960593	chr16:29949272	C	T	1	0.96835	1	Eosinophil percentage of white cells	EFO_0004586	Astle W	27863252	European	2016	-0.02027	0.003575	1.441e-08	-	173480	0	173480	2	-	Astle-W_Blood-Cell-Traits_EUR_2016
rs8054556	rs8054556	chr16:29958216	chr16:29946895	A	G	rs4788195	chr16:29960593	chr16:29949272	C	T	1	0.96835	1	Mean corpuscular hemoglobin	EFO_0004586	Astle W	27863252	European	2016	0.02618	0.003552	1.698e-13	+	173480	0	173480	2	-	Astle-W_Blood-Cell-Traits_EUR_2016
rs8054556	rs8054556	chr16:29958216	chr16:29946895	A	G	rs4788195	chr16:29960593	chr16:29949272	C	T	1	0.96835	1	Mean corpuscular volume	EFO_0004586	Astle W	27863252	European	2016	0.02602	0.003542	2.053e-13	+	173480	0	173480	2	-	Astle-W_Blood-Cell-Traits_EUR_2016
rs8054556	rs8054556	chr16:29958216	chr16:29946895	A	G	rs4788195	chr16:29960593	chr16:29949272	C	T	1	0.96835	1	Red blood cell count	EFO_0004586	Astle W	27863252	European	2016	-0.0229	0.00357	1.41e-10	-	173480	0	173480	2	-	Astle-W_Blood-Cell-Traits_EUR_2016
rs8054556	rs8054556	chr16:29958216	chr16:29946895	A	G	rs4788195	chr16:29960593	chr16:29949272	C	T	1	0.96835	1	Sum eosinophil basophil counts	EFO_0004586	Astle W	27863252	European	2016	-0.02033	0.003584	1.404e-08	-	173480	0	173480	2	-	Astle-W_Blood-Cell-Traits_EUR_2016
rs8054556	rs8054556	chr16:29958216	chr16:29946895	A	G	rs4788195	chr16:29960593	chr16:29949272	C	T	1	0.96835	1	Alcohol intake frequency	HP_0001033;EFO_0004329;EFO_0007878	Neale B	UKBB	European	2017	0.02064	0.003567	7.207e-09	+	336965	0	336965	1	IVNT	Neale-B_UKBB_EUR_2017
rs8054556	rs8054556	chr16:29958216	chr16:29946895	A	G	rs4788195	chr16:29960593	chr16:29949272	C	T	1	0.96835	1	Arm fat mass left	-	Neale B	UKBB	European	2017	0.02779	0.002389	2.846e-31	+	331164	0	331164	1	IVNT	Neale-B_UKBB_EUR_2017
rs8054556	rs8054556	chr16:29958216	chr16:29946895	A	G	rs4788195	chr16:29960593	chr16:29949272	C	T	1	0.96835	1	Arm fat mass right	-	Neale B	UKBB	European	2017	0.02793	0.002389	1.422e-31	+	331226	0	331226	1	IVNT	Neale-B_UKBB_EUR_2017
rs8054556	rs8054556	chr16:29958216	chr16:29946895	A	G	rs4788195	chr16:29960593	chr16:29949272	C	T	1	0.96835	1	Arm fat percentage left	NCIT_C139218	Neale B	UKBB	European	2017	0.0156	0.001846	2.864e-17	+	331198	0	331198	1	IVNT	Neale-B_UKBB_EUR_2017
rs8054556	rs8054556	chr16:29958216	chr16:29946895	A	G	rs4788195	chr16:29960593	chr16:29949272	C	T	1	0.96835	1	Arm fat percentage right	NCIT_C139218	Neale B	UKBB	European	2017	0.01605	0.001854	4.831e-18	+	331249	0	331249	1	IVNT	Neale-B_UKBB_EUR_2017
rs8054556	rs8054556	chr16:29958216	chr16:29946895	A	G	rs4788195	chr16:29960593	chr16:29949272	C	T	1	0.96835	1	Arm fat-free mass left	-	Neale B	UKBB	European	2017	0.02146	0.00155	1.312e-43	+	331159	0	331159	1	IVNT	Neale-B_UKBB_EUR_2017
rs8054556	rs8054556	chr16:29958216	chr16:29946895	A	G	rs4788195	chr16:29960593	chr16:29949272	C	T	1	0.96835	1	Arm fat-free mass right	-	Neale B	UKBB	European	2017	0.02014	0.001519	4.181e-40	+	331221	0	331221	1	IVNT	Neale-B_UKBB_EUR_2017
rs8054556	rs8054556	chr16:29958216	chr16:29946895	A	G	rs4788195	chr16:29960593	chr16:29949272	C	T	1	0.96835	1	Arm predicted mass left	-	Neale B	UKBB	European	2017	0.02142	0.001544	9.626e-44	+	331146	0	331146	1	IVNT	Neale-B_UKBB_EUR_2017
rs8054556	rs8054556	chr16:29958216	chr16:29946895	A	G	rs4788195	chr16:29960593	chr16:29949272	C	T	1	0.96835	1	Arm predicted mass right	-	Neale B	UKBB	European	2017	0.01999	0.001514	8.465e-40	+	331216	0	331216	1	IVNT	Neale-B_UKBB_EUR_2017
rs8054556	rs8054556	chr16:29958216	chr16:29946895	A	G	rs4788195	chr16:29960593	chr16:29949272	C	T	1	0.96835	1	Basal metabolic rate	EFO_0007777	Neale B	UKBB	European	2017	0.02368	0.001616	1.346e-48	+	331307	0	331307	1	IVNT	Neale-B_UKBB_EUR_2017
rs8054556	rs8054556	chr16:29958216	chr16:29946895	A	G	rs4788195	chr16:29960593	chr16:29949272	C	T	1	0.96835	1	Body fat percentage	EFO_0007800	Neale B	UKBB	European	2017	0.01331	0.001869	1.092e-12	+	331117	0	331117	1	IVNT	Neale-B_UKBB_EUR_2017
rs8054556	rs8054556	chr16:29958216	chr16:29946895	A	G	rs4788195	chr16:29960593	chr16:29949272	C	T	1	0.96835	1	Body mass index	EFO_0004340	Neale B	UKBB	European	2017	0.02615	0.002412	2.151e-27	+	336107	0	336107	1	IVNT	Neale-B_UKBB_EUR_2017
rs8054556	rs8054556	chr16:29958216	chr16:29946895	A	G	rs4788195	chr16:29960593	chr16:29949272	C	T	1	0.96835	1	Comparative height size at age 10	NCIT_C106497;NCIT_C19666	Neale B	UKBB	European	2017	0.01288	0.001664	1.014e-14	+	332021	0	332021	1	IVNT	Neale-B_UKBB_EUR_2017
rs8054556	rs8054556	chr16:29958216	chr16:29946895	A	G	rs4788195	chr16:29960593	chr16:29949272	C	T	1	0.96835	1	Height	EFO_0004339	Neale B	UKBB	European	2017	0.01526	0.001732	1.252e-18	+	336474	0	336474	1	IVNT	Neale-B_UKBB_EUR_2017
rs8054556	rs8054556	chr16:29958216	chr16:29946895	A	G	rs4788195	chr16:29960593	chr16:29949272	C	T	1	0.96835	1	Hip circumference	EFO_0005093	Neale B	UKBB	European	2017	0.02793	0.002414	6.087e-31	+	336601	0	336601	1	IVNT	Neale-B_UKBB_EUR_2017
rs8054556	rs8054556	chr16:29958216	chr16:29946895	A	G	rs4788195	chr16:29960593	chr16:29949272	C	T	1	0.96835	1	Impedance of arm left	-	Neale B	UKBB	European	2017	-0.01537	0.001722	4.503e-19	-	331292	0	331292	1	IVNT	Neale-B_UKBB_EUR_2017
rs8054556	rs8054556	chr16:29958216	chr16:29946895	A	G	rs4788195	chr16:29960593	chr16:29949272	C	T	1	0.96835	1	Impedance of arm right	-	Neale B	UKBB	European	2017	-0.01418	0.001715	1.324e-16	-	331279	0	331279	1	IVNT	Neale-B_UKBB_EUR_2017
rs8054556	rs8054556	chr16:29958216	chr16:29946895	A	G	rs4788195	chr16:29960593	chr16:29949272	C	T	1	0.96835	1	Impedance of leg left	-	Neale B	UKBB	European	2017	-0.02173	0.002223	1.437e-22	-	331296	0	331296	1	IVNT	Neale-B_UKBB_EUR_2017
rs8054556	rs8054556	chr16:29958216	chr16:29946895	A	G	rs4788195	chr16:29960593	chr16:29949272	C	T	1	0.96835	1	Impedance of leg right	-	Neale B	UKBB	European	2017	-0.0225	0.002206	1.964e-24	-	331301	0	331301	1	IVNT	Neale-B_UKBB_EUR_2017
rs8054556	rs8054556	chr16:29958216	chr16:29946895	A	G	rs4788195	chr16:29960593	chr16:29949272	C	T	1	0.96835	1	Impedance of whole body	NCIT_C137923	Neale B	UKBB	European	2017	-0.0194	0.001859	1.732e-25	-	331284	0	331284	1	IVNT	Neale-B_UKBB_EUR_2017
rs8054556	rs8054556	chr16:29958216	chr16:29946895	A	G	rs4788195	chr16:29960593	chr16:29949272	C	T	1	0.96835	1	Leg fat mass left	-	Neale B	UKBB	European	2017	0.01968	0.001927	1.732e-24	+	331275	0	331275	1	IVNT	Neale-B_UKBB_EUR_2017
rs8054556	rs8054556	chr16:29958216	chr16:29946895	A	G	rs4788195	chr16:29960593	chr16:29949272	C	T	1	0.96835	1	Leg fat mass right	-	Neale B	UKBB	European	2017	0.01928	0.001949	4.636e-23	+	331293	0	331293	1	IVNT	Neale-B_UKBB_EUR_2017
rs8054556	rs8054556	chr16:29958216	chr16:29946895	A	G	rs4788195	chr16:29960593	chr16:29949272	C	T	1	0.96835	1	Leg fat percentage left	NCIT_C139218	Neale B	UKBB	European	2017	0.00955	0.001525	3.763e-10	+	331278	0	331278	1	IVNT	Neale-B_UKBB_EUR_2017
rs8054556	rs8054556	chr16:29958216	chr16:29946895	A	G	rs4788195	chr16:29960593	chr16:29949272	C	T	1	0.96835	1	Leg fat percentage right	NCIT_C139218	Neale B	UKBB	European	2017	0.008678	0.001544	1.918e-08	+	331296	0	331296	1	IVNT	Neale-B_UKBB_EUR_2017
rs8054556	rs8054556	chr16:29958216	chr16:29946895	A	G	rs4788195	chr16:29960593	chr16:29949272	C	T	1	0.96835	1	Leg fat-free mass left	-	Neale B	UKBB	European	2017	0.02204	0.001605	7.153e-43	+	331258	0	331258	1	IVNT	Neale-B_UKBB_EUR_2017
rs8054556	rs8054556	chr16:29958216	chr16:29946895	A	G	rs4788195	chr16:29960593	chr16:29949272	C	T	1	0.96835	1	Leg fat-free mass right	-	Neale B	UKBB	European	2017	0.02227	0.001605	8.566e-44	+	331285	0	331285	1	IVNT	Neale-B_UKBB_EUR_2017
rs8054556	rs8054556	chr16:29958216	chr16:29946895	A	G	rs4788195	chr16:29960593	chr16:29949272	C	T	1	0.96835	1	Leg predicted mass left	-	Neale B	UKBB	European	2017	0.02196	0.001594	3.768e-43	+	331253	0	331253	1	IVNT	Neale-B_UKBB_EUR_2017
rs8054556	rs8054556	chr16:29958216	chr16:29946895	A	G	rs4788195	chr16:29960593	chr16:29949272	C	T	1	0.96835	1	Leg predicted mass right	-	Neale B	UKBB	European	2017	0.02201	0.001594	2.341e-43	+	331285	0	331285	1	IVNT	Neale-B_UKBB_EUR_2017
rs8054556	rs8054556	chr16:29958216	chr16:29946895	A	G	rs4788195	chr16:29960593	chr16:29949272	C	T	1	0.96835	1	Nervous feelings	NCIT_C77965;NCIT_C125268	Neale B	UKBB	European	2017	-0.005787	0.001049	3.449e-08	-	328725	77767	250958	1	-	Neale-B_UKBB_EUR_2017
rs8054556	rs8054556	chr16:29958216	chr16:29946895	A	G	rs4788195	chr16:29960593	chr16:29949272	C	T	1	0.96835	1	Number of incorrect matches in round	-	Neale B	UKBB	European	2017	-0.01486	0.00238	4.29e-10	-	336881	0	336881	1	IVNT	Neale-B_UKBB_EUR_2017
rs8054556	rs8054556	chr16:29958216	chr16:29946895	A	G	rs4788195	chr16:29960593	chr16:29949272	C	T	1	0.96835	1	Trunk fat mass	EFO_0005409	Neale B	UKBB	European	2017	0.02488	0.002455	3.95e-24	+	331093	0	331093	1	IVNT	Neale-B_UKBB_EUR_2017
rs8054556	rs8054556	chr16:29958216	chr16:29946895	A	G	rs4788195	chr16:29960593	chr16:29949272	C	T	1	0.96835	1	Trunk fat percentage	NCIT_C139218	Neale B	UKBB	European	2017	0.0152	0.002241	1.171e-11	+	331113	0	331113	1	IVNT	Neale-B_UKBB_EUR_2017
rs8054556	rs8054556	chr16:29958216	chr16:29946895	A	G	rs4788195	chr16:29960593	chr16:29949272	C	T	1	0.96835	1	Trunk fat-free mass	-	Neale B	UKBB	European	2017	0.02095	0.001536	2.175e-42	+	331030	0	331030	1	IVNT	Neale-B_UKBB_EUR_2017
rs8054556	rs8054556	chr16:29958216	chr16:29946895	A	G	rs4788195	chr16:29960593	chr16:29949272	C	T	1	0.96835	1	Trunk predicted mass	-	Neale B	UKBB	European	2017	0.02086	0.001531	2.721e-42	+	330995	0	330995	1	IVNT	Neale-B_UKBB_EUR_2017
rs8054556	rs8054556	chr16:29958216	chr16:29946895	A	G	rs4788195	chr16:29960593	chr16:29949272	C	T	1	0.96835	1	Waist circumference	EFO_0004342	Neale B	UKBB	European	2017	0.02688	0.002159	1.388e-35	+	336639	0	336639	1	IVNT	Neale-B_UKBB_EUR_2017
rs8054556	rs8054556	chr16:29958216	chr16:29946895	A	G	rs4788195	chr16:29960593	chr16:29949272	C	T	1	0.96835	1	Weight	EFO_0004338	Neale B	UKBB	European	2017	0.02981	0.00213	1.65e-44	+	336227	0	336227	1	IVNT	Neale-B_UKBB_EUR_2017
rs8054556	rs8054556	chr16:29958216	chr16:29946895	A	G	rs4788195	chr16:29960593	chr16:29949272	C	T	1	0.96835	1	Whole body fat mass	-	Neale B	UKBB	European	2017	0.02542	0.002379	1.183e-26	+	330762	0	330762	1	IVNT	Neale-B_UKBB_EUR_2017
rs8054556	rs8054556	chr16:29958216	chr16:29946895	A	G	rs4788195	chr16:29960593	chr16:29949272	C	T	1	0.96835	1	Whole body fat-free mass	-	Neale B	UKBB	European	2017	0.02199	0.001542	3.64e-46	+	331291	0	331291	1	IVNT	Neale-B_UKBB_EUR_2017
rs8054556	rs8054556	chr16:29958216	chr16:29946895	A	G	rs4788195	chr16:29960593	chr16:29949272	C	T	1	0.96835	1	Whole body water mass	-	Neale B	UKBB	European	2017	0.02219	0.001544	7.959e-47	+	331315	0	331315	1	IVNT	Neale-B_UKBB_EUR_2017
rs8054556	rs8054556	chr16:29958216	chr16:29946895	A	G	rs4788195	chr16:29960593	chr16:29949272	C	T	1	0.96835	1	Schizophrenia	EFO_0000692	PGC	25056061	Mixed	2014	-0.067	0.0106	2.957e-10	-	82315	35476	46839	49	log OR	PGC_Schizophrenia_Mixed_2014
rs8054556	rs8054556	chr16:29958216	chr16:29946895	A	G	rs7190185	chr16:29962352	chr16:29951031	G	A	1	0.96835	1	Eosinophil count	EFO_0004586	Astle W	27863252	European	2016	-0.02213	0.003578	6.202e-10	-	173480	0	173480	2	-	Astle-W_Blood-Cell-Traits_EUR_2016
rs8054556	rs8054556	chr16:29958216	chr16:29946895	A	G	rs7190185	chr16:29962352	chr16:29951031	G	A	1	0.96835	1	Eosinophil percentage of granulocytes	EFO_0004586	Astle W	27863252	European	2016	-0.01964	0.003591	4.497e-08	-	173480	0	173480	2	-	Astle-W_Blood-Cell-Traits_EUR_2016
rs8054556	rs8054556	chr16:29958216	chr16:29946895	A	G	rs7190185	chr16:29962352	chr16:29951031	G	A	1	0.96835	1	Eosinophil percentage of white cells	EFO_0004586	Astle W	27863252	European	2016	-0.0201	0.003574	1.855e-08	-	173480	0	173480	2	-	Astle-W_Blood-Cell-Traits_EUR_2016
rs8054556	rs8054556	chr16:29958216	chr16:29946895	A	G	rs7190185	chr16:29962352	chr16:29951031	G	A	1	0.96835	1	Mean corpuscular hemoglobin	EFO_0004586	Astle W	27863252	European	2016	0.02616	0.00355	1.737e-13	+	173480	0	173480	2	-	Astle-W_Blood-Cell-Traits_EUR_2016
rs8054556	rs8054556	chr16:29958216	chr16:29946895	A	G	rs7190185	chr16:29962352	chr16:29951031	G	A	1	0.96835	1	Mean corpuscular volume	EFO_0004586	Astle W	27863252	European	2016	0.02599	0.003541	2.153e-13	+	173480	0	173480	2	-	Astle-W_Blood-Cell-Traits_EUR_2016
rs8054556	rs8054556	chr16:29958216	chr16:29946895	A	G	rs7190185	chr16:29962352	chr16:29951031	G	A	1	0.96835	1	Red blood cell count	EFO_0004586	Astle W	27863252	European	2016	-0.02295	0.003568	1.251e-10	-	173480	0	173480	2	-	Astle-W_Blood-Cell-Traits_EUR_2016
rs8054556	rs8054556	chr16:29958216	chr16:29946895	A	G	rs7190185	chr16:29962352	chr16:29951031	G	A	1	0.96835	1	Sum eosinophil basophil counts	EFO_0004586	Astle W	27863252	European	2016	-0.02021	0.003582	1.674e-08	-	173480	0	173480	2	-	Astle-W_Blood-Cell-Traits_EUR_2016
rs8054556	rs8054556	chr16:29958216	chr16:29946895	A	G	rs7190185	chr16:29962352	chr16:29951031	G	A	1	0.96835	1	Alcohol intake frequency	HP_0001033;EFO_0004329;EFO_0007878	Neale B	UKBB	European	2017	0.02067	0.003566	6.73e-09	+	336965	0	336965	1	IVNT	Neale-B_UKBB_EUR_2017
rs8054556	rs8054556	chr16:29958216	chr16:29946895	A	G	rs7190185	chr16:29962352	chr16:29951031	G	A	1	0.96835	1	Arm fat mass left	-	Neale B	UKBB	European	2017	0.02774	0.002389	3.65e-31	+	331164	0	331164	1	IVNT	Neale-B_UKBB_EUR_2017
rs8054556	rs8054556	chr16:29958216	chr16:29946895	A	G	rs7190185	chr16:29962352	chr16:29951031	G	A	1	0.96835	1	Arm fat mass right	-	Neale B	UKBB	European	2017	0.02787	0.002388	1.849e-31	+	331226	0	331226	1	IVNT	Neale-B_UKBB_EUR_2017
rs8054556	rs8054556	chr16:29958216	chr16:29946895	A	G	rs7190185	chr16:29962352	chr16:29951031	G	A	1	0.96835	1	Arm fat percentage left	NCIT_C139218	Neale B	UKBB	European	2017	0.01556	0.001845	3.437e-17	+	331198	0	331198	1	IVNT	Neale-B_UKBB_EUR_2017
rs8054556	rs8054556	chr16:29958216	chr16:29946895	A	G	rs7190185	chr16:29962352	chr16:29951031	G	A	1	0.96835	1	Arm fat percentage right	NCIT_C139218	Neale B	UKBB	European	2017	0.01599	0.001854	6.27e-18	+	331249	0	331249	1	IVNT	Neale-B_UKBB_EUR_2017
rs8054556	rs8054556	chr16:29958216	chr16:29946895	A	G	rs7190185	chr16:29962352	chr16:29951031	G	A	1	0.96835	1	Arm fat-free mass left	-	Neale B	UKBB	European	2017	0.02146	0.001549	1.297e-43	+	331159	0	331159	1	IVNT	Neale-B_UKBB_EUR_2017
rs8054556	rs8054556	chr16:29958216	chr16:29946895	A	G	rs7190185	chr16:29962352	chr16:29951031	G	A	1	0.96835	1	Arm fat-free mass right	-	Neale B	UKBB	European	2017	0.02015	0.001519	3.556e-40	+	331221	0	331221	1	IVNT	Neale-B_UKBB_EUR_2017
rs8054556	rs8054556	chr16:29958216	chr16:29946895	A	G	rs7190185	chr16:29962352	chr16:29951031	G	A	1	0.96835	1	Arm predicted mass left	-	Neale B	UKBB	European	2017	0.02142	0.001544	9.39e-44	+	331146	0	331146	1	IVNT	Neale-B_UKBB_EUR_2017
rs8054556	rs8054556	chr16:29958216	chr16:29946895	A	G	rs7190185	chr16:29962352	chr16:29951031	G	A	1	0.96835	1	Arm predicted mass right	-	Neale B	UKBB	European	2017	0.02	0.001513	7.255e-40	+	331216	0	331216	1	IVNT	Neale-B_UKBB_EUR_2017
rs8054556	rs8054556	chr16:29958216	chr16:29946895	A	G	rs7190185	chr16:29962352	chr16:29951031	G	A	1	0.96835	1	Basal metabolic rate	EFO_0007777	Neale B	UKBB	European	2017	0.02368	0.001616	1.36e-48	+	331307	0	331307	1	IVNT	Neale-B_UKBB_EUR_2017
rs8054556	rs8054556	chr16:29958216	chr16:29946895	A	G	rs7190185	chr16:29962352	chr16:29951031	G	A	1	0.96835	1	Body fat percentage	EFO_0007800	Neale B	UKBB	European	2017	0.01328	0.001869	1.196e-12	+	331117	0	331117	1	IVNT	Neale-B_UKBB_EUR_2017
rs8054556	rs8054556	chr16:29958216	chr16:29946895	A	G	rs7190185	chr16:29962352	chr16:29951031	G	A	1	0.96835	1	Body mass index	EFO_0004340	Neale B	UKBB	European	2017	0.0261	0.002411	2.664e-27	+	336107	0	336107	1	IVNT	Neale-B_UKBB_EUR_2017
rs8054556	rs8054556	chr16:29958216	chr16:29946895	A	G	rs7190185	chr16:29962352	chr16:29951031	G	A	1	0.96835	1	Comparative height size at age 10	NCIT_C106497;NCIT_C19666	Neale B	UKBB	European	2017	0.01291	0.001664	8.77e-15	+	332021	0	332021	1	IVNT	Neale-B_UKBB_EUR_2017
rs8054556	rs8054556	chr16:29958216	chr16:29946895	A	G	rs7190185	chr16:29962352	chr16:29951031	G	A	1	0.96835	1	Height	EFO_0004339	Neale B	UKBB	European	2017	0.0153	0.001732	1.035e-18	+	336474	0	336474	1	IVNT	Neale-B_UKBB_EUR_2017
rs8054556	rs8054556	chr16:29958216	chr16:29946895	A	G	rs7190185	chr16:29962352	chr16:29951031	G	A	1	0.96835	1	Hip circumference	EFO_0005093	Neale B	UKBB	European	2017	0.02788	0.002413	7.174e-31	+	336601	0	336601	1	IVNT	Neale-B_UKBB_EUR_2017
rs8054556	rs8054556	chr16:29958216	chr16:29946895	A	G	rs7190185	chr16:29962352	chr16:29951031	G	A	1	0.96835	1	Impedance of arm left	-	Neale B	UKBB	European	2017	-0.01537	0.001721	4.391e-19	-	331292	0	331292	1	IVNT	Neale-B_UKBB_EUR_2017
rs8054556	rs8054556	chr16:29958216	chr16:29946895	A	G	rs7190185	chr16:29962352	chr16:29951031	G	A	1	0.96835	1	Impedance of arm right	-	Neale B	UKBB	European	2017	-0.0142	0.001714	1.212e-16	-	331279	0	331279	1	IVNT	Neale-B_UKBB_EUR_2017
rs8054556	rs8054556	chr16:29958216	chr16:29946895	A	G	rs7190185	chr16:29962352	chr16:29951031	G	A	1	0.96835	1	Impedance of leg left	-	Neale B	UKBB	European	2017	-0.0217	0.002222	1.61e-22	-	331296	0	331296	1	IVNT	Neale-B_UKBB_EUR_2017
rs8054556	rs8054556	chr16:29958216	chr16:29946895	A	G	rs7190185	chr16:29962352	chr16:29951031	G	A	1	0.96835	1	Impedance of leg right	-	Neale B	UKBB	European	2017	-0.02253	0.002205	1.723e-24	-	331301	0	331301	1	IVNT	Neale-B_UKBB_EUR_2017
rs8054556	rs8054556	chr16:29958216	chr16:29946895	A	G	rs7190185	chr16:29962352	chr16:29951031	G	A	1	0.96835	1	Impedance of whole body	NCIT_C137923	Neale B	UKBB	European	2017	-0.0194	0.001859	1.697e-25	-	331284	0	331284	1	IVNT	Neale-B_UKBB_EUR_2017
rs8054556	rs8054556	chr16:29958216	chr16:29946895	A	G	rs7190185	chr16:29962352	chr16:29951031	G	A	1	0.96835	1	Leg fat mass left	-	Neale B	UKBB	European	2017	0.01967	0.001926	1.814e-24	+	331275	0	331275	1	IVNT	Neale-B_UKBB_EUR_2017
rs8054556	rs8054556	chr16:29958216	chr16:29946895	A	G	rs7190185	chr16:29962352	chr16:29951031	G	A	1	0.96835	1	Leg fat mass right	-	Neale B	UKBB	European	2017	0.01925	0.001949	5.339e-23	+	331293	0	331293	1	IVNT	Neale-B_UKBB_EUR_2017
rs8054556	rs8054556	chr16:29958216	chr16:29946895	A	G	rs7190185	chr16:29962352	chr16:29951031	G	A	1	0.96835	1	Leg fat percentage left	NCIT_C139218	Neale B	UKBB	European	2017	0.009546	0.001524	3.784e-10	+	331278	0	331278	1	IVNT	Neale-B_UKBB_EUR_2017
rs8054556	rs8054556	chr16:29958216	chr16:29946895	A	G	rs7190185	chr16:29962352	chr16:29951031	G	A	1	0.96835	1	Leg fat percentage right	NCIT_C139218	Neale B	UKBB	European	2017	0.008647	0.001544	2.136e-08	+	331296	0	331296	1	IVNT	Neale-B_UKBB_EUR_2017
rs8054556	rs8054556	chr16:29958216	chr16:29946895	A	G	rs7190185	chr16:29962352	chr16:29951031	G	A	1	0.96835	1	Leg fat-free mass left	-	Neale B	UKBB	European	2017	0.02203	0.001605	7.376e-43	+	331258	0	331258	1	IVNT	Neale-B_UKBB_EUR_2017
rs8054556	rs8054556	chr16:29958216	chr16:29946895	A	G	rs7190185	chr16:29962352	chr16:29951031	G	A	1	0.96835	1	Leg fat-free mass right	-	Neale B	UKBB	European	2017	0.02228	0.001604	7.435e-44	+	331285	0	331285	1	IVNT	Neale-B_UKBB_EUR_2017
rs8054556	rs8054556	chr16:29958216	chr16:29946895	A	G	rs7190185	chr16:29962352	chr16:29951031	G	A	1	0.96835	1	Leg predicted mass left	-	Neale B	UKBB	European	2017	0.02195	0.001594	3.853e-43	+	331253	0	331253	1	IVNT	Neale-B_UKBB_EUR_2017
rs8054556	rs8054556	chr16:29958216	chr16:29946895	A	G	rs7190185	chr16:29962352	chr16:29951031	G	A	1	0.96835	1	Leg predicted mass right	-	Neale B	UKBB	European	2017	0.02202	0.001594	2.017e-43	+	331285	0	331285	1	IVNT	Neale-B_UKBB_EUR_2017
rs8054556	rs8054556	chr16:29958216	chr16:29946895	A	G	rs7190185	chr16:29962352	chr16:29951031	G	A	1	0.96835	1	Nervous feelings	NCIT_C77965;NCIT_C125268	Neale B	UKBB	European	2017	-0.005785	0.001049	3.458e-08	-	328725	77767	250958	1	-	Neale-B_UKBB_EUR_2017
rs8054556	rs8054556	chr16:29958216	chr16:29946895	A	G	rs7190185	chr16:29962352	chr16:29951031	G	A	1	0.96835	1	Number of incorrect matches in round	-	Neale B	UKBB	European	2017	-0.01477	0.002379	5.444e-10	-	336881	0	336881	1	IVNT	Neale-B_UKBB_EUR_2017
rs8054556	rs8054556	chr16:29958216	chr16:29946895	A	G	rs7190185	chr16:29962352	chr16:29951031	G	A	1	0.96835	1	Trunk fat mass	EFO_0005409	Neale B	UKBB	European	2017	0.02485	0.002454	4.263e-24	+	331093	0	331093	1	IVNT	Neale-B_UKBB_EUR_2017
rs8054556	rs8054556	chr16:29958216	chr16:29946895	A	G	rs7190185	chr16:29962352	chr16:29951031	G	A	1	0.96835	1	Trunk fat percentage	NCIT_C139218	Neale B	UKBB	European	2017	0.01517	0.00224	1.275e-11	+	331113	0	331113	1	IVNT	Neale-B_UKBB_EUR_2017
rs8054556	rs8054556	chr16:29958216	chr16:29946895	A	G	rs7190185	chr16:29962352	chr16:29951031	G	A	1	0.96835	1	Trunk fat-free mass	-	Neale B	UKBB	European	2017	0.02095	0.001535	2.08e-42	+	331030	0	331030	1	IVNT	Neale-B_UKBB_EUR_2017
rs8054556	rs8054556	chr16:29958216	chr16:29946895	A	G	rs7190185	chr16:29962352	chr16:29951031	G	A	1	0.96835	1	Trunk predicted mass	-	Neale B	UKBB	European	2017	0.02086	0.00153	2.593e-42	+	330995	0	330995	1	IVNT	Neale-B_UKBB_EUR_2017
rs8054556	rs8054556	chr16:29958216	chr16:29946895	A	G	rs7190185	chr16:29962352	chr16:29951031	G	A	1	0.96835	1	Waist circumference	EFO_0004342	Neale B	UKBB	European	2017	0.02688	0.002158	1.366e-35	+	336639	0	336639	1	IVNT	Neale-B_UKBB_EUR_2017
rs8054556	rs8054556	chr16:29958216	chr16:29946895	A	G	rs7190185	chr16:29962352	chr16:29951031	G	A	1	0.96835	1	Weight	EFO_0004338	Neale B	UKBB	European	2017	0.02979	0.002129	1.857e-44	+	336227	0	336227	1	IVNT	Neale-B_UKBB_EUR_2017
rs8054556	rs8054556	chr16:29958216	chr16:29946895	A	G	rs7190185	chr16:29962352	chr16:29951031	G	A	1	0.96835	1	Whole body fat mass	-	Neale B	UKBB	European	2017	0.02539	0.002378	1.316e-26	+	330762	0	330762	1	IVNT	Neale-B_UKBB_EUR_2017
rs8054556	rs8054556	chr16:29958216	chr16:29946895	A	G	rs7190185	chr16:29962352	chr16:29951031	G	A	1	0.96835	1	Whole body fat-free mass	-	Neale B	UKBB	European	2017	0.022	0.001541	3.363e-46	+	331291	0	331291	1	IVNT	Neale-B_UKBB_EUR_2017
rs8054556	rs8054556	chr16:29958216	chr16:29946895	A	G	rs7190185	chr16:29962352	chr16:29951031	G	A	1	0.96835	1	Whole body water mass	-	Neale B	UKBB	European	2017	0.02219	0.001543	7.237e-47	+	331315	0	331315	1	IVNT	Neale-B_UKBB_EUR_2017
rs8054556	rs8054556	chr16:29958216	chr16:29946895	A	G	rs7190185	chr16:29962352	chr16:29951031	G	A	1	0.96835	1	Schizophrenia	EFO_0000692	PGC	25056061	Mixed	2014	-0.0663	0.0106	4.252e-10	-	82315	35476	46839	49	log OR	PGC_Schizophrenia_Mixed_2014
rs8054556	rs8054556	chr16:29958216	chr16:29946895	A	G	rs7193532	chr16:29962802	chr16:29951481	A	G	1	0.96835	1	Eosinophil count	EFO_0004586	Astle W	27863252	European	2016	-0.02247	0.00358	3.466e-10	-	173480	0	173480	2	-	Astle-W_Blood-Cell-Traits_EUR_2016
rs8054556	rs8054556	chr16:29958216	chr16:29946895	A	G	rs7193532	chr16:29962802	chr16:29951481	A	G	1	0.96835	1	Eosinophil percentage of granulocytes	EFO_0004586	Astle W	27863252	European	2016	-0.02009	0.003593	2.238e-08	-	173480	0	173480	2	-	Astle-W_Blood-Cell-Traits_EUR_2016
rs8054556	rs8054556	chr16:29958216	chr16:29946895	A	G	rs7193532	chr16:29962802	chr16:29951481	A	G	1	0.96835	1	Eosinophil percentage of white cells	EFO_0004586	Astle W	27863252	European	2016	-0.02056	0.003576	9.025e-09	-	173480	0	173480	2	-	Astle-W_Blood-Cell-Traits_EUR_2016
rs8054556	rs8054556	chr16:29958216	chr16:29946895	A	G	rs7193532	chr16:29962802	chr16:29951481	A	G	1	0.96835	1	Mean corpuscular hemoglobin	EFO_0004586	Astle W	27863252	European	2016	0.02603	0.003553	2.334e-13	+	173480	0	173480	2	-	Astle-W_Blood-Cell-Traits_EUR_2016
rs8054556	rs8054556	chr16:29958216	chr16:29946895	A	G	rs7193532	chr16:29962802	chr16:29951481	A	G	1	0.96835	1	Mean corpuscular volume	EFO_0004586	Astle W	27863252	European	2016	0.02599	0.003543	2.219e-13	+	173480	0	173480	2	-	Astle-W_Blood-Cell-Traits_EUR_2016
rs8054556	rs8054556	chr16:29958216	chr16:29946895	A	G	rs7193532	chr16:29962802	chr16:29951481	A	G	1	0.96835	1	Red blood cell count	EFO_0004586	Astle W	27863252	European	2016	-0.02262	0.00357	2.36e-10	-	173480	0	173480	2	-	Astle-W_Blood-Cell-Traits_EUR_2016
rs8054556	rs8054556	chr16:29958216	chr16:29946895	A	G	rs7193532	chr16:29962802	chr16:29951481	A	G	1	0.96835	1	Sum eosinophil basophil counts	EFO_0004586	Astle W	27863252	European	2016	-0.02046	0.003585	1.144e-08	-	173480	0	173480	2	-	Astle-W_Blood-Cell-Traits_EUR_2016
rs8054556	rs8054556	chr16:29958216	chr16:29946895	A	G	rs7193532	chr16:29962802	chr16:29951481	A	G	1	0.96835	1	Alcohol intake frequency	HP_0001033;EFO_0004329;EFO_0007878	Neale B	UKBB	European	2017	0.02068	0.003566	6.629e-09	+	336965	0	336965	1	IVNT	Neale-B_UKBB_EUR_2017
rs8054556	rs8054556	chr16:29958216	chr16:29946895	A	G	rs7193532	chr16:29962802	chr16:29951481	A	G	1	0.96835	1	Arm fat mass left	-	Neale B	UKBB	European	2017	0.02772	0.002389	3.898e-31	+	331164	0	331164	1	IVNT	Neale-B_UKBB_EUR_2017
rs8054556	rs8054556	chr16:29958216	chr16:29946895	A	G	rs7193532	chr16:29962802	chr16:29951481	A	G	1	0.96835	1	Arm fat mass right	-	Neale B	UKBB	European	2017	0.02785	0.002388	2.05e-31	+	331226	0	331226	1	IVNT	Neale-B_UKBB_EUR_2017
rs8054556	rs8054556	chr16:29958216	chr16:29946895	A	G	rs7193532	chr16:29962802	chr16:29951481	A	G	1	0.96835	1	Arm fat percentage left	NCIT_C139218	Neale B	UKBB	European	2017	0.01552	0.001845	4.016e-17	+	331198	0	331198	1	IVNT	Neale-B_UKBB_EUR_2017
rs8054556	rs8054556	chr16:29958216	chr16:29946895	A	G	rs7193532	chr16:29962802	chr16:29951481	A	G	1	0.96835	1	Arm fat percentage right	NCIT_C139218	Neale B	UKBB	European	2017	0.01596	0.001854	7.395e-18	+	331249	0	331249	1	IVNT	Neale-B_UKBB_EUR_2017
rs8054556	rs8054556	chr16:29958216	chr16:29946895	A	G	rs7193532	chr16:29962802	chr16:29951481	A	G	1	0.96835	1	Arm fat-free mass left	-	Neale B	UKBB	European	2017	0.02146	0.001549	1.323e-43	+	331159	0	331159	1	IVNT	Neale-B_UKBB_EUR_2017
rs8054556	rs8054556	chr16:29958216	chr16:29946895	A	G	rs7193532	chr16:29962802	chr16:29951481	A	G	1	0.96835	1	Arm fat-free mass right	-	Neale B	UKBB	European	2017	0.02014	0.001519	4.006e-40	+	331221	0	331221	1	IVNT	Neale-B_UKBB_EUR_2017
rs8054556	rs8054556	chr16:29958216	chr16:29946895	A	G	rs7193532	chr16:29962802	chr16:29951481	A	G	1	0.96835	1	Arm predicted mass left	-	Neale B	UKBB	European	2017	0.0214	0.001544	1.041e-43	+	331146	0	331146	1	IVNT	Neale-B_UKBB_EUR_2017
rs8054556	rs8054556	chr16:29958216	chr16:29946895	A	G	rs7193532	chr16:29962802	chr16:29951481	A	G	1	0.96835	1	Arm predicted mass right	-	Neale B	UKBB	European	2017	0.01999	0.001513	7.769e-40	+	331216	0	331216	1	IVNT	Neale-B_UKBB_EUR_2017
rs8054556	rs8054556	chr16:29958216	chr16:29946895	A	G	rs7193532	chr16:29962802	chr16:29951481	A	G	1	0.96835	1	Basal metabolic rate	EFO_0007777	Neale B	UKBB	European	2017	0.02366	0.001616	1.506e-48	+	331307	0	331307	1	IVNT	Neale-B_UKBB_EUR_2017
rs8054556	rs8054556	chr16:29958216	chr16:29946895	A	G	rs7193532	chr16:29962802	chr16:29951481	A	G	1	0.96835	1	Body fat percentage	EFO_0007800	Neale B	UKBB	European	2017	0.01323	0.001869	1.481e-12	+	331117	0	331117	1	IVNT	Neale-B_UKBB_EUR_2017
rs8054556	rs8054556	chr16:29958216	chr16:29946895	A	G	rs7193532	chr16:29962802	chr16:29951481	A	G	1	0.96835	1	Body mass index	EFO_0004340	Neale B	UKBB	European	2017	0.02609	0.002411	2.777e-27	+	336107	0	336107	1	IVNT	Neale-B_UKBB_EUR_2017
rs8054556	rs8054556	chr16:29958216	chr16:29946895	A	G	rs7193532	chr16:29962802	chr16:29951481	A	G	1	0.96835	1	Comparative height size at age 10	NCIT_C106497;NCIT_C19666	Neale B	UKBB	European	2017	0.01295	0.001664	7.168e-15	+	332021	0	332021	1	IVNT	Neale-B_UKBB_EUR_2017
rs8054556	rs8054556	chr16:29958216	chr16:29946895	A	G	rs7193532	chr16:29962802	chr16:29951481	A	G	1	0.96835	1	Height	EFO_0004339	Neale B	UKBB	European	2017	0.01529	0.001732	1.079e-18	+	336474	0	336474	1	IVNT	Neale-B_UKBB_EUR_2017
rs8054556	rs8054556	chr16:29958216	chr16:29946895	A	G	rs7193532	chr16:29962802	chr16:29951481	A	G	1	0.96835	1	Hip circumference	EFO_0005093	Neale B	UKBB	European	2017	0.02783	0.002413	9.219e-31	+	336601	0	336601	1	IVNT	Neale-B_UKBB_EUR_2017
rs8054556	rs8054556	chr16:29958216	chr16:29946895	A	G	rs7193532	chr16:29962802	chr16:29951481	A	G	1	0.96835	1	Impedance of arm left	-	Neale B	UKBB	European	2017	-0.0154	0.001721	3.675e-19	-	331292	0	331292	1	IVNT	Neale-B_UKBB_EUR_2017
rs8054556	rs8054556	chr16:29958216	chr16:29946895	A	G	rs7193532	chr16:29962802	chr16:29951481	A	G	1	0.96835	1	Impedance of arm right	-	Neale B	UKBB	European	2017	-0.01426	0.001714	9.038e-17	-	331279	0	331279	1	IVNT	Neale-B_UKBB_EUR_2017
rs8054556	rs8054556	chr16:29958216	chr16:29946895	A	G	rs7193532	chr16:29962802	chr16:29951481	A	G	1	0.96835	1	Impedance of leg left	-	Neale B	UKBB	European	2017	-0.02171	0.002222	1.57e-22	-	331296	0	331296	1	IVNT	Neale-B_UKBB_EUR_2017
rs8054556	rs8054556	chr16:29958216	chr16:29946895	A	G	rs7193532	chr16:29962802	chr16:29951481	A	G	1	0.96835	1	Impedance of leg right	-	Neale B	UKBB	European	2017	-0.02255	0.002205	1.517e-24	-	331301	0	331301	1	IVNT	Neale-B_UKBB_EUR_2017
rs8054556	rs8054556	chr16:29958216	chr16:29946895	A	G	rs7193532	chr16:29962802	chr16:29951481	A	G	1	0.96835	1	Impedance of whole body	NCIT_C137923	Neale B	UKBB	European	2017	-0.01942	0.001859	1.488e-25	-	331284	0	331284	1	IVNT	Neale-B_UKBB_EUR_2017
rs8054556	rs8054556	chr16:29958216	chr16:29946895	A	G	rs7193532	chr16:29962802	chr16:29951481	A	G	1	0.96835	1	Leg fat mass left	-	Neale B	UKBB	European	2017	0.01965	0.001926	2.028e-24	+	331275	0	331275	1	IVNT	Neale-B_UKBB_EUR_2017
rs8054556	rs8054556	chr16:29958216	chr16:29946895	A	G	rs7193532	chr16:29962802	chr16:29951481	A	G	1	0.96835	1	Leg fat mass right	-	Neale B	UKBB	European	2017	0.01922	0.001949	5.964e-23	+	331293	0	331293	1	IVNT	Neale-B_UKBB_EUR_2017
rs8054556	rs8054556	chr16:29958216	chr16:29946895	A	G	rs7193532	chr16:29962802	chr16:29951481	A	G	1	0.96835	1	Leg fat percentage left	NCIT_C139218	Neale B	UKBB	European	2017	0.009539	0.001524	3.898e-10	+	331278	0	331278	1	IVNT	Neale-B_UKBB_EUR_2017
rs8054556	rs8054556	chr16:29958216	chr16:29946895	A	G	rs7193532	chr16:29962802	chr16:29951481	A	G	1	0.96835	1	Leg fat percentage right	NCIT_C139218	Neale B	UKBB	European	2017	0.008629	0.001544	2.28e-08	+	331296	0	331296	1	IVNT	Neale-B_UKBB_EUR_2017
rs8054556	rs8054556	chr16:29958216	chr16:29946895	A	G	rs7193532	chr16:29962802	chr16:29951481	A	G	1	0.96835	1	Leg fat-free mass left	-	Neale B	UKBB	European	2017	0.02201	0.001605	8.126e-43	+	331258	0	331258	1	IVNT	Neale-B_UKBB_EUR_2017
rs8054556	rs8054556	chr16:29958216	chr16:29946895	A	G	rs7193532	chr16:29962802	chr16:29951481	A	G	1	0.96835	1	Leg fat-free mass right	-	Neale B	UKBB	European	2017	0.02228	0.001604	7.292e-44	+	331285	0	331285	1	IVNT	Neale-B_UKBB_EUR_2017
rs8054556	rs8054556	chr16:29958216	chr16:29946895	A	G	rs7193532	chr16:29962802	chr16:29951481	A	G	1	0.96835	1	Leg predicted mass left	-	Neale B	UKBB	European	2017	0.02194	0.001594	4.152e-43	+	331253	0	331253	1	IVNT	Neale-B_UKBB_EUR_2017
rs8054556	rs8054556	chr16:29958216	chr16:29946895	A	G	rs7193532	chr16:29962802	chr16:29951481	A	G	1	0.96835	1	Leg predicted mass right	-	Neale B	UKBB	European	2017	0.02202	0.001594	2.043e-43	+	331285	0	331285	1	IVNT	Neale-B_UKBB_EUR_2017
rs8054556	rs8054556	chr16:29958216	chr16:29946895	A	G	rs7193532	chr16:29962802	chr16:29951481	A	G	1	0.96835	1	Nervous feelings	NCIT_C77965;NCIT_C125268	Neale B	UKBB	European	2017	-0.00585	0.001049	2.42e-08	-	328725	77767	250958	1	-	Neale-B_UKBB_EUR_2017
rs8054556	rs8054556	chr16:29958216	chr16:29946895	A	G	rs7193532	chr16:29962802	chr16:29951481	A	G	1	0.96835	1	Number of incorrect matches in round	-	Neale B	UKBB	European	2017	-0.01473	0.002379	6.014e-10	-	336881	0	336881	1	IVNT	Neale-B_UKBB_EUR_2017
rs8054556	rs8054556	chr16:29958216	chr16:29946895	A	G	rs7193532	chr16:29962802	chr16:29951481	A	G	1	0.96835	1	Trunk fat mass	EFO_0005409	Neale B	UKBB	European	2017	0.02479	0.002454	5.409e-24	+	331093	0	331093	1	IVNT	Neale-B_UKBB_EUR_2017
rs8054556	rs8054556	chr16:29958216	chr16:29946895	A	G	rs7193532	chr16:29962802	chr16:29951481	A	G	1	0.96835	1	Trunk fat percentage	NCIT_C139218	Neale B	UKBB	European	2017	0.01512	0.00224	1.482e-11	+	331113	0	331113	1	IVNT	Neale-B_UKBB_EUR_2017
rs8054556	rs8054556	chr16:29958216	chr16:29946895	A	G	rs7193532	chr16:29962802	chr16:29951481	A	G	1	0.96835	1	Trunk fat-free mass	-	Neale B	UKBB	European	2017	0.02093	0.001535	2.685e-42	+	331030	0	331030	1	IVNT	Neale-B_UKBB_EUR_2017
rs8054556	rs8054556	chr16:29958216	chr16:29946895	A	G	rs7193532	chr16:29962802	chr16:29951481	A	G	1	0.96835	1	Trunk predicted mass	-	Neale B	UKBB	European	2017	0.02083	0.00153	3.383e-42	+	330995	0	330995	1	IVNT	Neale-B_UKBB_EUR_2017
rs8054556	rs8054556	chr16:29958216	chr16:29946895	A	G	rs7193532	chr16:29962802	chr16:29951481	A	G	1	0.96835	1	Waist circumference	EFO_0004342	Neale B	UKBB	European	2017	0.02677	0.002158	2.555e-35	+	336639	0	336639	1	IVNT	Neale-B_UKBB_EUR_2017
rs8054556	rs8054556	chr16:29958216	chr16:29946895	A	G	rs7193532	chr16:29962802	chr16:29951481	A	G	1	0.96835	1	Weight	EFO_0004338	Neale B	UKBB	European	2017	0.02977	0.002129	2.136e-44	+	336227	0	336227	1	IVNT	Neale-B_UKBB_EUR_2017
rs8054556	rs8054556	chr16:29958216	chr16:29946895	A	G	rs7193532	chr16:29962802	chr16:29951481	A	G	1	0.96835	1	Whole body fat mass	-	Neale B	UKBB	European	2017	0.02534	0.002378	1.676e-26	+	330762	0	330762	1	IVNT	Neale-B_UKBB_EUR_2017
rs8054556	rs8054556	chr16:29958216	chr16:29946895	A	G	rs7193532	chr16:29962802	chr16:29951481	A	G	1	0.96835	1	Whole body fat-free mass	-	Neale B	UKBB	European	2017	0.02197	0.001541	4.04e-46	+	331291	0	331291	1	IVNT	Neale-B_UKBB_EUR_2017
rs8054556	rs8054556	chr16:29958216	chr16:29946895	A	G	rs7193532	chr16:29962802	chr16:29951481	A	G	1	0.96835	1	Whole body water mass	-	Neale B	UKBB	European	2017	0.02217	0.001543	8.843e-47	+	331315	0	331315	1	IVNT	Neale-B_UKBB_EUR_2017
rs8054556	rs8054556	chr16:29958216	chr16:29946895	A	G	rs7193532	chr16:29962802	chr16:29951481	A	G	1	0.96835	1	Schizophrenia	EFO_0000692	PGC	25056061	Mixed	2014	-0.0658	0.0106	5.883e-10	-	82315	35476	46839	49	log OR	PGC_Schizophrenia_Mixed_2014
rs8054556	rs8054556	chr16:29958216	chr16:29946895	A	G	rs12918652	chr16:29964357	chr16:29953036	C	T	1	0.96835	1	Eosinophil count	EFO_0004586	Astle W	27863252	European	2016	-0.02213	0.003578	6.235e-10	-	173480	0	173480	2	-	Astle-W_Blood-Cell-Traits_EUR_2016
rs8054556	rs8054556	chr16:29958216	chr16:29946895	A	G	rs12918652	chr16:29964357	chr16:29953036	C	T	1	0.96835	1	Eosinophil percentage of granulocytes	EFO_0004586	Astle W	27863252	European	2016	-0.01965	0.003591	4.447e-08	-	173480	0	173480	2	-	Astle-W_Blood-Cell-Traits_EUR_2016
rs8054556	rs8054556	chr16:29958216	chr16:29946895	A	G	rs12918652	chr16:29964357	chr16:29953036	C	T	1	0.96835	1	Eosinophil percentage of white cells	EFO_0004586	Astle W	27863252	European	2016	-0.02012	0.003575	1.816e-08	-	173480	0	173480	2	-	Astle-W_Blood-Cell-Traits_EUR_2016
rs8054556	rs8054556	chr16:29958216	chr16:29946895	A	G	rs12918652	chr16:29964357	chr16:29953036	C	T	1	0.96835	1	Mean corpuscular hemoglobin	EFO_0004586	Astle W	27863252	European	2016	0.02611	0.003551	1.934e-13	+	173480	0	173480	2	-	Astle-W_Blood-Cell-Traits_EUR_2016
rs8054556	rs8054556	chr16:29958216	chr16:29946895	A	G	rs12918652	chr16:29964357	chr16:29953036	C	T	1	0.96835	1	Mean corpuscular volume	EFO_0004586	Astle W	27863252	European	2016	0.02599	0.003542	2.147e-13	+	173480	0	173480	2	-	Astle-W_Blood-Cell-Traits_EUR_2016
rs8054556	rs8054556	chr16:29958216	chr16:29946895	A	G	rs12918652	chr16:29964357	chr16:29953036	C	T	1	0.96835	1	Red blood cell count	EFO_0004586	Astle W	27863252	European	2016	-0.02296	0.003569	1.236e-10	-	173480	0	173480	2	-	Astle-W_Blood-Cell-Traits_EUR_2016
rs8054556	rs8054556	chr16:29958216	chr16:29946895	A	G	rs12918652	chr16:29964357	chr16:29953036	C	T	1	0.96835	1	Sum eosinophil basophil counts	EFO_0004586	Astle W	27863252	European	2016	-0.02023	0.003583	1.635e-08	-	173480	0	173480	2	-	Astle-W_Blood-Cell-Traits_EUR_2016
rs8054556	rs8054556	chr16:29958216	chr16:29946895	A	G	rs12918652	chr16:29964357	chr16:29953036	C	T	1	0.96835	1	Alcohol intake frequency	HP_0001033;EFO_0004329;EFO_0007878	Neale B	UKBB	European	2017	0.02066	0.003564	6.818e-09	+	336965	0	336965	1	IVNT	Neale-B_UKBB_EUR_2017
rs8054556	rs8054556	chr16:29958216	chr16:29946895	A	G	rs12918652	chr16:29964357	chr16:29953036	C	T	1	0.96835	1	Arm fat mass left	-	Neale B	UKBB	European	2017	0.02782	0.002388	2.347e-31	+	331164	0	331164	1	IVNT	Neale-B_UKBB_EUR_2017
rs8054556	rs8054556	chr16:29958216	chr16:29946895	A	G	rs12918652	chr16:29964357	chr16:29953036	C	T	1	0.96835	1	Arm fat mass right	-	Neale B	UKBB	European	2017	0.02795	0.002387	1.152e-31	+	331226	0	331226	1	IVNT	Neale-B_UKBB_EUR_2017
rs8054556	rs8054556	chr16:29958216	chr16:29946895	A	G	rs12918652	chr16:29964357	chr16:29953036	C	T	1	0.96835	1	Arm fat percentage left	NCIT_C139218	Neale B	UKBB	European	2017	0.01559	0.001844	2.814e-17	+	331198	0	331198	1	IVNT	Neale-B_UKBB_EUR_2017
rs8054556	rs8054556	chr16:29958216	chr16:29946895	A	G	rs12918652	chr16:29964357	chr16:29953036	C	T	1	0.96835	1	Arm fat percentage right	NCIT_C139218	Neale B	UKBB	European	2017	0.01606	0.001853	4.507e-18	+	331249	0	331249	1	IVNT	Neale-B_UKBB_EUR_2017
rs8054556	rs8054556	chr16:29958216	chr16:29946895	A	G	rs12918652	chr16:29964357	chr16:29953036	C	T	1	0.96835	1	Arm fat-free mass left	-	Neale B	UKBB	European	2017	0.02152	0.001549	7.331e-44	+	331159	0	331159	1	IVNT	Neale-B_UKBB_EUR_2017
rs8054556	rs8054556	chr16:29958216	chr16:29946895	A	G	rs12918652	chr16:29964357	chr16:29953036	C	T	1	0.96835	1	Arm fat-free mass right	-	Neale B	UKBB	European	2017	0.02019	0.001518	2.37e-40	+	331221	0	331221	1	IVNT	Neale-B_UKBB_EUR_2017
rs8054556	rs8054556	chr16:29958216	chr16:29946895	A	G	rs12918652	chr16:29964357	chr16:29953036	C	T	1	0.96835	1	Arm predicted mass left	-	Neale B	UKBB	European	2017	0.02148	0.001543	5.139e-44	+	331146	0	331146	1	IVNT	Neale-B_UKBB_EUR_2017
rs8054556	rs8054556	chr16:29958216	chr16:29946895	A	G	rs12918652	chr16:29964357	chr16:29953036	C	T	1	0.96835	1	Arm predicted mass right	-	Neale B	UKBB	European	2017	0.02003	0.001513	5.05e-40	+	331216	0	331216	1	IVNT	Neale-B_UKBB_EUR_2017
rs8054556	rs8054556	chr16:29958216	chr16:29946895	A	G	rs12918652	chr16:29964357	chr16:29953036	C	T	1	0.96835	1	Basal metabolic rate	EFO_0007777	Neale B	UKBB	European	2017	0.02374	0.001615	6.923e-49	+	331307	0	331307	1	IVNT	Neale-B_UKBB_EUR_2017
rs8054556	rs8054556	chr16:29958216	chr16:29946895	A	G	rs12918652	chr16:29964357	chr16:29953036	C	T	1	0.96835	1	Body fat percentage	EFO_0007800	Neale B	UKBB	European	2017	0.0133	0.001868	1.101e-12	+	331117	0	331117	1	IVNT	Neale-B_UKBB_EUR_2017
rs8054556	rs8054556	chr16:29958216	chr16:29946895	A	G	rs12918652	chr16:29964357	chr16:29953036	C	T	1	0.96835	1	Body mass index	EFO_0004340	Neale B	UKBB	European	2017	0.02618	0.00241	1.75e-27	+	336107	0	336107	1	IVNT	Neale-B_UKBB_EUR_2017
rs8054556	rs8054556	chr16:29958216	chr16:29946895	A	G	rs12918652	chr16:29964357	chr16:29953036	C	T	1	0.96835	1	Comparative height size at age 10	NCIT_C106497;NCIT_C19666	Neale B	UKBB	European	2017	0.01287	0.001663	1.022e-14	+	332021	0	332021	1	IVNT	Neale-B_UKBB_EUR_2017
rs8054556	rs8054556	chr16:29958216	chr16:29946895	A	G	rs12918652	chr16:29964357	chr16:29953036	C	T	1	0.96835	1	Height	EFO_0004339	Neale B	UKBB	European	2017	0.01532	0.001731	8.971e-19	+	336474	0	336474	1	IVNT	Neale-B_UKBB_EUR_2017
rs8054556	rs8054556	chr16:29958216	chr16:29946895	A	G	rs12918652	chr16:29964357	chr16:29953036	C	T	1	0.96835	1	Hip circumference	EFO_0005093	Neale B	UKBB	European	2017	0.02794	0.002413	5.184e-31	+	336601	0	336601	1	IVNT	Neale-B_UKBB_EUR_2017
rs8054556	rs8054556	chr16:29958216	chr16:29946895	A	G	rs12918652	chr16:29964357	chr16:29953036	C	T	1	0.96835	1	Impedance of arm left	-	Neale B	UKBB	European	2017	-0.01542	0.001721	3.235e-19	-	331292	0	331292	1	IVNT	Neale-B_UKBB_EUR_2017
rs8054556	rs8054556	chr16:29958216	chr16:29946895	A	G	rs12918652	chr16:29964357	chr16:29953036	C	T	1	0.96835	1	Impedance of arm right	-	Neale B	UKBB	European	2017	-0.01422	0.001714	1.083e-16	-	331279	0	331279	1	IVNT	Neale-B_UKBB_EUR_2017
rs8054556	rs8054556	chr16:29958216	chr16:29946895	A	G	rs12918652	chr16:29964357	chr16:29953036	C	T	1	0.96835	1	Impedance of leg left	-	Neale B	UKBB	European	2017	-0.02178	0.002222	1.098e-22	-	331296	0	331296	1	IVNT	Neale-B_UKBB_EUR_2017
rs8054556	rs8054556	chr16:29958216	chr16:29946895	A	G	rs12918652	chr16:29964357	chr16:29953036	C	T	1	0.96835	1	Impedance of leg right	-	Neale B	UKBB	European	2017	-0.02261	0.002205	1.115e-24	-	331301	0	331301	1	IVNT	Neale-B_UKBB_EUR_2017
rs8054556	rs8054556	chr16:29958216	chr16:29946895	A	G	rs12918652	chr16:29964357	chr16:29953036	C	T	1	0.96835	1	Impedance of whole body	NCIT_C137923	Neale B	UKBB	European	2017	-0.01946	0.001858	1.144e-25	-	331284	0	331284	1	IVNT	Neale-B_UKBB_EUR_2017
rs8054556	rs8054556	chr16:29958216	chr16:29946895	A	G	rs12918652	chr16:29964357	chr16:29953036	C	T	1	0.96835	1	Leg fat mass left	-	Neale B	UKBB	European	2017	0.01972	0.001926	1.3e-24	+	331275	0	331275	1	IVNT	Neale-B_UKBB_EUR_2017
rs8054556	rs8054556	chr16:29958216	chr16:29946895	A	G	rs12918652	chr16:29964357	chr16:29953036	C	T	1	0.96835	1	Leg fat mass right	-	Neale B	UKBB	European	2017	0.0193	0.001948	3.907e-23	+	331293	0	331293	1	IVNT	Neale-B_UKBB_EUR_2017
rs8054556	rs8054556	chr16:29958216	chr16:29946895	A	G	rs12918652	chr16:29964357	chr16:29953036	C	T	1	0.96835	1	Leg fat percentage left	NCIT_C139218	Neale B	UKBB	European	2017	0.00958	0.001524	3.236e-10	+	331278	0	331278	1	IVNT	Neale-B_UKBB_EUR_2017
rs8054556	rs8054556	chr16:29958216	chr16:29946895	A	G	rs12918652	chr16:29964357	chr16:29953036	C	T	1	0.96835	1	Leg fat percentage right	NCIT_C139218	Neale B	UKBB	European	2017	0.008676	0.001543	1.891e-08	+	331296	0	331296	1	IVNT	Neale-B_UKBB_EUR_2017
rs8054556	rs8054556	chr16:29958216	chr16:29946895	A	G	rs12918652	chr16:29964357	chr16:29953036	C	T	1	0.96835	1	Leg fat-free mass left	-	Neale B	UKBB	European	2017	0.02209	0.001604	4.072e-43	+	331258	0	331258	1	IVNT	Neale-B_UKBB_EUR_2017
rs8054556	rs8054556	chr16:29958216	chr16:29946895	A	G	rs12918652	chr16:29964357	chr16:29953036	C	T	1	0.96835	1	Leg fat-free mass right	-	Neale B	UKBB	European	2017	0.02235	0.001604	3.917e-44	+	331285	0	331285	1	IVNT	Neale-B_UKBB_EUR_2017
rs8054556	rs8054556	chr16:29958216	chr16:29946895	A	G	rs12918652	chr16:29964357	chr16:29953036	C	T	1	0.96835	1	Leg predicted mass left	-	Neale B	UKBB	European	2017	0.02201	0.001593	2.147e-43	+	331253	0	331253	1	IVNT	Neale-B_UKBB_EUR_2017
rs8054556	rs8054556	chr16:29958216	chr16:29946895	A	G	rs12918652	chr16:29964357	chr16:29953036	C	T	1	0.96835	1	Leg predicted mass right	-	Neale B	UKBB	European	2017	0.02209	0.001593	1.063e-43	+	331285	0	331285	1	IVNT	Neale-B_UKBB_EUR_2017
rs8054556	rs8054556	chr16:29958216	chr16:29946895	A	G	rs12918652	chr16:29964357	chr16:29953036	C	T	1	0.96835	1	Nervous feelings	NCIT_C77965;NCIT_C125268	Neale B	UKBB	European	2017	-0.005793	0.001048	3.272e-08	-	328725	77767	250958	1	-	Neale-B_UKBB_EUR_2017
rs8054556	rs8054556	chr16:29958216	chr16:29946895	A	G	rs12918652	chr16:29964357	chr16:29953036	C	T	1	0.96835	1	Number of incorrect matches in round	-	Neale B	UKBB	European	2017	-0.01467	0.002379	6.958e-10	-	336881	0	336881	1	IVNT	Neale-B_UKBB_EUR_2017
rs8054556	rs8054556	chr16:29958216	chr16:29946895	A	G	rs12918652	chr16:29964357	chr16:29953036	C	T	1	0.96835	1	Trunk fat mass	EFO_0005409	Neale B	UKBB	European	2017	0.02489	0.002453	3.487e-24	+	331093	0	331093	1	IVNT	Neale-B_UKBB_EUR_2017
rs8054556	rs8054556	chr16:29958216	chr16:29946895	A	G	rs12918652	chr16:29964357	chr16:29953036	C	T	1	0.96835	1	Trunk fat percentage	NCIT_C139218	Neale B	UKBB	European	2017	0.01518	0.00224	1.229e-11	+	331113	0	331113	1	IVNT	Neale-B_UKBB_EUR_2017
rs8054556	rs8054556	chr16:29958216	chr16:29946895	A	G	rs12918652	chr16:29964357	chr16:29953036	C	T	1	0.96835	1	Trunk fat-free mass	-	Neale B	UKBB	European	2017	0.02102	0.001535	1.094e-42	+	331030	0	331030	1	IVNT	Neale-B_UKBB_EUR_2017
rs8054556	rs8054556	chr16:29958216	chr16:29946895	A	G	rs12918652	chr16:29964357	chr16:29953036	C	T	1	0.96835	1	Trunk predicted mass	-	Neale B	UKBB	European	2017	0.02093	0.00153	1.344e-42	+	330995	0	330995	1	IVNT	Neale-B_UKBB_EUR_2017
rs8054556	rs8054556	chr16:29958216	chr16:29946895	A	G	rs12918652	chr16:29964357	chr16:29953036	C	T	1	0.96835	1	Waist circumference	EFO_0004342	Neale B	UKBB	European	2017	0.02692	0.002158	1.014e-35	+	336639	0	336639	1	IVNT	Neale-B_UKBB_EUR_2017
rs8054556	rs8054556	chr16:29958216	chr16:29946895	A	G	rs12918652	chr16:29964357	chr16:29953036	C	T	1	0.96835	1	Weight	EFO_0004338	Neale B	UKBB	European	2017	0.02987	0.002129	1.043e-44	+	336227	0	336227	1	IVNT	Neale-B_UKBB_EUR_2017
rs8054556	rs8054556	chr16:29958216	chr16:29946895	A	G	rs12918652	chr16:29964357	chr16:29953036	C	T	1	0.96835	1	Whole body fat mass	-	Neale B	UKBB	European	2017	0.02544	0.002377	1.002e-26	+	330762	0	330762	1	IVNT	Neale-B_UKBB_EUR_2017
rs8054556	rs8054556	chr16:29958216	chr16:29946895	A	G	rs12918652	chr16:29964357	chr16:29953036	C	T	1	0.96835	1	Whole body fat-free mass	-	Neale B	UKBB	European	2017	0.02206	0.001541	1.775e-46	+	331291	0	331291	1	IVNT	Neale-B_UKBB_EUR_2017
rs8054556	rs8054556	chr16:29958216	chr16:29946895	A	G	rs12918652	chr16:29964357	chr16:29953036	C	T	1	0.96835	1	Whole body water mass	-	Neale B	UKBB	European	2017	0.02226	0.001543	3.761e-47	+	331315	0	331315	1	IVNT	Neale-B_UKBB_EUR_2017
rs8054556	rs8054556	chr16:29958216	chr16:29946895	A	G	rs12918652	chr16:29964357	chr16:29953036	C	T	1	0.96835	1	Schizophrenia	EFO_0000692	PGC	25056061	Mixed	2014	-0.0664	0.0106	4.037e-10	-	82315	35476	46839	49	log OR	PGC_Schizophrenia_Mixed_2014
rs8054556	rs8054556	chr16:29958216	chr16:29946895	A	G	rs11150576	chr16:29965496	chr16:29954175	T	C	1	0.96835	1	Eosinophil count	EFO_0004586	Astle W	27863252	European	2016	-0.02257	0.003576	2.791e-10	-	173480	0	173480	2	-	Astle-W_Blood-Cell-Traits_EUR_2016
rs8054556	rs8054556	chr16:29958216	chr16:29946895	A	G	rs11150576	chr16:29965496	chr16:29954175	T	C	1	0.96835	1	Eosinophil percentage of granulocytes	EFO_0004586	Astle W	27863252	European	2016	-0.0201	0.003589	2.152e-08	-	173480	0	173480	2	-	Astle-W_Blood-Cell-Traits_EUR_2016
rs8054556	rs8054556	chr16:29958216	chr16:29946895	A	G	rs11150576	chr16:29965496	chr16:29954175	T	C	1	0.96835	1	Eosinophil percentage of white cells	EFO_0004586	Astle W	27863252	European	2016	-0.02057	0.003573	8.558e-09	-	173480	0	173480	2	-	Astle-W_Blood-Cell-Traits_EUR_2016
rs8054556	rs8054556	chr16:29958216	chr16:29946895	A	G	rs11150576	chr16:29965496	chr16:29954175	T	C	1	0.96835	1	Mean corpuscular hemoglobin	EFO_0004586	Astle W	27863252	European	2016	0.02584	0.003549	3.316e-13	+	173480	0	173480	2	-	Astle-W_Blood-Cell-Traits_EUR_2016
rs8054556	rs8054556	chr16:29958216	chr16:29946895	A	G	rs11150576	chr16:29965496	chr16:29954175	T	C	1	0.96835	1	Mean corpuscular volume	EFO_0004586	Astle W	27863252	European	2016	0.0257	0.00354	3.854e-13	+	173480	0	173480	2	-	Astle-W_Blood-Cell-Traits_EUR_2016
rs8054556	rs8054556	chr16:29958216	chr16:29946895	A	G	rs11150576	chr16:29965496	chr16:29954175	T	C	1	0.96835	1	Red blood cell count	EFO_0004586	Astle W	27863252	European	2016	-0.02277	0.003567	1.731e-10	-	173480	0	173480	2	-	Astle-W_Blood-Cell-Traits_EUR_2016
rs8054556	rs8054556	chr16:29958216	chr16:29946895	A	G	rs11150576	chr16:29965496	chr16:29954175	T	C	1	0.96835	1	Sum eosinophil basophil counts	EFO_0004586	Astle W	27863252	European	2016	-0.02071	0.003581	7.356e-09	-	173480	0	173480	2	-	Astle-W_Blood-Cell-Traits_EUR_2016
rs8054556	rs8054556	chr16:29958216	chr16:29946895	A	G	rs11150576	chr16:29965496	chr16:29954175	T	C	1	0.96835	1	Alcohol intake frequency	HP_0001033;EFO_0004329;EFO_0007878	Neale B	UKBB	European	2017	0.02048	0.003565	9.131e-09	+	336965	0	336965	1	IVNT	Neale-B_UKBB_EUR_2017
rs8054556	rs8054556	chr16:29958216	chr16:29946895	A	G	rs11150576	chr16:29965496	chr16:29954175	T	C	1	0.96835	1	Arm fat mass left	-	Neale B	UKBB	European	2017	0.02774	0.002388	3.418e-31	+	331164	0	331164	1	IVNT	Neale-B_UKBB_EUR_2017
rs8054556	rs8054556	chr16:29958216	chr16:29946895	A	G	rs11150576	chr16:29965496	chr16:29954175	T	C	1	0.96835	1	Arm fat mass right	-	Neale B	UKBB	European	2017	0.02784	0.002388	2.033e-31	+	331226	0	331226	1	IVNT	Neale-B_UKBB_EUR_2017
rs8054556	rs8054556	chr16:29958216	chr16:29946895	A	G	rs11150576	chr16:29965496	chr16:29954175	T	C	1	0.96835	1	Arm fat percentage left	NCIT_C139218	Neale B	UKBB	European	2017	0.01552	0.001845	3.998e-17	+	331198	0	331198	1	IVNT	Neale-B_UKBB_EUR_2017
rs8054556	rs8054556	chr16:29958216	chr16:29946895	A	G	rs11150576	chr16:29965496	chr16:29954175	T	C	1	0.96835	1	Arm fat percentage right	NCIT_C139218	Neale B	UKBB	European	2017	0.01596	0.001853	7.075e-18	+	331249	0	331249	1	IVNT	Neale-B_UKBB_EUR_2017
rs8054556	rs8054556	chr16:29958216	chr16:29946895	A	G	rs11150576	chr16:29965496	chr16:29954175	T	C	1	0.96835	1	Arm fat-free mass left	-	Neale B	UKBB	European	2017	0.02148	0.001549	1.034e-43	+	331159	0	331159	1	IVNT	Neale-B_UKBB_EUR_2017
rs8054556	rs8054556	chr16:29958216	chr16:29946895	A	G	rs11150576	chr16:29965496	chr16:29954175	T	C	1	0.96835	1	Arm fat-free mass right	-	Neale B	UKBB	European	2017	0.02014	0.001518	3.727e-40	+	331221	0	331221	1	IVNT	Neale-B_UKBB_EUR_2017
rs8054556	rs8054556	chr16:29958216	chr16:29946895	A	G	rs11150576	chr16:29965496	chr16:29954175	T	C	1	0.96835	1	Arm predicted mass left	-	Neale B	UKBB	European	2017	0.02141	0.001543	9.775e-44	+	331146	0	331146	1	IVNT	Neale-B_UKBB_EUR_2017
rs8054556	rs8054556	chr16:29958216	chr16:29946895	A	G	rs11150576	chr16:29965496	chr16:29954175	T	C	1	0.96835	1	Arm predicted mass right	-	Neale B	UKBB	European	2017	0.02	0.001513	7.183e-40	+	331216	0	331216	1	IVNT	Neale-B_UKBB_EUR_2017
rs8054556	rs8054556	chr16:29958216	chr16:29946895	A	G	rs11150576	chr16:29965496	chr16:29954175	T	C	1	0.96835	1	Basal metabolic rate	EFO_0007777	Neale B	UKBB	European	2017	0.02371	0.001616	9.457e-49	+	331307	0	331307	1	IVNT	Neale-B_UKBB_EUR_2017
rs8054556	rs8054556	chr16:29958216	chr16:29946895	A	G	rs11150576	chr16:29965496	chr16:29954175	T	C	1	0.96835	1	Body fat percentage	EFO_0007800	Neale B	UKBB	European	2017	0.01318	0.001869	1.753e-12	+	331117	0	331117	1	IVNT	Neale-B_UKBB_EUR_2017
rs8054556	rs8054556	chr16:29958216	chr16:29946895	A	G	rs11150576	chr16:29965496	chr16:29954175	T	C	1	0.96835	1	Body mass index	EFO_0004340	Neale B	UKBB	European	2017	0.0261	0.00241	2.577e-27	+	336107	0	336107	1	IVNT	Neale-B_UKBB_EUR_2017
rs8054556	rs8054556	chr16:29958216	chr16:29946895	A	G	rs11150576	chr16:29965496	chr16:29954175	T	C	1	0.96835	1	Comparative height size at age 10	NCIT_C106497;NCIT_C19666	Neale B	UKBB	European	2017	0.01303	0.001664	4.69e-15	+	332021	0	332021	1	IVNT	Neale-B_UKBB_EUR_2017
rs8054556	rs8054556	chr16:29958216	chr16:29946895	A	G	rs11150576	chr16:29965496	chr16:29954175	T	C	1	0.96835	1	Height	EFO_0004339	Neale B	UKBB	European	2017	0.01535	0.001732	7.812e-19	+	336474	0	336474	1	IVNT	Neale-B_UKBB_EUR_2017
rs8054556	rs8054556	chr16:29958216	chr16:29946895	A	G	rs11150576	chr16:29965496	chr16:29954175	T	C	1	0.96835	1	Hip circumference	EFO_0005093	Neale B	UKBB	European	2017	0.02787	0.002413	7.485e-31	+	336601	0	336601	1	IVNT	Neale-B_UKBB_EUR_2017
rs8054556	rs8054556	chr16:29958216	chr16:29946895	A	G	rs11150576	chr16:29965496	chr16:29954175	T	C	1	0.96835	1	Impedance of arm left	-	Neale B	UKBB	European	2017	-0.0154	0.001721	3.66e-19	-	331292	0	331292	1	IVNT	Neale-B_UKBB_EUR_2017
rs8054556	rs8054556	chr16:29958216	chr16:29946895	A	G	rs11150576	chr16:29965496	chr16:29954175	T	C	1	0.96835	1	Impedance of arm right	-	Neale B	UKBB	European	2017	-0.01425	0.001714	9.057e-17	-	331279	0	331279	1	IVNT	Neale-B_UKBB_EUR_2017
rs8054556	rs8054556	chr16:29958216	chr16:29946895	A	G	rs11150576	chr16:29965496	chr16:29954175	T	C	1	0.96835	1	Impedance of leg left	-	Neale B	UKBB	European	2017	-0.0218	0.002222	1.025e-22	-	331296	0	331296	1	IVNT	Neale-B_UKBB_EUR_2017
rs8054556	rs8054556	chr16:29958216	chr16:29946895	A	G	rs11150576	chr16:29965496	chr16:29954175	T	C	1	0.96835	1	Impedance of leg right	-	Neale B	UKBB	European	2017	-0.02267	0.002205	8.529e-25	-	331301	0	331301	1	IVNT	Neale-B_UKBB_EUR_2017
rs8054556	rs8054556	chr16:29958216	chr16:29946895	A	G	rs11150576	chr16:29965496	chr16:29954175	T	C	1	0.96835	1	Impedance of whole body	NCIT_C137923	Neale B	UKBB	European	2017	-0.01947	0.001858	1.085e-25	-	331284	0	331284	1	IVNT	Neale-B_UKBB_EUR_2017
rs8054556	rs8054556	chr16:29958216	chr16:29946895	A	G	rs11150576	chr16:29965496	chr16:29954175	T	C	1	0.96835	1	Leg fat mass left	-	Neale B	UKBB	European	2017	0.01962	0.001926	2.335e-24	+	331275	0	331275	1	IVNT	Neale-B_UKBB_EUR_2017
rs8054556	rs8054556	chr16:29958216	chr16:29946895	A	G	rs11150576	chr16:29965496	chr16:29954175	T	C	1	0.96835	1	Leg fat mass right	-	Neale B	UKBB	European	2017	0.01917	0.001948	7.502e-23	+	331293	0	331293	1	IVNT	Neale-B_UKBB_EUR_2017
rs8054556	rs8054556	chr16:29958216	chr16:29946895	A	G	rs11150576	chr16:29965496	chr16:29954175	T	C	1	0.96835	1	Leg fat percentage left	NCIT_C139218	Neale B	UKBB	European	2017	0.00951	0.001524	4.36e-10	+	331278	0	331278	1	IVNT	Neale-B_UKBB_EUR_2017
rs8054556	rs8054556	chr16:29958216	chr16:29946895	A	G	rs11150576	chr16:29965496	chr16:29954175	T	C	1	0.96835	1	Leg fat percentage right	NCIT_C139218	Neale B	UKBB	European	2017	0.008584	0.001544	2.682e-08	+	331296	0	331296	1	IVNT	Neale-B_UKBB_EUR_2017
rs8054556	rs8054556	chr16:29958216	chr16:29946895	A	G	rs11150576	chr16:29965496	chr16:29954175	T	C	1	0.96835	1	Leg fat-free mass left	-	Neale B	UKBB	European	2017	0.02206	0.001604	5.489e-43	+	331258	0	331258	1	IVNT	Neale-B_UKBB_EUR_2017
rs8054556	rs8054556	chr16:29958216	chr16:29946895	A	G	rs11150576	chr16:29965496	chr16:29954175	T	C	1	0.96835	1	Leg fat-free mass right	-	Neale B	UKBB	European	2017	0.02234	0.001604	4.134e-44	+	331285	0	331285	1	IVNT	Neale-B_UKBB_EUR_2017
rs8054556	rs8054556	chr16:29958216	chr16:29946895	A	G	rs11150576	chr16:29965496	chr16:29954175	T	C	1	0.96835	1	Leg predicted mass left	-	Neale B	UKBB	European	2017	0.02198	0.001594	2.756e-43	+	331253	0	331253	1	IVNT	Neale-B_UKBB_EUR_2017
rs8054556	rs8054556	chr16:29958216	chr16:29946895	A	G	rs11150576	chr16:29965496	chr16:29954175	T	C	1	0.96835	1	Leg predicted mass right	-	Neale B	UKBB	European	2017	0.02209	0.001593	1.099e-43	+	331285	0	331285	1	IVNT	Neale-B_UKBB_EUR_2017
rs8054556	rs8054556	chr16:29958216	chr16:29946895	A	G	rs11150576	chr16:29965496	chr16:29954175	T	C	1	0.96835	1	Nervous feelings	NCIT_C77965;NCIT_C125268	Neale B	UKBB	European	2017	-0.005886	0.001048	1.976e-08	-	328725	77767	250958	1	-	Neale-B_UKBB_EUR_2017
rs8054556	rs8054556	chr16:29958216	chr16:29946895	A	G	rs11150576	chr16:29965496	chr16:29954175	T	C	1	0.96835	1	Number of incorrect matches in round	-	Neale B	UKBB	European	2017	-0.01459	0.002379	8.653e-10	-	336881	0	336881	1	IVNT	Neale-B_UKBB_EUR_2017
rs8054556	rs8054556	chr16:29958216	chr16:29946895	A	G	rs11150576	chr16:29965496	chr16:29954175	T	C	1	0.96835	1	Trunk fat mass	EFO_0005409	Neale B	UKBB	European	2017	0.02477	0.002454	5.901e-24	+	331093	0	331093	1	IVNT	Neale-B_UKBB_EUR_2017
rs8054556	rs8054556	chr16:29958216	chr16:29946895	A	G	rs11150576	chr16:29965496	chr16:29954175	T	C	1	0.96835	1	Trunk fat percentage	NCIT_C139218	Neale B	UKBB	European	2017	0.01507	0.00224	1.738e-11	+	331113	0	331113	1	IVNT	Neale-B_UKBB_EUR_2017
rs8054556	rs8054556	chr16:29958216	chr16:29946895	A	G	rs11150576	chr16:29965496	chr16:29954175	T	C	1	0.96835	1	Trunk fat-free mass	-	Neale B	UKBB	European	2017	0.02099	0.001535	1.483e-42	+	331030	0	331030	1	IVNT	Neale-B_UKBB_EUR_2017
rs8054556	rs8054556	chr16:29958216	chr16:29946895	A	G	rs11150576	chr16:29965496	chr16:29954175	T	C	1	0.96835	1	Trunk predicted mass	-	Neale B	UKBB	European	2017	0.0209	0.00153	1.822e-42	+	330995	0	330995	1	IVNT	Neale-B_UKBB_EUR_2017
rs8054556	rs8054556	chr16:29958216	chr16:29946895	A	G	rs11150576	chr16:29965496	chr16:29954175	T	C	1	0.96835	1	Waist circumference	EFO_0004342	Neale B	UKBB	European	2017	0.02675	0.002158	2.82e-35	+	336639	0	336639	1	IVNT	Neale-B_UKBB_EUR_2017
rs8054556	rs8054556	chr16:29958216	chr16:29946895	A	G	rs11150576	chr16:29965496	chr16:29954175	T	C	1	0.96835	1	Weight	EFO_0004338	Neale B	UKBB	European	2017	0.0298	0.002129	1.61e-44	+	336227	0	336227	1	IVNT	Neale-B_UKBB_EUR_2017
rs8054556	rs8054556	chr16:29958216	chr16:29946895	A	G	rs11150576	chr16:29965496	chr16:29954175	T	C	1	0.96835	1	Whole body fat mass	-	Neale B	UKBB	European	2017	0.02531	0.002378	1.854e-26	+	330762	0	330762	1	IVNT	Neale-B_UKBB_EUR_2017
rs8054556	rs8054556	chr16:29958216	chr16:29946895	A	G	rs11150576	chr16:29965496	chr16:29954175	T	C	1	0.96835	1	Whole body fat-free mass	-	Neale B	UKBB	European	2017	0.02203	0.001541	2.356e-46	+	331291	0	331291	1	IVNT	Neale-B_UKBB_EUR_2017
rs8054556	rs8054556	chr16:29958216	chr16:29946895	A	G	rs11150576	chr16:29965496	chr16:29954175	T	C	1	0.96835	1	Whole body water mass	-	Neale B	UKBB	European	2017	0.02223	0.001543	5.039e-47	+	331315	0	331315	1	IVNT	Neale-B_UKBB_EUR_2017
rs8054556	rs8054556	chr16:29958216	chr16:29946895	A	G	rs11150576	chr16:29965496	chr16:29954175	T	C	1	0.96835	1	Schizophrenia	EFO_0000692	PGC	25056061	Mixed	2014	-0.0661	0.0106	4.873e-10	-	82315	35476	46839	49	log OR	PGC_Schizophrenia_Mixed_2014
rs8054556	rs8054556	chr16:29958216	chr16:29946895	A	G	rs11646127	chr16:29966277	chr16:29954956	C	G	1	0.96835	1	Eosinophil count	EFO_0004586	Astle W	27863252	European	2016	-0.02235	0.003575	4.066e-10	-	173480	0	173480	2	-	Astle-W_Blood-Cell-Traits_EUR_2016
rs8054556	rs8054556	chr16:29958216	chr16:29946895	A	G	rs11646127	chr16:29966277	chr16:29954956	C	G	1	0.96835	1	Eosinophil percentage of granulocytes	EFO_0004586	Astle W	27863252	European	2016	-0.01987	0.003588	3.051e-08	-	173480	0	173480	2	-	Astle-W_Blood-Cell-Traits_EUR_2016
rs8054556	rs8054556	chr16:29958216	chr16:29946895	A	G	rs11646127	chr16:29966277	chr16:29954956	C	G	1	0.96835	1	Eosinophil percentage of white cells	EFO_0004586	Astle W	27863252	European	2016	-0.02031	0.003571	1.299e-08	-	173480	0	173480	2	-	Astle-W_Blood-Cell-Traits_EUR_2016
rs8054556	rs8054556	chr16:29958216	chr16:29946895	A	G	rs11646127	chr16:29966277	chr16:29954956	C	G	1	0.96835	1	Mean corpuscular hemoglobin	EFO_0004586	Astle W	27863252	European	2016	0.02595	0.003548	2.605e-13	+	173480	0	173480	2	-	Astle-W_Blood-Cell-Traits_EUR_2016
rs8054556	rs8054556	chr16:29958216	chr16:29946895	A	G	rs11646127	chr16:29966277	chr16:29954956	C	G	1	0.96835	1	Mean corpuscular volume	EFO_0004586	Astle W	27863252	European	2016	0.02571	0.003538	3.699e-13	+	173480	0	173480	2	-	Astle-W_Blood-Cell-Traits_EUR_2016
rs8054556	rs8054556	chr16:29958216	chr16:29946895	A	G	rs11646127	chr16:29966277	chr16:29954956	C	G	1	0.96835	1	Red blood cell count	EFO_0004586	Astle W	27863252	European	2016	-0.02279	0.003566	1.637e-10	-	173480	0	173480	2	-	Astle-W_Blood-Cell-Traits_EUR_2016
rs8054556	rs8054556	chr16:29958216	chr16:29946895	A	G	rs11646127	chr16:29966277	chr16:29954956	C	G	1	0.96835	1	Sum eosinophil basophil counts	EFO_0004586	Astle W	27863252	European	2016	-0.02046	0.00358	1.103e-08	-	173480	0	173480	2	-	Astle-W_Blood-Cell-Traits_EUR_2016
rs8054556	rs8054556	chr16:29958216	chr16:29946895	A	G	rs11646127	chr16:29966277	chr16:29954956	C	G	1	0.96835	1	Alcohol intake frequency	HP_0001033;EFO_0004329;EFO_0007878	Neale B	UKBB	European	2017	0.02067	0.003564	6.616e-09	+	336965	0	336965	1	IVNT	Neale-B_UKBB_EUR_2017
rs8054556	rs8054556	chr16:29958216	chr16:29946895	A	G	rs11646127	chr16:29966277	chr16:29954956	C	G	1	0.96835	1	Arm fat mass left	-	Neale B	UKBB	European	2017	0.02779	0.002388	2.697e-31	+	331164	0	331164	1	IVNT	Neale-B_UKBB_EUR_2017
rs8054556	rs8054556	chr16:29958216	chr16:29946895	A	G	rs11646127	chr16:29966277	chr16:29954956	C	G	1	0.96835	1	Arm fat mass right	-	Neale B	UKBB	European	2017	0.02791	0.002387	1.389e-31	+	331226	0	331226	1	IVNT	Neale-B_UKBB_EUR_2017
rs8054556	rs8054556	chr16:29958216	chr16:29946895	A	G	rs11646127	chr16:29966277	chr16:29954956	C	G	1	0.96835	1	Arm fat percentage left	NCIT_C139218	Neale B	UKBB	European	2017	0.01556	0.001844	3.207e-17	+	331198	0	331198	1	IVNT	Neale-B_UKBB_EUR_2017
rs8054556	rs8054556	chr16:29958216	chr16:29946895	A	G	rs11646127	chr16:29966277	chr16:29954956	C	G	1	0.96835	1	Arm fat percentage right	NCIT_C139218	Neale B	UKBB	European	2017	0.01602	0.001853	5.249e-18	+	331249	0	331249	1	IVNT	Neale-B_UKBB_EUR_2017
rs8054556	rs8054556	chr16:29958216	chr16:29946895	A	G	rs11646127	chr16:29966277	chr16:29954956	C	G	1	0.96835	1	Arm fat-free mass left	-	Neale B	UKBB	European	2017	0.02151	0.001549	7.413e-44	+	331159	0	331159	1	IVNT	Neale-B_UKBB_EUR_2017
rs8054556	rs8054556	chr16:29958216	chr16:29946895	A	G	rs11646127	chr16:29966277	chr16:29954956	C	G	1	0.96835	1	Arm fat-free mass right	-	Neale B	UKBB	European	2017	0.02019	0.001518	2.314e-40	+	331221	0	331221	1	IVNT	Neale-B_UKBB_EUR_2017
rs8054556	rs8054556	chr16:29958216	chr16:29946895	A	G	rs11646127	chr16:29966277	chr16:29954956	C	G	1	0.96835	1	Arm predicted mass left	-	Neale B	UKBB	European	2017	0.02147	0.001543	5.365e-44	+	331146	0	331146	1	IVNT	Neale-B_UKBB_EUR_2017
rs8054556	rs8054556	chr16:29958216	chr16:29946895	A	G	rs11646127	chr16:29966277	chr16:29954956	C	G	1	0.96835	1	Arm predicted mass right	-	Neale B	UKBB	European	2017	0.02003	0.001513	5.086e-40	+	331216	0	331216	1	IVNT	Neale-B_UKBB_EUR_2017
rs8054556	rs8054556	chr16:29958216	chr16:29946895	A	G	rs11646127	chr16:29966277	chr16:29954956	C	G	1	0.96835	1	Basal metabolic rate	EFO_0007777	Neale B	UKBB	European	2017	0.02374	0.001615	7.26e-49	+	331307	0	331307	1	IVNT	Neale-B_UKBB_EUR_2017
rs8054556	rs8054556	chr16:29958216	chr16:29946895	A	G	rs11646127	chr16:29966277	chr16:29954956	C	G	1	0.96835	1	Body fat percentage	EFO_0007800	Neale B	UKBB	European	2017	0.01326	0.001868	1.249e-12	+	331117	0	331117	1	IVNT	Neale-B_UKBB_EUR_2017
rs8054556	rs8054556	chr16:29958216	chr16:29946895	A	G	rs11646127	chr16:29966277	chr16:29954956	C	G	1	0.96835	1	Body mass index	EFO_0004340	Neale B	UKBB	European	2017	0.02615	0.00241	2.015e-27	+	336107	0	336107	1	IVNT	Neale-B_UKBB_EUR_2017
rs8054556	rs8054556	chr16:29958216	chr16:29946895	A	G	rs11646127	chr16:29966277	chr16:29954956	C	G	1	0.96835	1	Comparative height size at age 10	NCIT_C106497;NCIT_C19666	Neale B	UKBB	European	2017	0.01288	0.001663	9.434e-15	+	332021	0	332021	1	IVNT	Neale-B_UKBB_EUR_2017
rs8054556	rs8054556	chr16:29958216	chr16:29946895	A	G	rs11646127	chr16:29966277	chr16:29954956	C	G	1	0.96835	1	Height	EFO_0004339	Neale B	UKBB	European	2017	0.01532	0.001731	8.785e-19	+	336474	0	336474	1	IVNT	Neale-B_UKBB_EUR_2017
rs8054556	rs8054556	chr16:29958216	chr16:29946895	A	G	rs11646127	chr16:29966277	chr16:29954956	C	G	1	0.96835	1	Hip circumference	EFO_0005093	Neale B	UKBB	European	2017	0.02792	0.002412	5.845e-31	+	336601	0	336601	1	IVNT	Neale-B_UKBB_EUR_2017
rs8054556	rs8054556	chr16:29958216	chr16:29946895	A	G	rs11646127	chr16:29966277	chr16:29954956	C	G	1	0.96835	1	Impedance of arm left	-	Neale B	UKBB	European	2017	-0.01541	0.001721	3.389e-19	-	331292	0	331292	1	IVNT	Neale-B_UKBB_EUR_2017
rs8054556	rs8054556	chr16:29958216	chr16:29946895	A	G	rs11646127	chr16:29966277	chr16:29954956	C	G	1	0.96835	1	Impedance of arm right	-	Neale B	UKBB	European	2017	-0.01422	0.001713	1.064e-16	-	331279	0	331279	1	IVNT	Neale-B_UKBB_EUR_2017
rs8054556	rs8054556	chr16:29958216	chr16:29946895	A	G	rs11646127	chr16:29966277	chr16:29954956	C	G	1	0.96835	1	Impedance of leg left	-	Neale B	UKBB	European	2017	-0.02178	0.002222	1.076e-22	-	331296	0	331296	1	IVNT	Neale-B_UKBB_EUR_2017
rs8054556	rs8054556	chr16:29958216	chr16:29946895	A	G	rs11646127	chr16:29966277	chr16:29954956	C	G	1	0.96835	1	Impedance of leg right	-	Neale B	UKBB	European	2017	-0.02263	0.002204	9.999e-25	-	331301	0	331301	1	IVNT	Neale-B_UKBB_EUR_2017
rs8054556	rs8054556	chr16:29958216	chr16:29946895	A	G	rs11646127	chr16:29966277	chr16:29954956	C	G	1	0.96835	1	Impedance of whole body	NCIT_C137923	Neale B	UKBB	European	2017	-0.01946	0.001858	1.148e-25	-	331284	0	331284	1	IVNT	Neale-B_UKBB_EUR_2017
rs8054556	rs8054556	chr16:29958216	chr16:29946895	A	G	rs11646127	chr16:29966277	chr16:29954956	C	G	1	0.96835	1	Leg fat mass left	-	Neale B	UKBB	European	2017	0.01969	0.001926	1.513e-24	+	331275	0	331275	1	IVNT	Neale-B_UKBB_EUR_2017
rs8054556	rs8054556	chr16:29958216	chr16:29946895	A	G	rs11646127	chr16:29966277	chr16:29954956	C	G	1	0.96835	1	Leg fat mass right	-	Neale B	UKBB	European	2017	0.01926	0.001948	4.736e-23	+	331293	0	331293	1	IVNT	Neale-B_UKBB_EUR_2017
rs8054556	rs8054556	chr16:29958216	chr16:29946895	A	G	rs11646127	chr16:29966277	chr16:29954956	C	G	1	0.96835	1	Leg fat percentage left	NCIT_C139218	Neale B	UKBB	European	2017	0.009557	0.001524	3.565e-10	+	331278	0	331278	1	IVNT	Neale-B_UKBB_EUR_2017
rs8054556	rs8054556	chr16:29958216	chr16:29946895	A	G	rs11646127	chr16:29966277	chr16:29954956	C	G	1	0.96835	1	Leg fat percentage right	NCIT_C139218	Neale B	UKBB	European	2017	0.008643	0.001543	2.138e-08	+	331296	0	331296	1	IVNT	Neale-B_UKBB_EUR_2017
rs8054556	rs8054556	chr16:29958216	chr16:29946895	A	G	rs11646127	chr16:29966277	chr16:29954956	C	G	1	0.96835	1	Leg fat-free mass left	-	Neale B	UKBB	European	2017	0.02208	0.001604	4.23e-43	+	331258	0	331258	1	IVNT	Neale-B_UKBB_EUR_2017
rs8054556	rs8054556	chr16:29958216	chr16:29946895	A	G	rs11646127	chr16:29966277	chr16:29954956	C	G	1	0.96835	1	Leg fat-free mass right	-	Neale B	UKBB	European	2017	0.02235	0.001604	3.815e-44	+	331285	0	331285	1	IVNT	Neale-B_UKBB_EUR_2017
rs8054556	rs8054556	chr16:29958216	chr16:29946895	A	G	rs11646127	chr16:29966277	chr16:29954956	C	G	1	0.96835	1	Leg predicted mass left	-	Neale B	UKBB	European	2017	0.022	0.001593	2.238e-43	+	331253	0	331253	1	IVNT	Neale-B_UKBB_EUR_2017
rs8054556	rs8054556	chr16:29958216	chr16:29946895	A	G	rs11646127	chr16:29966277	chr16:29954956	C	G	1	0.96835	1	Leg predicted mass right	-	Neale B	UKBB	European	2017	0.02209	0.001593	1.026e-43	+	331285	0	331285	1	IVNT	Neale-B_UKBB_EUR_2017
rs8054556	rs8054556	chr16:29958216	chr16:29946895	A	G	rs11646127	chr16:29966277	chr16:29954956	C	G	1	0.96835	1	Nervous feelings	NCIT_C77965;NCIT_C125268	Neale B	UKBB	European	2017	-0.005792	0.001048	3.284e-08	-	328725	77767	250958	1	-	Neale-B_UKBB_EUR_2017
rs8054556	rs8054556	chr16:29958216	chr16:29946895	A	G	rs11646127	chr16:29966277	chr16:29954956	C	G	1	0.96835	1	Number of incorrect matches in round	-	Neale B	UKBB	European	2017	-0.01463	0.002378	7.621e-10	-	336881	0	336881	1	IVNT	Neale-B_UKBB_EUR_2017
rs8054556	rs8054556	chr16:29958216	chr16:29946895	A	G	rs11646127	chr16:29966277	chr16:29954956	C	G	1	0.96835	1	Trunk fat mass	EFO_0005409	Neale B	UKBB	European	2017	0.02485	0.002453	4.064e-24	+	331093	0	331093	1	IVNT	Neale-B_UKBB_EUR_2017
rs8054556	rs8054556	chr16:29958216	chr16:29946895	A	G	rs11646127	chr16:29966277	chr16:29954956	C	G	1	0.96835	1	Trunk fat percentage	NCIT_C139218	Neale B	UKBB	European	2017	0.01515	0.00224	1.357e-11	+	331113	0	331113	1	IVNT	Neale-B_UKBB_EUR_2017
rs8054556	rs8054556	chr16:29958216	chr16:29946895	A	G	rs11646127	chr16:29966277	chr16:29954956	C	G	1	0.96835	1	Trunk fat-free mass	-	Neale B	UKBB	European	2017	0.02101	0.001535	1.14e-42	+	331030	0	331030	1	IVNT	Neale-B_UKBB_EUR_2017
rs8054556	rs8054556	chr16:29958216	chr16:29946895	A	G	rs11646127	chr16:29966277	chr16:29954956	C	G	1	0.96835	1	Trunk predicted mass	-	Neale B	UKBB	European	2017	0.02092	0.00153	1.399e-42	+	330995	0	330995	1	IVNT	Neale-B_UKBB_EUR_2017
rs8054556	rs8054556	chr16:29958216	chr16:29946895	A	G	rs11646127	chr16:29966277	chr16:29954956	C	G	1	0.96835	1	Waist circumference	EFO_0004342	Neale B	UKBB	European	2017	0.02689	0.002158	1.205e-35	+	336639	0	336639	1	IVNT	Neale-B_UKBB_EUR_2017
rs8054556	rs8054556	chr16:29958216	chr16:29946895	A	G	rs11646127	chr16:29966277	chr16:29954956	C	G	1	0.96835	1	Weight	EFO_0004338	Neale B	UKBB	European	2017	0.02984	0.002128	1.184e-44	+	336227	0	336227	1	IVNT	Neale-B_UKBB_EUR_2017
rs8054556	rs8054556	chr16:29958216	chr16:29946895	A	G	rs11646127	chr16:29966277	chr16:29954956	C	G	1	0.96835	1	Whole body fat mass	-	Neale B	UKBB	European	2017	0.0254	0.002377	1.212e-26	+	330762	0	330762	1	IVNT	Neale-B_UKBB_EUR_2017
rs8054556	rs8054556	chr16:29958216	chr16:29946895	A	G	rs11646127	chr16:29966277	chr16:29954956	C	G	1	0.96835	1	Whole body fat-free mass	-	Neale B	UKBB	European	2017	0.02205	0.00154	1.808e-46	+	331291	0	331291	1	IVNT	Neale-B_UKBB_EUR_2017
rs8054556	rs8054556	chr16:29958216	chr16:29946895	A	G	rs11646127	chr16:29966277	chr16:29954956	C	G	1	0.96835	1	Whole body water mass	-	Neale B	UKBB	European	2017	0.02225	0.001543	3.795e-47	+	331315	0	331315	1	IVNT	Neale-B_UKBB_EUR_2017
rs8054556	rs8054556	chr16:29958216	chr16:29946895	A	G	rs11646127	chr16:29966277	chr16:29954956	C	G	1	0.96835	1	Schizophrenia	EFO_0000692	PGC	25056061	Mixed	2014	-0.0678	0.0109	4.593e-10	-	82315	35476	46839	49	log OR	PGC_Schizophrenia_Mixed_2014
rs8054556	rs8054556	chr16:29958216	chr16:29946895	A	G	rs4788196	chr16:29967434	chr16:29956113	G	A	1	0.96835	1	Eosinophil count	EFO_0004586	Astle W	27863252	European	2016	-0.02236	0.003575	4.024e-10	-	173480	0	173480	2	-	Astle-W_Blood-Cell-Traits_EUR_2016
rs8054556	rs8054556	chr16:29958216	chr16:29946895	A	G	rs4788196	chr16:29967434	chr16:29956113	G	A	1	0.96835	1	Eosinophil percentage of granulocytes	EFO_0004586	Astle W	27863252	European	2016	-0.01988	0.003588	3.012e-08	-	173480	0	173480	2	-	Astle-W_Blood-Cell-Traits_EUR_2016
rs8054556	rs8054556	chr16:29958216	chr16:29946895	A	G	rs4788196	chr16:29967434	chr16:29956113	G	A	1	0.96835	1	Eosinophil percentage of white cells	EFO_0004586	Astle W	27863252	European	2016	-0.02031	0.003571	1.284e-08	-	173480	0	173480	2	-	Astle-W_Blood-Cell-Traits_EUR_2016
rs8054556	rs8054556	chr16:29958216	chr16:29946895	A	G	rs4788196	chr16:29967434	chr16:29956113	G	A	1	0.96835	1	Mean corpuscular hemoglobin	EFO_0004586	Astle W	27863252	European	2016	0.02594	0.003548	2.66e-13	+	173480	0	173480	2	-	Astle-W_Blood-Cell-Traits_EUR_2016
rs8054556	rs8054556	chr16:29958216	chr16:29946895	A	G	rs4788196	chr16:29967434	chr16:29956113	G	A	1	0.96835	1	Mean corpuscular volume	EFO_0004586	Astle W	27863252	European	2016	0.02571	0.003538	3.722e-13	+	173480	0	173480	2	-	Astle-W_Blood-Cell-Traits_EUR_2016
rs8054556	rs8054556	chr16:29958216	chr16:29946895	A	G	rs4788196	chr16:29967434	chr16:29956113	G	A	1	0.96835	1	Red blood cell count	EFO_0004586	Astle W	27863252	European	2016	-0.02279	0.003566	1.627e-10	-	173480	0	173480	2	-	Astle-W_Blood-Cell-Traits_EUR_2016
rs8054556	rs8054556	chr16:29958216	chr16:29946895	A	G	rs4788196	chr16:29967434	chr16:29956113	G	A	1	0.96835	1	Sum eosinophil basophil counts	EFO_0004586	Astle W	27863252	European	2016	-0.02046	0.00358	1.097e-08	-	173480	0	173480	2	-	Astle-W_Blood-Cell-Traits_EUR_2016
rs8054556	rs8054556	chr16:29958216	chr16:29946895	A	G	rs4788196	chr16:29967434	chr16:29956113	G	A	1	0.96835	1	Body mass index adjusted for smoking	EFO_0004340	GIANT	28443625	Mixed	2017	0.0209	0.0037	9.947e-09	+	185798	0	185798	79	IVNT	GIANT_BMI-adjusted-Smoking_Mixed_2017
rs8054556	rs8054556	chr16:29958216	chr16:29946895	A	G	rs4788196	chr16:29967434	chr16:29956113	G	A	1	0.96835	1	Pubertal anthropometrics	EFO_0004339	EGGC	23449627	European	2013	0.07	0.0108	9e-11	+	-	-	-	-	unit increase	NHGRI-EBI_GWAS_Catalog
rs8054556	rs8054556	chr16:29958216	chr16:29946895	A	G	rs4788196	chr16:29967434	chr16:29956113	G	A	1	0.96835	1	Alcohol intake frequency	HP_0001033;EFO_0004329;EFO_0007878	Neale B	UKBB	European	2017	0.02071	0.003565	6.232e-09	+	336965	0	336965	1	IVNT	Neale-B_UKBB_EUR_2017
rs8054556	rs8054556	chr16:29958216	chr16:29946895	A	G	rs4788196	chr16:29967434	chr16:29956113	G	A	1	0.96835	1	Arm fat mass left	-	Neale B	UKBB	European	2017	0.02778	0.002388	2.815e-31	+	331164	0	331164	1	IVNT	Neale-B_UKBB_EUR_2017
rs8054556	rs8054556	chr16:29958216	chr16:29946895	A	G	rs4788196	chr16:29967434	chr16:29956113	G	A	1	0.96835	1	Arm fat mass right	-	Neale B	UKBB	European	2017	0.02792	0.002388	1.374e-31	+	331226	0	331226	1	IVNT	Neale-B_UKBB_EUR_2017
rs8054556	rs8054556	chr16:29958216	chr16:29946895	A	G	rs4788196	chr16:29967434	chr16:29956113	G	A	1	0.96835	1	Arm fat percentage left	NCIT_C139218	Neale B	UKBB	European	2017	0.01557	0.001845	3.208e-17	+	331198	0	331198	1	IVNT	Neale-B_UKBB_EUR_2017
rs8054556	rs8054556	chr16:29958216	chr16:29946895	A	G	rs4788196	chr16:29967434	chr16:29956113	G	A	1	0.96835	1	Arm fat percentage right	NCIT_C139218	Neale B	UKBB	European	2017	0.01603	0.001853	5.205e-18	+	331249	0	331249	1	IVNT	Neale-B_UKBB_EUR_2017
rs8054556	rs8054556	chr16:29958216	chr16:29946895	A	G	rs4788196	chr16:29967434	chr16:29956113	G	A	1	0.96835	1	Arm fat-free mass left	-	Neale B	UKBB	European	2017	0.02151	0.001549	7.786e-44	+	331159	0	331159	1	IVNT	Neale-B_UKBB_EUR_2017
rs8054556	rs8054556	chr16:29958216	chr16:29946895	A	G	rs4788196	chr16:29967434	chr16:29956113	G	A	1	0.96835	1	Arm fat-free mass right	-	Neale B	UKBB	European	2017	0.02019	0.001518	2.46e-40	+	331221	0	331221	1	IVNT	Neale-B_UKBB_EUR_2017
rs8054556	rs8054556	chr16:29958216	chr16:29946895	A	G	rs4788196	chr16:29967434	chr16:29956113	G	A	1	0.96835	1	Arm predicted mass left	-	Neale B	UKBB	European	2017	0.02147	0.001543	5.476e-44	+	331146	0	331146	1	IVNT	Neale-B_UKBB_EUR_2017
rs8054556	rs8054556	chr16:29958216	chr16:29946895	A	G	rs4788196	chr16:29967434	chr16:29956113	G	A	1	0.96835	1	Arm predicted mass right	-	Neale B	UKBB	European	2017	0.02003	0.001513	5.515e-40	+	331216	0	331216	1	IVNT	Neale-B_UKBB_EUR_2017
rs8054556	rs8054556	chr16:29958216	chr16:29946895	A	G	rs4788196	chr16:29967434	chr16:29956113	G	A	1	0.96835	1	Basal metabolic rate	EFO_0007777	Neale B	UKBB	European	2017	0.02371	0.001616	9.166e-49	+	331307	0	331307	1	IVNT	Neale-B_UKBB_EUR_2017
rs8054556	rs8054556	chr16:29958216	chr16:29946895	A	G	rs4788196	chr16:29967434	chr16:29956113	G	A	1	0.96835	1	Body fat percentage	EFO_0007800	Neale B	UKBB	European	2017	0.01327	0.001869	1.245e-12	+	331117	0	331117	1	IVNT	Neale-B_UKBB_EUR_2017
rs8054556	rs8054556	chr16:29958216	chr16:29946895	A	G	rs4788196	chr16:29967434	chr16:29956113	G	A	1	0.96835	1	Body mass index	EFO_0004340	Neale B	UKBB	European	2017	0.02616	0.00241	1.914e-27	+	336107	0	336107	1	IVNT	Neale-B_UKBB_EUR_2017
rs8054556	rs8054556	chr16:29958216	chr16:29946895	A	G	rs4788196	chr16:29967434	chr16:29956113	G	A	1	0.96835	1	Comparative height size at age 10	NCIT_C106497;NCIT_C19666	Neale B	UKBB	European	2017	0.01286	0.001664	1.097e-14	+	332021	0	332021	1	IVNT	Neale-B_UKBB_EUR_2017
rs8054556	rs8054556	chr16:29958216	chr16:29946895	A	G	rs4788196	chr16:29967434	chr16:29956113	G	A	1	0.96835	1	Height	EFO_0004339	Neale B	UKBB	European	2017	0.0153	0.001732	1.018e-18	+	336474	0	336474	1	IVNT	Neale-B_UKBB_EUR_2017
rs8054556	rs8054556	chr16:29958216	chr16:29946895	A	G	rs4788196	chr16:29967434	chr16:29956113	G	A	1	0.96835	1	Hip circumference	EFO_0005093	Neale B	UKBB	European	2017	0.02792	0.002413	5.959e-31	+	336601	0	336601	1	IVNT	Neale-B_UKBB_EUR_2017
rs8054556	rs8054556	chr16:29958216	chr16:29946895	A	G	rs4788196	chr16:29967434	chr16:29956113	G	A	1	0.96835	1	Impedance of arm left	-	Neale B	UKBB	European	2017	-0.01543	0.001721	3.032e-19	-	331292	0	331292	1	IVNT	Neale-B_UKBB_EUR_2017
rs8054556	rs8054556	chr16:29958216	chr16:29946895	A	G	rs4788196	chr16:29967434	chr16:29956113	G	A	1	0.96835	1	Impedance of arm right	-	Neale B	UKBB	European	2017	-0.01424	0.001714	9.489e-17	-	331279	0	331279	1	IVNT	Neale-B_UKBB_EUR_2017
rs8054556	rs8054556	chr16:29958216	chr16:29946895	A	G	rs4788196	chr16:29967434	chr16:29956113	G	A	1	0.96835	1	Impedance of leg left	-	Neale B	UKBB	European	2017	-0.02177	0.002222	1.153e-22	-	331296	0	331296	1	IVNT	Neale-B_UKBB_EUR_2017
rs8054556	rs8054556	chr16:29958216	chr16:29946895	A	G	rs4788196	chr16:29967434	chr16:29956113	G	A	1	0.96835	1	Impedance of leg right	-	Neale B	UKBB	European	2017	-0.02263	0.002205	1.035e-24	-	331301	0	331301	1	IVNT	Neale-B_UKBB_EUR_2017
rs8054556	rs8054556	chr16:29958216	chr16:29946895	A	G	rs4788196	chr16:29967434	chr16:29956113	G	A	1	0.96835	1	Impedance of whole body	NCIT_C137923	Neale B	UKBB	European	2017	-0.01946	0.001858	1.137e-25	-	331284	0	331284	1	IVNT	Neale-B_UKBB_EUR_2017
rs8054556	rs8054556	chr16:29958216	chr16:29946895	A	G	rs4788196	chr16:29967434	chr16:29956113	G	A	1	0.96835	1	Leg fat mass left	-	Neale B	UKBB	European	2017	0.0197	0.001926	1.533e-24	+	331275	0	331275	1	IVNT	Neale-B_UKBB_EUR_2017
rs8054556	rs8054556	chr16:29958216	chr16:29946895	A	G	rs4788196	chr16:29967434	chr16:29956113	G	A	1	0.96835	1	Leg fat mass right	-	Neale B	UKBB	European	2017	0.01926	0.001948	4.885e-23	+	331293	0	331293	1	IVNT	Neale-B_UKBB_EUR_2017
rs8054556	rs8054556	chr16:29958216	chr16:29946895	A	G	rs4788196	chr16:29967434	chr16:29956113	G	A	1	0.96835	1	Leg fat percentage left	NCIT_C139218	Neale B	UKBB	European	2017	0.00957	0.001524	3.401e-10	+	331278	0	331278	1	IVNT	Neale-B_UKBB_EUR_2017
rs8054556	rs8054556	chr16:29958216	chr16:29946895	A	G	rs4788196	chr16:29967434	chr16:29956113	G	A	1	0.96835	1	Leg fat percentage right	NCIT_C139218	Neale B	UKBB	European	2017	0.008653	0.001544	2.073e-08	+	331296	0	331296	1	IVNT	Neale-B_UKBB_EUR_2017
rs8054556	rs8054556	chr16:29958216	chr16:29946895	A	G	rs4788196	chr16:29967434	chr16:29956113	G	A	1	0.96835	1	Leg fat-free mass left	-	Neale B	UKBB	European	2017	0.02205	0.001604	5.7e-43	+	331258	0	331258	1	IVNT	Neale-B_UKBB_EUR_2017
rs8054556	rs8054556	chr16:29958216	chr16:29946895	A	G	rs4788196	chr16:29967434	chr16:29956113	G	A	1	0.96835	1	Leg fat-free mass right	-	Neale B	UKBB	European	2017	0.02232	0.001604	5.012e-44	+	331285	0	331285	1	IVNT	Neale-B_UKBB_EUR_2017
rs8054556	rs8054556	chr16:29958216	chr16:29946895	A	G	rs4788196	chr16:29967434	chr16:29956113	G	A	1	0.96835	1	Leg predicted mass left	-	Neale B	UKBB	European	2017	0.02197	0.001594	3.067e-43	+	331253	0	331253	1	IVNT	Neale-B_UKBB_EUR_2017
rs8054556	rs8054556	chr16:29958216	chr16:29946895	A	G	rs4788196	chr16:29967434	chr16:29956113	G	A	1	0.96835	1	Leg predicted mass right	-	Neale B	UKBB	European	2017	0.02206	0.001593	1.365e-43	+	331285	0	331285	1	IVNT	Neale-B_UKBB_EUR_2017
rs8054556	rs8054556	chr16:29958216	chr16:29946895	A	G	rs4788196	chr16:29967434	chr16:29956113	G	A	1	0.96835	1	Nervous feelings	NCIT_C77965;NCIT_C125268	Neale B	UKBB	European	2017	-0.0058	0.001048	3.167e-08	-	328725	77767	250958	1	-	Neale-B_UKBB_EUR_2017
rs8054556	rs8054556	chr16:29958216	chr16:29946895	A	G	rs4788196	chr16:29967434	chr16:29956113	G	A	1	0.96835	1	Number of incorrect matches in round	-	Neale B	UKBB	European	2017	-0.01466	0.002379	7.106e-10	-	336881	0	336881	1	IVNT	Neale-B_UKBB_EUR_2017
rs8054556	rs8054556	chr16:29958216	chr16:29946895	A	G	rs4788196	chr16:29967434	chr16:29956113	G	A	1	0.96835	1	Trunk fat mass	EFO_0005409	Neale B	UKBB	European	2017	0.02484	0.002454	4.325e-24	+	331093	0	331093	1	IVNT	Neale-B_UKBB_EUR_2017
rs8054556	rs8054556	chr16:29958216	chr16:29946895	A	G	rs4788196	chr16:29967434	chr16:29956113	G	A	1	0.96835	1	Trunk fat percentage	NCIT_C139218	Neale B	UKBB	European	2017	0.01514	0.00224	1.394e-11	+	331113	0	331113	1	IVNT	Neale-B_UKBB_EUR_2017
rs8054556	rs8054556	chr16:29958216	chr16:29946895	A	G	rs4788196	chr16:29967434	chr16:29956113	G	A	1	0.96835	1	Trunk fat-free mass	-	Neale B	UKBB	European	2017	0.021	0.001535	1.361e-42	+	331030	0	331030	1	IVNT	Neale-B_UKBB_EUR_2017
rs8054556	rs8054556	chr16:29958216	chr16:29946895	A	G	rs4788196	chr16:29967434	chr16:29956113	G	A	1	0.96835	1	Trunk predicted mass	-	Neale B	UKBB	European	2017	0.02091	0.00153	1.656e-42	+	330995	0	330995	1	IVNT	Neale-B_UKBB_EUR_2017
rs8054556	rs8054556	chr16:29958216	chr16:29946895	A	G	rs4788196	chr16:29967434	chr16:29956113	G	A	1	0.96835	1	Waist circumference	EFO_0004342	Neale B	UKBB	European	2017	0.0269	0.002158	1.187e-35	+	336639	0	336639	1	IVNT	Neale-B_UKBB_EUR_2017
rs8054556	rs8054556	chr16:29958216	chr16:29946895	A	G	rs4788196	chr16:29967434	chr16:29956113	G	A	1	0.96835	1	Weight	EFO_0004338	Neale B	UKBB	European	2017	0.02984	0.002129	1.241e-44	+	336227	0	336227	1	IVNT	Neale-B_UKBB_EUR_2017
rs8054556	rs8054556	chr16:29958216	chr16:29946895	A	G	rs4788196	chr16:29967434	chr16:29956113	G	A	1	0.96835	1	Whole body fat mass	-	Neale B	UKBB	European	2017	0.0254	0.002378	1.239e-26	+	330762	0	330762	1	IVNT	Neale-B_UKBB_EUR_2017
rs8054556	rs8054556	chr16:29958216	chr16:29946895	A	G	rs4788196	chr16:29967434	chr16:29956113	G	A	1	0.96835	1	Whole body fat-free mass	-	Neale B	UKBB	European	2017	0.02203	0.001541	2.281e-46	+	331291	0	331291	1	IVNT	Neale-B_UKBB_EUR_2017
rs8054556	rs8054556	chr16:29958216	chr16:29946895	A	G	rs4788196	chr16:29967434	chr16:29956113	G	A	1	0.96835	1	Whole body water mass	-	Neale B	UKBB	European	2017	0.02223	0.001543	4.745e-47	+	331315	0	331315	1	IVNT	Neale-B_UKBB_EUR_2017
rs8054556	rs8054556	chr16:29958216	chr16:29946895	A	G	rs4788196	chr16:29967434	chr16:29956113	G	A	1	0.96835	1	Schizophrenia	EFO_0000692	PGC	25056061	Mixed	2014	-0.0663	0.0106	4.209e-10	-	82315	35476	46839	49	log OR	PGC_Schizophrenia_Mixed_2014
rs8054556	rs8054556	chr16:29958216	chr16:29946895	A	G	rs7204797	chr16:29968015	chr16:29956694	T	C	1	0.96835	1	Eosinophil count	EFO_0004586	Astle W	27863252	European	2016	-0.02246	0.003576	3.348e-10	-	173480	0	173480	2	-	Astle-W_Blood-Cell-Traits_EUR_2016
rs8054556	rs8054556	chr16:29958216	chr16:29946895	A	G	rs7204797	chr16:29968015	chr16:29956694	T	C	1	0.96835	1	Eosinophil percentage of granulocytes	EFO_0004586	Astle W	27863252	European	2016	-0.02001	0.003589	2.474e-08	-	173480	0	173480	2	-	Astle-W_Blood-Cell-Traits_EUR_2016
rs8054556	rs8054556	chr16:29958216	chr16:29946895	A	G	rs7204797	chr16:29968015	chr16:29956694	T	C	1	0.96835	1	Eosinophil percentage of white cells	EFO_0004586	Astle W	27863252	European	2016	-0.02044	0.003572	1.05e-08	-	173480	0	173480	2	-	Astle-W_Blood-Cell-Traits_EUR_2016
rs8054556	rs8054556	chr16:29958216	chr16:29946895	A	G	rs7204797	chr16:29968015	chr16:29956694	T	C	1	0.96835	1	Mean corpuscular hemoglobin	EFO_0004586	Astle W	27863252	European	2016	0.02589	0.003549	2.956e-13	+	173480	0	173480	2	-	Astle-W_Blood-Cell-Traits_EUR_2016
rs8054556	rs8054556	chr16:29958216	chr16:29946895	A	G	rs7204797	chr16:29968015	chr16:29956694	T	C	1	0.96835	1	Mean corpuscular volume	EFO_0004586	Astle W	27863252	European	2016	0.02567	0.003539	4.111e-13	+	173480	0	173480	2	-	Astle-W_Blood-Cell-Traits_EUR_2016
rs8054556	rs8054556	chr16:29958216	chr16:29946895	A	G	rs7204797	chr16:29968015	chr16:29956694	T	C	1	0.96835	1	Red blood cell count	EFO_0004586	Astle W	27863252	European	2016	-0.02257	0.003567	2.486e-10	-	173480	0	173480	2	-	Astle-W_Blood-Cell-Traits_EUR_2016
rs8054556	rs8054556	chr16:29958216	chr16:29946895	A	G	rs7204797	chr16:29968015	chr16:29956694	T	C	1	0.96835	1	Sum eosinophil basophil counts	EFO_0004586	Astle W	27863252	European	2016	-0.02054	0.003581	9.642e-09	-	173480	0	173480	2	-	Astle-W_Blood-Cell-Traits_EUR_2016
rs8054556	rs8054556	chr16:29958216	chr16:29946895	A	G	rs7204797	chr16:29968015	chr16:29956694	T	C	1	0.96835	1	Body mass index adjusted for smoking	EFO_0004340	GIANT	28443625	Mixed	2017	0.0208	0.0037	1.284e-08	+	186355	0	186355	79	IVNT	GIANT_BMI-adjusted-Smoking_Mixed_2017
rs8054556	rs8054556	chr16:29958216	chr16:29946895	A	G	rs7204797	chr16:29968015	chr16:29956694	T	C	1	0.96835	1	Alcohol intake frequency	HP_0001033;EFO_0004329;EFO_0007878	Neale B	UKBB	European	2017	0.02088	0.003565	4.742e-09	+	336965	0	336965	1	IVNT	Neale-B_UKBB_EUR_2017
rs8054556	rs8054556	chr16:29958216	chr16:29946895	A	G	rs7204797	chr16:29968015	chr16:29956694	T	C	1	0.96835	1	Arm fat mass left	-	Neale B	UKBB	European	2017	0.0278	0.002388	2.615e-31	+	331164	0	331164	1	IVNT	Neale-B_UKBB_EUR_2017
rs8054556	rs8054556	chr16:29958216	chr16:29946895	A	G	rs7204797	chr16:29968015	chr16:29956694	T	C	1	0.96835	1	Arm fat mass right	-	Neale B	UKBB	European	2017	0.02791	0.002388	1.427e-31	+	331226	0	331226	1	IVNT	Neale-B_UKBB_EUR_2017
rs8054556	rs8054556	chr16:29958216	chr16:29946895	A	G	rs7204797	chr16:29968015	chr16:29956694	T	C	1	0.96835	1	Arm fat percentage left	NCIT_C139218	Neale B	UKBB	European	2017	0.01556	0.001845	3.259e-17	+	331198	0	331198	1	IVNT	Neale-B_UKBB_EUR_2017
rs8054556	rs8054556	chr16:29958216	chr16:29946895	A	G	rs7204797	chr16:29968015	chr16:29956694	T	C	1	0.96835	1	Arm fat percentage right	NCIT_C139218	Neale B	UKBB	European	2017	0.016	0.001853	6.102e-18	+	331249	0	331249	1	IVNT	Neale-B_UKBB_EUR_2017
rs8054556	rs8054556	chr16:29958216	chr16:29946895	A	G	rs7204797	chr16:29968015	chr16:29956694	T	C	1	0.96835	1	Arm fat-free mass left	-	Neale B	UKBB	European	2017	0.02153	0.001549	6.823e-44	+	331159	0	331159	1	IVNT	Neale-B_UKBB_EUR_2017
rs8054556	rs8054556	chr16:29958216	chr16:29946895	A	G	rs7204797	chr16:29968015	chr16:29956694	T	C	1	0.96835	1	Arm fat-free mass right	-	Neale B	UKBB	European	2017	0.0202	0.001518	2.193e-40	+	331221	0	331221	1	IVNT	Neale-B_UKBB_EUR_2017
rs8054556	rs8054556	chr16:29958216	chr16:29946895	A	G	rs7204797	chr16:29968015	chr16:29956694	T	C	1	0.96835	1	Arm predicted mass left	-	Neale B	UKBB	European	2017	0.02147	0.001543	5.571e-44	+	331146	0	331146	1	IVNT	Neale-B_UKBB_EUR_2017
rs8054556	rs8054556	chr16:29958216	chr16:29946895	A	G	rs7204797	chr16:29968015	chr16:29956694	T	C	1	0.96835	1	Arm predicted mass right	-	Neale B	UKBB	European	2017	0.02004	0.001513	4.669e-40	+	331216	0	331216	1	IVNT	Neale-B_UKBB_EUR_2017
rs8054556	rs8054556	chr16:29958216	chr16:29946895	A	G	rs7204797	chr16:29968015	chr16:29956694	T	C	1	0.96835	1	Basal metabolic rate	EFO_0007777	Neale B	UKBB	European	2017	0.02373	0.001616	8.259e-49	+	331307	0	331307	1	IVNT	Neale-B_UKBB_EUR_2017
rs8054556	rs8054556	chr16:29958216	chr16:29946895	A	G	rs7204797	chr16:29968015	chr16:29956694	T	C	1	0.96835	1	Body fat percentage	EFO_0007800	Neale B	UKBB	European	2017	0.01325	0.001869	1.326e-12	+	331117	0	331117	1	IVNT	Neale-B_UKBB_EUR_2017
rs8054556	rs8054556	chr16:29958216	chr16:29946895	A	G	rs7204797	chr16:29968015	chr16:29956694	T	C	1	0.96835	1	Body mass index	EFO_0004340	Neale B	UKBB	European	2017	0.0262	0.00241	1.61e-27	+	336107	0	336107	1	IVNT	Neale-B_UKBB_EUR_2017
rs8054556	rs8054556	chr16:29958216	chr16:29946895	A	G	rs7204797	chr16:29968015	chr16:29956694	T	C	1	0.96835	1	Comparative height size at age 10	NCIT_C106497;NCIT_C19666	Neale B	UKBB	European	2017	0.01292	0.001664	8.184e-15	+	332021	0	332021	1	IVNT	Neale-B_UKBB_EUR_2017
rs8054556	rs8054556	chr16:29958216	chr16:29946895	A	G	rs7204797	chr16:29968015	chr16:29956694	T	C	1	0.96835	1	Height	EFO_0004339	Neale B	UKBB	European	2017	0.01527	0.001732	1.178e-18	+	336474	0	336474	1	IVNT	Neale-B_UKBB_EUR_2017
rs8054556	rs8054556	chr16:29958216	chr16:29946895	A	G	rs7204797	chr16:29968015	chr16:29956694	T	C	1	0.96835	1	Hip circumference	EFO_0005093	Neale B	UKBB	European	2017	0.02791	0.002413	6.277e-31	+	336601	0	336601	1	IVNT	Neale-B_UKBB_EUR_2017
rs8054556	rs8054556	chr16:29958216	chr16:29946895	A	G	rs7204797	chr16:29968015	chr16:29956694	T	C	1	0.96835	1	Impedance of arm left	-	Neale B	UKBB	European	2017	-0.01548	0.001721	2.327e-19	-	331292	0	331292	1	IVNT	Neale-B_UKBB_EUR_2017
rs8054556	rs8054556	chr16:29958216	chr16:29946895	A	G	rs7204797	chr16:29968015	chr16:29956694	T	C	1	0.96835	1	Impedance of arm right	-	Neale B	UKBB	European	2017	-0.01435	0.001714	5.668e-17	-	331279	0	331279	1	IVNT	Neale-B_UKBB_EUR_2017
rs8054556	rs8054556	chr16:29958216	chr16:29946895	A	G	rs7204797	chr16:29968015	chr16:29956694	T	C	1	0.96835	1	Impedance of leg left	-	Neale B	UKBB	European	2017	-0.02185	0.002222	8.079e-23	-	331296	0	331296	1	IVNT	Neale-B_UKBB_EUR_2017
rs8054556	rs8054556	chr16:29958216	chr16:29946895	A	G	rs7204797	chr16:29968015	chr16:29956694	T	C	1	0.96835	1	Impedance of leg right	-	Neale B	UKBB	European	2017	-0.02275	0.002205	5.932e-25	-	331301	0	331301	1	IVNT	Neale-B_UKBB_EUR_2017
rs8054556	rs8054556	chr16:29958216	chr16:29946895	A	G	rs7204797	chr16:29968015	chr16:29956694	T	C	1	0.96835	1	Impedance of whole body	NCIT_C137923	Neale B	UKBB	European	2017	-0.01951	0.001858	8.575e-26	-	331284	0	331284	1	IVNT	Neale-B_UKBB_EUR_2017
rs8054556	rs8054556	chr16:29958216	chr16:29946895	A	G	rs7204797	chr16:29968015	chr16:29956694	T	C	1	0.96835	1	Leg fat mass left	-	Neale B	UKBB	European	2017	0.0197	0.001926	1.515e-24	+	331275	0	331275	1	IVNT	Neale-B_UKBB_EUR_2017
rs8054556	rs8054556	chr16:29958216	chr16:29946895	A	G	rs7204797	chr16:29968015	chr16:29956694	T	C	1	0.96835	1	Leg fat mass right	-	Neale B	UKBB	European	2017	0.01925	0.001948	5.09e-23	+	331293	0	331293	1	IVNT	Neale-B_UKBB_EUR_2017
rs8054556	rs8054556	chr16:29958216	chr16:29946895	A	G	rs7204797	chr16:29968015	chr16:29956694	T	C	1	0.96835	1	Leg fat percentage left	NCIT_C139218	Neale B	UKBB	European	2017	0.009587	0.001524	3.154e-10	+	331278	0	331278	1	IVNT	Neale-B_UKBB_EUR_2017
rs8054556	rs8054556	chr16:29958216	chr16:29946895	A	G	rs7204797	chr16:29968015	chr16:29956694	T	C	1	0.96835	1	Leg fat percentage right	NCIT_C139218	Neale B	UKBB	European	2017	0.008655	0.001544	2.056e-08	+	331296	0	331296	1	IVNT	Neale-B_UKBB_EUR_2017
rs8054556	rs8054556	chr16:29958216	chr16:29946895	A	G	rs7204797	chr16:29968015	chr16:29956694	T	C	1	0.96835	1	Leg fat-free mass left	-	Neale B	UKBB	European	2017	0.02208	0.001604	4.524e-43	+	331258	0	331258	1	IVNT	Neale-B_UKBB_EUR_2017
rs8054556	rs8054556	chr16:29958216	chr16:29946895	A	G	rs7204797	chr16:29968015	chr16:29956694	T	C	1	0.96835	1	Leg fat-free mass right	-	Neale B	UKBB	European	2017	0.02238	0.001604	3.117e-44	+	331285	0	331285	1	IVNT	Neale-B_UKBB_EUR_2017
rs8054556	rs8054556	chr16:29958216	chr16:29946895	A	G	rs7204797	chr16:29968015	chr16:29956694	T	C	1	0.96835	1	Leg predicted mass left	-	Neale B	UKBB	European	2017	0.022	0.001594	2.328e-43	+	331253	0	331253	1	IVNT	Neale-B_UKBB_EUR_2017
rs8054556	rs8054556	chr16:29958216	chr16:29946895	A	G	rs7204797	chr16:29968015	chr16:29956694	T	C	1	0.96835	1	Leg predicted mass right	-	Neale B	UKBB	European	2017	0.02211	0.001593	8.867e-44	+	331285	0	331285	1	IVNT	Neale-B_UKBB_EUR_2017
rs8054556	rs8054556	chr16:29958216	chr16:29946895	A	G	rs7204797	chr16:29968015	chr16:29956694	T	C	1	0.96835	1	Nervous feelings	NCIT_C77965;NCIT_C125268	Neale B	UKBB	European	2017	-0.005855	0.001048	2.337e-08	-	328725	77767	250958	1	-	Neale-B_UKBB_EUR_2017
rs8054556	rs8054556	chr16:29958216	chr16:29946895	A	G	rs7204797	chr16:29968015	chr16:29956694	T	C	1	0.96835	1	Number of incorrect matches in round	-	Neale B	UKBB	European	2017	-0.01463	0.002379	7.775e-10	-	336881	0	336881	1	IVNT	Neale-B_UKBB_EUR_2017
rs8054556	rs8054556	chr16:29958216	chr16:29946895	A	G	rs7204797	chr16:29968015	chr16:29956694	T	C	1	0.96835	1	Trunk fat mass	EFO_0005409	Neale B	UKBB	European	2017	0.02484	0.002454	4.279e-24	+	331093	0	331093	1	IVNT	Neale-B_UKBB_EUR_2017
rs8054556	rs8054556	chr16:29958216	chr16:29946895	A	G	rs7204797	chr16:29968015	chr16:29956694	T	C	1	0.96835	1	Trunk fat percentage	NCIT_C139218	Neale B	UKBB	European	2017	0.01515	0.00224	1.365e-11	+	331113	0	331113	1	IVNT	Neale-B_UKBB_EUR_2017
rs8054556	rs8054556	chr16:29958216	chr16:29946895	A	G	rs7204797	chr16:29968015	chr16:29956694	T	C	1	0.96835	1	Trunk fat-free mass	-	Neale B	UKBB	European	2017	0.02097	0.001535	1.719e-42	+	331030	0	331030	1	IVNT	Neale-B_UKBB_EUR_2017
rs8054556	rs8054556	chr16:29958216	chr16:29946895	A	G	rs7204797	chr16:29968015	chr16:29956694	T	C	1	0.96835	1	Trunk predicted mass	-	Neale B	UKBB	European	2017	0.02088	0.00153	2.127e-42	+	330995	0	330995	1	IVNT	Neale-B_UKBB_EUR_2017
rs8054556	rs8054556	chr16:29958216	chr16:29946895	A	G	rs7204797	chr16:29968015	chr16:29956694	T	C	1	0.96835	1	Waist circumference	EFO_0004342	Neale B	UKBB	European	2017	0.02687	0.002158	1.368e-35	+	336639	0	336639	1	IVNT	Neale-B_UKBB_EUR_2017
rs8054556	rs8054556	chr16:29958216	chr16:29946895	A	G	rs7204797	chr16:29968015	chr16:29956694	T	C	1	0.96835	1	Weight	EFO_0004338	Neale B	UKBB	European	2017	0.02986	0.002129	1.111e-44	+	336227	0	336227	1	IVNT	Neale-B_UKBB_EUR_2017
rs8054556	rs8054556	chr16:29958216	chr16:29946895	A	G	rs7204797	chr16:29968015	chr16:29956694	T	C	1	0.96835	1	Whole body fat mass	-	Neale B	UKBB	European	2017	0.02539	0.002378	1.286e-26	+	330762	0	330762	1	IVNT	Neale-B_UKBB_EUR_2017
rs8054556	rs8054556	chr16:29958216	chr16:29946895	A	G	rs7204797	chr16:29968015	chr16:29956694	T	C	1	0.96835	1	Whole body fat-free mass	-	Neale B	UKBB	European	2017	0.02203	0.001541	2.266e-46	+	331291	0	331291	1	IVNT	Neale-B_UKBB_EUR_2017
rs8054556	rs8054556	chr16:29958216	chr16:29946895	A	G	rs7204797	chr16:29968015	chr16:29956694	T	C	1	0.96835	1	Whole body water mass	-	Neale B	UKBB	European	2017	0.02223	0.001543	4.875e-47	+	331315	0	331315	1	IVNT	Neale-B_UKBB_EUR_2017
rs8054556	rs8054556	chr16:29958216	chr16:29946895	A	G	rs7204797	chr16:29968015	chr16:29956694	T	C	1	0.96835	1	Schizophrenia	EFO_0000692	PGC	25056061	Mixed	2014	-0.0663	0.0106	3.815e-10	-	82315	35476	46839	49	log OR	PGC_Schizophrenia_Mixed_2014
rs8054556	rs8054556	chr16:29958216	chr16:29946895	A	G	rs4788200	chr16:29971265	chr16:29959944	T	G	1	0.96835	1	Eosinophil count	EFO_0004586	Astle W	27863252	European	2016	-0.02269	0.003577	2.276e-10	-	173480	0	173480	2	-	Astle-W_Blood-Cell-Traits_EUR_2016
rs8054556	rs8054556	chr16:29958216	chr16:29946895	A	G	rs4788200	chr16:29971265	chr16:29959944	T	G	1	0.96835	1	Eosinophil percentage of granulocytes	EFO_0004586	Astle W	27863252	European	2016	-0.02021	0.00359	1.803e-08	-	173480	0	173480	2	-	Astle-W_Blood-Cell-Traits_EUR_2016
rs8054556	rs8054556	chr16:29958216	chr16:29946895	A	G	rs4788200	chr16:29971265	chr16:29959944	T	G	1	0.96835	1	Eosinophil percentage of white cells	EFO_0004586	Astle W	27863252	European	2016	-0.02064	0.003574	7.64e-09	-	173480	0	173480	2	-	Astle-W_Blood-Cell-Traits_EUR_2016
rs8054556	rs8054556	chr16:29958216	chr16:29946895	A	G	rs4788200	chr16:29971265	chr16:29959944	T	G	1	0.96835	1	Mean corpuscular hemoglobin	EFO_0004586	Astle W	27863252	European	2016	0.02591	0.00355	2.935e-13	+	173480	0	173480	2	-	Astle-W_Blood-Cell-Traits_EUR_2016
rs8054556	rs8054556	chr16:29958216	chr16:29946895	A	G	rs4788200	chr16:29971265	chr16:29959944	T	G	1	0.96835	1	Mean corpuscular volume	EFO_0004586	Astle W	27863252	European	2016	0.02574	0.003541	3.568e-13	+	173480	0	173480	2	-	Astle-W_Blood-Cell-Traits_EUR_2016
rs8054556	rs8054556	chr16:29958216	chr16:29946895	A	G	rs4788200	chr16:29971265	chr16:29959944	T	G	1	0.96835	1	Red blood cell count	EFO_0004586	Astle W	27863252	European	2016	-0.02262	0.003568	2.309e-10	-	173480	0	173480	2	-	Astle-W_Blood-Cell-Traits_EUR_2016
rs8054556	rs8054556	chr16:29958216	chr16:29946895	A	G	rs4788200	chr16:29971265	chr16:29959944	T	G	1	0.96835	1	Sum eosinophil basophil counts	EFO_0004586	Astle W	27863252	European	2016	-0.02074	0.003582	6.994e-09	-	173480	0	173480	2	-	Astle-W_Blood-Cell-Traits_EUR_2016
rs8054556	rs8054556	chr16:29958216	chr16:29946895	A	G	rs4788200	chr16:29971265	chr16:29959944	T	G	1	0.96835	1	Alcohol intake frequency	HP_0001033;EFO_0004329;EFO_0007878	Neale B	UKBB	European	2017	0.02079	0.003565	5.476e-09	+	336965	0	336965	1	IVNT	Neale-B_UKBB_EUR_2017
rs8054556	rs8054556	chr16:29958216	chr16:29946895	A	G	rs4788200	chr16:29971265	chr16:29959944	T	G	1	0.96835	1	Arm fat mass left	-	Neale B	UKBB	European	2017	0.0278	0.002389	2.596e-31	+	331164	0	331164	1	IVNT	Neale-B_UKBB_EUR_2017
rs8054556	rs8054556	chr16:29958216	chr16:29946895	A	G	rs4788200	chr16:29971265	chr16:29959944	T	G	1	0.96835	1	Arm fat mass right	-	Neale B	UKBB	European	2017	0.02793	0.002388	1.36e-31	+	331226	0	331226	1	IVNT	Neale-B_UKBB_EUR_2017
rs8054556	rs8054556	chr16:29958216	chr16:29946895	A	G	rs4788200	chr16:29971265	chr16:29959944	T	G	1	0.96835	1	Arm fat percentage left	NCIT_C139218	Neale B	UKBB	European	2017	0.01554	0.001845	3.746e-17	+	331198	0	331198	1	IVNT	Neale-B_UKBB_EUR_2017
rs8054556	rs8054556	chr16:29958216	chr16:29946895	A	G	rs4788200	chr16:29971265	chr16:29959944	T	G	1	0.96835	1	Arm fat percentage right	NCIT_C139218	Neale B	UKBB	European	2017	0.01599	0.001854	6.227e-18	+	331249	0	331249	1	IVNT	Neale-B_UKBB_EUR_2017
rs8054556	rs8054556	chr16:29958216	chr16:29946895	A	G	rs4788200	chr16:29971265	chr16:29959944	T	G	1	0.96835	1	Arm fat-free mass left	-	Neale B	UKBB	European	2017	0.02157	0.001549	4.89e-44	+	331159	0	331159	1	IVNT	Neale-B_UKBB_EUR_2017
rs8054556	rs8054556	chr16:29958216	chr16:29946895	A	G	rs4788200	chr16:29971265	chr16:29959944	T	G	1	0.96835	1	Arm fat-free mass right	-	Neale B	UKBB	European	2017	0.02023	0.001519	1.717e-40	+	331221	0	331221	1	IVNT	Neale-B_UKBB_EUR_2017
rs8054556	rs8054556	chr16:29958216	chr16:29946895	A	G	rs4788200	chr16:29971265	chr16:29959944	T	G	1	0.96835	1	Arm predicted mass left	-	Neale B	UKBB	European	2017	0.02152	0.001544	3.765e-44	+	331146	0	331146	1	IVNT	Neale-B_UKBB_EUR_2017
rs8054556	rs8054556	chr16:29958216	chr16:29946895	A	G	rs4788200	chr16:29971265	chr16:29959944	T	G	1	0.96835	1	Arm predicted mass right	-	Neale B	UKBB	European	2017	0.02008	0.001513	3.515e-40	+	331216	0	331216	1	IVNT	Neale-B_UKBB_EUR_2017
rs8054556	rs8054556	chr16:29958216	chr16:29946895	A	G	rs4788200	chr16:29971265	chr16:29959944	T	G	1	0.96835	1	Basal metabolic rate	EFO_0007777	Neale B	UKBB	European	2017	0.02377	0.001616	5.798e-49	+	331307	0	331307	1	IVNT	Neale-B_UKBB_EUR_2017
rs8054556	rs8054556	chr16:29958216	chr16:29946895	A	G	rs4788200	chr16:29971265	chr16:29959944	T	G	1	0.96835	1	Body fat percentage	EFO_0007800	Neale B	UKBB	European	2017	0.01321	0.001869	1.545e-12	+	331117	0	331117	1	IVNT	Neale-B_UKBB_EUR_2017
rs8054556	rs8054556	chr16:29958216	chr16:29946895	A	G	rs4788200	chr16:29971265	chr16:29959944	T	G	1	0.96835	1	Body mass index	EFO_0004340	Neale B	UKBB	European	2017	0.02619	0.002411	1.766e-27	+	336107	0	336107	1	IVNT	Neale-B_UKBB_EUR_2017
rs8054556	rs8054556	chr16:29958216	chr16:29946895	A	G	rs4788200	chr16:29971265	chr16:29959944	T	G	1	0.96835	1	Comparative height size at age 10	NCIT_C106497;NCIT_C19666	Neale B	UKBB	European	2017	0.01291	0.001664	8.401e-15	+	332021	0	332021	1	IVNT	Neale-B_UKBB_EUR_2017
rs8054556	rs8054556	chr16:29958216	chr16:29946895	A	G	rs4788200	chr16:29971265	chr16:29959944	T	G	1	0.96835	1	Height	EFO_0004339	Neale B	UKBB	European	2017	0.01536	0.001732	7.349e-19	+	336474	0	336474	1	IVNT	Neale-B_UKBB_EUR_2017
rs8054556	rs8054556	chr16:29958216	chr16:29946895	A	G	rs4788200	chr16:29971265	chr16:29959944	T	G	1	0.96835	1	Hip circumference	EFO_0005093	Neale B	UKBB	European	2017	0.02789	0.002413	7.02e-31	+	336601	0	336601	1	IVNT	Neale-B_UKBB_EUR_2017
rs8054556	rs8054556	chr16:29958216	chr16:29946895	A	G	rs4788200	chr16:29971265	chr16:29959944	T	G	1	0.96835	1	Impedance of arm left	-	Neale B	UKBB	European	2017	-0.0155	0.001721	2.18e-19	-	331292	0	331292	1	IVNT	Neale-B_UKBB_EUR_2017
rs8054556	rs8054556	chr16:29958216	chr16:29946895	A	G	rs4788200	chr16:29971265	chr16:29959944	T	G	1	0.96835	1	Impedance of arm right	-	Neale B	UKBB	European	2017	-0.01433	0.001714	6.155e-17	-	331279	0	331279	1	IVNT	Neale-B_UKBB_EUR_2017
rs8054556	rs8054556	chr16:29958216	chr16:29946895	A	G	rs4788200	chr16:29971265	chr16:29959944	T	G	1	0.96835	1	Impedance of leg left	-	Neale B	UKBB	European	2017	-0.02184	0.002222	8.681e-23	-	331296	0	331296	1	IVNT	Neale-B_UKBB_EUR_2017
rs8054556	rs8054556	chr16:29958216	chr16:29946895	A	G	rs4788200	chr16:29971265	chr16:29959944	T	G	1	0.96835	1	Impedance of leg right	-	Neale B	UKBB	European	2017	-0.02271	0.002205	7.231e-25	-	331301	0	331301	1	IVNT	Neale-B_UKBB_EUR_2017
rs8054556	rs8054556	chr16:29958216	chr16:29946895	A	G	rs4788200	chr16:29971265	chr16:29959944	T	G	1	0.96835	1	Impedance of whole body	NCIT_C137923	Neale B	UKBB	European	2017	-0.01953	0.001858	8.004e-26	-	331284	0	331284	1	IVNT	Neale-B_UKBB_EUR_2017
rs8054556	rs8054556	chr16:29958216	chr16:29946895	A	G	rs4788200	chr16:29971265	chr16:29959944	T	G	1	0.96835	1	Leg fat mass left	-	Neale B	UKBB	European	2017	0.0197	0.001926	1.488e-24	+	331275	0	331275	1	IVNT	Neale-B_UKBB_EUR_2017
rs8054556	rs8054556	chr16:29958216	chr16:29946895	A	G	rs4788200	chr16:29971265	chr16:29959944	T	G	1	0.96835	1	Leg fat mass right	-	Neale B	UKBB	European	2017	0.01927	0.001949	4.712e-23	+	331293	0	331293	1	IVNT	Neale-B_UKBB_EUR_2017
rs8054556	rs8054556	chr16:29958216	chr16:29946895	A	G	rs4788200	chr16:29971265	chr16:29959944	T	G	1	0.96835	1	Leg fat percentage left	NCIT_C139218	Neale B	UKBB	European	2017	0.009565	0.001524	3.489e-10	+	331278	0	331278	1	IVNT	Neale-B_UKBB_EUR_2017
rs8054556	rs8054556	chr16:29958216	chr16:29946895	A	G	rs4788200	chr16:29971265	chr16:29959944	T	G	1	0.96835	1	Leg fat percentage right	NCIT_C139218	Neale B	UKBB	European	2017	0.008647	0.001544	2.127e-08	+	331296	0	331296	1	IVNT	Neale-B_UKBB_EUR_2017
rs8054556	rs8054556	chr16:29958216	chr16:29946895	A	G	rs4788200	chr16:29971265	chr16:29959944	T	G	1	0.96835	1	Leg fat-free mass left	-	Neale B	UKBB	European	2017	0.0221	0.001605	3.809e-43	+	331258	0	331258	1	IVNT	Neale-B_UKBB_EUR_2017
rs8054556	rs8054556	chr16:29958216	chr16:29946895	A	G	rs4788200	chr16:29971265	chr16:29959944	T	G	1	0.96835	1	Leg fat-free mass right	-	Neale B	UKBB	European	2017	0.02238	0.001604	3.022e-44	+	331285	0	331285	1	IVNT	Neale-B_UKBB_EUR_2017
rs8054556	rs8054556	chr16:29958216	chr16:29946895	A	G	rs4788200	chr16:29971265	chr16:29959944	T	G	1	0.96835	1	Leg predicted mass left	-	Neale B	UKBB	European	2017	0.02202	0.001594	2.019e-43	+	331253	0	331253	1	IVNT	Neale-B_UKBB_EUR_2017
rs8054556	rs8054556	chr16:29958216	chr16:29946895	A	G	rs4788200	chr16:29971265	chr16:29959944	T	G	1	0.96835	1	Leg predicted mass right	-	Neale B	UKBB	European	2017	0.02212	0.001594	8.531e-44	+	331285	0	331285	1	IVNT	Neale-B_UKBB_EUR_2017
rs8054556	rs8054556	chr16:29958216	chr16:29946895	A	G	rs4788200	chr16:29971265	chr16:29959944	T	G	1	0.96835	1	Nervous feelings	NCIT_C77965;NCIT_C125268	Neale B	UKBB	European	2017	-0.005885	0.001049	1.992e-08	-	328725	77767	250958	1	-	Neale-B_UKBB_EUR_2017
rs8054556	rs8054556	chr16:29958216	chr16:29946895	A	G	rs4788200	chr16:29971265	chr16:29959944	T	G	1	0.96835	1	Number of incorrect matches in round	-	Neale B	UKBB	European	2017	-0.01469	0.002379	6.558e-10	-	336881	0	336881	1	IVNT	Neale-B_UKBB_EUR_2017
rs8054556	rs8054556	chr16:29958216	chr16:29946895	A	G	rs4788200	chr16:29971265	chr16:29959944	T	G	1	0.96835	1	Trunk fat mass	EFO_0005409	Neale B	UKBB	European	2017	0.02481	0.002454	4.927e-24	+	331093	0	331093	1	IVNT	Neale-B_UKBB_EUR_2017
rs8054556	rs8054556	chr16:29958216	chr16:29946895	A	G	rs4788200	chr16:29971265	chr16:29959944	T	G	1	0.96835	1	Trunk fat percentage	NCIT_C139218	Neale B	UKBB	European	2017	0.0151	0.00224	1.603e-11	+	331113	0	331113	1	IVNT	Neale-B_UKBB_EUR_2017
rs8054556	rs8054556	chr16:29958216	chr16:29946895	A	G	rs4788200	chr16:29971265	chr16:29959944	T	G	1	0.96835	1	Trunk fat-free mass	-	Neale B	UKBB	European	2017	0.02103	0.001535	1.008e-42	+	331030	0	331030	1	IVNT	Neale-B_UKBB_EUR_2017
rs8054556	rs8054556	chr16:29958216	chr16:29946895	A	G	rs4788200	chr16:29971265	chr16:29959944	T	G	1	0.96835	1	Trunk predicted mass	-	Neale B	UKBB	European	2017	0.02094	0.00153	1.248e-42	+	330995	0	330995	1	IVNT	Neale-B_UKBB_EUR_2017
rs8054556	rs8054556	chr16:29958216	chr16:29946895	A	G	rs4788200	chr16:29971265	chr16:29959944	T	G	1	0.96835	1	Waist circumference	EFO_0004342	Neale B	UKBB	European	2017	0.02683	0.002158	1.813e-35	+	336639	0	336639	1	IVNT	Neale-B_UKBB_EUR_2017
rs8054556	rs8054556	chr16:29958216	chr16:29946895	A	G	rs4788200	chr16:29971265	chr16:29959944	T	G	1	0.96835	1	Weight	EFO_0004338	Neale B	UKBB	European	2017	0.02989	0.002129	9.12e-45	+	336227	0	336227	1	IVNT	Neale-B_UKBB_EUR_2017
rs8054556	rs8054556	chr16:29958216	chr16:29946895	A	G	rs4788200	chr16:29971265	chr16:29959944	T	G	1	0.96835	1	Whole body fat mass	-	Neale B	UKBB	European	2017	0.02537	0.002378	1.411e-26	+	330762	0	330762	1	IVNT	Neale-B_UKBB_EUR_2017
rs8054556	rs8054556	chr16:29958216	chr16:29946895	A	G	rs4788200	chr16:29971265	chr16:29959944	T	G	1	0.96835	1	Whole body fat-free mass	-	Neale B	UKBB	European	2017	0.02208	0.001541	1.573e-46	+	331291	0	331291	1	IVNT	Neale-B_UKBB_EUR_2017
rs8054556	rs8054556	chr16:29958216	chr16:29946895	A	G	rs4788200	chr16:29971265	chr16:29959944	T	G	1	0.96835	1	Whole body water mass	-	Neale B	UKBB	European	2017	0.02228	0.001543	3.242e-47	+	331315	0	331315	1	IVNT	Neale-B_UKBB_EUR_2017
rs8054556	rs8054556	chr16:29958216	chr16:29946895	A	G	rs4788200	chr16:29971265	chr16:29959944	T	G	1	0.96835	1	Schizophrenia	EFO_0000692	PGC	25056061	Mixed	2014	-0.0669	0.0106	2.829e-10	-	82315	35476	46839	49	log OR	PGC_Schizophrenia_Mixed_2014
rs8054556	rs8054556	chr16:29958216	chr16:29946895	A	G	rs4788201	chr16:29972690	chr16:29961369	T	C	1	0.96835	1	Eosinophil count	EFO_0004586	Astle W	27863252	European	2016	-0.02268	0.003576	2.294e-10	-	173480	0	173480	2	-	Astle-W_Blood-Cell-Traits_EUR_2016
rs8054556	rs8054556	chr16:29958216	chr16:29946895	A	G	rs4788201	chr16:29972690	chr16:29961369	T	C	1	0.96835	1	Eosinophil percentage of granulocytes	EFO_0004586	Astle W	27863252	European	2016	-0.02023	0.003589	1.732e-08	-	173480	0	173480	2	-	Astle-W_Blood-Cell-Traits_EUR_2016
rs8054556	rs8054556	chr16:29958216	chr16:29946895	A	G	rs4788201	chr16:29972690	chr16:29961369	T	C	1	0.96835	1	Eosinophil percentage of white cells	EFO_0004586	Astle W	27863252	European	2016	-0.02068	0.003573	7.155e-09	-	173480	0	173480	2	-	Astle-W_Blood-Cell-Traits_EUR_2016
rs8054556	rs8054556	chr16:29958216	chr16:29946895	A	G	rs4788201	chr16:29972690	chr16:29961369	T	C	1	0.96835	1	Mean corpuscular hemoglobin	EFO_0004586	Astle W	27863252	European	2016	0.02588	0.003549	3.078e-13	+	173480	0	173480	2	-	Astle-W_Blood-Cell-Traits_EUR_2016
rs8054556	rs8054556	chr16:29958216	chr16:29946895	A	G	rs4788201	chr16:29972690	chr16:29961369	T	C	1	0.96835	1	Mean corpuscular volume	EFO_0004586	Astle W	27863252	European	2016	0.02565	0.00354	4.308e-13	+	173480	0	173480	2	-	Astle-W_Blood-Cell-Traits_EUR_2016
rs8054556	rs8054556	chr16:29958216	chr16:29946895	A	G	rs4788201	chr16:29972690	chr16:29961369	T	C	1	0.96835	1	Red blood cell count	EFO_0004586	Astle W	27863252	European	2016	-0.02256	0.003567	2.527e-10	-	173480	0	173480	2	-	Astle-W_Blood-Cell-Traits_EUR_2016
rs8054556	rs8054556	chr16:29958216	chr16:29946895	A	G	rs4788201	chr16:29972690	chr16:29961369	T	C	1	0.96835	1	Sum eosinophil basophil counts	EFO_0004586	Astle W	27863252	European	2016	-0.0207	0.003581	7.395e-09	-	173480	0	173480	2	-	Astle-W_Blood-Cell-Traits_EUR_2016
rs8054556	rs8054556	chr16:29958216	chr16:29946895	A	G	rs4788201	chr16:29972690	chr16:29961369	T	C	1	0.96835	1	Alcohol intake frequency	HP_0001033;EFO_0004329;EFO_0007878	Neale B	UKBB	European	2017	0.02078	0.003566	5.613e-09	+	336965	0	336965	1	IVNT	Neale-B_UKBB_EUR_2017
rs8054556	rs8054556	chr16:29958216	chr16:29946895	A	G	rs4788201	chr16:29972690	chr16:29961369	T	C	1	0.96835	1	Arm fat mass left	-	Neale B	UKBB	European	2017	0.02781	0.002389	2.537e-31	+	331164	0	331164	1	IVNT	Neale-B_UKBB_EUR_2017
rs8054556	rs8054556	chr16:29958216	chr16:29946895	A	G	rs4788201	chr16:29972690	chr16:29961369	T	C	1	0.96835	1	Arm fat mass right	-	Neale B	UKBB	European	2017	0.02794	0.002388	1.299e-31	+	331226	0	331226	1	IVNT	Neale-B_UKBB_EUR_2017
rs8054556	rs8054556	chr16:29958216	chr16:29946895	A	G	rs4788201	chr16:29972690	chr16:29961369	T	C	1	0.96835	1	Arm fat percentage left	NCIT_C139218	Neale B	UKBB	European	2017	0.01556	0.001845	3.351e-17	+	331198	0	331198	1	IVNT	Neale-B_UKBB_EUR_2017
rs8054556	rs8054556	chr16:29958216	chr16:29946895	A	G	rs4788201	chr16:29972690	chr16:29961369	T	C	1	0.96835	1	Arm fat percentage right	NCIT_C139218	Neale B	UKBB	European	2017	0.01602	0.001854	5.415e-18	+	331249	0	331249	1	IVNT	Neale-B_UKBB_EUR_2017
rs8054556	rs8054556	chr16:29958216	chr16:29946895	A	G	rs4788201	chr16:29972690	chr16:29961369	T	C	1	0.96835	1	Arm fat-free mass left	-	Neale B	UKBB	European	2017	0.02154	0.001549	6.046e-44	+	331159	0	331159	1	IVNT	Neale-B_UKBB_EUR_2017
rs8054556	rs8054556	chr16:29958216	chr16:29946895	A	G	rs4788201	chr16:29972690	chr16:29961369	T	C	1	0.96835	1	Arm fat-free mass right	-	Neale B	UKBB	European	2017	0.0202	0.001519	2.221e-40	+	331221	0	331221	1	IVNT	Neale-B_UKBB_EUR_2017
rs8054556	rs8054556	chr16:29958216	chr16:29946895	A	G	rs4788201	chr16:29972690	chr16:29961369	T	C	1	0.96835	1	Arm predicted mass left	-	Neale B	UKBB	European	2017	0.02149	0.001544	4.795e-44	+	331146	0	331146	1	IVNT	Neale-B_UKBB_EUR_2017
rs8054556	rs8054556	chr16:29958216	chr16:29946895	A	G	rs4788201	chr16:29972690	chr16:29961369	T	C	1	0.96835	1	Arm predicted mass right	-	Neale B	UKBB	European	2017	0.02005	0.001513	4.423e-40	+	331216	0	331216	1	IVNT	Neale-B_UKBB_EUR_2017
rs8054556	rs8054556	chr16:29958216	chr16:29946895	A	G	rs4788201	chr16:29972690	chr16:29961369	T	C	1	0.96835	1	Basal metabolic rate	EFO_0007777	Neale B	UKBB	European	2017	0.02375	0.001616	7.081e-49	+	331307	0	331307	1	IVNT	Neale-B_UKBB_EUR_2017
rs8054556	rs8054556	chr16:29958216	chr16:29946895	A	G	rs4788201	chr16:29972690	chr16:29961369	T	C	1	0.96835	1	Body fat percentage	EFO_0007800	Neale B	UKBB	European	2017	0.01323	0.001869	1.466e-12	+	331117	0	331117	1	IVNT	Neale-B_UKBB_EUR_2017
rs8054556	rs8054556	chr16:29958216	chr16:29946895	A	G	rs4788201	chr16:29972690	chr16:29961369	T	C	1	0.96835	1	Body mass index	EFO_0004340	Neale B	UKBB	European	2017	0.0262	0.002411	1.697e-27	+	336107	0	336107	1	IVNT	Neale-B_UKBB_EUR_2017
rs8054556	rs8054556	chr16:29958216	chr16:29946895	A	G	rs4788201	chr16:29972690	chr16:29961369	T	C	1	0.96835	1	Comparative height size at age 10	NCIT_C106497;NCIT_C19666	Neale B	UKBB	European	2017	0.0129	0.001664	9.046e-15	+	332021	0	332021	1	IVNT	Neale-B_UKBB_EUR_2017
rs8054556	rs8054556	chr16:29958216	chr16:29946895	A	G	rs4788201	chr16:29972690	chr16:29961369	T	C	1	0.96835	1	Height	EFO_0004339	Neale B	UKBB	European	2017	0.01534	0.001732	8.158e-19	+	336474	0	336474	1	IVNT	Neale-B_UKBB_EUR_2017
rs8054556	rs8054556	chr16:29958216	chr16:29946895	A	G	rs4788201	chr16:29972690	chr16:29961369	T	C	1	0.96835	1	Hip circumference	EFO_0005093	Neale B	UKBB	European	2017	0.0279	0.002413	6.632e-31	+	336601	0	336601	1	IVNT	Neale-B_UKBB_EUR_2017
rs8054556	rs8054556	chr16:29958216	chr16:29946895	A	G	rs4788201	chr16:29972690	chr16:29961369	T	C	1	0.96835	1	Impedance of arm left	-	Neale B	UKBB	European	2017	-0.01548	0.001721	2.445e-19	-	331292	0	331292	1	IVNT	Neale-B_UKBB_EUR_2017
rs8054556	rs8054556	chr16:29958216	chr16:29946895	A	G	rs4788201	chr16:29972690	chr16:29961369	T	C	1	0.96835	1	Impedance of arm right	-	Neale B	UKBB	European	2017	-0.01431	0.001714	7.074e-17	-	331279	0	331279	1	IVNT	Neale-B_UKBB_EUR_2017
rs8054556	rs8054556	chr16:29958216	chr16:29946895	A	G	rs4788201	chr16:29972690	chr16:29961369	T	C	1	0.96835	1	Impedance of leg left	-	Neale B	UKBB	European	2017	-0.02182	0.002222	9.286e-23	-	331296	0	331296	1	IVNT	Neale-B_UKBB_EUR_2017
rs8054556	rs8054556	chr16:29958216	chr16:29946895	A	G	rs4788201	chr16:29972690	chr16:29961369	T	C	1	0.96835	1	Impedance of leg right	-	Neale B	UKBB	European	2017	-0.02268	0.002205	8.313e-25	-	331301	0	331301	1	IVNT	Neale-B_UKBB_EUR_2017
rs8054556	rs8054556	chr16:29958216	chr16:29946895	A	G	rs4788201	chr16:29972690	chr16:29961369	T	C	1	0.96835	1	Impedance of whole body	NCIT_C137923	Neale B	UKBB	European	2017	-0.01951	0.001859	9.063e-26	-	331284	0	331284	1	IVNT	Neale-B_UKBB_EUR_2017
rs8054556	rs8054556	chr16:29958216	chr16:29946895	A	G	rs4788201	chr16:29972690	chr16:29961369	T	C	1	0.96835	1	Leg fat mass left	-	Neale B	UKBB	European	2017	0.01972	0.001926	1.407e-24	+	331275	0	331275	1	IVNT	Neale-B_UKBB_EUR_2017
rs8054556	rs8054556	chr16:29958216	chr16:29946895	A	G	rs4788201	chr16:29972690	chr16:29961369	T	C	1	0.96835	1	Leg fat mass right	-	Neale B	UKBB	European	2017	0.01929	0.001949	4.322e-23	+	331293	0	331293	1	IVNT	Neale-B_UKBB_EUR_2017
rs8054556	rs8054556	chr16:29958216	chr16:29946895	A	G	rs4788201	chr16:29972690	chr16:29961369	T	C	1	0.96835	1	Leg fat percentage left	NCIT_C139218	Neale B	UKBB	European	2017	0.009584	0.001524	3.226e-10	+	331278	0	331278	1	IVNT	Neale-B_UKBB_EUR_2017
rs8054556	rs8054556	chr16:29958216	chr16:29946895	A	G	rs4788201	chr16:29972690	chr16:29961369	T	C	1	0.96835	1	Leg fat percentage right	NCIT_C139218	Neale B	UKBB	European	2017	0.008673	0.001544	1.937e-08	+	331296	0	331296	1	IVNT	Neale-B_UKBB_EUR_2017
rs8054556	rs8054556	chr16:29958216	chr16:29946895	A	G	rs4788201	chr16:29972690	chr16:29961369	T	C	1	0.96835	1	Leg fat-free mass left	-	Neale B	UKBB	European	2017	0.02209	0.001605	4.417e-43	+	331258	0	331258	1	IVNT	Neale-B_UKBB_EUR_2017
rs8054556	rs8054556	chr16:29958216	chr16:29946895	A	G	rs4788201	chr16:29972690	chr16:29961369	T	C	1	0.96835	1	Leg fat-free mass right	-	Neale B	UKBB	European	2017	0.02236	0.001604	3.756e-44	+	331285	0	331285	1	IVNT	Neale-B_UKBB_EUR_2017
rs8054556	rs8054556	chr16:29958216	chr16:29946895	A	G	rs4788201	chr16:29972690	chr16:29961369	T	C	1	0.96835	1	Leg predicted mass left	-	Neale B	UKBB	European	2017	0.02201	0.001594	2.385e-43	+	331253	0	331253	1	IVNT	Neale-B_UKBB_EUR_2017
rs8054556	rs8054556	chr16:29958216	chr16:29946895	A	G	rs4788201	chr16:29972690	chr16:29961369	T	C	1	0.96835	1	Leg predicted mass right	-	Neale B	UKBB	European	2017	0.0221	0.001594	1.07e-43	+	331285	0	331285	1	IVNT	Neale-B_UKBB_EUR_2017
rs8054556	rs8054556	chr16:29958216	chr16:29946895	A	G	rs4788201	chr16:29972690	chr16:29961369	T	C	1	0.96835	1	Nervous feelings	NCIT_C77965;NCIT_C125268	Neale B	UKBB	European	2017	-0.005901	0.001049	1.825e-08	-	328725	77767	250958	1	-	Neale-B_UKBB_EUR_2017
rs8054556	rs8054556	chr16:29958216	chr16:29946895	A	G	rs4788201	chr16:29972690	chr16:29961369	T	C	1	0.96835	1	Number of incorrect matches in round	-	Neale B	UKBB	European	2017	-0.0147	0.002379	6.523e-10	-	336881	0	336881	1	IVNT	Neale-B_UKBB_EUR_2017
rs8054556	rs8054556	chr16:29958216	chr16:29946895	A	G	rs4788201	chr16:29972690	chr16:29961369	T	C	1	0.96835	1	Trunk fat mass	EFO_0005409	Neale B	UKBB	European	2017	0.02484	0.002454	4.503e-24	+	331093	0	331093	1	IVNT	Neale-B_UKBB_EUR_2017
rs8054556	rs8054556	chr16:29958216	chr16:29946895	A	G	rs4788201	chr16:29972690	chr16:29961369	T	C	1	0.96835	1	Trunk fat percentage	NCIT_C139218	Neale B	UKBB	European	2017	0.01513	0.00224	1.468e-11	+	331113	0	331113	1	IVNT	Neale-B_UKBB_EUR_2017
rs8054556	rs8054556	chr16:29958216	chr16:29946895	A	G	rs4788201	chr16:29972690	chr16:29961369	T	C	1	0.96835	1	Trunk fat-free mass	-	Neale B	UKBB	European	2017	0.02101	0.001535	1.252e-42	+	331030	0	331030	1	IVNT	Neale-B_UKBB_EUR_2017
rs8054556	rs8054556	chr16:29958216	chr16:29946895	A	G	rs4788201	chr16:29972690	chr16:29961369	T	C	1	0.96835	1	Trunk predicted mass	-	Neale B	UKBB	European	2017	0.02092	0.00153	1.554e-42	+	330995	0	330995	1	IVNT	Neale-B_UKBB_EUR_2017
rs8054556	rs8054556	chr16:29958216	chr16:29946895	A	G	rs4788201	chr16:29972690	chr16:29961369	T	C	1	0.96835	1	Waist circumference	EFO_0004342	Neale B	UKBB	European	2017	0.02684	0.002158	1.727e-35	+	336639	0	336639	1	IVNT	Neale-B_UKBB_EUR_2017
rs8054556	rs8054556	chr16:29958216	chr16:29946895	A	G	rs4788201	chr16:29972690	chr16:29961369	T	C	1	0.96835	1	Weight	EFO_0004338	Neale B	UKBB	European	2017	0.02989	0.002129	9.395e-45	+	336227	0	336227	1	IVNT	Neale-B_UKBB_EUR_2017
rs8054556	rs8054556	chr16:29958216	chr16:29946895	A	G	rs4788201	chr16:29972690	chr16:29961369	T	C	1	0.96835	1	Whole body fat mass	-	Neale B	UKBB	European	2017	0.02538	0.002378	1.374e-26	+	330762	0	330762	1	IVNT	Neale-B_UKBB_EUR_2017
rs8054556	rs8054556	chr16:29958216	chr16:29946895	A	G	rs4788201	chr16:29972690	chr16:29961369	T	C	1	0.96835	1	Whole body fat-free mass	-	Neale B	UKBB	European	2017	0.02205	0.001541	1.985e-46	+	331291	0	331291	1	IVNT	Neale-B_UKBB_EUR_2017
rs8054556	rs8054556	chr16:29958216	chr16:29946895	A	G	rs4788201	chr16:29972690	chr16:29961369	T	C	1	0.96835	1	Whole body water mass	-	Neale B	UKBB	European	2017	0.02225	0.001543	4.077e-47	+	331315	0	331315	1	IVNT	Neale-B_UKBB_EUR_2017
rs8054556	rs8054556	chr16:29958216	chr16:29946895	A	G	rs4788201	chr16:29972690	chr16:29961369	T	C	1	0.96835	1	Schizophrenia	EFO_0000692	PGC	25056061	Mixed	2014	-0.0668	0.0106	2.863e-10	-	82315	35476	46839	49	log OR	PGC_Schizophrenia_Mixed_2014
rs8054556	rs8054556	chr16:29958216	chr16:29946895	A	G	rs6565173	chr16:29974167	chr16:29962846	A	G	1	0.96835	1	Eosinophil count	EFO_0004586	Astle W	27863252	European	2016	-0.02274	0.003577	2.061e-10	-	173480	0	173480	2	-	Astle-W_Blood-Cell-Traits_EUR_2016
rs8054556	rs8054556	chr16:29958216	chr16:29946895	A	G	rs6565173	chr16:29974167	chr16:29962846	A	G	1	0.96835	1	Eosinophil percentage of granulocytes	EFO_0004586	Astle W	27863252	European	2016	-0.02028	0.00359	1.61e-08	-	173480	0	173480	2	-	Astle-W_Blood-Cell-Traits_EUR_2016
rs8054556	rs8054556	chr16:29958216	chr16:29946895	A	G	rs6565173	chr16:29974167	chr16:29962846	A	G	1	0.96835	1	Eosinophil percentage of white cells	EFO_0004586	Astle W	27863252	European	2016	-0.02073	0.003573	6.554e-09	-	173480	0	173480	2	-	Astle-W_Blood-Cell-Traits_EUR_2016
rs8054556	rs8054556	chr16:29958216	chr16:29946895	A	G	rs6565173	chr16:29974167	chr16:29962846	A	G	1	0.96835	1	Mean corpuscular hemoglobin	EFO_0004586	Astle W	27863252	European	2016	0.02594	0.00355	2.748e-13	+	173480	0	173480	2	-	Astle-W_Blood-Cell-Traits_EUR_2016
rs8054556	rs8054556	chr16:29958216	chr16:29946895	A	G	rs6565173	chr16:29974167	chr16:29962846	A	G	1	0.96835	1	Mean corpuscular volume	EFO_0004586	Astle W	27863252	European	2016	0.0257	0.00354	3.921e-13	+	173480	0	173480	2	-	Astle-W_Blood-Cell-Traits_EUR_2016
rs8054556	rs8054556	chr16:29958216	chr16:29946895	A	G	rs6565173	chr16:29974167	chr16:29962846	A	G	1	0.96835	1	Red blood cell count	EFO_0004586	Astle W	27863252	European	2016	-0.02265	0.003568	2.171e-10	-	173480	0	173480	2	-	Astle-W_Blood-Cell-Traits_EUR_2016
rs8054556	rs8054556	chr16:29958216	chr16:29946895	A	G	rs6565173	chr16:29974167	chr16:29962846	A	G	1	0.96835	1	Sum eosinophil basophil counts	EFO_0004586	Astle W	27863252	European	2016	-0.02078	0.003582	6.599e-09	-	173480	0	173480	2	-	Astle-W_Blood-Cell-Traits_EUR_2016
rs8054556	rs8054556	chr16:29958216	chr16:29946895	A	G	rs6565173	chr16:29974167	chr16:29962846	A	G	1	0.96835	1	Body mass index adjusted for smoking	EFO_0004340	GIANT	28443625	Mixed	2017	0.0208	0.0037	1.455e-08	+	186594	0	186594	79	IVNT	GIANT_BMI-adjusted-Smoking_Mixed_2017
rs8054556	rs8054556	chr16:29958216	chr16:29946895	A	G	rs6565173	chr16:29974167	chr16:29962846	A	G	1	0.96835	1	Alcohol intake frequency	HP_0001033;EFO_0004329;EFO_0007878	Neale B	UKBB	European	2017	0.02084	0.003566	5.074e-09	+	336965	0	336965	1	IVNT	Neale-B_UKBB_EUR_2017
rs8054556	rs8054556	chr16:29958216	chr16:29946895	A	G	rs6565173	chr16:29974167	chr16:29962846	A	G	1	0.96835	1	Arm fat mass left	-	Neale B	UKBB	European	2017	0.02782	0.002389	2.472e-31	+	331164	0	331164	1	IVNT	Neale-B_UKBB_EUR_2017
rs8054556	rs8054556	chr16:29958216	chr16:29946895	A	G	rs6565173	chr16:29974167	chr16:29962846	A	G	1	0.96835	1	Arm fat mass right	-	Neale B	UKBB	European	2017	0.02794	0.002388	1.303e-31	+	331226	0	331226	1	IVNT	Neale-B_UKBB_EUR_2017
rs8054556	rs8054556	chr16:29958216	chr16:29946895	A	G	rs6565173	chr16:29974167	chr16:29962846	A	G	1	0.96835	1	Arm fat percentage left	NCIT_C139218	Neale B	UKBB	European	2017	0.01556	0.001845	3.349e-17	+	331198	0	331198	1	IVNT	Neale-B_UKBB_EUR_2017
rs8054556	rs8054556	chr16:29958216	chr16:29946895	A	G	rs6565173	chr16:29974167	chr16:29962846	A	G	1	0.96835	1	Arm fat percentage right	NCIT_C139218	Neale B	UKBB	European	2017	0.01602	0.001854	5.463e-18	+	331249	0	331249	1	IVNT	Neale-B_UKBB_EUR_2017
rs8054556	rs8054556	chr16:29958216	chr16:29946895	A	G	rs6565173	chr16:29974167	chr16:29962846	A	G	1	0.96835	1	Arm fat-free mass left	-	Neale B	UKBB	European	2017	0.02155	0.00155	5.634e-44	+	331159	0	331159	1	IVNT	Neale-B_UKBB_EUR_2017
rs8054556	rs8054556	chr16:29958216	chr16:29946895	A	G	rs6565173	chr16:29974167	chr16:29962846	A	G	1	0.96835	1	Arm fat-free mass right	-	Neale B	UKBB	European	2017	0.02022	0.001519	2.059e-40	+	331221	0	331221	1	IVNT	Neale-B_UKBB_EUR_2017
rs8054556	rs8054556	chr16:29958216	chr16:29946895	A	G	rs6565173	chr16:29974167	chr16:29962846	A	G	1	0.96835	1	Arm predicted mass left	-	Neale B	UKBB	European	2017	0.0215	0.001544	4.434e-44	+	331146	0	331146	1	IVNT	Neale-B_UKBB_EUR_2017
rs8054556	rs8054556	chr16:29958216	chr16:29946895	A	G	rs6565173	chr16:29974167	chr16:29962846	A	G	1	0.96835	1	Arm predicted mass right	-	Neale B	UKBB	European	2017	0.02006	0.001513	4.201e-40	+	331216	0	331216	1	IVNT	Neale-B_UKBB_EUR_2017
rs8054556	rs8054556	chr16:29958216	chr16:29946895	A	G	rs6565173	chr16:29974167	chr16:29962846	A	G	1	0.96835	1	Basal metabolic rate	EFO_0007777	Neale B	UKBB	European	2017	0.02376	0.001616	6.55e-49	+	331307	0	331307	1	IVNT	Neale-B_UKBB_EUR_2017
rs8054556	rs8054556	chr16:29958216	chr16:29946895	A	G	rs6565173	chr16:29974167	chr16:29962846	A	G	1	0.96835	1	Body fat percentage	EFO_0007800	Neale B	UKBB	European	2017	0.01322	0.001869	1.499e-12	+	331117	0	331117	1	IVNT	Neale-B_UKBB_EUR_2017
rs8054556	rs8054556	chr16:29958216	chr16:29946895	A	G	rs6565173	chr16:29974167	chr16:29962846	A	G	1	0.96835	1	Body mass index	EFO_0004340	Neale B	UKBB	European	2017	0.02621	0.002411	1.612e-27	+	336107	0	336107	1	IVNT	Neale-B_UKBB_EUR_2017
rs8054556	rs8054556	chr16:29958216	chr16:29946895	A	G	rs6565173	chr16:29974167	chr16:29962846	A	G	1	0.96835	1	Comparative height size at age 10	NCIT_C106497;NCIT_C19666	Neale B	UKBB	European	2017	0.01288	0.001664	9.709e-15	+	332021	0	332021	1	IVNT	Neale-B_UKBB_EUR_2017
rs8054556	rs8054556	chr16:29958216	chr16:29946895	A	G	rs6565173	chr16:29974167	chr16:29962846	A	G	1	0.96835	1	Height	EFO_0004339	Neale B	UKBB	European	2017	0.01533	0.001732	8.566e-19	+	336474	0	336474	1	IVNT	Neale-B_UKBB_EUR_2017
rs8054556	rs8054556	chr16:29958216	chr16:29946895	A	G	rs6565173	chr16:29974167	chr16:29962846	A	G	1	0.96835	1	Hip circumference	EFO_0005093	Neale B	UKBB	European	2017	0.0279	0.002414	6.851e-31	+	336601	0	336601	1	IVNT	Neale-B_UKBB_EUR_2017
rs8054556	rs8054556	chr16:29958216	chr16:29946895	A	G	rs6565173	chr16:29974167	chr16:29962846	A	G	1	0.96835	1	Impedance of arm left	-	Neale B	UKBB	European	2017	-0.0155	0.001722	2.231e-19	-	331292	0	331292	1	IVNT	Neale-B_UKBB_EUR_2017
rs8054556	rs8054556	chr16:29958216	chr16:29946895	A	G	rs6565173	chr16:29974167	chr16:29962846	A	G	1	0.96835	1	Impedance of arm right	-	Neale B	UKBB	European	2017	-0.01433	0.001714	6.393e-17	-	331279	0	331279	1	IVNT	Neale-B_UKBB_EUR_2017
rs8054556	rs8054556	chr16:29958216	chr16:29946895	A	G	rs6565173	chr16:29974167	chr16:29962846	A	G	1	0.96835	1	Impedance of leg left	-	Neale B	UKBB	European	2017	-0.02184	0.002223	8.592e-23	-	331296	0	331296	1	IVNT	Neale-B_UKBB_EUR_2017
rs8054556	rs8054556	chr16:29958216	chr16:29946895	A	G	rs6565173	chr16:29974167	chr16:29962846	A	G	1	0.96835	1	Impedance of leg right	-	Neale B	UKBB	European	2017	-0.02271	0.002206	7.343e-25	-	331301	0	331301	1	IVNT	Neale-B_UKBB_EUR_2017
rs8054556	rs8054556	chr16:29958216	chr16:29946895	A	G	rs6565173	chr16:29974167	chr16:29962846	A	G	1	0.96835	1	Impedance of whole body	NCIT_C137923	Neale B	UKBB	European	2017	-0.01953	0.001859	8.204e-26	-	331284	0	331284	1	IVNT	Neale-B_UKBB_EUR_2017
rs8054556	rs8054556	chr16:29958216	chr16:29946895	A	G	rs6565173	chr16:29974167	chr16:29962846	A	G	1	0.96835	1	Leg fat mass left	-	Neale B	UKBB	European	2017	0.01971	0.001927	1.452e-24	+	331275	0	331275	1	IVNT	Neale-B_UKBB_EUR_2017
rs8054556	rs8054556	chr16:29958216	chr16:29946895	A	G	rs6565173	chr16:29974167	chr16:29962846	A	G	1	0.96835	1	Leg fat mass right	-	Neale B	UKBB	European	2017	0.01928	0.001949	4.522e-23	+	331293	0	331293	1	IVNT	Neale-B_UKBB_EUR_2017
rs8054556	rs8054556	chr16:29958216	chr16:29946895	A	G	rs6565173	chr16:29974167	chr16:29962846	A	G	1	0.96835	1	Leg fat percentage left	NCIT_C139218	Neale B	UKBB	European	2017	0.00958	0.001524	3.298e-10	+	331278	0	331278	1	IVNT	Neale-B_UKBB_EUR_2017
rs8054556	rs8054556	chr16:29958216	chr16:29946895	A	G	rs6565173	chr16:29974167	chr16:29962846	A	G	1	0.96835	1	Leg fat percentage right	NCIT_C139218	Neale B	UKBB	European	2017	0.008664	0.001544	2.004e-08	+	331296	0	331296	1	IVNT	Neale-B_UKBB_EUR_2017
rs8054556	rs8054556	chr16:29958216	chr16:29946895	A	G	rs6565173	chr16:29974167	chr16:29962846	A	G	1	0.96835	1	Leg fat-free mass left	-	Neale B	UKBB	European	2017	0.0221	0.001605	4.089e-43	+	331258	0	331258	1	IVNT	Neale-B_UKBB_EUR_2017
rs8054556	rs8054556	chr16:29958216	chr16:29946895	A	G	rs6565173	chr16:29974167	chr16:29962846	A	G	1	0.96835	1	Leg fat-free mass right	-	Neale B	UKBB	European	2017	0.02238	0.001604	3.291e-44	+	331285	0	331285	1	IVNT	Neale-B_UKBB_EUR_2017
rs8054556	rs8054556	chr16:29958216	chr16:29946895	A	G	rs6565173	chr16:29974167	chr16:29962846	A	G	1	0.96835	1	Leg predicted mass left	-	Neale B	UKBB	European	2017	0.02202	0.001594	2.202e-43	+	331253	0	331253	1	IVNT	Neale-B_UKBB_EUR_2017
rs8054556	rs8054556	chr16:29958216	chr16:29946895	A	G	rs6565173	chr16:29974167	chr16:29962846	A	G	1	0.96835	1	Leg predicted mass right	-	Neale B	UKBB	European	2017	0.02211	0.001594	9.379e-44	+	331285	0	331285	1	IVNT	Neale-B_UKBB_EUR_2017
rs8054556	rs8054556	chr16:29958216	chr16:29946895	A	G	rs6565173	chr16:29974167	chr16:29962846	A	G	1	0.96835	1	Nervous feelings	NCIT_C77965;NCIT_C125268	Neale B	UKBB	European	2017	-0.005905	0.001049	1.796e-08	-	328725	77767	250958	1	-	Neale-B_UKBB_EUR_2017
rs8054556	rs8054556	chr16:29958216	chr16:29946895	A	G	rs6565173	chr16:29974167	chr16:29962846	A	G	1	0.96835	1	Number of incorrect matches in round	-	Neale B	UKBB	European	2017	-0.01468	0.002379	6.904e-10	-	336881	0	336881	1	IVNT	Neale-B_UKBB_EUR_2017
rs8054556	rs8054556	chr16:29958216	chr16:29946895	A	G	rs6565173	chr16:29974167	chr16:29962846	A	G	1	0.96835	1	Trunk fat mass	EFO_0005409	Neale B	UKBB	European	2017	0.02483	0.002454	4.601e-24	+	331093	0	331093	1	IVNT	Neale-B_UKBB_EUR_2017
rs8054556	rs8054556	chr16:29958216	chr16:29946895	A	G	rs6565173	chr16:29974167	chr16:29962846	A	G	1	0.96835	1	Trunk fat percentage	NCIT_C139218	Neale B	UKBB	European	2017	0.01512	0.002241	1.483e-11	+	331113	0	331113	1	IVNT	Neale-B_UKBB_EUR_2017
rs8054556	rs8054556	chr16:29958216	chr16:29946895	A	G	rs6565173	chr16:29974167	chr16:29962846	A	G	1	0.96835	1	Trunk fat-free mass	-	Neale B	UKBB	European	2017	0.02102	0.001535	1.185e-42	+	331030	0	331030	1	IVNT	Neale-B_UKBB_EUR_2017
rs8054556	rs8054556	chr16:29958216	chr16:29946895	A	G	rs6565173	chr16:29974167	chr16:29962846	A	G	1	0.96835	1	Trunk predicted mass	-	Neale B	UKBB	European	2017	0.02093	0.00153	1.479e-42	+	330995	0	330995	1	IVNT	Neale-B_UKBB_EUR_2017
rs8054556	rs8054556	chr16:29958216	chr16:29946895	A	G	rs6565173	chr16:29974167	chr16:29962846	A	G	1	0.96835	1	Waist circumference	EFO_0004342	Neale B	UKBB	European	2017	0.02683	0.002159	1.853e-35	+	336639	0	336639	1	IVNT	Neale-B_UKBB_EUR_2017
rs8054556	rs8054556	chr16:29958216	chr16:29946895	A	G	rs6565173	chr16:29974167	chr16:29962846	A	G	1	0.96835	1	Weight	EFO_0004338	Neale B	UKBB	European	2017	0.0299	0.002129	9.05e-45	+	336227	0	336227	1	IVNT	Neale-B_UKBB_EUR_2017
rs8054556	rs8054556	chr16:29958216	chr16:29946895	A	G	rs6565173	chr16:29974167	chr16:29962846	A	G	1	0.96835	1	Whole body fat mass	-	Neale B	UKBB	European	2017	0.02538	0.002378	1.397e-26	+	330762	0	330762	1	IVNT	Neale-B_UKBB_EUR_2017
rs8054556	rs8054556	chr16:29958216	chr16:29946895	A	G	rs6565173	chr16:29974167	chr16:29962846	A	G	1	0.96835	1	Whole body fat-free mass	-	Neale B	UKBB	European	2017	0.02206	0.001541	1.825e-46	+	331291	0	331291	1	IVNT	Neale-B_UKBB_EUR_2017
rs8054556	rs8054556	chr16:29958216	chr16:29946895	A	G	rs6565173	chr16:29974167	chr16:29962846	A	G	1	0.96835	1	Whole body water mass	-	Neale B	UKBB	European	2017	0.02226	0.001543	3.73e-47	+	331315	0	331315	1	IVNT	Neale-B_UKBB_EUR_2017
rs8054556	rs8054556	chr16:29958216	chr16:29946895	A	G	rs6565173	chr16:29974167	chr16:29962846	A	G	1	0.96835	1	Schizophrenia	EFO_0000692	PGC	25056061	Mixed	2014	-0.0668	0.0106	2.976e-10	-	82315	35476	46839	49	log OR	PGC_Schizophrenia_Mixed_2014
rs8054556	rs8054556	chr16:29958216	chr16:29946895	A	G	rs4787486	chr16:29977562	chr16:29966241	T	A	1	0.96835	1	Eosinophil count	EFO_0004586	Astle W	27863252	European	2016	-0.02245	0.003576	3.443e-10	-	173480	0	173480	2	-	Astle-W_Blood-Cell-Traits_EUR_2016
rs8054556	rs8054556	chr16:29958216	chr16:29946895	A	G	rs4787486	chr16:29977562	chr16:29966241	T	A	1	0.96835	1	Eosinophil percentage of granulocytes	EFO_0004586	Astle W	27863252	European	2016	-0.02009	0.003589	2.163e-08	-	173480	0	173480	2	-	Astle-W_Blood-Cell-Traits_EUR_2016
rs8054556	rs8054556	chr16:29958216	chr16:29946895	A	G	rs4787486	chr16:29977562	chr16:29966241	T	A	1	0.96835	1	Eosinophil percentage of white cells	EFO_0004586	Astle W	27863252	European	2016	-0.02051	0.003572	9.359e-09	-	173480	0	173480	2	-	Astle-W_Blood-Cell-Traits_EUR_2016
rs8054556	rs8054556	chr16:29958216	chr16:29946895	A	G	rs4787486	chr16:29977562	chr16:29966241	T	A	1	0.96835	1	Mean corpuscular hemoglobin	EFO_0004586	Astle W	27863252	European	2016	0.02578	0.003549	3.725e-13	+	173480	0	173480	2	-	Astle-W_Blood-Cell-Traits_EUR_2016
rs8054556	rs8054556	chr16:29958216	chr16:29946895	A	G	rs4787486	chr16:29977562	chr16:29966241	T	A	1	0.96835	1	Mean corpuscular volume	EFO_0004586	Astle W	27863252	European	2016	0.02547	0.003539	6.146e-13	+	173480	0	173480	2	-	Astle-W_Blood-Cell-Traits_EUR_2016
rs8054556	rs8054556	chr16:29958216	chr16:29946895	A	G	rs4787486	chr16:29977562	chr16:29966241	T	A	1	0.96835	1	Red blood cell count	EFO_0004586	Astle W	27863252	European	2016	-0.02246	0.003567	3.037e-10	-	173480	0	173480	2	-	Astle-W_Blood-Cell-Traits_EUR_2016
rs8054556	rs8054556	chr16:29958216	chr16:29946895	A	G	rs4787486	chr16:29977562	chr16:29966241	T	A	1	0.96835	1	Sum eosinophil basophil counts	EFO_0004586	Astle W	27863252	European	2016	-0.02054	0.003581	9.71e-09	-	173480	0	173480	2	-	Astle-W_Blood-Cell-Traits_EUR_2016
rs8054556	rs8054556	chr16:29958216	chr16:29946895	A	G	rs4787486	chr16:29977562	chr16:29966241	T	A	1	0.96835	1	Body mass index adjusted for smoking	EFO_0004340	GIANT	28443625	Mixed	2017	0.0213	0.0037	6.099e-09	+	179146	0	179146	79	IVNT	GIANT_BMI-adjusted-Smoking_Mixed_2017
rs8054556	rs8054556	chr16:29958216	chr16:29946895	A	G	rs4787486	chr16:29977562	chr16:29966241	T	A	1	0.96835	1	Alcohol intake frequency	HP_0001033;EFO_0004329;EFO_0007878	Neale B	UKBB	European	2017	0.02097	0.003565	4.063e-09	+	336965	0	336965	1	IVNT	Neale-B_UKBB_EUR_2017
rs8054556	rs8054556	chr16:29958216	chr16:29946895	A	G	rs4787486	chr16:29977562	chr16:29966241	T	A	1	0.96835	1	Arm fat mass left	-	Neale B	UKBB	European	2017	0.02778	0.002388	2.945e-31	+	331164	0	331164	1	IVNT	Neale-B_UKBB_EUR_2017
rs8054556	rs8054556	chr16:29958216	chr16:29946895	A	G	rs4787486	chr16:29977562	chr16:29966241	T	A	1	0.96835	1	Arm fat mass right	-	Neale B	UKBB	European	2017	0.0279	0.002388	1.595e-31	+	331226	0	331226	1	IVNT	Neale-B_UKBB_EUR_2017
rs8054556	rs8054556	chr16:29958216	chr16:29946895	A	G	rs4787486	chr16:29977562	chr16:29966241	T	A	1	0.96835	1	Arm fat percentage left	NCIT_C139218	Neale B	UKBB	European	2017	0.01554	0.001845	3.745e-17	+	331198	0	331198	1	IVNT	Neale-B_UKBB_EUR_2017
rs8054556	rs8054556	chr16:29958216	chr16:29946895	A	G	rs4787486	chr16:29977562	chr16:29966241	T	A	1	0.96835	1	Arm fat percentage right	NCIT_C139218	Neale B	UKBB	European	2017	0.01598	0.001853	6.514e-18	+	331249	0	331249	1	IVNT	Neale-B_UKBB_EUR_2017
rs8054556	rs8054556	chr16:29958216	chr16:29946895	A	G	rs4787486	chr16:29977562	chr16:29966241	T	A	1	0.96835	1	Arm fat-free mass left	-	Neale B	UKBB	European	2017	0.02154	0.001549	5.96e-44	+	331159	0	331159	1	IVNT	Neale-B_UKBB_EUR_2017
rs8054556	rs8054556	chr16:29958216	chr16:29946895	A	G	rs4787486	chr16:29977562	chr16:29966241	T	A	1	0.96835	1	Arm fat-free mass right	-	Neale B	UKBB	European	2017	0.0202	0.001518	2.231e-40	+	331221	0	331221	1	IVNT	Neale-B_UKBB_EUR_2017
rs8054556	rs8054556	chr16:29958216	chr16:29946895	A	G	rs4787486	chr16:29977562	chr16:29966241	T	A	1	0.96835	1	Arm predicted mass left	-	Neale B	UKBB	European	2017	0.02147	0.001543	5.43e-44	+	331146	0	331146	1	IVNT	Neale-B_UKBB_EUR_2017
rs8054556	rs8054556	chr16:29958216	chr16:29946895	A	G	rs4787486	chr16:29977562	chr16:29966241	T	A	1	0.96835	1	Arm predicted mass right	-	Neale B	UKBB	European	2017	0.02004	0.001513	4.768e-40	+	331216	0	331216	1	IVNT	Neale-B_UKBB_EUR_2017
rs8054556	rs8054556	chr16:29958216	chr16:29946895	A	G	rs4787486	chr16:29977562	chr16:29966241	T	A	1	0.96835	1	Basal metabolic rate	EFO_0007777	Neale B	UKBB	European	2017	0.02372	0.001616	9.171e-49	+	331307	0	331307	1	IVNT	Neale-B_UKBB_EUR_2017
rs8054556	rs8054556	chr16:29958216	chr16:29946895	A	G	rs4787486	chr16:29977562	chr16:29966241	T	A	1	0.96835	1	Body fat percentage	EFO_0007800	Neale B	UKBB	European	2017	0.0132	0.001869	1.63e-12	+	331117	0	331117	1	IVNT	Neale-B_UKBB_EUR_2017
rs8054556	rs8054556	chr16:29958216	chr16:29946895	A	G	rs4787486	chr16:29977562	chr16:29966241	T	A	1	0.96835	1	Body mass index	EFO_0004340	Neale B	UKBB	European	2017	0.0262	0.002411	1.614e-27	+	336107	0	336107	1	IVNT	Neale-B_UKBB_EUR_2017
rs8054556	rs8054556	chr16:29958216	chr16:29946895	A	G	rs4787486	chr16:29977562	chr16:29966241	T	A	1	0.96835	1	Comparative height size at age 10	NCIT_C106497;NCIT_C19666	Neale B	UKBB	European	2017	0.01289	0.001664	9.512e-15	+	332021	0	332021	1	IVNT	Neale-B_UKBB_EUR_2017
rs8054556	rs8054556	chr16:29958216	chr16:29946895	A	G	rs4787486	chr16:29977562	chr16:29966241	T	A	1	0.96835	1	Height	EFO_0004339	Neale B	UKBB	European	2017	0.01527	0.001732	1.202e-18	+	336474	0	336474	1	IVNT	Neale-B_UKBB_EUR_2017
rs8054556	rs8054556	chr16:29958216	chr16:29946895	A	G	rs4787486	chr16:29977562	chr16:29966241	T	A	1	0.96835	1	Hip circumference	EFO_0005093	Neale B	UKBB	European	2017	0.02788	0.002413	7.343e-31	+	336601	0	336601	1	IVNT	Neale-B_UKBB_EUR_2017
rs8054556	rs8054556	chr16:29958216	chr16:29946895	A	G	rs4787486	chr16:29977562	chr16:29966241	T	A	1	0.96835	1	Impedance of arm left	-	Neale B	UKBB	European	2017	-0.01552	0.001721	1.943e-19	-	331292	0	331292	1	IVNT	Neale-B_UKBB_EUR_2017
rs8054556	rs8054556	chr16:29958216	chr16:29946895	A	G	rs4787486	chr16:29977562	chr16:29966241	T	A	1	0.96835	1	Impedance of arm right	-	Neale B	UKBB	European	2017	-0.01438	0.001714	5.005e-17	-	331279	0	331279	1	IVNT	Neale-B_UKBB_EUR_2017
rs8054556	rs8054556	chr16:29958216	chr16:29946895	A	G	rs4787486	chr16:29977562	chr16:29966241	T	A	1	0.96835	1	Impedance of leg left	-	Neale B	UKBB	European	2017	-0.02188	0.002222	7.27e-23	-	331296	0	331296	1	IVNT	Neale-B_UKBB_EUR_2017
rs8054556	rs8054556	chr16:29958216	chr16:29946895	A	G	rs4787486	chr16:29977562	chr16:29966241	T	A	1	0.96835	1	Impedance of leg right	-	Neale B	UKBB	European	2017	-0.02278	0.002205	5.281e-25	-	331301	0	331301	1	IVNT	Neale-B_UKBB_EUR_2017
rs8054556	rs8054556	chr16:29958216	chr16:29946895	A	G	rs4787486	chr16:29977562	chr16:29966241	T	A	1	0.96835	1	Impedance of whole body	NCIT_C137923	Neale B	UKBB	European	2017	-0.01954	0.001858	7.434e-26	-	331284	0	331284	1	IVNT	Neale-B_UKBB_EUR_2017
rs8054556	rs8054556	chr16:29958216	chr16:29946895	A	G	rs4787486	chr16:29977562	chr16:29966241	T	A	1	0.96835	1	Leg fat mass left	-	Neale B	UKBB	European	2017	0.01967	0.001926	1.776e-24	+	331275	0	331275	1	IVNT	Neale-B_UKBB_EUR_2017
rs8054556	rs8054556	chr16:29958216	chr16:29946895	A	G	rs4787486	chr16:29977562	chr16:29966241	T	A	1	0.96835	1	Leg fat mass right	-	Neale B	UKBB	European	2017	0.01922	0.001949	5.917e-23	+	331293	0	331293	1	IVNT	Neale-B_UKBB_EUR_2017
rs8054556	rs8054556	chr16:29958216	chr16:29946895	A	G	rs4787486	chr16:29977562	chr16:29966241	T	A	1	0.96835	1	Leg fat percentage left	NCIT_C139218	Neale B	UKBB	European	2017	0.00957	0.001524	3.409e-10	+	331278	0	331278	1	IVNT	Neale-B_UKBB_EUR_2017
rs8054556	rs8054556	chr16:29958216	chr16:29946895	A	G	rs4787486	chr16:29977562	chr16:29966241	T	A	1	0.96835	1	Leg fat percentage right	NCIT_C139218	Neale B	UKBB	European	2017	0.008641	0.001544	2.172e-08	+	331296	0	331296	1	IVNT	Neale-B_UKBB_EUR_2017
rs8054556	rs8054556	chr16:29958216	chr16:29946895	A	G	rs4787486	chr16:29977562	chr16:29966241	T	A	1	0.96835	1	Leg fat-free mass left	-	Neale B	UKBB	European	2017	0.02205	0.001605	6.006e-43	+	331258	0	331258	1	IVNT	Neale-B_UKBB_EUR_2017
rs8054556	rs8054556	chr16:29958216	chr16:29946895	A	G	rs4787486	chr16:29977562	chr16:29966241	T	A	1	0.96835	1	Leg fat-free mass right	-	Neale B	UKBB	European	2017	0.02235	0.001604	4.119e-44	+	331285	0	331285	1	IVNT	Neale-B_UKBB_EUR_2017
rs8054556	rs8054556	chr16:29958216	chr16:29946895	A	G	rs4787486	chr16:29977562	chr16:29966241	T	A	1	0.96835	1	Leg predicted mass left	-	Neale B	UKBB	European	2017	0.02197	0.001594	3.219e-43	+	331253	0	331253	1	IVNT	Neale-B_UKBB_EUR_2017
rs8054556	rs8054556	chr16:29958216	chr16:29946895	A	G	rs4787486	chr16:29977562	chr16:29966241	T	A	1	0.96835	1	Leg predicted mass right	-	Neale B	UKBB	European	2017	0.02208	0.001594	1.212e-43	+	331285	0	331285	1	IVNT	Neale-B_UKBB_EUR_2017
rs8054556	rs8054556	chr16:29958216	chr16:29946895	A	G	rs4787486	chr16:29977562	chr16:29966241	T	A	1	0.96835	1	Nervous feelings	NCIT_C77965;NCIT_C125268	Neale B	UKBB	European	2017	-0.005921	0.001048	1.632e-08	-	328725	77767	250958	1	-	Neale-B_UKBB_EUR_2017
rs8054556	rs8054556	chr16:29958216	chr16:29946895	A	G	rs4787486	chr16:29977562	chr16:29966241	T	A	1	0.96835	1	Number of incorrect matches in round	-	Neale B	UKBB	European	2017	-0.01464	0.002379	7.517e-10	-	336881	0	336881	1	IVNT	Neale-B_UKBB_EUR_2017
rs8054556	rs8054556	chr16:29958216	chr16:29946895	A	G	rs4787486	chr16:29977562	chr16:29966241	T	A	1	0.96835	1	Trunk fat mass	EFO_0005409	Neale B	UKBB	European	2017	0.02479	0.002454	5.451e-24	+	331093	0	331093	1	IVNT	Neale-B_UKBB_EUR_2017
rs8054556	rs8054556	chr16:29958216	chr16:29946895	A	G	rs4787486	chr16:29977562	chr16:29966241	T	A	1	0.96835	1	Trunk fat percentage	NCIT_C139218	Neale B	UKBB	European	2017	0.0151	0.00224	1.607e-11	+	331113	0	331113	1	IVNT	Neale-B_UKBB_EUR_2017
rs8054556	rs8054556	chr16:29958216	chr16:29946895	A	G	rs4787486	chr16:29977562	chr16:29966241	T	A	1	0.96835	1	Trunk fat-free mass	-	Neale B	UKBB	European	2017	0.02098	0.001535	1.569e-42	+	331030	0	331030	1	IVNT	Neale-B_UKBB_EUR_2017
rs8054556	rs8054556	chr16:29958216	chr16:29946895	A	G	rs4787486	chr16:29977562	chr16:29966241	T	A	1	0.96835	1	Trunk predicted mass	-	Neale B	UKBB	European	2017	0.02089	0.00153	1.941e-42	+	330995	0	330995	1	IVNT	Neale-B_UKBB_EUR_2017
rs8054556	rs8054556	chr16:29958216	chr16:29946895	A	G	rs4787486	chr16:29977562	chr16:29966241	T	A	1	0.96835	1	Waist circumference	EFO_0004342	Neale B	UKBB	European	2017	0.02685	0.002158	1.567e-35	+	336639	0	336639	1	IVNT	Neale-B_UKBB_EUR_2017
rs8054556	rs8054556	chr16:29958216	chr16:29946895	A	G	rs4787486	chr16:29977562	chr16:29966241	T	A	1	0.96835	1	Weight	EFO_0004338	Neale B	UKBB	European	2017	0.02986	0.002129	1.114e-44	+	336227	0	336227	1	IVNT	Neale-B_UKBB_EUR_2017
rs8054556	rs8054556	chr16:29958216	chr16:29946895	A	G	rs4787486	chr16:29977562	chr16:29966241	T	A	1	0.96835	1	Whole body fat mass	-	Neale B	UKBB	European	2017	0.02533	0.002378	1.693e-26	+	330762	0	330762	1	IVNT	Neale-B_UKBB_EUR_2017
rs8054556	rs8054556	chr16:29958216	chr16:29946895	A	G	rs4787486	chr16:29977562	chr16:29966241	T	A	1	0.96835	1	Whole body fat-free mass	-	Neale B	UKBB	European	2017	0.02202	0.001541	2.496e-46	+	331291	0	331291	1	IVNT	Neale-B_UKBB_EUR_2017
rs8054556	rs8054556	chr16:29958216	chr16:29946895	A	G	rs4787486	chr16:29977562	chr16:29966241	T	A	1	0.96835	1	Whole body water mass	-	Neale B	UKBB	European	2017	0.02222	0.001543	5.257e-47	+	331315	0	331315	1	IVNT	Neale-B_UKBB_EUR_2017
rs8054556	rs8054556	chr16:29958216	chr16:29946895	A	G	rs4787486	chr16:29977562	chr16:29966241	T	A	1	0.96835	1	Schizophrenia	EFO_0000692	PGC	25056061	Mixed	2014	-0.0666	0.0106	3.319e-10	-	82315	35476	46839	49	log OR	PGC_Schizophrenia_Mixed_2014
rs8054556	rs8054556	chr16:29958216	chr16:29946895	A	G	rs4788202	chr16:29978003	chr16:29966682	T	C	1	0.96446	1	Eosinophil count	EFO_0004586	Astle W	27863252	European	2016	-0.02241	0.003577	3.732e-10	-	173480	0	173480	2	-	Astle-W_Blood-Cell-Traits_EUR_2016
rs8054556	rs8054556	chr16:29958216	chr16:29946895	A	G	rs4788202	chr16:29978003	chr16:29966682	T	C	1	0.96446	1	Eosinophil percentage of granulocytes	EFO_0004586	Astle W	27863252	European	2016	-0.02004	0.00359	2.392e-08	-	173480	0	173480	2	-	Astle-W_Blood-Cell-Traits_EUR_2016
rs8054556	rs8054556	chr16:29958216	chr16:29946895	A	G	rs4788202	chr16:29978003	chr16:29966682	T	C	1	0.96446	1	Eosinophil percentage of white cells	EFO_0004586	Astle W	27863252	European	2016	-0.02046	0.003573	1.026e-08	-	173480	0	173480	2	-	Astle-W_Blood-Cell-Traits_EUR_2016
rs8054556	rs8054556	chr16:29958216	chr16:29946895	A	G	rs4788202	chr16:29978003	chr16:29966682	T	C	1	0.96446	1	Mean corpuscular hemoglobin	EFO_0004586	Astle W	27863252	European	2016	0.02582	0.00355	3.46e-13	+	173480	0	173480	2	-	Astle-W_Blood-Cell-Traits_EUR_2016
rs8054556	rs8054556	chr16:29958216	chr16:29946895	A	G	rs4788202	chr16:29978003	chr16:29966682	T	C	1	0.96446	1	Mean corpuscular volume	EFO_0004586	Astle W	27863252	European	2016	0.02549	0.00354	6.029e-13	+	173480	0	173480	2	-	Astle-W_Blood-Cell-Traits_EUR_2016
rs8054556	rs8054556	chr16:29958216	chr16:29946895	A	G	rs4788202	chr16:29978003	chr16:29966682	T	C	1	0.96446	1	Red blood cell count	EFO_0004586	Astle W	27863252	European	2016	-0.02241	0.003567	3.314e-10	-	173480	0	173480	2	-	Astle-W_Blood-Cell-Traits_EUR_2016
rs8054556	rs8054556	chr16:29958216	chr16:29946895	A	G	rs4788202	chr16:29978003	chr16:29966682	T	C	1	0.96446	1	Sum eosinophil basophil counts	EFO_0004586	Astle W	27863252	European	2016	-0.02049	0.003581	1.058e-08	-	173480	0	173480	2	-	Astle-W_Blood-Cell-Traits_EUR_2016
rs8054556	rs8054556	chr16:29958216	chr16:29946895	A	G	rs4788202	chr16:29978003	chr16:29966682	T	C	1	0.96446	1	Alcohol intake frequency	HP_0001033;EFO_0004329;EFO_0007878	Neale B	UKBB	European	2017	0.02099	0.003565	3.955e-09	+	336965	0	336965	1	IVNT	Neale-B_UKBB_EUR_2017
rs8054556	rs8054556	chr16:29958216	chr16:29946895	A	G	rs4788202	chr16:29978003	chr16:29966682	T	C	1	0.96446	1	Arm fat mass left	-	Neale B	UKBB	European	2017	0.0278	0.002389	2.659e-31	+	331164	0	331164	1	IVNT	Neale-B_UKBB_EUR_2017
rs8054556	rs8054556	chr16:29958216	chr16:29946895	A	G	rs4788202	chr16:29978003	chr16:29966682	T	C	1	0.96446	1	Arm fat mass right	-	Neale B	UKBB	European	2017	0.02792	0.002388	1.437e-31	+	331226	0	331226	1	IVNT	Neale-B_UKBB_EUR_2017
rs8054556	rs8054556	chr16:29958216	chr16:29946895	A	G	rs4788202	chr16:29978003	chr16:29966682	T	C	1	0.96446	1	Arm fat percentage left	NCIT_C139218	Neale B	UKBB	European	2017	0.01555	0.001845	3.483e-17	+	331198	0	331198	1	IVNT	Neale-B_UKBB_EUR_2017
rs8054556	rs8054556	chr16:29958216	chr16:29946895	A	G	rs4788202	chr16:29978003	chr16:29966682	T	C	1	0.96446	1	Arm fat percentage right	NCIT_C139218	Neale B	UKBB	European	2017	0.016	0.001854	5.964e-18	+	331249	0	331249	1	IVNT	Neale-B_UKBB_EUR_2017
rs8054556	rs8054556	chr16:29958216	chr16:29946895	A	G	rs4788202	chr16:29978003	chr16:29966682	T	C	1	0.96446	1	Arm fat-free mass left	-	Neale B	UKBB	European	2017	0.02155	0.001549	5.706e-44	+	331159	0	331159	1	IVNT	Neale-B_UKBB_EUR_2017
rs8054556	rs8054556	chr16:29958216	chr16:29946895	A	G	rs4788202	chr16:29978003	chr16:29966682	T	C	1	0.96446	1	Arm fat-free mass right	-	Neale B	UKBB	European	2017	0.0202	0.001518	2.237e-40	+	331221	0	331221	1	IVNT	Neale-B_UKBB_EUR_2017
rs8054556	rs8054556	chr16:29958216	chr16:29946895	A	G	rs4788202	chr16:29978003	chr16:29966682	T	C	1	0.96446	1	Arm predicted mass left	-	Neale B	UKBB	European	2017	0.02148	0.001544	5.19e-44	+	331146	0	331146	1	IVNT	Neale-B_UKBB_EUR_2017
rs8054556	rs8054556	chr16:29958216	chr16:29946895	A	G	rs4788202	chr16:29978003	chr16:29966682	T	C	1	0.96446	1	Arm predicted mass right	-	Neale B	UKBB	European	2017	0.02005	0.001513	4.67e-40	+	331216	0	331216	1	IVNT	Neale-B_UKBB_EUR_2017
rs8054556	rs8054556	chr16:29958216	chr16:29946895	A	G	rs4788202	chr16:29978003	chr16:29966682	T	C	1	0.96446	1	Basal metabolic rate	EFO_0007777	Neale B	UKBB	European	2017	0.02372	0.001616	8.525e-49	+	331307	0	331307	1	IVNT	Neale-B_UKBB_EUR_2017
rs8054556	rs8054556	chr16:29958216	chr16:29946895	A	G	rs4788202	chr16:29978003	chr16:29966682	T	C	1	0.96446	1	Body fat percentage	EFO_0007800	Neale B	UKBB	European	2017	0.01321	0.001869	1.556e-12	+	331117	0	331117	1	IVNT	Neale-B_UKBB_EUR_2017
rs8054556	rs8054556	chr16:29958216	chr16:29946895	A	G	rs4788202	chr16:29978003	chr16:29966682	T	C	1	0.96446	1	Body mass index	EFO_0004340	Neale B	UKBB	European	2017	0.02622	0.002411	1.49e-27	+	336107	0	336107	1	IVNT	Neale-B_UKBB_EUR_2017
rs8054556	rs8054556	chr16:29958216	chr16:29946895	A	G	rs4788202	chr16:29978003	chr16:29966682	T	C	1	0.96446	1	Comparative height size at age 10	NCIT_C106497;NCIT_C19666	Neale B	UKBB	European	2017	0.01289	0.001664	9.428e-15	+	332021	0	332021	1	IVNT	Neale-B_UKBB_EUR_2017
rs8054556	rs8054556	chr16:29958216	chr16:29946895	A	G	rs4788202	chr16:29978003	chr16:29966682	T	C	1	0.96446	1	Height	EFO_0004339	Neale B	UKBB	European	2017	0.01527	0.001732	1.204e-18	+	336474	0	336474	1	IVNT	Neale-B_UKBB_EUR_2017
rs8054556	rs8054556	chr16:29958216	chr16:29946895	A	G	rs4788202	chr16:29978003	chr16:29966682	T	C	1	0.96446	1	Hip circumference	EFO_0005093	Neale B	UKBB	European	2017	0.02788	0.002413	7.089e-31	+	336601	0	336601	1	IVNT	Neale-B_UKBB_EUR_2017
rs8054556	rs8054556	chr16:29958216	chr16:29946895	A	G	rs4788202	chr16:29978003	chr16:29966682	T	C	1	0.96446	1	Impedance of arm left	-	Neale B	UKBB	European	2017	-0.01552	0.001721	1.921e-19	-	331292	0	331292	1	IVNT	Neale-B_UKBB_EUR_2017
rs8054556	rs8054556	chr16:29958216	chr16:29946895	A	G	rs4788202	chr16:29978003	chr16:29966682	T	C	1	0.96446	1	Impedance of arm right	-	Neale B	UKBB	European	2017	-0.01437	0.001714	5.061e-17	-	331279	0	331279	1	IVNT	Neale-B_UKBB_EUR_2017
rs8054556	rs8054556	chr16:29958216	chr16:29946895	A	G	rs4788202	chr16:29978003	chr16:29966682	T	C	1	0.96446	1	Impedance of leg left	-	Neale B	UKBB	European	2017	-0.0219	0.002222	6.652e-23	-	331296	0	331296	1	IVNT	Neale-B_UKBB_EUR_2017
rs8054556	rs8054556	chr16:29958216	chr16:29946895	A	G	rs4788202	chr16:29978003	chr16:29966682	T	C	1	0.96446	1	Impedance of leg right	-	Neale B	UKBB	European	2017	-0.0228	0.002205	4.782e-25	-	331301	0	331301	1	IVNT	Neale-B_UKBB_EUR_2017
rs8054556	rs8054556	chr16:29958216	chr16:29946895	A	G	rs4788202	chr16:29978003	chr16:29966682	T	C	1	0.96446	1	Impedance of whole body	NCIT_C137923	Neale B	UKBB	European	2017	-0.01956	0.001858	6.871e-26	-	331284	0	331284	1	IVNT	Neale-B_UKBB_EUR_2017
rs8054556	rs8054556	chr16:29958216	chr16:29946895	A	G	rs4788202	chr16:29978003	chr16:29966682	T	C	1	0.96446	1	Leg fat mass left	-	Neale B	UKBB	European	2017	0.01968	0.001926	1.676e-24	+	331275	0	331275	1	IVNT	Neale-B_UKBB_EUR_2017
rs8054556	rs8054556	chr16:29958216	chr16:29946895	A	G	rs4788202	chr16:29978003	chr16:29966682	T	C	1	0.96446	1	Leg fat mass right	-	Neale B	UKBB	European	2017	0.01924	0.001949	5.562e-23	+	331293	0	331293	1	IVNT	Neale-B_UKBB_EUR_2017
rs8054556	rs8054556	chr16:29958216	chr16:29946895	A	G	rs4788202	chr16:29978003	chr16:29966682	T	C	1	0.96446	1	Leg fat percentage left	NCIT_C139218	Neale B	UKBB	European	2017	0.009577	0.001524	3.319e-10	+	331278	0	331278	1	IVNT	Neale-B_UKBB_EUR_2017
rs8054556	rs8054556	chr16:29958216	chr16:29946895	A	G	rs4788202	chr16:29978003	chr16:29966682	T	C	1	0.96446	1	Leg fat percentage right	NCIT_C139218	Neale B	UKBB	European	2017	0.008647	0.001544	2.128e-08	+	331296	0	331296	1	IVNT	Neale-B_UKBB_EUR_2017
rs8054556	rs8054556	chr16:29958216	chr16:29946895	A	G	rs4788202	chr16:29978003	chr16:29966682	T	C	1	0.96446	1	Leg fat-free mass left	-	Neale B	UKBB	European	2017	0.02206	0.001605	5.571e-43	+	331258	0	331258	1	IVNT	Neale-B_UKBB_EUR_2017
rs8054556	rs8054556	chr16:29958216	chr16:29946895	A	G	rs4788202	chr16:29978003	chr16:29966682	T	C	1	0.96446	1	Leg fat-free mass right	-	Neale B	UKBB	European	2017	0.02236	0.001604	3.821e-44	+	331285	0	331285	1	IVNT	Neale-B_UKBB_EUR_2017
rs8054556	rs8054556	chr16:29958216	chr16:29946895	A	G	rs4788202	chr16:29978003	chr16:29966682	T	C	1	0.96446	1	Leg predicted mass left	-	Neale B	UKBB	European	2017	0.02198	0.001594	2.994e-43	+	331253	0	331253	1	IVNT	Neale-B_UKBB_EUR_2017
rs8054556	rs8054556	chr16:29958216	chr16:29946895	A	G	rs4788202	chr16:29978003	chr16:29966682	T	C	1	0.96446	1	Leg predicted mass right	-	Neale B	UKBB	European	2017	0.02209	0.001594	1.129e-43	+	331285	0	331285	1	IVNT	Neale-B_UKBB_EUR_2017
rs8054556	rs8054556	chr16:29958216	chr16:29946895	A	G	rs4788202	chr16:29978003	chr16:29966682	T	C	1	0.96446	1	Nervous feelings	NCIT_C77965;NCIT_C125268	Neale B	UKBB	European	2017	-0.005914	0.001048	1.696e-08	-	328725	77767	250958	1	-	Neale-B_UKBB_EUR_2017
rs8054556	rs8054556	chr16:29958216	chr16:29946895	A	G	rs4788202	chr16:29978003	chr16:29966682	T	C	1	0.96446	1	Number of incorrect matches in round	-	Neale B	UKBB	European	2017	-0.01464	0.002379	7.556e-10	-	336881	0	336881	1	IVNT	Neale-B_UKBB_EUR_2017
rs8054556	rs8054556	chr16:29958216	chr16:29946895	A	G	rs4788202	chr16:29978003	chr16:29966682	T	C	1	0.96446	1	Trunk fat mass	EFO_0005409	Neale B	UKBB	European	2017	0.02481	0.002454	5.052e-24	+	331093	0	331093	1	IVNT	Neale-B_UKBB_EUR_2017
rs8054556	rs8054556	chr16:29958216	chr16:29946895	A	G	rs4788202	chr16:29978003	chr16:29966682	T	C	1	0.96446	1	Trunk fat percentage	NCIT_C139218	Neale B	UKBB	European	2017	0.01511	0.00224	1.538e-11	+	331113	0	331113	1	IVNT	Neale-B_UKBB_EUR_2017
rs8054556	rs8054556	chr16:29958216	chr16:29946895	A	G	rs4788202	chr16:29978003	chr16:29966682	T	C	1	0.96446	1	Trunk fat-free mass	-	Neale B	UKBB	European	2017	0.02099	0.001535	1.493e-42	+	331030	0	331030	1	IVNT	Neale-B_UKBB_EUR_2017
rs8054556	rs8054556	chr16:29958216	chr16:29946895	A	G	rs4788202	chr16:29978003	chr16:29966682	T	C	1	0.96446	1	Trunk predicted mass	-	Neale B	UKBB	European	2017	0.0209	0.00153	1.849e-42	+	330995	0	330995	1	IVNT	Neale-B_UKBB_EUR_2017
rs8054556	rs8054556	chr16:29958216	chr16:29946895	A	G	rs4788202	chr16:29978003	chr16:29966682	T	C	1	0.96446	1	Waist circumference	EFO_0004342	Neale B	UKBB	European	2017	0.02688	0.002158	1.378e-35	+	336639	0	336639	1	IVNT	Neale-B_UKBB_EUR_2017
rs8054556	rs8054556	chr16:29958216	chr16:29946895	A	G	rs4788202	chr16:29978003	chr16:29966682	T	C	1	0.96446	1	Weight	EFO_0004338	Neale B	UKBB	European	2017	0.02988	0.002129	1.005e-44	+	336227	0	336227	1	IVNT	Neale-B_UKBB_EUR_2017
rs8054556	rs8054556	chr16:29958216	chr16:29946895	A	G	rs4788202	chr16:29978003	chr16:29966682	T	C	1	0.96446	1	Whole body fat mass	-	Neale B	UKBB	European	2017	0.02535	0.002378	1.56e-26	+	330762	0	330762	1	IVNT	Neale-B_UKBB_EUR_2017
rs8054556	rs8054556	chr16:29958216	chr16:29946895	A	G	rs4788202	chr16:29978003	chr16:29966682	T	C	1	0.96446	1	Whole body fat-free mass	-	Neale B	UKBB	European	2017	0.02203	0.001541	2.357e-46	+	331291	0	331291	1	IVNT	Neale-B_UKBB_EUR_2017
rs8054556	rs8054556	chr16:29958216	chr16:29946895	A	G	rs4788202	chr16:29978003	chr16:29966682	T	C	1	0.96446	1	Whole body water mass	-	Neale B	UKBB	European	2017	0.02223	0.001543	4.957e-47	+	331315	0	331315	1	IVNT	Neale-B_UKBB_EUR_2017
rs8054556	rs8054556	chr16:29958216	chr16:29946895	A	G	rs4788202	chr16:29978003	chr16:29966682	T	C	1	0.96446	1	Schizophrenia	EFO_0000692	PGC	25056061	Mixed	2014	-0.0666	0.0106	3.305e-10	-	82315	35476	46839	49	log OR	PGC_Schizophrenia_Mixed_2014
rs8054556	rs8054556	chr16:29958216	chr16:29946895	A	G	rs113399296	chr16:29969868	chr16:29958547	C	CTT	1	0.95648	0.99185	Eosinophil count	EFO_0004586	Astle W	27863252	European	2016	-0.02234	0.003582	4.453e-10	-	173480	0	173480	2	-	Astle-W_Blood-Cell-Traits_EUR_2016
rs8054556	rs8054556	chr16:29958216	chr16:29946895	A	G	rs113399296	chr16:29969868	chr16:29958547	C	CTT	1	0.95648	0.99185	Eosinophil percentage of granulocytes	EFO_0004586	Astle W	27863252	European	2016	-0.02005	0.003595	2.43e-08	-	173480	0	173480	2	-	Astle-W_Blood-Cell-Traits_EUR_2016
rs8054556	rs8054556	chr16:29958216	chr16:29946895	A	G	rs113399296	chr16:29969868	chr16:29958547	C	CTT	1	0.95648	0.99185	Eosinophil percentage of white cells	EFO_0004586	Astle W	27863252	European	2016	-0.02048	0.003578	1.036e-08	-	173480	0	173480	2	-	Astle-W_Blood-Cell-Traits_EUR_2016
rs8054556	rs8054556	chr16:29958216	chr16:29946895	A	G	rs113399296	chr16:29969868	chr16:29958547	C	CTT	1	0.95648	0.99185	Mean corpuscular hemoglobin	EFO_0004586	Astle W	27863252	European	2016	0.02597	0.003554	2.76e-13	+	173480	0	173480	2	-	Astle-W_Blood-Cell-Traits_EUR_2016
rs8054556	rs8054556	chr16:29958216	chr16:29946895	A	G	rs113399296	chr16:29969868	chr16:29958547	C	CTT	1	0.95648	0.99185	Mean corpuscular volume	EFO_0004586	Astle W	27863252	European	2016	0.02558	0.003545	5.379e-13	+	173480	0	173480	2	-	Astle-W_Blood-Cell-Traits_EUR_2016
rs8054556	rs8054556	chr16:29958216	chr16:29946895	A	G	rs113399296	chr16:29969868	chr16:29958547	C	CTT	1	0.95648	0.99185	Red blood cell count	EFO_0004586	Astle W	27863252	European	2016	-0.02245	0.003572	3.287e-10	-	173480	0	173480	2	-	Astle-W_Blood-Cell-Traits_EUR_2016
rs8054556	rs8054556	chr16:29958216	chr16:29946895	A	G	rs113399296	chr16:29969868	chr16:29958547	C	CTT	1	0.95648	0.99185	Sum eosinophil basophil counts	EFO_0004586	Astle W	27863252	European	2016	-0.02038	0.003586	1.316e-08	-	173480	0	173480	2	-	Astle-W_Blood-Cell-Traits_EUR_2016
rs8054556	rs8054556	chr16:29958216	chr16:29946895	A	G	rs4788197	chr16:29970834	chr16:29959513	A	G	1	0.94864	0.98777	Eosinophil count	EFO_0004586	Astle W	27863252	European	2016	-0.02177	0.003603	1.53e-09	-	173480	0	173480	2	-	Astle-W_Blood-Cell-Traits_EUR_2016
rs8054556	rs8054556	chr16:29958216	chr16:29946895	A	G	rs4788197	chr16:29970834	chr16:29959513	A	G	1	0.94864	0.98777	Eosinophil percentage of white cells	EFO_0004586	Astle W	27863252	European	2016	-0.01978	0.003599	3.905e-08	-	173480	0	173480	2	-	Astle-W_Blood-Cell-Traits_EUR_2016
rs8054556	rs8054556	chr16:29958216	chr16:29946895	A	G	rs4788197	chr16:29970834	chr16:29959513	A	G	1	0.94864	0.98777	Mean corpuscular hemoglobin	EFO_0004586	Astle W	27863252	European	2016	0.02573	0.003576	6.249e-13	+	173480	0	173480	2	-	Astle-W_Blood-Cell-Traits_EUR_2016
rs8054556	rs8054556	chr16:29958216	chr16:29946895	A	G	rs4788197	chr16:29970834	chr16:29959513	A	G	1	0.94864	0.98777	Mean corpuscular volume	EFO_0004586	Astle W	27863252	European	2016	0.02547	0.003566	9.165e-13	+	173480	0	173480	2	-	Astle-W_Blood-Cell-Traits_EUR_2016
rs8054556	rs8054556	chr16:29958216	chr16:29946895	A	G	rs4788197	chr16:29970834	chr16:29959513	A	G	1	0.94864	0.98777	Red blood cell count	EFO_0004586	Astle W	27863252	European	2016	-0.02266	0.003594	2.883e-10	-	173480	0	173480	2	-	Astle-W_Blood-Cell-Traits_EUR_2016
rs8054556	rs8054556	chr16:29958216	chr16:29946895	A	G	rs4788197	chr16:29970834	chr16:29959513	A	G	1	0.94864	0.98777	Sum eosinophil basophil counts	EFO_0004586	Astle W	27863252	European	2016	-0.01969	0.003608	4.791e-08	-	173480	0	173480	2	-	Astle-W_Blood-Cell-Traits_EUR_2016
rs8054556	rs8054556	chr16:29958216	chr16:29946895	A	G	rs4788197	chr16:29970834	chr16:29959513	A	G	1	0.94864	0.98777	Alcohol intake frequency	HP_0001033;EFO_0004329;EFO_0007878	Neale B	UKBB	European	2017	0.02084	0.003565	5.02e-09	+	336965	0	336965	1	IVNT	Neale-B_UKBB_EUR_2017
rs8054556	rs8054556	chr16:29958216	chr16:29946895	A	G	rs4788197	chr16:29970834	chr16:29959513	A	G	1	0.94864	0.98777	Arm fat mass left	-	Neale B	UKBB	European	2017	0.02778	0.002388	2.896e-31	+	331164	0	331164	1	IVNT	Neale-B_UKBB_EUR_2017
rs8054556	rs8054556	chr16:29958216	chr16:29946895	A	G	rs4788197	chr16:29970834	chr16:29959513	A	G	1	0.94864	0.98777	Arm fat mass right	-	Neale B	UKBB	European	2017	0.0279	0.002388	1.534e-31	+	331226	0	331226	1	IVNT	Neale-B_UKBB_EUR_2017
rs8054556	rs8054556	chr16:29958216	chr16:29946895	A	G	rs4788197	chr16:29970834	chr16:29959513	A	G	1	0.94864	0.98777	Arm fat percentage left	NCIT_C139218	Neale B	UKBB	European	2017	0.01554	0.001845	3.645e-17	+	331198	0	331198	1	IVNT	Neale-B_UKBB_EUR_2017
rs8054556	rs8054556	chr16:29958216	chr16:29946895	A	G	rs4788197	chr16:29970834	chr16:29959513	A	G	1	0.94864	0.98777	Arm fat percentage right	NCIT_C139218	Neale B	UKBB	European	2017	0.01599	0.001853	6.269e-18	+	331249	0	331249	1	IVNT	Neale-B_UKBB_EUR_2017
rs8054556	rs8054556	chr16:29958216	chr16:29946895	A	G	rs4788197	chr16:29970834	chr16:29959513	A	G	1	0.94864	0.98777	Arm fat-free mass left	-	Neale B	UKBB	European	2017	0.02153	0.001549	6.977e-44	+	331159	0	331159	1	IVNT	Neale-B_UKBB_EUR_2017
rs8054556	rs8054556	chr16:29958216	chr16:29946895	A	G	rs4788197	chr16:29970834	chr16:29959513	A	G	1	0.94864	0.98777	Arm fat-free mass right	-	Neale B	UKBB	European	2017	0.0202	0.001518	2.244e-40	+	331221	0	331221	1	IVNT	Neale-B_UKBB_EUR_2017
rs8054556	rs8054556	chr16:29958216	chr16:29946895	A	G	rs4788197	chr16:29970834	chr16:29959513	A	G	1	0.94864	0.98777	Arm predicted mass left	-	Neale B	UKBB	European	2017	0.02148	0.001543	5.284e-44	+	331146	0	331146	1	IVNT	Neale-B_UKBB_EUR_2017
rs8054556	rs8054556	chr16:29958216	chr16:29946895	A	G	rs4788197	chr16:29970834	chr16:29959513	A	G	1	0.94864	0.98777	Arm predicted mass right	-	Neale B	UKBB	European	2017	0.02005	0.001513	4.416e-40	+	331216	0	331216	1	IVNT	Neale-B_UKBB_EUR_2017
rs8054556	rs8054556	chr16:29958216	chr16:29946895	A	G	rs4788197	chr16:29970834	chr16:29959513	A	G	1	0.94864	0.98777	Basal metabolic rate	EFO_0007777	Neale B	UKBB	European	2017	0.02374	0.001616	7.674e-49	+	331307	0	331307	1	IVNT	Neale-B_UKBB_EUR_2017
rs8054556	rs8054556	chr16:29958216	chr16:29946895	A	G	rs4788197	chr16:29970834	chr16:29959513	A	G	1	0.94864	0.98777	Body fat percentage	EFO_0007800	Neale B	UKBB	European	2017	0.01323	0.001869	1.45e-12	+	331117	0	331117	1	IVNT	Neale-B_UKBB_EUR_2017
rs8054556	rs8054556	chr16:29958216	chr16:29946895	A	G	rs4788197	chr16:29970834	chr16:29959513	A	G	1	0.94864	0.98777	Body mass index	EFO_0004340	Neale B	UKBB	European	2017	0.02616	0.002411	1.952e-27	+	336107	0	336107	1	IVNT	Neale-B_UKBB_EUR_2017
rs8054556	rs8054556	chr16:29958216	chr16:29946895	A	G	rs4788197	chr16:29970834	chr16:29959513	A	G	1	0.94864	0.98777	Comparative height size at age 10	NCIT_C106497;NCIT_C19666	Neale B	UKBB	European	2017	0.01291	0.001664	8.608e-15	+	332021	0	332021	1	IVNT	Neale-B_UKBB_EUR_2017
rs8054556	rs8054556	chr16:29958216	chr16:29946895	A	G	rs4788197	chr16:29970834	chr16:29959513	A	G	1	0.94864	0.98777	Height	EFO_0004339	Neale B	UKBB	European	2017	0.01534	0.001732	8.176e-19	+	336474	0	336474	1	IVNT	Neale-B_UKBB_EUR_2017
rs8054556	rs8054556	chr16:29958216	chr16:29946895	A	G	rs4788197	chr16:29970834	chr16:29959513	A	G	1	0.94864	0.98777	Hip circumference	EFO_0005093	Neale B	UKBB	European	2017	0.02789	0.002413	6.903e-31	+	336601	0	336601	1	IVNT	Neale-B_UKBB_EUR_2017
rs8054556	rs8054556	chr16:29958216	chr16:29946895	A	G	rs4788197	chr16:29970834	chr16:29959513	A	G	1	0.94864	0.98777	Impedance of arm left	-	Neale B	UKBB	European	2017	-0.01546	0.001721	2.63e-19	-	331292	0	331292	1	IVNT	Neale-B_UKBB_EUR_2017
rs8054556	rs8054556	chr16:29958216	chr16:29946895	A	G	rs4788197	chr16:29970834	chr16:29959513	A	G	1	0.94864	0.98777	Impedance of arm right	-	Neale B	UKBB	European	2017	-0.0143	0.001714	7.279e-17	-	331279	0	331279	1	IVNT	Neale-B_UKBB_EUR_2017
rs8054556	rs8054556	chr16:29958216	chr16:29946895	A	G	rs4788197	chr16:29970834	chr16:29959513	A	G	1	0.94864	0.98777	Impedance of leg left	-	Neale B	UKBB	European	2017	-0.0218	0.002222	1.018e-22	-	331296	0	331296	1	IVNT	Neale-B_UKBB_EUR_2017
rs8054556	rs8054556	chr16:29958216	chr16:29946895	A	G	rs4788197	chr16:29970834	chr16:29959513	A	G	1	0.94864	0.98777	Impedance of leg right	-	Neale B	UKBB	European	2017	-0.0227	0.002205	7.545e-25	-	331301	0	331301	1	IVNT	Neale-B_UKBB_EUR_2017
rs8054556	rs8054556	chr16:29958216	chr16:29946895	A	G	rs4788197	chr16:29970834	chr16:29959513	A	G	1	0.94864	0.98777	Impedance of whole body	NCIT_C137923	Neale B	UKBB	European	2017	-0.01949	0.001858	9.706e-26	-	331284	0	331284	1	IVNT	Neale-B_UKBB_EUR_2017
rs8054556	rs8054556	chr16:29958216	chr16:29946895	A	G	rs4788197	chr16:29970834	chr16:29959513	A	G	1	0.94864	0.98777	Leg fat mass left	-	Neale B	UKBB	European	2017	0.0197	0.001926	1.552e-24	+	331275	0	331275	1	IVNT	Neale-B_UKBB_EUR_2017
rs8054556	rs8054556	chr16:29958216	chr16:29946895	A	G	rs4788197	chr16:29970834	chr16:29959513	A	G	1	0.94864	0.98777	Leg fat mass right	-	Neale B	UKBB	European	2017	0.01925	0.001949	5.092e-23	+	331293	0	331293	1	IVNT	Neale-B_UKBB_EUR_2017
rs8054556	rs8054556	chr16:29958216	chr16:29946895	A	G	rs4788197	chr16:29970834	chr16:29959513	A	G	1	0.94864	0.98777	Leg fat percentage left	NCIT_C139218	Neale B	UKBB	European	2017	0.009573	0.001524	3.364e-10	+	331278	0	331278	1	IVNT	Neale-B_UKBB_EUR_2017
rs8054556	rs8054556	chr16:29958216	chr16:29946895	A	G	rs4788197	chr16:29970834	chr16:29959513	A	G	1	0.94864	0.98777	Leg fat percentage right	NCIT_C139218	Neale B	UKBB	European	2017	0.00864	0.001544	2.186e-08	+	331296	0	331296	1	IVNT	Neale-B_UKBB_EUR_2017
rs8054556	rs8054556	chr16:29958216	chr16:29946895	A	G	rs4788197	chr16:29970834	chr16:29959513	A	G	1	0.94864	0.98777	Leg fat-free mass left	-	Neale B	UKBB	European	2017	0.02208	0.001605	4.554e-43	+	331258	0	331258	1	IVNT	Neale-B_UKBB_EUR_2017
rs8054556	rs8054556	chr16:29958216	chr16:29946895	A	G	rs4788197	chr16:29970834	chr16:29959513	A	G	1	0.94864	0.98777	Leg fat-free mass right	-	Neale B	UKBB	European	2017	0.02237	0.001604	3.384e-44	+	331285	0	331285	1	IVNT	Neale-B_UKBB_EUR_2017
rs8054556	rs8054556	chr16:29958216	chr16:29946895	A	G	rs4788197	chr16:29970834	chr16:29959513	A	G	1	0.94864	0.98777	Leg predicted mass left	-	Neale B	UKBB	European	2017	0.022	0.001594	2.436e-43	+	331253	0	331253	1	IVNT	Neale-B_UKBB_EUR_2017
rs8054556	rs8054556	chr16:29958216	chr16:29946895	A	G	rs4788197	chr16:29970834	chr16:29959513	A	G	1	0.94864	0.98777	Leg predicted mass right	-	Neale B	UKBB	European	2017	0.02211	0.001594	9.486e-44	+	331285	0	331285	1	IVNT	Neale-B_UKBB_EUR_2017
rs8054556	rs8054556	chr16:29958216	chr16:29946895	A	G	rs4788197	chr16:29970834	chr16:29959513	A	G	1	0.94864	0.98777	Nervous feelings	NCIT_C77965;NCIT_C125268	Neale B	UKBB	European	2017	-0.005894	0.001048	1.895e-08	-	328725	77767	250958	1	-	Neale-B_UKBB_EUR_2017
rs8054556	rs8054556	chr16:29958216	chr16:29946895	A	G	rs4788197	chr16:29970834	chr16:29959513	A	G	1	0.94864	0.98777	Number of incorrect matches in round	-	Neale B	UKBB	European	2017	-0.01465	0.002379	7.336e-10	-	336881	0	336881	1	IVNT	Neale-B_UKBB_EUR_2017
rs8054556	rs8054556	chr16:29958216	chr16:29946895	A	G	rs4788197	chr16:29970834	chr16:29959513	A	G	1	0.94864	0.98777	Trunk fat mass	EFO_0005409	Neale B	UKBB	European	2017	0.02482	0.002454	4.746e-24	+	331093	0	331093	1	IVNT	Neale-B_UKBB_EUR_2017
rs8054556	rs8054556	chr16:29958216	chr16:29946895	A	G	rs4788197	chr16:29970834	chr16:29959513	A	G	1	0.94864	0.98777	Trunk fat percentage	NCIT_C139218	Neale B	UKBB	European	2017	0.01512	0.00224	1.499e-11	+	331113	0	331113	1	IVNT	Neale-B_UKBB_EUR_2017
rs8054556	rs8054556	chr16:29958216	chr16:29946895	A	G	rs4788197	chr16:29970834	chr16:29959513	A	G	1	0.94864	0.98777	Trunk fat-free mass	-	Neale B	UKBB	European	2017	0.021	0.001535	1.384e-42	+	331030	0	331030	1	IVNT	Neale-B_UKBB_EUR_2017
rs8054556	rs8054556	chr16:29958216	chr16:29946895	A	G	rs4788197	chr16:29970834	chr16:29959513	A	G	1	0.94864	0.98777	Trunk predicted mass	-	Neale B	UKBB	European	2017	0.02091	0.00153	1.716e-42	+	330995	0	330995	1	IVNT	Neale-B_UKBB_EUR_2017
rs8054556	rs8054556	chr16:29958216	chr16:29946895	A	G	rs4788197	chr16:29970834	chr16:29959513	A	G	1	0.94864	0.98777	Waist circumference	EFO_0004342	Neale B	UKBB	European	2017	0.02684	0.002158	1.708e-35	+	336639	0	336639	1	IVNT	Neale-B_UKBB_EUR_2017
rs8054556	rs8054556	chr16:29958216	chr16:29946895	A	G	rs4788197	chr16:29970834	chr16:29959513	A	G	1	0.94864	0.98777	Weight	EFO_0004338	Neale B	UKBB	European	2017	0.02986	0.002129	1.117e-44	+	336227	0	336227	1	IVNT	Neale-B_UKBB_EUR_2017
rs8054556	rs8054556	chr16:29958216	chr16:29946895	A	G	rs4788197	chr16:29970834	chr16:29959513	A	G	1	0.94864	0.98777	Whole body fat mass	-	Neale B	UKBB	European	2017	0.02538	0.002378	1.392e-26	+	330762	0	330762	1	IVNT	Neale-B_UKBB_EUR_2017
rs8054556	rs8054556	chr16:29958216	chr16:29946895	A	G	rs4788197	chr16:29970834	chr16:29959513	A	G	1	0.94864	0.98777	Whole body fat-free mass	-	Neale B	UKBB	European	2017	0.02205	0.001541	2.044e-46	+	331291	0	331291	1	IVNT	Neale-B_UKBB_EUR_2017
rs8054556	rs8054556	chr16:29958216	chr16:29946895	A	G	rs4788197	chr16:29970834	chr16:29959513	A	G	1	0.94864	0.98777	Whole body water mass	-	Neale B	UKBB	European	2017	0.02225	0.001543	4.203e-47	+	331315	0	331315	1	IVNT	Neale-B_UKBB_EUR_2017
rs8054556	rs8054556	chr16:29958216	chr16:29946895	A	G	rs4788197	chr16:29970834	chr16:29959513	A	G	1	0.94864	0.98777	Schizophrenia	EFO_0000692	PGC	25056061	Mixed	2014	-0.0662	0.0108	8.457e-10	-	82315	35476	46839	49	log OR	PGC_Schizophrenia_Mixed_2014
rs8054556	rs8054556	chr16:29958216	chr16:29946895	A	G	rs4788198	chr16:29970835	chr16:29959514	T	C	1	0.94864	0.98777	Eosinophil count	EFO_0004586	Astle W	27863252	European	2016	-0.02182	0.003609	1.473e-09	-	173480	0	173480	2	-	Astle-W_Blood-Cell-Traits_EUR_2016
rs8054556	rs8054556	chr16:29958216	chr16:29946895	A	G	rs4788198	chr16:29970835	chr16:29959514	T	C	1	0.94864	0.98777	Eosinophil percentage of white cells	EFO_0004586	Astle W	27863252	European	2016	-0.01984	0.003605	3.689e-08	-	173480	0	173480	2	-	Astle-W_Blood-Cell-Traits_EUR_2016
rs8054556	rs8054556	chr16:29958216	chr16:29946895	A	G	rs4788198	chr16:29970835	chr16:29959514	T	C	1	0.94864	0.98777	Mean corpuscular hemoglobin	EFO_0004586	Astle W	27863252	European	2016	0.02599	0.003581	3.91e-13	+	173480	0	173480	2	-	Astle-W_Blood-Cell-Traits_EUR_2016
rs8054556	rs8054556	chr16:29958216	chr16:29946895	A	G	rs4788198	chr16:29970835	chr16:29959514	T	C	1	0.94864	0.98777	Mean corpuscular volume	EFO_0004586	Astle W	27863252	European	2016	0.0256	0.003571	7.546e-13	+	173480	0	173480	2	-	Astle-W_Blood-Cell-Traits_EUR_2016
rs8054556	rs8054556	chr16:29958216	chr16:29946895	A	G	rs4788198	chr16:29970835	chr16:29959514	T	C	1	0.94864	0.98777	Red blood cell count	EFO_0004586	Astle W	27863252	European	2016	-0.02271	0.003599	2.79e-10	-	173480	0	173480	2	-	Astle-W_Blood-Cell-Traits_EUR_2016
rs8054556	rs8054556	chr16:29958216	chr16:29946895	A	G	rs4788198	chr16:29970835	chr16:29959514	T	C	1	0.94864	0.98777	Sum eosinophil basophil counts	EFO_0004586	Astle W	27863252	European	2016	-0.01972	0.003613	4.789e-08	-	173480	0	173480	2	-	Astle-W_Blood-Cell-Traits_EUR_2016
rs8054556	rs8054556	chr16:29958216	chr16:29946895	A	G	rs4788198	chr16:29970835	chr16:29959514	T	C	1	0.94864	0.98777	Schizophrenia	EFO_0000692	PGC	25056061	Mixed	2014	-0.066	0.0108	1.007e-09	-	82315	35476	46839	49	log OR	PGC_Schizophrenia_Mixed_2014
rs8054556	rs8054556	chr16:29958216	chr16:29946895	A	G	rs12445982	chr16:29982484	chr16:29971163	A	G	1	0.93327	0.98766	Eosinophil count	EFO_0004586	Astle W	27863252	European	2016	-0.02281	0.003577	1.798e-10	-	173480	0	173480	2	-	Astle-W_Blood-Cell-Traits_EUR_2016
rs8054556	rs8054556	chr16:29958216	chr16:29946895	A	G	rs12445982	chr16:29982484	chr16:29971163	A	G	1	0.93327	0.98766	Eosinophil percentage of granulocytes	EFO_0004586	Astle W	27863252	European	2016	-0.02042	0.00359	1.283e-08	-	173480	0	173480	2	-	Astle-W_Blood-Cell-Traits_EUR_2016
rs8054556	rs8054556	chr16:29958216	chr16:29946895	A	G	rs12445982	chr16:29982484	chr16:29971163	A	G	1	0.93327	0.98766	Eosinophil percentage of white cells	EFO_0004586	Astle W	27863252	European	2016	-0.02089	0.003573	5.058e-09	-	173480	0	173480	2	-	Astle-W_Blood-Cell-Traits_EUR_2016
rs8054556	rs8054556	chr16:29958216	chr16:29946895	A	G	rs12445982	chr16:29982484	chr16:29971163	A	G	1	0.93327	0.98766	Mean corpuscular hemoglobin	EFO_0004586	Astle W	27863252	European	2016	0.0259	0.00355	2.94e-13	+	173480	0	173480	2	-	Astle-W_Blood-Cell-Traits_EUR_2016
rs8054556	rs8054556	chr16:29958216	chr16:29946895	A	G	rs12445982	chr16:29982484	chr16:29971163	A	G	1	0.93327	0.98766	Mean corpuscular volume	EFO_0004586	Astle W	27863252	European	2016	0.02574	0.00354	3.585e-13	+	173480	0	173480	2	-	Astle-W_Blood-Cell-Traits_EUR_2016
rs8054556	rs8054556	chr16:29958216	chr16:29946895	A	G	rs12445982	chr16:29982484	chr16:29971163	A	G	1	0.93327	0.98766	Red blood cell count	EFO_0004586	Astle W	27863252	European	2016	-0.02232	0.003567	3.941e-10	-	173480	0	173480	2	-	Astle-W_Blood-Cell-Traits_EUR_2016
rs8054556	rs8054556	chr16:29958216	chr16:29946895	A	G	rs12445982	chr16:29982484	chr16:29971163	A	G	1	0.93327	0.98766	Sum eosinophil basophil counts	EFO_0004586	Astle W	27863252	European	2016	-0.02095	0.003582	4.929e-09	-	173480	0	173480	2	-	Astle-W_Blood-Cell-Traits_EUR_2016
rs8054556	rs8054556	chr16:29958216	chr16:29946895	A	G	rs12445982	chr16:29982484	chr16:29971163	A	G	1	0.93327	0.98766	Schizophrenia	EFO_0000692	PGC	25056061	Mixed	2014	-0.0662	0.0106	4.439e-10	-	82315	35476	46839	49	log OR	PGC_Schizophrenia_Mixed_2014
rs8054556	rs8054556	chr16:29958216	chr16:29946895	A	G	rs9932702	chr16:29982961	chr16:29971640	T	C	1	0.93327	0.98766	Eosinophil count	EFO_0004586	Astle W	27863252	European	2016	-0.02288	0.003579	1.641e-10	-	173480	0	173480	2	-	Astle-W_Blood-Cell-Traits_EUR_2016
rs8054556	rs8054556	chr16:29958216	chr16:29946895	A	G	rs9932702	chr16:29982961	chr16:29971640	T	C	1	0.93327	0.98766	Eosinophil percentage of granulocytes	EFO_0004586	Astle W	27863252	European	2016	-0.02042	0.003592	1.313e-08	-	173480	0	173480	2	-	Astle-W_Blood-Cell-Traits_EUR_2016
rs8054556	rs8054556	chr16:29958216	chr16:29946895	A	G	rs9932702	chr16:29982961	chr16:29971640	T	C	1	0.93327	0.98766	Eosinophil percentage of white cells	EFO_0004586	Astle W	27863252	European	2016	-0.02089	0.003575	5.11e-09	-	173480	0	173480	2	-	Astle-W_Blood-Cell-Traits_EUR_2016
rs8054556	rs8054556	chr16:29958216	chr16:29946895	A	G	rs9932702	chr16:29982961	chr16:29971640	T	C	1	0.93327	0.98766	Mean corpuscular hemoglobin	EFO_0004586	Astle W	27863252	European	2016	0.02604	0.003552	2.289e-13	+	173480	0	173480	2	-	Astle-W_Blood-Cell-Traits_EUR_2016
rs8054556	rs8054556	chr16:29958216	chr16:29946895	A	G	rs9932702	chr16:29982961	chr16:29971640	T	C	1	0.93327	0.98766	Mean corpuscular volume	EFO_0004586	Astle W	27863252	European	2016	0.02584	0.003542	2.983e-13	+	173480	0	173480	2	-	Astle-W_Blood-Cell-Traits_EUR_2016
rs8054556	rs8054556	chr16:29958216	chr16:29946895	A	G	rs9932702	chr16:29982961	chr16:29971640	T	C	1	0.93327	0.98766	Red blood cell count	EFO_0004586	Astle W	27863252	European	2016	-0.02248	0.00357	3.039e-10	-	173480	0	173480	2	-	Astle-W_Blood-Cell-Traits_EUR_2016
rs8054556	rs8054556	chr16:29958216	chr16:29946895	A	G	rs9932702	chr16:29982961	chr16:29971640	T	C	1	0.93327	0.98766	Sum eosinophil basophil counts	EFO_0004586	Astle W	27863252	European	2016	-0.02106	0.003584	4.188e-09	-	173480	0	173480	2	-	Astle-W_Blood-Cell-Traits_EUR_2016
rs8054556	rs8054556	chr16:29958216	chr16:29946895	A	G	rs9932702	chr16:29982961	chr16:29971640	T	C	1	0.93327	0.98766	Alcohol intake frequency	HP_0001033;EFO_0004329;EFO_0007878	Neale B	UKBB	European	2017	0.02114	0.003565	3.029e-09	+	336965	0	336965	1	IVNT	Neale-B_UKBB_EUR_2017
rs8054556	rs8054556	chr16:29958216	chr16:29946895	A	G	rs9932702	chr16:29982961	chr16:29971640	T	C	1	0.93327	0.98766	Arm fat mass left	-	Neale B	UKBB	European	2017	0.02727	0.002388	3.439e-30	+	331164	0	331164	1	IVNT	Neale-B_UKBB_EUR_2017
rs8054556	rs8054556	chr16:29958216	chr16:29946895	A	G	rs9932702	chr16:29982961	chr16:29971640	T	C	1	0.93327	0.98766	Arm fat mass right	-	Neale B	UKBB	European	2017	0.02746	0.002388	1.285e-30	+	331226	0	331226	1	IVNT	Neale-B_UKBB_EUR_2017
rs8054556	rs8054556	chr16:29958216	chr16:29946895	A	G	rs9932702	chr16:29982961	chr16:29971640	T	C	1	0.93327	0.98766	Arm fat percentage left	NCIT_C139218	Neale B	UKBB	European	2017	0.01514	0.001845	2.302e-16	+	331198	0	331198	1	IVNT	Neale-B_UKBB_EUR_2017
rs8054556	rs8054556	chr16:29958216	chr16:29946895	A	G	rs9932702	chr16:29982961	chr16:29971640	T	C	1	0.93327	0.98766	Arm fat percentage right	NCIT_C139218	Neale B	UKBB	European	2017	0.01567	0.001853	2.788e-17	+	331249	0	331249	1	IVNT	Neale-B_UKBB_EUR_2017
rs8054556	rs8054556	chr16:29958216	chr16:29946895	A	G	rs9932702	chr16:29982961	chr16:29971640	T	C	1	0.93327	0.98766	Arm fat-free mass left	-	Neale B	UKBB	European	2017	0.02138	0.001549	2.547e-43	+	331159	0	331159	1	IVNT	Neale-B_UKBB_EUR_2017
rs8054556	rs8054556	chr16:29958216	chr16:29946895	A	G	rs9932702	chr16:29982961	chr16:29971640	T	C	1	0.93327	0.98766	Arm fat-free mass right	-	Neale B	UKBB	European	2017	0.02003	0.001518	9.865e-40	+	331221	0	331221	1	IVNT	Neale-B_UKBB_EUR_2017
rs8054556	rs8054556	chr16:29958216	chr16:29946895	A	G	rs9932702	chr16:29982961	chr16:29971640	T	C	1	0.93327	0.98766	Arm predicted mass left	-	Neale B	UKBB	European	2017	0.02134	0.001543	1.741e-43	+	331146	0	331146	1	IVNT	Neale-B_UKBB_EUR_2017
rs8054556	rs8054556	chr16:29958216	chr16:29946895	A	G	rs9932702	chr16:29982961	chr16:29971640	T	C	1	0.93327	0.98766	Arm predicted mass right	-	Neale B	UKBB	European	2017	0.01985	0.001513	2.667e-39	+	331216	0	331216	1	IVNT	Neale-B_UKBB_EUR_2017
rs8054556	rs8054556	chr16:29958216	chr16:29946895	A	G	rs9932702	chr16:29982961	chr16:29971640	T	C	1	0.93327	0.98766	Basal metabolic rate	EFO_0007777	Neale B	UKBB	European	2017	0.02353	0.001616	5.031e-48	+	331307	0	331307	1	IVNT	Neale-B_UKBB_EUR_2017
rs8054556	rs8054556	chr16:29958216	chr16:29946895	A	G	rs9932702	chr16:29982961	chr16:29971640	T	C	1	0.93327	0.98766	Body fat percentage	EFO_0007800	Neale B	UKBB	European	2017	0.01281	0.001869	6.996e-12	+	331117	0	331117	1	IVNT	Neale-B_UKBB_EUR_2017
rs8054556	rs8054556	chr16:29958216	chr16:29946895	A	G	rs9932702	chr16:29982961	chr16:29971640	T	C	1	0.93327	0.98766	Body mass index	EFO_0004340	Neale B	UKBB	European	2017	0.02584	0.00241	8.195e-27	+	336107	0	336107	1	IVNT	Neale-B_UKBB_EUR_2017
rs8054556	rs8054556	chr16:29958216	chr16:29946895	A	G	rs9932702	chr16:29982961	chr16:29971640	T	C	1	0.93327	0.98766	Comparative height size at age 10	NCIT_C106497;NCIT_C19666	Neale B	UKBB	European	2017	0.01277	0.001663	1.624e-14	+	332021	0	332021	1	IVNT	Neale-B_UKBB_EUR_2017
rs8054556	rs8054556	chr16:29958216	chr16:29946895	A	G	rs9932702	chr16:29982961	chr16:29971640	T	C	1	0.93327	0.98766	Height	EFO_0004339	Neale B	UKBB	European	2017	0.01516	0.001732	2.02e-18	+	336474	0	336474	1	IVNT	Neale-B_UKBB_EUR_2017
rs8054556	rs8054556	chr16:29958216	chr16:29946895	A	G	rs9932702	chr16:29982961	chr16:29971640	T	C	1	0.93327	0.98766	Hip circumference	EFO_0005093	Neale B	UKBB	European	2017	0.02742	0.002413	6.529e-30	+	336601	0	336601	1	IVNT	Neale-B_UKBB_EUR_2017
rs8054556	rs8054556	chr16:29958216	chr16:29946895	A	G	rs9932702	chr16:29982961	chr16:29971640	T	C	1	0.93327	0.98766	Impedance of arm left	-	Neale B	UKBB	European	2017	-0.0156	0.001721	1.237e-19	-	331292	0	331292	1	IVNT	Neale-B_UKBB_EUR_2017
rs8054556	rs8054556	chr16:29958216	chr16:29946895	A	G	rs9932702	chr16:29982961	chr16:29971640	T	C	1	0.93327	0.98766	Impedance of arm right	-	Neale B	UKBB	European	2017	-0.01435	0.001714	5.517e-17	-	331279	0	331279	1	IVNT	Neale-B_UKBB_EUR_2017
rs8054556	rs8054556	chr16:29958216	chr16:29946895	A	G	rs9932702	chr16:29982961	chr16:29971640	T	C	1	0.93327	0.98766	Impedance of leg left	-	Neale B	UKBB	European	2017	-0.022	0.002222	4.079e-23	-	331296	0	331296	1	IVNT	Neale-B_UKBB_EUR_2017
rs8054556	rs8054556	chr16:29958216	chr16:29946895	A	G	rs9932702	chr16:29982961	chr16:29971640	T	C	1	0.93327	0.98766	Impedance of leg right	-	Neale B	UKBB	European	2017	-0.02286	0.002205	3.527e-25	-	331301	0	331301	1	IVNT	Neale-B_UKBB_EUR_2017
rs8054556	rs8054556	chr16:29958216	chr16:29946895	A	G	rs9932702	chr16:29982961	chr16:29971640	T	C	1	0.93327	0.98766	Impedance of whole body	NCIT_C137923	Neale B	UKBB	European	2017	-0.01967	0.001858	3.491e-26	-	331284	0	331284	1	IVNT	Neale-B_UKBB_EUR_2017
rs8054556	rs8054556	chr16:29958216	chr16:29946895	A	G	rs9932702	chr16:29982961	chr16:29971640	T	C	1	0.93327	0.98766	Leg fat mass left	-	Neale B	UKBB	European	2017	0.01937	0.001926	8.824e-24	+	331275	0	331275	1	IVNT	Neale-B_UKBB_EUR_2017
rs8054556	rs8054556	chr16:29958216	chr16:29946895	A	G	rs9932702	chr16:29982961	chr16:29971640	T	C	1	0.93327	0.98766	Leg fat mass right	-	Neale B	UKBB	European	2017	0.01893	0.001948	2.544e-22	+	331293	0	331293	1	IVNT	Neale-B_UKBB_EUR_2017
rs8054556	rs8054556	chr16:29958216	chr16:29946895	A	G	rs9932702	chr16:29982961	chr16:29971640	T	C	1	0.93327	0.98766	Leg fat percentage left	NCIT_C139218	Neale B	UKBB	European	2017	0.009334	0.001524	9.079e-10	+	331278	0	331278	1	IVNT	Neale-B_UKBB_EUR_2017
rs8054556	rs8054556	chr16:29958216	chr16:29946895	A	G	rs9932702	chr16:29982961	chr16:29971640	T	C	1	0.93327	0.98766	Leg fat-free mass left	-	Neale B	UKBB	European	2017	0.02188	0.001604	2.452e-42	+	331258	0	331258	1	IVNT	Neale-B_UKBB_EUR_2017
rs8054556	rs8054556	chr16:29958216	chr16:29946895	A	G	rs9932702	chr16:29982961	chr16:29971640	T	C	1	0.93327	0.98766	Leg fat-free mass right	-	Neale B	UKBB	European	2017	0.0222	0.001604	1.498e-43	+	331285	0	331285	1	IVNT	Neale-B_UKBB_EUR_2017
rs8054556	rs8054556	chr16:29958216	chr16:29946895	A	G	rs9932702	chr16:29982961	chr16:29971640	T	C	1	0.93327	0.98766	Leg predicted mass left	-	Neale B	UKBB	European	2017	0.02181	0.001594	1.263e-42	+	331253	0	331253	1	IVNT	Neale-B_UKBB_EUR_2017
rs8054556	rs8054556	chr16:29958216	chr16:29946895	A	G	rs9932702	chr16:29982961	chr16:29971640	T	C	1	0.93327	0.98766	Leg predicted mass right	-	Neale B	UKBB	European	2017	0.02192	0.001593	4.575e-43	+	331285	0	331285	1	IVNT	Neale-B_UKBB_EUR_2017
rs8054556	rs8054556	chr16:29958216	chr16:29946895	A	G	rs9932702	chr16:29982961	chr16:29971640	T	C	1	0.93327	0.98766	Nervous feelings	NCIT_C77965;NCIT_C125268	Neale B	UKBB	European	2017	-0.005848	0.001048	2.429e-08	-	328725	77767	250958	1	-	Neale-B_UKBB_EUR_2017
rs8054556	rs8054556	chr16:29958216	chr16:29946895	A	G	rs9932702	chr16:29982961	chr16:29971640	T	C	1	0.93327	0.98766	Number of incorrect matches in round	-	Neale B	UKBB	European	2017	-0.01484	0.002379	4.467e-10	-	336881	0	336881	1	IVNT	Neale-B_UKBB_EUR_2017
rs8054556	rs8054556	chr16:29958216	chr16:29946895	A	G	rs9932702	chr16:29982961	chr16:29971640	T	C	1	0.93327	0.98766	Trunk fat mass	EFO_0005409	Neale B	UKBB	European	2017	0.02429	0.002454	4.269e-23	+	331093	0	331093	1	IVNT	Neale-B_UKBB_EUR_2017
rs8054556	rs8054556	chr16:29958216	chr16:29946895	A	G	rs9932702	chr16:29982961	chr16:29971640	T	C	1	0.93327	0.98766	Trunk fat percentage	NCIT_C139218	Neale B	UKBB	European	2017	0.01458	0.00224	7.485e-11	+	331113	0	331113	1	IVNT	Neale-B_UKBB_EUR_2017
rs8054556	rs8054556	chr16:29958216	chr16:29946895	A	G	rs9932702	chr16:29982961	chr16:29971640	T	C	1	0.93327	0.98766	Trunk fat-free mass	-	Neale B	UKBB	European	2017	0.02087	0.001535	4.21e-42	+	331030	0	331030	1	IVNT	Neale-B_UKBB_EUR_2017
rs8054556	rs8054556	chr16:29958216	chr16:29946895	A	G	rs9932702	chr16:29982961	chr16:29971640	T	C	1	0.93327	0.98766	Trunk predicted mass	-	Neale B	UKBB	European	2017	0.02078	0.00153	5.243e-42	+	330995	0	330995	1	IVNT	Neale-B_UKBB_EUR_2017
rs8054556	rs8054556	chr16:29958216	chr16:29946895	A	G	rs9932702	chr16:29982961	chr16:29971640	T	C	1	0.93327	0.98766	Waist circumference	EFO_0004342	Neale B	UKBB	European	2017	0.02651	0.002158	1.103e-34	+	336639	0	336639	1	IVNT	Neale-B_UKBB_EUR_2017
rs8054556	rs8054556	chr16:29958216	chr16:29946895	A	G	rs9932702	chr16:29982961	chr16:29971640	T	C	1	0.93327	0.98766	Weight	EFO_0004338	Neale B	UKBB	European	2017	0.02954	0.002129	9.379e-44	+	336227	0	336227	1	IVNT	Neale-B_UKBB_EUR_2017
rs8054556	rs8054556	chr16:29958216	chr16:29946895	A	G	rs9932702	chr16:29982961	chr16:29971640	T	C	1	0.93327	0.98766	Whole body fat mass	-	Neale B	UKBB	European	2017	0.02489	0.002378	1.219e-25	+	330762	0	330762	1	IVNT	Neale-B_UKBB_EUR_2017
rs8054556	rs8054556	chr16:29958216	chr16:29946895	A	G	rs9932702	chr16:29982961	chr16:29971640	T	C	1	0.93327	0.98766	Whole body fat-free mass	-	Neale B	UKBB	European	2017	0.02188	0.001541	9.637e-46	+	331291	0	331291	1	IVNT	Neale-B_UKBB_EUR_2017
rs8054556	rs8054556	chr16:29958216	chr16:29946895	A	G	rs9932702	chr16:29982961	chr16:29971640	T	C	1	0.93327	0.98766	Whole body water mass	-	Neale B	UKBB	European	2017	0.02208	0.001543	1.955e-46	+	331315	0	331315	1	IVNT	Neale-B_UKBB_EUR_2017
rs8054556	rs8054556	chr16:29958216	chr16:29946895	A	G	rs9932702	chr16:29982961	chr16:29971640	T	C	1	0.93327	0.98766	Schizophrenia	EFO_0000692	PGC	25056061	Mixed	2014	-0.0661	0.0106	4.361e-10	-	82315	35476	46839	49	log OR	PGC_Schizophrenia_Mixed_2014
rs8054556	rs8054556	chr16:29958216	chr16:29946895	A	G	rs9932196	chr16:29983119	chr16:29971798	T	G	1	0.93327	0.98766	Eosinophil count	EFO_0004586	Astle W	27863252	European	2016	-0.02293	0.00358	1.497e-10	-	173480	0	173480	2	-	Astle-W_Blood-Cell-Traits_EUR_2016
rs8054556	rs8054556	chr16:29958216	chr16:29946895	A	G	rs9932196	chr16:29983119	chr16:29971798	T	G	1	0.93327	0.98766	Eosinophil percentage of granulocytes	EFO_0004586	Astle W	27863252	European	2016	-0.0204	0.003593	1.365e-08	-	173480	0	173480	2	-	Astle-W_Blood-Cell-Traits_EUR_2016
rs8054556	rs8054556	chr16:29958216	chr16:29946895	A	G	rs9932196	chr16:29983119	chr16:29971798	T	G	1	0.93327	0.98766	Eosinophil percentage of white cells	EFO_0004586	Astle W	27863252	European	2016	-0.02085	0.003576	5.482e-09	-	173480	0	173480	2	-	Astle-W_Blood-Cell-Traits_EUR_2016
rs8054556	rs8054556	chr16:29958216	chr16:29946895	A	G	rs9932196	chr16:29983119	chr16:29971798	T	G	1	0.93327	0.98766	Mean corpuscular hemoglobin	EFO_0004586	Astle W	27863252	European	2016	0.02622	0.003552	1.577e-13	+	173480	0	173480	2	-	Astle-W_Blood-Cell-Traits_EUR_2016
rs8054556	rs8054556	chr16:29958216	chr16:29946895	A	G	rs9932196	chr16:29983119	chr16:29971798	T	G	1	0.93327	0.98766	Mean corpuscular volume	EFO_0004586	Astle W	27863252	European	2016	0.02577	0.003543	3.469e-13	+	173480	0	173480	2	-	Astle-W_Blood-Cell-Traits_EUR_2016
rs8054556	rs8054556	chr16:29958216	chr16:29946895	A	G	rs9932196	chr16:29983119	chr16:29971798	T	G	1	0.93327	0.98766	Red blood cell count	EFO_0004586	Astle W	27863252	European	2016	-0.02242	0.00357	3.375e-10	-	173480	0	173480	2	-	Astle-W_Blood-Cell-Traits_EUR_2016
rs8054556	rs8054556	chr16:29958216	chr16:29946895	A	G	rs9932196	chr16:29983119	chr16:29971798	T	G	1	0.93327	0.98766	Sum eosinophil basophil counts	EFO_0004586	Astle W	27863252	European	2016	-0.02119	0.003584	3.402e-09	-	173480	0	173480	2	-	Astle-W_Blood-Cell-Traits_EUR_2016
rs8054556	rs8054556	chr16:29958216	chr16:29946895	A	G	rs9932196	chr16:29983119	chr16:29971798	T	G	1	0.93327	0.98766	Alcohol intake frequency	HP_0001033;EFO_0004329;EFO_0007878	Neale B	UKBB	European	2017	0.02105	0.003565	3.522e-09	+	336965	0	336965	1	IVNT	Neale-B_UKBB_EUR_2017
rs8054556	rs8054556	chr16:29958216	chr16:29946895	A	G	rs9932196	chr16:29983119	chr16:29971798	T	G	1	0.93327	0.98766	Arm fat mass left	-	Neale B	UKBB	European	2017	0.02732	0.002388	2.646e-30	+	331164	0	331164	1	IVNT	Neale-B_UKBB_EUR_2017
rs8054556	rs8054556	chr16:29958216	chr16:29946895	A	G	rs9932196	chr16:29983119	chr16:29971798	T	G	1	0.93327	0.98766	Arm fat mass right	-	Neale B	UKBB	European	2017	0.02753	0.002388	9.45e-31	+	331226	0	331226	1	IVNT	Neale-B_UKBB_EUR_2017
rs8054556	rs8054556	chr16:29958216	chr16:29946895	A	G	rs9932196	chr16:29983119	chr16:29971798	T	G	1	0.93327	0.98766	Arm fat percentage left	NCIT_C139218	Neale B	UKBB	European	2017	0.0152	0.001845	1.701e-16	+	331198	0	331198	1	IVNT	Neale-B_UKBB_EUR_2017
rs8054556	rs8054556	chr16:29958216	chr16:29946895	A	G	rs9932196	chr16:29983119	chr16:29971798	T	G	1	0.93327	0.98766	Arm fat percentage right	NCIT_C139218	Neale B	UKBB	European	2017	0.01575	0.001853	1.938e-17	+	331249	0	331249	1	IVNT	Neale-B_UKBB_EUR_2017
rs8054556	rs8054556	chr16:29958216	chr16:29946895	A	G	rs9932196	chr16:29983119	chr16:29971798	T	G	1	0.93327	0.98766	Arm fat-free mass left	-	Neale B	UKBB	European	2017	0.02135	0.001549	3.211e-43	+	331159	0	331159	1	IVNT	Neale-B_UKBB_EUR_2017
rs8054556	rs8054556	chr16:29958216	chr16:29946895	A	G	rs9932196	chr16:29983119	chr16:29971798	T	G	1	0.93327	0.98766	Arm fat-free mass right	-	Neale B	UKBB	European	2017	0.02	0.001518	1.264e-39	+	331221	0	331221	1	IVNT	Neale-B_UKBB_EUR_2017
rs8054556	rs8054556	chr16:29958216	chr16:29946895	A	G	rs9932196	chr16:29983119	chr16:29971798	T	G	1	0.93327	0.98766	Arm predicted mass left	-	Neale B	UKBB	European	2017	0.02133	0.001543	2.013e-43	+	331146	0	331146	1	IVNT	Neale-B_UKBB_EUR_2017
rs8054556	rs8054556	chr16:29958216	chr16:29946895	A	G	rs9932196	chr16:29983119	chr16:29971798	T	G	1	0.93327	0.98766	Arm predicted mass right	-	Neale B	UKBB	European	2017	0.01982	0.001513	3.437e-39	+	331216	0	331216	1	IVNT	Neale-B_UKBB_EUR_2017
rs8054556	rs8054556	chr16:29958216	chr16:29946895	A	G	rs9932196	chr16:29983119	chr16:29971798	T	G	1	0.93327	0.98766	Basal metabolic rate	EFO_0007777	Neale B	UKBB	European	2017	0.02351	0.001616	5.612e-48	+	331307	0	331307	1	IVNT	Neale-B_UKBB_EUR_2017
rs8054556	rs8054556	chr16:29958216	chr16:29946895	A	G	rs9932196	chr16:29983119	chr16:29971798	T	G	1	0.93327	0.98766	Body fat percentage	EFO_0007800	Neale B	UKBB	European	2017	0.01288	0.001869	5.389e-12	+	331117	0	331117	1	IVNT	Neale-B_UKBB_EUR_2017
rs8054556	rs8054556	chr16:29958216	chr16:29946895	A	G	rs9932196	chr16:29983119	chr16:29971798	T	G	1	0.93327	0.98766	Body mass index	EFO_0004340	Neale B	UKBB	European	2017	0.02589	0.00241	6.533e-27	+	336107	0	336107	1	IVNT	Neale-B_UKBB_EUR_2017
rs8054556	rs8054556	chr16:29958216	chr16:29946895	A	G	rs9932196	chr16:29983119	chr16:29971798	T	G	1	0.93327	0.98766	Comparative height size at age 10	NCIT_C106497;NCIT_C19666	Neale B	UKBB	European	2017	0.01269	0.001663	2.348e-14	+	332021	0	332021	1	IVNT	Neale-B_UKBB_EUR_2017
rs8054556	rs8054556	chr16:29958216	chr16:29946895	A	G	rs9932196	chr16:29983119	chr16:29971798	T	G	1	0.93327	0.98766	Height	EFO_0004339	Neale B	UKBB	European	2017	0.01511	0.001732	2.675e-18	+	336474	0	336474	1	IVNT	Neale-B_UKBB_EUR_2017
rs8054556	rs8054556	chr16:29958216	chr16:29946895	A	G	rs9932196	chr16:29983119	chr16:29971798	T	G	1	0.93327	0.98766	Hip circumference	EFO_0005093	Neale B	UKBB	European	2017	0.02747	0.002413	5.001e-30	+	336601	0	336601	1	IVNT	Neale-B_UKBB_EUR_2017
rs8054556	rs8054556	chr16:29958216	chr16:29946895	A	G	rs9932196	chr16:29983119	chr16:29971798	T	G	1	0.93327	0.98766	Impedance of arm left	-	Neale B	UKBB	European	2017	-0.01556	0.001721	1.596e-19	-	331292	0	331292	1	IVNT	Neale-B_UKBB_EUR_2017
rs8054556	rs8054556	chr16:29958216	chr16:29946895	A	G	rs9932196	chr16:29983119	chr16:29971798	T	G	1	0.93327	0.98766	Impedance of arm right	-	Neale B	UKBB	European	2017	-0.01428	0.001714	8.134e-17	-	331279	0	331279	1	IVNT	Neale-B_UKBB_EUR_2017
rs8054556	rs8054556	chr16:29958216	chr16:29946895	A	G	rs9932196	chr16:29983119	chr16:29971798	T	G	1	0.93327	0.98766	Impedance of leg left	-	Neale B	UKBB	European	2017	-0.02199	0.002222	4.266e-23	-	331296	0	331296	1	IVNT	Neale-B_UKBB_EUR_2017
rs8054556	rs8054556	chr16:29958216	chr16:29946895	A	G	rs9932196	chr16:29983119	chr16:29971798	T	G	1	0.93327	0.98766	Impedance of leg right	-	Neale B	UKBB	European	2017	-0.02282	0.002205	4.309e-25	-	331301	0	331301	1	IVNT	Neale-B_UKBB_EUR_2017
rs8054556	rs8054556	chr16:29958216	chr16:29946895	A	G	rs9932196	chr16:29983119	chr16:29971798	T	G	1	0.93327	0.98766	Impedance of whole body	NCIT_C137923	Neale B	UKBB	European	2017	-0.01964	0.001858	4.264e-26	-	331284	0	331284	1	IVNT	Neale-B_UKBB_EUR_2017
rs8054556	rs8054556	chr16:29958216	chr16:29946895	A	G	rs9932196	chr16:29983119	chr16:29971798	T	G	1	0.93327	0.98766	Leg fat mass left	-	Neale B	UKBB	European	2017	0.01939	0.001926	7.643e-24	+	331275	0	331275	1	IVNT	Neale-B_UKBB_EUR_2017
rs8054556	rs8054556	chr16:29958216	chr16:29946895	A	G	rs9932196	chr16:29983119	chr16:29971798	T	G	1	0.93327	0.98766	Leg fat mass right	-	Neale B	UKBB	European	2017	0.01896	0.001948	2.189e-22	+	331293	0	331293	1	IVNT	Neale-B_UKBB_EUR_2017
rs8054556	rs8054556	chr16:29958216	chr16:29946895	A	G	rs9932196	chr16:29983119	chr16:29971798	T	G	1	0.93327	0.98766	Leg fat percentage left	NCIT_C139218	Neale B	UKBB	European	2017	0.009351	0.001524	8.447e-10	+	331278	0	331278	1	IVNT	Neale-B_UKBB_EUR_2017
rs8054556	rs8054556	chr16:29958216	chr16:29946895	A	G	rs9932196	chr16:29983119	chr16:29971798	T	G	1	0.93327	0.98766	Leg fat percentage right	NCIT_C139218	Neale B	UKBB	European	2017	0.008442	0.001543	4.524e-08	+	331296	0	331296	1	IVNT	Neale-B_UKBB_EUR_2017
rs8054556	rs8054556	chr16:29958216	chr16:29946895	A	G	rs9932196	chr16:29983119	chr16:29971798	T	G	1	0.93327	0.98766	Leg fat-free mass left	-	Neale B	UKBB	European	2017	0.02188	0.001604	2.487e-42	+	331258	0	331258	1	IVNT	Neale-B_UKBB_EUR_2017
rs8054556	rs8054556	chr16:29958216	chr16:29946895	A	G	rs9932196	chr16:29983119	chr16:29971798	T	G	1	0.93327	0.98766	Leg fat-free mass right	-	Neale B	UKBB	European	2017	0.02218	0.001604	1.809e-43	+	331285	0	331285	1	IVNT	Neale-B_UKBB_EUR_2017
rs8054556	rs8054556	chr16:29958216	chr16:29946895	A	G	rs9932196	chr16:29983119	chr16:29971798	T	G	1	0.93327	0.98766	Leg predicted mass left	-	Neale B	UKBB	European	2017	0.0218	0.001594	1.309e-42	+	331253	0	331253	1	IVNT	Neale-B_UKBB_EUR_2017
rs8054556	rs8054556	chr16:29958216	chr16:29946895	A	G	rs9932196	chr16:29983119	chr16:29971798	T	G	1	0.93327	0.98766	Leg predicted mass right	-	Neale B	UKBB	European	2017	0.02191	0.001593	5.355e-43	+	331285	0	331285	1	IVNT	Neale-B_UKBB_EUR_2017
rs8054556	rs8054556	chr16:29958216	chr16:29946895	A	G	rs9932196	chr16:29983119	chr16:29971798	T	G	1	0.93327	0.98766	Nervous feelings	NCIT_C77965;NCIT_C125268	Neale B	UKBB	European	2017	-0.005846	0.001048	2.451e-08	-	328725	77767	250958	1	-	Neale-B_UKBB_EUR_2017
rs8054556	rs8054556	chr16:29958216	chr16:29946895	A	G	rs9932196	chr16:29983119	chr16:29971798	T	G	1	0.93327	0.98766	Number of incorrect matches in round	-	Neale B	UKBB	European	2017	-0.0149	0.002379	3.722e-10	-	336881	0	336881	1	IVNT	Neale-B_UKBB_EUR_2017
rs8054556	rs8054556	chr16:29958216	chr16:29946895	A	G	rs9932196	chr16:29983119	chr16:29971798	T	G	1	0.93327	0.98766	Trunk fat mass	EFO_0005409	Neale B	UKBB	European	2017	0.02434	0.002454	3.359e-23	+	331093	0	331093	1	IVNT	Neale-B_UKBB_EUR_2017
rs8054556	rs8054556	chr16:29958216	chr16:29946895	A	G	rs9932196	chr16:29983119	chr16:29971798	T	G	1	0.93327	0.98766	Trunk fat percentage	NCIT_C139218	Neale B	UKBB	European	2017	0.01465	0.00224	6.134e-11	+	331113	0	331113	1	IVNT	Neale-B_UKBB_EUR_2017
rs8054556	rs8054556	chr16:29958216	chr16:29946895	A	G	rs9932196	chr16:29983119	chr16:29971798	T	G	1	0.93327	0.98766	Trunk fat-free mass	-	Neale B	UKBB	European	2017	0.02086	0.001535	4.768e-42	+	331030	0	331030	1	IVNT	Neale-B_UKBB_EUR_2017
rs8054556	rs8054556	chr16:29958216	chr16:29946895	A	G	rs9932196	chr16:29983119	chr16:29971798	T	G	1	0.93327	0.98766	Trunk predicted mass	-	Neale B	UKBB	European	2017	0.02076	0.00153	5.907e-42	+	330995	0	330995	1	IVNT	Neale-B_UKBB_EUR_2017
rs8054556	rs8054556	chr16:29958216	chr16:29946895	A	G	rs9932196	chr16:29983119	chr16:29971798	T	G	1	0.93327	0.98766	Waist circumference	EFO_0004342	Neale B	UKBB	European	2017	0.0266	0.002158	6.441e-35	+	336639	0	336639	1	IVNT	Neale-B_UKBB_EUR_2017
rs8054556	rs8054556	chr16:29958216	chr16:29946895	A	G	rs9932196	chr16:29983119	chr16:29971798	T	G	1	0.93327	0.98766	Weight	EFO_0004338	Neale B	UKBB	European	2017	0.02955	0.002129	8.56e-44	+	336227	0	336227	1	IVNT	Neale-B_UKBB_EUR_2017
rs8054556	rs8054556	chr16:29958216	chr16:29946895	A	G	rs9932196	chr16:29983119	chr16:29971798	T	G	1	0.93327	0.98766	Whole body fat mass	-	Neale B	UKBB	European	2017	0.02495	0.002378	9.104e-26	+	330762	0	330762	1	IVNT	Neale-B_UKBB_EUR_2017
rs8054556	rs8054556	chr16:29958216	chr16:29946895	A	G	rs9932196	chr16:29983119	chr16:29971798	T	G	1	0.93327	0.98766	Whole body fat-free mass	-	Neale B	UKBB	European	2017	0.02186	0.001541	1.104e-45	+	331291	0	331291	1	IVNT	Neale-B_UKBB_EUR_2017
rs8054556	rs8054556	chr16:29958216	chr16:29946895	A	G	rs9932196	chr16:29983119	chr16:29971798	T	G	1	0.93327	0.98766	Whole body water mass	-	Neale B	UKBB	European	2017	0.02207	0.001543	2.224e-46	+	331315	0	331315	1	IVNT	Neale-B_UKBB_EUR_2017
rs8054556	rs8054556	chr16:29958216	chr16:29946895	A	G	rs9932196	chr16:29983119	chr16:29971798	T	G	1	0.93327	0.98766	Schizophrenia	EFO_0000692	PGC	25056061	Mixed	2014	-0.0663	0.0106	3.795e-10	-	82315	35476	46839	49	log OR	PGC_Schizophrenia_Mixed_2014
rs8054556	rs8054556	chr16:29958216	chr16:29946895	A	G	rs9925102	chr16:29983148	chr16:29971827	C	T	1	0.93327	0.98766	Eosinophil count	EFO_0004586	Astle W	27863252	European	2016	-0.02291	0.003579	1.537e-10	-	173480	0	173480	2	-	Astle-W_Blood-Cell-Traits_EUR_2016
rs8054556	rs8054556	chr16:29958216	chr16:29946895	A	G	rs9925102	chr16:29983148	chr16:29971827	C	T	1	0.93327	0.98766	Eosinophil percentage of granulocytes	EFO_0004586	Astle W	27863252	European	2016	-0.02046	0.003592	1.226e-08	-	173480	0	173480	2	-	Astle-W_Blood-Cell-Traits_EUR_2016
rs8054556	rs8054556	chr16:29958216	chr16:29946895	A	G	rs9925102	chr16:29983148	chr16:29971827	C	T	1	0.93327	0.98766	Eosinophil percentage of white cells	EFO_0004586	Astle W	27863252	European	2016	-0.02091	0.003575	4.919e-09	-	173480	0	173480	2	-	Astle-W_Blood-Cell-Traits_EUR_2016
rs8054556	rs8054556	chr16:29958216	chr16:29946895	A	G	rs9925102	chr16:29983148	chr16:29971827	C	T	1	0.93327	0.98766	Mean corpuscular hemoglobin	EFO_0004586	Astle W	27863252	European	2016	0.02595	0.003551	2.723e-13	+	173480	0	173480	2	-	Astle-W_Blood-Cell-Traits_EUR_2016
rs8054556	rs8054556	chr16:29958216	chr16:29946895	A	G	rs9925102	chr16:29983148	chr16:29971827	C	T	1	0.93327	0.98766	Mean corpuscular volume	EFO_0004586	Astle W	27863252	European	2016	0.02567	0.003542	4.26e-13	+	173480	0	173480	2	-	Astle-W_Blood-Cell-Traits_EUR_2016
rs8054556	rs8054556	chr16:29958216	chr16:29946895	A	G	rs9925102	chr16:29983148	chr16:29971827	C	T	1	0.93327	0.98766	Red blood cell count	EFO_0004586	Astle W	27863252	European	2016	-0.02231	0.003569	4.087e-10	-	173480	0	173480	2	-	Astle-W_Blood-Cell-Traits_EUR_2016
rs8054556	rs8054556	chr16:29958216	chr16:29946895	A	G	rs9925102	chr16:29983148	chr16:29971827	C	T	1	0.93327	0.98766	Sum eosinophil basophil counts	EFO_0004586	Astle W	27863252	European	2016	-0.02107	0.003583	4.125e-09	-	173480	0	173480	2	-	Astle-W_Blood-Cell-Traits_EUR_2016
rs8054556	rs8054556	chr16:29958216	chr16:29946895	A	G	rs9925102	chr16:29983148	chr16:29971827	C	T	1	0.93327	0.98766	Alcohol intake frequency	HP_0001033;EFO_0004329;EFO_0007878	Neale B	UKBB	European	2017	0.0211	0.003565	3.223e-09	+	336965	0	336965	1	IVNT	Neale-B_UKBB_EUR_2017
rs8054556	rs8054556	chr16:29958216	chr16:29946895	A	G	rs9925102	chr16:29983148	chr16:29971827	C	T	1	0.93327	0.98766	Arm fat mass left	-	Neale B	UKBB	European	2017	0.02724	0.002388	4.044e-30	+	331164	0	331164	1	IVNT	Neale-B_UKBB_EUR_2017
rs8054556	rs8054556	chr16:29958216	chr16:29946895	A	G	rs9925102	chr16:29983148	chr16:29971827	C	T	1	0.93327	0.98766	Arm fat mass right	-	Neale B	UKBB	European	2017	0.02744	0.002388	1.477e-30	+	331226	0	331226	1	IVNT	Neale-B_UKBB_EUR_2017
rs8054556	rs8054556	chr16:29958216	chr16:29946895	A	G	rs9925102	chr16:29983148	chr16:29971827	C	T	1	0.93327	0.98766	Arm fat percentage left	NCIT_C139218	Neale B	UKBB	European	2017	0.01512	0.001845	2.511e-16	+	331198	0	331198	1	IVNT	Neale-B_UKBB_EUR_2017
rs8054556	rs8054556	chr16:29958216	chr16:29946895	A	G	rs9925102	chr16:29983148	chr16:29971827	C	T	1	0.93327	0.98766	Arm fat percentage right	NCIT_C139218	Neale B	UKBB	European	2017	0.01565	0.001853	3.02e-17	+	331249	0	331249	1	IVNT	Neale-B_UKBB_EUR_2017
rs8054556	rs8054556	chr16:29958216	chr16:29946895	A	G	rs9925102	chr16:29983148	chr16:29971827	C	T	1	0.93327	0.98766	Arm fat-free mass left	-	Neale B	UKBB	European	2017	0.02136	0.001549	3.13e-43	+	331159	0	331159	1	IVNT	Neale-B_UKBB_EUR_2017
rs8054556	rs8054556	chr16:29958216	chr16:29946895	A	G	rs9925102	chr16:29983148	chr16:29971827	C	T	1	0.93327	0.98766	Arm fat-free mass right	-	Neale B	UKBB	European	2017	0.02001	0.001518	1.213e-39	+	331221	0	331221	1	IVNT	Neale-B_UKBB_EUR_2017
rs8054556	rs8054556	chr16:29958216	chr16:29946895	A	G	rs9925102	chr16:29983148	chr16:29971827	C	T	1	0.93327	0.98766	Arm predicted mass left	-	Neale B	UKBB	European	2017	0.02132	0.001543	2.108e-43	+	331146	0	331146	1	IVNT	Neale-B_UKBB_EUR_2017
rs8054556	rs8054556	chr16:29958216	chr16:29946895	A	G	rs9925102	chr16:29983148	chr16:29971827	C	T	1	0.93327	0.98766	Arm predicted mass right	-	Neale B	UKBB	European	2017	0.01983	0.001513	3.203e-39	+	331216	0	331216	1	IVNT	Neale-B_UKBB_EUR_2017
rs8054556	rs8054556	chr16:29958216	chr16:29946895	A	G	rs9925102	chr16:29983148	chr16:29971827	C	T	1	0.93327	0.98766	Basal metabolic rate	EFO_0007777	Neale B	UKBB	European	2017	0.0235	0.001616	6.214e-48	+	331307	0	331307	1	IVNT	Neale-B_UKBB_EUR_2017
rs8054556	rs8054556	chr16:29958216	chr16:29946895	A	G	rs9925102	chr16:29983148	chr16:29971827	C	T	1	0.93327	0.98766	Body fat percentage	EFO_0007800	Neale B	UKBB	European	2017	0.0128	0.001869	7.477e-12	+	331117	0	331117	1	IVNT	Neale-B_UKBB_EUR_2017
rs8054556	rs8054556	chr16:29958216	chr16:29946895	A	G	rs9925102	chr16:29983148	chr16:29971827	C	T	1	0.93327	0.98766	Body mass index	EFO_0004340	Neale B	UKBB	European	2017	0.02581	0.00241	9.331e-27	+	336107	0	336107	1	IVNT	Neale-B_UKBB_EUR_2017
rs8054556	rs8054556	chr16:29958216	chr16:29946895	A	G	rs9925102	chr16:29983148	chr16:29971827	C	T	1	0.93327	0.98766	Comparative height size at age 10	NCIT_C106497;NCIT_C19666	Neale B	UKBB	European	2017	0.01276	0.001664	1.731e-14	+	332021	0	332021	1	IVNT	Neale-B_UKBB_EUR_2017
rs8054556	rs8054556	chr16:29958216	chr16:29946895	A	G	rs9925102	chr16:29983148	chr16:29971827	C	T	1	0.93327	0.98766	Height	EFO_0004339	Neale B	UKBB	European	2017	0.01515	0.001732	2.186e-18	+	336474	0	336474	1	IVNT	Neale-B_UKBB_EUR_2017
rs8054556	rs8054556	chr16:29958216	chr16:29946895	A	G	rs9925102	chr16:29983148	chr16:29971827	C	T	1	0.93327	0.98766	Hip circumference	EFO_0005093	Neale B	UKBB	European	2017	0.02738	0.002413	7.698e-30	+	336601	0	336601	1	IVNT	Neale-B_UKBB_EUR_2017
rs8054556	rs8054556	chr16:29958216	chr16:29946895	A	G	rs9925102	chr16:29983148	chr16:29971827	C	T	1	0.93327	0.98766	Impedance of arm left	-	Neale B	UKBB	European	2017	-0.01559	0.001721	1.353e-19	-	331292	0	331292	1	IVNT	Neale-B_UKBB_EUR_2017
rs8054556	rs8054556	chr16:29958216	chr16:29946895	A	G	rs9925102	chr16:29983148	chr16:29971827	C	T	1	0.93327	0.98766	Impedance of arm right	-	Neale B	UKBB	European	2017	-0.01434	0.001714	6.045e-17	-	331279	0	331279	1	IVNT	Neale-B_UKBB_EUR_2017
rs8054556	rs8054556	chr16:29958216	chr16:29946895	A	G	rs9925102	chr16:29983148	chr16:29971827	C	T	1	0.93327	0.98766	Impedance of leg left	-	Neale B	UKBB	European	2017	-0.02199	0.002222	4.299e-23	-	331296	0	331296	1	IVNT	Neale-B_UKBB_EUR_2017
rs8054556	rs8054556	chr16:29958216	chr16:29946895	A	G	rs9925102	chr16:29983148	chr16:29971827	C	T	1	0.93327	0.98766	Impedance of leg right	-	Neale B	UKBB	European	2017	-0.02284	0.002205	3.804e-25	-	331301	0	331301	1	IVNT	Neale-B_UKBB_EUR_2017
rs8054556	rs8054556	chr16:29958216	chr16:29946895	A	G	rs9925102	chr16:29983148	chr16:29971827	C	T	1	0.93327	0.98766	Impedance of whole body	NCIT_C137923	Neale B	UKBB	European	2017	-0.01965	0.001858	3.85e-26	-	331284	0	331284	1	IVNT	Neale-B_UKBB_EUR_2017
rs8054556	rs8054556	chr16:29958216	chr16:29946895	A	G	rs9925102	chr16:29983148	chr16:29971827	C	T	1	0.93327	0.98766	Leg fat mass left	-	Neale B	UKBB	European	2017	0.01934	0.001926	1.037e-23	+	331275	0	331275	1	IVNT	Neale-B_UKBB_EUR_2017
rs8054556	rs8054556	chr16:29958216	chr16:29946895	A	G	rs9925102	chr16:29983148	chr16:29971827	C	T	1	0.93327	0.98766	Leg fat mass right	-	Neale B	UKBB	European	2017	0.01891	0.001948	2.932e-22	+	331293	0	331293	1	IVNT	Neale-B_UKBB_EUR_2017
rs8054556	rs8054556	chr16:29958216	chr16:29946895	A	G	rs9925102	chr16:29983148	chr16:29971827	C	T	1	0.93327	0.98766	Leg fat percentage left	NCIT_C139218	Neale B	UKBB	European	2017	0.009318	0.001524	9.725e-10	+	331278	0	331278	1	IVNT	Neale-B_UKBB_EUR_2017
rs8054556	rs8054556	chr16:29958216	chr16:29946895	A	G	rs9925102	chr16:29983148	chr16:29971827	C	T	1	0.93327	0.98766	Leg fat-free mass left	-	Neale B	UKBB	European	2017	0.02186	0.001604	2.875e-42	+	331258	0	331258	1	IVNT	Neale-B_UKBB_EUR_2017
rs8054556	rs8054556	chr16:29958216	chr16:29946895	A	G	rs9925102	chr16:29983148	chr16:29971827	C	T	1	0.93327	0.98766	Leg fat-free mass right	-	Neale B	UKBB	European	2017	0.02218	0.001604	1.775e-43	+	331285	0	331285	1	IVNT	Neale-B_UKBB_EUR_2017
rs8054556	rs8054556	chr16:29958216	chr16:29946895	A	G	rs9925102	chr16:29983148	chr16:29971827	C	T	1	0.93327	0.98766	Leg predicted mass left	-	Neale B	UKBB	European	2017	0.02179	0.001594	1.48e-42	+	331253	0	331253	1	IVNT	Neale-B_UKBB_EUR_2017
rs8054556	rs8054556	chr16:29958216	chr16:29946895	A	G	rs9925102	chr16:29983148	chr16:29971827	C	T	1	0.93327	0.98766	Leg predicted mass right	-	Neale B	UKBB	European	2017	0.02191	0.001593	5.425e-43	+	331285	0	331285	1	IVNT	Neale-B_UKBB_EUR_2017
rs8054556	rs8054556	chr16:29958216	chr16:29946895	A	G	rs9925102	chr16:29983148	chr16:29971827	C	T	1	0.93327	0.98766	Nervous feelings	NCIT_C77965;NCIT_C125268	Neale B	UKBB	European	2017	-0.005857	0.001048	2.32e-08	-	328725	77767	250958	1	-	Neale-B_UKBB_EUR_2017
rs8054556	rs8054556	chr16:29958216	chr16:29946895	A	G	rs9925102	chr16:29983148	chr16:29971827	C	T	1	0.93327	0.98766	Number of incorrect matches in round	-	Neale B	UKBB	European	2017	-0.01486	0.002379	4.185e-10	-	336881	0	336881	1	IVNT	Neale-B_UKBB_EUR_2017
rs8054556	rs8054556	chr16:29958216	chr16:29946895	A	G	rs9925102	chr16:29983148	chr16:29971827	C	T	1	0.93327	0.98766	Trunk fat mass	EFO_0005409	Neale B	UKBB	European	2017	0.02426	0.002454	4.762e-23	+	331093	0	331093	1	IVNT	Neale-B_UKBB_EUR_2017
rs8054556	rs8054556	chr16:29958216	chr16:29946895	A	G	rs9925102	chr16:29983148	chr16:29971827	C	T	1	0.93327	0.98766	Trunk fat percentage	NCIT_C139218	Neale B	UKBB	European	2017	0.01457	0.00224	7.874e-11	+	331113	0	331113	1	IVNT	Neale-B_UKBB_EUR_2017
rs8054556	rs8054556	chr16:29958216	chr16:29946895	A	G	rs9925102	chr16:29983148	chr16:29971827	C	T	1	0.93327	0.98766	Trunk fat-free mass	-	Neale B	UKBB	European	2017	0.02085	0.001535	5e-42	+	331030	0	331030	1	IVNT	Neale-B_UKBB_EUR_2017
rs8054556	rs8054556	chr16:29958216	chr16:29946895	A	G	rs9925102	chr16:29983148	chr16:29971827	C	T	1	0.93327	0.98766	Trunk predicted mass	-	Neale B	UKBB	European	2017	0.02076	0.00153	6.253e-42	+	330995	0	330995	1	IVNT	Neale-B_UKBB_EUR_2017
rs8054556	rs8054556	chr16:29958216	chr16:29946895	A	G	rs9925102	chr16:29983148	chr16:29971827	C	T	1	0.93327	0.98766	Waist circumference	EFO_0004342	Neale B	UKBB	European	2017	0.02648	0.002158	1.327e-34	+	336639	0	336639	1	IVNT	Neale-B_UKBB_EUR_2017
rs8054556	rs8054556	chr16:29958216	chr16:29946895	A	G	rs9925102	chr16:29983148	chr16:29971827	C	T	1	0.93327	0.98766	Weight	EFO_0004338	Neale B	UKBB	European	2017	0.0295	0.002129	1.167e-43	+	336227	0	336227	1	IVNT	Neale-B_UKBB_EUR_2017
rs8054556	rs8054556	chr16:29958216	chr16:29946895	A	G	rs9925102	chr16:29983148	chr16:29971827	C	T	1	0.93327	0.98766	Whole body fat mass	-	Neale B	UKBB	European	2017	0.02486	0.002378	1.396e-25	+	330762	0	330762	1	IVNT	Neale-B_UKBB_EUR_2017
rs8054556	rs8054556	chr16:29958216	chr16:29946895	A	G	rs9925102	chr16:29983148	chr16:29971827	C	T	1	0.93327	0.98766	Whole body fat-free mass	-	Neale B	UKBB	European	2017	0.02186	0.001541	1.171e-45	+	331291	0	331291	1	IVNT	Neale-B_UKBB_EUR_2017
rs8054556	rs8054556	chr16:29958216	chr16:29946895	A	G	rs9925102	chr16:29983148	chr16:29971827	C	T	1	0.93327	0.98766	Whole body water mass	-	Neale B	UKBB	European	2017	0.02206	0.001543	2.371e-46	+	331315	0	331315	1	IVNT	Neale-B_UKBB_EUR_2017
rs8054556	rs8054556	chr16:29958216	chr16:29946895	A	G	rs9925102	chr16:29983148	chr16:29971827	C	T	1	0.93327	0.98766	Schizophrenia	EFO_0000692	PGC	25056061	Mixed	2014	-0.0661	0.0106	4.506e-10	-	82315	35476	46839	49	log OR	PGC_Schizophrenia_Mixed_2014
rs8054556	rs8054556	chr16:29958216	chr16:29946895	A	G	rs11150577	chr16:29986525	chr16:29975204	A	G	1	0.93327	0.98766	Eosinophil count	EFO_0004586	Astle W	27863252	European	2016	-0.0229	0.003575	1.486e-10	-	173480	0	173480	2	-	Astle-W_Blood-Cell-Traits_EUR_2016
rs8054556	rs8054556	chr16:29958216	chr16:29946895	A	G	rs11150577	chr16:29986525	chr16:29975204	A	G	1	0.93327	0.98766	Eosinophil percentage of granulocytes	EFO_0004586	Astle W	27863252	European	2016	-0.02047	0.003588	1.165e-08	-	173480	0	173480	2	-	Astle-W_Blood-Cell-Traits_EUR_2016
rs8054556	rs8054556	chr16:29958216	chr16:29946895	A	G	rs11150577	chr16:29986525	chr16:29975204	A	G	1	0.93327	0.98766	Eosinophil percentage of white cells	EFO_0004586	Astle W	27863252	European	2016	-0.02096	0.003571	4.364e-09	-	173480	0	173480	2	-	Astle-W_Blood-Cell-Traits_EUR_2016
rs8054556	rs8054556	chr16:29958216	chr16:29946895	A	G	rs11150577	chr16:29986525	chr16:29975204	A	G	1	0.93327	0.98766	Mean corpuscular hemoglobin	EFO_0004586	Astle W	27863252	European	2016	0.02594	0.003547	2.616e-13	+	173480	0	173480	2	-	Astle-W_Blood-Cell-Traits_EUR_2016
rs8054556	rs8054556	chr16:29958216	chr16:29946895	A	G	rs11150577	chr16:29986525	chr16:29975204	A	G	1	0.93327	0.98766	Mean corpuscular volume	EFO_0004586	Astle W	27863252	European	2016	0.02567	0.003538	3.952e-13	+	173480	0	173480	2	-	Astle-W_Blood-Cell-Traits_EUR_2016
rs8054556	rs8054556	chr16:29958216	chr16:29946895	A	G	rs11150577	chr16:29986525	chr16:29975204	A	G	1	0.93327	0.98766	Red blood cell count	EFO_0004586	Astle W	27863252	European	2016	-0.02223	0.003565	4.503e-10	-	173480	0	173480	2	-	Astle-W_Blood-Cell-Traits_EUR_2016
rs8054556	rs8054556	chr16:29958216	chr16:29946895	A	G	rs11150577	chr16:29986525	chr16:29975204	A	G	1	0.93327	0.98766	Sum eosinophil basophil counts	EFO_0004586	Astle W	27863252	European	2016	-0.02101	0.003579	4.385e-09	-	173480	0	173480	2	-	Astle-W_Blood-Cell-Traits_EUR_2016
rs8054556	rs8054556	chr16:29958216	chr16:29946895	A	G	rs11150577	chr16:29986525	chr16:29975204	A	G	1	0.93327	0.98766	Body mass index adjusted for smoking	EFO_0004340	GIANT	28443625	European	2017	0.0211	0.0039	4.656e-08	+	164356	0	164356	73	IVNT	GIANT_BMI-adjusted-Smoking_EUR_2017
rs8054556	rs8054556	chr16:29958216	chr16:29946895	A	G	rs11150577	chr16:29986525	chr16:29975204	A	G	1	0.93327	0.98766	Body mass index adjusted for smoking	EFO_0004340	GIANT	28443625	Mixed	2017	0.0214	0.0037	5.44e-09	+	186370	0	186370	79	IVNT	GIANT_BMI-adjusted-Smoking_Mixed_2017
rs8054556	rs8054556	chr16:29958216	chr16:29946895	A	G	rs11150577	chr16:29986525	chr16:29975204	A	G	1	0.93327	0.98766	Alcohol intake frequency	HP_0001033;EFO_0004329;EFO_0007878	Neale B	UKBB	European	2017	0.0211	0.003564	3.211e-09	+	336965	0	336965	1	IVNT	Neale-B_UKBB_EUR_2017
rs8054556	rs8054556	chr16:29958216	chr16:29946895	A	G	rs11150577	chr16:29986525	chr16:29975204	A	G	1	0.93327	0.98766	Arm fat mass left	-	Neale B	UKBB	European	2017	0.02729	0.002387	2.941e-30	+	331164	0	331164	1	IVNT	Neale-B_UKBB_EUR_2017
rs8054556	rs8054556	chr16:29958216	chr16:29946895	A	G	rs11150577	chr16:29986525	chr16:29975204	A	G	1	0.93327	0.98766	Arm fat mass right	-	Neale B	UKBB	European	2017	0.02749	0.002387	1.098e-30	+	331226	0	331226	1	IVNT	Neale-B_UKBB_EUR_2017
rs8054556	rs8054556	chr16:29958216	chr16:29946895	A	G	rs11150577	chr16:29986525	chr16:29975204	A	G	1	0.93327	0.98766	Arm fat percentage left	NCIT_C139218	Neale B	UKBB	European	2017	0.01513	0.001844	2.295e-16	+	331198	0	331198	1	IVNT	Neale-B_UKBB_EUR_2017
rs8054556	rs8054556	chr16:29958216	chr16:29946895	A	G	rs11150577	chr16:29986525	chr16:29975204	A	G	1	0.93327	0.98766	Arm fat percentage right	NCIT_C139218	Neale B	UKBB	European	2017	0.01568	0.001853	2.649e-17	+	331249	0	331249	1	IVNT	Neale-B_UKBB_EUR_2017
rs8054556	rs8054556	chr16:29958216	chr16:29946895	A	G	rs11150577	chr16:29986525	chr16:29975204	A	G	1	0.93327	0.98766	Arm fat-free mass left	-	Neale B	UKBB	European	2017	0.0214	0.001549	1.953e-43	+	331159	0	331159	1	IVNT	Neale-B_UKBB_EUR_2017
rs8054556	rs8054556	chr16:29958216	chr16:29946895	A	G	rs11150577	chr16:29986525	chr16:29975204	A	G	1	0.93327	0.98766	Arm fat-free mass right	-	Neale B	UKBB	European	2017	0.02003	0.001518	9.223e-40	+	331221	0	331221	1	IVNT	Neale-B_UKBB_EUR_2017
rs8054556	rs8054556	chr16:29958216	chr16:29946895	A	G	rs11150577	chr16:29986525	chr16:29975204	A	G	1	0.93327	0.98766	Arm predicted mass left	-	Neale B	UKBB	European	2017	0.02136	0.001543	1.389e-43	+	331146	0	331146	1	IVNT	Neale-B_UKBB_EUR_2017
rs8054556	rs8054556	chr16:29958216	chr16:29946895	A	G	rs11150577	chr16:29986525	chr16:29975204	A	G	1	0.93327	0.98766	Arm predicted mass right	-	Neale B	UKBB	European	2017	0.01986	0.001512	2.151e-39	+	331216	0	331216	1	IVNT	Neale-B_UKBB_EUR_2017
rs8054556	rs8054556	chr16:29958216	chr16:29946895	A	G	rs11150577	chr16:29986525	chr16:29975204	A	G	1	0.93327	0.98766	Basal metabolic rate	EFO_0007777	Neale B	UKBB	European	2017	0.02355	0.001615	3.812e-48	+	331307	0	331307	1	IVNT	Neale-B_UKBB_EUR_2017
rs8054556	rs8054556	chr16:29958216	chr16:29946895	A	G	rs11150577	chr16:29986525	chr16:29975204	A	G	1	0.93327	0.98766	Body fat percentage	EFO_0007800	Neale B	UKBB	European	2017	0.01278	0.001868	7.735e-12	+	331117	0	331117	1	IVNT	Neale-B_UKBB_EUR_2017
rs8054556	rs8054556	chr16:29958216	chr16:29946895	A	G	rs11150577	chr16:29986525	chr16:29975204	A	G	1	0.93327	0.98766	Body mass index	EFO_0004340	Neale B	UKBB	European	2017	0.02585	0.00241	7.675e-27	+	336107	0	336107	1	IVNT	Neale-B_UKBB_EUR_2017
rs8054556	rs8054556	chr16:29958216	chr16:29946895	A	G	rs11150577	chr16:29986525	chr16:29975204	A	G	1	0.93327	0.98766	Comparative height size at age 10	NCIT_C106497;NCIT_C19666	Neale B	UKBB	European	2017	0.01276	0.001663	1.693e-14	+	332021	0	332021	1	IVNT	Neale-B_UKBB_EUR_2017
rs8054556	rs8054556	chr16:29958216	chr16:29946895	A	G	rs11150577	chr16:29986525	chr16:29975204	A	G	1	0.93327	0.98766	Height	EFO_0004339	Neale B	UKBB	European	2017	0.01519	0.001731	1.729e-18	+	336474	0	336474	1	IVNT	Neale-B_UKBB_EUR_2017
rs8054556	rs8054556	chr16:29958216	chr16:29946895	A	G	rs11150577	chr16:29986525	chr16:29975204	A	G	1	0.93327	0.98766	Hip circumference	EFO_0005093	Neale B	UKBB	European	2017	0.02739	0.002412	6.99e-30	+	336601	0	336601	1	IVNT	Neale-B_UKBB_EUR_2017
rs8054556	rs8054556	chr16:29958216	chr16:29946895	A	G	rs11150577	chr16:29986525	chr16:29975204	A	G	1	0.93327	0.98766	Impedance of arm left	-	Neale B	UKBB	European	2017	-0.01561	0.001721	1.18e-19	-	331292	0	331292	1	IVNT	Neale-B_UKBB_EUR_2017
rs8054556	rs8054556	chr16:29958216	chr16:29946895	A	G	rs11150577	chr16:29986525	chr16:29975204	A	G	1	0.93327	0.98766	Impedance of arm right	-	Neale B	UKBB	European	2017	-0.01434	0.001713	5.684e-17	-	331279	0	331279	1	IVNT	Neale-B_UKBB_EUR_2017
rs8054556	rs8054556	chr16:29958216	chr16:29946895	A	G	rs11150577	chr16:29986525	chr16:29975204	A	G	1	0.93327	0.98766	Impedance of leg left	-	Neale B	UKBB	European	2017	-0.02205	0.002221	3.196e-23	-	331296	0	331296	1	IVNT	Neale-B_UKBB_EUR_2017
rs8054556	rs8054556	chr16:29958216	chr16:29946895	A	G	rs11150577	chr16:29986525	chr16:29975204	A	G	1	0.93327	0.98766	Impedance of leg right	-	Neale B	UKBB	European	2017	-0.02288	0.002204	3.113e-25	-	331301	0	331301	1	IVNT	Neale-B_UKBB_EUR_2017
rs8054556	rs8054556	chr16:29958216	chr16:29946895	A	G	rs11150577	chr16:29986525	chr16:29975204	A	G	1	0.93327	0.98766	Impedance of whole body	NCIT_C137923	Neale B	UKBB	European	2017	-0.01969	0.001858	3.065e-26	-	331284	0	331284	1	IVNT	Neale-B_UKBB_EUR_2017
rs8054556	rs8054556	chr16:29958216	chr16:29946895	A	G	rs11150577	chr16:29986525	chr16:29975204	A	G	1	0.93327	0.98766	Leg fat mass left	-	Neale B	UKBB	European	2017	0.01935	0.001925	9.213e-24	+	331275	0	331275	1	IVNT	Neale-B_UKBB_EUR_2017
rs8054556	rs8054556	chr16:29958216	chr16:29946895	A	G	rs11150577	chr16:29986525	chr16:29975204	A	G	1	0.93327	0.98766	Leg fat mass right	-	Neale B	UKBB	European	2017	0.01892	0.001948	2.599e-22	+	331293	0	331293	1	IVNT	Neale-B_UKBB_EUR_2017
rs8054556	rs8054556	chr16:29958216	chr16:29946895	A	G	rs11150577	chr16:29986525	chr16:29975204	A	G	1	0.93327	0.98766	Leg fat percentage left	NCIT_C139218	Neale B	UKBB	European	2017	0.009303	0.001523	1.018e-09	+	331278	0	331278	1	IVNT	Neale-B_UKBB_EUR_2017
rs8054556	rs8054556	chr16:29958216	chr16:29946895	A	G	rs11150577	chr16:29986525	chr16:29975204	A	G	1	0.93327	0.98766	Leg fat-free mass left	-	Neale B	UKBB	European	2017	0.02191	0.001604	1.875e-42	+	331258	0	331258	1	IVNT	Neale-B_UKBB_EUR_2017
rs8054556	rs8054556	chr16:29958216	chr16:29946895	A	G	rs11150577	chr16:29986525	chr16:29975204	A	G	1	0.93327	0.98766	Leg fat-free mass right	-	Neale B	UKBB	European	2017	0.02221	0.001603	1.23e-43	+	331285	0	331285	1	IVNT	Neale-B_UKBB_EUR_2017
rs8054556	rs8054556	chr16:29958216	chr16:29946895	A	G	rs11150577	chr16:29986525	chr16:29975204	A	G	1	0.93327	0.98766	Leg predicted mass left	-	Neale B	UKBB	European	2017	0.02183	0.001593	9.787e-43	+	331253	0	331253	1	IVNT	Neale-B_UKBB_EUR_2017
rs8054556	rs8054556	chr16:29958216	chr16:29946895	A	G	rs11150577	chr16:29986525	chr16:29975204	A	G	1	0.93327	0.98766	Leg predicted mass right	-	Neale B	UKBB	European	2017	0.02194	0.001593	3.756e-43	+	331285	0	331285	1	IVNT	Neale-B_UKBB_EUR_2017
rs8054556	rs8054556	chr16:29958216	chr16:29946895	A	G	rs11150577	chr16:29986525	chr16:29975204	A	G	1	0.93327	0.98766	Nervous feelings	NCIT_C77965;NCIT_C125268	Neale B	UKBB	European	2017	-0.005887	0.001048	1.939e-08	-	328725	77767	250958	1	-	Neale-B_UKBB_EUR_2017
rs8054556	rs8054556	chr16:29958216	chr16:29946895	A	G	rs11150577	chr16:29986525	chr16:29975204	A	G	1	0.93327	0.98766	Number of incorrect matches in round	-	Neale B	UKBB	European	2017	-0.01493	0.002378	3.391e-10	-	336881	0	336881	1	IVNT	Neale-B_UKBB_EUR_2017
rs8054556	rs8054556	chr16:29958216	chr16:29946895	A	G	rs11150577	chr16:29986525	chr16:29975204	A	G	1	0.93327	0.98766	Trunk fat mass	EFO_0005409	Neale B	UKBB	European	2017	0.02427	0.002453	4.459e-23	+	331093	0	331093	1	IVNT	Neale-B_UKBB_EUR_2017
rs8054556	rs8054556	chr16:29958216	chr16:29946895	A	G	rs11150577	chr16:29986525	chr16:29975204	A	G	1	0.93327	0.98766	Trunk fat percentage	NCIT_C139218	Neale B	UKBB	European	2017	0.01456	0.002239	8.026e-11	+	331113	0	331113	1	IVNT	Neale-B_UKBB_EUR_2017
rs8054556	rs8054556	chr16:29958216	chr16:29946895	A	G	rs11150577	chr16:29986525	chr16:29975204	A	G	1	0.93327	0.98766	Trunk fat-free mass	-	Neale B	UKBB	European	2017	0.02089	0.001534	3.329e-42	+	331030	0	331030	1	IVNT	Neale-B_UKBB_EUR_2017
rs8054556	rs8054556	chr16:29958216	chr16:29946895	A	G	rs11150577	chr16:29986525	chr16:29975204	A	G	1	0.93327	0.98766	Trunk predicted mass	-	Neale B	UKBB	European	2017	0.0208	0.001529	4.171e-42	+	330995	0	330995	1	IVNT	Neale-B_UKBB_EUR_2017
rs8054556	rs8054556	chr16:29958216	chr16:29946895	A	G	rs11150577	chr16:29986525	chr16:29975204	A	G	1	0.93327	0.98766	Waist circumference	EFO_0004342	Neale B	UKBB	European	2017	0.02649	0.002157	1.16e-34	+	336639	0	336639	1	IVNT	Neale-B_UKBB_EUR_2017
rs8054556	rs8054556	chr16:29958216	chr16:29946895	A	G	rs11150577	chr16:29986525	chr16:29975204	A	G	1	0.93327	0.98766	Weight	EFO_0004338	Neale B	UKBB	European	2017	0.02955	0.002128	7.871e-44	+	336227	0	336227	1	IVNT	Neale-B_UKBB_EUR_2017
rs8054556	rs8054556	chr16:29958216	chr16:29946895	A	G	rs11150577	chr16:29986525	chr16:29975204	A	G	1	0.93327	0.98766	Whole body fat mass	-	Neale B	UKBB	European	2017	0.02488	0.002377	1.241e-25	+	330762	0	330762	1	IVNT	Neale-B_UKBB_EUR_2017
rs8054556	rs8054556	chr16:29958216	chr16:29946895	A	G	rs11150577	chr16:29986525	chr16:29975204	A	G	1	0.93327	0.98766	Whole body fat-free mass	-	Neale B	UKBB	European	2017	0.0219	0.00154	7.52e-46	+	331291	0	331291	1	IVNT	Neale-B_UKBB_EUR_2017
rs8054556	rs8054556	chr16:29958216	chr16:29946895	A	G	rs11150577	chr16:29986525	chr16:29975204	A	G	1	0.93327	0.98766	Whole body water mass	-	Neale B	UKBB	European	2017	0.0221	0.001543	1.535e-46	+	331315	0	331315	1	IVNT	Neale-B_UKBB_EUR_2017
rs8054556	rs8054556	chr16:29958216	chr16:29946895	A	G	rs11150577	chr16:29986525	chr16:29975204	A	G	1	0.93327	0.98766	Schizophrenia	EFO_0000692	PGC	25056061	Mixed	2014	-0.0657	0.0106	5.402e-10	-	82315	35476	46839	49	log OR	PGC_Schizophrenia_Mixed_2014
rs8054556	rs8054556	chr16:29958216	chr16:29946895	A	G	rs4788209	chr16:30013266	chr16:30001945	T	C	1	0.93327	0.98766	Eosinophil count	EFO_0004586	Astle W	27863252	European	2016	-0.02305	0.003577	1.162e-10	-	173480	0	173480	2	-	Astle-W_Blood-Cell-Traits_EUR_2016
rs8054556	rs8054556	chr16:29958216	chr16:29946895	A	G	rs4788209	chr16:30013266	chr16:30001945	T	C	1	0.93327	0.98766	Eosinophil percentage of granulocytes	EFO_0004586	Astle W	27863252	European	2016	-0.02062	0.00359	9.309e-09	-	173480	0	173480	2	-	Astle-W_Blood-Cell-Traits_EUR_2016
rs8054556	rs8054556	chr16:29958216	chr16:29946895	A	G	rs4788209	chr16:30013266	chr16:30001945	T	C	1	0.93327	0.98766	Eosinophil percentage of white cells	EFO_0004586	Astle W	27863252	European	2016	-0.02109	0.003573	3.603e-09	-	173480	0	173480	2	-	Astle-W_Blood-Cell-Traits_EUR_2016
rs8054556	rs8054556	chr16:29958216	chr16:29946895	A	G	rs4788209	chr16:30013266	chr16:30001945	T	C	1	0.93327	0.98766	Mean corpuscular hemoglobin	EFO_0004586	Astle W	27863252	European	2016	0.02581	0.00355	3.566e-13	+	173480	0	173480	2	-	Astle-W_Blood-Cell-Traits_EUR_2016
rs8054556	rs8054556	chr16:29958216	chr16:29946895	A	G	rs4788209	chr16:30013266	chr16:30001945	T	C	1	0.93327	0.98766	Mean corpuscular volume	EFO_0004586	Astle W	27863252	European	2016	0.02564	0.00354	4.429e-13	+	173480	0	173480	2	-	Astle-W_Blood-Cell-Traits_EUR_2016
rs8054556	rs8054556	chr16:29958216	chr16:29946895	A	G	rs4788209	chr16:30013266	chr16:30001945	T	C	1	0.93327	0.98766	Red blood cell count	EFO_0004586	Astle W	27863252	European	2016	-0.02219	0.003568	4.96e-10	-	173480	0	173480	2	-	Astle-W_Blood-Cell-Traits_EUR_2016
rs8054556	rs8054556	chr16:29958216	chr16:29946895	A	G	rs4788209	chr16:30013266	chr16:30001945	T	C	1	0.93327	0.98766	Sum eosinophil basophil counts	EFO_0004586	Astle W	27863252	European	2016	-0.02121	0.003582	3.201e-09	-	173480	0	173480	2	-	Astle-W_Blood-Cell-Traits_EUR_2016
rs8054556	rs8054556	chr16:29958216	chr16:29946895	A	G	rs4788209	chr16:30013266	chr16:30001945	T	C	1	0.93327	0.98766	Body mass index in non-smokers	EFO_0004340	GIANT	28443625	Mixed	2017	0.0231	0.0042	4.318e-08	+	147557	0	147557	79	IVNT	GIANT_BMI-Non-smokers_Mixed_2017
rs8054556	rs8054556	chr16:29958216	chr16:29946895	A	G	rs4788209	chr16:30013266	chr16:30001945	T	C	1	0.93327	0.98766	Body mass index adjusted for smoking	EFO_0004340	GIANT	28443625	European	2017	0.0218	0.0039	2.81e-08	+	163820	0	163820	73	IVNT	GIANT_BMI-adjusted-Smoking_EUR_2017
rs8054556	rs8054556	chr16:29958216	chr16:29946895	A	G	rs4788209	chr16:30013266	chr16:30001945	T	C	1	0.93327	0.98766	Body mass index adjusted for smoking	EFO_0004340	GIANT	28443625	Mixed	2017	0.0217	0.0037	4.39e-09	+	185834	0	185834	79	IVNT	GIANT_BMI-adjusted-Smoking_Mixed_2017
rs8054556	rs8054556	chr16:29958216	chr16:29946895	A	G	rs4788209	chr16:30013266	chr16:30001945	T	C	1	0.93327	0.98766	Alcohol intake frequency	HP_0001033;EFO_0004329;EFO_0007878	Neale B	UKBB	European	2017	0.02106	0.003565	3.463e-09	+	336965	0	336965	1	IVNT	Neale-B_UKBB_EUR_2017
rs8054556	rs8054556	chr16:29958216	chr16:29946895	A	G	rs4788209	chr16:30013266	chr16:30001945	T	C	1	0.93327	0.98766	Arm fat mass left	-	Neale B	UKBB	European	2017	0.02738	0.002388	1.958e-30	+	331164	0	331164	1	IVNT	Neale-B_UKBB_EUR_2017
rs8054556	rs8054556	chr16:29958216	chr16:29946895	A	G	rs4788209	chr16:30013266	chr16:30001945	T	C	1	0.93327	0.98766	Arm fat mass right	-	Neale B	UKBB	European	2017	0.02757	0.002387	7.606e-31	+	331226	0	331226	1	IVNT	Neale-B_UKBB_EUR_2017
rs8054556	rs8054556	chr16:29958216	chr16:29946895	A	G	rs4788209	chr16:30013266	chr16:30001945	T	C	1	0.93327	0.98766	Arm fat percentage left	NCIT_C139218	Neale B	UKBB	European	2017	0.0152	0.001845	1.69e-16	+	331198	0	331198	1	IVNT	Neale-B_UKBB_EUR_2017
rs8054556	rs8054556	chr16:29958216	chr16:29946895	A	G	rs4788209	chr16:30013266	chr16:30001945	T	C	1	0.93327	0.98766	Arm fat percentage right	NCIT_C139218	Neale B	UKBB	European	2017	0.01573	0.001853	2.128e-17	+	331249	0	331249	1	IVNT	Neale-B_UKBB_EUR_2017
rs8054556	rs8054556	chr16:29958216	chr16:29946895	A	G	rs4788209	chr16:30013266	chr16:30001945	T	C	1	0.93327	0.98766	Arm fat-free mass left	-	Neale B	UKBB	European	2017	0.02142	0.001549	1.727e-43	+	331159	0	331159	1	IVNT	Neale-B_UKBB_EUR_2017
rs8054556	rs8054556	chr16:29958216	chr16:29946895	A	G	rs4788209	chr16:30013266	chr16:30001945	T	C	1	0.93327	0.98766	Arm fat-free mass right	-	Neale B	UKBB	European	2017	0.02006	0.001518	7.486e-40	+	331221	0	331221	1	IVNT	Neale-B_UKBB_EUR_2017
rs8054556	rs8054556	chr16:29958216	chr16:29946895	A	G	rs4788209	chr16:30013266	chr16:30001945	T	C	1	0.93327	0.98766	Arm predicted mass left	-	Neale B	UKBB	European	2017	0.02139	0.001543	1.181e-43	+	331146	0	331146	1	IVNT	Neale-B_UKBB_EUR_2017
rs8054556	rs8054556	chr16:29958216	chr16:29946895	A	G	rs4788209	chr16:30013266	chr16:30001945	T	C	1	0.93327	0.98766	Arm predicted mass right	-	Neale B	UKBB	European	2017	0.01989	0.001513	1.822e-39	+	331216	0	331216	1	IVNT	Neale-B_UKBB_EUR_2017
rs8054556	rs8054556	chr16:29958216	chr16:29946895	A	G	rs4788209	chr16:30013266	chr16:30001945	T	C	1	0.93327	0.98766	Basal metabolic rate	EFO_0007777	Neale B	UKBB	European	2017	0.02355	0.001616	3.996e-48	+	331307	0	331307	1	IVNT	Neale-B_UKBB_EUR_2017
rs8054556	rs8054556	chr16:29958216	chr16:29946895	A	G	rs4788209	chr16:30013266	chr16:30001945	T	C	1	0.93327	0.98766	Body fat percentage	EFO_0007800	Neale B	UKBB	European	2017	0.01291	0.001869	4.824e-12	+	331117	0	331117	1	IVNT	Neale-B_UKBB_EUR_2017
rs8054556	rs8054556	chr16:29958216	chr16:29946895	A	G	rs4788209	chr16:30013266	chr16:30001945	T	C	1	0.93327	0.98766	Body mass index	EFO_0004340	Neale B	UKBB	European	2017	0.02595	0.00241	5.006e-27	+	336107	0	336107	1	IVNT	Neale-B_UKBB_EUR_2017
rs8054556	rs8054556	chr16:29958216	chr16:29946895	A	G	rs4788209	chr16:30013266	chr16:30001945	T	C	1	0.93327	0.98766	Comparative height size at age 10	NCIT_C106497;NCIT_C19666	Neale B	UKBB	European	2017	0.0127	0.001663	2.247e-14	+	332021	0	332021	1	IVNT	Neale-B_UKBB_EUR_2017
rs8054556	rs8054556	chr16:29958216	chr16:29946895	A	G	rs4788209	chr16:30013266	chr16:30001945	T	C	1	0.93327	0.98766	Height	EFO_0004339	Neale B	UKBB	European	2017	0.01514	0.001732	2.224e-18	+	336474	0	336474	1	IVNT	Neale-B_UKBB_EUR_2017
rs8054556	rs8054556	chr16:29958216	chr16:29946895	A	G	rs4788209	chr16:30013266	chr16:30001945	T	C	1	0.93327	0.98766	Hip circumference	EFO_0005093	Neale B	UKBB	European	2017	0.02749	0.002413	4.494e-30	+	336601	0	336601	1	IVNT	Neale-B_UKBB_EUR_2017
rs8054556	rs8054556	chr16:29958216	chr16:29946895	A	G	rs4788209	chr16:30013266	chr16:30001945	T	C	1	0.93327	0.98766	Impedance of arm left	-	Neale B	UKBB	European	2017	-0.0156	0.001721	1.248e-19	-	331292	0	331292	1	IVNT	Neale-B_UKBB_EUR_2017
rs8054556	rs8054556	chr16:29958216	chr16:29946895	A	G	rs4788209	chr16:30013266	chr16:30001945	T	C	1	0.93327	0.98766	Impedance of arm right	-	Neale B	UKBB	European	2017	-0.01438	0.001714	4.881e-17	-	331279	0	331279	1	IVNT	Neale-B_UKBB_EUR_2017
rs8054556	rs8054556	chr16:29958216	chr16:29946895	A	G	rs4788209	chr16:30013266	chr16:30001945	T	C	1	0.93327	0.98766	Impedance of leg left	-	Neale B	UKBB	European	2017	-0.02203	0.002222	3.645e-23	-	331296	0	331296	1	IVNT	Neale-B_UKBB_EUR_2017
rs8054556	rs8054556	chr16:29958216	chr16:29946895	A	G	rs4788209	chr16:30013266	chr16:30001945	T	C	1	0.93327	0.98766	Impedance of leg right	-	Neale B	UKBB	European	2017	-0.02287	0.002205	3.25e-25	-	331301	0	331301	1	IVNT	Neale-B_UKBB_EUR_2017
rs8054556	rs8054556	chr16:29958216	chr16:29946895	A	G	rs4788209	chr16:30013266	chr16:30001945	T	C	1	0.93327	0.98766	Impedance of whole body	NCIT_C137923	Neale B	UKBB	European	2017	-0.01963	0.001858	4.357e-26	-	331284	0	331284	1	IVNT	Neale-B_UKBB_EUR_2017
rs8054556	rs8054556	chr16:29958216	chr16:29946895	A	G	rs4788209	chr16:30013266	chr16:30001945	T	C	1	0.93327	0.98766	Leg fat mass left	-	Neale B	UKBB	European	2017	0.01943	0.001926	6.422e-24	+	331275	0	331275	1	IVNT	Neale-B_UKBB_EUR_2017
rs8054556	rs8054556	chr16:29958216	chr16:29946895	A	G	rs4788209	chr16:30013266	chr16:30001945	T	C	1	0.93327	0.98766	Leg fat mass right	-	Neale B	UKBB	European	2017	0.01899	0.001948	1.907e-22	+	331293	0	331293	1	IVNT	Neale-B_UKBB_EUR_2017
rs8054556	rs8054556	chr16:29958216	chr16:29946895	A	G	rs4788209	chr16:30013266	chr16:30001945	T	C	1	0.93327	0.98766	Leg fat percentage left	NCIT_C139218	Neale B	UKBB	European	2017	0.009359	0.001524	8.182e-10	+	331278	0	331278	1	IVNT	Neale-B_UKBB_EUR_2017
rs8054556	rs8054556	chr16:29958216	chr16:29946895	A	G	rs4788209	chr16:30013266	chr16:30001945	T	C	1	0.93327	0.98766	Leg fat percentage right	NCIT_C139218	Neale B	UKBB	European	2017	0.008443	0.001543	4.506e-08	+	331296	0	331296	1	IVNT	Neale-B_UKBB_EUR_2017
rs8054556	rs8054556	chr16:29958216	chr16:29946895	A	G	rs4788209	chr16:30013266	chr16:30001945	T	C	1	0.93327	0.98766	Leg fat-free mass left	-	Neale B	UKBB	European	2017	0.02191	0.001604	1.823e-42	+	331258	0	331258	1	IVNT	Neale-B_UKBB_EUR_2017
rs8054556	rs8054556	chr16:29958216	chr16:29946895	A	G	rs4788209	chr16:30013266	chr16:30001945	T	C	1	0.93327	0.98766	Leg fat-free mass right	-	Neale B	UKBB	European	2017	0.02222	0.001604	1.236e-43	+	331285	0	331285	1	IVNT	Neale-B_UKBB_EUR_2017
rs8054556	rs8054556	chr16:29958216	chr16:29946895	A	G	rs4788209	chr16:30013266	chr16:30001945	T	C	1	0.93327	0.98766	Leg predicted mass left	-	Neale B	UKBB	European	2017	0.02185	0.001593	9.2e-43	+	331253	0	331253	1	IVNT	Neale-B_UKBB_EUR_2017
rs8054556	rs8054556	chr16:29958216	chr16:29946895	A	G	rs4788209	chr16:30013266	chr16:30001945	T	C	1	0.93327	0.98766	Leg predicted mass right	-	Neale B	UKBB	European	2017	0.02195	0.001593	3.667e-43	+	331285	0	331285	1	IVNT	Neale-B_UKBB_EUR_2017
rs8054556	rs8054556	chr16:29958216	chr16:29946895	A	G	rs4788209	chr16:30013266	chr16:30001945	T	C	1	0.93327	0.98766	Nervous feelings	NCIT_C77965;NCIT_C125268	Neale B	UKBB	European	2017	-0.005822	0.001048	2.796e-08	-	328725	77767	250958	1	-	Neale-B_UKBB_EUR_2017
rs8054556	rs8054556	chr16:29958216	chr16:29946895	A	G	rs4788209	chr16:30013266	chr16:30001945	T	C	1	0.93327	0.98766	Number of incorrect matches in round	-	Neale B	UKBB	European	2017	-0.01492	0.002379	3.561e-10	-	336881	0	336881	1	IVNT	Neale-B_UKBB_EUR_2017
rs8054556	rs8054556	chr16:29958216	chr16:29946895	A	G	rs4788209	chr16:30013266	chr16:30001945	T	C	1	0.93327	0.98766	Trunk fat mass	EFO_0005409	Neale B	UKBB	European	2017	0.0244	0.002453	2.677e-23	+	331093	0	331093	1	IVNT	Neale-B_UKBB_EUR_2017
rs8054556	rs8054556	chr16:29958216	chr16:29946895	A	G	rs4788209	chr16:30013266	chr16:30001945	T	C	1	0.93327	0.98766	Trunk fat percentage	NCIT_C139218	Neale B	UKBB	European	2017	0.01472	0.00224	4.966e-11	+	331113	0	331113	1	IVNT	Neale-B_UKBB_EUR_2017
rs8054556	rs8054556	chr16:29958216	chr16:29946895	A	G	rs4788209	chr16:30013266	chr16:30001945	T	C	1	0.93327	0.98766	Trunk fat-free mass	-	Neale B	UKBB	European	2017	0.02084	0.001535	5.47e-42	+	331030	0	331030	1	IVNT	Neale-B_UKBB_EUR_2017
rs8054556	rs8054556	chr16:29958216	chr16:29946895	A	G	rs4788209	chr16:30013266	chr16:30001945	T	C	1	0.93327	0.98766	Trunk predicted mass	-	Neale B	UKBB	European	2017	0.02075	0.00153	6.667e-42	+	330995	0	330995	1	IVNT	Neale-B_UKBB_EUR_2017
rs8054556	rs8054556	chr16:29958216	chr16:29946895	A	G	rs4788209	chr16:30013266	chr16:30001945	T	C	1	0.93327	0.98766	Waist circumference	EFO_0004342	Neale B	UKBB	European	2017	0.02654	0.002158	9.05e-35	+	336639	0	336639	1	IVNT	Neale-B_UKBB_EUR_2017
rs8054556	rs8054556	chr16:29958216	chr16:29946895	A	G	rs4788209	chr16:30013266	chr16:30001945	T	C	1	0.93327	0.98766	Weight	EFO_0004338	Neale B	UKBB	European	2017	0.02962	0.002129	5.504e-44	+	336227	0	336227	1	IVNT	Neale-B_UKBB_EUR_2017
rs8054556	rs8054556	chr16:29958216	chr16:29946895	A	G	rs4788209	chr16:30013266	chr16:30001945	T	C	1	0.93327	0.98766	Whole body fat mass	-	Neale B	UKBB	European	2017	0.02501	0.002378	7.265e-26	+	330762	0	330762	1	IVNT	Neale-B_UKBB_EUR_2017
rs8054556	rs8054556	chr16:29958216	chr16:29946895	A	G	rs4788209	chr16:30013266	chr16:30001945	T	C	1	0.93327	0.98766	Whole body fat-free mass	-	Neale B	UKBB	European	2017	0.02188	0.001541	9.562e-46	+	331291	0	331291	1	IVNT	Neale-B_UKBB_EUR_2017
rs8054556	rs8054556	chr16:29958216	chr16:29946895	A	G	rs4788209	chr16:30013266	chr16:30001945	T	C	1	0.93327	0.98766	Whole body water mass	-	Neale B	UKBB	European	2017	0.02208	0.001543	2.026e-46	+	331315	0	331315	1	IVNT	Neale-B_UKBB_EUR_2017
rs8054556	rs8054556	chr16:29958216	chr16:29946895	A	G	rs4788209	chr16:30013266	chr16:30001945	T	C	1	0.93327	0.98766	Schizophrenia	EFO_0000692	PGC	25056061	Mixed	2014	-0.0654	0.0106	6.837e-10	-	82315	35476	46839	49	log OR	PGC_Schizophrenia_Mixed_2014
rs8054556	rs8054556	chr16:29958216	chr16:29946895	A	G	rs4788210	chr16:30013674	chr16:30002353	G	C	1	0.93327	0.98766	Eosinophil count	EFO_0004586	Astle W	27863252	European	2016	-0.023	0.003577	1.276e-10	-	173480	0	173480	2	-	Astle-W_Blood-Cell-Traits_EUR_2016
rs8054556	rs8054556	chr16:29958216	chr16:29946895	A	G	rs4788210	chr16:30013674	chr16:30002353	G	C	1	0.93327	0.98766	Eosinophil percentage of granulocytes	EFO_0004586	Astle W	27863252	European	2016	-0.02058	0.00359	9.919e-09	-	173480	0	173480	2	-	Astle-W_Blood-Cell-Traits_EUR_2016
rs8054556	rs8054556	chr16:29958216	chr16:29946895	A	G	rs4788210	chr16:30013674	chr16:30002353	G	C	1	0.93327	0.98766	Eosinophil percentage of white cells	EFO_0004586	Astle W	27863252	European	2016	-0.02105	0.003573	3.874e-09	-	173480	0	173480	2	-	Astle-W_Blood-Cell-Traits_EUR_2016
rs8054556	rs8054556	chr16:29958216	chr16:29946895	A	G	rs4788210	chr16:30013674	chr16:30002353	G	C	1	0.93327	0.98766	Mean corpuscular hemoglobin	EFO_0004586	Astle W	27863252	European	2016	0.02581	0.00355	3.593e-13	+	173480	0	173480	2	-	Astle-W_Blood-Cell-Traits_EUR_2016
rs8054556	rs8054556	chr16:29958216	chr16:29946895	A	G	rs4788210	chr16:30013674	chr16:30002353	G	C	1	0.93327	0.98766	Mean corpuscular volume	EFO_0004586	Astle W	27863252	European	2016	0.02557	0.00354	5.089e-13	+	173480	0	173480	2	-	Astle-W_Blood-Cell-Traits_EUR_2016
rs8054556	rs8054556	chr16:29958216	chr16:29946895	A	G	rs4788210	chr16:30013674	chr16:30002353	G	C	1	0.93327	0.98766	Red blood cell count	EFO_0004586	Astle W	27863252	European	2016	-0.02209	0.003568	5.906e-10	-	173480	0	173480	2	-	Astle-W_Blood-Cell-Traits_EUR_2016
rs8054556	rs8054556	chr16:29958216	chr16:29946895	A	G	rs4788210	chr16:30013674	chr16:30002353	G	C	1	0.93327	0.98766	Sum eosinophil basophil counts	EFO_0004586	Astle W	27863252	European	2016	-0.02116	0.003582	3.456e-09	-	173480	0	173480	2	-	Astle-W_Blood-Cell-Traits_EUR_2016
rs8054556	rs8054556	chr16:29958216	chr16:29946895	A	G	rs4788210	chr16:30013674	chr16:30002353	G	C	1	0.93327	0.98766	Alcohol intake frequency	HP_0001033;EFO_0004329;EFO_0007878	Neale B	UKBB	European	2017	0.02112	0.003565	3.122e-09	+	336965	0	336965	1	IVNT	Neale-B_UKBB_EUR_2017
rs8054556	rs8054556	chr16:29958216	chr16:29946895	A	G	rs4788210	chr16:30013674	chr16:30002353	G	C	1	0.93327	0.98766	Arm fat mass left	-	Neale B	UKBB	European	2017	0.02733	0.002388	2.493e-30	+	331164	0	331164	1	IVNT	Neale-B_UKBB_EUR_2017
rs8054556	rs8054556	chr16:29958216	chr16:29946895	A	G	rs4788210	chr16:30013674	chr16:30002353	G	C	1	0.93327	0.98766	Arm fat mass right	-	Neale B	UKBB	European	2017	0.02753	0.002387	9.392e-31	+	331226	0	331226	1	IVNT	Neale-B_UKBB_EUR_2017
rs8054556	rs8054556	chr16:29958216	chr16:29946895	A	G	rs4788210	chr16:30013674	chr16:30002353	G	C	1	0.93327	0.98766	Arm fat percentage left	NCIT_C139218	Neale B	UKBB	European	2017	0.01517	0.001845	1.978e-16	+	331198	0	331198	1	IVNT	Neale-B_UKBB_EUR_2017
rs8054556	rs8054556	chr16:29958216	chr16:29946895	A	G	rs4788210	chr16:30013674	chr16:30002353	G	C	1	0.93327	0.98766	Arm fat percentage right	NCIT_C139218	Neale B	UKBB	European	2017	0.0157	0.001853	2.458e-17	+	331249	0	331249	1	IVNT	Neale-B_UKBB_EUR_2017
rs8054556	rs8054556	chr16:29958216	chr16:29946895	A	G	rs4788210	chr16:30013674	chr16:30002353	G	C	1	0.93327	0.98766	Arm fat-free mass left	-	Neale B	UKBB	European	2017	0.0214	0.001549	2.053e-43	+	331159	0	331159	1	IVNT	Neale-B_UKBB_EUR_2017
rs8054556	rs8054556	chr16:29958216	chr16:29946895	A	G	rs4788210	chr16:30013674	chr16:30002353	G	C	1	0.93327	0.98766	Arm fat-free mass right	-	Neale B	UKBB	European	2017	0.02003	0.001518	9.613e-40	+	331221	0	331221	1	IVNT	Neale-B_UKBB_EUR_2017
rs8054556	rs8054556	chr16:29958216	chr16:29946895	A	G	rs4788210	chr16:30013674	chr16:30002353	G	C	1	0.93327	0.98766	Arm predicted mass left	-	Neale B	UKBB	European	2017	0.02137	0.001543	1.4e-43	+	331146	0	331146	1	IVNT	Neale-B_UKBB_EUR_2017
rs8054556	rs8054556	chr16:29958216	chr16:29946895	A	G	rs4788210	chr16:30013674	chr16:30002353	G	C	1	0.93327	0.98766	Arm predicted mass right	-	Neale B	UKBB	European	2017	0.01987	0.001513	2.148e-39	+	331216	0	331216	1	IVNT	Neale-B_UKBB_EUR_2017
rs8054556	rs8054556	chr16:29958216	chr16:29946895	A	G	rs4788210	chr16:30013674	chr16:30002353	G	C	1	0.93327	0.98766	Basal metabolic rate	EFO_0007777	Neale B	UKBB	European	2017	0.02353	0.001615	4.647e-48	+	331307	0	331307	1	IVNT	Neale-B_UKBB_EUR_2017
rs8054556	rs8054556	chr16:29958216	chr16:29946895	A	G	rs4788210	chr16:30013674	chr16:30002353	G	C	1	0.93327	0.98766	Body fat percentage	EFO_0007800	Neale B	UKBB	European	2017	0.01287	0.001868	5.722e-12	+	331117	0	331117	1	IVNT	Neale-B_UKBB_EUR_2017
rs8054556	rs8054556	chr16:29958216	chr16:29946895	A	G	rs4788210	chr16:30013674	chr16:30002353	G	C	1	0.93327	0.98766	Body mass index	EFO_0004340	Neale B	UKBB	European	2017	0.02589	0.00241	6.484e-27	+	336107	0	336107	1	IVNT	Neale-B_UKBB_EUR_2017
rs8054556	rs8054556	chr16:29958216	chr16:29946895	A	G	rs4788210	chr16:30013674	chr16:30002353	G	C	1	0.93327	0.98766	Comparative height size at age 10	NCIT_C106497;NCIT_C19666	Neale B	UKBB	European	2017	0.01273	0.001663	1.936e-14	+	332021	0	332021	1	IVNT	Neale-B_UKBB_EUR_2017
rs8054556	rs8054556	chr16:29958216	chr16:29946895	A	G	rs4788210	chr16:30013674	chr16:30002353	G	C	1	0.93327	0.98766	Height	EFO_0004339	Neale B	UKBB	European	2017	0.01516	0.001731	2.02e-18	+	336474	0	336474	1	IVNT	Neale-B_UKBB_EUR_2017
rs8054556	rs8054556	chr16:29958216	chr16:29946895	A	G	rs4788210	chr16:30013674	chr16:30002353	G	C	1	0.93327	0.98766	Hip circumference	EFO_0005093	Neale B	UKBB	European	2017	0.02742	0.002413	6.399e-30	+	336601	0	336601	1	IVNT	Neale-B_UKBB_EUR_2017
rs8054556	rs8054556	chr16:29958216	chr16:29946895	A	G	rs4788210	chr16:30013674	chr16:30002353	G	C	1	0.93327	0.98766	Impedance of arm left	-	Neale B	UKBB	European	2017	-0.01559	0.001721	1.323e-19	-	331292	0	331292	1	IVNT	Neale-B_UKBB_EUR_2017
rs8054556	rs8054556	chr16:29958216	chr16:29946895	A	G	rs4788210	chr16:30013674	chr16:30002353	G	C	1	0.93327	0.98766	Impedance of arm right	-	Neale B	UKBB	European	2017	-0.01436	0.001714	5.344e-17	-	331279	0	331279	1	IVNT	Neale-B_UKBB_EUR_2017
rs8054556	rs8054556	chr16:29958216	chr16:29946895	A	G	rs4788210	chr16:30013674	chr16:30002353	G	C	1	0.93327	0.98766	Impedance of leg left	-	Neale B	UKBB	European	2017	-0.02203	0.002222	3.541e-23	-	331296	0	331296	1	IVNT	Neale-B_UKBB_EUR_2017
rs8054556	rs8054556	chr16:29958216	chr16:29946895	A	G	rs4788210	chr16:30013674	chr16:30002353	G	C	1	0.93327	0.98766	Impedance of leg right	-	Neale B	UKBB	European	2017	-0.02289	0.002205	3.045e-25	-	331301	0	331301	1	IVNT	Neale-B_UKBB_EUR_2017
rs8054556	rs8054556	chr16:29958216	chr16:29946895	A	G	rs4788210	chr16:30013674	chr16:30002353	G	C	1	0.93327	0.98766	Impedance of whole body	NCIT_C137923	Neale B	UKBB	European	2017	-0.01964	0.001858	4.224e-26	-	331284	0	331284	1	IVNT	Neale-B_UKBB_EUR_2017
rs8054556	rs8054556	chr16:29958216	chr16:29946895	A	G	rs4788210	chr16:30013674	chr16:30002353	G	C	1	0.93327	0.98766	Leg fat mass left	-	Neale B	UKBB	European	2017	0.01938	0.001926	8.116e-24	+	331275	0	331275	1	IVNT	Neale-B_UKBB_EUR_2017
rs8054556	rs8054556	chr16:29958216	chr16:29946895	A	G	rs4788210	chr16:30013674	chr16:30002353	G	C	1	0.93327	0.98766	Leg fat mass right	-	Neale B	UKBB	European	2017	0.01893	0.001948	2.514e-22	+	331293	0	331293	1	IVNT	Neale-B_UKBB_EUR_2017
rs8054556	rs8054556	chr16:29958216	chr16:29946895	A	G	rs4788210	chr16:30013674	chr16:30002353	G	C	1	0.93327	0.98766	Leg fat percentage left	NCIT_C139218	Neale B	UKBB	European	2017	0.009331	0.001524	9.176e-10	+	331278	0	331278	1	IVNT	Neale-B_UKBB_EUR_2017
rs8054556	rs8054556	chr16:29958216	chr16:29946895	A	G	rs4788210	chr16:30013674	chr16:30002353	G	C	1	0.93327	0.98766	Leg fat-free mass left	-	Neale B	UKBB	European	2017	0.02189	0.001604	2.159e-42	+	331258	0	331258	1	IVNT	Neale-B_UKBB_EUR_2017
rs8054556	rs8054556	chr16:29958216	chr16:29946895	A	G	rs4788210	chr16:30013674	chr16:30002353	G	C	1	0.93327	0.98766	Leg fat-free mass right	-	Neale B	UKBB	European	2017	0.02221	0.001604	1.304e-43	+	331285	0	331285	1	IVNT	Neale-B_UKBB_EUR_2017
rs8054556	rs8054556	chr16:29958216	chr16:29946895	A	G	rs4788210	chr16:30013674	chr16:30002353	G	C	1	0.93327	0.98766	Leg predicted mass left	-	Neale B	UKBB	European	2017	0.02182	0.001593	1.109e-42	+	331253	0	331253	1	IVNT	Neale-B_UKBB_EUR_2017
rs8054556	rs8054556	chr16:29958216	chr16:29946895	A	G	rs4788210	chr16:30013674	chr16:30002353	G	C	1	0.93327	0.98766	Leg predicted mass right	-	Neale B	UKBB	European	2017	0.02194	0.001593	3.867e-43	+	331285	0	331285	1	IVNT	Neale-B_UKBB_EUR_2017
rs8054556	rs8054556	chr16:29958216	chr16:29946895	A	G	rs4788210	chr16:30013674	chr16:30002353	G	C	1	0.93327	0.98766	Nervous feelings	NCIT_C77965;NCIT_C125268	Neale B	UKBB	European	2017	-0.005822	0.001048	2.792e-08	-	328725	77767	250958	1	-	Neale-B_UKBB_EUR_2017
rs8054556	rs8054556	chr16:29958216	chr16:29946895	A	G	rs4788210	chr16:30013674	chr16:30002353	G	C	1	0.93327	0.98766	Number of incorrect matches in round	-	Neale B	UKBB	European	2017	-0.0149	0.002379	3.705e-10	-	336881	0	336881	1	IVNT	Neale-B_UKBB_EUR_2017
rs8054556	rs8054556	chr16:29958216	chr16:29946895	A	G	rs4788210	chr16:30013674	chr16:30002353	G	C	1	0.93327	0.98766	Trunk fat mass	EFO_0005409	Neale B	UKBB	European	2017	0.02435	0.002453	3.289e-23	+	331093	0	331093	1	IVNT	Neale-B_UKBB_EUR_2017
rs8054556	rs8054556	chr16:29958216	chr16:29946895	A	G	rs4788210	chr16:30013674	chr16:30002353	G	C	1	0.93327	0.98766	Trunk fat percentage	NCIT_C139218	Neale B	UKBB	European	2017	0.01467	0.00224	5.825e-11	+	331113	0	331113	1	IVNT	Neale-B_UKBB_EUR_2017
rs8054556	rs8054556	chr16:29958216	chr16:29946895	A	G	rs4788210	chr16:30013674	chr16:30002353	G	C	1	0.93327	0.98766	Trunk fat-free mass	-	Neale B	UKBB	European	2017	0.02084	0.001535	5.283e-42	+	331030	0	331030	1	IVNT	Neale-B_UKBB_EUR_2017
rs8054556	rs8054556	chr16:29958216	chr16:29946895	A	G	rs4788210	chr16:30013674	chr16:30002353	G	C	1	0.93327	0.98766	Trunk predicted mass	-	Neale B	UKBB	European	2017	0.02075	0.00153	6.401e-42	+	330995	0	330995	1	IVNT	Neale-B_UKBB_EUR_2017
rs8054556	rs8054556	chr16:29958216	chr16:29946895	A	G	rs4788210	chr16:30013674	chr16:30002353	G	C	1	0.93327	0.98766	Waist circumference	EFO_0004342	Neale B	UKBB	European	2017	0.02651	0.002158	1.083e-34	+	336639	0	336639	1	IVNT	Neale-B_UKBB_EUR_2017
rs8054556	rs8054556	chr16:29958216	chr16:29946895	A	G	rs4788210	chr16:30013674	chr16:30002353	G	C	1	0.93327	0.98766	Weight	EFO_0004338	Neale B	UKBB	European	2017	0.02958	0.002129	7.078e-44	+	336227	0	336227	1	IVNT	Neale-B_UKBB_EUR_2017
rs8054556	rs8054556	chr16:29958216	chr16:29946895	A	G	rs4788210	chr16:30013674	chr16:30002353	G	C	1	0.93327	0.98766	Whole body fat mass	-	Neale B	UKBB	European	2017	0.02495	0.002377	9.358e-26	+	330762	0	330762	1	IVNT	Neale-B_UKBB_EUR_2017
rs8054556	rs8054556	chr16:29958216	chr16:29946895	A	G	rs4788210	chr16:30013674	chr16:30002353	G	C	1	0.93327	0.98766	Whole body fat-free mass	-	Neale B	UKBB	European	2017	0.02187	0.001541	1.017e-45	+	331291	0	331291	1	IVNT	Neale-B_UKBB_EUR_2017
rs8054556	rs8054556	chr16:29958216	chr16:29946895	A	G	rs4788210	chr16:30013674	chr16:30002353	G	C	1	0.93327	0.98766	Whole body water mass	-	Neale B	UKBB	European	2017	0.02207	0.001543	2.127e-46	+	331315	0	331315	1	IVNT	Neale-B_UKBB_EUR_2017
rs8054556	rs8054556	chr16:29958216	chr16:29946895	A	G	rs4788210	chr16:30013674	chr16:30002353	G	C	1	0.93327	0.98766	Schizophrenia	EFO_0000692	PGC	25056061	Mixed	2014	-0.0655	0.0106	6.674e-10	-	82315	35476	46839	49	log OR	PGC_Schizophrenia_Mixed_2014
rs8054556	rs8054556	chr16:29958216	chr16:29946895	A	G	rs11150580	chr16:30014564	chr16:30003243	T	C	1	0.93327	0.98766	Eosinophil count	EFO_0004586	Astle W	27863252	European	2016	-0.02292	0.003578	1.488e-10	-	173480	0	173480	2	-	Astle-W_Blood-Cell-Traits_EUR_2016
rs8054556	rs8054556	chr16:29958216	chr16:29946895	A	G	rs11150580	chr16:30014564	chr16:30003243	T	C	1	0.93327	0.98766	Eosinophil percentage of granulocytes	EFO_0004586	Astle W	27863252	European	2016	-0.02048	0.003591	1.187e-08	-	173480	0	173480	2	-	Astle-W_Blood-Cell-Traits_EUR_2016
rs8054556	rs8054556	chr16:29958216	chr16:29946895	A	G	rs11150580	chr16:30014564	chr16:30003243	T	C	1	0.93327	0.98766	Eosinophil percentage of white cells	EFO_0004586	Astle W	27863252	European	2016	-0.02093	0.003574	4.755e-09	-	173480	0	173480	2	-	Astle-W_Blood-Cell-Traits_EUR_2016
rs8054556	rs8054556	chr16:29958216	chr16:29946895	A	G	rs11150580	chr16:30014564	chr16:30003243	T	C	1	0.93327	0.98766	Mean corpuscular hemoglobin	EFO_0004586	Astle W	27863252	European	2016	0.02585	0.003551	3.318e-13	+	173480	0	173480	2	-	Astle-W_Blood-Cell-Traits_EUR_2016
rs8054556	rs8054556	chr16:29958216	chr16:29946895	A	G	rs11150580	chr16:30014564	chr16:30003243	T	C	1	0.93327	0.98766	Mean corpuscular volume	EFO_0004586	Astle W	27863252	European	2016	0.0256	0.003541	4.91e-13	+	173480	0	173480	2	-	Astle-W_Blood-Cell-Traits_EUR_2016
rs8054556	rs8054556	chr16:29958216	chr16:29946895	A	G	rs11150580	chr16:30014564	chr16:30003243	T	C	1	0.93327	0.98766	Red blood cell count	EFO_0004586	Astle W	27863252	European	2016	-0.02221	0.003569	4.869e-10	-	173480	0	173480	2	-	Astle-W_Blood-Cell-Traits_EUR_2016
rs8054556	rs8054556	chr16:29958216	chr16:29946895	A	G	rs11150580	chr16:30014564	chr16:30003243	T	C	1	0.93327	0.98766	Sum eosinophil basophil counts	EFO_0004586	Astle W	27863252	European	2016	-0.0211	0.003583	3.915e-09	-	173480	0	173480	2	-	Astle-W_Blood-Cell-Traits_EUR_2016
rs8054556	rs8054556	chr16:29958216	chr16:29946895	A	G	rs11150580	chr16:30014564	chr16:30003243	T	C	1	0.93327	0.98766	Body mass index adjusted for smoking	EFO_0004340	GIANT	28443625	Mixed	2017	0.0213	0.0039	4.215e-08	+	167428	0	167428	79	IVNT	GIANT_BMI-adjusted-Smoking_Mixed_2017
rs8054556	rs8054556	chr16:29958216	chr16:29946895	A	G	rs11150580	chr16:30014564	chr16:30003243	T	C	1	0.93327	0.98766	Alcohol intake frequency	HP_0001033;EFO_0004329;EFO_0007878	Neale B	UKBB	European	2017	0.02107	0.003565	3.421e-09	+	336965	0	336965	1	IVNT	Neale-B_UKBB_EUR_2017
rs8054556	rs8054556	chr16:29958216	chr16:29946895	A	G	rs11150580	chr16:30014564	chr16:30003243	T	C	1	0.93327	0.98766	Arm fat mass left	-	Neale B	UKBB	European	2017	0.0274	0.002388	1.857e-30	+	331164	0	331164	1	IVNT	Neale-B_UKBB_EUR_2017
rs8054556	rs8054556	chr16:29958216	chr16:29946895	A	G	rs11150580	chr16:30014564	chr16:30003243	T	C	1	0.93327	0.98766	Arm fat mass right	-	Neale B	UKBB	European	2017	0.02759	0.002388	7.11e-31	+	331226	0	331226	1	IVNT	Neale-B_UKBB_EUR_2017
rs8054556	rs8054556	chr16:29958216	chr16:29946895	A	G	rs11150580	chr16:30014564	chr16:30003243	T	C	1	0.93327	0.98766	Arm fat percentage left	NCIT_C139218	Neale B	UKBB	European	2017	0.01521	0.001845	1.665e-16	+	331198	0	331198	1	IVNT	Neale-B_UKBB_EUR_2017
rs8054556	rs8054556	chr16:29958216	chr16:29946895	A	G	rs11150580	chr16:30014564	chr16:30003243	T	C	1	0.93327	0.98766	Arm fat percentage right	NCIT_C139218	Neale B	UKBB	European	2017	0.01574	0.001853	2.044e-17	+	331249	0	331249	1	IVNT	Neale-B_UKBB_EUR_2017
rs8054556	rs8054556	chr16:29958216	chr16:29946895	A	G	rs11150580	chr16:30014564	chr16:30003243	T	C	1	0.93327	0.98766	Arm fat-free mass left	-	Neale B	UKBB	European	2017	0.02144	0.001549	1.566e-43	+	331159	0	331159	1	IVNT	Neale-B_UKBB_EUR_2017
rs8054556	rs8054556	chr16:29958216	chr16:29946895	A	G	rs11150580	chr16:30014564	chr16:30003243	T	C	1	0.93327	0.98766	Arm fat-free mass right	-	Neale B	UKBB	European	2017	0.02007	0.001518	7.255e-40	+	331221	0	331221	1	IVNT	Neale-B_UKBB_EUR_2017
rs8054556	rs8054556	chr16:29958216	chr16:29946895	A	G	rs11150580	chr16:30014564	chr16:30003243	T	C	1	0.93327	0.98766	Arm predicted mass left	-	Neale B	UKBB	European	2017	0.0214	0.001543	1.043e-43	+	331146	0	331146	1	IVNT	Neale-B_UKBB_EUR_2017
rs8054556	rs8054556	chr16:29958216	chr16:29946895	A	G	rs11150580	chr16:30014564	chr16:30003243	T	C	1	0.93327	0.98766	Arm predicted mass right	-	Neale B	UKBB	European	2017	0.01989	0.001513	1.768e-39	+	331216	0	331216	1	IVNT	Neale-B_UKBB_EUR_2017
rs8054556	rs8054556	chr16:29958216	chr16:29946895	A	G	rs11150580	chr16:30014564	chr16:30003243	T	C	1	0.93327	0.98766	Basal metabolic rate	EFO_0007777	Neale B	UKBB	European	2017	0.02358	0.001616	3.211e-48	+	331307	0	331307	1	IVNT	Neale-B_UKBB_EUR_2017
rs8054556	rs8054556	chr16:29958216	chr16:29946895	A	G	rs11150580	chr16:30014564	chr16:30003243	T	C	1	0.93327	0.98766	Body fat percentage	EFO_0007800	Neale B	UKBB	European	2017	0.01291	0.001869	4.837e-12	+	331117	0	331117	1	IVNT	Neale-B_UKBB_EUR_2017
rs8054556	rs8054556	chr16:29958216	chr16:29946895	A	G	rs11150580	chr16:30014564	chr16:30003243	T	C	1	0.93327	0.98766	Body mass index	EFO_0004340	Neale B	UKBB	European	2017	0.02595	0.002411	5.121e-27	+	336107	0	336107	1	IVNT	Neale-B_UKBB_EUR_2017
rs8054556	rs8054556	chr16:29958216	chr16:29946895	A	G	rs11150580	chr16:30014564	chr16:30003243	T	C	1	0.93327	0.98766	Comparative height size at age 10	NCIT_C106497;NCIT_C19666	Neale B	UKBB	European	2017	0.01278	0.001664	1.556e-14	+	332021	0	332021	1	IVNT	Neale-B_UKBB_EUR_2017
rs8054556	rs8054556	chr16:29958216	chr16:29946895	A	G	rs11150580	chr16:30014564	chr16:30003243	T	C	1	0.93327	0.98766	Height	EFO_0004339	Neale B	UKBB	European	2017	0.01521	0.001732	1.624e-18	+	336474	0	336474	1	IVNT	Neale-B_UKBB_EUR_2017
rs8054556	rs8054556	chr16:29958216	chr16:29946895	A	G	rs11150580	chr16:30014564	chr16:30003243	T	C	1	0.93327	0.98766	Hip circumference	EFO_0005093	Neale B	UKBB	European	2017	0.0275	0.002413	4.503e-30	+	336601	0	336601	1	IVNT	Neale-B_UKBB_EUR_2017
rs8054556	rs8054556	chr16:29958216	chr16:29946895	A	G	rs11150580	chr16:30014564	chr16:30003243	T	C	1	0.93327	0.98766	Impedance of arm left	-	Neale B	UKBB	European	2017	-0.01558	0.001721	1.418e-19	-	331292	0	331292	1	IVNT	Neale-B_UKBB_EUR_2017
rs8054556	rs8054556	chr16:29958216	chr16:29946895	A	G	rs11150580	chr16:30014564	chr16:30003243	T	C	1	0.93327	0.98766	Impedance of arm right	-	Neale B	UKBB	European	2017	-0.01434	0.001714	5.817e-17	-	331279	0	331279	1	IVNT	Neale-B_UKBB_EUR_2017
rs8054556	rs8054556	chr16:29958216	chr16:29946895	A	G	rs11150580	chr16:30014564	chr16:30003243	T	C	1	0.93327	0.98766	Impedance of leg left	-	Neale B	UKBB	European	2017	-0.02204	0.002222	3.439e-23	-	331296	0	331296	1	IVNT	Neale-B_UKBB_EUR_2017
rs8054556	rs8054556	chr16:29958216	chr16:29946895	A	G	rs11150580	chr16:30014564	chr16:30003243	T	C	1	0.93327	0.98766	Impedance of leg right	-	Neale B	UKBB	European	2017	-0.02291	0.002205	2.809e-25	-	331301	0	331301	1	IVNT	Neale-B_UKBB_EUR_2017
rs8054556	rs8054556	chr16:29958216	chr16:29946895	A	G	rs11150580	chr16:30014564	chr16:30003243	T	C	1	0.93327	0.98766	Impedance of whole body	NCIT_C137923	Neale B	UKBB	European	2017	-0.01963	0.001858	4.415e-26	-	331284	0	331284	1	IVNT	Neale-B_UKBB_EUR_2017
rs8054556	rs8054556	chr16:29958216	chr16:29946895	A	G	rs11150580	chr16:30014564	chr16:30003243	T	C	1	0.93327	0.98766	Leg fat mass left	-	Neale B	UKBB	European	2017	0.01943	0.001926	6.387e-24	+	331275	0	331275	1	IVNT	Neale-B_UKBB_EUR_2017
rs8054556	rs8054556	chr16:29958216	chr16:29946895	A	G	rs11150580	chr16:30014564	chr16:30003243	T	C	1	0.93327	0.98766	Leg fat mass right	-	Neale B	UKBB	European	2017	0.01898	0.001948	2.025e-22	+	331293	0	331293	1	IVNT	Neale-B_UKBB_EUR_2017
rs8054556	rs8054556	chr16:29958216	chr16:29946895	A	G	rs11150580	chr16:30014564	chr16:30003243	T	C	1	0.93327	0.98766	Leg fat percentage left	NCIT_C139218	Neale B	UKBB	European	2017	0.009357	0.001524	8.273e-10	+	331278	0	331278	1	IVNT	Neale-B_UKBB_EUR_2017
rs8054556	rs8054556	chr16:29958216	chr16:29946895	A	G	rs11150580	chr16:30014564	chr16:30003243	T	C	1	0.93327	0.98766	Leg fat percentage right	NCIT_C139218	Neale B	UKBB	European	2017	0.008427	0.001544	4.787e-08	+	331296	0	331296	1	IVNT	Neale-B_UKBB_EUR_2017
rs8054556	rs8054556	chr16:29958216	chr16:29946895	A	G	rs11150580	chr16:30014564	chr16:30003243	T	C	1	0.93327	0.98766	Leg fat-free mass left	-	Neale B	UKBB	European	2017	0.02195	0.001605	1.39e-42	+	331258	0	331258	1	IVNT	Neale-B_UKBB_EUR_2017
rs8054556	rs8054556	chr16:29958216	chr16:29946895	A	G	rs11150580	chr16:30014564	chr16:30003243	T	C	1	0.93327	0.98766	Leg fat-free mass right	-	Neale B	UKBB	European	2017	0.02227	0.001604	8.137e-44	+	331285	0	331285	1	IVNT	Neale-B_UKBB_EUR_2017
rs8054556	rs8054556	chr16:29958216	chr16:29946895	A	G	rs11150580	chr16:30014564	chr16:30003243	T	C	1	0.93327	0.98766	Leg predicted mass left	-	Neale B	UKBB	European	2017	0.02188	0.001594	7.134e-43	+	331253	0	331253	1	IVNT	Neale-B_UKBB_EUR_2017
rs8054556	rs8054556	chr16:29958216	chr16:29946895	A	G	rs11150580	chr16:30014564	chr16:30003243	T	C	1	0.93327	0.98766	Leg predicted mass right	-	Neale B	UKBB	European	2017	0.022	0.001594	2.409e-43	+	331285	0	331285	1	IVNT	Neale-B_UKBB_EUR_2017
rs8054556	rs8054556	chr16:29958216	chr16:29946895	A	G	rs11150580	chr16:30014564	chr16:30003243	T	C	1	0.93327	0.98766	Nervous feelings	NCIT_C77965;NCIT_C125268	Neale B	UKBB	European	2017	-0.005797	0.001048	3.229e-08	-	328725	77767	250958	1	-	Neale-B_UKBB_EUR_2017
rs8054556	rs8054556	chr16:29958216	chr16:29946895	A	G	rs11150580	chr16:30014564	chr16:30003243	T	C	1	0.93327	0.98766	Number of incorrect matches in round	-	Neale B	UKBB	European	2017	-0.01492	0.002379	3.599e-10	-	336881	0	336881	1	IVNT	Neale-B_UKBB_EUR_2017
rs8054556	rs8054556	chr16:29958216	chr16:29946895	A	G	rs11150580	chr16:30014564	chr16:30003243	T	C	1	0.93327	0.98766	Trunk fat mass	EFO_0005409	Neale B	UKBB	European	2017	0.02443	0.002454	2.376e-23	+	331093	0	331093	1	IVNT	Neale-B_UKBB_EUR_2017
rs8054556	rs8054556	chr16:29958216	chr16:29946895	A	G	rs11150580	chr16:30014564	chr16:30003243	T	C	1	0.93327	0.98766	Trunk fat percentage	NCIT_C139218	Neale B	UKBB	European	2017	0.01474	0.00224	4.658e-11	+	331113	0	331113	1	IVNT	Neale-B_UKBB_EUR_2017
rs8054556	rs8054556	chr16:29958216	chr16:29946895	A	G	rs11150580	chr16:30014564	chr16:30003243	T	C	1	0.93327	0.98766	Trunk fat-free mass	-	Neale B	UKBB	European	2017	0.02086	0.001535	4.567e-42	+	331030	0	331030	1	IVNT	Neale-B_UKBB_EUR_2017
rs8054556	rs8054556	chr16:29958216	chr16:29946895	A	G	rs11150580	chr16:30014564	chr16:30003243	T	C	1	0.93327	0.98766	Trunk predicted mass	-	Neale B	UKBB	European	2017	0.02077	0.00153	5.542e-42	+	330995	0	330995	1	IVNT	Neale-B_UKBB_EUR_2017
rs8054556	rs8054556	chr16:29958216	chr16:29946895	A	G	rs11150580	chr16:30014564	chr16:30003243	T	C	1	0.93327	0.98766	Waist circumference	EFO_0004342	Neale B	UKBB	European	2017	0.02658	0.002158	7.563e-35	+	336639	0	336639	1	IVNT	Neale-B_UKBB_EUR_2017
rs8054556	rs8054556	chr16:29958216	chr16:29946895	A	G	rs11150580	chr16:30014564	chr16:30003243	T	C	1	0.93327	0.98766	Weight	EFO_0004338	Neale B	UKBB	European	2017	0.02965	0.002129	4.615e-44	+	336227	0	336227	1	IVNT	Neale-B_UKBB_EUR_2017
rs8054556	rs8054556	chr16:29958216	chr16:29946895	A	G	rs11150580	chr16:30014564	chr16:30003243	T	C	1	0.93327	0.98766	Whole body fat mass	-	Neale B	UKBB	European	2017	0.02501	0.002378	7.08e-26	+	330762	0	330762	1	IVNT	Neale-B_UKBB_EUR_2017
rs8054556	rs8054556	chr16:29958216	chr16:29946895	A	G	rs11150580	chr16:30014564	chr16:30003243	T	C	1	0.93327	0.98766	Whole body fat-free mass	-	Neale B	UKBB	European	2017	0.02191	0.001541	7.462e-46	+	331291	0	331291	1	IVNT	Neale-B_UKBB_EUR_2017
rs8054556	rs8054556	chr16:29958216	chr16:29946895	A	G	rs11150580	chr16:30014564	chr16:30003243	T	C	1	0.93327	0.98766	Whole body water mass	-	Neale B	UKBB	European	2017	0.02211	0.001543	1.569e-46	+	331315	0	331315	1	IVNT	Neale-B_UKBB_EUR_2017
rs8054556	rs8054556	chr16:29958216	chr16:29946895	A	G	rs11150580	chr16:30014564	chr16:30003243	T	C	1	0.93327	0.98766	Schizophrenia	EFO_0000692	PGC	25056061	Mixed	2014	-0.0652	0.0106	7.858e-10	-	82315	35476	46839	49	log OR	PGC_Schizophrenia_Mixed_2014
rs8054556	rs8054556	chr16:29958216	chr16:29946895	A	G	rs3935873	chr16:30018500	chr16:30007179	T	C	1	0.93327	0.98766	Eosinophil count	EFO_0004586	Astle W	27863252	European	2016	-0.02292	0.003579	1.509e-10	-	173480	0	173480	2	-	Astle-W_Blood-Cell-Traits_EUR_2016
rs8054556	rs8054556	chr16:29958216	chr16:29946895	A	G	rs3935873	chr16:30018500	chr16:30007179	T	C	1	0.93327	0.98766	Eosinophil percentage of granulocytes	EFO_0004586	Astle W	27863252	European	2016	-0.02049	0.003592	1.172e-08	-	173480	0	173480	2	-	Astle-W_Blood-Cell-Traits_EUR_2016
rs8054556	rs8054556	chr16:29958216	chr16:29946895	A	G	rs3935873	chr16:30018500	chr16:30007179	T	C	1	0.93327	0.98766	Eosinophil percentage of white cells	EFO_0004586	Astle W	27863252	European	2016	-0.02096	0.003575	4.55e-09	-	173480	0	173480	2	-	Astle-W_Blood-Cell-Traits_EUR_2016
rs8054556	rs8054556	chr16:29958216	chr16:29946895	A	G	rs3935873	chr16:30018500	chr16:30007179	T	C	1	0.93327	0.98766	Mean corpuscular hemoglobin	EFO_0004586	Astle W	27863252	European	2016	0.02593	0.003552	2.863e-13	+	173480	0	173480	2	-	Astle-W_Blood-Cell-Traits_EUR_2016
rs8054556	rs8054556	chr16:29958216	chr16:29946895	A	G	rs3935873	chr16:30018500	chr16:30007179	T	C	1	0.93327	0.98766	Mean corpuscular volume	EFO_0004586	Astle W	27863252	European	2016	0.02569	0.003542	4.139e-13	+	173480	0	173480	2	-	Astle-W_Blood-Cell-Traits_EUR_2016
rs8054556	rs8054556	chr16:29958216	chr16:29946895	A	G	rs3935873	chr16:30018500	chr16:30007179	T	C	1	0.93327	0.98766	Red blood cell count	EFO_0004586	Astle W	27863252	European	2016	-0.02205	0.00357	6.473e-10	-	173480	0	173480	2	-	Astle-W_Blood-Cell-Traits_EUR_2016
rs8054556	rs8054556	chr16:29958216	chr16:29946895	A	G	rs3935873	chr16:30018500	chr16:30007179	T	C	1	0.93327	0.98766	Sum eosinophil basophil counts	EFO_0004586	Astle W	27863252	European	2016	-0.02106	0.003584	4.181e-09	-	173480	0	173480	2	-	Astle-W_Blood-Cell-Traits_EUR_2016
rs8054556	rs8054556	chr16:29958216	chr16:29946895	A	G	rs3935873	chr16:30018500	chr16:30007179	T	C	1	0.93327	0.98766	Body mass index adjusted for smoking	EFO_0004340	GIANT	28443625	European	2017	0.0213	0.0039	3.336e-08	+	164371	0	164371	73	IVNT	GIANT_BMI-adjusted-Smoking_EUR_2017
rs8054556	rs8054556	chr16:29958216	chr16:29946895	A	G	rs3935873	chr16:30018500	chr16:30007179	T	C	1	0.93327	0.98766	Body mass index adjusted for smoking	EFO_0004340	GIANT	28443625	Mixed	2017	0.0213	0.0037	7.266e-09	+	186380	0	186380	79	IVNT	GIANT_BMI-adjusted-Smoking_Mixed_2017
rs8054556	rs8054556	chr16:29958216	chr16:29946895	A	G	rs3935873	chr16:30018500	chr16:30007179	T	C	1	0.93327	0.98766	Alcohol intake frequency	HP_0001033;EFO_0004329;EFO_0007878	Neale B	UKBB	European	2017	0.02093	0.003565	4.368e-09	+	336965	0	336965	1	IVNT	Neale-B_UKBB_EUR_2017
rs8054556	rs8054556	chr16:29958216	chr16:29946895	A	G	rs3935873	chr16:30018500	chr16:30007179	T	C	1	0.93327	0.98766	Arm fat mass left	-	Neale B	UKBB	European	2017	0.02738	0.002389	2.081e-30	+	331164	0	331164	1	IVNT	Neale-B_UKBB_EUR_2017
rs8054556	rs8054556	chr16:29958216	chr16:29946895	A	G	rs3935873	chr16:30018500	chr16:30007179	T	C	1	0.93327	0.98766	Arm fat mass right	-	Neale B	UKBB	European	2017	0.02756	0.002388	8.171e-31	+	331226	0	331226	1	IVNT	Neale-B_UKBB_EUR_2017
rs8054556	rs8054556	chr16:29958216	chr16:29946895	A	G	rs3935873	chr16:30018500	chr16:30007179	T	C	1	0.93327	0.98766	Arm fat percentage left	NCIT_C139218	Neale B	UKBB	European	2017	0.01517	0.001845	2.007e-16	+	331198	0	331198	1	IVNT	Neale-B_UKBB_EUR_2017
rs8054556	rs8054556	chr16:29958216	chr16:29946895	A	G	rs3935873	chr16:30018500	chr16:30007179	T	C	1	0.93327	0.98766	Arm fat percentage right	NCIT_C139218	Neale B	UKBB	European	2017	0.01569	0.001854	2.541e-17	+	331249	0	331249	1	IVNT	Neale-B_UKBB_EUR_2017
rs8054556	rs8054556	chr16:29958216	chr16:29946895	A	G	rs3935873	chr16:30018500	chr16:30007179	T	C	1	0.93327	0.98766	Arm fat-free mass left	-	Neale B	UKBB	European	2017	0.02146	0.001549	1.288e-43	+	331159	0	331159	1	IVNT	Neale-B_UKBB_EUR_2017
rs8054556	rs8054556	chr16:29958216	chr16:29946895	A	G	rs3935873	chr16:30018500	chr16:30007179	T	C	1	0.93327	0.98766	Arm fat-free mass right	-	Neale B	UKBB	European	2017	0.02011	0.001519	5.257e-40	+	331221	0	331221	1	IVNT	Neale-B_UKBB_EUR_2017
rs8054556	rs8054556	chr16:29958216	chr16:29946895	A	G	rs3935873	chr16:30018500	chr16:30007179	T	C	1	0.93327	0.98766	Arm predicted mass left	-	Neale B	UKBB	European	2017	0.02142	0.001544	8.641e-44	+	331146	0	331146	1	IVNT	Neale-B_UKBB_EUR_2017
rs8054556	rs8054556	chr16:29958216	chr16:29946895	A	G	rs3935873	chr16:30018500	chr16:30007179	T	C	1	0.93327	0.98766	Arm predicted mass right	-	Neale B	UKBB	European	2017	0.01994	0.001513	1.208e-39	+	331216	0	331216	1	IVNT	Neale-B_UKBB_EUR_2017
rs8054556	rs8054556	chr16:29958216	chr16:29946895	A	G	rs3935873	chr16:30018500	chr16:30007179	T	C	1	0.93327	0.98766	Basal metabolic rate	EFO_0007777	Neale B	UKBB	European	2017	0.02359	0.001616	2.938e-48	+	331307	0	331307	1	IVNT	Neale-B_UKBB_EUR_2017
rs8054556	rs8054556	chr16:29958216	chr16:29946895	A	G	rs3935873	chr16:30018500	chr16:30007179	T	C	1	0.93327	0.98766	Body fat percentage	EFO_0007800	Neale B	UKBB	European	2017	0.01286	0.001869	5.861e-12	+	331117	0	331117	1	IVNT	Neale-B_UKBB_EUR_2017
rs8054556	rs8054556	chr16:29958216	chr16:29946895	A	G	rs3935873	chr16:30018500	chr16:30007179	T	C	1	0.93327	0.98766	Body mass index	EFO_0004340	Neale B	UKBB	European	2017	0.02595	0.002411	5.124e-27	+	336107	0	336107	1	IVNT	Neale-B_UKBB_EUR_2017
rs8054556	rs8054556	chr16:29958216	chr16:29946895	A	G	rs3935873	chr16:30018500	chr16:30007179	T	C	1	0.93327	0.98766	Comparative height size at age 10	NCIT_C106497;NCIT_C19666	Neale B	UKBB	European	2017	0.01278	0.001664	1.551e-14	+	332021	0	332021	1	IVNT	Neale-B_UKBB_EUR_2017
rs8054556	rs8054556	chr16:29958216	chr16:29946895	A	G	rs3935873	chr16:30018500	chr16:30007179	T	C	1	0.93327	0.98766	Height	EFO_0004339	Neale B	UKBB	European	2017	0.01519	0.001732	1.785e-18	+	336474	0	336474	1	IVNT	Neale-B_UKBB_EUR_2017
rs8054556	rs8054556	chr16:29958216	chr16:29946895	A	G	rs3935873	chr16:30018500	chr16:30007179	T	C	1	0.93327	0.98766	Hip circumference	EFO_0005093	Neale B	UKBB	European	2017	0.02748	0.002413	5.01e-30	+	336601	0	336601	1	IVNT	Neale-B_UKBB_EUR_2017
rs8054556	rs8054556	chr16:29958216	chr16:29946895	A	G	rs3935873	chr16:30018500	chr16:30007179	T	C	1	0.93327	0.98766	Impedance of arm left	-	Neale B	UKBB	European	2017	-0.01565	0.001721	9.901e-20	-	331292	0	331292	1	IVNT	Neale-B_UKBB_EUR_2017
rs8054556	rs8054556	chr16:29958216	chr16:29946895	A	G	rs3935873	chr16:30018500	chr16:30007179	T	C	1	0.93327	0.98766	Impedance of arm right	-	Neale B	UKBB	European	2017	-0.01443	0.001714	3.757e-17	-	331279	0	331279	1	IVNT	Neale-B_UKBB_EUR_2017
rs8054556	rs8054556	chr16:29958216	chr16:29946895	A	G	rs3935873	chr16:30018500	chr16:30007179	T	C	1	0.93327	0.98766	Impedance of leg left	-	Neale B	UKBB	European	2017	-0.0221	0.002222	2.668e-23	-	331296	0	331296	1	IVNT	Neale-B_UKBB_EUR_2017
rs8054556	rs8054556	chr16:29958216	chr16:29946895	A	G	rs3935873	chr16:30018500	chr16:30007179	T	C	1	0.93327	0.98766	Impedance of leg right	-	Neale B	UKBB	European	2017	-0.02296	0.002205	2.193e-25	-	331301	0	331301	1	IVNT	Neale-B_UKBB_EUR_2017
rs8054556	rs8054556	chr16:29958216	chr16:29946895	A	G	rs3935873	chr16:30018500	chr16:30007179	T	C	1	0.93327	0.98766	Impedance of whole body	NCIT_C137923	Neale B	UKBB	European	2017	-0.0197	0.001858	2.956e-26	-	331284	0	331284	1	IVNT	Neale-B_UKBB_EUR_2017
rs8054556	rs8054556	chr16:29958216	chr16:29946895	A	G	rs3935873	chr16:30018500	chr16:30007179	T	C	1	0.93327	0.98766	Leg fat mass left	-	Neale B	UKBB	European	2017	0.0194	0.001926	7.583e-24	+	331275	0	331275	1	IVNT	Neale-B_UKBB_EUR_2017
rs8054556	rs8054556	chr16:29958216	chr16:29946895	A	G	rs3935873	chr16:30018500	chr16:30007179	T	C	1	0.93327	0.98766	Leg fat mass right	-	Neale B	UKBB	European	2017	0.01895	0.001949	2.353e-22	+	331293	0	331293	1	IVNT	Neale-B_UKBB_EUR_2017
rs8054556	rs8054556	chr16:29958216	chr16:29946895	A	G	rs3935873	chr16:30018500	chr16:30007179	T	C	1	0.93327	0.98766	Leg fat percentage left	NCIT_C139218	Neale B	UKBB	European	2017	0.009326	0.001524	9.432e-10	+	331278	0	331278	1	IVNT	Neale-B_UKBB_EUR_2017
rs8054556	rs8054556	chr16:29958216	chr16:29946895	A	G	rs3935873	chr16:30018500	chr16:30007179	T	C	1	0.93327	0.98766	Leg fat-free mass left	-	Neale B	UKBB	European	2017	0.02194	0.001605	1.521e-42	+	331258	0	331258	1	IVNT	Neale-B_UKBB_EUR_2017
rs8054556	rs8054556	chr16:29958216	chr16:29946895	A	G	rs3935873	chr16:30018500	chr16:30007179	T	C	1	0.93327	0.98766	Leg fat-free mass right	-	Neale B	UKBB	European	2017	0.02226	0.001604	9.107e-44	+	331285	0	331285	1	IVNT	Neale-B_UKBB_EUR_2017
rs8054556	rs8054556	chr16:29958216	chr16:29946895	A	G	rs3935873	chr16:30018500	chr16:30007179	T	C	1	0.93327	0.98766	Leg predicted mass left	-	Neale B	UKBB	European	2017	0.02187	0.001594	7.814e-43	+	331253	0	331253	1	IVNT	Neale-B_UKBB_EUR_2017
rs8054556	rs8054556	chr16:29958216	chr16:29946895	A	G	rs3935873	chr16:30018500	chr16:30007179	T	C	1	0.93327	0.98766	Leg predicted mass right	-	Neale B	UKBB	European	2017	0.02199	0.001594	2.697e-43	+	331285	0	331285	1	IVNT	Neale-B_UKBB_EUR_2017
rs8054556	rs8054556	chr16:29958216	chr16:29946895	A	G	rs3935873	chr16:30018500	chr16:30007179	T	C	1	0.93327	0.98766	Nervous feelings	NCIT_C77965;NCIT_C125268	Neale B	UKBB	European	2017	-0.005844	0.001049	2.503e-08	-	328725	77767	250958	1	-	Neale-B_UKBB_EUR_2017
rs8054556	rs8054556	chr16:29958216	chr16:29946895	A	G	rs3935873	chr16:30018500	chr16:30007179	T	C	1	0.93327	0.98766	Number of incorrect matches in round	-	Neale B	UKBB	European	2017	-0.01488	0.002379	3.999e-10	-	336881	0	336881	1	IVNT	Neale-B_UKBB_EUR_2017
rs8054556	rs8054556	chr16:29958216	chr16:29946895	A	G	rs3935873	chr16:30018500	chr16:30007179	T	C	1	0.93327	0.98766	Trunk fat mass	EFO_0005409	Neale B	UKBB	European	2017	0.02437	0.002454	3.126e-23	+	331093	0	331093	1	IVNT	Neale-B_UKBB_EUR_2017
rs8054556	rs8054556	chr16:29958216	chr16:29946895	A	G	rs3935873	chr16:30018500	chr16:30007179	T	C	1	0.93327	0.98766	Trunk fat percentage	NCIT_C139218	Neale B	UKBB	European	2017	0.01467	0.00224	5.914e-11	+	331113	0	331113	1	IVNT	Neale-B_UKBB_EUR_2017
rs8054556	rs8054556	chr16:29958216	chr16:29946895	A	G	rs3935873	chr16:30018500	chr16:30007179	T	C	1	0.93327	0.98766	Trunk fat-free mass	-	Neale B	UKBB	European	2017	0.0209	0.001535	3.408e-42	+	331030	0	331030	1	IVNT	Neale-B_UKBB_EUR_2017
rs8054556	rs8054556	chr16:29958216	chr16:29946895	A	G	rs3935873	chr16:30018500	chr16:30007179	T	C	1	0.93327	0.98766	Trunk predicted mass	-	Neale B	UKBB	European	2017	0.02081	0.00153	4.113e-42	+	330995	0	330995	1	IVNT	Neale-B_UKBB_EUR_2017
rs8054556	rs8054556	chr16:29958216	chr16:29946895	A	G	rs3935873	chr16:30018500	chr16:30007179	T	C	1	0.93327	0.98766	Waist circumference	EFO_0004342	Neale B	UKBB	European	2017	0.02658	0.002158	7.807e-35	+	336639	0	336639	1	IVNT	Neale-B_UKBB_EUR_2017
rs8054556	rs8054556	chr16:29958216	chr16:29946895	A	G	rs3935873	chr16:30018500	chr16:30007179	T	C	1	0.93327	0.98766	Weight	EFO_0004338	Neale B	UKBB	European	2017	0.02964	0.002129	4.951e-44	+	336227	0	336227	1	IVNT	Neale-B_UKBB_EUR_2017
rs8054556	rs8054556	chr16:29958216	chr16:29946895	A	G	rs3935873	chr16:30018500	chr16:30007179	T	C	1	0.93327	0.98766	Whole body fat mass	-	Neale B	UKBB	European	2017	0.02497	0.002378	8.791e-26	+	330762	0	330762	1	IVNT	Neale-B_UKBB_EUR_2017
rs8054556	rs8054556	chr16:29958216	chr16:29946895	A	G	rs3935873	chr16:30018500	chr16:30007179	T	C	1	0.93327	0.98766	Whole body fat-free mass	-	Neale B	UKBB	European	2017	0.02192	0.001541	6.381e-46	+	331291	0	331291	1	IVNT	Neale-B_UKBB_EUR_2017
rs8054556	rs8054556	chr16:29958216	chr16:29946895	A	G	rs3935873	chr16:30018500	chr16:30007179	T	C	1	0.93327	0.98766	Whole body water mass	-	Neale B	UKBB	European	2017	0.02212	0.001543	1.364e-46	+	331315	0	331315	1	IVNT	Neale-B_UKBB_EUR_2017
rs8054556	rs8054556	chr16:29958216	chr16:29946895	A	G	rs3935873	chr16:30018500	chr16:30007179	T	C	1	0.93327	0.98766	Schizophrenia	EFO_0000692	PGC	25056061	Mixed	2014	-0.0645	0.0106	1.192e-09	-	82315	35476	46839	49	log OR	PGC_Schizophrenia_Mixed_2014
rs8054556	rs8054556	chr16:29958216	chr16:29946895	A	G	rs11901	chr16:29984070	chr16:29972749	G	C	1	0.92932	0.98359	Eosinophil count	EFO_0004586	Astle W	27863252	European	2016	-0.02307	0.003576	1.103e-10	-	173480	0	173480	2	-	Astle-W_Blood-Cell-Traits_EUR_2016
rs8054556	rs8054556	chr16:29958216	chr16:29946895	A	G	rs11901	chr16:29984070	chr16:29972749	G	C	1	0.92932	0.98359	Eosinophil percentage of granulocytes	EFO_0004586	Astle W	27863252	European	2016	-0.0207	0.003589	8.096e-09	-	173480	0	173480	2	-	Astle-W_Blood-Cell-Traits_EUR_2016
rs8054556	rs8054556	chr16:29958216	chr16:29946895	A	G	rs11901	chr16:29984070	chr16:29972749	G	C	1	0.92932	0.98359	Eosinophil percentage of white cells	EFO_0004586	Astle W	27863252	European	2016	-0.02114	0.003572	3.272e-09	-	173480	0	173480	2	-	Astle-W_Blood-Cell-Traits_EUR_2016
rs8054556	rs8054556	chr16:29958216	chr16:29946895	A	G	rs11901	chr16:29984070	chr16:29972749	G	C	1	0.92932	0.98359	Mean corpuscular hemoglobin	EFO_0004586	Astle W	27863252	European	2016	0.02585	0.003549	3.252e-13	+	173480	0	173480	2	-	Astle-W_Blood-Cell-Traits_EUR_2016
rs8054556	rs8054556	chr16:29958216	chr16:29946895	A	G	rs11901	chr16:29984070	chr16:29972749	G	C	1	0.92932	0.98359	Mean corpuscular volume	EFO_0004586	Astle W	27863252	European	2016	0.02554	0.003539	5.305e-13	+	173480	0	173480	2	-	Astle-W_Blood-Cell-Traits_EUR_2016
rs8054556	rs8054556	chr16:29958216	chr16:29946895	A	G	rs11901	chr16:29984070	chr16:29972749	G	C	1	0.92932	0.98359	Red blood cell count	EFO_0004586	Astle W	27863252	European	2016	-0.02212	0.003566	5.526e-10	-	173480	0	173480	2	-	Astle-W_Blood-Cell-Traits_EUR_2016
rs8054556	rs8054556	chr16:29958216	chr16:29946895	A	G	rs11901	chr16:29984070	chr16:29972749	G	C	1	0.92932	0.98359	Sum eosinophil basophil counts	EFO_0004586	Astle W	27863252	European	2016	-0.02116	0.003581	3.441e-09	-	173480	0	173480	2	-	Astle-W_Blood-Cell-Traits_EUR_2016
rs8054556	rs8054556	chr16:29958216	chr16:29946895	A	G	rs11901	chr16:29984070	chr16:29972749	G	C	1	0.92932	0.98359	Body mass index adjusted for smoking	EFO_0004340	GIANT	28443625	Mixed	2017	0.0211	0.0037	9.155e-09	+	179175	0	179175	79	IVNT	GIANT_BMI-adjusted-Smoking_Mixed_2017
rs8054556	rs8054556	chr16:29958216	chr16:29946895	A	G	rs11901	chr16:29984070	chr16:29972749	G	C	1	0.92932	0.98359	Alcohol intake frequency	HP_0001033;EFO_0004329;EFO_0007878	Neale B	UKBB	European	2017	0.02105	0.003565	3.528e-09	+	336965	0	336965	1	IVNT	Neale-B_UKBB_EUR_2017
rs8054556	rs8054556	chr16:29958216	chr16:29946895	A	G	rs11901	chr16:29984070	chr16:29972749	G	C	1	0.92932	0.98359	Arm fat mass left	-	Neale B	UKBB	European	2017	0.02729	0.002388	3.101e-30	+	331164	0	331164	1	IVNT	Neale-B_UKBB_EUR_2017
rs8054556	rs8054556	chr16:29958216	chr16:29946895	A	G	rs11901	chr16:29984070	chr16:29972749	G	C	1	0.92932	0.98359	Arm fat mass right	-	Neale B	UKBB	European	2017	0.02747	0.002387	1.214e-30	+	331226	0	331226	1	IVNT	Neale-B_UKBB_EUR_2017
rs8054556	rs8054556	chr16:29958216	chr16:29946895	A	G	rs11901	chr16:29984070	chr16:29972749	G	C	1	0.92932	0.98359	Arm fat percentage left	NCIT_C139218	Neale B	UKBB	European	2017	0.01515	0.001845	2.146e-16	+	331198	0	331198	1	IVNT	Neale-B_UKBB_EUR_2017
rs8054556	rs8054556	chr16:29958216	chr16:29946895	A	G	rs11901	chr16:29984070	chr16:29972749	G	C	1	0.92932	0.98359	Arm fat percentage right	NCIT_C139218	Neale B	UKBB	European	2017	0.01568	0.001853	2.605e-17	+	331249	0	331249	1	IVNT	Neale-B_UKBB_EUR_2017
rs8054556	rs8054556	chr16:29958216	chr16:29946895	A	G	rs11901	chr16:29984070	chr16:29972749	G	C	1	0.92932	0.98359	Arm fat-free mass left	-	Neale B	UKBB	European	2017	0.02136	0.001549	3.033e-43	+	331159	0	331159	1	IVNT	Neale-B_UKBB_EUR_2017
rs8054556	rs8054556	chr16:29958216	chr16:29946895	A	G	rs11901	chr16:29984070	chr16:29972749	G	C	1	0.92932	0.98359	Arm fat-free mass right	-	Neale B	UKBB	European	2017	0.02	0.001518	1.228e-39	+	331221	0	331221	1	IVNT	Neale-B_UKBB_EUR_2017
rs8054556	rs8054556	chr16:29958216	chr16:29946895	A	G	rs11901	chr16:29984070	chr16:29972749	G	C	1	0.92932	0.98359	Arm predicted mass left	-	Neale B	UKBB	European	2017	0.02132	0.001543	2.07e-43	+	331146	0	331146	1	IVNT	Neale-B_UKBB_EUR_2017
rs8054556	rs8054556	chr16:29958216	chr16:29946895	A	G	rs11901	chr16:29984070	chr16:29972749	G	C	1	0.92932	0.98359	Arm predicted mass right	-	Neale B	UKBB	European	2017	0.01983	0.001513	3.073e-39	+	331216	0	331216	1	IVNT	Neale-B_UKBB_EUR_2017
rs8054556	rs8054556	chr16:29958216	chr16:29946895	A	G	rs11901	chr16:29984070	chr16:29972749	G	C	1	0.92932	0.98359	Basal metabolic rate	EFO_0007777	Neale B	UKBB	European	2017	0.02352	0.001615	5.408e-48	+	331307	0	331307	1	IVNT	Neale-B_UKBB_EUR_2017
rs8054556	rs8054556	chr16:29958216	chr16:29946895	A	G	rs11901	chr16:29984070	chr16:29972749	G	C	1	0.92932	0.98359	Body fat percentage	EFO_0007800	Neale B	UKBB	European	2017	0.01282	0.001868	6.96e-12	+	331117	0	331117	1	IVNT	Neale-B_UKBB_EUR_2017
rs8054556	rs8054556	chr16:29958216	chr16:29946895	A	G	rs11901	chr16:29984070	chr16:29972749	G	C	1	0.92932	0.98359	Body mass index	EFO_0004340	Neale B	UKBB	European	2017	0.02585	0.00241	7.87e-27	+	336107	0	336107	1	IVNT	Neale-B_UKBB_EUR_2017
rs8054556	rs8054556	chr16:29958216	chr16:29946895	A	G	rs11901	chr16:29984070	chr16:29972749	G	C	1	0.92932	0.98359	Comparative height size at age 10	NCIT_C106497;NCIT_C19666	Neale B	UKBB	European	2017	0.01275	0.001663	1.775e-14	+	332021	0	332021	1	IVNT	Neale-B_UKBB_EUR_2017
rs8054556	rs8054556	chr16:29958216	chr16:29946895	A	G	rs11901	chr16:29984070	chr16:29972749	G	C	1	0.92932	0.98359	Height	EFO_0004339	Neale B	UKBB	European	2017	0.01515	0.001731	2.151e-18	+	336474	0	336474	1	IVNT	Neale-B_UKBB_EUR_2017
rs8054556	rs8054556	chr16:29958216	chr16:29946895	A	G	rs11901	chr16:29984070	chr16:29972749	G	C	1	0.92932	0.98359	Hip circumference	EFO_0005093	Neale B	UKBB	European	2017	0.02741	0.002413	6.582e-30	+	336601	0	336601	1	IVNT	Neale-B_UKBB_EUR_2017
rs8054556	rs8054556	chr16:29958216	chr16:29946895	A	G	rs11901	chr16:29984070	chr16:29972749	G	C	1	0.92932	0.98359	Impedance of arm left	-	Neale B	UKBB	European	2017	-0.01557	0.001721	1.455e-19	-	331292	0	331292	1	IVNT	Neale-B_UKBB_EUR_2017
rs8054556	rs8054556	chr16:29958216	chr16:29946895	A	G	rs11901	chr16:29984070	chr16:29972749	G	C	1	0.92932	0.98359	Impedance of arm right	-	Neale B	UKBB	European	2017	-0.01433	0.001714	6.238e-17	-	331279	0	331279	1	IVNT	Neale-B_UKBB_EUR_2017
rs8054556	rs8054556	chr16:29958216	chr16:29946895	A	G	rs11901	chr16:29984070	chr16:29972749	G	C	1	0.92932	0.98359	Impedance of leg left	-	Neale B	UKBB	European	2017	-0.022	0.002222	4.157e-23	-	331296	0	331296	1	IVNT	Neale-B_UKBB_EUR_2017
rs8054556	rs8054556	chr16:29958216	chr16:29946895	A	G	rs11901	chr16:29984070	chr16:29972749	G	C	1	0.92932	0.98359	Impedance of leg right	-	Neale B	UKBB	European	2017	-0.02284	0.002205	3.799e-25	-	331301	0	331301	1	IVNT	Neale-B_UKBB_EUR_2017
rs8054556	rs8054556	chr16:29958216	chr16:29946895	A	G	rs11901	chr16:29984070	chr16:29972749	G	C	1	0.92932	0.98359	Impedance of whole body	NCIT_C137923	Neale B	UKBB	European	2017	-0.01964	0.001858	4.031e-26	-	331284	0	331284	1	IVNT	Neale-B_UKBB_EUR_2017
rs8054556	rs8054556	chr16:29958216	chr16:29946895	A	G	rs11901	chr16:29984070	chr16:29972749	G	C	1	0.92932	0.98359	Leg fat mass left	-	Neale B	UKBB	European	2017	0.01936	0.001926	9e-24	+	331275	0	331275	1	IVNT	Neale-B_UKBB_EUR_2017
rs8054556	rs8054556	chr16:29958216	chr16:29946895	A	G	rs11901	chr16:29984070	chr16:29972749	G	C	1	0.92932	0.98359	Leg fat mass right	-	Neale B	UKBB	European	2017	0.01893	0.001948	2.581e-22	+	331293	0	331293	1	IVNT	Neale-B_UKBB_EUR_2017
rs8054556	rs8054556	chr16:29958216	chr16:29946895	A	G	rs11901	chr16:29984070	chr16:29972749	G	C	1	0.92932	0.98359	Leg fat percentage left	NCIT_C139218	Neale B	UKBB	European	2017	0.00933	0.001524	9.219e-10	+	331278	0	331278	1	IVNT	Neale-B_UKBB_EUR_2017
rs8054556	rs8054556	chr16:29958216	chr16:29946895	A	G	rs11901	chr16:29984070	chr16:29972749	G	C	1	0.92932	0.98359	Leg fat-free mass left	-	Neale B	UKBB	European	2017	0.02189	0.001604	2.242e-42	+	331258	0	331258	1	IVNT	Neale-B_UKBB_EUR_2017
rs8054556	rs8054556	chr16:29958216	chr16:29946895	A	G	rs11901	chr16:29984070	chr16:29972749	G	C	1	0.92932	0.98359	Leg fat-free mass right	-	Neale B	UKBB	European	2017	0.0222	0.001604	1.429e-43	+	331285	0	331285	1	IVNT	Neale-B_UKBB_EUR_2017
rs8054556	rs8054556	chr16:29958216	chr16:29946895	A	G	rs11901	chr16:29984070	chr16:29972749	G	C	1	0.92932	0.98359	Leg predicted mass left	-	Neale B	UKBB	European	2017	0.02182	0.001593	1.153e-42	+	331253	0	331253	1	IVNT	Neale-B_UKBB_EUR_2017
rs8054556	rs8054556	chr16:29958216	chr16:29946895	A	G	rs11901	chr16:29984070	chr16:29972749	G	C	1	0.92932	0.98359	Leg predicted mass right	-	Neale B	UKBB	European	2017	0.02193	0.001593	4.314e-43	+	331285	0	331285	1	IVNT	Neale-B_UKBB_EUR_2017
rs8054556	rs8054556	chr16:29958216	chr16:29946895	A	G	rs11901	chr16:29984070	chr16:29972749	G	C	1	0.92932	0.98359	Nervous feelings	NCIT_C77965;NCIT_C125268	Neale B	UKBB	European	2017	-0.005895	0.001048	1.874e-08	-	328725	77767	250958	1	-	Neale-B_UKBB_EUR_2017
rs8054556	rs8054556	chr16:29958216	chr16:29946895	A	G	rs11901	chr16:29984070	chr16:29972749	G	C	1	0.92932	0.98359	Number of incorrect matches in round	-	Neale B	UKBB	European	2017	-0.0149	0.002379	3.763e-10	-	336881	0	336881	1	IVNT	Neale-B_UKBB_EUR_2017
rs8054556	rs8054556	chr16:29958216	chr16:29946895	A	G	rs11901	chr16:29984070	chr16:29972749	G	C	1	0.92932	0.98359	Trunk fat mass	EFO_0005409	Neale B	UKBB	European	2017	0.02428	0.002453	4.305e-23	+	331093	0	331093	1	IVNT	Neale-B_UKBB_EUR_2017
rs8054556	rs8054556	chr16:29958216	chr16:29946895	A	G	rs11901	chr16:29984070	chr16:29972749	G	C	1	0.92932	0.98359	Trunk fat percentage	NCIT_C139218	Neale B	UKBB	European	2017	0.01459	0.00224	7.307e-11	+	331113	0	331113	1	IVNT	Neale-B_UKBB_EUR_2017
rs8054556	rs8054556	chr16:29958216	chr16:29946895	A	G	rs11901	chr16:29984070	chr16:29972749	G	C	1	0.92932	0.98359	Trunk fat-free mass	-	Neale B	UKBB	European	2017	0.02084	0.001535	5.428e-42	+	331030	0	331030	1	IVNT	Neale-B_UKBB_EUR_2017
rs8054556	rs8054556	chr16:29958216	chr16:29946895	A	G	rs11901	chr16:29984070	chr16:29972749	G	C	1	0.92932	0.98359	Trunk predicted mass	-	Neale B	UKBB	European	2017	0.02075	0.00153	6.779e-42	+	330995	0	330995	1	IVNT	Neale-B_UKBB_EUR_2017
rs8054556	rs8054556	chr16:29958216	chr16:29946895	A	G	rs11901	chr16:29984070	chr16:29972749	G	C	1	0.92932	0.98359	Waist circumference	EFO_0004342	Neale B	UKBB	European	2017	0.0265	0.002158	1.171e-34	+	336639	0	336639	1	IVNT	Neale-B_UKBB_EUR_2017
rs8054556	rs8054556	chr16:29958216	chr16:29946895	A	G	rs11901	chr16:29984070	chr16:29972749	G	C	1	0.92932	0.98359	Weight	EFO_0004338	Neale B	UKBB	European	2017	0.02953	0.002129	9.484e-44	+	336227	0	336227	1	IVNT	Neale-B_UKBB_EUR_2017
rs8054556	rs8054556	chr16:29958216	chr16:29946895	A	G	rs11901	chr16:29984070	chr16:29972749	G	C	1	0.92932	0.98359	Whole body fat mass	-	Neale B	UKBB	European	2017	0.02489	0.002377	1.218e-25	+	330762	0	330762	1	IVNT	Neale-B_UKBB_EUR_2017
rs8054556	rs8054556	chr16:29958216	chr16:29946895	A	G	rs11901	chr16:29984070	chr16:29972749	G	C	1	0.92932	0.98359	Whole body fat-free mass	-	Neale B	UKBB	European	2017	0.02186	0.001541	1.114e-45	+	331291	0	331291	1	IVNT	Neale-B_UKBB_EUR_2017
rs8054556	rs8054556	chr16:29958216	chr16:29946895	A	G	rs11901	chr16:29984070	chr16:29972749	G	C	1	0.92932	0.98359	Whole body water mass	-	Neale B	UKBB	European	2017	0.02206	0.001543	2.289e-46	+	331315	0	331315	1	IVNT	Neale-B_UKBB_EUR_2017
rs8054556	rs8054556	chr16:29958216	chr16:29946895	A	G	rs11901	chr16:29984070	chr16:29972749	G	C	1	0.92932	0.98359	Schizophrenia	EFO_0000692	PGC	25056061	Mixed	2014	-0.0656	0.0106	5.923e-10	-	82315	35476	46839	49	log OR	PGC_Schizophrenia_Mixed_2014
rs8054556	rs8054556	chr16:29958216	chr16:29946895	A	G	rs4318227	chr16:29984839	chr16:29973518	G	C	1	0.92932	0.98359	Eosinophil count	EFO_0004586	Astle W	27863252	European	2016	-0.02308	0.003576	1.089e-10	-	173480	0	173480	2	-	Astle-W_Blood-Cell-Traits_EUR_2016
rs8054556	rs8054556	chr16:29958216	chr16:29946895	A	G	rs4318227	chr16:29984839	chr16:29973518	G	C	1	0.92932	0.98359	Eosinophil percentage of granulocytes	EFO_0004586	Astle W	27863252	European	2016	-0.02068	0.003589	8.264e-09	-	173480	0	173480	2	-	Astle-W_Blood-Cell-Traits_EUR_2016
rs8054556	rs8054556	chr16:29958216	chr16:29946895	A	G	rs4318227	chr16:29984839	chr16:29973518	G	C	1	0.92932	0.98359	Eosinophil percentage of white cells	EFO_0004586	Astle W	27863252	European	2016	-0.02113	0.003572	3.29e-09	-	173480	0	173480	2	-	Astle-W_Blood-Cell-Traits_EUR_2016
rs8054556	rs8054556	chr16:29958216	chr16:29946895	A	G	rs4318227	chr16:29984839	chr16:29973518	G	C	1	0.92932	0.98359	Mean corpuscular hemoglobin	EFO_0004586	Astle W	27863252	European	2016	0.02588	0.003549	3.012e-13	+	173480	0	173480	2	-	Astle-W_Blood-Cell-Traits_EUR_2016
rs8054556	rs8054556	chr16:29958216	chr16:29946895	A	G	rs4318227	chr16:29984839	chr16:29973518	G	C	1	0.92932	0.98359	Mean corpuscular volume	EFO_0004586	Astle W	27863252	European	2016	0.02561	0.003539	4.656e-13	+	173480	0	173480	2	-	Astle-W_Blood-Cell-Traits_EUR_2016
rs8054556	rs8054556	chr16:29958216	chr16:29946895	A	G	rs4318227	chr16:29984839	chr16:29973518	G	C	1	0.92932	0.98359	Red blood cell count	EFO_0004586	Astle W	27863252	European	2016	-0.02222	0.003566	4.618e-10	-	173480	0	173480	2	-	Astle-W_Blood-Cell-Traits_EUR_2016
rs8054556	rs8054556	chr16:29958216	chr16:29946895	A	G	rs4318227	chr16:29984839	chr16:29973518	G	C	1	0.92932	0.98359	Sum eosinophil basophil counts	EFO_0004586	Astle W	27863252	European	2016	-0.02118	0.003581	3.3e-09	-	173480	0	173480	2	-	Astle-W_Blood-Cell-Traits_EUR_2016
rs8054556	rs8054556	chr16:29958216	chr16:29946895	A	G	rs4318227	chr16:29984839	chr16:29973518	G	C	1	0.92932	0.98359	Body mass index adjusted for smoking	EFO_0004340	GIANT	28443625	Mixed	2017	0.0212	0.0037	7.934e-09	+	179195	0	179195	79	IVNT	GIANT_BMI-adjusted-Smoking_Mixed_2017
rs8054556	rs8054556	chr16:29958216	chr16:29946895	A	G	rs4318227	chr16:29984839	chr16:29973518	G	C	1	0.92932	0.98359	Alcohol intake frequency	HP_0001033;EFO_0004329;EFO_0007878	Neale B	UKBB	European	2017	0.0211	0.003565	3.223e-09	+	336965	0	336965	1	IVNT	Neale-B_UKBB_EUR_2017
rs8054556	rs8054556	chr16:29958216	chr16:29946895	A	G	rs4318227	chr16:29984839	chr16:29973518	G	C	1	0.92932	0.98359	Arm fat mass left	-	Neale B	UKBB	European	2017	0.02732	0.002388	2.677e-30	+	331164	0	331164	1	IVNT	Neale-B_UKBB_EUR_2017
rs8054556	rs8054556	chr16:29958216	chr16:29946895	A	G	rs4318227	chr16:29984839	chr16:29973518	G	C	1	0.92932	0.98359	Arm fat mass right	-	Neale B	UKBB	European	2017	0.02752	0.002387	9.642e-31	+	331226	0	331226	1	IVNT	Neale-B_UKBB_EUR_2017
rs8054556	rs8054556	chr16:29958216	chr16:29946895	A	G	rs4318227	chr16:29984839	chr16:29973518	G	C	1	0.92932	0.98359	Arm fat percentage left	NCIT_C139218	Neale B	UKBB	European	2017	0.01515	0.001845	2.129e-16	+	331198	0	331198	1	IVNT	Neale-B_UKBB_EUR_2017
rs8054556	rs8054556	chr16:29958216	chr16:29946895	A	G	rs4318227	chr16:29984839	chr16:29973518	G	C	1	0.92932	0.98359	Arm fat percentage right	NCIT_C139218	Neale B	UKBB	European	2017	0.01569	0.001853	2.488e-17	+	331249	0	331249	1	IVNT	Neale-B_UKBB_EUR_2017
rs8054556	rs8054556	chr16:29958216	chr16:29946895	A	G	rs4318227	chr16:29984839	chr16:29973518	G	C	1	0.92932	0.98359	Arm fat-free mass left	-	Neale B	UKBB	European	2017	0.0214	0.001549	2.056e-43	+	331159	0	331159	1	IVNT	Neale-B_UKBB_EUR_2017
rs8054556	rs8054556	chr16:29958216	chr16:29946895	A	G	rs4318227	chr16:29984839	chr16:29973518	G	C	1	0.92932	0.98359	Arm fat-free mass right	-	Neale B	UKBB	European	2017	0.02004	0.001518	8.856e-40	+	331221	0	331221	1	IVNT	Neale-B_UKBB_EUR_2017
rs8054556	rs8054556	chr16:29958216	chr16:29946895	A	G	rs4318227	chr16:29984839	chr16:29973518	G	C	1	0.92932	0.98359	Arm predicted mass left	-	Neale B	UKBB	European	2017	0.02137	0.001543	1.293e-43	+	331146	0	331146	1	IVNT	Neale-B_UKBB_EUR_2017
rs8054556	rs8054556	chr16:29958216	chr16:29946895	A	G	rs4318227	chr16:29984839	chr16:29973518	G	C	1	0.92932	0.98359	Arm predicted mass right	-	Neale B	UKBB	European	2017	0.01987	0.001513	2.155e-39	+	331216	0	331216	1	IVNT	Neale-B_UKBB_EUR_2017
rs8054556	rs8054556	chr16:29958216	chr16:29946895	A	G	rs4318227	chr16:29984839	chr16:29973518	G	C	1	0.92932	0.98359	Basal metabolic rate	EFO_0007777	Neale B	UKBB	European	2017	0.02357	0.001615	3.43e-48	+	331307	0	331307	1	IVNT	Neale-B_UKBB_EUR_2017
rs8054556	rs8054556	chr16:29958216	chr16:29946895	A	G	rs4318227	chr16:29984839	chr16:29973518	G	C	1	0.92932	0.98359	Body fat percentage	EFO_0007800	Neale B	UKBB	European	2017	0.01279	0.001868	7.554e-12	+	331117	0	331117	1	IVNT	Neale-B_UKBB_EUR_2017
rs8054556	rs8054556	chr16:29958216	chr16:29946895	A	G	rs4318227	chr16:29984839	chr16:29973518	G	C	1	0.92932	0.98359	Body mass index	EFO_0004340	Neale B	UKBB	European	2017	0.02588	0.00241	6.839e-27	+	336107	0	336107	1	IVNT	Neale-B_UKBB_EUR_2017
rs8054556	rs8054556	chr16:29958216	chr16:29946895	A	G	rs4318227	chr16:29984839	chr16:29973518	G	C	1	0.92932	0.98359	Comparative height size at age 10	NCIT_C106497;NCIT_C19666	Neale B	UKBB	European	2017	0.01278	0.001663	1.567e-14	+	332021	0	332021	1	IVNT	Neale-B_UKBB_EUR_2017
rs8054556	rs8054556	chr16:29958216	chr16:29946895	A	G	rs4318227	chr16:29984839	chr16:29973518	G	C	1	0.92932	0.98359	Height	EFO_0004339	Neale B	UKBB	European	2017	0.01518	0.001731	1.862e-18	+	336474	0	336474	1	IVNT	Neale-B_UKBB_EUR_2017
rs8054556	rs8054556	chr16:29958216	chr16:29946895	A	G	rs4318227	chr16:29984839	chr16:29973518	G	C	1	0.92932	0.98359	Hip circumference	EFO_0005093	Neale B	UKBB	European	2017	0.02742	0.002413	6.47e-30	+	336601	0	336601	1	IVNT	Neale-B_UKBB_EUR_2017
rs8054556	rs8054556	chr16:29958216	chr16:29946895	A	G	rs4318227	chr16:29984839	chr16:29973518	G	C	1	0.92932	0.98359	Impedance of arm left	-	Neale B	UKBB	European	2017	-0.01561	0.001721	1.208e-19	-	331292	0	331292	1	IVNT	Neale-B_UKBB_EUR_2017
rs8054556	rs8054556	chr16:29958216	chr16:29946895	A	G	rs4318227	chr16:29984839	chr16:29973518	G	C	1	0.92932	0.98359	Impedance of arm right	-	Neale B	UKBB	European	2017	-0.01435	0.001714	5.656e-17	-	331279	0	331279	1	IVNT	Neale-B_UKBB_EUR_2017
rs8054556	rs8054556	chr16:29958216	chr16:29946895	A	G	rs4318227	chr16:29984839	chr16:29973518	G	C	1	0.92932	0.98359	Impedance of leg left	-	Neale B	UKBB	European	2017	-0.02209	0.002222	2.692e-23	-	331296	0	331296	1	IVNT	Neale-B_UKBB_EUR_2017
rs8054556	rs8054556	chr16:29958216	chr16:29946895	A	G	rs4318227	chr16:29984839	chr16:29973518	G	C	1	0.92932	0.98359	Impedance of leg right	-	Neale B	UKBB	European	2017	-0.02293	0.002205	2.452e-25	-	331301	0	331301	1	IVNT	Neale-B_UKBB_EUR_2017
rs8054556	rs8054556	chr16:29958216	chr16:29946895	A	G	rs4318227	chr16:29984839	chr16:29973518	G	C	1	0.92932	0.98359	Impedance of whole body	NCIT_C137923	Neale B	UKBB	European	2017	-0.01971	0.001858	2.821e-26	-	331284	0	331284	1	IVNT	Neale-B_UKBB_EUR_2017
rs8054556	rs8054556	chr16:29958216	chr16:29946895	A	G	rs4318227	chr16:29984839	chr16:29973518	G	C	1	0.92932	0.98359	Leg fat mass left	-	Neale B	UKBB	European	2017	0.01937	0.001926	8.776e-24	+	331275	0	331275	1	IVNT	Neale-B_UKBB_EUR_2017
rs8054556	rs8054556	chr16:29958216	chr16:29946895	A	G	rs4318227	chr16:29984839	chr16:29973518	G	C	1	0.92932	0.98359	Leg fat mass right	-	Neale B	UKBB	European	2017	0.01893	0.001948	2.556e-22	+	331293	0	331293	1	IVNT	Neale-B_UKBB_EUR_2017
rs8054556	rs8054556	chr16:29958216	chr16:29946895	A	G	rs4318227	chr16:29984839	chr16:29973518	G	C	1	0.92932	0.98359	Leg fat percentage left	NCIT_C139218	Neale B	UKBB	European	2017	0.009313	0.001524	9.881e-10	+	331278	0	331278	1	IVNT	Neale-B_UKBB_EUR_2017
rs8054556	rs8054556	chr16:29958216	chr16:29946895	A	G	rs4318227	chr16:29984839	chr16:29973518	G	C	1	0.92932	0.98359	Leg fat-free mass left	-	Neale B	UKBB	European	2017	0.02194	0.001604	1.461e-42	+	331258	0	331258	1	IVNT	Neale-B_UKBB_EUR_2017
rs8054556	rs8054556	chr16:29958216	chr16:29946895	A	G	rs4318227	chr16:29984839	chr16:29973518	G	C	1	0.92932	0.98359	Leg fat-free mass right	-	Neale B	UKBB	European	2017	0.02226	0.001604	8.888e-44	+	331285	0	331285	1	IVNT	Neale-B_UKBB_EUR_2017
rs8054556	rs8054556	chr16:29958216	chr16:29946895	A	G	rs4318227	chr16:29984839	chr16:29973518	G	C	1	0.92932	0.98359	Leg predicted mass left	-	Neale B	UKBB	European	2017	0.02187	0.001593	7.485e-43	+	331253	0	331253	1	IVNT	Neale-B_UKBB_EUR_2017
rs8054556	rs8054556	chr16:29958216	chr16:29946895	A	G	rs4318227	chr16:29984839	chr16:29973518	G	C	1	0.92932	0.98359	Leg predicted mass right	-	Neale B	UKBB	European	2017	0.02198	0.001593	2.702e-43	+	331285	0	331285	1	IVNT	Neale-B_UKBB_EUR_2017
rs8054556	rs8054556	chr16:29958216	chr16:29946895	A	G	rs4318227	chr16:29984839	chr16:29973518	G	C	1	0.92932	0.98359	Nervous feelings	NCIT_C77965;NCIT_C125268	Neale B	UKBB	European	2017	-0.005855	0.001048	2.334e-08	-	328725	77767	250958	1	-	Neale-B_UKBB_EUR_2017
rs8054556	rs8054556	chr16:29958216	chr16:29946895	A	G	rs4318227	chr16:29984839	chr16:29973518	G	C	1	0.92932	0.98359	Number of incorrect matches in round	-	Neale B	UKBB	European	2017	-0.01492	0.002379	3.536e-10	-	336881	0	336881	1	IVNT	Neale-B_UKBB_EUR_2017
rs8054556	rs8054556	chr16:29958216	chr16:29946895	A	G	rs4318227	chr16:29984839	chr16:29973518	G	C	1	0.92932	0.98359	Trunk fat mass	EFO_0005409	Neale B	UKBB	European	2017	0.02428	0.002453	4.328e-23	+	331093	0	331093	1	IVNT	Neale-B_UKBB_EUR_2017
rs8054556	rs8054556	chr16:29958216	chr16:29946895	A	G	rs4318227	chr16:29984839	chr16:29973518	G	C	1	0.92932	0.98359	Trunk fat percentage	NCIT_C139218	Neale B	UKBB	European	2017	0.01457	0.00224	7.798e-11	+	331113	0	331113	1	IVNT	Neale-B_UKBB_EUR_2017
rs8054556	rs8054556	chr16:29958216	chr16:29946895	A	G	rs4318227	chr16:29984839	chr16:29973518	G	C	1	0.92932	0.98359	Trunk fat-free mass	-	Neale B	UKBB	European	2017	0.02089	0.001535	3.537e-42	+	331030	0	331030	1	IVNT	Neale-B_UKBB_EUR_2017
rs8054556	rs8054556	chr16:29958216	chr16:29946895	A	G	rs4318227	chr16:29984839	chr16:29973518	G	C	1	0.92932	0.98359	Trunk predicted mass	-	Neale B	UKBB	European	2017	0.0208	0.00153	4.438e-42	+	330995	0	330995	1	IVNT	Neale-B_UKBB_EUR_2017
rs8054556	rs8054556	chr16:29958216	chr16:29946895	A	G	rs4318227	chr16:29984839	chr16:29973518	G	C	1	0.92932	0.98359	Waist circumference	EFO_0004342	Neale B	UKBB	European	2017	0.02652	0.002158	1.046e-34	+	336639	0	336639	1	IVNT	Neale-B_UKBB_EUR_2017
rs8054556	rs8054556	chr16:29958216	chr16:29946895	A	G	rs4318227	chr16:29984839	chr16:29973518	G	C	1	0.92932	0.98359	Weight	EFO_0004338	Neale B	UKBB	European	2017	0.02957	0.002129	7.192e-44	+	336227	0	336227	1	IVNT	Neale-B_UKBB_EUR_2017
rs8054556	rs8054556	chr16:29958216	chr16:29946895	A	G	rs4318227	chr16:29984839	chr16:29973518	G	C	1	0.92932	0.98359	Whole body fat mass	-	Neale B	UKBB	European	2017	0.02489	0.002377	1.201e-25	+	330762	0	330762	1	IVNT	Neale-B_UKBB_EUR_2017
rs8054556	rs8054556	chr16:29958216	chr16:29946895	A	G	rs4318227	chr16:29984839	chr16:29973518	G	C	1	0.92932	0.98359	Whole body fat-free mass	-	Neale B	UKBB	European	2017	0.02191	0.001541	6.985e-46	+	331291	0	331291	1	IVNT	Neale-B_UKBB_EUR_2017
rs8054556	rs8054556	chr16:29958216	chr16:29946895	A	G	rs4318227	chr16:29984839	chr16:29973518	G	C	1	0.92932	0.98359	Whole body water mass	-	Neale B	UKBB	European	2017	0.02211	0.001543	1.436e-46	+	331315	0	331315	1	IVNT	Neale-B_UKBB_EUR_2017
rs8054556	rs8054556	chr16:29958216	chr16:29946895	A	G	rs4318227	chr16:29984839	chr16:29973518	G	C	1	0.92932	0.98359	Schizophrenia	EFO_0000692	PGC	25056061	Mixed	2014	-0.0656	0.0106	6.07e-10	-	82315	35476	46839	49	log OR	PGC_Schizophrenia_Mixed_2014
rs8054556	rs8054556	chr16:29958216	chr16:29946895	A	G	rs4283241	chr16:29988349	chr16:29977028	A	G	1	0.92932	0.98359	Eosinophil count	EFO_0004586	Astle W	27863252	European	2016	-0.02263	0.003575	2.473e-10	-	173480	0	173480	2	-	Astle-W_Blood-Cell-Traits_EUR_2016
rs8054556	rs8054556	chr16:29958216	chr16:29946895	A	G	rs4283241	chr16:29988349	chr16:29977028	A	G	1	0.92932	0.98359	Eosinophil percentage of granulocytes	EFO_0004586	Astle W	27863252	European	2016	-0.02022	0.003588	1.745e-08	-	173480	0	173480	2	-	Astle-W_Blood-Cell-Traits_EUR_2016
rs8054556	rs8054556	chr16:29958216	chr16:29946895	A	G	rs4283241	chr16:29988349	chr16:29977028	A	G	1	0.92932	0.98359	Eosinophil percentage of white cells	EFO_0004586	Astle W	27863252	European	2016	-0.02065	0.003571	7.389e-09	-	173480	0	173480	2	-	Astle-W_Blood-Cell-Traits_EUR_2016
rs8054556	rs8054556	chr16:29958216	chr16:29946895	A	G	rs4283241	chr16:29988349	chr16:29977028	A	G	1	0.92932	0.98359	Mean corpuscular hemoglobin	EFO_0004586	Astle W	27863252	European	2016	0.02614	0.003548	1.731e-13	+	173480	0	173480	2	-	Astle-W_Blood-Cell-Traits_EUR_2016
rs8054556	rs8054556	chr16:29958216	chr16:29946895	A	G	rs4283241	chr16:29988349	chr16:29977028	A	G	1	0.92932	0.98359	Mean corpuscular volume	EFO_0004586	Astle W	27863252	European	2016	0.02583	0.003538	2.852e-13	+	173480	0	173480	2	-	Astle-W_Blood-Cell-Traits_EUR_2016
rs8054556	rs8054556	chr16:29958216	chr16:29946895	A	G	rs4283241	chr16:29988349	chr16:29977028	A	G	1	0.92932	0.98359	Red blood cell count	EFO_0004586	Astle W	27863252	European	2016	-0.02244	0.003566	3.091e-10	-	173480	0	173480	2	-	Astle-W_Blood-Cell-Traits_EUR_2016
rs8054556	rs8054556	chr16:29958216	chr16:29946895	A	G	rs4283241	chr16:29988349	chr16:29977028	A	G	1	0.92932	0.98359	Sum eosinophil basophil counts	EFO_0004586	Astle W	27863252	European	2016	-0.02081	0.00358	6.108e-09	-	173480	0	173480	2	-	Astle-W_Blood-Cell-Traits_EUR_2016
rs8054556	rs8054556	chr16:29958216	chr16:29946895	A	G	rs4283241	chr16:29988349	chr16:29977028	A	G	1	0.92932	0.98359	Body mass index in non-smokers	EFO_0004340	GIANT	28443625	Mixed	2017	0.0223	0.0041	4.503e-08	+	147426	0	147426	79	IVNT	GIANT_BMI-Non-smokers_Mixed_2017
rs8054556	rs8054556	chr16:29958216	chr16:29946895	A	G	rs4283241	chr16:29988349	chr16:29977028	A	G	1	0.92932	0.98359	Body mass index adjusted for smoking	EFO_0004340	GIANT	28443625	Mixed	2017	0.0213	0.0036	5.49e-09	+	185624	0	185624	79	IVNT	GIANT_BMI-adjusted-Smoking_Mixed_2017
rs8054556	rs8054556	chr16:29958216	chr16:29946895	A	G	rs4283241	chr16:29988349	chr16:29977028	A	G	1	0.92932	0.98359	Alcohol intake frequency	HP_0001033;EFO_0004329;EFO_0007878	Neale B	UKBB	European	2017	0.02103	0.003564	3.634e-09	+	336965	0	336965	1	IVNT	Neale-B_UKBB_EUR_2017
rs8054556	rs8054556	chr16:29958216	chr16:29946895	A	G	rs4283241	chr16:29988349	chr16:29977028	A	G	1	0.92932	0.98359	Arm fat mass left	-	Neale B	UKBB	European	2017	0.02728	0.002388	3.123e-30	+	331164	0	331164	1	IVNT	Neale-B_UKBB_EUR_2017
rs8054556	rs8054556	chr16:29958216	chr16:29946895	A	G	rs4283241	chr16:29988349	chr16:29977028	A	G	1	0.92932	0.98359	Arm fat mass right	-	Neale B	UKBB	European	2017	0.02749	0.002387	1.095e-30	+	331226	0	331226	1	IVNT	Neale-B_UKBB_EUR_2017
rs8054556	rs8054556	chr16:29958216	chr16:29946895	A	G	rs4283241	chr16:29988349	chr16:29977028	A	G	1	0.92932	0.98359	Arm fat percentage left	NCIT_C139218	Neale B	UKBB	European	2017	0.01516	0.001844	2.05e-16	+	331198	0	331198	1	IVNT	Neale-B_UKBB_EUR_2017
rs8054556	rs8054556	chr16:29958216	chr16:29946895	A	G	rs4283241	chr16:29988349	chr16:29977028	A	G	1	0.92932	0.98359	Arm fat percentage right	NCIT_C139218	Neale B	UKBB	European	2017	0.01571	0.001853	2.321e-17	+	331249	0	331249	1	IVNT	Neale-B_UKBB_EUR_2017
rs8054556	rs8054556	chr16:29958216	chr16:29946895	A	G	rs4283241	chr16:29988349	chr16:29977028	A	G	1	0.92932	0.98359	Arm fat-free mass left	-	Neale B	UKBB	European	2017	0.02137	0.001549	2.661e-43	+	331159	0	331159	1	IVNT	Neale-B_UKBB_EUR_2017
rs8054556	rs8054556	chr16:29958216	chr16:29946895	A	G	rs4283241	chr16:29988349	chr16:29977028	A	G	1	0.92932	0.98359	Arm fat-free mass right	-	Neale B	UKBB	European	2017	0.02001	0.001518	1.118e-39	+	331221	0	331221	1	IVNT	Neale-B_UKBB_EUR_2017
rs8054556	rs8054556	chr16:29958216	chr16:29946895	A	G	rs4283241	chr16:29988349	chr16:29977028	A	G	1	0.92932	0.98359	Arm predicted mass left	-	Neale B	UKBB	European	2017	0.02134	0.001543	1.678e-43	+	331146	0	331146	1	IVNT	Neale-B_UKBB_EUR_2017
rs8054556	rs8054556	chr16:29958216	chr16:29946895	A	G	rs4283241	chr16:29988349	chr16:29977028	A	G	1	0.92932	0.98359	Arm predicted mass right	-	Neale B	UKBB	European	2017	0.01983	0.001512	2.996e-39	+	331216	0	331216	1	IVNT	Neale-B_UKBB_EUR_2017
rs8054556	rs8054556	chr16:29958216	chr16:29946895	A	G	rs4283241	chr16:29988349	chr16:29977028	A	G	1	0.92932	0.98359	Basal metabolic rate	EFO_0007777	Neale B	UKBB	European	2017	0.02351	0.001615	5.616e-48	+	331307	0	331307	1	IVNT	Neale-B_UKBB_EUR_2017
rs8054556	rs8054556	chr16:29958216	chr16:29946895	A	G	rs4283241	chr16:29988349	chr16:29977028	A	G	1	0.92932	0.98359	Body fat percentage	EFO_0007800	Neale B	UKBB	European	2017	0.01284	0.001868	6.349e-12	+	331117	0	331117	1	IVNT	Neale-B_UKBB_EUR_2017
rs8054556	rs8054556	chr16:29958216	chr16:29946895	A	G	rs4283241	chr16:29988349	chr16:29977028	A	G	1	0.92932	0.98359	Body mass index	EFO_0004340	Neale B	UKBB	European	2017	0.02586	0.00241	7.138e-27	+	336107	0	336107	1	IVNT	Neale-B_UKBB_EUR_2017
rs8054556	rs8054556	chr16:29958216	chr16:29946895	A	G	rs4283241	chr16:29988349	chr16:29977028	A	G	1	0.92932	0.98359	Comparative height size at age 10	NCIT_C106497;NCIT_C19666	Neale B	UKBB	European	2017	0.01269	0.001663	2.377e-14	+	332021	0	332021	1	IVNT	Neale-B_UKBB_EUR_2017
rs8054556	rs8054556	chr16:29958216	chr16:29946895	A	G	rs4283241	chr16:29988349	chr16:29977028	A	G	1	0.92932	0.98359	Height	EFO_0004339	Neale B	UKBB	European	2017	0.01511	0.001731	2.605e-18	+	336474	0	336474	1	IVNT	Neale-B_UKBB_EUR_2017
rs8054556	rs8054556	chr16:29958216	chr16:29946895	A	G	rs4283241	chr16:29988349	chr16:29977028	A	G	1	0.92932	0.98359	Hip circumference	EFO_0005093	Neale B	UKBB	European	2017	0.02741	0.002412	6.424e-30	+	336601	0	336601	1	IVNT	Neale-B_UKBB_EUR_2017
rs8054556	rs8054556	chr16:29958216	chr16:29946895	A	G	rs4283241	chr16:29988349	chr16:29977028	A	G	1	0.92932	0.98359	Impedance of arm left	-	Neale B	UKBB	European	2017	-0.01558	0.001721	1.401e-19	-	331292	0	331292	1	IVNT	Neale-B_UKBB_EUR_2017
rs8054556	rs8054556	chr16:29958216	chr16:29946895	A	G	rs4283241	chr16:29988349	chr16:29977028	A	G	1	0.92932	0.98359	Impedance of arm right	-	Neale B	UKBB	European	2017	-0.01429	0.001713	7.518e-17	-	331279	0	331279	1	IVNT	Neale-B_UKBB_EUR_2017
rs8054556	rs8054556	chr16:29958216	chr16:29946895	A	G	rs4283241	chr16:29988349	chr16:29977028	A	G	1	0.92932	0.98359	Impedance of leg left	-	Neale B	UKBB	European	2017	-0.02203	0.002221	3.565e-23	-	331296	0	331296	1	IVNT	Neale-B_UKBB_EUR_2017
rs8054556	rs8054556	chr16:29958216	chr16:29946895	A	G	rs4283241	chr16:29988349	chr16:29977028	A	G	1	0.92932	0.98359	Impedance of leg right	-	Neale B	UKBB	European	2017	-0.02285	0.002204	3.515e-25	-	331301	0	331301	1	IVNT	Neale-B_UKBB_EUR_2017
rs8054556	rs8054556	chr16:29958216	chr16:29946895	A	G	rs4283241	chr16:29988349	chr16:29977028	A	G	1	0.92932	0.98359	Impedance of whole body	NCIT_C137923	Neale B	UKBB	European	2017	-0.01965	0.001858	3.806e-26	-	331284	0	331284	1	IVNT	Neale-B_UKBB_EUR_2017
rs8054556	rs8054556	chr16:29958216	chr16:29946895	A	G	rs4283241	chr16:29988349	chr16:29977028	A	G	1	0.92932	0.98359	Leg fat mass left	-	Neale B	UKBB	European	2017	0.01935	0.001925	9.11e-24	+	331275	0	331275	1	IVNT	Neale-B_UKBB_EUR_2017
rs8054556	rs8054556	chr16:29958216	chr16:29946895	A	G	rs4283241	chr16:29988349	chr16:29977028	A	G	1	0.92932	0.98359	Leg fat mass right	-	Neale B	UKBB	European	2017	0.01892	0.001948	2.713e-22	+	331293	0	331293	1	IVNT	Neale-B_UKBB_EUR_2017
rs8054556	rs8054556	chr16:29958216	chr16:29946895	A	G	rs4283241	chr16:29988349	chr16:29977028	A	G	1	0.92932	0.98359	Leg fat percentage left	NCIT_C139218	Neale B	UKBB	European	2017	0.009313	0.001523	9.783e-10	+	331278	0	331278	1	IVNT	Neale-B_UKBB_EUR_2017
rs8054556	rs8054556	chr16:29958216	chr16:29946895	A	G	rs4283241	chr16:29988349	chr16:29977028	A	G	1	0.92932	0.98359	Leg fat-free mass left	-	Neale B	UKBB	European	2017	0.02187	0.001604	2.635e-42	+	331258	0	331258	1	IVNT	Neale-B_UKBB_EUR_2017
rs8054556	rs8054556	chr16:29958216	chr16:29946895	A	G	rs4283241	chr16:29988349	chr16:29977028	A	G	1	0.92932	0.98359	Leg fat-free mass right	-	Neale B	UKBB	European	2017	0.02217	0.001603	1.82e-43	+	331285	0	331285	1	IVNT	Neale-B_UKBB_EUR_2017
rs8054556	rs8054556	chr16:29958216	chr16:29946895	A	G	rs4283241	chr16:29988349	chr16:29977028	A	G	1	0.92932	0.98359	Leg predicted mass left	-	Neale B	UKBB	European	2017	0.02179	0.001593	1.409e-42	+	331253	0	331253	1	IVNT	Neale-B_UKBB_EUR_2017
rs8054556	rs8054556	chr16:29958216	chr16:29946895	A	G	rs4283241	chr16:29988349	chr16:29977028	A	G	1	0.92932	0.98359	Leg predicted mass right	-	Neale B	UKBB	European	2017	0.0219	0.001593	5.347e-43	+	331285	0	331285	1	IVNT	Neale-B_UKBB_EUR_2017
rs8054556	rs8054556	chr16:29958216	chr16:29946895	A	G	rs4283241	chr16:29988349	chr16:29977028	A	G	1	0.92932	0.98359	Nervous feelings	NCIT_C77965;NCIT_C125268	Neale B	UKBB	European	2017	-0.005832	0.001048	2.624e-08	-	328725	77767	250958	1	-	Neale-B_UKBB_EUR_2017
rs8054556	rs8054556	chr16:29958216	chr16:29946895	A	G	rs4283241	chr16:29988349	chr16:29977028	A	G	1	0.92932	0.98359	Number of incorrect matches in round	-	Neale B	UKBB	European	2017	-0.01492	0.002378	3.551e-10	-	336881	0	336881	1	IVNT	Neale-B_UKBB_EUR_2017
rs8054556	rs8054556	chr16:29958216	chr16:29946895	A	G	rs4283241	chr16:29988349	chr16:29977028	A	G	1	0.92932	0.98359	Trunk fat mass	EFO_0005409	Neale B	UKBB	European	2017	0.0243	0.002453	3.931e-23	+	331093	0	331093	1	IVNT	Neale-B_UKBB_EUR_2017
rs8054556	rs8054556	chr16:29958216	chr16:29946895	A	G	rs4283241	chr16:29988349	chr16:29977028	A	G	1	0.92932	0.98359	Trunk fat percentage	NCIT_C139218	Neale B	UKBB	European	2017	0.0146	0.002239	6.957e-11	+	331113	0	331113	1	IVNT	Neale-B_UKBB_EUR_2017
rs8054556	rs8054556	chr16:29958216	chr16:29946895	A	G	rs4283241	chr16:29988349	chr16:29977028	A	G	1	0.92932	0.98359	Trunk fat-free mass	-	Neale B	UKBB	European	2017	0.02086	0.001534	4.345e-42	+	331030	0	331030	1	IVNT	Neale-B_UKBB_EUR_2017
rs8054556	rs8054556	chr16:29958216	chr16:29946895	A	G	rs4283241	chr16:29988349	chr16:29977028	A	G	1	0.92932	0.98359	Trunk predicted mass	-	Neale B	UKBB	European	2017	0.02077	0.001529	5.317e-42	+	330995	0	330995	1	IVNT	Neale-B_UKBB_EUR_2017
rs8054556	rs8054556	chr16:29958216	chr16:29946895	A	G	rs4283241	chr16:29988349	chr16:29977028	A	G	1	0.92932	0.98359	Waist circumference	EFO_0004342	Neale B	UKBB	European	2017	0.02659	0.002157	6.767e-35	+	336639	0	336639	1	IVNT	Neale-B_UKBB_EUR_2017
rs8054556	rs8054556	chr16:29958216	chr16:29946895	A	G	rs4283241	chr16:29988349	chr16:29977028	A	G	1	0.92932	0.98359	Weight	EFO_0004338	Neale B	UKBB	European	2017	0.02953	0.002128	9.296e-44	+	336227	0	336227	1	IVNT	Neale-B_UKBB_EUR_2017
rs8054556	rs8054556	chr16:29958216	chr16:29946895	A	G	rs4283241	chr16:29988349	chr16:29977028	A	G	1	0.92932	0.98359	Whole body fat mass	-	Neale B	UKBB	European	2017	0.02491	0.002377	1.096e-25	+	330762	0	330762	1	IVNT	Neale-B_UKBB_EUR_2017
rs8054556	rs8054556	chr16:29958216	chr16:29946895	A	G	rs4283241	chr16:29988349	chr16:29977028	A	G	1	0.92932	0.98359	Whole body fat-free mass	-	Neale B	UKBB	European	2017	0.02186	0.00154	1.03e-45	+	331291	0	331291	1	IVNT	Neale-B_UKBB_EUR_2017
rs8054556	rs8054556	chr16:29958216	chr16:29946895	A	G	rs4283241	chr16:29988349	chr16:29977028	A	G	1	0.92932	0.98359	Whole body water mass	-	Neale B	UKBB	European	2017	0.02207	0.001543	2.08e-46	+	331315	0	331315	1	IVNT	Neale-B_UKBB_EUR_2017
rs8054556	rs8054556	chr16:29958216	chr16:29946895	A	G	rs4283241	chr16:29988349	chr16:29977028	A	G	1	0.92932	0.98359	Schizophrenia	EFO_0000692	PGC	25056061	Mixed	2014	-0.0661	0.0106	4.317e-10	-	82315	35476	46839	49	log OR	PGC_Schizophrenia_Mixed_2014
rs8054556	rs8054556	chr16:29958216	chr16:29946895	A	G	rs11642046	chr16:29993108	chr16:29981787	G	C	1	0.92932	0.98359	Eosinophil count	EFO_0004586	Astle W	27863252	European	2016	-0.02303	0.003576	1.196e-10	-	173480	0	173480	2	-	Astle-W_Blood-Cell-Traits_EUR_2016
rs8054556	rs8054556	chr16:29958216	chr16:29946895	A	G	rs11642046	chr16:29993108	chr16:29981787	G	C	1	0.92932	0.98359	Eosinophil percentage of granulocytes	EFO_0004586	Astle W	27863252	European	2016	-0.02055	0.003589	1.033e-08	-	173480	0	173480	2	-	Astle-W_Blood-Cell-Traits_EUR_2016
rs8054556	rs8054556	chr16:29958216	chr16:29946895	A	G	rs11642046	chr16:29993108	chr16:29981787	G	C	1	0.92932	0.98359	Eosinophil percentage of white cells	EFO_0004586	Astle W	27863252	European	2016	-0.02105	0.003572	3.804e-09	-	173480	0	173480	2	-	Astle-W_Blood-Cell-Traits_EUR_2016
rs8054556	rs8054556	chr16:29958216	chr16:29946895	A	G	rs11642046	chr16:29993108	chr16:29981787	G	C	1	0.92932	0.98359	Mean corpuscular hemoglobin	EFO_0004586	Astle W	27863252	European	2016	0.02601	0.003548	2.319e-13	+	173480	0	173480	2	-	Astle-W_Blood-Cell-Traits_EUR_2016
rs8054556	rs8054556	chr16:29958216	chr16:29946895	A	G	rs11642046	chr16:29993108	chr16:29981787	G	C	1	0.92932	0.98359	Mean corpuscular volume	EFO_0004586	Astle W	27863252	European	2016	0.02564	0.003539	4.294e-13	+	173480	0	173480	2	-	Astle-W_Blood-Cell-Traits_EUR_2016
rs8054556	rs8054556	chr16:29958216	chr16:29946895	A	G	rs11642046	chr16:29993108	chr16:29981787	G	C	1	0.92932	0.98359	Red blood cell count	EFO_0004586	Astle W	27863252	European	2016	-0.02241	0.003566	3.283e-10	-	173480	0	173480	2	-	Astle-W_Blood-Cell-Traits_EUR_2016
rs8054556	rs8054556	chr16:29958216	chr16:29946895	A	G	rs11642046	chr16:29993108	chr16:29981787	G	C	1	0.92932	0.98359	Sum eosinophil basophil counts	EFO_0004586	Astle W	27863252	European	2016	-0.02108	0.00358	3.9e-09	-	173480	0	173480	2	-	Astle-W_Blood-Cell-Traits_EUR_2016
rs8054556	rs8054556	chr16:29958216	chr16:29946895	A	G	rs11642046	chr16:29993108	chr16:29981787	G	C	1	0.92932	0.98359	Alcohol intake frequency	HP_0001033;EFO_0004329;EFO_0007878	Neale B	UKBB	European	2017	0.02116	0.003564	2.912e-09	+	336965	0	336965	1	IVNT	Neale-B_UKBB_EUR_2017
rs8054556	rs8054556	chr16:29958216	chr16:29946895	A	G	rs11642046	chr16:29993108	chr16:29981787	G	C	1	0.92932	0.98359	Arm fat mass left	-	Neale B	UKBB	European	2017	0.0273	0.002388	2.882e-30	+	331164	0	331164	1	IVNT	Neale-B_UKBB_EUR_2017
rs8054556	rs8054556	chr16:29958216	chr16:29946895	A	G	rs11642046	chr16:29993108	chr16:29981787	G	C	1	0.92932	0.98359	Arm fat mass right	-	Neale B	UKBB	European	2017	0.02751	0.002387	1e-30	+	331226	0	331226	1	IVNT	Neale-B_UKBB_EUR_2017
rs8054556	rs8054556	chr16:29958216	chr16:29946895	A	G	rs11642046	chr16:29993108	chr16:29981787	G	C	1	0.92932	0.98359	Arm fat percentage left	NCIT_C139218	Neale B	UKBB	European	2017	0.01516	0.001844	2.053e-16	+	331198	0	331198	1	IVNT	Neale-B_UKBB_EUR_2017
rs8054556	rs8054556	chr16:29958216	chr16:29946895	A	G	rs11642046	chr16:29993108	chr16:29981787	G	C	1	0.92932	0.98359	Arm fat percentage right	NCIT_C139218	Neale B	UKBB	European	2017	0.0157	0.001853	2.353e-17	+	331249	0	331249	1	IVNT	Neale-B_UKBB_EUR_2017
rs8054556	rs8054556	chr16:29958216	chr16:29946895	A	G	rs11642046	chr16:29993108	chr16:29981787	G	C	1	0.92932	0.98359	Arm fat-free mass left	-	Neale B	UKBB	European	2017	0.0214	0.001549	2.115e-43	+	331159	0	331159	1	IVNT	Neale-B_UKBB_EUR_2017
rs8054556	rs8054556	chr16:29958216	chr16:29946895	A	G	rs11642046	chr16:29993108	chr16:29981787	G	C	1	0.92932	0.98359	Arm fat-free mass right	-	Neale B	UKBB	European	2017	0.02005	0.001518	7.879e-40	+	331221	0	331221	1	IVNT	Neale-B_UKBB_EUR_2017
rs8054556	rs8054556	chr16:29958216	chr16:29946895	A	G	rs11642046	chr16:29993108	chr16:29981787	G	C	1	0.92932	0.98359	Arm predicted mass left	-	Neale B	UKBB	European	2017	0.02136	0.001543	1.387e-43	+	331146	0	331146	1	IVNT	Neale-B_UKBB_EUR_2017
rs8054556	rs8054556	chr16:29958216	chr16:29946895	A	G	rs11642046	chr16:29993108	chr16:29981787	G	C	1	0.92932	0.98359	Arm predicted mass right	-	Neale B	UKBB	European	2017	0.01988	0.001513	1.911e-39	+	331216	0	331216	1	IVNT	Neale-B_UKBB_EUR_2017
rs8054556	rs8054556	chr16:29958216	chr16:29946895	A	G	rs11642046	chr16:29993108	chr16:29981787	G	C	1	0.92932	0.98359	Basal metabolic rate	EFO_0007777	Neale B	UKBB	European	2017	0.02356	0.001615	3.453e-48	+	331307	0	331307	1	IVNT	Neale-B_UKBB_EUR_2017
rs8054556	rs8054556	chr16:29958216	chr16:29946895	A	G	rs11642046	chr16:29993108	chr16:29981787	G	C	1	0.92932	0.98359	Body fat percentage	EFO_0007800	Neale B	UKBB	European	2017	0.01284	0.001868	6.2e-12	+	331117	0	331117	1	IVNT	Neale-B_UKBB_EUR_2017
rs8054556	rs8054556	chr16:29958216	chr16:29946895	A	G	rs11642046	chr16:29993108	chr16:29981787	G	C	1	0.92932	0.98359	Body mass index	EFO_0004340	Neale B	UKBB	European	2017	0.02579	0.00241	1.018e-26	+	336107	0	336107	1	IVNT	Neale-B_UKBB_EUR_2017
rs8054556	rs8054556	chr16:29958216	chr16:29946895	A	G	rs11642046	chr16:29993108	chr16:29981787	G	C	1	0.92932	0.98359	Comparative height size at age 10	NCIT_C106497;NCIT_C19666	Neale B	UKBB	European	2017	0.01274	0.001663	1.885e-14	+	332021	0	332021	1	IVNT	Neale-B_UKBB_EUR_2017
rs8054556	rs8054556	chr16:29958216	chr16:29946895	A	G	rs11642046	chr16:29993108	chr16:29981787	G	C	1	0.92932	0.98359	Height	EFO_0004339	Neale B	UKBB	European	2017	0.01527	0.001731	1.132e-18	+	336474	0	336474	1	IVNT	Neale-B_UKBB_EUR_2017
rs8054556	rs8054556	chr16:29958216	chr16:29946895	A	G	rs11642046	chr16:29993108	chr16:29981787	G	C	1	0.92932	0.98359	Hip circumference	EFO_0005093	Neale B	UKBB	European	2017	0.02741	0.002412	6.678e-30	+	336601	0	336601	1	IVNT	Neale-B_UKBB_EUR_2017
rs8054556	rs8054556	chr16:29958216	chr16:29946895	A	G	rs11642046	chr16:29993108	chr16:29981787	G	C	1	0.92932	0.98359	Impedance of arm left	-	Neale B	UKBB	European	2017	-0.01552	0.001721	1.886e-19	-	331292	0	331292	1	IVNT	Neale-B_UKBB_EUR_2017
rs8054556	rs8054556	chr16:29958216	chr16:29946895	A	G	rs11642046	chr16:29993108	chr16:29981787	G	C	1	0.92932	0.98359	Impedance of arm right	-	Neale B	UKBB	European	2017	-0.01424	0.001713	9.415e-17	-	331279	0	331279	1	IVNT	Neale-B_UKBB_EUR_2017
rs8054556	rs8054556	chr16:29958216	chr16:29946895	A	G	rs11642046	chr16:29993108	chr16:29981787	G	C	1	0.92932	0.98359	Impedance of leg left	-	Neale B	UKBB	European	2017	-0.0219	0.002221	6.288e-23	-	331296	0	331296	1	IVNT	Neale-B_UKBB_EUR_2017
rs8054556	rs8054556	chr16:29958216	chr16:29946895	A	G	rs11642046	chr16:29993108	chr16:29981787	G	C	1	0.92932	0.98359	Impedance of leg right	-	Neale B	UKBB	European	2017	-0.02276	0.002204	5.555e-25	-	331301	0	331301	1	IVNT	Neale-B_UKBB_EUR_2017
rs8054556	rs8054556	chr16:29958216	chr16:29946895	A	G	rs11642046	chr16:29993108	chr16:29981787	G	C	1	0.92932	0.98359	Impedance of whole body	NCIT_C137923	Neale B	UKBB	European	2017	-0.01957	0.001858	6.238e-26	-	331284	0	331284	1	IVNT	Neale-B_UKBB_EUR_2017
rs8054556	rs8054556	chr16:29958216	chr16:29946895	A	G	rs11642046	chr16:29993108	chr16:29981787	G	C	1	0.92932	0.98359	Leg fat mass left	-	Neale B	UKBB	European	2017	0.01939	0.001926	7.488e-24	+	331275	0	331275	1	IVNT	Neale-B_UKBB_EUR_2017
rs8054556	rs8054556	chr16:29958216	chr16:29946895	A	G	rs11642046	chr16:29993108	chr16:29981787	G	C	1	0.92932	0.98359	Leg fat mass right	-	Neale B	UKBB	European	2017	0.01896	0.001948	2.177e-22	+	331293	0	331293	1	IVNT	Neale-B_UKBB_EUR_2017
rs8054556	rs8054556	chr16:29958216	chr16:29946895	A	G	rs11642046	chr16:29993108	chr16:29981787	G	C	1	0.92932	0.98359	Leg fat percentage left	NCIT_C139218	Neale B	UKBB	European	2017	0.009313	0.001524	9.819e-10	+	331278	0	331278	1	IVNT	Neale-B_UKBB_EUR_2017
rs8054556	rs8054556	chr16:29958216	chr16:29946895	A	G	rs11642046	chr16:29993108	chr16:29981787	G	C	1	0.92932	0.98359	Leg fat-free mass left	-	Neale B	UKBB	European	2017	0.02191	0.001604	1.813e-42	+	331258	0	331258	1	IVNT	Neale-B_UKBB_EUR_2017
rs8054556	rs8054556	chr16:29958216	chr16:29946895	A	G	rs11642046	chr16:29993108	chr16:29981787	G	C	1	0.92932	0.98359	Leg fat-free mass right	-	Neale B	UKBB	European	2017	0.02223	0.001603	1.094e-43	+	331285	0	331285	1	IVNT	Neale-B_UKBB_EUR_2017
rs8054556	rs8054556	chr16:29958216	chr16:29946895	A	G	rs11642046	chr16:29993108	chr16:29981787	G	C	1	0.92932	0.98359	Leg predicted mass left	-	Neale B	UKBB	European	2017	0.02184	0.001593	9.514e-43	+	331253	0	331253	1	IVNT	Neale-B_UKBB_EUR_2017
rs8054556	rs8054556	chr16:29958216	chr16:29946895	A	G	rs11642046	chr16:29993108	chr16:29981787	G	C	1	0.92932	0.98359	Leg predicted mass right	-	Neale B	UKBB	European	2017	0.02196	0.001593	3.249e-43	+	331285	0	331285	1	IVNT	Neale-B_UKBB_EUR_2017
rs8054556	rs8054556	chr16:29958216	chr16:29946895	A	G	rs11642046	chr16:29993108	chr16:29981787	G	C	1	0.92932	0.98359	Nervous feelings	NCIT_C77965;NCIT_C125268	Neale B	UKBB	European	2017	-0.00581	0.001048	2.968e-08	-	328725	77767	250958	1	-	Neale-B_UKBB_EUR_2017
rs8054556	rs8054556	chr16:29958216	chr16:29946895	A	G	rs11642046	chr16:29993108	chr16:29981787	G	C	1	0.92932	0.98359	Number of incorrect matches in round	-	Neale B	UKBB	European	2017	-0.01487	0.002378	4.034e-10	-	336881	0	336881	1	IVNT	Neale-B_UKBB_EUR_2017
rs8054556	rs8054556	chr16:29958216	chr16:29946895	A	G	rs11642046	chr16:29993108	chr16:29981787	G	C	1	0.92932	0.98359	Trunk fat mass	EFO_0005409	Neale B	UKBB	European	2017	0.02432	0.002453	3.618e-23	+	331093	0	331093	1	IVNT	Neale-B_UKBB_EUR_2017
rs8054556	rs8054556	chr16:29958216	chr16:29946895	A	G	rs11642046	chr16:29993108	chr16:29981787	G	C	1	0.92932	0.98359	Trunk fat percentage	NCIT_C139218	Neale B	UKBB	European	2017	0.01463	0.00224	6.485e-11	+	331113	0	331113	1	IVNT	Neale-B_UKBB_EUR_2017
rs8054556	rs8054556	chr16:29958216	chr16:29946895	A	G	rs11642046	chr16:29993108	chr16:29981787	G	C	1	0.92932	0.98359	Trunk fat-free mass	-	Neale B	UKBB	European	2017	0.02089	0.001534	3.377e-42	+	331030	0	331030	1	IVNT	Neale-B_UKBB_EUR_2017
rs8054556	rs8054556	chr16:29958216	chr16:29946895	A	G	rs11642046	chr16:29993108	chr16:29981787	G	C	1	0.92932	0.98359	Trunk predicted mass	-	Neale B	UKBB	European	2017	0.0208	0.001529	4.204e-42	+	330995	0	330995	1	IVNT	Neale-B_UKBB_EUR_2017
rs8054556	rs8054556	chr16:29958216	chr16:29946895	A	G	rs11642046	chr16:29993108	chr16:29981787	G	C	1	0.92932	0.98359	Waist circumference	EFO_0004342	Neale B	UKBB	European	2017	0.0265	0.002157	1.16e-34	+	336639	0	336639	1	IVNT	Neale-B_UKBB_EUR_2017
rs8054556	rs8054556	chr16:29958216	chr16:29946895	A	G	rs11642046	chr16:29993108	chr16:29981787	G	C	1	0.92932	0.98359	Weight	EFO_0004338	Neale B	UKBB	European	2017	0.02955	0.002128	8.132e-44	+	336227	0	336227	1	IVNT	Neale-B_UKBB_EUR_2017
rs8054556	rs8054556	chr16:29958216	chr16:29946895	A	G	rs11642046	chr16:29993108	chr16:29981787	G	C	1	0.92932	0.98359	Whole body fat mass	-	Neale B	UKBB	European	2017	0.02491	0.002377	1.081e-25	+	330762	0	330762	1	IVNT	Neale-B_UKBB_EUR_2017
rs8054556	rs8054556	chr16:29958216	chr16:29946895	A	G	rs11642046	chr16:29993108	chr16:29981787	G	C	1	0.92932	0.98359	Whole body fat-free mass	-	Neale B	UKBB	European	2017	0.0219	0.00154	7.371e-46	+	331291	0	331291	1	IVNT	Neale-B_UKBB_EUR_2017
rs8054556	rs8054556	chr16:29958216	chr16:29946895	A	G	rs11642046	chr16:29993108	chr16:29981787	G	C	1	0.92932	0.98359	Whole body water mass	-	Neale B	UKBB	European	2017	0.02211	0.001543	1.493e-46	+	331315	0	331315	1	IVNT	Neale-B_UKBB_EUR_2017
rs8054556	rs8054556	chr16:29958216	chr16:29946895	A	G	rs11642046	chr16:29993108	chr16:29981787	G	C	1	0.92932	0.98359	Schizophrenia	EFO_0000692	PGC	25056061	Mixed	2014	-0.0658	0.0106	5.206e-10	-	82315	35476	46839	49	log OR	PGC_Schizophrenia_Mixed_2014
rs8054556	rs8054556	chr16:29958216	chr16:29946895	A	G	rs3814884	chr16:29994736	chr16:29983415	A	T	1	0.92932	0.98359	Eosinophil count	EFO_0004586	Astle W	27863252	European	2016	-0.02298	0.003575	1.295e-10	-	173480	0	173480	2	-	Astle-W_Blood-Cell-Traits_EUR_2016
rs8054556	rs8054556	chr16:29958216	chr16:29946895	A	G	rs3814884	chr16:29994736	chr16:29983415	A	T	1	0.92932	0.98359	Eosinophil percentage of granulocytes	EFO_0004586	Astle W	27863252	European	2016	-0.02058	0.003588	9.745e-09	-	173480	0	173480	2	-	Astle-W_Blood-Cell-Traits_EUR_2016
rs8054556	rs8054556	chr16:29958216	chr16:29946895	A	G	rs3814884	chr16:29994736	chr16:29983415	A	T	1	0.92932	0.98359	Eosinophil percentage of white cells	EFO_0004586	Astle W	27863252	European	2016	-0.02105	0.003571	3.772e-09	-	173480	0	173480	2	-	Astle-W_Blood-Cell-Traits_EUR_2016
rs8054556	rs8054556	chr16:29958216	chr16:29946895	A	G	rs3814884	chr16:29994736	chr16:29983415	A	T	1	0.92932	0.98359	Mean corpuscular hemoglobin	EFO_0004586	Astle W	27863252	European	2016	0.02582	0.003548	3.383e-13	+	173480	0	173480	2	-	Astle-W_Blood-Cell-Traits_EUR_2016
rs8054556	rs8054556	chr16:29958216	chr16:29946895	A	G	rs3814884	chr16:29994736	chr16:29983415	A	T	1	0.92932	0.98359	Mean corpuscular volume	EFO_0004586	Astle W	27863252	European	2016	0.02555	0.003538	5.125e-13	+	173480	0	173480	2	-	Astle-W_Blood-Cell-Traits_EUR_2016
rs8054556	rs8054556	chr16:29958216	chr16:29946895	A	G	rs3814884	chr16:29994736	chr16:29983415	A	T	1	0.92932	0.98359	Red blood cell count	EFO_0004586	Astle W	27863252	European	2016	-0.02213	0.003566	5.407e-10	-	173480	0	173480	2	-	Astle-W_Blood-Cell-Traits_EUR_2016
rs8054556	rs8054556	chr16:29958216	chr16:29946895	A	G	rs3814884	chr16:29994736	chr16:29983415	A	T	1	0.92932	0.98359	Sum eosinophil basophil counts	EFO_0004586	Astle W	27863252	European	2016	-0.0211	0.00358	3.74e-09	-	173480	0	173480	2	-	Astle-W_Blood-Cell-Traits_EUR_2016
rs8054556	rs8054556	chr16:29958216	chr16:29946895	A	G	rs3814884	chr16:29994736	chr16:29983415	A	T	1	0.92932	0.98359	Alcohol intake frequency	HP_0001033;EFO_0004329;EFO_0007878	Neale B	UKBB	European	2017	0.02109	0.003564	3.297e-09	+	336965	0	336965	1	IVNT	Neale-B_UKBB_EUR_2017
rs8054556	rs8054556	chr16:29958216	chr16:29946895	A	G	rs3814884	chr16:29994736	chr16:29983415	A	T	1	0.92932	0.98359	Arm fat mass left	-	Neale B	UKBB	European	2017	0.02735	0.002388	2.207e-30	+	331164	0	331164	1	IVNT	Neale-B_UKBB_EUR_2017
rs8054556	rs8054556	chr16:29958216	chr16:29946895	A	G	rs3814884	chr16:29994736	chr16:29983415	A	T	1	0.92932	0.98359	Arm fat mass right	-	Neale B	UKBB	European	2017	0.02755	0.002387	8.089e-31	+	331226	0	331226	1	IVNT	Neale-B_UKBB_EUR_2017
rs8054556	rs8054556	chr16:29958216	chr16:29946895	A	G	rs3814884	chr16:29994736	chr16:29983415	A	T	1	0.92932	0.98359	Arm fat percentage left	NCIT_C139218	Neale B	UKBB	European	2017	0.01519	0.001844	1.78e-16	+	331198	0	331198	1	IVNT	Neale-B_UKBB_EUR_2017
rs8054556	rs8054556	chr16:29958216	chr16:29946895	A	G	rs3814884	chr16:29994736	chr16:29983415	A	T	1	0.92932	0.98359	Arm fat percentage right	NCIT_C139218	Neale B	UKBB	European	2017	0.01573	0.001853	2.063e-17	+	331249	0	331249	1	IVNT	Neale-B_UKBB_EUR_2017
rs8054556	rs8054556	chr16:29958216	chr16:29946895	A	G	rs3814884	chr16:29994736	chr16:29983415	A	T	1	0.92932	0.98359	Arm fat-free mass left	-	Neale B	UKBB	European	2017	0.0214	0.001549	2.046e-43	+	331159	0	331159	1	IVNT	Neale-B_UKBB_EUR_2017
rs8054556	rs8054556	chr16:29958216	chr16:29946895	A	G	rs3814884	chr16:29994736	chr16:29983415	A	T	1	0.92932	0.98359	Arm fat-free mass right	-	Neale B	UKBB	European	2017	0.02002	0.001518	1.009e-39	+	331221	0	331221	1	IVNT	Neale-B_UKBB_EUR_2017
rs8054556	rs8054556	chr16:29958216	chr16:29946895	A	G	rs3814884	chr16:29994736	chr16:29983415	A	T	1	0.92932	0.98359	Arm predicted mass left	-	Neale B	UKBB	European	2017	0.02136	0.001543	1.376e-43	+	331146	0	331146	1	IVNT	Neale-B_UKBB_EUR_2017
rs8054556	rs8054556	chr16:29958216	chr16:29946895	A	G	rs3814884	chr16:29994736	chr16:29983415	A	T	1	0.92932	0.98359	Arm predicted mass right	-	Neale B	UKBB	European	2017	0.01986	0.001513	2.333e-39	+	331216	0	331216	1	IVNT	Neale-B_UKBB_EUR_2017
rs8054556	rs8054556	chr16:29958216	chr16:29946895	A	G	rs3814884	chr16:29994736	chr16:29983415	A	T	1	0.92932	0.98359	Basal metabolic rate	EFO_0007777	Neale B	UKBB	European	2017	0.02353	0.001615	4.547e-48	+	331307	0	331307	1	IVNT	Neale-B_UKBB_EUR_2017
rs8054556	rs8054556	chr16:29958216	chr16:29946895	A	G	rs3814884	chr16:29994736	chr16:29983415	A	T	1	0.92932	0.98359	Body fat percentage	EFO_0007800	Neale B	UKBB	European	2017	0.01287	0.001868	5.568e-12	+	331117	0	331117	1	IVNT	Neale-B_UKBB_EUR_2017
rs8054556	rs8054556	chr16:29958216	chr16:29946895	A	G	rs3814884	chr16:29994736	chr16:29983415	A	T	1	0.92932	0.98359	Body mass index	EFO_0004340	Neale B	UKBB	European	2017	0.02594	0.00241	5.237e-27	+	336107	0	336107	1	IVNT	Neale-B_UKBB_EUR_2017
rs8054556	rs8054556	chr16:29958216	chr16:29946895	A	G	rs3814884	chr16:29994736	chr16:29983415	A	T	1	0.92932	0.98359	Comparative height size at age 10	NCIT_C106497;NCIT_C19666	Neale B	UKBB	European	2017	0.01273	0.001663	1.959e-14	+	332021	0	332021	1	IVNT	Neale-B_UKBB_EUR_2017
rs8054556	rs8054556	chr16:29958216	chr16:29946895	A	G	rs3814884	chr16:29994736	chr16:29983415	A	T	1	0.92932	0.98359	Height	EFO_0004339	Neale B	UKBB	European	2017	0.01511	0.001731	2.605e-18	+	336474	0	336474	1	IVNT	Neale-B_UKBB_EUR_2017
rs8054556	rs8054556	chr16:29958216	chr16:29946895	A	G	rs3814884	chr16:29994736	chr16:29983415	A	T	1	0.92932	0.98359	Hip circumference	EFO_0005093	Neale B	UKBB	European	2017	0.02743	0.002412	5.99e-30	+	336601	0	336601	1	IVNT	Neale-B_UKBB_EUR_2017
rs8054556	rs8054556	chr16:29958216	chr16:29946895	A	G	rs3814884	chr16:29994736	chr16:29983415	A	T	1	0.92932	0.98359	Impedance of arm left	-	Neale B	UKBB	European	2017	-0.01562	0.001721	1.082e-19	-	331292	0	331292	1	IVNT	Neale-B_UKBB_EUR_2017
rs8054556	rs8054556	chr16:29958216	chr16:29946895	A	G	rs3814884	chr16:29994736	chr16:29983415	A	T	1	0.92932	0.98359	Impedance of arm right	-	Neale B	UKBB	European	2017	-0.01437	0.001713	5.061e-17	-	331279	0	331279	1	IVNT	Neale-B_UKBB_EUR_2017
rs8054556	rs8054556	chr16:29958216	chr16:29946895	A	G	rs3814884	chr16:29994736	chr16:29983415	A	T	1	0.92932	0.98359	Impedance of leg left	-	Neale B	UKBB	European	2017	-0.02206	0.002221	3.108e-23	-	331296	0	331296	1	IVNT	Neale-B_UKBB_EUR_2017
rs8054556	rs8054556	chr16:29958216	chr16:29946895	A	G	rs3814884	chr16:29994736	chr16:29983415	A	T	1	0.92932	0.98359	Impedance of leg right	-	Neale B	UKBB	European	2017	-0.02291	0.002204	2.651e-25	-	331301	0	331301	1	IVNT	Neale-B_UKBB_EUR_2017
rs8054556	rs8054556	chr16:29958216	chr16:29946895	A	G	rs3814884	chr16:29994736	chr16:29983415	A	T	1	0.92932	0.98359	Impedance of whole body	NCIT_C137923	Neale B	UKBB	European	2017	-0.01968	0.001858	3.27e-26	-	331284	0	331284	1	IVNT	Neale-B_UKBB_EUR_2017
rs8054556	rs8054556	chr16:29958216	chr16:29946895	A	G	rs3814884	chr16:29994736	chr16:29983415	A	T	1	0.92932	0.98359	Leg fat mass left	-	Neale B	UKBB	European	2017	0.01941	0.001926	6.78e-24	+	331275	0	331275	1	IVNT	Neale-B_UKBB_EUR_2017
rs8054556	rs8054556	chr16:29958216	chr16:29946895	A	G	rs3814884	chr16:29994736	chr16:29983415	A	T	1	0.92932	0.98359	Leg fat mass right	-	Neale B	UKBB	European	2017	0.01897	0.001948	2.021e-22	+	331293	0	331293	1	IVNT	Neale-B_UKBB_EUR_2017
rs8054556	rs8054556	chr16:29958216	chr16:29946895	A	G	rs3814884	chr16:29994736	chr16:29983415	A	T	1	0.92932	0.98359	Leg fat percentage left	NCIT_C139218	Neale B	UKBB	European	2017	0.00936	0.001524	8.087e-10	+	331278	0	331278	1	IVNT	Neale-B_UKBB_EUR_2017
rs8054556	rs8054556	chr16:29958216	chr16:29946895	A	G	rs3814884	chr16:29994736	chr16:29983415	A	T	1	0.92932	0.98359	Leg fat percentage right	NCIT_C139218	Neale B	UKBB	European	2017	0.008435	0.001543	4.598e-08	+	331296	0	331296	1	IVNT	Neale-B_UKBB_EUR_2017
rs8054556	rs8054556	chr16:29958216	chr16:29946895	A	G	rs3814884	chr16:29994736	chr16:29983415	A	T	1	0.92932	0.98359	Leg fat-free mass left	-	Neale B	UKBB	European	2017	0.02191	0.001604	1.887e-42	+	331258	0	331258	1	IVNT	Neale-B_UKBB_EUR_2017
rs8054556	rs8054556	chr16:29958216	chr16:29946895	A	G	rs3814884	chr16:29994736	chr16:29983415	A	T	1	0.92932	0.98359	Leg fat-free mass right	-	Neale B	UKBB	European	2017	0.02222	0.001603	1.154e-43	+	331285	0	331285	1	IVNT	Neale-B_UKBB_EUR_2017
rs8054556	rs8054556	chr16:29958216	chr16:29946895	A	G	rs3814884	chr16:29994736	chr16:29983415	A	T	1	0.92932	0.98359	Leg predicted mass left	-	Neale B	UKBB	European	2017	0.02183	0.001593	9.929e-43	+	331253	0	331253	1	IVNT	Neale-B_UKBB_EUR_2017
rs8054556	rs8054556	chr16:29958216	chr16:29946895	A	G	rs3814884	chr16:29994736	chr16:29983415	A	T	1	0.92932	0.98359	Leg predicted mass right	-	Neale B	UKBB	European	2017	0.02195	0.001593	3.474e-43	+	331285	0	331285	1	IVNT	Neale-B_UKBB_EUR_2017
rs8054556	rs8054556	chr16:29958216	chr16:29946895	A	G	rs3814884	chr16:29994736	chr16:29983415	A	T	1	0.92932	0.98359	Nervous feelings	NCIT_C77965;NCIT_C125268	Neale B	UKBB	European	2017	-0.005846	0.001048	2.436e-08	-	328725	77767	250958	1	-	Neale-B_UKBB_EUR_2017
rs8054556	rs8054556	chr16:29958216	chr16:29946895	A	G	rs3814884	chr16:29994736	chr16:29983415	A	T	1	0.92932	0.98359	Number of incorrect matches in round	-	Neale B	UKBB	European	2017	-0.0149	0.002378	3.678e-10	-	336881	0	336881	1	IVNT	Neale-B_UKBB_EUR_2017
rs8054556	rs8054556	chr16:29958216	chr16:29946895	A	G	rs3814884	chr16:29994736	chr16:29983415	A	T	1	0.92932	0.98359	Trunk fat mass	EFO_0005409	Neale B	UKBB	European	2017	0.02436	0.002453	3.097e-23	+	331093	0	331093	1	IVNT	Neale-B_UKBB_EUR_2017
rs8054556	rs8054556	chr16:29958216	chr16:29946895	A	G	rs3814884	chr16:29994736	chr16:29983415	A	T	1	0.92932	0.98359	Trunk fat percentage	NCIT_C139218	Neale B	UKBB	European	2017	0.01468	0.002239	5.558e-11	+	331113	0	331113	1	IVNT	Neale-B_UKBB_EUR_2017
rs8054556	rs8054556	chr16:29958216	chr16:29946895	A	G	rs3814884	chr16:29994736	chr16:29983415	A	T	1	0.92932	0.98359	Trunk fat-free mass	-	Neale B	UKBB	European	2017	0.02084	0.001534	5.509e-42	+	331030	0	331030	1	IVNT	Neale-B_UKBB_EUR_2017
rs8054556	rs8054556	chr16:29958216	chr16:29946895	A	G	rs3814884	chr16:29994736	chr16:29983415	A	T	1	0.92932	0.98359	Trunk predicted mass	-	Neale B	UKBB	European	2017	0.02074	0.001529	6.767e-42	+	330995	0	330995	1	IVNT	Neale-B_UKBB_EUR_2017
rs8054556	rs8054556	chr16:29958216	chr16:29946895	A	G	rs3814884	chr16:29994736	chr16:29983415	A	T	1	0.92932	0.98359	Waist circumference	EFO_0004342	Neale B	UKBB	European	2017	0.02658	0.002157	7.222e-35	+	336639	0	336639	1	IVNT	Neale-B_UKBB_EUR_2017
rs8054556	rs8054556	chr16:29958216	chr16:29946895	A	G	rs3814884	chr16:29994736	chr16:29983415	A	T	1	0.92932	0.98359	Weight	EFO_0004338	Neale B	UKBB	European	2017	0.02958	0.002128	6.611e-44	+	336227	0	336227	1	IVNT	Neale-B_UKBB_EUR_2017
rs8054556	rs8054556	chr16:29958216	chr16:29946895	A	G	rs3814884	chr16:29994736	chr16:29983415	A	T	1	0.92932	0.98359	Whole body fat mass	-	Neale B	UKBB	European	2017	0.02496	0.002377	8.695e-26	+	330762	0	330762	1	IVNT	Neale-B_UKBB_EUR_2017
rs8054556	rs8054556	chr16:29958216	chr16:29946895	A	G	rs3814884	chr16:29994736	chr16:29983415	A	T	1	0.92932	0.98359	Whole body fat-free mass	-	Neale B	UKBB	European	2017	0.02187	0.00154	9.963e-46	+	331291	0	331291	1	IVNT	Neale-B_UKBB_EUR_2017
rs8054556	rs8054556	chr16:29958216	chr16:29946895	A	G	rs3814884	chr16:29994736	chr16:29983415	A	T	1	0.92932	0.98359	Whole body water mass	-	Neale B	UKBB	European	2017	0.02207	0.001543	2.068e-46	+	331315	0	331315	1	IVNT	Neale-B_UKBB_EUR_2017
rs8054556	rs8054556	chr16:29958216	chr16:29946895	A	G	rs3814884	chr16:29994736	chr16:29983415	A	T	1	0.92932	0.98359	Schizophrenia	EFO_0000692	PGC	25056061	Mixed	2014	-0.0657	0.0106	5.585e-10	-	82315	35476	46839	49	log OR	PGC_Schizophrenia_Mixed_2014
rs8054556	rs8054556	chr16:29958216	chr16:29946895	A	G	rs4788204	chr16:29995218	chr16:29983897	A	G	1	0.92932	0.98359	Eosinophil count	EFO_0004586	Astle W	27863252	European	2016	-0.02306	0.003575	1.119e-10	-	173480	0	173480	2	-	Astle-W_Blood-Cell-Traits_EUR_2016
rs8054556	rs8054556	chr16:29958216	chr16:29946895	A	G	rs4788204	chr16:29995218	chr16:29983897	A	G	1	0.92932	0.98359	Eosinophil percentage of granulocytes	EFO_0004586	Astle W	27863252	European	2016	-0.02057	0.003588	9.959e-09	-	173480	0	173480	2	-	Astle-W_Blood-Cell-Traits_EUR_2016
rs8054556	rs8054556	chr16:29958216	chr16:29946895	A	G	rs4788204	chr16:29995218	chr16:29983897	A	G	1	0.92932	0.98359	Eosinophil percentage of white cells	EFO_0004586	Astle W	27863252	European	2016	-0.02103	0.003571	3.872e-09	-	173480	0	173480	2	-	Astle-W_Blood-Cell-Traits_EUR_2016
rs8054556	rs8054556	chr16:29958216	chr16:29946895	A	G	rs4788204	chr16:29995218	chr16:29983897	A	G	1	0.92932	0.98359	Mean corpuscular hemoglobin	EFO_0004586	Astle W	27863252	European	2016	0.02598	0.003548	2.401e-13	+	173480	0	173480	2	-	Astle-W_Blood-Cell-Traits_EUR_2016
rs8054556	rs8054556	chr16:29958216	chr16:29946895	A	G	rs4788204	chr16:29995218	chr16:29983897	A	G	1	0.92932	0.98359	Mean corpuscular volume	EFO_0004586	Astle W	27863252	European	2016	0.02568	0.003538	3.926e-13	+	173480	0	173480	2	-	Astle-W_Blood-Cell-Traits_EUR_2016
rs8054556	rs8054556	chr16:29958216	chr16:29946895	A	G	rs4788204	chr16:29995218	chr16:29983897	A	G	1	0.92932	0.98359	Red blood cell count	EFO_0004586	Astle W	27863252	European	2016	-0.02225	0.003566	4.387e-10	-	173480	0	173480	2	-	Astle-W_Blood-Cell-Traits_EUR_2016
rs8054556	rs8054556	chr16:29958216	chr16:29946895	A	G	rs4788204	chr16:29995218	chr16:29983897	A	G	1	0.92932	0.98359	Sum eosinophil basophil counts	EFO_0004586	Astle W	27863252	European	2016	-0.02122	0.00358	3.069e-09	-	173480	0	173480	2	-	Astle-W_Blood-Cell-Traits_EUR_2016
rs8054556	rs8054556	chr16:29958216	chr16:29946895	A	G	rs4788204	chr16:29995218	chr16:29983897	A	G	1	0.92932	0.98359	Body mass index adjusted for smoking	EFO_0004340	GIANT	28443625	European	2017	0.0214	0.0039	2.894e-08	+	164580	0	164580	73	IVNT	GIANT_BMI-adjusted-Smoking_EUR_2017
rs8054556	rs8054556	chr16:29958216	chr16:29946895	A	G	rs4788204	chr16:29995218	chr16:29983897	A	G	1	0.92932	0.98359	Body mass index adjusted for smoking	EFO_0004340	GIANT	28443625	Mixed	2017	0.0213	0.0037	5.833e-09	+	186594	0	186594	79	IVNT	GIANT_BMI-adjusted-Smoking_Mixed_2017
rs8054556	rs8054556	chr16:29958216	chr16:29946895	A	G	rs4788204	chr16:29995218	chr16:29983897	A	G	1	0.92932	0.98359	Alcohol intake frequency	HP_0001033;EFO_0004329;EFO_0007878	Neale B	UKBB	European	2017	0.02115	0.003564	2.938e-09	+	336965	0	336965	1	IVNT	Neale-B_UKBB_EUR_2017
rs8054556	rs8054556	chr16:29958216	chr16:29946895	A	G	rs4788204	chr16:29995218	chr16:29983897	A	G	1	0.92932	0.98359	Arm fat mass left	-	Neale B	UKBB	European	2017	0.02733	0.002388	2.507e-30	+	331164	0	331164	1	IVNT	Neale-B_UKBB_EUR_2017
rs8054556	rs8054556	chr16:29958216	chr16:29946895	A	G	rs4788204	chr16:29995218	chr16:29983897	A	G	1	0.92932	0.98359	Arm fat mass right	-	Neale B	UKBB	European	2017	0.02753	0.002387	9.233e-31	+	331226	0	331226	1	IVNT	Neale-B_UKBB_EUR_2017
rs8054556	rs8054556	chr16:29958216	chr16:29946895	A	G	rs4788204	chr16:29995218	chr16:29983897	A	G	1	0.92932	0.98359	Arm fat percentage left	NCIT_C139218	Neale B	UKBB	European	2017	0.01519	0.001844	1.773e-16	+	331198	0	331198	1	IVNT	Neale-B_UKBB_EUR_2017
rs8054556	rs8054556	chr16:29958216	chr16:29946895	A	G	rs4788204	chr16:29995218	chr16:29983897	A	G	1	0.92932	0.98359	Arm fat percentage right	NCIT_C139218	Neale B	UKBB	European	2017	0.01573	0.001853	2.052e-17	+	331249	0	331249	1	IVNT	Neale-B_UKBB_EUR_2017
rs8054556	rs8054556	chr16:29958216	chr16:29946895	A	G	rs4788204	chr16:29995218	chr16:29983897	A	G	1	0.92932	0.98359	Arm fat-free mass left	-	Neale B	UKBB	European	2017	0.02141	0.001549	1.858e-43	+	331159	0	331159	1	IVNT	Neale-B_UKBB_EUR_2017
rs8054556	rs8054556	chr16:29958216	chr16:29946895	A	G	rs4788204	chr16:29995218	chr16:29983897	A	G	1	0.92932	0.98359	Arm fat-free mass right	-	Neale B	UKBB	European	2017	0.02004	0.001518	8.724e-40	+	331221	0	331221	1	IVNT	Neale-B_UKBB_EUR_2017
rs8054556	rs8054556	chr16:29958216	chr16:29946895	A	G	rs4788204	chr16:29995218	chr16:29983897	A	G	1	0.92932	0.98359	Arm predicted mass left	-	Neale B	UKBB	European	2017	0.02137	0.001543	1.324e-43	+	331146	0	331146	1	IVNT	Neale-B_UKBB_EUR_2017
rs8054556	rs8054556	chr16:29958216	chr16:29946895	A	G	rs4788204	chr16:29995218	chr16:29983897	A	G	1	0.92932	0.98359	Arm predicted mass right	-	Neale B	UKBB	European	2017	0.01987	0.001513	2.143e-39	+	331216	0	331216	1	IVNT	Neale-B_UKBB_EUR_2017
rs8054556	rs8054556	chr16:29958216	chr16:29946895	A	G	rs4788204	chr16:29995218	chr16:29983897	A	G	1	0.92932	0.98359	Basal metabolic rate	EFO_0007777	Neale B	UKBB	European	2017	0.02353	0.001615	4.596e-48	+	331307	0	331307	1	IVNT	Neale-B_UKBB_EUR_2017
rs8054556	rs8054556	chr16:29958216	chr16:29946895	A	G	rs4788204	chr16:29995218	chr16:29983897	A	G	1	0.92932	0.98359	Body fat percentage	EFO_0007800	Neale B	UKBB	European	2017	0.01288	0.001868	5.53e-12	+	331117	0	331117	1	IVNT	Neale-B_UKBB_EUR_2017
rs8054556	rs8054556	chr16:29958216	chr16:29946895	A	G	rs4788204	chr16:29995218	chr16:29983897	A	G	1	0.92932	0.98359	Body mass index	EFO_0004340	Neale B	UKBB	European	2017	0.02591	0.00241	5.795e-27	+	336107	0	336107	1	IVNT	Neale-B_UKBB_EUR_2017
rs8054556	rs8054556	chr16:29958216	chr16:29946895	A	G	rs4788204	chr16:29995218	chr16:29983897	A	G	1	0.92932	0.98359	Comparative height size at age 10	NCIT_C106497;NCIT_C19666	Neale B	UKBB	European	2017	0.01272	0.001663	2.088e-14	+	332021	0	332021	1	IVNT	Neale-B_UKBB_EUR_2017
rs8054556	rs8054556	chr16:29958216	chr16:29946895	A	G	rs4788204	chr16:29995218	chr16:29983897	A	G	1	0.92932	0.98359	Height	EFO_0004339	Neale B	UKBB	European	2017	0.01512	0.001731	2.476e-18	+	336474	0	336474	1	IVNT	Neale-B_UKBB_EUR_2017
rs8054556	rs8054556	chr16:29958216	chr16:29946895	A	G	rs4788204	chr16:29995218	chr16:29983897	A	G	1	0.92932	0.98359	Hip circumference	EFO_0005093	Neale B	UKBB	European	2017	0.02748	0.002413	4.617e-30	+	336601	0	336601	1	IVNT	Neale-B_UKBB_EUR_2017
rs8054556	rs8054556	chr16:29958216	chr16:29946895	A	G	rs4788204	chr16:29995218	chr16:29983897	A	G	1	0.92932	0.98359	Impedance of arm left	-	Neale B	UKBB	European	2017	-0.01561	0.001721	1.18e-19	-	331292	0	331292	1	IVNT	Neale-B_UKBB_EUR_2017
rs8054556	rs8054556	chr16:29958216	chr16:29946895	A	G	rs4788204	chr16:29995218	chr16:29983897	A	G	1	0.92932	0.98359	Impedance of arm right	-	Neale B	UKBB	European	2017	-0.01435	0.001714	5.505e-17	-	331279	0	331279	1	IVNT	Neale-B_UKBB_EUR_2017
rs8054556	rs8054556	chr16:29958216	chr16:29946895	A	G	rs4788204	chr16:29995218	chr16:29983897	A	G	1	0.92932	0.98359	Impedance of leg left	-	Neale B	UKBB	European	2017	-0.02206	0.002222	3.081e-23	-	331296	0	331296	1	IVNT	Neale-B_UKBB_EUR_2017
rs8054556	rs8054556	chr16:29958216	chr16:29946895	A	G	rs4788204	chr16:29995218	chr16:29983897	A	G	1	0.92932	0.98359	Impedance of leg right	-	Neale B	UKBB	European	2017	-0.02291	0.002204	2.661e-25	-	331301	0	331301	1	IVNT	Neale-B_UKBB_EUR_2017
rs8054556	rs8054556	chr16:29958216	chr16:29946895	A	G	rs4788204	chr16:29995218	chr16:29983897	A	G	1	0.92932	0.98359	Impedance of whole body	NCIT_C137923	Neale B	UKBB	European	2017	-0.01966	0.001858	3.641e-26	-	331284	0	331284	1	IVNT	Neale-B_UKBB_EUR_2017
rs8054556	rs8054556	chr16:29958216	chr16:29946895	A	G	rs4788204	chr16:29995218	chr16:29983897	A	G	1	0.92932	0.98359	Leg fat mass left	-	Neale B	UKBB	European	2017	0.01941	0.001926	6.894e-24	+	331275	0	331275	1	IVNT	Neale-B_UKBB_EUR_2017
rs8054556	rs8054556	chr16:29958216	chr16:29946895	A	G	rs4788204	chr16:29995218	chr16:29983897	A	G	1	0.92932	0.98359	Leg fat mass right	-	Neale B	UKBB	European	2017	0.01897	0.001948	2.089e-22	+	331293	0	331293	1	IVNT	Neale-B_UKBB_EUR_2017
rs8054556	rs8054556	chr16:29958216	chr16:29946895	A	G	rs4788204	chr16:29995218	chr16:29983897	A	G	1	0.92932	0.98359	Leg fat percentage left	NCIT_C139218	Neale B	UKBB	European	2017	0.009353	0.001524	8.342e-10	+	331278	0	331278	1	IVNT	Neale-B_UKBB_EUR_2017
rs8054556	rs8054556	chr16:29958216	chr16:29946895	A	G	rs4788204	chr16:29995218	chr16:29983897	A	G	1	0.92932	0.98359	Leg fat percentage right	NCIT_C139218	Neale B	UKBB	European	2017	0.008432	0.001543	4.658e-08	+	331296	0	331296	1	IVNT	Neale-B_UKBB_EUR_2017
rs8054556	rs8054556	chr16:29958216	chr16:29946895	A	G	rs4788204	chr16:29995218	chr16:29983897	A	G	1	0.92932	0.98359	Leg fat-free mass left	-	Neale B	UKBB	European	2017	0.0219	0.001604	2.04e-42	+	331258	0	331258	1	IVNT	Neale-B_UKBB_EUR_2017
rs8054556	rs8054556	chr16:29958216	chr16:29946895	A	G	rs4788204	chr16:29995218	chr16:29983897	A	G	1	0.92932	0.98359	Leg fat-free mass right	-	Neale B	UKBB	European	2017	0.02221	0.001604	1.269e-43	+	331285	0	331285	1	IVNT	Neale-B_UKBB_EUR_2017
rs8054556	rs8054556	chr16:29958216	chr16:29946895	A	G	rs4788204	chr16:29995218	chr16:29983897	A	G	1	0.92932	0.98359	Leg predicted mass left	-	Neale B	UKBB	European	2017	0.02183	0.001593	1.035e-42	+	331253	0	331253	1	IVNT	Neale-B_UKBB_EUR_2017
rs8054556	rs8054556	chr16:29958216	chr16:29946895	A	G	rs4788204	chr16:29995218	chr16:29983897	A	G	1	0.92932	0.98359	Leg predicted mass right	-	Neale B	UKBB	European	2017	0.02195	0.001593	3.7e-43	+	331285	0	331285	1	IVNT	Neale-B_UKBB_EUR_2017
rs8054556	rs8054556	chr16:29958216	chr16:29946895	A	G	rs4788204	chr16:29995218	chr16:29983897	A	G	1	0.92932	0.98359	Nervous feelings	NCIT_C77965;NCIT_C125268	Neale B	UKBB	European	2017	-0.005809	0.001048	2.992e-08	-	328725	77767	250958	1	-	Neale-B_UKBB_EUR_2017
rs8054556	rs8054556	chr16:29958216	chr16:29946895	A	G	rs4788204	chr16:29995218	chr16:29983897	A	G	1	0.92932	0.98359	Number of incorrect matches in round	-	Neale B	UKBB	European	2017	-0.01489	0.002378	3.862e-10	-	336881	0	336881	1	IVNT	Neale-B_UKBB_EUR_2017
rs8054556	rs8054556	chr16:29958216	chr16:29946895	A	G	rs4788204	chr16:29995218	chr16:29983897	A	G	1	0.92932	0.98359	Trunk fat mass	EFO_0005409	Neale B	UKBB	European	2017	0.02436	0.002453	3.053e-23	+	331093	0	331093	1	IVNT	Neale-B_UKBB_EUR_2017
rs8054556	rs8054556	chr16:29958216	chr16:29946895	A	G	rs4788204	chr16:29995218	chr16:29983897	A	G	1	0.92932	0.98359	Trunk fat percentage	NCIT_C139218	Neale B	UKBB	European	2017	0.01468	0.00224	5.581e-11	+	331113	0	331113	1	IVNT	Neale-B_UKBB_EUR_2017
rs8054556	rs8054556	chr16:29958216	chr16:29946895	A	G	rs4788204	chr16:29995218	chr16:29983897	A	G	1	0.92932	0.98359	Trunk fat-free mass	-	Neale B	UKBB	European	2017	0.02085	0.001535	4.868e-42	+	331030	0	331030	1	IVNT	Neale-B_UKBB_EUR_2017
rs8054556	rs8054556	chr16:29958216	chr16:29946895	A	G	rs4788204	chr16:29995218	chr16:29983897	A	G	1	0.92932	0.98359	Trunk predicted mass	-	Neale B	UKBB	European	2017	0.02076	0.00153	5.939e-42	+	330995	0	330995	1	IVNT	Neale-B_UKBB_EUR_2017
rs8054556	rs8054556	chr16:29958216	chr16:29946895	A	G	rs4788204	chr16:29995218	chr16:29983897	A	G	1	0.92932	0.98359	Waist circumference	EFO_0004342	Neale B	UKBB	European	2017	0.02662	0.002158	5.652e-35	+	336639	0	336639	1	IVNT	Neale-B_UKBB_EUR_2017
rs8054556	rs8054556	chr16:29958216	chr16:29946895	A	G	rs4788204	chr16:29995218	chr16:29983897	A	G	1	0.92932	0.98359	Weight	EFO_0004338	Neale B	UKBB	European	2017	0.02957	0.002129	7.052e-44	+	336227	0	336227	1	IVNT	Neale-B_UKBB_EUR_2017
rs8054556	rs8054556	chr16:29958216	chr16:29946895	A	G	rs4788204	chr16:29995218	chr16:29983897	A	G	1	0.92932	0.98359	Whole body fat mass	-	Neale B	UKBB	European	2017	0.02496	0.002377	8.947e-26	+	330762	0	330762	1	IVNT	Neale-B_UKBB_EUR_2017
rs8054556	rs8054556	chr16:29958216	chr16:29946895	A	G	rs4788204	chr16:29995218	chr16:29983897	A	G	1	0.92932	0.98359	Whole body fat-free mass	-	Neale B	UKBB	European	2017	0.02188	0.001541	9.373e-46	+	331291	0	331291	1	IVNT	Neale-B_UKBB_EUR_2017
rs8054556	rs8054556	chr16:29958216	chr16:29946895	A	G	rs4788204	chr16:29995218	chr16:29983897	A	G	1	0.92932	0.98359	Whole body water mass	-	Neale B	UKBB	European	2017	0.02208	0.001543	1.902e-46	+	331315	0	331315	1	IVNT	Neale-B_UKBB_EUR_2017
rs8054556	rs8054556	chr16:29958216	chr16:29946895	A	G	rs4788204	chr16:29995218	chr16:29983897	A	G	1	0.92932	0.98359	Schizophrenia	EFO_0000692	PGC	25056061	Mixed	2014	-0.0655	0.0106	6.359e-10	-	82315	35476	46839	49	log OR	PGC_Schizophrenia_Mixed_2014
rs8054556	rs8054556	chr16:29958216	chr16:29946895	A	G	rs4787489	chr16:29995880	chr16:29984559	A	G	1	0.92932	0.98359	Eosinophil count	EFO_0004586	Astle W	27863252	European	2016	-0.02297	0.003578	1.361e-10	-	173480	0	173480	2	-	Astle-W_Blood-Cell-Traits_EUR_2016
rs8054556	rs8054556	chr16:29958216	chr16:29946895	A	G	rs4787489	chr16:29995880	chr16:29984559	A	G	1	0.92932	0.98359	Eosinophil percentage of granulocytes	EFO_0004586	Astle W	27863252	European	2016	-0.02056	0.003591	1.037e-08	-	173480	0	173480	2	-	Astle-W_Blood-Cell-Traits_EUR_2016
rs8054556	rs8054556	chr16:29958216	chr16:29946895	A	G	rs4787489	chr16:29995880	chr16:29984559	A	G	1	0.92932	0.98359	Eosinophil percentage of white cells	EFO_0004586	Astle W	27863252	European	2016	-0.02103	0.003574	3.97e-09	-	173480	0	173480	2	-	Astle-W_Blood-Cell-Traits_EUR_2016
rs8054556	rs8054556	chr16:29958216	chr16:29946895	A	G	rs4787489	chr16:29995880	chr16:29984559	A	G	1	0.92932	0.98359	Mean corpuscular hemoglobin	EFO_0004586	Astle W	27863252	European	2016	0.02603	0.00355	2.259e-13	+	173480	0	173480	2	-	Astle-W_Blood-Cell-Traits_EUR_2016
rs8054556	rs8054556	chr16:29958216	chr16:29946895	A	G	rs4787489	chr16:29995880	chr16:29984559	A	G	1	0.92932	0.98359	Mean corpuscular volume	EFO_0004586	Astle W	27863252	European	2016	0.02572	0.003541	3.767e-13	+	173480	0	173480	2	-	Astle-W_Blood-Cell-Traits_EUR_2016
rs8054556	rs8054556	chr16:29958216	chr16:29946895	A	G	rs4787489	chr16:29995880	chr16:29984559	A	G	1	0.92932	0.98359	Red blood cell count	EFO_0004586	Astle W	27863252	European	2016	-0.02222	0.003568	4.727e-10	-	173480	0	173480	2	-	Astle-W_Blood-Cell-Traits_EUR_2016
rs8054556	rs8054556	chr16:29958216	chr16:29946895	A	G	rs4787489	chr16:29995880	chr16:29984559	A	G	1	0.92932	0.98359	Sum eosinophil basophil counts	EFO_0004586	Astle W	27863252	European	2016	-0.02115	0.003582	3.568e-09	-	173480	0	173480	2	-	Astle-W_Blood-Cell-Traits_EUR_2016
rs8054556	rs8054556	chr16:29958216	chr16:29946895	A	G	rs4787489	chr16:29995880	chr16:29984559	A	G	1	0.92932	0.98359	Body mass index adjusted for smoking	EFO_0004340	GIANT	28443625	European	2017	0.0214	0.0039	2.706e-08	+	163822	0	163822	73	IVNT	GIANT_BMI-adjusted-Smoking_EUR_2017
rs8054556	rs8054556	chr16:29958216	chr16:29946895	A	G	rs4787489	chr16:29995880	chr16:29984559	A	G	1	0.92932	0.98359	Body mass index adjusted for smoking	EFO_0004340	GIANT	28443625	Mixed	2017	0.0211	0.0037	1.108e-08	+	185836	0	185836	79	IVNT	GIANT_BMI-adjusted-Smoking_Mixed_2017
rs8054556	rs8054556	chr16:29958216	chr16:29946895	A	G	rs4787489	chr16:29995880	chr16:29984559	A	G	1	0.92932	0.98359	Alcohol intake frequency	HP_0001033;EFO_0004329;EFO_0007878	Neale B	UKBB	European	2017	0.02108	0.003564	3.341e-09	+	336965	0	336965	1	IVNT	Neale-B_UKBB_EUR_2017
rs8054556	rs8054556	chr16:29958216	chr16:29946895	A	G	rs4787489	chr16:29995880	chr16:29984559	A	G	1	0.92932	0.98359	Arm fat mass left	-	Neale B	UKBB	European	2017	0.0273	0.002388	2.905e-30	+	331164	0	331164	1	IVNT	Neale-B_UKBB_EUR_2017
rs8054556	rs8054556	chr16:29958216	chr16:29946895	A	G	rs4787489	chr16:29995880	chr16:29984559	A	G	1	0.92932	0.98359	Arm fat mass right	-	Neale B	UKBB	European	2017	0.0275	0.002387	1.079e-30	+	331226	0	331226	1	IVNT	Neale-B_UKBB_EUR_2017
rs8054556	rs8054556	chr16:29958216	chr16:29946895	A	G	rs4787489	chr16:29995880	chr16:29984559	A	G	1	0.92932	0.98359	Arm fat percentage left	NCIT_C139218	Neale B	UKBB	European	2017	0.01515	0.001844	2.148e-16	+	331198	0	331198	1	IVNT	Neale-B_UKBB_EUR_2017
rs8054556	rs8054556	chr16:29958216	chr16:29946895	A	G	rs4787489	chr16:29995880	chr16:29984559	A	G	1	0.92932	0.98359	Arm fat percentage right	NCIT_C139218	Neale B	UKBB	European	2017	0.01569	0.001853	2.478e-17	+	331249	0	331249	1	IVNT	Neale-B_UKBB_EUR_2017
rs8054556	rs8054556	chr16:29958216	chr16:29946895	A	G	rs4787489	chr16:29995880	chr16:29984559	A	G	1	0.92932	0.98359	Arm fat-free mass left	-	Neale B	UKBB	European	2017	0.02137	0.001549	2.606e-43	+	331159	0	331159	1	IVNT	Neale-B_UKBB_EUR_2017
rs8054556	rs8054556	chr16:29958216	chr16:29946895	A	G	rs4787489	chr16:29995880	chr16:29984559	A	G	1	0.92932	0.98359	Arm fat-free mass right	-	Neale B	UKBB	European	2017	0.01999	0.001518	1.355e-39	+	331221	0	331221	1	IVNT	Neale-B_UKBB_EUR_2017
rs8054556	rs8054556	chr16:29958216	chr16:29946895	A	G	rs4787489	chr16:29995880	chr16:29984559	A	G	1	0.92932	0.98359	Arm predicted mass left	-	Neale B	UKBB	European	2017	0.02134	0.001543	1.772e-43	+	331146	0	331146	1	IVNT	Neale-B_UKBB_EUR_2017
rs8054556	rs8054556	chr16:29958216	chr16:29946895	A	G	rs4787489	chr16:29995880	chr16:29984559	A	G	1	0.92932	0.98359	Arm predicted mass right	-	Neale B	UKBB	European	2017	0.01983	0.001513	2.941e-39	+	331216	0	331216	1	IVNT	Neale-B_UKBB_EUR_2017
rs8054556	rs8054556	chr16:29958216	chr16:29946895	A	G	rs4787489	chr16:29995880	chr16:29984559	A	G	1	0.92932	0.98359	Basal metabolic rate	EFO_0007777	Neale B	UKBB	European	2017	0.0235	0.001615	6.071e-48	+	331307	0	331307	1	IVNT	Neale-B_UKBB_EUR_2017
rs8054556	rs8054556	chr16:29958216	chr16:29946895	A	G	rs4787489	chr16:29995880	chr16:29984559	A	G	1	0.92932	0.98359	Body fat percentage	EFO_0007800	Neale B	UKBB	European	2017	0.01284	0.001868	6.228e-12	+	331117	0	331117	1	IVNT	Neale-B_UKBB_EUR_2017
rs8054556	rs8054556	chr16:29958216	chr16:29946895	A	G	rs4787489	chr16:29995880	chr16:29984559	A	G	1	0.92932	0.98359	Body mass index	EFO_0004340	Neale B	UKBB	European	2017	0.02587	0.00241	7.192e-27	+	336107	0	336107	1	IVNT	Neale-B_UKBB_EUR_2017
rs8054556	rs8054556	chr16:29958216	chr16:29946895	A	G	rs4787489	chr16:29995880	chr16:29984559	A	G	1	0.92932	0.98359	Comparative height size at age 10	NCIT_C106497;NCIT_C19666	Neale B	UKBB	European	2017	0.01273	0.001663	1.961e-14	+	332021	0	332021	1	IVNT	Neale-B_UKBB_EUR_2017
rs8054556	rs8054556	chr16:29958216	chr16:29946895	A	G	rs4787489	chr16:29995880	chr16:29984559	A	G	1	0.92932	0.98359	Height	EFO_0004339	Neale B	UKBB	European	2017	0.01512	0.001731	2.44e-18	+	336474	0	336474	1	IVNT	Neale-B_UKBB_EUR_2017
rs8054556	rs8054556	chr16:29958216	chr16:29946895	A	G	rs4787489	chr16:29995880	chr16:29984559	A	G	1	0.92932	0.98359	Hip circumference	EFO_0005093	Neale B	UKBB	European	2017	0.02738	0.002413	7.514e-30	+	336601	0	336601	1	IVNT	Neale-B_UKBB_EUR_2017
rs8054556	rs8054556	chr16:29958216	chr16:29946895	A	G	rs4787489	chr16:29995880	chr16:29984559	A	G	1	0.92932	0.98359	Impedance of arm left	-	Neale B	UKBB	European	2017	-0.0156	0.001721	1.278e-19	-	331292	0	331292	1	IVNT	Neale-B_UKBB_EUR_2017
rs8054556	rs8054556	chr16:29958216	chr16:29946895	A	G	rs4787489	chr16:29995880	chr16:29984559	A	G	1	0.92932	0.98359	Impedance of arm right	-	Neale B	UKBB	European	2017	-0.01433	0.001714	6.146e-17	-	331279	0	331279	1	IVNT	Neale-B_UKBB_EUR_2017
rs8054556	rs8054556	chr16:29958216	chr16:29946895	A	G	rs4787489	chr16:29995880	chr16:29984559	A	G	1	0.92932	0.98359	Impedance of leg left	-	Neale B	UKBB	European	2017	-0.02201	0.002222	3.939e-23	-	331296	0	331296	1	IVNT	Neale-B_UKBB_EUR_2017
rs8054556	rs8054556	chr16:29958216	chr16:29946895	A	G	rs4787489	chr16:29995880	chr16:29984559	A	G	1	0.92932	0.98359	Impedance of leg right	-	Neale B	UKBB	European	2017	-0.02286	0.002205	3.455e-25	-	331301	0	331301	1	IVNT	Neale-B_UKBB_EUR_2017
rs8054556	rs8054556	chr16:29958216	chr16:29946895	A	G	rs4787489	chr16:29995880	chr16:29984559	A	G	1	0.92932	0.98359	Impedance of whole body	NCIT_C137923	Neale B	UKBB	European	2017	-0.01964	0.001858	4.14e-26	-	331284	0	331284	1	IVNT	Neale-B_UKBB_EUR_2017
rs8054556	rs8054556	chr16:29958216	chr16:29946895	A	G	rs4787489	chr16:29995880	chr16:29984559	A	G	1	0.92932	0.98359	Leg fat mass left	-	Neale B	UKBB	European	2017	0.01937	0.001926	8.59e-24	+	331275	0	331275	1	IVNT	Neale-B_UKBB_EUR_2017
rs8054556	rs8054556	chr16:29958216	chr16:29946895	A	G	rs4787489	chr16:29995880	chr16:29984559	A	G	1	0.92932	0.98359	Leg fat mass right	-	Neale B	UKBB	European	2017	0.01893	0.001948	2.55e-22	+	331293	0	331293	1	IVNT	Neale-B_UKBB_EUR_2017
rs8054556	rs8054556	chr16:29958216	chr16:29946895	A	G	rs4787489	chr16:29995880	chr16:29984559	A	G	1	0.92932	0.98359	Leg fat percentage left	NCIT_C139218	Neale B	UKBB	European	2017	0.00933	0.001524	9.162e-10	+	331278	0	331278	1	IVNT	Neale-B_UKBB_EUR_2017
rs8054556	rs8054556	chr16:29958216	chr16:29946895	A	G	rs4787489	chr16:29995880	chr16:29984559	A	G	1	0.92932	0.98359	Leg fat-free mass left	-	Neale B	UKBB	European	2017	0.02187	0.001604	2.577e-42	+	331258	0	331258	1	IVNT	Neale-B_UKBB_EUR_2017
rs8054556	rs8054556	chr16:29958216	chr16:29946895	A	G	rs4787489	chr16:29995880	chr16:29984559	A	G	1	0.92932	0.98359	Leg fat-free mass right	-	Neale B	UKBB	European	2017	0.02218	0.001604	1.632e-43	+	331285	0	331285	1	IVNT	Neale-B_UKBB_EUR_2017
rs8054556	rs8054556	chr16:29958216	chr16:29946895	A	G	rs4787489	chr16:29995880	chr16:29984559	A	G	1	0.92932	0.98359	Leg predicted mass left	-	Neale B	UKBB	European	2017	0.0218	0.001593	1.367e-42	+	331253	0	331253	1	IVNT	Neale-B_UKBB_EUR_2017
rs8054556	rs8054556	chr16:29958216	chr16:29946895	A	G	rs4787489	chr16:29995880	chr16:29984559	A	G	1	0.92932	0.98359	Leg predicted mass right	-	Neale B	UKBB	European	2017	0.02191	0.001593	4.876e-43	+	331285	0	331285	1	IVNT	Neale-B_UKBB_EUR_2017
rs8054556	rs8054556	chr16:29958216	chr16:29946895	A	G	rs4787489	chr16:29995880	chr16:29984559	A	G	1	0.92932	0.98359	Nervous feelings	NCIT_C77965;NCIT_C125268	Neale B	UKBB	European	2017	-0.005861	0.001048	2.254e-08	-	328725	77767	250958	1	-	Neale-B_UKBB_EUR_2017
rs8054556	rs8054556	chr16:29958216	chr16:29946895	A	G	rs4787489	chr16:29995880	chr16:29984559	A	G	1	0.92932	0.98359	Number of incorrect matches in round	-	Neale B	UKBB	European	2017	-0.01491	0.002378	3.614e-10	-	336881	0	336881	1	IVNT	Neale-B_UKBB_EUR_2017
rs8054556	rs8054556	chr16:29958216	chr16:29946895	A	G	rs4787489	chr16:29995880	chr16:29984559	A	G	1	0.92932	0.98359	Trunk fat mass	EFO_0005409	Neale B	UKBB	European	2017	0.0243	0.002453	4.012e-23	+	331093	0	331093	1	IVNT	Neale-B_UKBB_EUR_2017
rs8054556	rs8054556	chr16:29958216	chr16:29946895	A	G	rs4787489	chr16:29995880	chr16:29984559	A	G	1	0.92932	0.98359	Trunk fat percentage	NCIT_C139218	Neale B	UKBB	European	2017	0.01462	0.00224	6.614e-11	+	331113	0	331113	1	IVNT	Neale-B_UKBB_EUR_2017
rs8054556	rs8054556	chr16:29958216	chr16:29946895	A	G	rs4787489	chr16:29995880	chr16:29984559	A	G	1	0.92932	0.98359	Trunk fat-free mass	-	Neale B	UKBB	European	2017	0.02082	0.001535	6.335e-42	+	331030	0	331030	1	IVNT	Neale-B_UKBB_EUR_2017
rs8054556	rs8054556	chr16:29958216	chr16:29946895	A	G	rs4787489	chr16:29995880	chr16:29984559	A	G	1	0.92932	0.98359	Trunk predicted mass	-	Neale B	UKBB	European	2017	0.02073	0.00153	7.711e-42	+	330995	0	330995	1	IVNT	Neale-B_UKBB_EUR_2017
rs8054556	rs8054556	chr16:29958216	chr16:29946895	A	G	rs4787489	chr16:29995880	chr16:29984559	A	G	1	0.92932	0.98359	Waist circumference	EFO_0004342	Neale B	UKBB	European	2017	0.02651	0.002158	1.096e-34	+	336639	0	336639	1	IVNT	Neale-B_UKBB_EUR_2017
rs8054556	rs8054556	chr16:29958216	chr16:29946895	A	G	rs4787489	chr16:29995880	chr16:29984559	A	G	1	0.92932	0.98359	Weight	EFO_0004338	Neale B	UKBB	European	2017	0.02953	0.002129	9.484e-44	+	336227	0	336227	1	IVNT	Neale-B_UKBB_EUR_2017
rs8054556	rs8054556	chr16:29958216	chr16:29946895	A	G	rs4787489	chr16:29995880	chr16:29984559	A	G	1	0.92932	0.98359	Whole body fat mass	-	Neale B	UKBB	European	2017	0.02492	0.002377	1.064e-25	+	330762	0	330762	1	IVNT	Neale-B_UKBB_EUR_2017
rs8054556	rs8054556	chr16:29958216	chr16:29946895	A	G	rs4787489	chr16:29995880	chr16:29984559	A	G	1	0.92932	0.98359	Whole body fat-free mass	-	Neale B	UKBB	European	2017	0.02184	0.001541	1.265e-45	+	331291	0	331291	1	IVNT	Neale-B_UKBB_EUR_2017
rs8054556	rs8054556	chr16:29958216	chr16:29946895	A	G	rs4787489	chr16:29995880	chr16:29984559	A	G	1	0.92932	0.98359	Whole body water mass	-	Neale B	UKBB	European	2017	0.02205	0.001543	2.609e-46	+	331315	0	331315	1	IVNT	Neale-B_UKBB_EUR_2017
rs8054556	rs8054556	chr16:29958216	chr16:29946895	A	G	rs4787489	chr16:29995880	chr16:29984559	A	G	1	0.92932	0.98359	Schizophrenia	EFO_0000692	PGC	25056061	Mixed	2014	-0.0654	0.0106	6.775e-10	-	82315	35476	46839	49	log OR	PGC_Schizophrenia_Mixed_2014
rs8054556	rs8054556	chr16:29958216	chr16:29946895	A	G	rs11150579	chr16:30000330	chr16:29989009	G	T	1	0.92932	0.98359	Eosinophil count	EFO_0004586	Astle W	27863252	European	2016	-0.02316	0.003576	9.386e-11	-	173480	0	173480	2	-	Astle-W_Blood-Cell-Traits_EUR_2016
rs8054556	rs8054556	chr16:29958216	chr16:29946895	A	G	rs11150579	chr16:30000330	chr16:29989009	G	T	1	0.92932	0.98359	Eosinophil percentage of granulocytes	EFO_0004586	Astle W	27863252	European	2016	-0.02075	0.003589	7.361e-09	-	173480	0	173480	2	-	Astle-W_Blood-Cell-Traits_EUR_2016
rs8054556	rs8054556	chr16:29958216	chr16:29946895	A	G	rs11150579	chr16:30000330	chr16:29989009	G	T	1	0.92932	0.98359	Eosinophil percentage of white cells	EFO_0004586	Astle W	27863252	European	2016	-0.02121	0.003572	2.898e-09	-	173480	0	173480	2	-	Astle-W_Blood-Cell-Traits_EUR_2016
rs8054556	rs8054556	chr16:29958216	chr16:29946895	A	G	rs11150579	chr16:30000330	chr16:29989009	G	T	1	0.92932	0.98359	Mean corpuscular hemoglobin	EFO_0004586	Astle W	27863252	European	2016	0.0259	0.003549	2.877e-13	+	173480	0	173480	2	-	Astle-W_Blood-Cell-Traits_EUR_2016
rs8054556	rs8054556	chr16:29958216	chr16:29946895	A	G	rs11150579	chr16:30000330	chr16:29989009	G	T	1	0.92932	0.98359	Mean corpuscular volume	EFO_0004586	Astle W	27863252	European	2016	0.02569	0.003539	3.896e-13	+	173480	0	173480	2	-	Astle-W_Blood-Cell-Traits_EUR_2016
rs8054556	rs8054556	chr16:29958216	chr16:29946895	A	G	rs11150579	chr16:30000330	chr16:29989009	G	T	1	0.92932	0.98359	Red blood cell count	EFO_0004586	Astle W	27863252	European	2016	-0.02229	0.003566	4.086e-10	-	173480	0	173480	2	-	Astle-W_Blood-Cell-Traits_EUR_2016
rs8054556	rs8054556	chr16:29958216	chr16:29946895	A	G	rs11150579	chr16:30000330	chr16:29989009	G	T	1	0.92932	0.98359	Sum eosinophil basophil counts	EFO_0004586	Astle W	27863252	European	2016	-0.02123	0.00358	3.037e-09	-	173480	0	173480	2	-	Astle-W_Blood-Cell-Traits_EUR_2016
rs8054556	rs8054556	chr16:29958216	chr16:29946895	A	G	rs11150579	chr16:30000330	chr16:29989009	G	T	1	0.92932	0.98359	Alcohol intake frequency	HP_0001033;EFO_0004329;EFO_0007878	Neale B	UKBB	European	2017	0.02113	0.003565	3.085e-09	+	336965	0	336965	1	IVNT	Neale-B_UKBB_EUR_2017
rs8054556	rs8054556	chr16:29958216	chr16:29946895	A	G	rs11150579	chr16:30000330	chr16:29989009	G	T	1	0.92932	0.98359	Arm fat mass left	-	Neale B	UKBB	European	2017	0.02731	0.002388	2.887e-30	+	331164	0	331164	1	IVNT	Neale-B_UKBB_EUR_2017
rs8054556	rs8054556	chr16:29958216	chr16:29946895	A	G	rs11150579	chr16:30000330	chr16:29989009	G	T	1	0.92932	0.98359	Arm fat mass right	-	Neale B	UKBB	European	2017	0.02751	0.002388	1.051e-30	+	331226	0	331226	1	IVNT	Neale-B_UKBB_EUR_2017
rs8054556	rs8054556	chr16:29958216	chr16:29946895	A	G	rs11150579	chr16:30000330	chr16:29989009	G	T	1	0.92932	0.98359	Arm fat percentage left	NCIT_C139218	Neale B	UKBB	European	2017	0.01515	0.001845	2.16e-16	+	331198	0	331198	1	IVNT	Neale-B_UKBB_EUR_2017
rs8054556	rs8054556	chr16:29958216	chr16:29946895	A	G	rs11150579	chr16:30000330	chr16:29989009	G	T	1	0.92932	0.98359	Arm fat percentage right	NCIT_C139218	Neale B	UKBB	European	2017	0.01569	0.001853	2.602e-17	+	331249	0	331249	1	IVNT	Neale-B_UKBB_EUR_2017
rs8054556	rs8054556	chr16:29958216	chr16:29946895	A	G	rs11150579	chr16:30000330	chr16:29989009	G	T	1	0.92932	0.98359	Arm fat-free mass left	-	Neale B	UKBB	European	2017	0.0214	0.001549	2.245e-43	+	331159	0	331159	1	IVNT	Neale-B_UKBB_EUR_2017
rs8054556	rs8054556	chr16:29958216	chr16:29946895	A	G	rs11150579	chr16:30000330	chr16:29989009	G	T	1	0.92932	0.98359	Arm fat-free mass right	-	Neale B	UKBB	European	2017	0.02002	0.001518	1.065e-39	+	331221	0	331221	1	IVNT	Neale-B_UKBB_EUR_2017
rs8054556	rs8054556	chr16:29958216	chr16:29946895	A	G	rs11150579	chr16:30000330	chr16:29989009	G	T	1	0.92932	0.98359	Arm predicted mass left	-	Neale B	UKBB	European	2017	0.02138	0.001543	1.314e-43	+	331146	0	331146	1	IVNT	Neale-B_UKBB_EUR_2017
rs8054556	rs8054556	chr16:29958216	chr16:29946895	A	G	rs11150579	chr16:30000330	chr16:29989009	G	T	1	0.92932	0.98359	Arm predicted mass right	-	Neale B	UKBB	European	2017	0.01987	0.001513	2.167e-39	+	331216	0	331216	1	IVNT	Neale-B_UKBB_EUR_2017
rs8054556	rs8054556	chr16:29958216	chr16:29946895	A	G	rs11150579	chr16:30000330	chr16:29989009	G	T	1	0.92932	0.98359	Basal metabolic rate	EFO_0007777	Neale B	UKBB	European	2017	0.02354	0.001616	4.539e-48	+	331307	0	331307	1	IVNT	Neale-B_UKBB_EUR_2017
rs8054556	rs8054556	chr16:29958216	chr16:29946895	A	G	rs11150579	chr16:30000330	chr16:29989009	G	T	1	0.92932	0.98359	Body fat percentage	EFO_0007800	Neale B	UKBB	European	2017	0.01282	0.001869	6.861e-12	+	331117	0	331117	1	IVNT	Neale-B_UKBB_EUR_2017
rs8054556	rs8054556	chr16:29958216	chr16:29946895	A	G	rs11150579	chr16:30000330	chr16:29989009	G	T	1	0.92932	0.98359	Body mass index	EFO_0004340	Neale B	UKBB	European	2017	0.02586	0.002411	7.601e-27	+	336107	0	336107	1	IVNT	Neale-B_UKBB_EUR_2017
rs8054556	rs8054556	chr16:29958216	chr16:29946895	A	G	rs11150579	chr16:30000330	chr16:29989009	G	T	1	0.92932	0.98359	Comparative height size at age 10	NCIT_C106497;NCIT_C19666	Neale B	UKBB	European	2017	0.01271	0.001664	2.179e-14	+	332021	0	332021	1	IVNT	Neale-B_UKBB_EUR_2017
rs8054556	rs8054556	chr16:29958216	chr16:29946895	A	G	rs11150579	chr16:30000330	chr16:29989009	G	T	1	0.92932	0.98359	Height	EFO_0004339	Neale B	UKBB	European	2017	0.01517	0.001732	1.926e-18	+	336474	0	336474	1	IVNT	Neale-B_UKBB_EUR_2017
rs8054556	rs8054556	chr16:29958216	chr16:29946895	A	G	rs11150579	chr16:30000330	chr16:29989009	G	T	1	0.92932	0.98359	Hip circumference	EFO_0005093	Neale B	UKBB	European	2017	0.02737	0.002413	8.154e-30	+	336601	0	336601	1	IVNT	Neale-B_UKBB_EUR_2017
rs8054556	rs8054556	chr16:29958216	chr16:29946895	A	G	rs11150579	chr16:30000330	chr16:29989009	G	T	1	0.92932	0.98359	Impedance of arm left	-	Neale B	UKBB	European	2017	-0.01561	0.001721	1.232e-19	-	331292	0	331292	1	IVNT	Neale-B_UKBB_EUR_2017
rs8054556	rs8054556	chr16:29958216	chr16:29946895	A	G	rs11150579	chr16:30000330	chr16:29989009	G	T	1	0.92932	0.98359	Impedance of arm right	-	Neale B	UKBB	European	2017	-0.01434	0.001714	5.812e-17	-	331279	0	331279	1	IVNT	Neale-B_UKBB_EUR_2017
rs8054556	rs8054556	chr16:29958216	chr16:29946895	A	G	rs11150579	chr16:30000330	chr16:29989009	G	T	1	0.92932	0.98359	Impedance of leg left	-	Neale B	UKBB	European	2017	-0.02201	0.002222	3.968e-23	-	331296	0	331296	1	IVNT	Neale-B_UKBB_EUR_2017
rs8054556	rs8054556	chr16:29958216	chr16:29946895	A	G	rs11150579	chr16:30000330	chr16:29989009	G	T	1	0.92932	0.98359	Impedance of leg right	-	Neale B	UKBB	European	2017	-0.02288	0.002205	3.205e-25	-	331301	0	331301	1	IVNT	Neale-B_UKBB_EUR_2017
rs8054556	rs8054556	chr16:29958216	chr16:29946895	A	G	rs11150579	chr16:30000330	chr16:29989009	G	T	1	0.92932	0.98359	Impedance of whole body	NCIT_C137923	Neale B	UKBB	European	2017	-0.01966	0.001858	3.81e-26	-	331284	0	331284	1	IVNT	Neale-B_UKBB_EUR_2017
rs8054556	rs8054556	chr16:29958216	chr16:29946895	A	G	rs11150579	chr16:30000330	chr16:29989009	G	T	1	0.92932	0.98359	Leg fat mass left	-	Neale B	UKBB	European	2017	0.01939	0.001926	7.712e-24	+	331275	0	331275	1	IVNT	Neale-B_UKBB_EUR_2017
rs8054556	rs8054556	chr16:29958216	chr16:29946895	A	G	rs11150579	chr16:30000330	chr16:29989009	G	T	1	0.92932	0.98359	Leg fat mass right	-	Neale B	UKBB	European	2017	0.01895	0.001948	2.337e-22	+	331293	0	331293	1	IVNT	Neale-B_UKBB_EUR_2017
rs8054556	rs8054556	chr16:29958216	chr16:29946895	A	G	rs11150579	chr16:30000330	chr16:29989009	G	T	1	0.92932	0.98359	Leg fat percentage left	NCIT_C139218	Neale B	UKBB	European	2017	0.009328	0.001524	9.314e-10	+	331278	0	331278	1	IVNT	Neale-B_UKBB_EUR_2017
rs8054556	rs8054556	chr16:29958216	chr16:29946895	A	G	rs11150579	chr16:30000330	chr16:29989009	G	T	1	0.92932	0.98359	Leg fat-free mass left	-	Neale B	UKBB	European	2017	0.0219	0.001605	2.081e-42	+	331258	0	331258	1	IVNT	Neale-B_UKBB_EUR_2017
rs8054556	rs8054556	chr16:29958216	chr16:29946895	A	G	rs11150579	chr16:30000330	chr16:29989009	G	T	1	0.92932	0.98359	Leg fat-free mass right	-	Neale B	UKBB	European	2017	0.02221	0.001604	1.308e-43	+	331285	0	331285	1	IVNT	Neale-B_UKBB_EUR_2017
rs8054556	rs8054556	chr16:29958216	chr16:29946895	A	G	rs11150579	chr16:30000330	chr16:29989009	G	T	1	0.92932	0.98359	Leg predicted mass left	-	Neale B	UKBB	European	2017	0.02183	0.001594	1.105e-42	+	331253	0	331253	1	IVNT	Neale-B_UKBB_EUR_2017
rs8054556	rs8054556	chr16:29958216	chr16:29946895	A	G	rs11150579	chr16:30000330	chr16:29989009	G	T	1	0.92932	0.98359	Leg predicted mass right	-	Neale B	UKBB	European	2017	0.02195	0.001593	3.761e-43	+	331285	0	331285	1	IVNT	Neale-B_UKBB_EUR_2017
rs8054556	rs8054556	chr16:29958216	chr16:29946895	A	G	rs11150579	chr16:30000330	chr16:29989009	G	T	1	0.92932	0.98359	Nervous feelings	NCIT_C77965;NCIT_C125268	Neale B	UKBB	European	2017	-0.005868	0.001048	2.179e-08	-	328725	77767	250958	1	-	Neale-B_UKBB_EUR_2017
rs8054556	rs8054556	chr16:29958216	chr16:29946895	A	G	rs11150579	chr16:30000330	chr16:29989009	G	T	1	0.92932	0.98359	Number of incorrect matches in round	-	Neale B	UKBB	European	2017	-0.01492	0.002379	3.53e-10	-	336881	0	336881	1	IVNT	Neale-B_UKBB_EUR_2017
rs8054556	rs8054556	chr16:29958216	chr16:29946895	A	G	rs11150579	chr16:30000330	chr16:29989009	G	T	1	0.92932	0.98359	Trunk fat mass	EFO_0005409	Neale B	UKBB	European	2017	0.02427	0.002454	4.66e-23	+	331093	0	331093	1	IVNT	Neale-B_UKBB_EUR_2017
rs8054556	rs8054556	chr16:29958216	chr16:29946895	A	G	rs11150579	chr16:30000330	chr16:29989009	G	T	1	0.92932	0.98359	Trunk fat percentage	NCIT_C139218	Neale B	UKBB	European	2017	0.01457	0.00224	7.824e-11	+	331113	0	331113	1	IVNT	Neale-B_UKBB_EUR_2017
rs8054556	rs8054556	chr16:29958216	chr16:29946895	A	G	rs11150579	chr16:30000330	chr16:29989009	G	T	1	0.92932	0.98359	Trunk fat-free mass	-	Neale B	UKBB	European	2017	0.02086	0.001535	4.627e-42	+	331030	0	331030	1	IVNT	Neale-B_UKBB_EUR_2017
rs8054556	rs8054556	chr16:29958216	chr16:29946895	A	G	rs11150579	chr16:30000330	chr16:29989009	G	T	1	0.92932	0.98359	Trunk predicted mass	-	Neale B	UKBB	European	2017	0.02077	0.00153	5.612e-42	+	330995	0	330995	1	IVNT	Neale-B_UKBB_EUR_2017
rs8054556	rs8054556	chr16:29958216	chr16:29946895	A	G	rs11150579	chr16:30000330	chr16:29989009	G	T	1	0.92932	0.98359	Waist circumference	EFO_0004342	Neale B	UKBB	European	2017	0.02651	0.002158	1.125e-34	+	336639	0	336639	1	IVNT	Neale-B_UKBB_EUR_2017
rs8054556	rs8054556	chr16:29958216	chr16:29946895	A	G	rs11150579	chr16:30000330	chr16:29989009	G	T	1	0.92932	0.98359	Weight	EFO_0004338	Neale B	UKBB	European	2017	0.02955	0.002129	8.407e-44	+	336227	0	336227	1	IVNT	Neale-B_UKBB_EUR_2017
rs8054556	rs8054556	chr16:29958216	chr16:29946895	A	G	rs11150579	chr16:30000330	chr16:29989009	G	T	1	0.92932	0.98359	Whole body fat mass	-	Neale B	UKBB	European	2017	0.02491	0.002378	1.129e-25	+	330762	0	330762	1	IVNT	Neale-B_UKBB_EUR_2017
rs8054556	rs8054556	chr16:29958216	chr16:29946895	A	G	rs11150579	chr16:30000330	chr16:29989009	G	T	1	0.92932	0.98359	Whole body fat-free mass	-	Neale B	UKBB	European	2017	0.02188	0.001541	9.361e-46	+	331291	0	331291	1	IVNT	Neale-B_UKBB_EUR_2017
rs8054556	rs8054556	chr16:29958216	chr16:29946895	A	G	rs11150579	chr16:30000330	chr16:29989009	G	T	1	0.92932	0.98359	Whole body water mass	-	Neale B	UKBB	European	2017	0.02209	0.001543	1.852e-46	+	331315	0	331315	1	IVNT	Neale-B_UKBB_EUR_2017
rs8054556	rs8054556	chr16:29958216	chr16:29946895	A	G	rs11150579	chr16:30000330	chr16:29989009	G	T	1	0.92932	0.98359	Schizophrenia	EFO_0000692	PGC	25056061	Mixed	2014	-0.0659	0.0106	5.061e-10	-	82315	35476	46839	49	log OR	PGC_Schizophrenia_Mixed_2014
rs8054556	rs8054556	chr16:29958216	chr16:29946895	A	G	rs3814881	chr16:30000901	chr16:29989580	A	G	1	0.92932	0.98359	Eosinophil count	EFO_0004586	Astle W	27863252	European	2016	-0.02314	0.003576	9.81e-11	-	173480	0	173480	2	-	Astle-W_Blood-Cell-Traits_EUR_2016
rs8054556	rs8054556	chr16:29958216	chr16:29946895	A	G	rs3814881	chr16:30000901	chr16:29989580	A	G	1	0.92932	0.98359	Eosinophil percentage of granulocytes	EFO_0004586	Astle W	27863252	European	2016	-0.02073	0.00359	7.735e-09	-	173480	0	173480	2	-	Astle-W_Blood-Cell-Traits_EUR_2016
rs8054556	rs8054556	chr16:29958216	chr16:29946895	A	G	rs3814881	chr16:30000901	chr16:29989580	A	G	1	0.92932	0.98359	Eosinophil percentage of white cells	EFO_0004586	Astle W	27863252	European	2016	-0.0212	0.003573	2.966e-09	-	173480	0	173480	2	-	Astle-W_Blood-Cell-Traits_EUR_2016
rs8054556	rs8054556	chr16:29958216	chr16:29946895	A	G	rs3814881	chr16:30000901	chr16:29989580	A	G	1	0.92932	0.98359	Mean corpuscular hemoglobin	EFO_0004586	Astle W	27863252	European	2016	0.02594	0.003549	2.668e-13	+	173480	0	173480	2	-	Astle-W_Blood-Cell-Traits_EUR_2016
rs8054556	rs8054556	chr16:29958216	chr16:29946895	A	G	rs3814881	chr16:30000901	chr16:29989580	A	G	1	0.92932	0.98359	Mean corpuscular volume	EFO_0004586	Astle W	27863252	European	2016	0.02572	0.00354	3.693e-13	+	173480	0	173480	2	-	Astle-W_Blood-Cell-Traits_EUR_2016
rs8054556	rs8054556	chr16:29958216	chr16:29946895	A	G	rs3814881	chr16:30000901	chr16:29989580	A	G	1	0.92932	0.98359	Red blood cell count	EFO_0004586	Astle W	27863252	European	2016	-0.02231	0.003567	3.989e-10	-	173480	0	173480	2	-	Astle-W_Blood-Cell-Traits_EUR_2016
rs8054556	rs8054556	chr16:29958216	chr16:29946895	A	G	rs3814881	chr16:30000901	chr16:29989580	A	G	1	0.92932	0.98359	Sum eosinophil basophil counts	EFO_0004586	Astle W	27863252	European	2016	-0.02121	0.003581	3.166e-09	-	173480	0	173480	2	-	Astle-W_Blood-Cell-Traits_EUR_2016
rs8054556	rs8054556	chr16:29958216	chr16:29946895	A	G	rs3814881	chr16:30000901	chr16:29989580	A	G	1	0.92932	0.98359	Body mass index in non-smokers	EFO_0004340	GIANT	28443625	Mixed	2017	0.0227	0.0041	3.581e-08	+	147309	0	147309	79	IVNT	GIANT_BMI-Non-smokers_Mixed_2017
rs8054556	rs8054556	chr16:29958216	chr16:29946895	A	G	rs3814881	chr16:30000901	chr16:29989580	A	G	1	0.92932	0.98359	Body mass index adjusted for smoking	EFO_0004340	GIANT	28443625	European	2017	0.0215	0.0039	2.285e-08	+	163537	0	163537	73	IVNT	GIANT_BMI-adjusted-Smoking_EUR_2017
rs8054556	rs8054556	chr16:29958216	chr16:29946895	A	G	rs3814881	chr16:30000901	chr16:29989580	A	G	1	0.92932	0.98359	Body mass index adjusted for smoking	EFO_0004340	GIANT	28443625	Mixed	2017	0.0214	0.0037	6.47e-09	+	185487	0	185487	79	IVNT	GIANT_BMI-adjusted-Smoking_Mixed_2017
rs8054556	rs8054556	chr16:29958216	chr16:29946895	A	G	rs3814881	chr16:30000901	chr16:29989580	A	G	1	0.92932	0.98359	Schizophrenia	EFO_0000692	Li Z	28991256	Mixed	2017	-0.06614	0.009236	8e-13	-	-	-	-	-	log OR	NHGRI-EBI_GWAS_Catalog
rs8054556	rs8054556	chr16:29958216	chr16:29946895	A	G	rs3814881	chr16:30000901	chr16:29989580	A	G	1	0.92932	0.98359	Alcohol intake frequency	HP_0001033;EFO_0004329;EFO_0007878	Neale B	UKBB	European	2017	0.02105	0.003565	3.541e-09	+	336965	0	336965	1	IVNT	Neale-B_UKBB_EUR_2017
rs8054556	rs8054556	chr16:29958216	chr16:29946895	A	G	rs3814881	chr16:30000901	chr16:29989580	A	G	1	0.92932	0.98359	Arm fat mass left	-	Neale B	UKBB	European	2017	0.0273	0.002388	2.911e-30	+	331164	0	331164	1	IVNT	Neale-B_UKBB_EUR_2017
rs8054556	rs8054556	chr16:29958216	chr16:29946895	A	G	rs3814881	chr16:30000901	chr16:29989580	A	G	1	0.92932	0.98359	Arm fat mass right	-	Neale B	UKBB	European	2017	0.02751	0.002388	1.052e-30	+	331226	0	331226	1	IVNT	Neale-B_UKBB_EUR_2017
rs8054556	rs8054556	chr16:29958216	chr16:29946895	A	G	rs3814881	chr16:30000901	chr16:29989580	A	G	1	0.92932	0.98359	Arm fat percentage left	NCIT_C139218	Neale B	UKBB	European	2017	0.01517	0.001845	2.007e-16	+	331198	0	331198	1	IVNT	Neale-B_UKBB_EUR_2017
rs8054556	rs8054556	chr16:29958216	chr16:29946895	A	G	rs3814881	chr16:30000901	chr16:29989580	A	G	1	0.92932	0.98359	Arm fat percentage right	NCIT_C139218	Neale B	UKBB	European	2017	0.0157	0.001853	2.383e-17	+	331249	0	331249	1	IVNT	Neale-B_UKBB_EUR_2017
rs8054556	rs8054556	chr16:29958216	chr16:29946895	A	G	rs3814881	chr16:30000901	chr16:29989580	A	G	1	0.92932	0.98359	Arm fat-free mass left	-	Neale B	UKBB	European	2017	0.02136	0.001549	3.094e-43	+	331159	0	331159	1	IVNT	Neale-B_UKBB_EUR_2017
rs8054556	rs8054556	chr16:29958216	chr16:29946895	A	G	rs3814881	chr16:30000901	chr16:29989580	A	G	1	0.92932	0.98359	Arm fat-free mass right	-	Neale B	UKBB	European	2017	0.01999	0.001518	1.378e-39	+	331221	0	331221	1	IVNT	Neale-B_UKBB_EUR_2017
rs8054556	rs8054556	chr16:29958216	chr16:29946895	A	G	rs3814881	chr16:30000901	chr16:29989580	A	G	1	0.92932	0.98359	Arm predicted mass left	-	Neale B	UKBB	European	2017	0.02134	0.001543	1.77e-43	+	331146	0	331146	1	IVNT	Neale-B_UKBB_EUR_2017
rs8054556	rs8054556	chr16:29958216	chr16:29946895	A	G	rs3814881	chr16:30000901	chr16:29989580	A	G	1	0.92932	0.98359	Arm predicted mass right	-	Neale B	UKBB	European	2017	0.01984	0.001513	2.71e-39	+	331216	0	331216	1	IVNT	Neale-B_UKBB_EUR_2017
rs8054556	rs8054556	chr16:29958216	chr16:29946895	A	G	rs3814881	chr16:30000901	chr16:29989580	A	G	1	0.92932	0.98359	Basal metabolic rate	EFO_0007777	Neale B	UKBB	European	2017	0.02352	0.001616	5.579e-48	+	331307	0	331307	1	IVNT	Neale-B_UKBB_EUR_2017
rs8054556	rs8054556	chr16:29958216	chr16:29946895	A	G	rs3814881	chr16:30000901	chr16:29989580	A	G	1	0.92932	0.98359	Body fat percentage	EFO_0007800	Neale B	UKBB	European	2017	0.01284	0.001869	6.413e-12	+	331117	0	331117	1	IVNT	Neale-B_UKBB_EUR_2017
rs8054556	rs8054556	chr16:29958216	chr16:29946895	A	G	rs3814881	chr16:30000901	chr16:29989580	A	G	1	0.92932	0.98359	Body mass index	EFO_0004340	Neale B	UKBB	European	2017	0.02587	0.002411	7.336e-27	+	336107	0	336107	1	IVNT	Neale-B_UKBB_EUR_2017
rs8054556	rs8054556	chr16:29958216	chr16:29946895	A	G	rs3814881	chr16:30000901	chr16:29989580	A	G	1	0.92932	0.98359	Comparative height size at age 10	NCIT_C106497;NCIT_C19666	Neale B	UKBB	European	2017	0.01271	0.001664	2.224e-14	+	332021	0	332021	1	IVNT	Neale-B_UKBB_EUR_2017
rs8054556	rs8054556	chr16:29958216	chr16:29946895	A	G	rs3814881	chr16:30000901	chr16:29989580	A	G	1	0.92932	0.98359	Height	EFO_0004339	Neale B	UKBB	European	2017	0.01515	0.001732	2.187e-18	+	336474	0	336474	1	IVNT	Neale-B_UKBB_EUR_2017
rs8054556	rs8054556	chr16:29958216	chr16:29946895	A	G	rs3814881	chr16:30000901	chr16:29989580	A	G	1	0.92932	0.98359	Hip circumference	EFO_0005093	Neale B	UKBB	European	2017	0.0274	0.002413	7.258e-30	+	336601	0	336601	1	IVNT	Neale-B_UKBB_EUR_2017
rs8054556	rs8054556	chr16:29958216	chr16:29946895	A	G	rs3814881	chr16:30000901	chr16:29989580	A	G	1	0.92932	0.98359	Impedance of arm left	-	Neale B	UKBB	European	2017	-0.01557	0.001721	1.451e-19	-	331292	0	331292	1	IVNT	Neale-B_UKBB_EUR_2017
rs8054556	rs8054556	chr16:29958216	chr16:29946895	A	G	rs3814881	chr16:30000901	chr16:29989580	A	G	1	0.92932	0.98359	Impedance of arm right	-	Neale B	UKBB	European	2017	-0.01431	0.001714	6.819e-17	-	331279	0	331279	1	IVNT	Neale-B_UKBB_EUR_2017
rs8054556	rs8054556	chr16:29958216	chr16:29946895	A	G	rs3814881	chr16:30000901	chr16:29989580	A	G	1	0.92932	0.98359	Impedance of leg left	-	Neale B	UKBB	European	2017	-0.02199	0.002222	4.404e-23	-	331296	0	331296	1	IVNT	Neale-B_UKBB_EUR_2017
rs8054556	rs8054556	chr16:29958216	chr16:29946895	A	G	rs3814881	chr16:30000901	chr16:29989580	A	G	1	0.92932	0.98359	Impedance of leg right	-	Neale B	UKBB	European	2017	-0.02286	0.002205	3.486e-25	-	331301	0	331301	1	IVNT	Neale-B_UKBB_EUR_2017
rs8054556	rs8054556	chr16:29958216	chr16:29946895	A	G	rs3814881	chr16:30000901	chr16:29989580	A	G	1	0.92932	0.98359	Impedance of whole body	NCIT_C137923	Neale B	UKBB	European	2017	-0.01963	0.001858	4.486e-26	-	331284	0	331284	1	IVNT	Neale-B_UKBB_EUR_2017
rs8054556	rs8054556	chr16:29958216	chr16:29946895	A	G	rs3814881	chr16:30000901	chr16:29989580	A	G	1	0.92932	0.98359	Leg fat mass left	-	Neale B	UKBB	European	2017	0.0194	0.001926	7.565e-24	+	331275	0	331275	1	IVNT	Neale-B_UKBB_EUR_2017
rs8054556	rs8054556	chr16:29958216	chr16:29946895	A	G	rs3814881	chr16:30000901	chr16:29989580	A	G	1	0.92932	0.98359	Leg fat mass right	-	Neale B	UKBB	European	2017	0.01895	0.001948	2.303e-22	+	331293	0	331293	1	IVNT	Neale-B_UKBB_EUR_2017
rs8054556	rs8054556	chr16:29958216	chr16:29946895	A	G	rs3814881	chr16:30000901	chr16:29989580	A	G	1	0.92932	0.98359	Leg fat percentage left	NCIT_C139218	Neale B	UKBB	European	2017	0.009335	0.001524	9.063e-10	+	331278	0	331278	1	IVNT	Neale-B_UKBB_EUR_2017
rs8054556	rs8054556	chr16:29958216	chr16:29946895	A	G	rs3814881	chr16:30000901	chr16:29989580	A	G	1	0.92932	0.98359	Leg fat-free mass left	-	Neale B	UKBB	European	2017	0.02189	0.001605	2.237e-42	+	331258	0	331258	1	IVNT	Neale-B_UKBB_EUR_2017
rs8054556	rs8054556	chr16:29958216	chr16:29946895	A	G	rs3814881	chr16:30000901	chr16:29989580	A	G	1	0.92932	0.98359	Leg fat-free mass right	-	Neale B	UKBB	European	2017	0.0222	0.001604	1.414e-43	+	331285	0	331285	1	IVNT	Neale-B_UKBB_EUR_2017
rs8054556	rs8054556	chr16:29958216	chr16:29946895	A	G	rs3814881	chr16:30000901	chr16:29989580	A	G	1	0.92932	0.98359	Leg predicted mass left	-	Neale B	UKBB	European	2017	0.02182	0.001594	1.208e-42	+	331253	0	331253	1	IVNT	Neale-B_UKBB_EUR_2017
rs8054556	rs8054556	chr16:29958216	chr16:29946895	A	G	rs3814881	chr16:30000901	chr16:29989580	A	G	1	0.92932	0.98359	Leg predicted mass right	-	Neale B	UKBB	European	2017	0.02194	0.001593	4.093e-43	+	331285	0	331285	1	IVNT	Neale-B_UKBB_EUR_2017
rs8054556	rs8054556	chr16:29958216	chr16:29946895	A	G	rs3814881	chr16:30000901	chr16:29989580	A	G	1	0.92932	0.98359	Nervous feelings	NCIT_C77965;NCIT_C125268	Neale B	UKBB	European	2017	-0.005899	0.001048	1.835e-08	-	328725	77767	250958	1	-	Neale-B_UKBB_EUR_2017
rs8054556	rs8054556	chr16:29958216	chr16:29946895	A	G	rs3814881	chr16:30000901	chr16:29989580	A	G	1	0.92932	0.98359	Number of incorrect matches in round	-	Neale B	UKBB	European	2017	-0.01492	0.002379	3.613e-10	-	336881	0	336881	1	IVNT	Neale-B_UKBB_EUR_2017
rs8054556	rs8054556	chr16:29958216	chr16:29946895	A	G	rs3814881	chr16:30000901	chr16:29989580	A	G	1	0.92932	0.98359	Trunk fat mass	EFO_0005409	Neale B	UKBB	European	2017	0.02427	0.002454	4.535e-23	+	331093	0	331093	1	IVNT	Neale-B_UKBB_EUR_2017
rs8054556	rs8054556	chr16:29958216	chr16:29946895	A	G	rs3814881	chr16:30000901	chr16:29989580	A	G	1	0.92932	0.98359	Trunk fat percentage	NCIT_C139218	Neale B	UKBB	European	2017	0.01459	0.00224	7.329e-11	+	331113	0	331113	1	IVNT	Neale-B_UKBB_EUR_2017
rs8054556	rs8054556	chr16:29958216	chr16:29946895	A	G	rs3814881	chr16:30000901	chr16:29989580	A	G	1	0.92932	0.98359	Trunk fat-free mass	-	Neale B	UKBB	European	2017	0.02082	0.001535	6.455e-42	+	331030	0	331030	1	IVNT	Neale-B_UKBB_EUR_2017
rs8054556	rs8054556	chr16:29958216	chr16:29946895	A	G	rs3814881	chr16:30000901	chr16:29989580	A	G	1	0.92932	0.98359	Trunk predicted mass	-	Neale B	UKBB	European	2017	0.02073	0.00153	7.873e-42	+	330995	0	330995	1	IVNT	Neale-B_UKBB_EUR_2017
rs8054556	rs8054556	chr16:29958216	chr16:29946895	A	G	rs3814881	chr16:30000901	chr16:29989580	A	G	1	0.92932	0.98359	Waist circumference	EFO_0004342	Neale B	UKBB	European	2017	0.02652	0.002158	1.068e-34	+	336639	0	336639	1	IVNT	Neale-B_UKBB_EUR_2017
rs8054556	rs8054556	chr16:29958216	chr16:29946895	A	G	rs3814881	chr16:30000901	chr16:29989580	A	G	1	0.92932	0.98359	Weight	EFO_0004338	Neale B	UKBB	European	2017	0.02954	0.002129	8.984e-44	+	336227	0	336227	1	IVNT	Neale-B_UKBB_EUR_2017
rs8054556	rs8054556	chr16:29958216	chr16:29946895	A	G	rs3814881	chr16:30000901	chr16:29989580	A	G	1	0.92932	0.98359	Whole body fat mass	-	Neale B	UKBB	European	2017	0.02492	0.002378	1.084e-25	+	330762	0	330762	1	IVNT	Neale-B_UKBB_EUR_2017
rs8054556	rs8054556	chr16:29958216	chr16:29946895	A	G	rs3814881	chr16:30000901	chr16:29989580	A	G	1	0.92932	0.98359	Whole body fat-free mass	-	Neale B	UKBB	European	2017	0.02185	0.001541	1.198e-45	+	331291	0	331291	1	IVNT	Neale-B_UKBB_EUR_2017
rs8054556	rs8054556	chr16:29958216	chr16:29946895	A	G	rs3814881	chr16:30000901	chr16:29989580	A	G	1	0.92932	0.98359	Whole body water mass	-	Neale B	UKBB	European	2017	0.02206	0.001543	2.383e-46	+	331315	0	331315	1	IVNT	Neale-B_UKBB_EUR_2017
rs8054556	rs8054556	chr16:29958216	chr16:29946895	A	G	rs3814881	chr16:30000901	chr16:29989580	A	G	1	0.92932	0.98359	Schizophrenia	EFO_0000692	PGC	25056061	Mixed	2014	-0.0662	0.0106	4.268e-10	-	82315	35476	46839	49	log OR	PGC_Schizophrenia_Mixed_2014
rs8054556	rs8054556	chr16:29958216	chr16:29946895	A	G	rs9924686	chr16:30003076	chr16:29991755	A	G	1	0.92932	0.98359	Eosinophil count	EFO_0004586	Astle W	27863252	European	2016	-0.02312	0.003576	1.006e-10	-	173480	0	173480	2	-	Astle-W_Blood-Cell-Traits_EUR_2016
rs8054556	rs8054556	chr16:29958216	chr16:29946895	A	G	rs9924686	chr16:30003076	chr16:29991755	A	G	1	0.92932	0.98359	Eosinophil percentage of granulocytes	EFO_0004586	Astle W	27863252	European	2016	-0.02069	0.003589	8.157e-09	-	173480	0	173480	2	-	Astle-W_Blood-Cell-Traits_EUR_2016
rs8054556	rs8054556	chr16:29958216	chr16:29946895	A	G	rs9924686	chr16:30003076	chr16:29991755	A	G	1	0.92932	0.98359	Eosinophil percentage of white cells	EFO_0004586	Astle W	27863252	European	2016	-0.0212	0.003572	2.932e-09	-	173480	0	173480	2	-	Astle-W_Blood-Cell-Traits_EUR_2016
rs8054556	rs8054556	chr16:29958216	chr16:29946895	A	G	rs9924686	chr16:30003076	chr16:29991755	A	G	1	0.92932	0.98359	Mean corpuscular hemoglobin	EFO_0004586	Astle W	27863252	European	2016	0.02564	0.003549	5.019e-13	+	173480	0	173480	2	-	Astle-W_Blood-Cell-Traits_EUR_2016
rs8054556	rs8054556	chr16:29958216	chr16:29946895	A	G	rs9924686	chr16:30003076	chr16:29991755	A	G	1	0.92932	0.98359	Mean corpuscular volume	EFO_0004586	Astle W	27863252	European	2016	0.02546	0.00354	6.373e-13	+	173480	0	173480	2	-	Astle-W_Blood-Cell-Traits_EUR_2016
rs8054556	rs8054556	chr16:29958216	chr16:29946895	A	G	rs9924686	chr16:30003076	chr16:29991755	A	G	1	0.92932	0.98359	Red blood cell count	EFO_0004586	Astle W	27863252	European	2016	-0.02208	0.003567	5.986e-10	-	173480	0	173480	2	-	Astle-W_Blood-Cell-Traits_EUR_2016
rs8054556	rs8054556	chr16:29958216	chr16:29946895	A	G	rs9924686	chr16:30003076	chr16:29991755	A	G	1	0.92932	0.98359	Sum eosinophil basophil counts	EFO_0004586	Astle W	27863252	European	2016	-0.02118	0.003581	3.323e-09	-	173480	0	173480	2	-	Astle-W_Blood-Cell-Traits_EUR_2016
[truncated: 384 more rows]
