# Supplementary material for: Genome-wide analysis of dental caries and periodontitis combining clinical and self-reported data
Source: Nat Commun. 2019 Jun 24;10:2773. doi: 10.1038/s41467-019-10630-1 (PMC6591304; doi:10.1038/s41467-019-10630-1)
Supplement: Supplementary file 7 — Supplementary Dataset 4 [file 41467_2019_10630_MOESM7_ESM.zip › rs10851907_PhenoScanner_GWAS.tsv]

snp	ref_rsid	ref_hg19_coordinates	ref_hg38_coordinates	ref_a1	ref_a2	rsid	hg19_coordinates	hg38_coordinates	a1	a2	proxy	r2	dprime	trait	efo	study	pmid	ancestry	year	beta	se	p	direction	n	n_cases	n_controls	n_studies	unit	dataset
rs10851907	rs10851907	chr15:78915864	chr15:78623522	A	G	rs10851907	chr15:78915864	chr15:78623522	A	G	0	1	1	Post bronchodilator FEV1	EFO_0004314;GO_0097366	Lutz SM	26634245	Mixed	2015	NA	NA	3e-13	NA	-	-	-	-	-	NHGRI-EBI_GWAS_Catalog
rs10851907	rs10851907	chr15:78915864	chr15:78623522	A	G	rs10851907	chr15:78915864	chr15:78623522	A	G	0	1	1	Post bronchodilator FEV1FVC ratio	GO_0097366;EFO_0004713	Lutz SM	26634245	Mixed	2015	0.012	0.001706	2e-12	+	-	-	-	-	unit decrease	NHGRI-EBI_GWAS_Catalog
rs10851907	rs10851907	chr15:78915864	chr15:78623522	A	G	rs10851907	chr15:78915864	chr15:78623522	A	G	0	1	1	Difficulty not smoking for 1 day	EFO_0004318	Neale B	UKBB	European	2017	0.08533	0.008536	1.754e-23	+	23332	0	23332	1	IVNT	Neale-B_UKBB_EUR_2017
rs10851907	rs10851907	chr15:78915864	chr15:78623522	A	G	rs10851907	chr15:78915864	chr15:78623522	A	G	0	1	1	Fathers age at death	NCIT_C135383	Neale B	UKBB	European	2017	-0.01702	0.002866	2.869e-09	-	248726	0	248726	1	IVNT	Neale-B_UKBB_EUR_2017
rs10851907	rs10851907	chr15:78915864	chr15:78623522	A	G	rs10851907	chr15:78915864	chr15:78623522	A	G	0	1	1	Forced expiratory volume in 1-second, predicted percentage	NCIT_C112377;NCIT_C112376	Neale B	UKBB	European	2017	-0.0311	0.004337	7.548e-13	-	110423	0	110423	1	IVNT	Neale-B_UKBB_EUR_2017
rs10851907	rs10851907	chr15:78915864	chr15:78623522	A	G	rs10851907	chr15:78915864	chr15:78623522	A	G	0	1	1	Illnesses of father: chronic bronchitis or emphysema	NCIT_C106380;NCIT_C26722	Neale B	UKBB	European	2017	0.005289	0.0008241	1.385e-10	+	294680	33805	260875	1	-	Neale-B_UKBB_EUR_2017
rs10851907	rs10851907	chr15:78915864	chr15:78623522	A	G	rs10851907	chr15:78915864	chr15:78623522	A	G	0	1	1	Illnesses of father: lung cancer	-	Neale B	UKBB	European	2017	0.005563	0.0007513	1.322e-13	+	294142	27424	266718	1	-	Neale-B_UKBB_EUR_2017
rs10851907	rs10851907	chr15:78915864	chr15:78623522	A	G	rs10851907	chr15:78915864	chr15:78623522	A	G	0	1	1	Illnesses of mother: chronic bronchitis or emphysema	NCIT_C106380;NCIT_C26722	Neale B	UKBB	European	2017	0.003333	0.0005953	2.158e-08	+	309793	18252	291541	1	-	Neale-B_UKBB_EUR_2017
rs10851907	rs10851907	chr15:78915864	chr15:78623522	A	G	rs10851907	chr15:78915864	chr15:78623522	A	G	0	1	1	Light smokers, at least 100 smokes in lifetime	EFO_0004318;EFO_0006527	Neale B	UKBB	European	2017	-0.02263	0.00238	1.921e-21	-	90517	41027	49490	1	-	Neale-B_UKBB_EUR_2017
rs10851907	rs10851907	chr15:78915864	chr15:78623522	A	G	rs10851907	chr15:78915864	chr15:78623522	A	G	0	1	1	Number of cigarettes currently smoked daily	EFO_0004318;EFO_0006525	Neale B	UKBB	European	2017	0.07399	0.006771	1.006e-27	+	23205	0	23205	1	IVNT	Neale-B_UKBB_EUR_2017
rs10851907	rs10851907	chr15:78915864	chr15:78623522	A	G	rs10851907	chr15:78915864	chr15:78623522	A	G	0	1	1	Number of cigarettes previously smoked daily	EFO_0004318	Neale B	UKBB	European	2017	0.06712	0.004404	2.278e-52	+	78291	0	78291	1	IVNT	Neale-B_UKBB_EUR_2017
rs10851907	rs10851907	chr15:78915864	chr15:78623522	A	G	rs10851907	chr15:78915864	chr15:78623522	A	G	0	1	1	Number of unsuccessful stop-smoking attempts	EFO_0004318;EFO_0004319	Neale B	UKBB	European	2017	0.02306	0.004135	2.472e-08	+	75135	0	75135	1	IVNT	Neale-B_UKBB_EUR_2017
rs10851907	rs10851907	chr15:78915864	chr15:78623522	A	G	rs10851907	chr15:78915864	chr15:78623522	A	G	0	1	1	Pack years adult smoking as proportion of life span exposed to smoking	EFO_0004318	Neale B	UKBB	European	2017	0.07187	0.004453	1.581e-58	+	101726	0	101726	1	IVNT	Neale-B_UKBB_EUR_2017
rs10851907	rs10851907	chr15:78915864	chr15:78623522	A	G	rs10851907	chr15:78915864	chr15:78623522	A	G	0	1	1	Pack years of smoking preview only	EFO_0004318;EFO_0006526	Neale B	UKBB	European	2017	0.06568	0.004439	1.749e-49	+	101726	0	101726	1	IVNT	Neale-B_UKBB_EUR_2017
rs10851907	rs10851907	chr15:78915864	chr15:78623522	A	G	rs10851907	chr15:78915864	chr15:78623522	A	G	0	1	1	Time from waking to first cigarette	EFO_0004318	Neale B	UKBB	European	2017	-0.08163	0.01093	8.428e-14	-	23265	0	23265	1	IVNT	Neale-B_UKBB_EUR_2017
rs10851907	rs10851907	chr15:78915864	chr15:78623522	A	G	rs8039449	chr15:78914534	chr15:78622192	T	C	1	0.86635	1	Post bronchodilator FEV1	EFO_0004314;GO_0097366	Lutz SM	26634245	Mixed	2015	NA	NA	2e-11	NA	-	-	-	-	-	NHGRI-EBI_GWAS_Catalog
rs10851907	rs10851907	chr15:78915864	chr15:78623522	A	G	rs8039449	chr15:78914534	chr15:78622192	T	C	1	0.86635	1	Post bronchodilator FEV1FVC ratio	GO_0097366;EFO_0004713	Lutz SM	26634245	Mixed	2015	0.013	0.001848	2e-12	+	-	-	-	-	unit decrease	NHGRI-EBI_GWAS_Catalog
rs10851907	rs10851907	chr15:78915864	chr15:78623522	A	G	rs8039449	chr15:78914534	chr15:78622192	T	C	1	0.86635	1	Difficulty not smoking for 1 day	EFO_0004318	Neale B	UKBB	European	2017	0.08415	0.00871	4.856e-22	+	23332	0	23332	1	IVNT	Neale-B_UKBB_EUR_2017
rs10851907	rs10851907	chr15:78915864	chr15:78623522	A	G	rs8039449	chr15:78914534	chr15:78622192	T	C	1	0.86635	1	Father still alive	NCIT_C25174	Neale B	UKBB	European	2017	-0.006227	0.001083	9.058e-09	-	328694	76074	252620	1	-	Neale-B_UKBB_EUR_2017
rs10851907	rs10851907	chr15:78915864	chr15:78623522	A	G	rs8039449	chr15:78914534	chr15:78622192	T	C	1	0.86635	1	Fathers age at death	NCIT_C135383	Neale B	UKBB	European	2017	-0.02004	0.002926	7.449e-12	-	248726	0	248726	1	IVNT	Neale-B_UKBB_EUR_2017
rs10851907	rs10851907	chr15:78915864	chr15:78623522	A	G	rs8039449	chr15:78914534	chr15:78622192	T	C	1	0.86635	1	Forced expiratory volume in 1-second	EFO_0004314	Neale B	UKBB	European	2017	-0.01277	0.002167	3.829e-09	-	307638	0	307638	1	IVNT	Neale-B_UKBB_EUR_2017
rs10851907	rs10851907	chr15:78915864	chr15:78623522	A	G	rs8039449	chr15:78914534	chr15:78622192	T	C	1	0.86635	1	Forced expiratory volume in 1-second, best measure	NCIT_C112285;NCIT_C38084	Neale B	UKBB	European	2017	-0.01448	0.002382	1.216e-09	-	255492	0	255492	1	IVNT	Neale-B_UKBB_EUR_2017
rs10851907	rs10851907	chr15:78915864	chr15:78623522	A	G	rs8039449	chr15:78914534	chr15:78622192	T	C	1	0.86635	1	Forced expiratory volume in 1-second, predicted percentage	NCIT_C112377;NCIT_C112376	Neale B	UKBB	European	2017	-0.03316	0.004428	7.022e-14	-	110423	0	110423	1	IVNT	Neale-B_UKBB_EUR_2017
rs10851907	rs10851907	chr15:78915864	chr15:78623522	A	G	rs8039449	chr15:78914534	chr15:78622192	T	C	1	0.86635	1	Illnesses of father: chronic bronchitis or emphysema	NCIT_C106380;NCIT_C26722	Neale B	UKBB	European	2017	0.00505	0.0008415	1.954e-09	+	294680	33805	260875	1	-	Neale-B_UKBB_EUR_2017
rs10851907	rs10851907	chr15:78915864	chr15:78623522	A	G	rs8039449	chr15:78914534	chr15:78622192	T	C	1	0.86635	1	Illnesses of father: lung cancer	-	Neale B	UKBB	European	2017	0.005762	0.000767	5.82e-14	+	294142	27424	266718	1	-	Neale-B_UKBB_EUR_2017
rs10851907	rs10851907	chr15:78915864	chr15:78623522	A	G	rs8039449	chr15:78914534	chr15:78622192	T	C	1	0.86635	1	Illnesses of mother: chronic bronchitis or emphysema	NCIT_C106380;NCIT_C26722	Neale B	UKBB	European	2017	0.003335	0.000608	4.155e-08	+	309793	18252	291541	1	-	Neale-B_UKBB_EUR_2017
rs10851907	rs10851907	chr15:78915864	chr15:78623522	A	G	rs8039449	chr15:78914534	chr15:78622192	T	C	1	0.86635	1	Illnesses of mother: lung cancer	-	Neale B	UKBB	European	2017	0.002971	0.0005116	6.406e-09	+	309511	12712	296799	1	-	Neale-B_UKBB_EUR_2017
rs10851907	rs10851907	chr15:78915864	chr15:78623522	A	G	rs8039449	chr15:78914534	chr15:78622192	T	C	1	0.86635	1	Light smokers, at least 100 smokes in lifetime	EFO_0004318;EFO_0006527	Neale B	UKBB	European	2017	-0.02426	0.002434	2.227e-23	-	90517	41027	49490	1	-	Neale-B_UKBB_EUR_2017
rs10851907	rs10851907	chr15:78915864	chr15:78623522	A	G	rs8039449	chr15:78914534	chr15:78622192	T	C	1	0.86635	1	Number of cigarettes currently smoked daily	EFO_0004318;EFO_0006525	Neale B	UKBB	European	2017	0.07412	0.006908	8.645e-27	+	23205	0	23205	1	IVNT	Neale-B_UKBB_EUR_2017
rs10851907	rs10851907	chr15:78915864	chr15:78623522	A	G	rs8039449	chr15:78914534	chr15:78622192	T	C	1	0.86635	1	Number of cigarettes previously smoked daily	EFO_0004318	Neale B	UKBB	European	2017	0.07405	0.004493	6.28e-61	+	78291	0	78291	1	IVNT	Neale-B_UKBB_EUR_2017
rs10851907	rs10851907	chr15:78915864	chr15:78623522	A	G	rs8039449	chr15:78914534	chr15:78622192	T	C	1	0.86635	1	Pack years adult smoking as proportion of life span exposed to smoking	EFO_0004318	Neale B	UKBB	European	2017	0.07642	0.004543	2.105e-63	+	101726	0	101726	1	IVNT	Neale-B_UKBB_EUR_2017
rs10851907	rs10851907	chr15:78915864	chr15:78623522	A	G	rs8039449	chr15:78914534	chr15:78622192	T	C	1	0.86635	1	Pack years of smoking preview only	EFO_0004318;EFO_0006526	Neale B	UKBB	European	2017	0.0706	0.004529	1.002e-54	+	101726	0	101726	1	IVNT	Neale-B_UKBB_EUR_2017
rs10851907	rs10851907	chr15:78915864	chr15:78623522	A	G	rs8039449	chr15:78914534	chr15:78622192	T	C	1	0.86635	1	Time from waking to first cigarette	EFO_0004318	Neale B	UKBB	European	2017	-0.08429	0.01115	4.217e-14	-	23265	0	23265	1	IVNT	Neale-B_UKBB_EUR_2017
rs10851907	rs10851907	chr15:78915864	chr15:78623522	A	G	rs55958997	chr15:78915872	chr15:78623530	A	C	1	0.86635	1	Exhaled carbon monoxide levels	EFO_0004318;EFO_0006520	Bloom AJ	25072098	Mixed	2014	NA	NA	2e-09	NA	-	-	-	-	-	NHGRI-EBI_GWAS_Catalog
rs10851907	rs10851907	chr15:78915864	chr15:78623522	A	G	rs55958997	chr15:78915872	chr15:78623530	A	C	1	0.86635	1	Post bronchodilator FEV1	EFO_0004314;GO_0097366	Lutz SM	26634245	Mixed	2015	NA	NA	6e-13	NA	-	-	-	-	-	NHGRI-EBI_GWAS_Catalog
rs10851907	rs10851907	chr15:78915864	chr15:78623522	A	G	rs55958997	chr15:78915872	chr15:78623530	A	C	1	0.86635	1	Post bronchodilator FEV1FVC ratio	GO_0097366;EFO_0004713	Lutz SM	26634245	Mixed	2015	0.014	0.001881	1e-13	+	-	-	-	-	unit decrease	NHGRI-EBI_GWAS_Catalog
rs10851907	rs10851907	chr15:78915864	chr15:78623522	A	G	rs55958997	chr15:78915872	chr15:78623530	A	C	1	0.86635	1	Difficulty not smoking for 1 day	EFO_0004318	Neale B	UKBB	European	2017	0.08383	0.00874	9.506e-22	+	23332	0	23332	1	IVNT	Neale-B_UKBB_EUR_2017
rs10851907	rs10851907	chr15:78915864	chr15:78623522	A	G	rs55958997	chr15:78915872	chr15:78623530	A	C	1	0.86635	1	Father still alive	NCIT_C25174	Neale B	UKBB	European	2017	-0.006302	0.001087	6.669e-09	-	328694	76074	252620	1	-	Neale-B_UKBB_EUR_2017
rs10851907	rs10851907	chr15:78915864	chr15:78623522	A	G	rs55958997	chr15:78915872	chr15:78623530	A	C	1	0.86635	1	Fathers age at death	NCIT_C135383	Neale B	UKBB	European	2017	-0.01989	0.002935	1.22e-11	-	248726	0	248726	1	IVNT	Neale-B_UKBB_EUR_2017
rs10851907	rs10851907	chr15:78915864	chr15:78623522	A	G	rs55958997	chr15:78915872	chr15:78623530	A	C	1	0.86635	1	Forced expiratory volume in 1-second	EFO_0004314	Neale B	UKBB	European	2017	-0.01263	0.002173	6.185e-09	-	307638	0	307638	1	IVNT	Neale-B_UKBB_EUR_2017
rs10851907	rs10851907	chr15:78915864	chr15:78623522	A	G	rs55958997	chr15:78915872	chr15:78623530	A	C	1	0.86635	1	Forced expiratory volume in 1-second, best measure	NCIT_C112285;NCIT_C38084	Neale B	UKBB	European	2017	-0.01428	0.002389	2.277e-09	-	255492	0	255492	1	IVNT	Neale-B_UKBB_EUR_2017
rs10851907	rs10851907	chr15:78915864	chr15:78623522	A	G	rs55958997	chr15:78915872	chr15:78623530	A	C	1	0.86635	1	Forced expiratory volume in 1-second, predicted percentage	NCIT_C112377;NCIT_C112376	Neale B	UKBB	European	2017	-0.03282	0.004442	1.48e-13	-	110423	0	110423	1	IVNT	Neale-B_UKBB_EUR_2017
rs10851907	rs10851907	chr15:78915864	chr15:78623522	A	G	rs55958997	chr15:78915872	chr15:78623530	A	C	1	0.86635	1	Illnesses of father: chronic bronchitis or emphysema	NCIT_C106380;NCIT_C26722	Neale B	UKBB	European	2017	0.005052	0.000844	2.152e-09	+	294680	33805	260875	1	-	Neale-B_UKBB_EUR_2017
rs10851907	rs10851907	chr15:78915864	chr15:78623522	A	G	rs55958997	chr15:78915872	chr15:78623530	A	C	1	0.86635	1	Illnesses of father: lung cancer	-	Neale B	UKBB	European	2017	0.005832	0.0007693	3.469e-14	+	294142	27424	266718	1	-	Neale-B_UKBB_EUR_2017
rs10851907	rs10851907	chr15:78915864	chr15:78623522	A	G	rs55958997	chr15:78915872	chr15:78623530	A	C	1	0.86635	1	Illnesses of mother: lung cancer	-	Neale B	UKBB	European	2017	0.002971	0.0005132	7.037e-09	+	309511	12712	296799	1	-	Neale-B_UKBB_EUR_2017
rs10851907	rs10851907	chr15:78915864	chr15:78623522	A	G	rs55958997	chr15:78915872	chr15:78623530	A	C	1	0.86635	1	Light smokers, at least 100 smokes in lifetime	EFO_0004318;EFO_0006527	Neale B	UKBB	European	2017	-0.02431	0.002442	2.436e-23	-	90517	41027	49490	1	-	Neale-B_UKBB_EUR_2017
rs10851907	rs10851907	chr15:78915864	chr15:78623522	A	G	rs55958997	chr15:78915872	chr15:78623530	A	C	1	0.86635	1	Number of cigarettes currently smoked daily	EFO_0004318;EFO_0006525	Neale B	UKBB	European	2017	0.07397	0.006933	1.625e-26	+	23205	0	23205	1	IVNT	Neale-B_UKBB_EUR_2017
rs10851907	rs10851907	chr15:78915864	chr15:78623522	A	G	rs55958997	chr15:78915872	chr15:78623530	A	C	1	0.86635	1	Number of cigarettes previously smoked daily	EFO_0004318	Neale B	UKBB	European	2017	0.07385	0.004506	2.824e-60	+	78291	0	78291	1	IVNT	Neale-B_UKBB_EUR_2017
rs10851907	rs10851907	chr15:78915864	chr15:78623522	A	G	rs55958997	chr15:78915872	chr15:78623530	A	C	1	0.86635	1	Pack years adult smoking as proportion of life span exposed to smoking	EFO_0004318	Neale B	UKBB	European	2017	0.07629	0.004557	7.992e-63	+	101726	0	101726	1	IVNT	Neale-B_UKBB_EUR_2017
rs10851907	rs10851907	chr15:78915864	chr15:78623522	A	G	rs55958997	chr15:78915872	chr15:78623530	A	C	1	0.86635	1	Pack years of smoking preview only	EFO_0004318;EFO_0006526	Neale B	UKBB	European	2017	0.07039	0.004543	4.3e-54	+	101726	0	101726	1	IVNT	Neale-B_UKBB_EUR_2017
rs10851907	rs10851907	chr15:78915864	chr15:78623522	A	G	rs55958997	chr15:78915872	chr15:78623530	A	C	1	0.86635	1	Time from waking to first cigarette	EFO_0004318	Neale B	UKBB	European	2017	-0.0842	0.01119	5.473e-14	-	23265	0	23265	1	IVNT	Neale-B_UKBB_EUR_2017
rs10851907	rs10851907	chr15:78915864	chr15:78623522	A	G	rs12914385	chr15:78898723	chr15:78606381	T	C	1	0.84215	0.96975	Body mass index in smokers	EFO_0004340	GIANT	28443625	European	2017	-0.0436	0.0075	6.713e-09	-	43308	0	43308	73	IVNT	GIANT_BMI-Smokers_EUR_2017
rs10851907	rs10851907	chr15:78915864	chr15:78623522	A	G	rs12914385	chr15:78898723	chr15:78606381	T	C	1	0.84215	0.96975	Body mass index in smokers	EFO_0004340	GIANT	28443625	Mixed	2017	-0.0446	0.0072	5.986e-10	-	48410	0	48410	79	IVNT	GIANT_BMI-Smokers_Mixed_2017
rs10851907	rs10851907	chr15:78915864	chr15:78623522	A	G	rs12914385	chr15:78898723	chr15:78606381	T	C	1	0.84215	0.96975	Lung cancer	EFO_0001071	Broderick P	19654303	European	2009	NA	NA	3.19e-16	NA	3390	-	-	-	-	GRASP
rs10851907	rs10851907	chr15:78915864	chr15:78623522	A	G	rs12914385	chr15:78898723	chr15:78606381	T	C	1	0.84215	0.96975	Lung cancer	EFO_0001071	Landi MT	19836008	European	2009	NA	NA	2.75e-38	NA	11587	-	-	-	-	GRASP
rs10851907	rs10851907	chr15:78915864	chr15:78623522	A	G	rs12914385	chr15:78898723	chr15:78606381	T	C	1	0.84215	0.96975	Lung cancer	EFO_0001071	Timofeeva MN	22899653	Mixed	2012	NA	NA	2.8e-28	NA	44385	-	-	-	-	GRASP
rs10851907	rs10851907	chr15:78915864	chr15:78623522	A	G	rs12914385	chr15:78898723	chr15:78606381	T	C	1	0.84215	0.96975	Lung cancer adenocarcinoma	EFO_0001071	Landi MT	19836008	European	2009	NA	NA	3.32e-18	NA	11587	-	-	-	-	GRASP
rs10851907	rs10851907	chr15:78915864	chr15:78623522	A	G	rs12914385	chr15:78898723	chr15:78606381	T	C	1	0.84215	0.96975	Lung cancer small cell carcinoma	EFO_0001071	Landi MT	19836008	European	2009	NA	NA	2.31e-09	NA	11587	-	-	-	-	GRASP
rs10851907	rs10851907	chr15:78915864	chr15:78623522	A	G	rs12914385	chr15:78898723	chr15:78606381	T	C	1	0.84215	0.96975	Lung cancer squamous cell carcinoma	EFO_0001071	Landi MT	19836008	European	2009	NA	NA	8.72e-13	NA	11587	-	-	-	-	GRASP
rs10851907	rs10851907	chr15:78915864	chr15:78623522	A	G	rs12914385	chr15:78898723	chr15:78606381	T	C	1	0.84215	0.96975	Lung cancer squamous cell carcinoma	EFO_0001071	Dong J	23341777	East Asian	2013	NA	NA	3.32e-18	NA	3927	-	-	-	-	GRASP
rs10851907	rs10851907	chr15:78915864	chr15:78623522	A	G	rs12914385	chr15:78898723	chr15:78606381	T	C	1	0.84215	0.96975	Nicotine dependence smoking cigarettes per day	EFO_0003768	Thorgeirsson TE	20418888	European	2010	NA	NA	6.7e-69	NA	31266	-	-	-	-	GRASP
rs10851907	rs10851907	chr15:78915864	chr15:78623522	A	G	rs12914385	chr15:78898723	chr15:78606381	T	C	1	0.84215	0.96975	Nicotine dependence smoking cigarettes per day	EFO_0003768	Liu JZ	20418889	European	2010	NA	NA	7.83e-66	NA	41150	-	-	-	-	GRASP
rs10851907	rs10851907	chr15:78915864	chr15:78623522	A	G	rs12914385	chr15:78898723	chr15:78606381	T	C	1	0.84215	0.96975	Nicotine dependence smoking cigarettes per day	EFO_0003768	TAG	20418890	European	2010	NA	NA	4.2e-35	NA	74035	-	-	-	-	GRASP
rs10851907	rs10851907	chr15:78915864	chr15:78623522	A	G	rs12914385	chr15:78898723	chr15:78606381	T	C	1	0.84215	0.96975	Chronic bronchitis and chronic obstructive pulmonary disease	EFO_0000341;EFO_0006505	Lee JH	25241909	European	2014	NA	NA	2e-08	NA	-	-	-	-	-	NHGRI-EBI_GWAS_Catalog
rs10851907	rs10851907	chr15:78915864	chr15:78623522	A	G	rs12914385	chr15:78898723	chr15:78606381	T	C	1	0.84215	0.96975	Chronic obstructive pulmonary disease moderate to severe	EFO_0000341	Cho MH	24621683	Mixed	2014	0.2469	0.03288	6e-14	+	-	-	-	-	log OR	NHGRI-EBI_GWAS_Catalog
rs10851907	rs10851907	chr15:78915864	chr15:78623522	A	G	rs12914385	chr15:78898723	chr15:78606381	T	C	1	0.84215	0.96975	Chronic obstructive pulmonary disease severe	EFO_0000341	Cho MH	24621683	Mixed	2014	NA	NA	3e-16	NA	-	-	-	-	-	NHGRI-EBI_GWAS_Catalog
rs10851907	rs10851907	chr15:78915864	chr15:78623522	A	G	rs12914385	chr15:78898723	chr15:78606381	T	C	1	0.84215	0.96975	Emphysema distribution in smoking	EFO_0004318;EFO_0005850	Boueiz A	27669027	Mixed	2016	0.11	0.01295	2e-17	+	-	-	-	-	-	NHGRI-EBI_GWAS_Catalog
rs10851907	rs10851907	chr15:78915864	chr15:78623522	A	G	rs12914385	chr15:78898723	chr15:78606381	T	C	1	0.84215	0.96975	Post bronchodilator FEV1	EFO_0004314;GO_0097366	Lutz SM	26634245	Mixed	2015	NA	NA	1e-17	NA	-	-	-	-	-	NHGRI-EBI_GWAS_Catalog
rs10851907	rs10851907	chr15:78915864	chr15:78623522	A	G	rs12914385	chr15:78898723	chr15:78606381	T	C	1	0.84215	0.96975	Post bronchodilator FEV1FVC ratio	GO_0097366;EFO_0004713	Lutz SM	26634245	Mixed	2015	0.016	0.001853	6e-18	+	-	-	-	-	unit decrease	NHGRI-EBI_GWAS_Catalog
rs10851907	rs10851907	chr15:78915864	chr15:78623522	A	G	rs12914385	chr15:78898723	chr15:78606381	T	C	1	0.84215	0.96975	Pre bronchodilator FEV1	EFO_0004314	Lutz SM	26634245	Mixed	2015	NA	NA	2e-10	NA	-	-	-	-	-	NHGRI-EBI_GWAS_Catalog
rs10851907	rs10851907	chr15:78915864	chr15:78623522	A	G	rs12914385	chr15:78898723	chr15:78606381	T	C	1	0.84215	0.96975	Pre bronchodilator FEV1FVC ratio	EFO_0004713	Lutz SM	26634245	Mixed	2015	NA	NA	1e-11	NA	-	-	-	-	-	NHGRI-EBI_GWAS_Catalog
rs10851907	rs10851907	chr15:78915864	chr15:78623522	A	G	rs12914385	chr15:78898723	chr15:78606381	T	C	1	0.84215	0.96975	Difficulty not smoking for 1 day	EFO_0004318	Neale B	UKBB	European	2017	0.08768	0.008602	2.405e-24	+	23332	0	23332	1	IVNT	Neale-B_UKBB_EUR_2017
rs10851907	rs10851907	chr15:78915864	chr15:78623522	A	G	rs12914385	chr15:78898723	chr15:78606381	T	C	1	0.84215	0.96975	Fathers age at death	NCIT_C135383	Neale B	UKBB	European	2017	-0.01629	0.002891	1.745e-08	-	248726	0	248726	1	IVNT	Neale-B_UKBB_EUR_2017
rs10851907	rs10851907	chr15:78915864	chr15:78623522	A	G	rs12914385	chr15:78898723	chr15:78606381	T	C	1	0.84215	0.96975	Forced expiratory volume in 1-second, best measure	NCIT_C112285;NCIT_C38084	Neale B	UKBB	European	2017	-0.01307	0.002354	2.814e-08	-	255492	0	255492	1	IVNT	Neale-B_UKBB_EUR_2017
rs10851907	rs10851907	chr15:78915864	chr15:78623522	A	G	rs12914385	chr15:78898723	chr15:78606381	T	C	1	0.84215	0.96975	Forced expiratory volume in 1-second, predicted percentage	NCIT_C112377;NCIT_C112376	Neale B	UKBB	European	2017	-0.03236	0.004373	1.367e-13	-	110423	0	110423	1	IVNT	Neale-B_UKBB_EUR_2017
rs10851907	rs10851907	chr15:78915864	chr15:78623522	A	G	rs12914385	chr15:78898723	chr15:78606381	T	C	1	0.84215	0.96975	Illnesses of father: chronic bronchitis or emphysema	NCIT_C106380;NCIT_C26722	Neale B	UKBB	European	2017	0.005856	0.0008312	1.859e-12	+	294680	33805	260875	1	-	Neale-B_UKBB_EUR_2017
rs10851907	rs10851907	chr15:78915864	chr15:78623522	A	G	rs12914385	chr15:78898723	chr15:78606381	T	C	1	0.84215	0.96975	Illnesses of father: lung cancer	-	Neale B	UKBB	European	2017	0.005322	0.0007577	2.17e-12	+	294142	27424	266718	1	-	Neale-B_UKBB_EUR_2017
rs10851907	rs10851907	chr15:78915864	chr15:78623522	A	G	rs12914385	chr15:78898723	chr15:78606381	T	C	1	0.84215	0.96975	Illnesses of mother: chronic bronchitis or emphysema	NCIT_C106380;NCIT_C26722	Neale B	UKBB	European	2017	0.003694	0.0006006	7.765e-10	+	309793	18252	291541	1	-	Neale-B_UKBB_EUR_2017
rs10851907	rs10851907	chr15:78915864	chr15:78623522	A	G	rs12914385	chr15:78898723	chr15:78606381	T	C	1	0.84215	0.96975	Light smokers, at least 100 smokes in lifetime	EFO_0004318;EFO_0006527	Neale B	UKBB	European	2017	-0.02512	0.002406	1.703e-25	-	90517	41027	49490	1	-	Neale-B_UKBB_EUR_2017
rs10851907	rs10851907	chr15:78915864	chr15:78623522	A	G	rs12914385	chr15:78898723	chr15:78606381	T	C	1	0.84215	0.96975	Number of cigarettes currently smoked daily	EFO_0004318;EFO_0006525	Neale B	UKBB	European	2017	0.0764	0.006822	4.877e-29	+	23205	0	23205	1	IVNT	Neale-B_UKBB_EUR_2017
rs10851907	rs10851907	chr15:78915864	chr15:78623522	A	G	rs12914385	chr15:78898723	chr15:78606381	T	C	1	0.84215	0.96975	Number of cigarettes previously smoked daily	EFO_0004318	Neale B	UKBB	European	2017	0.07508	0.004442	5.844e-64	+	78291	0	78291	1	IVNT	Neale-B_UKBB_EUR_2017
rs10851907	rs10851907	chr15:78915864	chr15:78623522	A	G	rs12914385	chr15:78898723	chr15:78606381	T	C	1	0.84215	0.96975	Number of unsuccessful stop-smoking attempts	EFO_0004318;EFO_0004319	Neale B	UKBB	European	2017	0.02342	0.004168	1.939e-08	+	75135	0	75135	1	IVNT	Neale-B_UKBB_EUR_2017
rs10851907	rs10851907	chr15:78915864	chr15:78623522	A	G	rs12914385	chr15:78898723	chr15:78606381	T	C	1	0.84215	0.96975	Pack years adult smoking as proportion of life span exposed to smoking	EFO_0004318	Neale B	UKBB	European	2017	0.0781	0.004489	1.098e-67	+	101726	0	101726	1	IVNT	Neale-B_UKBB_EUR_2017
rs10851907	rs10851907	chr15:78915864	chr15:78623522	A	G	rs12914385	chr15:78898723	chr15:78606381	T	C	1	0.84215	0.96975	Pack years of smoking preview only	EFO_0004318;EFO_0006526	Neale B	UKBB	European	2017	0.07144	0.004475	2.751e-57	+	101726	0	101726	1	IVNT	Neale-B_UKBB_EUR_2017
rs10851907	rs10851907	chr15:78915864	chr15:78623522	A	G	rs12914385	chr15:78898723	chr15:78606381	T	C	1	0.84215	0.96975	Time from waking to first cigarette	EFO_0004318	Neale B	UKBB	European	2017	-0.08706	0.01101	2.754e-15	-	23265	0	23265	1	IVNT	Neale-B_UKBB_EUR_2017
rs10851907	rs10851907	chr15:78915864	chr15:78623522	A	G	rs12914385	chr15:78898723	chr15:78606381	T	C	1	0.84215	0.96975	Cigarettes per day	EFO_0006525	TAG	20418890	European	2010	1.024	0.0828	4.229e-35	+	38181	0	38181	13	cigarettes/day	TAG_CPD_EUR_2010
rs10851907	rs10851907	chr15:78915864	chr15:78623522	A	G	rs8040868	chr15:78911181	chr15:78618839	C	T	1	0.83344	0.94124	Nicotine dependence smoking cigarettes per day	EFO_0003768	Thorgeirsson TE	20418888	European	2010	NA	NA	5.8e-50	NA	31266	-	-	-	-	GRASP
rs10851907	rs10851907	chr15:78915864	chr15:78623522	A	G	rs8040868	chr15:78911181	chr15:78618839	C	T	1	0.83344	0.94124	Nicotine dependence smoking cigarettes per day	EFO_0003768	Liu JZ	20418889	European	2010	NA	NA	5.9e-44	NA	41150	-	-	-	-	GRASP
rs10851907	rs10851907	chr15:78915864	chr15:78623522	A	G	rs8040868	chr15:78911181	chr15:78618839	C	T	1	0.83344	0.94124	Nicotine dependence smoking cigarettes per day	EFO_0003768	Soler Artigas M	21946350	European	2011	NA	NA	2.53e-17	NA	48201	-	-	-	-	GRASP
rs10851907	rs10851907	chr15:78915864	chr15:78623522	A	G	rs8040868	chr15:78911181	chr15:78618839	C	T	1	0.83344	0.94124	Post bronchodilator FEV1	EFO_0004314;GO_0097366	Lutz SM	26634245	Mixed	2015	NA	NA	1e-13	NA	-	-	-	-	-	NHGRI-EBI_GWAS_Catalog
rs10851907	rs10851907	chr15:78915864	chr15:78623522	A	G	rs8040868	chr15:78911181	chr15:78618839	C	T	1	0.83344	0.94124	Post bronchodilator FEV1FVC ratio	GO_0097366;EFO_0004713	Lutz SM	26634245	Mixed	2015	-0.012	0.001759	9e-12	-	-	-	-	-	unit increase	NHGRI-EBI_GWAS_Catalog
rs10851907	rs10851907	chr15:78915864	chr15:78623522	A	G	rs8040868	chr15:78911181	chr15:78618839	C	T	1	0.83344	0.94124	Pre bronchodilator FEV1	EFO_0004314	Lutz SM	26634245	Mixed	2015	NA	NA	4e-11	NA	-	-	-	-	-	NHGRI-EBI_GWAS_Catalog
rs10851907	rs10851907	chr15:78915864	chr15:78623522	A	G	rs8040868	chr15:78911181	chr15:78618839	C	T	1	0.83344	0.94124	Pre bronchodilator FEV1FVC ratio	EFO_0004713	Lutz SM	26634245	Mixed	2015	NA	NA	2e-11	NA	-	-	-	-	-	NHGRI-EBI_GWAS_Catalog
rs10851907	rs10851907	chr15:78915864	chr15:78623522	A	G	rs8040868	chr15:78911181	chr15:78618839	C	T	1	0.83344	0.94124	Squamous cell lung carcinoma	EFO_0000708	McKay JD	28604730	European	2017	0.255	0.01896	3e-41	+	-	-	-	-	log OR	NHGRI-EBI_GWAS_Catalog
rs10851907	rs10851907	chr15:78915864	chr15:78623522	A	G	rs8040868	chr15:78911181	chr15:78618839	C	T	1	0.83344	0.94124	Difficulty not smoking for 1 day	EFO_0004318	Neale B	UKBB	European	2017	0.08925	0.00856	2.15e-25	+	23332	0	23332	1	IVNT	Neale-B_UKBB_EUR_2017
rs10851907	rs10851907	chr15:78915864	chr15:78623522	A	G	rs8040868	chr15:78911181	chr15:78618839	C	T	1	0.83344	0.94124	Father still alive	NCIT_C25174	Neale B	UKBB	European	2017	-0.005831	0.001065	4.338e-08	-	328694	76074	252620	1	-	Neale-B_UKBB_EUR_2017
rs10851907	rs10851907	chr15:78915864	chr15:78623522	A	G	rs8040868	chr15:78911181	chr15:78618839	C	T	1	0.83344	0.94124	Fathers age at death	NCIT_C135383	Neale B	UKBB	European	2017	-0.01638	0.002877	1.249e-08	-	248726	0	248726	1	IVNT	Neale-B_UKBB_EUR_2017
rs10851907	rs10851907	chr15:78915864	chr15:78623522	A	G	rs8040868	chr15:78911181	chr15:78618839	C	T	1	0.83344	0.94124	Forced expiratory volume in 1-second, best measure	NCIT_C112285;NCIT_C38084	Neale B	UKBB	European	2017	-0.01325	0.002342	1.553e-08	-	255492	0	255492	1	IVNT	Neale-B_UKBB_EUR_2017
rs10851907	rs10851907	chr15:78915864	chr15:78623522	A	G	rs8040868	chr15:78911181	chr15:78618839	C	T	1	0.83344	0.94124	Forced expiratory volume in 1-second, predicted percentage	NCIT_C112377;NCIT_C112376	Neale B	UKBB	European	2017	-0.03372	0.004351	9.217e-15	-	110423	0	110423	1	IVNT	Neale-B_UKBB_EUR_2017
rs10851907	rs10851907	chr15:78915864	chr15:78623522	A	G	rs8040868	chr15:78911181	chr15:78618839	C	T	1	0.83344	0.94124	Illnesses of father: chronic bronchitis or emphysema	NCIT_C106380;NCIT_C26722	Neale B	UKBB	European	2017	0.006014	0.0008273	3.634e-13	+	294680	33805	260875	1	-	Neale-B_UKBB_EUR_2017
rs10851907	rs10851907	chr15:78915864	chr15:78623522	A	G	rs8040868	chr15:78911181	chr15:78618839	C	T	1	0.83344	0.94124	Illnesses of father: lung cancer	-	Neale B	UKBB	European	2017	0.005449	0.0007542	5.035e-13	+	294142	27424	266718	1	-	Neale-B_UKBB_EUR_2017
rs10851907	rs10851907	chr15:78915864	chr15:78623522	A	G	rs8040868	chr15:78911181	chr15:78618839	C	T	1	0.83344	0.94124	Illnesses of mother: chronic bronchitis or emphysema	NCIT_C106380;NCIT_C26722	Neale B	UKBB	European	2017	0.003437	0.0005977	8.976e-09	+	309793	18252	291541	1	-	Neale-B_UKBB_EUR_2017
rs10851907	rs10851907	chr15:78915864	chr15:78623522	A	G	rs8040868	chr15:78911181	chr15:78618839	C	T	1	0.83344	0.94124	Illnesses of mother: lung cancer	-	Neale B	UKBB	European	2017	0.002755	0.000503	4.331e-08	+	309511	12712	296799	1	-	Neale-B_UKBB_EUR_2017
rs10851907	rs10851907	chr15:78915864	chr15:78623522	A	G	rs8040868	chr15:78911181	chr15:78618839	C	T	1	0.83344	0.94124	Light smokers, at least 100 smokes in lifetime	EFO_0004318;EFO_0006527	Neale B	UKBB	European	2017	-0.02476	0.002393	4.474e-25	-	90517	41027	49490	1	-	Neale-B_UKBB_EUR_2017
rs10851907	rs10851907	chr15:78915864	chr15:78623522	A	G	rs8040868	chr15:78911181	chr15:78618839	C	T	1	0.83344	0.94124	Number of cigarettes currently smoked daily	EFO_0004318;EFO_0006525	Neale B	UKBB	European	2017	0.07513	0.00679	2.177e-28	+	23205	0	23205	1	IVNT	Neale-B_UKBB_EUR_2017
rs10851907	rs10851907	chr15:78915864	chr15:78623522	A	G	rs8040868	chr15:78911181	chr15:78618839	C	T	1	0.83344	0.94124	Number of cigarettes previously smoked daily	EFO_0004318	Neale B	UKBB	European	2017	0.07547	0.004419	2.859e-65	+	78291	0	78291	1	IVNT	Neale-B_UKBB_EUR_2017
rs10851907	rs10851907	chr15:78915864	chr15:78623522	A	G	rs8040868	chr15:78911181	chr15:78618839	C	T	1	0.83344	0.94124	Number of unsuccessful stop-smoking attempts	EFO_0004318;EFO_0004319	Neale B	UKBB	European	2017	0.02383	0.004149	9.277e-09	+	75135	0	75135	1	IVNT	Neale-B_UKBB_EUR_2017
rs10851907	rs10851907	chr15:78915864	chr15:78623522	A	G	rs8040868	chr15:78911181	chr15:78618839	C	T	1	0.83344	0.94124	Pack years adult smoking as proportion of life span exposed to smoking	EFO_0004318	Neale B	UKBB	European	2017	0.07719	0.004467	8.254e-67	+	101726	0	101726	1	IVNT	Neale-B_UKBB_EUR_2017
rs10851907	rs10851907	chr15:78915864	chr15:78623522	A	G	rs8040868	chr15:78911181	chr15:78618839	C	T	1	0.83344	0.94124	Pack years of smoking preview only	EFO_0004318;EFO_0006526	Neale B	UKBB	European	2017	0.07031	0.004453	4.193e-56	+	101726	0	101726	1	IVNT	Neale-B_UKBB_EUR_2017
rs10851907	rs10851907	chr15:78915864	chr15:78623522	A	G	rs8040868	chr15:78911181	chr15:78618839	C	T	1	0.83344	0.94124	Time from waking to first cigarette	EFO_0004318	Neale B	UKBB	European	2017	-0.08782	0.01096	1.147e-15	-	23265	0	23265	1	IVNT	Neale-B_UKBB_EUR_2017
rs10851907	rs10851907	chr15:78915864	chr15:78623522	A	G	rs8040868	chr15:78911181	chr15:78618839	C	T	1	0.83344	0.94124	Cigarettes per day	EFO_0006525	TAG	20418890	European	2010	0.6711	0.1222	4.029e-08	+	38181	0	38181	13	cigarettes/day	TAG_CPD_EUR_2010
