# Supplementary material for: Genome-wide analysis of dental caries and periodontitis combining clinical and self-reported data
Source: Nat Commun. 2019 Jun 24;10:2773. doi: 10.1038/s41467-019-10630-1 (PMC6591304; doi:10.1038/s41467-019-10630-1)
Supplement: Supplementary file 7 — Supplementary Dataset 4 [file 41467_2019_10630_MOESM7_ESM.zip › rs6495046_PhenoScanner_GWAS.tsv]

snp	ref_rsid	ref_hg19_coordinates	ref_hg38_coordinates	ref_a1	ref_a2	rsid	hg19_coordinates	hg38_coordinates	a1	a2	proxy	r2	dprime	trait	efo	study	pmid	ancestry	year	beta	se	p	direction	n	n_cases	n_controls	n_studies	unit	dataset
rs6495046	rs6495046	chr15:73353175	chr15:73060834	C	G	rs6495046	chr15:73353175	chr15:73060834	C	G	0	1	1	Leg fat percentage right	NCIT_C139218	Neale B	UKBB	European	2017	-0.008927	0.001612	3.036e-08	-	331296	0	331296	1	IVNT	Neale-B_UKBB_EUR_2017
rs6495046	rs6495046	chr15:73353175	chr15:73060834	C	G	rs6495046	chr15:73353175	chr15:73060834	C	G	0	1	1	Pulse rate	NCIT_C49676	Neale B	UKBB	European	2017	-0.01659	0.002622	2.53e-10	-	317756	0	317756	1	IVNT	Neale-B_UKBB_EUR_2017
rs6495046	rs6495046	chr15:73353175	chr15:73060834	C	G	rs6495045	chr15:73353124	chr15:73060783	G	A	1	1	1	Leg fat percentage right	NCIT_C139218	Neale B	UKBB	European	2017	-0.008918	0.001612	3.142e-08	-	331296	0	331296	1	IVNT	Neale-B_UKBB_EUR_2017
rs6495046	rs6495046	chr15:73353175	chr15:73060834	C	G	rs6495045	chr15:73353124	chr15:73060783	G	A	1	1	1	Pulse rate	NCIT_C49676	Neale B	UKBB	European	2017	-0.01653	0.002622	2.901e-10	-	317756	0	317756	1	IVNT	Neale-B_UKBB_EUR_2017
rs6495046	rs6495046	chr15:73353175	chr15:73060834	C	G	rs6495051	chr15:73385183	chr15:73092842	A	G	1	0.98291	0.99569	Leg fat percentage left	NCIT_C139218	Neale B	UKBB	European	2017	-0.009014	0.001598	1.71e-08	-	331278	0	331278	1	IVNT	Neale-B_UKBB_EUR_2017
rs6495046	rs6495046	chr15:73353175	chr15:73060834	C	G	rs6495051	chr15:73385183	chr15:73092842	A	G	1	0.98291	0.99569	Leg fat percentage right	NCIT_C139218	Neale B	UKBB	European	2017	-0.009424	0.001619	5.849e-09	-	331296	0	331296	1	IVNT	Neale-B_UKBB_EUR_2017
rs6495046	rs6495046	chr15:73353175	chr15:73060834	C	G	rs6495051	chr15:73385183	chr15:73092842	A	G	1	0.98291	0.99569	Pulse rate	NCIT_C49676	Neale B	UKBB	European	2017	-0.01766	0.002634	2.013e-11	-	317756	0	317756	1	IVNT	Neale-B_UKBB_EUR_2017
rs6495046	rs6495046	chr15:73353175	chr15:73060834	C	G	rs6495053	chr15:73396760	chr15:73104419	G	A	1	0.98291	0.99569	Leg fat percentage left	NCIT_C139218	Neale B	UKBB	European	2017	-0.009067	0.001598	1.404e-08	-	331278	0	331278	1	IVNT	Neale-B_UKBB_EUR_2017
rs6495046	rs6495046	chr15:73353175	chr15:73060834	C	G	rs6495053	chr15:73396760	chr15:73104419	G	A	1	0.98291	0.99569	Leg fat percentage right	NCIT_C139218	Neale B	UKBB	European	2017	-0.009488	0.001619	4.584e-09	-	331296	0	331296	1	IVNT	Neale-B_UKBB_EUR_2017
rs6495046	rs6495046	chr15:73353175	chr15:73060834	C	G	rs6495053	chr15:73396760	chr15:73104419	G	A	1	0.98291	0.99569	Pulse rate	NCIT_C49676	Neale B	UKBB	European	2017	-0.01769	0.002634	1.854e-11	-	317756	0	317756	1	IVNT	Neale-B_UKBB_EUR_2017
rs6495046	rs6495046	chr15:73353175	chr15:73060834	C	G	rs4777585	chr15:73375847	chr15:73083506	A	G	1	0.97867	0.99567	Leg fat percentage left	NCIT_C139218	Neale B	UKBB	European	2017	-0.009095	0.001599	1.287e-08	-	331278	0	331278	1	IVNT	Neale-B_UKBB_EUR_2017
rs6495046	rs6495046	chr15:73353175	chr15:73060834	C	G	rs4777585	chr15:73375847	chr15:73083506	A	G	1	0.97867	0.99567	Leg fat percentage right	NCIT_C139218	Neale B	UKBB	European	2017	-0.009487	0.00162	4.686e-09	-	331296	0	331296	1	IVNT	Neale-B_UKBB_EUR_2017
rs6495046	rs6495046	chr15:73353175	chr15:73060834	C	G	rs4777585	chr15:73375847	chr15:73083506	A	G	1	0.97867	0.99567	Pulse rate	NCIT_C49676	Neale B	UKBB	European	2017	-0.01789	0.002635	1.124e-11	-	317756	0	317756	1	IVNT	Neale-B_UKBB_EUR_2017
rs6495046	rs6495046	chr15:73353175	chr15:73060834	C	G	rs6495050	chr15:73376706	chr15:73084365	A	G	1	0.97867	0.99567	Leg fat percentage left	NCIT_C139218	Neale B	UKBB	European	2017	-0.009094	0.001599	1.289e-08	-	331278	0	331278	1	IVNT	Neale-B_UKBB_EUR_2017
rs6495046	rs6495046	chr15:73353175	chr15:73060834	C	G	rs6495050	chr15:73376706	chr15:73084365	A	G	1	0.97867	0.99567	Leg fat percentage right	NCIT_C139218	Neale B	UKBB	European	2017	-0.009488	0.001619	4.673e-09	-	331296	0	331296	1	IVNT	Neale-B_UKBB_EUR_2017
rs6495046	rs6495046	chr15:73353175	chr15:73060834	C	G	rs6495050	chr15:73376706	chr15:73084365	A	G	1	0.97867	0.99567	Pulse rate	NCIT_C49676	Neale B	UKBB	European	2017	-0.01788	0.002635	1.153e-11	-	317756	0	317756	1	IVNT	Neale-B_UKBB_EUR_2017
rs6495046	rs6495046	chr15:73353175	chr15:73060834	C	G	rs6495052	chr15:73395659	chr15:73103318	A	G	1	0.97867	0.99567	Leg fat percentage left	NCIT_C139218	Neale B	UKBB	European	2017	-0.009079	0.001598	1.348e-08	-	331278	0	331278	1	IVNT	Neale-B_UKBB_EUR_2017
rs6495046	rs6495046	chr15:73353175	chr15:73060834	C	G	rs6495052	chr15:73395659	chr15:73103318	A	G	1	0.97867	0.99567	Leg fat percentage right	NCIT_C139218	Neale B	UKBB	European	2017	-0.009499	0.001619	4.421e-09	-	331296	0	331296	1	IVNT	Neale-B_UKBB_EUR_2017
rs6495046	rs6495046	chr15:73353175	chr15:73060834	C	G	rs6495052	chr15:73395659	chr15:73103318	A	G	1	0.97867	0.99567	Pulse rate	NCIT_C49676	Neale B	UKBB	European	2017	-0.01762	0.002634	2.229e-11	-	317756	0	317756	1	IVNT	Neale-B_UKBB_EUR_2017
rs6495046	rs6495046	chr15:73353175	chr15:73060834	C	G	rs4777587	chr15:73398727	chr15:73106386	T	A	1	0.97867	0.99567	Leg fat percentage left	NCIT_C139218	Neale B	UKBB	European	2017	-0.009145	0.001599	1.065e-08	-	331278	0	331278	1	IVNT	Neale-B_UKBB_EUR_2017
rs6495046	rs6495046	chr15:73353175	chr15:73060834	C	G	rs4777587	chr15:73398727	chr15:73106386	T	A	1	0.97867	0.99567	Leg fat percentage right	NCIT_C139218	Neale B	UKBB	European	2017	-0.009541	0.001619	3.822e-09	-	331296	0	331296	1	IVNT	Neale-B_UKBB_EUR_2017
rs6495046	rs6495046	chr15:73353175	chr15:73060834	C	G	rs4777587	chr15:73398727	chr15:73106386	T	A	1	0.97867	0.99567	Pulse rate	NCIT_C49676	Neale B	UKBB	European	2017	-0.01774	0.002635	1.691e-11	-	317756	0	317756	1	IVNT	Neale-B_UKBB_EUR_2017
rs6495046	rs6495046	chr15:73353175	chr15:73060834	C	G	rs4777588	chr15:73400821	chr15:73108480	C	T	1	0.97867	0.99567	Leg fat percentage left	NCIT_C139218	Neale B	UKBB	European	2017	-0.009063	0.001598	1.415e-08	-	331278	0	331278	1	IVNT	Neale-B_UKBB_EUR_2017
rs6495046	rs6495046	chr15:73353175	chr15:73060834	C	G	rs4777588	chr15:73400821	chr15:73108480	C	T	1	0.97867	0.99567	Leg fat percentage right	NCIT_C139218	Neale B	UKBB	European	2017	-0.009476	0.001618	4.768e-09	-	331296	0	331296	1	IVNT	Neale-B_UKBB_EUR_2017
rs6495046	rs6495046	chr15:73353175	chr15:73060834	C	G	rs4777588	chr15:73400821	chr15:73108480	C	T	1	0.97867	0.99567	Pulse rate	NCIT_C49676	Neale B	UKBB	European	2017	-0.01759	0.002634	2.43e-11	-	317756	0	317756	1	IVNT	Neale-B_UKBB_EUR_2017
rs6495046	rs6495046	chr15:73353175	chr15:73060834	C	G	rs7495084	chr15:73401777	chr15:73109436	T	G	1	0.97867	0.99567	Leg fat percentage left	NCIT_C139218	Neale B	UKBB	European	2017	-0.009073	0.001598	1.369e-08	-	331278	0	331278	1	IVNT	Neale-B_UKBB_EUR_2017
rs6495046	rs6495046	chr15:73353175	chr15:73060834	C	G	rs7495084	chr15:73401777	chr15:73109436	T	G	1	0.97867	0.99567	Leg fat percentage right	NCIT_C139218	Neale B	UKBB	European	2017	-0.009482	0.001619	4.695e-09	-	331296	0	331296	1	IVNT	Neale-B_UKBB_EUR_2017
rs6495046	rs6495046	chr15:73353175	chr15:73060834	C	G	rs7495084	chr15:73401777	chr15:73109436	T	G	1	0.97867	0.99567	Pulse rate	NCIT_C49676	Neale B	UKBB	European	2017	-0.01758	0.002634	2.465e-11	-	317756	0	317756	1	IVNT	Neale-B_UKBB_EUR_2017
rs6495046	rs6495046	chr15:73353175	chr15:73060834	C	G	rs11856537	chr15:73401469	chr15:73109128	G	T	1	0.97445	0.99566	Leg fat percentage left	NCIT_C139218	Neale B	UKBB	European	2017	-0.009069	0.001598	1.384e-08	-	331278	0	331278	1	IVNT	Neale-B_UKBB_EUR_2017
rs6495046	rs6495046	chr15:73353175	chr15:73060834	C	G	rs11856537	chr15:73401469	chr15:73109128	G	T	1	0.97445	0.99566	Leg fat percentage right	NCIT_C139218	Neale B	UKBB	European	2017	-0.009489	0.001618	4.556e-09	-	331296	0	331296	1	IVNT	Neale-B_UKBB_EUR_2017
rs6495046	rs6495046	chr15:73353175	chr15:73060834	C	G	rs11856537	chr15:73401469	chr15:73109128	G	T	1	0.97445	0.99566	Pulse rate	NCIT_C49676	Neale B	UKBB	European	2017	-0.01758	0.002634	2.488e-11	-	317756	0	317756	1	IVNT	Neale-B_UKBB_EUR_2017
rs6495046	rs6495046	chr15:73353175	chr15:73060834	C	G	rs6416503	chr15:73387317	chr15:73094976	T	C	1	0.97441	0.99137	Leg fat percentage left	NCIT_C139218	Neale B	UKBB	European	2017	-0.009036	0.001598	1.578e-08	-	331278	0	331278	1	IVNT	Neale-B_UKBB_EUR_2017
rs6495046	rs6495046	chr15:73353175	chr15:73060834	C	G	rs6416503	chr15:73387317	chr15:73094976	T	C	1	0.97441	0.99137	Leg fat percentage right	NCIT_C139218	Neale B	UKBB	European	2017	-0.009437	0.001619	5.589e-09	-	331296	0	331296	1	IVNT	Neale-B_UKBB_EUR_2017
rs6495046	rs6495046	chr15:73353175	chr15:73060834	C	G	rs6416503	chr15:73387317	chr15:73094976	T	C	1	0.97441	0.99137	Pulse rate	NCIT_C49676	Neale B	UKBB	European	2017	-0.01789	0.002635	1.133e-11	-	317756	0	317756	1	IVNT	Neale-B_UKBB_EUR_2017
rs6495046	rs6495046	chr15:73353175	chr15:73060834	C	G	rs6495058	chr15:73424979	chr15:73132638	T	C	1	0.96173	0.98702	Leg fat percentage left	NCIT_C139218	Neale B	UKBB	European	2017	-0.009223	0.001601	8.372e-09	-	331278	0	331278	1	IVNT	Neale-B_UKBB_EUR_2017
rs6495046	rs6495046	chr15:73353175	chr15:73060834	C	G	rs6495058	chr15:73424979	chr15:73132638	T	C	1	0.96173	0.98702	Leg fat percentage right	NCIT_C139218	Neale B	UKBB	European	2017	-0.00965	0.001621	2.663e-09	-	331296	0	331296	1	IVNT	Neale-B_UKBB_EUR_2017
rs6495046	rs6495046	chr15:73353175	chr15:73060834	C	G	rs6495058	chr15:73424979	chr15:73132638	T	C	1	0.96173	0.98702	Pulse rate	NCIT_C49676	Neale B	UKBB	European	2017	-0.01821	0.002639	5.201e-12	-	317756	0	317756	1	IVNT	Neale-B_UKBB_EUR_2017
rs6495046	rs6495046	chr15:73353175	chr15:73060834	C	G	rs4777592	chr15:73434656	chr15:73142315	A	C	1	0.95754	0.98699	Leg fat percentage left	NCIT_C139218	Neale B	UKBB	European	2017	-0.009109	0.001601	1.277e-08	-	331278	0	331278	1	IVNT	Neale-B_UKBB_EUR_2017
rs6495046	rs6495046	chr15:73353175	chr15:73060834	C	G	rs4777592	chr15:73434656	chr15:73142315	A	C	1	0.95754	0.98699	Leg fat percentage right	NCIT_C139218	Neale B	UKBB	European	2017	-0.009542	0.001622	4.012e-09	-	331296	0	331296	1	IVNT	Neale-B_UKBB_EUR_2017
rs6495046	rs6495046	chr15:73353175	chr15:73060834	C	G	rs4777592	chr15:73434656	chr15:73142315	A	C	1	0.95754	0.98699	Pulse rate	NCIT_C49676	Neale B	UKBB	European	2017	-0.01848	0.002639	2.52e-12	-	317756	0	317756	1	IVNT	Neale-B_UKBB_EUR_2017
rs6495046	rs6495046	chr15:73353175	chr15:73060834	C	G	rs1564347	chr15:73438848	chr15:73146507	T	G	1	0.95334	0.9827	Leg fat percentage left	NCIT_C139218	Neale B	UKBB	European	2017	-0.009252	0.001601	7.586e-09	-	331278	0	331278	1	IVNT	Neale-B_UKBB_EUR_2017
rs6495046	rs6495046	chr15:73353175	chr15:73060834	C	G	rs1564347	chr15:73438848	chr15:73146507	T	G	1	0.95334	0.9827	Leg fat percentage right	NCIT_C139218	Neale B	UKBB	European	2017	-0.009636	0.001622	2.831e-09	-	331296	0	331296	1	IVNT	Neale-B_UKBB_EUR_2017
rs6495046	rs6495046	chr15:73353175	chr15:73060834	C	G	rs1564347	chr15:73438848	chr15:73146507	T	G	1	0.95334	0.9827	Pulse rate	NCIT_C49676	Neale B	UKBB	European	2017	-0.01845	0.002639	2.76e-12	-	317756	0	317756	1	IVNT	Neale-B_UKBB_EUR_2017
rs6495046	rs6495046	chr15:73353175	chr15:73060834	C	G	rs7168555	chr15:73407802	chr15:73115461	T	C	1	0.93335	0.98693	Pulse rate	NCIT_C49676	Neale B	UKBB	European	2017	-0.01453	0.00261	2.588e-08	-	317756	0	317756	1	IVNT	Neale-B_UKBB_EUR_2017
rs6495046	rs6495046	chr15:73353175	chr15:73060834	C	G	rs4776623	chr15:73354840	chr15:73062499	C	T	1	0.9291	0.9826	Leg fat percentage left	NCIT_C139218	Neale B	UKBB	European	2017	-0.00891	0.001593	2.247e-08	-	331278	0	331278	1	IVNT	Neale-B_UKBB_EUR_2017
rs6495046	rs6495046	chr15:73353175	chr15:73060834	C	G	rs4776623	chr15:73354840	chr15:73062499	C	T	1	0.9291	0.9826	Leg fat percentage right	NCIT_C139218	Neale B	UKBB	European	2017	-0.009361	0.001614	6.609e-09	-	331296	0	331296	1	IVNT	Neale-B_UKBB_EUR_2017
rs6495046	rs6495046	chr15:73353175	chr15:73060834	C	G	rs4776623	chr15:73354840	chr15:73062499	C	T	1	0.9291	0.9826	Pulse rate	NCIT_C49676	Neale B	UKBB	European	2017	-0.0175	0.002626	2.709e-11	-	317756	0	317756	1	IVNT	Neale-B_UKBB_EUR_2017
rs6495046	rs6495046	chr15:73353175	chr15:73060834	C	G	rs7184025	chr15:73392760	chr15:73100419	G	C	1	0.92512	0.98257	Leg fat percentage left	NCIT_C139218	Neale B	UKBB	European	2017	-0.008991	0.001593	1.654e-08	-	331278	0	331278	1	IVNT	Neale-B_UKBB_EUR_2017
rs6495046	rs6495046	chr15:73353175	chr15:73060834	C	G	rs7184025	chr15:73392760	chr15:73100419	G	C	1	0.92512	0.98257	Leg fat percentage right	NCIT_C139218	Neale B	UKBB	European	2017	-0.009437	0.001613	4.923e-09	-	331296	0	331296	1	IVNT	Neale-B_UKBB_EUR_2017
rs6495046	rs6495046	chr15:73353175	chr15:73060834	C	G	rs7184025	chr15:73392760	chr15:73100419	G	C	1	0.92512	0.98257	Pulse rate	NCIT_C49676	Neale B	UKBB	European	2017	-0.0178	0.002625	1.205e-11	-	317756	0	317756	1	IVNT	Neale-B_UKBB_EUR_2017
rs6495046	rs6495046	chr15:73353175	chr15:73060834	C	G	rs6495057	chr15:73421239	chr15:73128898	T	C	1	0.913	0.97818	Leg fat percentage left	NCIT_C139218	Neale B	UKBB	European	2017	-0.009061	0.001593	1.288e-08	-	331278	0	331278	1	IVNT	Neale-B_UKBB_EUR_2017
rs6495046	rs6495046	chr15:73353175	chr15:73060834	C	G	rs6495057	chr15:73421239	chr15:73128898	T	C	1	0.913	0.97818	Leg fat percentage right	NCIT_C139218	Neale B	UKBB	European	2017	-0.009528	0.001613	3.52e-09	-	331296	0	331296	1	IVNT	Neale-B_UKBB_EUR_2017
rs6495046	rs6495046	chr15:73353175	chr15:73060834	C	G	rs6495057	chr15:73421239	chr15:73128898	T	C	1	0.913	0.97818	Pulse rate	NCIT_C49676	Neale B	UKBB	European	2017	-0.01775	0.002626	1.383e-11	-	317756	0	317756	1	IVNT	Neale-B_UKBB_EUR_2017
rs6495046	rs6495046	chr15:73353175	chr15:73060834	C	G	rs12595434	chr15:73343236	chr15:73050895	C	G	1	0.88383	0.9482	Leg fat percentage left	NCIT_C139218	Neale B	UKBB	European	2017	-0.008783	0.001597	3.8e-08	-	331278	0	331278	1	IVNT	Neale-B_UKBB_EUR_2017
rs6495046	rs6495046	chr15:73353175	chr15:73060834	C	G	rs12595434	chr15:73343236	chr15:73050895	C	G	1	0.88383	0.9482	Leg fat percentage right	NCIT_C139218	Neale B	UKBB	European	2017	-0.009207	0.001617	1.251e-08	-	331296	0	331296	1	IVNT	Neale-B_UKBB_EUR_2017
rs6495046	rs6495046	chr15:73353175	chr15:73060834	C	G	rs12595434	chr15:73343236	chr15:73050895	C	G	1	0.88383	0.9482	Pulse rate	NCIT_C49676	Neale B	UKBB	European	2017	-0.01773	0.002632	1.648e-11	-	317756	0	317756	1	IVNT	Neale-B_UKBB_EUR_2017
rs6495046	rs6495046	chr15:73353175	chr15:73060834	C	G	rs11072407	chr15:73533057	chr15:73240716	A	C	1	0.87533	0.9396	Pulse rate	NCIT_C49676	Neale B	UKBB	European	2017	-0.02014	0.002632	1.999e-14	-	317756	0	317756	1	IVNT	Neale-B_UKBB_EUR_2017
rs6495046	rs6495046	chr15:73353175	chr15:73060834	C	G	rs11636981	chr15:73466694	chr15:73174353	T	G	1	0.87137	0.9354	Pulse rate	NCIT_C49676	Neale B	UKBB	European	2017	-0.02024	0.002634	1.551e-14	-	317756	0	317756	1	IVNT	Neale-B_UKBB_EUR_2017
rs6495046	rs6495046	chr15:73353175	chr15:73060834	C	G	rs1382782	chr15:73475890	chr15:73183549	G	A	1	0.87137	0.9354	Leg fat percentage right	NCIT_C139218	Neale B	UKBB	European	2017	-0.008851	0.001619	4.62e-08	-	331296	0	331296	1	IVNT	Neale-B_UKBB_EUR_2017
rs6495046	rs6495046	chr15:73353175	chr15:73060834	C	G	rs1382782	chr15:73475890	chr15:73183549	G	A	1	0.87137	0.9354	Pulse rate	NCIT_C49676	Neale B	UKBB	European	2017	-0.0208	0.002635	2.902e-15	-	317756	0	317756	1	IVNT	Neale-B_UKBB_EUR_2017
rs6495046	rs6495046	chr15:73353175	chr15:73060834	C	G	rs36072085	chr15:73495664	chr15:73203323	G	T	1	0.87137	0.9354	Pulse rate	NCIT_C49676	Neale B	UKBB	European	2017	-0.02007	0.002631	2.397e-14	-	317756	0	317756	1	IVNT	Neale-B_UKBB_EUR_2017
rs6495046	rs6495046	chr15:73353175	chr15:73060834	C	G	rs35348961	chr15:73552293	chr15:73259952	A	G	1	0.87137	0.9354	Pulse rate	NCIT_C49676	Neale B	UKBB	European	2017	-0.02004	0.002632	2.65e-14	-	317756	0	317756	1	IVNT	Neale-B_UKBB_EUR_2017
rs6495046	rs6495046	chr15:73353175	chr15:73060834	C	G	rs3784795	chr15:73565157	chr15:73272816	T	A	1	0.87137	0.9354	Pulse rate	NCIT_C49676	Neale B	UKBB	European	2017	-0.01959	0.002647	1.373e-13	-	317756	0	317756	1	IVNT	Neale-B_UKBB_EUR_2017
rs6495046	rs6495046	chr15:73353175	chr15:73060834	C	G	rs16957683	chr15:73498844	chr15:73206503	A	C	1	0.87125	0.9394	Pulse rate	NCIT_C49676	Neale B	UKBB	European	2017	-0.02071	0.002634	3.749e-15	-	317756	0	317756	1	IVNT	Neale-B_UKBB_EUR_2017
rs6495046	rs6495046	chr15:73353175	chr15:73060834	C	G	rs59628124	chr15:73499144	chr15:73206803	A	C	1	0.87125	0.9394	Pulse rate	NCIT_C49676	Neale B	UKBB	European	2017	-0.02071	0.002634	3.805e-15	-	317756	0	317756	1	IVNT	Neale-B_UKBB_EUR_2017
rs6495046	rs6495046	chr15:73353175	chr15:73060834	C	G	rs11634045	chr15:73500618	chr15:73208277	G	A	1	0.87125	0.9394	Leg fat percentage right	NCIT_C139218	Neale B	UKBB	European	2017	-0.008868	0.00162	4.414e-08	-	331296	0	331296	1	IVNT	Neale-B_UKBB_EUR_2017
rs6495046	rs6495046	chr15:73353175	chr15:73060834	C	G	rs11634045	chr15:73500618	chr15:73208277	G	A	1	0.87125	0.9394	Pulse rate	NCIT_C49676	Neale B	UKBB	European	2017	-0.0208	0.002636	2.952e-15	-	317756	0	317756	1	IVNT	Neale-B_UKBB_EUR_2017
rs6495046	rs6495046	chr15:73353175	chr15:73060834	C	G	rs35391014	chr15:73521596	chr15:73229255	A	G	1	0.87125	0.9394	Leg fat percentage right	NCIT_C139218	Neale B	UKBB	European	2017	-0.008851	0.001619	4.608e-08	-	331296	0	331296	1	IVNT	Neale-B_UKBB_EUR_2017
rs6495046	rs6495046	chr15:73353175	chr15:73060834	C	G	rs35391014	chr15:73521596	chr15:73229255	A	G	1	0.87125	0.9394	Pulse rate	NCIT_C49676	Neale B	UKBB	European	2017	-0.02076	0.002634	3.32e-15	-	317756	0	317756	1	IVNT	Neale-B_UKBB_EUR_2017
rs6495046	rs6495046	chr15:73353175	chr15:73060834	C	G	rs2415145	chr15:73540362	chr15:73248021	A	G	1	0.87125	0.9394	Leg fat percentage right	NCIT_C139218	Neale B	UKBB	European	2017	-0.008829	0.001619	4.965e-08	-	331296	0	331296	1	IVNT	Neale-B_UKBB_EUR_2017
rs6495046	rs6495046	chr15:73353175	chr15:73060834	C	G	rs2415145	chr15:73540362	chr15:73248021	A	G	1	0.87125	0.9394	Pulse rate	NCIT_C49676	Neale B	UKBB	European	2017	-0.02075	0.002634	3.39e-15	-	317756	0	317756	1	IVNT	Neale-B_UKBB_EUR_2017
rs6495046	rs6495046	chr15:73353175	chr15:73060834	C	G	rs2415146	chr15:73543622	chr15:73251281	T	C	1	0.87125	0.9394	Pulse rate	NCIT_C49676	Neale B	UKBB	European	2017	-0.02064	0.002634	4.665e-15	-	317756	0	317756	1	IVNT	Neale-B_UKBB_EUR_2017
rs6495046	rs6495046	chr15:73353175	chr15:73060834	C	G	rs35608416	chr15:73554451	chr15:73262110	C	T	1	0.86743	0.9313	Pulse rate	NCIT_C49676	Neale B	UKBB	European	2017	-0.02009	0.002632	2.274e-14	-	317756	0	317756	1	IVNT	Neale-B_UKBB_EUR_2017
rs6495046	rs6495046	chr15:73353175	chr15:73060834	C	G	rs11072411	chr15:73578528	chr15:73286187	C	T	1	0.86743	0.9313	Pulse rate	NCIT_C49676	Neale B	UKBB	European	2017	-0.02004	0.002635	2.817e-14	-	317756	0	317756	1	IVNT	Neale-B_UKBB_EUR_2017
rs6495046	rs6495046	chr15:73353175	chr15:73060834	C	G	rs12442755	chr15:73591223	chr15:73298882	T	G	1	0.86743	0.9313	Leg fat percentage right	NCIT_C139218	Neale B	UKBB	European	2017	-0.008955	0.001629	3.879e-08	-	331296	0	331296	1	IVNT	Neale-B_UKBB_EUR_2017
rs6495046	rs6495046	chr15:73353175	chr15:73060834	C	G	rs12442755	chr15:73591223	chr15:73298882	T	G	1	0.86743	0.9313	Pulse rate	NCIT_C49676	Neale B	UKBB	European	2017	-0.01975	0.00265	9.314e-14	-	317756	0	317756	1	IVNT	Neale-B_UKBB_EUR_2017
rs6495046	rs6495046	chr15:73353175	chr15:73060834	C	G	rs12594776	chr15:73490403	chr15:73198062	G	A	1	0.8673	0.9353	Pulse rate	NCIT_C49676	Neale B	UKBB	European	2017	-0.02054	0.002635	6.403e-15	-	317756	0	317756	1	IVNT	Neale-B_UKBB_EUR_2017
rs6495046	rs6495046	chr15:73353175	chr15:73060834	C	G	rs2061890	chr15:73502055	chr15:73209714	A	G	1	0.8673	0.9353	Leg fat percentage right	NCIT_C139218	Neale B	UKBB	European	2017	-0.008835	0.001619	4.824e-08	-	331296	0	331296	1	IVNT	Neale-B_UKBB_EUR_2017
rs6495046	rs6495046	chr15:73353175	chr15:73060834	C	G	rs2061890	chr15:73502055	chr15:73209714	A	G	1	0.8673	0.9353	Pulse rate	NCIT_C49676	Neale B	UKBB	European	2017	-0.02073	0.002634	3.483e-15	-	317756	0	317756	1	IVNT	Neale-B_UKBB_EUR_2017
rs6495046	rs6495046	chr15:73353175	chr15:73060834	C	G	rs1017808	chr15:73525613	chr15:73233272	G	A	1	0.8673	0.9353	Leg fat percentage right	NCIT_C139218	Neale B	UKBB	European	2017	-0.008861	0.00162	4.524e-08	-	331296	0	331296	1	IVNT	Neale-B_UKBB_EUR_2017
rs6495046	rs6495046	chr15:73353175	chr15:73060834	C	G	rs1017808	chr15:73525613	chr15:73233272	G	A	1	0.8673	0.9353	Pulse rate	NCIT_C49676	Neale B	UKBB	European	2017	-0.02079	0.002636	3.075e-15	-	317756	0	317756	1	IVNT	Neale-B_UKBB_EUR_2017
rs6495046	rs6495046	chr15:73353175	chr15:73060834	C	G	rs11072408	chr15:73551811	chr15:73259470	C	T	1	0.8673	0.9353	Pulse rate	NCIT_C49676	Neale B	UKBB	European	2017	-0.01997	0.002632	3.219e-14	-	317756	0	317756	1	IVNT	Neale-B_UKBB_EUR_2017
rs6495046	rs6495046	chr15:73353175	chr15:73060834	C	G	rs12439852	chr15:73568429	chr15:73276088	C	T	1	0.8673	0.9353	Pulse rate	NCIT_C49676	Neale B	UKBB	European	2017	-0.01956	0.002647	1.482e-13	-	317756	0	317756	1	IVNT	Neale-B_UKBB_EUR_2017
rs6495046	rs6495046	chr15:73353175	chr15:73060834	C	G	rs12901272	chr15:73557152	chr15:73264811	C	T	1	0.86352	0.9312	Pulse rate	NCIT_C49676	Neale B	UKBB	European	2017	-0.02013	0.002632	2.063e-14	-	317756	0	317756	1	IVNT	Neale-B_UKBB_EUR_2017
rs6495046	rs6495046	chr15:73353175	chr15:73060834	C	G	rs11072412	chr15:73582644	chr15:73290303	T	C	1	0.86338	0.9311	Leg fat percentage right	NCIT_C139218	Neale B	UKBB	European	2017	-0.008961	0.001631	3.901e-08	-	331296	0	331296	1	IVNT	Neale-B_UKBB_EUR_2017
rs6495046	rs6495046	chr15:73353175	chr15:73060834	C	G	rs11072412	chr15:73582644	chr15:73290303	T	C	1	0.86338	0.9311	Pulse rate	NCIT_C49676	Neale B	UKBB	European	2017	-0.02016	0.002653	2.95e-14	-	317756	0	317756	1	IVNT	Neale-B_UKBB_EUR_2017
