# Supplementary material for: Genome-wide analysis of dental caries and periodontitis combining clinical and self-reported data
Source: Nat Commun. 2019 Jun 24;10:2773. doi: 10.1038/s41467-019-10630-1 (PMC6591304; doi:10.1038/s41467-019-10630-1)
Supplement: Supplementary file 7 — Supplementary Dataset 4 [file 41467_2019_10630_MOESM7_ESM.zip › rs72748935_PhenoScanner_GWAS.tsv]

snp	ref_rsid	ref_hg19_coordinates	ref_hg38_coordinates	ref_a1	ref_a2	rsid	hg19_coordinates	hg38_coordinates	a1	a2	proxy	r2	dprime	trait	efo	study	pmid	ancestry	year	beta	se	p	direction	n	n_cases	n_controls	n_studies	unit	dataset
rs72748935	rs72748935	chr15:63639416	chr15:63347217	C	T	rs72748935	chr15:63639416	chr15:63347217	C	T	0	1	1	Mouth or teeth dental problems: dentures	NCIT_C99885;NCIT_C102044	Neale B	UKBB	European	2017	0.007625	0.0009197	1.128e-16	+	336138	56894	279244	1	-	Neale-B_UKBB_EUR_2017
rs72748935	rs72748935	chr15:63639416	chr15:63347217	C	T	rs67020211	chr15:63639644	chr15:63347445	G	T	1	0.98363	0.99178	Mouth or teeth dental problems: dentures	NCIT_C99885;NCIT_C102044	Neale B	UKBB	European	2017	0.007561	0.0009187	1.874e-16	+	336138	56894	279244	1	-	Neale-B_UKBB_EUR_2017
rs72748935	rs72748935	chr15:63639416	chr15:63347217	C	T	rs2270764	chr15:63639016	chr15:63346817	G	A	1	0.88576	0.99126	Mouth or teeth dental problems: dentures	NCIT_C99885;NCIT_C102044	Neale B	UKBB	European	2017	0.007695	0.0009369	2.157e-16	+	336138	56894	279244	1	-	Neale-B_UKBB_EUR_2017
