# Supplementary material for: Genome-wide analysis of dental caries and periodontitis combining clinical and self-reported data
Source: Nat Commun. 2019 Jun 24;10:2773. doi: 10.1038/s41467-019-10630-1 (PMC6591304; doi:10.1038/s41467-019-10630-1)
Supplement: Supplementary file 7 — Supplementary Dataset 4 [file 41467_2019_10630_MOESM7_ESM.zip › rs149467613_PhenoScanner_GWAS.tsv]

snp	ref_rsid	ref_hg19_coordinates	ref_hg38_coordinates	ref_a1	ref_a2	rsid	hg19_coordinates	hg38_coordinates	a1	a2	proxy	r2	dprime	trait	efo	study	pmid	ancestry	year	beta	se	p	direction	n	n_cases	n_controls	n_studies	unit	dataset
rs149467613	rs149467613	chr11:72943483	chr11:73232438	A	G	rs149467613	chr11:72943483	chr11:73232438	A	G	0	1	1	Basophil count	EFO_0004586	Astle W	27863252	European	2016	0.09058	0.008413	4.964e-27	+	173480	0	173480	2	-	Astle-W_Blood-Cell-Traits_EUR_2016
rs149467613	rs149467613	chr11:72943483	chr11:73232438	A	G	rs149467613	chr11:72943483	chr11:73232438	A	G	0	1	1	Basophil percentage of granulocytes	EFO_0004586	Astle W	27863252	European	2016	0.08437	0.008429	1.384e-23	+	173480	0	173480	2	-	Astle-W_Blood-Cell-Traits_EUR_2016
rs149467613	rs149467613	chr11:72943483	chr11:73232438	A	G	rs149467613	chr11:72943483	chr11:73232438	A	G	0	1	1	Basophil percentage of white cells	EFO_0004586	Astle W	27863252	European	2016	0.08729	0.008354	1.477e-25	+	173480	0	173480	2	-	Astle-W_Blood-Cell-Traits_EUR_2016
rs149467613	rs149467613	chr11:72943483	chr11:73232438	A	G	rs149467613	chr11:72943483	chr11:73232438	A	G	0	1	1	White blood cell count basophil	EFO_0005090	Astle W	27863252	European	2016	0.09058	0.008413	5e-27	+	-	-	-	-	unit increase	NHGRI-EBI_GWAS_Catalog
rs149467613	rs149467613	chr11:72943483	chr11:73232438	A	G	rs74472890	chr11:72946279	chr11:73235234	C	T	1	0.97814	1	Basophil count	EFO_0004586	Astle W	27863252	European	2016	0.08603	0.008044	1.074e-26	+	173480	0	173480	2	-	Astle-W_Blood-Cell-Traits_EUR_2016
rs149467613	rs149467613	chr11:72943483	chr11:73232438	A	G	rs74472890	chr11:72946279	chr11:73235234	C	T	1	0.97814	1	Basophil percentage of granulocytes	EFO_0004586	Astle W	27863252	European	2016	0.08058	0.008058	1.536e-23	+	173480	0	173480	2	-	Astle-W_Blood-Cell-Traits_EUR_2016
rs149467613	rs149467613	chr11:72943483	chr11:73232438	A	G	rs74472890	chr11:72946279	chr11:73235234	C	T	1	0.97814	1	Basophil percentage of white cells	EFO_0004586	Astle W	27863252	European	2016	0.0835	0.007987	1.402e-25	+	173480	0	173480	2	-	Astle-W_Blood-Cell-Traits_EUR_2016
rs149467613	rs149467613	chr11:72943483	chr11:73232438	A	G	rs74472890	chr11:72946279	chr11:73235234	C	T	1	0.97814	1	Basophil percentage of granulocytes	EFO_0007995	Astle W	27863252	European	2016	0.08058	0.00808	2e-23	+	-	-	-	-	unit increase	NHGRI-EBI_GWAS_Catalog
rs149467613	rs149467613	chr11:72943483	chr11:73232438	A	G	rs74472890	chr11:72946279	chr11:73235234	C	T	1	0.97814	1	Basophil percentage of white cells	EFO_0007992	Astle W	27863252	European	2016	0.0835	0.007963	1e-25	+	-	-	-	-	unit increase	NHGRI-EBI_GWAS_Catalog
