# Supplementary material for: Genome-wide analysis of dental caries and periodontitis combining clinical and self-reported data
Source: Nat Commun. 2019 Jun 24;10:2773. doi: 10.1038/s41467-019-10630-1 (PMC6591304; doi:10.1038/s41467-019-10630-1)
Supplement: Supplementary file 7 — Supplementary Dataset 4 [file 41467_2019_10630_MOESM7_ESM.zip › rs10987008_PhenoScanner_GWAS.tsv]

snp	ref_rsid	ref_hg19_coordinates	ref_hg38_coordinates	ref_a1	ref_a2	rsid	hg19_coordinates	hg38_coordinates	a1	a2	proxy	r2	dprime	trait	efo	study	pmid	ancestry	year	beta	se	p	direction	n	n_cases	n_controls	n_studies	unit	dataset
rs10987008	rs10987008	chr9:128661600	chr9:125899321	A	T	rs10987017	chr9:128668715	chr9:125906436	G	A	1	1	1	Height	EFO_0004339	Neale B	UKBB	European	2017	-0.01096	0.001804	1.241e-09	-	336474	0	336474	1	IVNT	Neale-B_UKBB_EUR_2017
rs10987008	rs10987008	chr9:128661600	chr9:125899321	A	T	rs10987017	chr9:128668715	chr9:125906436	G	A	1	1	1	Overall health rating	NCIT_C104313;NCIT_C121910	Neale B	UKBB	European	2017	0.01294	0.001844	2.255e-12	+	336020	0	336020	1	IVNT	Neale-B_UKBB_EUR_2017
rs10987008	rs10987008	chr9:128661600	chr9:125899321	A	T	rs10987017	chr9:128668715	chr9:125906436	G	A	1	1	1	Sitting height	EFO_0007118	Neale B	UKBB	European	2017	-0.01099	0.001963	2.177e-08	-	336172	0	336172	1	IVNT	Neale-B_UKBB_EUR_2017
rs10987008	rs10987008	chr9:128661600	chr9:125899321	A	T	rs12553980	chr9:128646863	chr9:125884584	A	T	1	0.99574	1	Height	EFO_0004339	Neale B	UKBB	European	2017	-0.01097	0.001803	1.192e-09	-	336474	0	336474	1	IVNT	Neale-B_UKBB_EUR_2017
rs10987008	rs10987008	chr9:128661600	chr9:125899321	A	T	rs12553980	chr9:128646863	chr9:125884584	A	T	1	0.99574	1	Overall health rating	NCIT_C104313;NCIT_C121910	Neale B	UKBB	European	2017	0.013	0.001843	1.752e-12	+	336020	0	336020	1	IVNT	Neale-B_UKBB_EUR_2017
rs10987008	rs10987008	chr9:128661600	chr9:125899321	A	T	rs12553980	chr9:128646863	chr9:125884584	A	T	1	0.99574	1	Sitting height	EFO_0007118	Neale B	UKBB	European	2017	-0.01098	0.001962	2.159e-08	-	336172	0	336172	1	IVNT	Neale-B_UKBB_EUR_2017
rs10987008	rs10987008	chr9:128661600	chr9:125899321	A	T	rs10987006	chr9:128651539	chr9:125889260	G	C	1	0.99574	1	Height	EFO_0004339	Neale B	UKBB	European	2017	-0.01096	0.001804	1.211e-09	-	336474	0	336474	1	IVNT	Neale-B_UKBB_EUR_2017
rs10987008	rs10987008	chr9:128661600	chr9:125899321	A	T	rs10987006	chr9:128651539	chr9:125889260	G	C	1	0.99574	1	Overall health rating	NCIT_C104313;NCIT_C121910	Neale B	UKBB	European	2017	0.01299	0.001843	1.806e-12	+	336020	0	336020	1	IVNT	Neale-B_UKBB_EUR_2017
rs10987008	rs10987008	chr9:128661600	chr9:125899321	A	T	rs10987006	chr9:128651539	chr9:125889260	G	C	1	0.99574	1	Sitting height	EFO_0007118	Neale B	UKBB	European	2017	-0.011	0.001962	2.052e-08	-	336172	0	336172	1	IVNT	Neale-B_UKBB_EUR_2017
rs10987008	rs10987008	chr9:128661600	chr9:125899321	A	T	rs10513454	chr9:128673226	chr9:125910947	G	T	1	0.98726	1	Height	EFO_0004339	Neale B	UKBB	European	2017	-0.01082	0.00181	2.278e-09	-	336474	0	336474	1	IVNT	Neale-B_UKBB_EUR_2017
rs10987008	rs10987008	chr9:128661600	chr9:125899321	A	T	rs10513454	chr9:128673226	chr9:125910947	G	T	1	0.98726	1	Overall health rating	NCIT_C104313;NCIT_C121910	Neale B	UKBB	European	2017	0.01314	0.00185	1.2e-12	+	336020	0	336020	1	IVNT	Neale-B_UKBB_EUR_2017
rs10987008	rs10987008	chr9:128661600	chr9:125899321	A	T	rs10819083	chr9:128660207	chr9:125897928	T	C	1	0.94541	0.99126	Height	EFO_0004339	Neale B	UKBB	European	2017	-0.01079	0.00181	2.546e-09	-	336474	0	336474	1	IVNT	Neale-B_UKBB_EUR_2017
rs10987008	rs10987008	chr9:128661600	chr9:125899321	A	T	rs10819083	chr9:128660207	chr9:125897928	T	C	1	0.94541	0.99126	Overall health rating	NCIT_C104313;NCIT_C121910	Neale B	UKBB	European	2017	0.0131	0.00185	1.458e-12	+	336020	0	336020	1	IVNT	Neale-B_UKBB_EUR_2017
rs10987008	rs10987008	chr9:128661600	chr9:125899321	A	T	rs10819083	chr9:128660207	chr9:125897928	T	C	1	0.94541	0.99126	Sitting height	EFO_0007118	Neale B	UKBB	European	2017	-0.01076	0.001969	4.65e-08	-	336172	0	336172	1	IVNT	Neale-B_UKBB_EUR_2017
rs10987008	rs10987008	chr9:128661600	chr9:125899321	A	T	rs7024396	chr9:128654323	chr9:125892044	T	C	1	0.87357	0.99537	Height	EFO_0004339	Neale B	UKBB	European	2017	-0.01009	0.001831	3.586e-08	-	336474	0	336474	1	IVNT	Neale-B_UKBB_EUR_2017
rs10987008	rs10987008	chr9:128661600	chr9:125899321	A	T	rs7024396	chr9:128654323	chr9:125892044	T	C	1	0.87357	0.99537	Overall health rating	NCIT_C104313;NCIT_C121910	Neale B	UKBB	European	2017	0.01152	0.001872	7.426e-10	+	336020	0	336020	1	IVNT	Neale-B_UKBB_EUR_2017
rs10987008	rs10987008	chr9:128661600	chr9:125899321	A	T	rs1952669	chr9:128660676	chr9:125898397	A	G	1	0.84708	1	Height	EFO_0004339	Neale B	UKBB	European	2017	-0.009996	0.001832	4.89e-08	-	336474	0	336474	1	IVNT	Neale-B_UKBB_EUR_2017
rs10987008	rs10987008	chr9:128661600	chr9:125899321	A	T	rs1952669	chr9:128660676	chr9:125898397	A	G	1	0.84708	1	Overall health rating	NCIT_C104313;NCIT_C121910	Neale B	UKBB	European	2017	0.01149	0.001873	8.494e-10	+	336020	0	336020	1	IVNT	Neale-B_UKBB_EUR_2017
rs10987008	rs10987008	chr9:128661600	chr9:125899321	A	T	rs1411350	chr9:128670179	chr9:125907900	G	A	1	0.83574	1	Overall health rating	NCIT_C104313;NCIT_C121910	Neale B	UKBB	European	2017	0.01172	0.00188	4.53e-10	+	336020	0	336020	1	IVNT	Neale-B_UKBB_EUR_2017
rs10987008	rs10987008	chr9:128661600	chr9:125899321	A	T	rs10760404	chr9:128653015	chr9:125890736	C	G	1	0.82823	1	Height	EFO_0004339	Neale B	UKBB	European	2017	-0.01015	0.001835	3.18e-08	-	336474	0	336474	1	IVNT	Neale-B_UKBB_EUR_2017
rs10987008	rs10987008	chr9:128661600	chr9:125899321	A	T	rs10760404	chr9:128653015	chr9:125890736	C	G	1	0.82823	1	Overall health rating	NCIT_C104313;NCIT_C121910	Neale B	UKBB	European	2017	0.01139	0.001876	1.258e-09	+	336020	0	336020	1	IVNT	Neale-B_UKBB_EUR_2017
rs10987008	rs10987008	chr9:128661600	chr9:125899321	A	T	rs10114213	chr9:128661335	chr9:125899056	A	G	1	0.82823	1	Height	EFO_0004339	Neale B	UKBB	European	2017	-0.01019	0.001835	2.846e-08	-	336474	0	336474	1	IVNT	Neale-B_UKBB_EUR_2017
rs10987008	rs10987008	chr9:128661600	chr9:125899321	A	T	rs10114213	chr9:128661335	chr9:125899056	A	G	1	0.82823	1	Overall health rating	NCIT_C104313;NCIT_C121910	Neale B	UKBB	European	2017	0.01139	0.001876	1.27e-09	+	336020	0	336020	1	IVNT	Neale-B_UKBB_EUR_2017
rs10987008	rs10987008	chr9:128661600	chr9:125899321	A	T	rs7869867	chr9:128675819	chr9:125913540	C	G	1	0.82823	1	Height	EFO_0004339	Neale B	UKBB	European	2017	-0.0102	0.001835	2.784e-08	-	336474	0	336474	1	IVNT	Neale-B_UKBB_EUR_2017
rs10987008	rs10987008	chr9:128661600	chr9:125899321	A	T	rs7869867	chr9:128675819	chr9:125913540	C	G	1	0.82823	1	Overall health rating	NCIT_C104313;NCIT_C121910	Neale B	UKBB	European	2017	0.01131	0.001876	1.627e-09	+	336020	0	336020	1	IVNT	Neale-B_UKBB_EUR_2017
rs10987008	rs10987008	chr9:128661600	chr9:125899321	A	T	rs7856095	chr9:128675871	chr9:125913592	A	T	1	0.82823	1	Height	EFO_0004339	Neale B	UKBB	European	2017	-0.01019	0.001835	2.809e-08	-	336474	0	336474	1	IVNT	Neale-B_UKBB_EUR_2017
rs10987008	rs10987008	chr9:128661600	chr9:125899321	A	T	rs7856095	chr9:128675871	chr9:125913592	A	T	1	0.82823	1	Overall health rating	NCIT_C104313;NCIT_C121910	Neale B	UKBB	European	2017	0.01131	0.001876	1.647e-09	+	336020	0	336020	1	IVNT	Neale-B_UKBB_EUR_2017
rs10987008	rs10987008	chr9:128661600	chr9:125899321	A	T	rs7849076	chr9:128640702	chr9:125878423	T	C	1	0.82399	0.99519	Height	EFO_0004339	Neale B	UKBB	European	2017	-0.01015	0.001835	3.182e-08	-	336474	0	336474	1	IVNT	Neale-B_UKBB_EUR_2017
rs10987008	rs10987008	chr9:128661600	chr9:125899321	A	T	rs7849076	chr9:128640702	chr9:125878423	T	C	1	0.82399	0.99519	Overall health rating	NCIT_C104313;NCIT_C121910	Neale B	UKBB	European	2017	0.01149	0.001876	8.988e-10	+	336020	0	336020	1	IVNT	Neale-B_UKBB_EUR_2017
rs10987008	rs10987008	chr9:128661600	chr9:125899321	A	T	rs10819082	chr9:128645617	chr9:125883338	A	G	1	0.82399	0.99519	Overall health rating	NCIT_C104313;NCIT_C121910	Neale B	UKBB	European	2017	0.01127	0.001874	1.79e-09	+	336020	0	336020	1	IVNT	Neale-B_UKBB_EUR_2017
rs10987008	rs10987008	chr9:128661600	chr9:125899321	A	T	rs6478715	chr9:128648473	chr9:125886194	C	G	1	0.82399	0.99519	Height	EFO_0004339	Neale B	UKBB	European	2017	-0.01013	0.001835	3.353e-08	-	336474	0	336474	1	IVNT	Neale-B_UKBB_EUR_2017
rs10987008	rs10987008	chr9:128661600	chr9:125899321	A	T	rs6478715	chr9:128648473	chr9:125886194	C	G	1	0.82399	0.99519	Overall health rating	NCIT_C104313;NCIT_C121910	Neale B	UKBB	European	2017	0.01142	0.001875	1.112e-09	+	336020	0	336020	1	IVNT	Neale-B_UKBB_EUR_2017
rs10987008	rs10987008	chr9:128661600	chr9:125899321	A	T	rs4304424	chr9:128653747	chr9:125891468	A	G	1	0.82399	0.99519	Height	EFO_0004339	Neale B	UKBB	European	2017	-0.01013	0.001835	3.422e-08	-	336474	0	336474	1	IVNT	Neale-B_UKBB_EUR_2017
rs10987008	rs10987008	chr9:128661600	chr9:125899321	A	T	rs4304424	chr9:128653747	chr9:125891468	A	G	1	0.82399	0.99519	Overall health rating	NCIT_C104313;NCIT_C121910	Neale B	UKBB	European	2017	0.01142	0.001875	1.15e-09	+	336020	0	336020	1	IVNT	Neale-B_UKBB_EUR_2017
rs10987008	rs10987008	chr9:128661600	chr9:125899321	A	T	rs1952670	chr9:128654392	chr9:125892113	G	A	1	0.82399	0.99519	Height	EFO_0004339	Neale B	UKBB	European	2017	-0.01015	0.001835	3.188e-08	-	336474	0	336474	1	IVNT	Neale-B_UKBB_EUR_2017
rs10987008	rs10987008	chr9:128661600	chr9:125899321	A	T	rs1952670	chr9:128654392	chr9:125892113	G	A	1	0.82399	0.99519	Overall health rating	NCIT_C104313;NCIT_C121910	Neale B	UKBB	European	2017	0.01139	0.001876	1.275e-09	+	336020	0	336020	1	IVNT	Neale-B_UKBB_EUR_2017
rs10987008	rs10987008	chr9:128661600	chr9:125899321	A	T	rs1411352	chr9:128655115	chr9:125892836	G	T	1	0.82026	0.99518	Height	EFO_0004339	Neale B	UKBB	European	2017	-0.01017	0.001835	3.044e-08	-	336474	0	336474	1	IVNT	Neale-B_UKBB_EUR_2017
rs10987008	rs10987008	chr9:128661600	chr9:125899321	A	T	rs1411352	chr9:128655115	chr9:125892836	G	T	1	0.82026	0.99518	Overall health rating	NCIT_C104313;NCIT_C121910	Neale B	UKBB	European	2017	0.01137	0.001876	1.349e-09	+	336020	0	336020	1	IVNT	Neale-B_UKBB_EUR_2017
