# Supplementary material for: Genome-wide analysis of dental caries and periodontitis combining clinical and self-reported data
Source: Nat Commun. 2019 Jun 24;10:2773. doi: 10.1038/s41467-019-10630-1 (PMC6591304; doi:10.1038/s41467-019-10630-1)
Supplement: Supplementary file 7 — Supplementary Dataset 4 [file 41467_2019_10630_MOESM7_ESM.zip › rs898797_PhenoScanner_GWAS.tsv]

snp	ref_rsid	ref_hg19_coordinates	ref_hg38_coordinates	ref_a1	ref_a2	rsid	hg19_coordinates	hg38_coordinates	a1	a2	proxy	r2	dprime	trait	efo	study	pmid	ancestry	year	beta	se	p	direction	n	n_cases	n_controls	n_studies	unit	dataset
rs898797	rs898797	chr8:9229689	chr8:9372179	T	C	rs898797	chr8:9229689	chr8:9372179	T	C	0	1	1	Red cell distribution width	EFO_0004586	Astle W	27863252	European	2016	0.02229	0.003614	6.88e-10	+	173480	0	173480	2	-	Astle-W_Blood-Cell-Traits_EUR_2016
rs898797	rs898797	chr8:9229689	chr8:9372179	T	C	rs898797	chr8:9229689	chr8:9372179	T	C	0	1	1	Body mass index	EFO_0004340	Neale B	UKBB	European	2017	0.01788	0.002453	3.166e-13	+	336107	0	336107	1	IVNT	Neale-B_UKBB_EUR_2017
rs898797	rs898797	chr8:9229689	chr8:9372179	T	C	rs898797	chr8:9229689	chr8:9372179	T	C	0	1	1	Heel bone mineral density	EFO_0003923	Neale B	UKBB	European	2017	0.02706	0.003181	1.79e-17	+	194398	0	194398	1	IVNT	Neale-B_UKBB_EUR_2017
rs898797	rs898797	chr8:9229689	chr8:9372179	T	C	rs898797	chr8:9229689	chr8:9372179	T	C	0	1	1	Heel bone mineral density left	EFO_0003923	Neale B	UKBB	European	2017	0.02347	0.00424	3.098e-08	+	106254	0	106254	1	IVNT	Neale-B_UKBB_EUR_2017
rs898797	rs898797	chr8:9229689	chr8:9372179	T	C	rs898797	chr8:9229689	chr8:9372179	T	C	0	1	1	Heel bone mineral density right	EFO_0003923	Neale B	UKBB	European	2017	0.02741	0.004214	7.838e-11	+	106251	0	106251	1	IVNT	Neale-B_UKBB_EUR_2017
rs898797	rs898797	chr8:9229689	chr8:9372179	T	C	rs898797	chr8:9229689	chr8:9372179	T	C	0	1	1	Height	EFO_0004339	Neale B	UKBB	European	2017	-0.01102	0.001762	4.001e-10	-	336474	0	336474	1	IVNT	Neale-B_UKBB_EUR_2017
rs898797	rs898797	chr8:9229689	chr8:9372179	T	C	rs898797	chr8:9229689	chr8:9372179	T	C	0	1	1	Impedance of arm left	-	Neale B	UKBB	European	2017	-0.01273	0.001752	3.639e-13	-	331292	0	331292	1	IVNT	Neale-B_UKBB_EUR_2017
rs898797	rs898797	chr8:9229689	chr8:9372179	T	C	rs898797	chr8:9229689	chr8:9372179	T	C	0	1	1	Impedance of arm right	-	Neale B	UKBB	European	2017	-0.01317	0.001744	4.373e-14	-	331279	0	331279	1	IVNT	Neale-B_UKBB_EUR_2017
rs898797	rs898797	chr8:9229689	chr8:9372179	T	C	rs898797	chr8:9229689	chr8:9372179	T	C	0	1	1	Impedance of leg left	-	Neale B	UKBB	European	2017	-0.01517	0.002262	1.976e-11	-	331296	0	331296	1	IVNT	Neale-B_UKBB_EUR_2017
rs898797	rs898797	chr8:9229689	chr8:9372179	T	C	rs898797	chr8:9229689	chr8:9372179	T	C	0	1	1	Impedance of leg right	-	Neale B	UKBB	European	2017	-0.01462	0.002244	7.388e-11	-	331301	0	331301	1	IVNT	Neale-B_UKBB_EUR_2017
rs898797	rs898797	chr8:9229689	chr8:9372179	T	C	rs898797	chr8:9229689	chr8:9372179	T	C	0	1	1	Impedance of whole body	NCIT_C137923	Neale B	UKBB	European	2017	-0.01475	0.001891	6.224e-15	-	331284	0	331284	1	IVNT	Neale-B_UKBB_EUR_2017
rs898797	rs898797	chr8:9229689	chr8:9372179	T	C	rs898797	chr8:9229689	chr8:9372179	T	C	0	1	1	Mouth or teeth dental problems: dentures	NCIT_C99885;NCIT_C102044	Neale B	UKBB	European	2017	0.005092	0.0009323	4.722e-08	+	336138	56894	279244	1	-	Neale-B_UKBB_EUR_2017
rs898797	rs898797	chr8:9229689	chr8:9372179	T	C	rs898797	chr8:9229689	chr8:9372179	T	C	0	1	1	Neuroticism score	-	Neale B	UKBB	European	2017	-0.04945	0.008874	2.505e-08	-	274108	0	274108	1	IVNT	Neale-B_UKBB_EUR_2017
rs898797	rs898797	chr8:9229689	chr8:9372179	T	C	rs898797	chr8:9229689	chr8:9372179	T	C	0	1	1	Vascular or heart problems diagnosed by doctor: high blood pressure	NCIT_C3117	Neale B	UKBB	European	2017	0.006053	0.001103	4.101e-08	+	336683	91033	245650	1	-	Neale-B_UKBB_EUR_2017
rs898797	rs898797	chr8:9229689	chr8:9372179	T	C	rs898797	chr8:9229689	chr8:9372179	T	C	0	1	1	Worrier or anxious feelings	NCIT_C77965;NCIT_C122344	Neale B	UKBB	European	2017	-0.007225	0.001231	4.415e-09	-	328717	186559	142158	1	-	Neale-B_UKBB_EUR_2017
rs898797	rs898797	chr8:9229689	chr8:9372179	T	C	rs4841139	chr8:9249210	chr8:9391700	A	G	1	0.82774	0.9339	Platelet distribution width	EFO_0004586	Astle W	27863252	European	2016	0.02049	0.003701	3.102e-08	+	173480	0	173480	2	-	Astle-W_Blood-Cell-Traits_EUR_2016
rs898797	rs898797	chr8:9229689	chr8:9372179	T	C	rs4841139	chr8:9249210	chr8:9391700	A	G	1	0.82774	0.9339	Red cell distribution width	EFO_0004586	Astle W	27863252	European	2016	0.0249	0.003642	8.017e-12	+	173480	0	173480	2	-	Astle-W_Blood-Cell-Traits_EUR_2016
rs898797	rs898797	chr8:9229689	chr8:9372179	T	C	rs4841139	chr8:9249210	chr8:9391700	A	G	1	0.82774	0.9339	Body mass index	EFO_0004340	Neale B	UKBB	European	2017	0.01678	0.002461	9.289e-12	+	336107	0	336107	1	IVNT	Neale-B_UKBB_EUR_2017
rs898797	rs898797	chr8:9229689	chr8:9372179	T	C	rs4841139	chr8:9249210	chr8:9391700	A	G	1	0.82774	0.9339	Comparative body size at age 10	NCIT_C106497;NCIT_C19666	Neale B	UKBB	European	2017	0.009997	0.001703	4.316e-09	+	331693	0	331693	1	IVNT	Neale-B_UKBB_EUR_2017
rs898797	rs898797	chr8:9229689	chr8:9372179	T	C	rs4841139	chr8:9249210	chr8:9391700	A	G	1	0.82774	0.9339	Heel bone mineral density	EFO_0003923	Neale B	UKBB	European	2017	0.02687	0.003192	3.868e-17	+	194398	0	194398	1	IVNT	Neale-B_UKBB_EUR_2017
rs898797	rs898797	chr8:9229689	chr8:9372179	T	C	rs4841139	chr8:9249210	chr8:9391700	A	G	1	0.82774	0.9339	Heel bone mineral density left	EFO_0003923	Neale B	UKBB	European	2017	0.02368	0.004251	2.543e-08	+	106254	0	106254	1	IVNT	Neale-B_UKBB_EUR_2017
rs898797	rs898797	chr8:9229689	chr8:9372179	T	C	rs4841139	chr8:9249210	chr8:9391700	A	G	1	0.82774	0.9339	Heel bone mineral density right	EFO_0003923	Neale B	UKBB	European	2017	0.02702	0.004225	1.605e-10	+	106251	0	106251	1	IVNT	Neale-B_UKBB_EUR_2017
rs898797	rs898797	chr8:9229689	chr8:9372179	T	C	rs4841139	chr8:9249210	chr8:9391700	A	G	1	0.82774	0.9339	Height	EFO_0004339	Neale B	UKBB	European	2017	-0.01063	0.001768	1.809e-09	-	336474	0	336474	1	IVNT	Neale-B_UKBB_EUR_2017
rs898797	rs898797	chr8:9229689	chr8:9372179	T	C	rs4841139	chr8:9249210	chr8:9391700	A	G	1	0.82774	0.9339	Impedance of arm left	-	Neale B	UKBB	European	2017	-0.0129	0.001757	2.114e-13	-	331292	0	331292	1	IVNT	Neale-B_UKBB_EUR_2017
rs898797	rs898797	chr8:9229689	chr8:9372179	T	C	rs4841139	chr8:9249210	chr8:9391700	A	G	1	0.82774	0.9339	Impedance of arm right	-	Neale B	UKBB	European	2017	-0.01365	0.00175	6.184e-15	-	331279	0	331279	1	IVNT	Neale-B_UKBB_EUR_2017
rs898797	rs898797	chr8:9229689	chr8:9372179	T	C	rs4841139	chr8:9249210	chr8:9391700	A	G	1	0.82774	0.9339	Impedance of leg left	-	Neale B	UKBB	European	2017	-0.01569	0.002268	4.632e-12	-	331296	0	331296	1	IVNT	Neale-B_UKBB_EUR_2017
rs898797	rs898797	chr8:9229689	chr8:9372179	T	C	rs4841139	chr8:9249210	chr8:9391700	A	G	1	0.82774	0.9339	Impedance of leg right	-	Neale B	UKBB	European	2017	-0.01462	0.002251	8.289e-11	-	331301	0	331301	1	IVNT	Neale-B_UKBB_EUR_2017
rs898797	rs898797	chr8:9229689	chr8:9372179	T	C	rs4841139	chr8:9249210	chr8:9391700	A	G	1	0.82774	0.9339	Impedance of whole body	NCIT_C137923	Neale B	UKBB	European	2017	-0.01498	0.001897	2.861e-15	-	331284	0	331284	1	IVNT	Neale-B_UKBB_EUR_2017
rs898797	rs898797	chr8:9229689	chr8:9372179	T	C	rs4841139	chr8:9249210	chr8:9391700	A	G	1	0.82774	0.9339	Mouth or teeth dental problems: dentures	NCIT_C99885;NCIT_C102044	Neale B	UKBB	European	2017	0.005112	0.0009351	4.584e-08	+	336138	56894	279244	1	-	Neale-B_UKBB_EUR_2017
rs898797	rs898797	chr8:9229689	chr8:9372179	T	C	rs4841139	chr8:9249210	chr8:9391700	A	G	1	0.82774	0.9339	Self-reported hypertension	EFO_0000537	Neale B	UKBB	European	2017	0.006014	0.001091	3.578e-08	+	337159	87690	249469	1	-	Neale-B_UKBB_EUR_2017
rs898797	rs898797	chr8:9229689	chr8:9372179	T	C	rs4841139	chr8:9249210	chr8:9391700	A	G	1	0.82774	0.9339	Vascular or heart problems diagnosed by doctor: high blood pressure	NCIT_C3117	Neale B	UKBB	European	2017	0.006317	0.001106	1.134e-08	+	336683	91033	245650	1	-	Neale-B_UKBB_EUR_2017
rs898797	rs898797	chr8:9229689	chr8:9372179	T	C	rs10087406	chr8:9246598	chr8:9389088	C	T	1	0.82396	0.9299	Red cell distribution width	EFO_0004586	Astle W	27863252	European	2016	0.02523	0.003645	4.448e-12	+	173480	0	173480	2	-	Astle-W_Blood-Cell-Traits_EUR_2016
rs898797	rs898797	chr8:9229689	chr8:9372179	T	C	rs10087406	chr8:9246598	chr8:9389088	C	T	1	0.82396	0.9299	Body mass index	EFO_0004340	Neale B	UKBB	European	2017	0.0174	0.002461	1.529e-12	+	336107	0	336107	1	IVNT	Neale-B_UKBB_EUR_2017
rs898797	rs898797	chr8:9229689	chr8:9372179	T	C	rs10087406	chr8:9246598	chr8:9389088	C	T	1	0.82396	0.9299	Comparative body size at age 10	NCIT_C106497;NCIT_C19666	Neale B	UKBB	European	2017	0.01012	0.001702	2.777e-09	+	331693	0	331693	1	IVNT	Neale-B_UKBB_EUR_2017
rs898797	rs898797	chr8:9229689	chr8:9372179	T	C	rs10087406	chr8:9246598	chr8:9389088	C	T	1	0.82396	0.9299	Heel bone mineral density	EFO_0003923	Neale B	UKBB	European	2017	0.02748	0.003191	7.238e-18	+	194398	0	194398	1	IVNT	Neale-B_UKBB_EUR_2017
rs898797	rs898797	chr8:9229689	chr8:9372179	T	C	rs10087406	chr8:9246598	chr8:9389088	C	T	1	0.82396	0.9299	Heel bone mineral density left	EFO_0003923	Neale B	UKBB	European	2017	0.02473	0.004251	5.988e-09	+	106254	0	106254	1	IVNT	Neale-B_UKBB_EUR_2017
rs898797	rs898797	chr8:9229689	chr8:9372179	T	C	rs10087406	chr8:9246598	chr8:9389088	C	T	1	0.82396	0.9299	Heel bone mineral density right	EFO_0003923	Neale B	UKBB	European	2017	0.02785	0.004226	4.382e-11	+	106251	0	106251	1	IVNT	Neale-B_UKBB_EUR_2017
rs898797	rs898797	chr8:9229689	chr8:9372179	T	C	rs10087406	chr8:9246598	chr8:9389088	C	T	1	0.82396	0.9299	Height	EFO_0004339	Neale B	UKBB	European	2017	-0.01061	0.001768	1.95e-09	-	336474	0	336474	1	IVNT	Neale-B_UKBB_EUR_2017
rs898797	rs898797	chr8:9229689	chr8:9372179	T	C	rs10087406	chr8:9246598	chr8:9389088	C	T	1	0.82396	0.9299	Impedance of arm left	-	Neale B	UKBB	European	2017	-0.01292	0.001757	1.942e-13	-	331292	0	331292	1	IVNT	Neale-B_UKBB_EUR_2017
rs898797	rs898797	chr8:9229689	chr8:9372179	T	C	rs10087406	chr8:9246598	chr8:9389088	C	T	1	0.82396	0.9299	Impedance of arm right	-	Neale B	UKBB	European	2017	-0.0138	0.001749	3.062e-15	-	331279	0	331279	1	IVNT	Neale-B_UKBB_EUR_2017
rs898797	rs898797	chr8:9229689	chr8:9372179	T	C	rs10087406	chr8:9246598	chr8:9389088	C	T	1	0.82396	0.9299	Impedance of leg left	-	Neale B	UKBB	European	2017	-0.01559	0.002268	6.267e-12	-	331296	0	331296	1	IVNT	Neale-B_UKBB_EUR_2017
rs898797	rs898797	chr8:9229689	chr8:9372179	T	C	rs10087406	chr8:9246598	chr8:9389088	C	T	1	0.82396	0.9299	Impedance of leg right	-	Neale B	UKBB	European	2017	-0.01464	0.002251	7.715e-11	-	331301	0	331301	1	IVNT	Neale-B_UKBB_EUR_2017
rs898797	rs898797	chr8:9229689	chr8:9372179	T	C	rs10087406	chr8:9246598	chr8:9389088	C	T	1	0.82396	0.9299	Impedance of whole body	NCIT_C137923	Neale B	UKBB	European	2017	-0.01493	0.001897	3.496e-15	-	331284	0	331284	1	IVNT	Neale-B_UKBB_EUR_2017
rs898797	rs898797	chr8:9229689	chr8:9372179	T	C	rs10087406	chr8:9246598	chr8:9389088	C	T	1	0.82396	0.9299	Mouth or teeth dental problems: dentures	NCIT_C99885;NCIT_C102044	Neale B	UKBB	European	2017	0.005105	0.000935	4.783e-08	+	336138	56894	279244	1	-	Neale-B_UKBB_EUR_2017
rs898797	rs898797	chr8:9229689	chr8:9372179	T	C	rs10087406	chr8:9246598	chr8:9389088	C	T	1	0.82396	0.9299	Self-reported hypertension	EFO_0000537	Neale B	UKBB	European	2017	0.006051	0.001091	2.953e-08	+	337159	87690	249469	1	-	Neale-B_UKBB_EUR_2017
rs898797	rs898797	chr8:9229689	chr8:9372179	T	C	rs10087406	chr8:9246598	chr8:9389088	C	T	1	0.82396	0.9299	Vascular or heart problems diagnosed by doctor: high blood pressure	NCIT_C3117	Neale B	UKBB	European	2017	0.006361	0.001106	8.97e-09	+	336683	91033	245650	1	-	Neale-B_UKBB_EUR_2017
rs898797	rs898797	chr8:9229689	chr8:9372179	T	C	rs6995615	chr8:9247173	chr8:9389663	C	T	1	0.82396	0.9299	Red cell distribution width	EFO_0004586	Astle W	27863252	European	2016	0.02532	0.003641	3.567e-12	+	173480	0	173480	2	-	Astle-W_Blood-Cell-Traits_EUR_2016
rs898797	rs898797	chr8:9229689	chr8:9372179	T	C	rs6995615	chr8:9247173	chr8:9389663	C	T	1	0.82396	0.9299	Body mass index	EFO_0004340	Neale B	UKBB	European	2017	0.01734	0.002461	1.84e-12	+	336107	0	336107	1	IVNT	Neale-B_UKBB_EUR_2017
rs898797	rs898797	chr8:9229689	chr8:9372179	T	C	rs6995615	chr8:9247173	chr8:9389663	C	T	1	0.82396	0.9299	Comparative body size at age 10	NCIT_C106497;NCIT_C19666	Neale B	UKBB	European	2017	0.01008	0.001702	3.171e-09	+	331693	0	331693	1	IVNT	Neale-B_UKBB_EUR_2017
rs898797	rs898797	chr8:9229689	chr8:9372179	T	C	rs6995615	chr8:9247173	chr8:9389663	C	T	1	0.82396	0.9299	Heel bone mineral density	EFO_0003923	Neale B	UKBB	European	2017	0.02743	0.003191	8.423e-18	+	194398	0	194398	1	IVNT	Neale-B_UKBB_EUR_2017
rs898797	rs898797	chr8:9229689	chr8:9372179	T	C	rs6995615	chr8:9247173	chr8:9389663	C	T	1	0.82396	0.9299	Heel bone mineral density left	EFO_0003923	Neale B	UKBB	European	2017	0.02474	0.004251	5.908e-09	+	106254	0	106254	1	IVNT	Neale-B_UKBB_EUR_2017
rs898797	rs898797	chr8:9229689	chr8:9372179	T	C	rs6995615	chr8:9247173	chr8:9389663	C	T	1	0.82396	0.9299	Heel bone mineral density right	EFO_0003923	Neale B	UKBB	European	2017	0.0279	0.004226	4.085e-11	+	106251	0	106251	1	IVNT	Neale-B_UKBB_EUR_2017
rs898797	rs898797	chr8:9229689	chr8:9372179	T	C	rs6995615	chr8:9247173	chr8:9389663	C	T	1	0.82396	0.9299	Height	EFO_0004339	Neale B	UKBB	European	2017	-0.01057	0.001768	2.25e-09	-	336474	0	336474	1	IVNT	Neale-B_UKBB_EUR_2017
rs898797	rs898797	chr8:9229689	chr8:9372179	T	C	rs6995615	chr8:9247173	chr8:9389663	C	T	1	0.82396	0.9299	Impedance of arm left	-	Neale B	UKBB	European	2017	-0.01287	0.001757	2.426e-13	-	331292	0	331292	1	IVNT	Neale-B_UKBB_EUR_2017
rs898797	rs898797	chr8:9229689	chr8:9372179	T	C	rs6995615	chr8:9247173	chr8:9389663	C	T	1	0.82396	0.9299	Impedance of arm right	-	Neale B	UKBB	European	2017	-0.01374	0.001749	4.015e-15	-	331279	0	331279	1	IVNT	Neale-B_UKBB_EUR_2017
rs898797	rs898797	chr8:9229689	chr8:9372179	T	C	rs6995615	chr8:9247173	chr8:9389663	C	T	1	0.82396	0.9299	Impedance of leg left	-	Neale B	UKBB	European	2017	-0.01558	0.002268	6.576e-12	-	331296	0	331296	1	IVNT	Neale-B_UKBB_EUR_2017
rs898797	rs898797	chr8:9229689	chr8:9372179	T	C	rs6995615	chr8:9247173	chr8:9389663	C	T	1	0.82396	0.9299	Impedance of leg right	-	Neale B	UKBB	European	2017	-0.01466	0.002251	7.472e-11	-	331301	0	331301	1	IVNT	Neale-B_UKBB_EUR_2017
rs898797	rs898797	chr8:9229689	chr8:9372179	T	C	rs6995615	chr8:9247173	chr8:9389663	C	T	1	0.82396	0.9299	Impedance of whole body	NCIT_C137923	Neale B	UKBB	European	2017	-0.01489	0.001897	4.17e-15	-	331284	0	331284	1	IVNT	Neale-B_UKBB_EUR_2017
rs898797	rs898797	chr8:9229689	chr8:9372179	T	C	rs6995615	chr8:9247173	chr8:9389663	C	T	1	0.82396	0.9299	Mouth or teeth dental problems: dentures	NCIT_C99885;NCIT_C102044	Neale B	UKBB	European	2017	0.005098	0.000935	4.982e-08	+	336138	56894	279244	1	-	Neale-B_UKBB_EUR_2017
rs898797	rs898797	chr8:9229689	chr8:9372179	T	C	rs6995615	chr8:9247173	chr8:9389663	C	T	1	0.82396	0.9299	Self-reported hypertension	EFO_0000537	Neale B	UKBB	European	2017	0.006068	0.001091	2.697e-08	+	337159	87690	249469	1	-	Neale-B_UKBB_EUR_2017
rs898797	rs898797	chr8:9229689	chr8:9372179	T	C	rs6995615	chr8:9247173	chr8:9389663	C	T	1	0.82396	0.9299	Vascular or heart problems diagnosed by doctor: high blood pressure	NCIT_C3117	Neale B	UKBB	European	2017	0.00638	0.001106	8.119e-09	+	336683	91033	245650	1	-	Neale-B_UKBB_EUR_2017
