# Supplementary material for: Genome-wide analysis of dental caries and periodontitis combining clinical and self-reported data
Source: Nat Commun. 2019 Jun 24;10:2773. doi: 10.1038/s41467-019-10630-1 (PMC6591304; doi:10.1038/s41467-019-10630-1)
Supplement: Supplementary file 7 — Supplementary Dataset 4 [file 41467_2019_10630_MOESM7_ESM.zip › rs9366651_PhenoScanner_GWAS.tsv]

snp	ref_rsid	ref_hg19_coordinates	ref_hg38_coordinates	ref_a1	ref_a2	rsid	hg19_coordinates	hg38_coordinates	a1	a2	proxy	r2	dprime	trait	efo	study	pmid	ancestry	year	beta	se	p	direction	n	n_cases	n_controls	n_studies	unit	dataset
rs9366651	rs9366651	chr6:26336696	chr6:26336468	G	T	rs9366651	chr6:26336696	chr6:26336468	G	T	0	1	1	Mean corpuscular hemoglobin	EFO_0004586	Astle W	27863252	European	2016	0.02298	0.003531	7.547e-11	+	173480	0	173480	2	-	Astle-W_Blood-Cell-Traits_EUR_2016
rs9366651	rs9366651	chr6:26336696	chr6:26336468	G	T	rs9366651	chr6:26336696	chr6:26336468	G	T	0	1	1	Primary sclerosing cholangitis	EFO_0004268	Ji S	27992413	European	2017	0.1756	0.029	7.059e-10	+	14890	2871	12019	3	log OR	Ji-S_PSC_EUR_2017
rs9366651	rs9366651	chr6:26336696	chr6:26336468	G	T	rs9366651	chr6:26336696	chr6:26336468	G	T	0	1	1	Arm fat mass left	-	Neale B	UKBB	European	2017	0.01886	0.002392	3.174e-15	+	331164	0	331164	1	IVNT	Neale-B_UKBB_EUR_2017
rs9366651	rs9366651	chr6:26336696	chr6:26336468	G	T	rs9366651	chr6:26336696	chr6:26336468	G	T	0	1	1	Arm fat mass right	-	Neale B	UKBB	European	2017	0.01837	0.002392	1.587e-14	+	331226	0	331226	1	IVNT	Neale-B_UKBB_EUR_2017
rs9366651	rs9366651	chr6:26336696	chr6:26336468	G	T	rs9366651	chr6:26336696	chr6:26336468	G	T	0	1	1	Arm fat percentage left	NCIT_C139218	Neale B	UKBB	European	2017	0.01266	0.001848	7.155e-12	+	331198	0	331198	1	IVNT	Neale-B_UKBB_EUR_2017
rs9366651	rs9366651	chr6:26336696	chr6:26336468	G	T	rs9366651	chr6:26336696	chr6:26336468	G	T	0	1	1	Arm fat percentage right	NCIT_C139218	Neale B	UKBB	European	2017	0.01208	0.001856	7.603e-11	+	331249	0	331249	1	IVNT	Neale-B_UKBB_EUR_2017
rs9366651	rs9366651	chr6:26336696	chr6:26336468	G	T	rs9366651	chr6:26336696	chr6:26336468	G	T	0	1	1	Arm fat-free mass left	-	Neale B	UKBB	European	2017	0.009803	0.001552	2.672e-10	+	331159	0	331159	1	IVNT	Neale-B_UKBB_EUR_2017
rs9366651	rs9366651	chr6:26336696	chr6:26336468	G	T	rs9366651	chr6:26336696	chr6:26336468	G	T	0	1	1	Arm fat-free mass right	-	Neale B	UKBB	European	2017	0.01048	0.001521	5.658e-12	+	331221	0	331221	1	IVNT	Neale-B_UKBB_EUR_2017
rs9366651	rs9366651	chr6:26336696	chr6:26336468	G	T	rs9366651	chr6:26336696	chr6:26336468	G	T	0	1	1	Arm predicted mass left	-	Neale B	UKBB	European	2017	0.01031	0.001546	2.563e-11	+	331146	0	331146	1	IVNT	Neale-B_UKBB_EUR_2017
rs9366651	rs9366651	chr6:26336696	chr6:26336468	G	T	rs9366651	chr6:26336696	chr6:26336468	G	T	0	1	1	Arm predicted mass right	-	Neale B	UKBB	European	2017	0.00975	0.001516	1.246e-10	+	331216	0	331216	1	IVNT	Neale-B_UKBB_EUR_2017
rs9366651	rs9366651	chr6:26336696	chr6:26336468	G	T	rs9366651	chr6:26336696	chr6:26336468	G	T	0	1	1	Basal metabolic rate	EFO_0007777	Neale B	UKBB	European	2017	0.01321	0.001618	3.273e-16	+	331307	0	331307	1	IVNT	Neale-B_UKBB_EUR_2017
rs9366651	rs9366651	chr6:26336696	chr6:26336468	G	T	rs9366651	chr6:26336696	chr6:26336468	G	T	0	1	1	Body fat percentage	EFO_0007800	Neale B	UKBB	European	2017	0.01745	0.001871	1.134e-20	+	331117	0	331117	1	IVNT	Neale-B_UKBB_EUR_2017
rs9366651	rs9366651	chr6:26336696	chr6:26336468	G	T	rs9366651	chr6:26336696	chr6:26336468	G	T	0	1	1	Comparative height size at age 10	NCIT_C106497;NCIT_C19666	Neale B	UKBB	European	2017	0.01529	0.001666	4.461e-20	+	332021	0	332021	1	IVNT	Neale-B_UKBB_EUR_2017
rs9366651	rs9366651	chr6:26336696	chr6:26336468	G	T	rs9366651	chr6:26336696	chr6:26336468	G	T	0	1	1	Disorders of mineral metabolism	-	Neale B	UKBB	European	2017	0.0008416	8.321e-05	4.83e-24	+	337199	390	336809	1	-	Neale-B_UKBB_EUR_2017
rs9366651	rs9366651	chr6:26336696	chr6:26336468	G	T	rs9366651	chr6:26336696	chr6:26336468	G	T	0	1	1	Height	EFO_0004339	Neale B	UKBB	European	2017	0.02451	0.001734	2.242e-45	+	336474	0	336474	1	IVNT	Neale-B_UKBB_EUR_2017
rs9366651	rs9366651	chr6:26336696	chr6:26336468	G	T	rs9366651	chr6:26336696	chr6:26336468	G	T	0	1	1	Hip circumference	EFO_0005093	Neale B	UKBB	European	2017	0.02309	0.002417	1.247e-21	+	336601	0	336601	1	IVNT	Neale-B_UKBB_EUR_2017
rs9366651	rs9366651	chr6:26336696	chr6:26336468	G	T	rs9366651	chr6:26336696	chr6:26336468	G	T	0	1	1	Leg fat mass left	-	Neale B	UKBB	European	2017	0.01559	0.001929	6.303e-16	+	331275	0	331275	1	IVNT	Neale-B_UKBB_EUR_2017
rs9366651	rs9366651	chr6:26336696	chr6:26336468	G	T	rs9366651	chr6:26336696	chr6:26336468	G	T	0	1	1	Leg fat mass right	-	Neale B	UKBB	European	2017	0.01576	0.001951	6.753e-16	+	331293	0	331293	1	IVNT	Neale-B_UKBB_EUR_2017
rs9366651	rs9366651	chr6:26336696	chr6:26336468	G	T	rs9366651	chr6:26336696	chr6:26336468	G	T	0	1	1	Leg fat percentage left	NCIT_C139218	Neale B	UKBB	European	2017	0.009774	0.001526	1.514e-10	+	331278	0	331278	1	IVNT	Neale-B_UKBB_EUR_2017
rs9366651	rs9366651	chr6:26336696	chr6:26336468	G	T	rs9366651	chr6:26336696	chr6:26336468	G	T	0	1	1	Leg fat percentage right	NCIT_C139218	Neale B	UKBB	European	2017	0.01005	0.001546	7.994e-11	+	331296	0	331296	1	IVNT	Neale-B_UKBB_EUR_2017
rs9366651	rs9366651	chr6:26336696	chr6:26336468	G	T	rs9366651	chr6:26336696	chr6:26336468	G	T	0	1	1	Leg fat-free mass left	-	Neale B	UKBB	European	2017	0.01344	0.001607	6.019e-17	+	331258	0	331258	1	IVNT	Neale-B_UKBB_EUR_2017
rs9366651	rs9366651	chr6:26336696	chr6:26336468	G	T	rs9366651	chr6:26336696	chr6:26336468	G	T	0	1	1	Leg fat-free mass right	-	Neale B	UKBB	European	2017	0.01257	0.001607	5.12e-15	+	331285	0	331285	1	IVNT	Neale-B_UKBB_EUR_2017
rs9366651	rs9366651	chr6:26336696	chr6:26336468	G	T	rs9366651	chr6:26336696	chr6:26336468	G	T	0	1	1	Leg predicted mass left	-	Neale B	UKBB	European	2017	0.01328	0.001596	8.776e-17	+	331253	0	331253	1	IVNT	Neale-B_UKBB_EUR_2017
rs9366651	rs9366651	chr6:26336696	chr6:26336468	G	T	rs9366651	chr6:26336696	chr6:26336468	G	T	0	1	1	Leg predicted mass right	-	Neale B	UKBB	European	2017	0.01248	0.001596	5.463e-15	+	331285	0	331285	1	IVNT	Neale-B_UKBB_EUR_2017
rs9366651	rs9366651	chr6:26336696	chr6:26336468	G	T	rs9366651	chr6:26336696	chr6:26336468	G	T	0	1	1	Mouth or teeth dental problems: dentures	NCIT_C99885;NCIT_C102044	Neale B	UKBB	European	2017	0.008404	0.0009172	5.067e-20	+	336138	56894	279244	1	-	Neale-B_UKBB_EUR_2017
rs9366651	rs9366651	chr6:26336696	chr6:26336468	G	T	rs9366651	chr6:26336696	chr6:26336468	G	T	0	1	1	Pack years adult smoking as proportion of life span exposed to smoking	EFO_0004318	Neale B	UKBB	European	2017	0.02621	0.004404	2.65e-09	+	101726	0	101726	1	IVNT	Neale-B_UKBB_EUR_2017
rs9366651	rs9366651	chr6:26336696	chr6:26336468	G	T	rs9366651	chr6:26336696	chr6:26336468	G	T	0	1	1	Pack years of smoking preview only	EFO_0004318;EFO_0006526	Neale B	UKBB	European	2017	0.02752	0.004389	3.618e-10	+	101726	0	101726	1	IVNT	Neale-B_UKBB_EUR_2017
rs9366651	rs9366651	chr6:26336696	chr6:26336468	G	T	rs9366651	chr6:26336696	chr6:26336468	G	T	0	1	1	Qualifications: A levels or as levels or equivalent	EFO_0004784	Neale B	UKBB	European	2017	-0.007447	0.001097	1.121e-11	-	334070	91710	242360	1	-	Neale-B_UKBB_EUR_2017
rs9366651	rs9366651	chr6:26336696	chr6:26336468	G	T	rs9366651	chr6:26336696	chr6:26336468	G	T	0	1	1	Qualifications: college or university degree	EFO_0004784	Neale B	UKBB	European	2017	-0.009043	0.001144	2.71e-15	-	334070	106305	227765	1	-	Neale-B_UKBB_EUR_2017
rs9366651	rs9366651	chr6:26336696	chr6:26336468	G	T	rs9366651	chr6:26336696	chr6:26336468	G	T	0	1	1	Self-reported malabsorption or coeliac disease	-	Neale B	UKBB	European	2017	0.001176	0.0001603	2.225e-13	+	337159	1452	335707	1	-	Neale-B_UKBB_EUR_2017
rs9366651	rs9366651	chr6:26336696	chr6:26336468	G	T	rs9366651	chr6:26336696	chr6:26336468	G	T	0	1	1	Sitting height	EFO_0007118	Neale B	UKBB	European	2017	0.02201	0.001886	1.893e-31	+	336172	0	336172	1	IVNT	Neale-B_UKBB_EUR_2017
rs9366651	rs9366651	chr6:26336696	chr6:26336468	G	T	rs9366651	chr6:26336696	chr6:26336468	G	T	0	1	1	Trunk fat mass	EFO_0005409	Neale B	UKBB	European	2017	0.02879	0.002457	1.067e-31	+	331093	0	331093	1	IVNT	Neale-B_UKBB_EUR_2017
rs9366651	rs9366651	chr6:26336696	chr6:26336468	G	T	rs9366651	chr6:26336696	chr6:26336468	G	T	0	1	1	Trunk fat percentage	NCIT_C139218	Neale B	UKBB	European	2017	0.02437	0.002243	1.736e-27	+	331113	0	331113	1	IVNT	Neale-B_UKBB_EUR_2017
rs9366651	rs9366651	chr6:26336696	chr6:26336468	G	T	rs9366651	chr6:26336696	chr6:26336468	G	T	0	1	1	Trunk fat-free mass	-	Neale B	UKBB	European	2017	0.009654	0.001538	3.412e-10	+	331030	0	331030	1	IVNT	Neale-B_UKBB_EUR_2017
rs9366651	rs9366651	chr6:26336696	chr6:26336468	G	T	rs9366651	chr6:26336696	chr6:26336468	G	T	0	1	1	Trunk predicted mass	-	Neale B	UKBB	European	2017	0.009441	0.001532	7.258e-10	+	330995	0	330995	1	IVNT	Neale-B_UKBB_EUR_2017
rs9366651	rs9366651	chr6:26336696	chr6:26336468	G	T	rs9366651	chr6:26336696	chr6:26336468	G	T	0	1	1	Usual walking pace	NCIT_C126250;NCIT_C126314	Neale B	UKBB	European	2017	-0.008639	0.001491	6.915e-09	-	335349	0	335349	1	IVNT	Neale-B_UKBB_EUR_2017
rs9366651	rs9366651	chr6:26336696	chr6:26336468	G	T	rs9366651	chr6:26336696	chr6:26336468	G	T	0	1	1	Waist circumference	EFO_0004342	Neale B	UKBB	European	2017	0.01448	0.002161	2.069e-11	+	336639	0	336639	1	IVNT	Neale-B_UKBB_EUR_2017
rs9366651	rs9366651	chr6:26336696	chr6:26336468	G	T	rs9366651	chr6:26336696	chr6:26336468	G	T	0	1	1	Weight	EFO_0004338	Neale B	UKBB	European	2017	0.02209	0.002132	3.868e-25	+	336227	0	336227	1	IVNT	Neale-B_UKBB_EUR_2017
rs9366651	rs9366651	chr6:26336696	chr6:26336468	G	T	rs9366651	chr6:26336696	chr6:26336468	G	T	0	1	1	Whole body fat mass	-	Neale B	UKBB	European	2017	0.02432	0.002381	1.742e-24	+	330762	0	330762	1	IVNT	Neale-B_UKBB_EUR_2017
rs9366651	rs9366651	chr6:26336696	chr6:26336468	G	T	rs9366651	chr6:26336696	chr6:26336468	G	T	0	1	1	Whole body fat-free mass	-	Neale B	UKBB	European	2017	0.01128	0.001543	2.753e-13	+	331291	0	331291	1	IVNT	Neale-B_UKBB_EUR_2017
rs9366651	rs9366651	chr6:26336696	chr6:26336468	G	T	rs9366651	chr6:26336696	chr6:26336468	G	T	0	1	1	Whole body water mass	-	Neale B	UKBB	European	2017	0.01098	0.001546	1.221e-12	+	331315	0	331315	1	IVNT	Neale-B_UKBB_EUR_2017
rs9366651	rs9366651	chr6:26336696	chr6:26336468	G	T	rs989134	chr6:26336224	chr6:26335996	A	C	1	0.98404	0.99598	Mean corpuscular hemoglobin	EFO_0004586	Astle W	27863252	European	2016	0.0229	0.00353	8.676e-11	+	173480	0	173480	2	-	Astle-W_Blood-Cell-Traits_EUR_2016
rs9366651	rs9366651	chr6:26336696	chr6:26336468	G	T	rs989134	chr6:26336224	chr6:26335996	A	C	1	0.98404	0.99598	Primary sclerosing cholangitis	EFO_0004268	Ji S	27992413	European	2017	0.1756	0.029	7.766e-10	+	14890	2871	12019	3	log OR	Ji-S_PSC_EUR_2017
rs9366651	rs9366651	chr6:26336696	chr6:26336468	G	T	rs989134	chr6:26336224	chr6:26335996	A	C	1	0.98404	0.99598	Arm fat mass left	-	Neale B	UKBB	European	2017	0.01883	0.002392	3.487e-15	+	331164	0	331164	1	IVNT	Neale-B_UKBB_EUR_2017
rs9366651	rs9366651	chr6:26336696	chr6:26336468	G	T	rs989134	chr6:26336224	chr6:26335996	A	C	1	0.98404	0.99598	Arm fat mass right	-	Neale B	UKBB	European	2017	0.01834	0.002391	1.731e-14	+	331226	0	331226	1	IVNT	Neale-B_UKBB_EUR_2017
rs9366651	rs9366651	chr6:26336696	chr6:26336468	G	T	rs989134	chr6:26336224	chr6:26335996	A	C	1	0.98404	0.99598	Arm fat percentage left	NCIT_C139218	Neale B	UKBB	European	2017	0.01264	0.001847	7.873e-12	+	331198	0	331198	1	IVNT	Neale-B_UKBB_EUR_2017
rs9366651	rs9366651	chr6:26336696	chr6:26336468	G	T	rs989134	chr6:26336224	chr6:26335996	A	C	1	0.98404	0.99598	Arm fat percentage right	NCIT_C139218	Neale B	UKBB	European	2017	0.01204	0.001856	8.764e-11	+	331249	0	331249	1	IVNT	Neale-B_UKBB_EUR_2017
rs9366651	rs9366651	chr6:26336696	chr6:26336468	G	T	rs989134	chr6:26336224	chr6:26335996	A	C	1	0.98404	0.99598	Arm fat-free mass left	-	Neale B	UKBB	European	2017	0.009811	0.001552	2.573e-10	+	331159	0	331159	1	IVNT	Neale-B_UKBB_EUR_2017
rs9366651	rs9366651	chr6:26336696	chr6:26336468	G	T	rs989134	chr6:26336224	chr6:26335996	A	C	1	0.98404	0.99598	Arm fat-free mass right	-	Neale B	UKBB	European	2017	0.01049	0.001521	5.271e-12	+	331221	0	331221	1	IVNT	Neale-B_UKBB_EUR_2017
rs9366651	rs9366651	chr6:26336696	chr6:26336468	G	T	rs989134	chr6:26336224	chr6:26335996	A	C	1	0.98404	0.99598	Arm predicted mass left	-	Neale B	UKBB	European	2017	0.01031	0.001546	2.527e-11	+	331146	0	331146	1	IVNT	Neale-B_UKBB_EUR_2017
rs9366651	rs9366651	chr6:26336696	chr6:26336468	G	T	rs989134	chr6:26336224	chr6:26335996	A	C	1	0.98404	0.99598	Arm predicted mass right	-	Neale B	UKBB	European	2017	0.009761	0.001515	1.188e-10	+	331216	0	331216	1	IVNT	Neale-B_UKBB_EUR_2017
rs9366651	rs9366651	chr6:26336696	chr6:26336468	G	T	rs989134	chr6:26336224	chr6:26335996	A	C	1	0.98404	0.99598	Basal metabolic rate	EFO_0007777	Neale B	UKBB	European	2017	0.0132	0.001618	3.368e-16	+	331307	0	331307	1	IVNT	Neale-B_UKBB_EUR_2017
rs9366651	rs9366651	chr6:26336696	chr6:26336468	G	T	rs989134	chr6:26336224	chr6:26335996	A	C	1	0.98404	0.99598	Body fat percentage	EFO_0007800	Neale B	UKBB	European	2017	0.01744	0.001871	1.169e-20	+	331117	0	331117	1	IVNT	Neale-B_UKBB_EUR_2017
rs9366651	rs9366651	chr6:26336696	chr6:26336468	G	T	rs989134	chr6:26336224	chr6:26335996	A	C	1	0.98404	0.99598	Comparative height size at age 10	NCIT_C106497;NCIT_C19666	Neale B	UKBB	European	2017	0.01531	0.001666	3.861e-20	+	332021	0	332021	1	IVNT	Neale-B_UKBB_EUR_2017
rs9366651	rs9366651	chr6:26336696	chr6:26336468	G	T	rs989134	chr6:26336224	chr6:26335996	A	C	1	0.98404	0.99598	Disorders of mineral metabolism	-	Neale B	UKBB	European	2017	0.000842	8.32e-05	4.54e-24	+	337199	390	336809	1	-	Neale-B_UKBB_EUR_2017
rs9366651	rs9366651	chr6:26336696	chr6:26336468	G	T	rs989134	chr6:26336224	chr6:26335996	A	C	1	0.98404	0.99598	Height	EFO_0004339	Neale B	UKBB	European	2017	0.02456	0.001734	1.455e-45	+	336474	0	336474	1	IVNT	Neale-B_UKBB_EUR_2017
rs9366651	rs9366651	chr6:26336696	chr6:26336468	G	T	rs989134	chr6:26336224	chr6:26335996	A	C	1	0.98404	0.99598	Hip circumference	EFO_0005093	Neale B	UKBB	European	2017	0.02308	0.002416	1.278e-21	+	336601	0	336601	1	IVNT	Neale-B_UKBB_EUR_2017
rs9366651	rs9366651	chr6:26336696	chr6:26336468	G	T	rs989134	chr6:26336224	chr6:26335996	A	C	1	0.98404	0.99598	Leg fat mass left	-	Neale B	UKBB	European	2017	0.01558	0.001929	6.715e-16	+	331275	0	331275	1	IVNT	Neale-B_UKBB_EUR_2017
rs9366651	rs9366651	chr6:26336696	chr6:26336468	G	T	rs989134	chr6:26336224	chr6:26335996	A	C	1	0.98404	0.99598	Leg fat mass right	-	Neale B	UKBB	European	2017	0.01575	0.001951	7.028e-16	+	331293	0	331293	1	IVNT	Neale-B_UKBB_EUR_2017
rs9366651	rs9366651	chr6:26336696	chr6:26336468	G	T	rs989134	chr6:26336224	chr6:26335996	A	C	1	0.98404	0.99598	Leg fat percentage left	NCIT_C139218	Neale B	UKBB	European	2017	0.009764	0.001526	1.58e-10	+	331278	0	331278	1	IVNT	Neale-B_UKBB_EUR_2017
rs9366651	rs9366651	chr6:26336696	chr6:26336468	G	T	rs989134	chr6:26336224	chr6:26335996	A	C	1	0.98404	0.99598	Leg fat percentage right	NCIT_C139218	Neale B	UKBB	European	2017	0.01004	0.001546	8.241e-11	+	331296	0	331296	1	IVNT	Neale-B_UKBB_EUR_2017
rs9366651	rs9366651	chr6:26336696	chr6:26336468	G	T	rs989134	chr6:26336224	chr6:26335996	A	C	1	0.98404	0.99598	Leg fat-free mass left	-	Neale B	UKBB	European	2017	0.01342	0.001607	6.635e-17	+	331258	0	331258	1	IVNT	Neale-B_UKBB_EUR_2017
rs9366651	rs9366651	chr6:26336696	chr6:26336468	G	T	rs989134	chr6:26336224	chr6:26335996	A	C	1	0.98404	0.99598	Leg fat-free mass right	-	Neale B	UKBB	European	2017	0.01256	0.001606	5.405e-15	+	331285	0	331285	1	IVNT	Neale-B_UKBB_EUR_2017
rs9366651	rs9366651	chr6:26336696	chr6:26336468	G	T	rs989134	chr6:26336224	chr6:26335996	A	C	1	0.98404	0.99598	Leg predicted mass left	-	Neale B	UKBB	European	2017	0.01326	0.001596	9.577e-17	+	331253	0	331253	1	IVNT	Neale-B_UKBB_EUR_2017
rs9366651	rs9366651	chr6:26336696	chr6:26336468	G	T	rs989134	chr6:26336224	chr6:26335996	A	C	1	0.98404	0.99598	Leg predicted mass right	-	Neale B	UKBB	European	2017	0.01247	0.001596	5.698e-15	+	331285	0	331285	1	IVNT	Neale-B_UKBB_EUR_2017
rs9366651	rs9366651	chr6:26336696	chr6:26336468	G	T	rs989134	chr6:26336224	chr6:26335996	A	C	1	0.98404	0.99598	Mouth or teeth dental problems: dentures	NCIT_C99885;NCIT_C102044	Neale B	UKBB	European	2017	0.008392	0.0009171	5.671e-20	+	336138	56894	279244	1	-	Neale-B_UKBB_EUR_2017
rs9366651	rs9366651	chr6:26336696	chr6:26336468	G	T	rs989134	chr6:26336224	chr6:26335996	A	C	1	0.98404	0.99598	Pack years adult smoking as proportion of life span exposed to smoking	EFO_0004318	Neale B	UKBB	European	2017	0.02623	0.004404	2.59e-09	+	101726	0	101726	1	IVNT	Neale-B_UKBB_EUR_2017
rs9366651	rs9366651	chr6:26336696	chr6:26336468	G	T	rs989134	chr6:26336224	chr6:26335996	A	C	1	0.98404	0.99598	Pack years of smoking preview only	EFO_0004318;EFO_0006526	Neale B	UKBB	European	2017	0.02754	0.004389	3.517e-10	+	101726	0	101726	1	IVNT	Neale-B_UKBB_EUR_2017
rs9366651	rs9366651	chr6:26336696	chr6:26336468	G	T	rs989134	chr6:26336224	chr6:26335996	A	C	1	0.98404	0.99598	Qualifications: A levels or as levels or equivalent	EFO_0004784	Neale B	UKBB	European	2017	-0.007438	0.001097	1.181e-11	-	334070	91710	242360	1	-	Neale-B_UKBB_EUR_2017
rs9366651	rs9366651	chr6:26336696	chr6:26336468	G	T	rs989134	chr6:26336224	chr6:26335996	A	C	1	0.98404	0.99598	Qualifications: college or university degree	EFO_0004784	Neale B	UKBB	European	2017	-0.009012	0.001144	3.336e-15	-	334070	106305	227765	1	-	Neale-B_UKBB_EUR_2017
rs9366651	rs9366651	chr6:26336696	chr6:26336468	G	T	rs989134	chr6:26336224	chr6:26335996	A	C	1	0.98404	0.99598	Self-reported malabsorption or coeliac disease	-	Neale B	UKBB	European	2017	0.001173	0.0001603	2.578e-13	+	337159	1452	335707	1	-	Neale-B_UKBB_EUR_2017
rs9366651	rs9366651	chr6:26336696	chr6:26336468	G	T	rs989134	chr6:26336224	chr6:26335996	A	C	1	0.98404	0.99598	Sitting height	EFO_0007118	Neale B	UKBB	European	2017	0.02205	0.001886	1.466e-31	+	336172	0	336172	1	IVNT	Neale-B_UKBB_EUR_2017
rs9366651	rs9366651	chr6:26336696	chr6:26336468	G	T	rs989134	chr6:26336224	chr6:26335996	A	C	1	0.98404	0.99598	Trunk fat mass	EFO_0005409	Neale B	UKBB	European	2017	0.02878	0.002457	1.092e-31	+	331093	0	331093	1	IVNT	Neale-B_UKBB_EUR_2017
rs9366651	rs9366651	chr6:26336696	chr6:26336468	G	T	rs989134	chr6:26336224	chr6:26335996	A	C	1	0.98404	0.99598	Trunk fat percentage	NCIT_C139218	Neale B	UKBB	European	2017	0.02437	0.002243	1.68e-27	+	331113	0	331113	1	IVNT	Neale-B_UKBB_EUR_2017
rs9366651	rs9366651	chr6:26336696	chr6:26336468	G	T	rs989134	chr6:26336224	chr6:26335996	A	C	1	0.98404	0.99598	Trunk fat-free mass	-	Neale B	UKBB	European	2017	0.009649	0.001537	3.468e-10	+	331030	0	331030	1	IVNT	Neale-B_UKBB_EUR_2017
rs9366651	rs9366651	chr6:26336696	chr6:26336468	G	T	rs989134	chr6:26336224	chr6:26335996	A	C	1	0.98404	0.99598	Trunk predicted mass	-	Neale B	UKBB	European	2017	0.009439	0.001532	7.283e-10	+	330995	0	330995	1	IVNT	Neale-B_UKBB_EUR_2017
rs9366651	rs9366651	chr6:26336696	chr6:26336468	G	T	rs989134	chr6:26336224	chr6:26335996	A	C	1	0.98404	0.99598	Usual walking pace	NCIT_C126250;NCIT_C126314	Neale B	UKBB	European	2017	-0.008634	0.001491	7.008e-09	-	335349	0	335349	1	IVNT	Neale-B_UKBB_EUR_2017
rs9366651	rs9366651	chr6:26336696	chr6:26336468	G	T	rs989134	chr6:26336224	chr6:26335996	A	C	1	0.98404	0.99598	Waist circumference	EFO_0004342	Neale B	UKBB	European	2017	0.01447	0.002161	2.141e-11	+	336639	0	336639	1	IVNT	Neale-B_UKBB_EUR_2017
rs9366651	rs9366651	chr6:26336696	chr6:26336468	G	T	rs989134	chr6:26336224	chr6:26335996	A	C	1	0.98404	0.99598	Weight	EFO_0004338	Neale B	UKBB	European	2017	0.02208	0.002132	4.02e-25	+	336227	0	336227	1	IVNT	Neale-B_UKBB_EUR_2017
rs9366651	rs9366651	chr6:26336696	chr6:26336468	G	T	rs989134	chr6:26336224	chr6:26335996	A	C	1	0.98404	0.99598	Whole body fat mass	-	Neale B	UKBB	European	2017	0.0243	0.002381	1.859e-24	+	330762	0	330762	1	IVNT	Neale-B_UKBB_EUR_2017
rs9366651	rs9366651	chr6:26336696	chr6:26336468	G	T	rs989134	chr6:26336224	chr6:26335996	A	C	1	0.98404	0.99598	Whole body fat-free mass	-	Neale B	UKBB	European	2017	0.01127	0.001543	2.82e-13	+	331291	0	331291	1	IVNT	Neale-B_UKBB_EUR_2017
rs9366651	rs9366651	chr6:26336696	chr6:26336468	G	T	rs989134	chr6:26336224	chr6:26335996	A	C	1	0.98404	0.99598	Whole body water mass	-	Neale B	UKBB	European	2017	0.01098	0.001546	1.223e-12	+	331315	0	331315	1	IVNT	Neale-B_UKBB_EUR_2017
rs9366651	rs9366651	chr6:26336696	chr6:26336468	G	T	rs9379838	chr6:26277133	chr6:26276905	C	T	1	0.98012	0.99597	Mean corpuscular hemoglobin	EFO_0004586	Astle W	27863252	European	2016	0.02252	0.003519	1.546e-10	+	173480	0	173480	2	-	Astle-W_Blood-Cell-Traits_EUR_2016
rs9366651	rs9366651	chr6:26336696	chr6:26336468	G	T	rs9379838	chr6:26277133	chr6:26276905	C	T	1	0.98012	0.99597	Primary sclerosing cholangitis	EFO_0004268	Ji S	27992413	European	2017	0.1781	0.029	4.126e-10	+	14890	2871	12019	3	log OR	Ji-S_PSC_EUR_2017
rs9366651	rs9366651	chr6:26336696	chr6:26336468	G	T	rs9379838	chr6:26277133	chr6:26276905	C	T	1	0.98012	0.99597	Arm fat mass left	-	Neale B	UKBB	European	2017	0.01906	0.002377	1.093e-15	+	331164	0	331164	1	IVNT	Neale-B_UKBB_EUR_2017
rs9366651	rs9366651	chr6:26336696	chr6:26336468	G	T	rs9379838	chr6:26277133	chr6:26276905	C	T	1	0.98012	0.99597	Arm fat mass right	-	Neale B	UKBB	European	2017	0.01851	0.002376	6.738e-15	+	331226	0	331226	1	IVNT	Neale-B_UKBB_EUR_2017
rs9366651	rs9366651	chr6:26336696	chr6:26336468	G	T	rs9379838	chr6:26277133	chr6:26276905	C	T	1	0.98012	0.99597	Arm fat percentage left	NCIT_C139218	Neale B	UKBB	European	2017	0.01278	0.001836	3.355e-12	+	331198	0	331198	1	IVNT	Neale-B_UKBB_EUR_2017
rs9366651	rs9366651	chr6:26336696	chr6:26336468	G	T	rs9379838	chr6:26277133	chr6:26276905	C	T	1	0.98012	0.99597	Arm fat percentage right	NCIT_C139218	Neale B	UKBB	European	2017	0.01217	0.001844	4.195e-11	+	331249	0	331249	1	IVNT	Neale-B_UKBB_EUR_2017
rs9366651	rs9366651	chr6:26336696	chr6:26336468	G	T	rs9379838	chr6:26277133	chr6:26276905	C	T	1	0.98012	0.99597	Arm fat-free mass left	-	Neale B	UKBB	European	2017	0.009814	0.001542	1.966e-10	+	331159	0	331159	1	IVNT	Neale-B_UKBB_EUR_2017
rs9366651	rs9366651	chr6:26336696	chr6:26336468	G	T	rs9379838	chr6:26277133	chr6:26276905	C	T	1	0.98012	0.99597	Arm fat-free mass right	-	Neale B	UKBB	European	2017	0.01045	0.001511	4.626e-12	+	331221	0	331221	1	IVNT	Neale-B_UKBB_EUR_2017
rs9366651	rs9366651	chr6:26336696	chr6:26336468	G	T	rs9379838	chr6:26277133	chr6:26276905	C	T	1	0.98012	0.99597	Arm predicted mass left	-	Neale B	UKBB	European	2017	0.01029	0.001536	2.158e-11	+	331146	0	331146	1	IVNT	Neale-B_UKBB_EUR_2017
rs9366651	rs9366651	chr6:26336696	chr6:26336468	G	T	rs9379838	chr6:26277133	chr6:26276905	C	T	1	0.98012	0.99597	Arm predicted mass right	-	Neale B	UKBB	European	2017	0.009715	0.001506	1.114e-10	+	331216	0	331216	1	IVNT	Neale-B_UKBB_EUR_2017
rs9366651	rs9366651	chr6:26336696	chr6:26336468	G	T	rs9379838	chr6:26277133	chr6:26276905	C	T	1	0.98012	0.99597	Basal metabolic rate	EFO_0007777	Neale B	UKBB	European	2017	0.01315	0.001608	2.905e-16	+	331307	0	331307	1	IVNT	Neale-B_UKBB_EUR_2017
rs9366651	rs9366651	chr6:26336696	chr6:26336468	G	T	rs9379838	chr6:26277133	chr6:26276905	C	T	1	0.98012	0.99597	Body fat percentage	EFO_0007800	Neale B	UKBB	European	2017	0.01756	0.00186	3.711e-21	+	331117	0	331117	1	IVNT	Neale-B_UKBB_EUR_2017
rs9366651	rs9366651	chr6:26336696	chr6:26336468	G	T	rs9379838	chr6:26277133	chr6:26276905	C	T	1	0.98012	0.99597	Comparative height size at age 10	NCIT_C106497;NCIT_C19666	Neale B	UKBB	European	2017	0.01539	0.001655	1.457e-20	+	332021	0	332021	1	IVNT	Neale-B_UKBB_EUR_2017
rs9366651	rs9366651	chr6:26336696	chr6:26336468	G	T	rs9379838	chr6:26277133	chr6:26276905	C	T	1	0.98012	0.99597	Disorders of mineral metabolism	-	Neale B	UKBB	European	2017	0.0008175	8.269e-05	4.77e-23	+	337199	390	336809	1	-	Neale-B_UKBB_EUR_2017
rs9366651	rs9366651	chr6:26336696	chr6:26336468	G	T	rs9379838	chr6:26277133	chr6:26276905	C	T	1	0.98012	0.99597	Height	EFO_0004339	Neale B	UKBB	European	2017	0.02425	0.001723	5.446e-45	+	336474	0	336474	1	IVNT	Neale-B_UKBB_EUR_2017
rs9366651	rs9366651	chr6:26336696	chr6:26336468	G	T	rs9379838	chr6:26277133	chr6:26276905	C	T	1	0.98012	0.99597	Hip circumference	EFO_0005093	Neale B	UKBB	European	2017	0.02325	0.002401	3.668e-22	+	336601	0	336601	1	IVNT	Neale-B_UKBB_EUR_2017
rs9366651	rs9366651	chr6:26336696	chr6:26336468	G	T	rs9379838	chr6:26277133	chr6:26276905	C	T	1	0.98012	0.99597	Leg fat mass left	-	Neale B	UKBB	European	2017	0.0157	0.001917	2.569e-16	+	331275	0	331275	1	IVNT	Neale-B_UKBB_EUR_2017
rs9366651	rs9366651	chr6:26336696	chr6:26336468	G	T	rs9379838	chr6:26277133	chr6:26276905	C	T	1	0.98012	0.99597	Leg fat mass right	-	Neale B	UKBB	European	2017	0.01583	0.001939	3.297e-16	+	331293	0	331293	1	IVNT	Neale-B_UKBB_EUR_2017
rs9366651	rs9366651	chr6:26336696	chr6:26336468	G	T	rs9379838	chr6:26277133	chr6:26276905	C	T	1	0.98012	0.99597	Leg fat percentage left	NCIT_C139218	Neale B	UKBB	European	2017	0.01003	0.001517	3.849e-11	+	331278	0	331278	1	IVNT	Neale-B_UKBB_EUR_2017
rs9366651	rs9366651	chr6:26336696	chr6:26336468	G	T	rs9379838	chr6:26277133	chr6:26276905	C	T	1	0.98012	0.99597	Leg fat percentage right	NCIT_C139218	Neale B	UKBB	European	2017	0.01026	0.001536	2.459e-11	+	331296	0	331296	1	IVNT	Neale-B_UKBB_EUR_2017
rs9366651	rs9366651	chr6:26336696	chr6:26336468	G	T	rs9379838	chr6:26277133	chr6:26276905	C	T	1	0.98012	0.99597	Leg fat-free mass left	-	Neale B	UKBB	European	2017	0.01336	0.001597	5.959e-17	+	331258	0	331258	1	IVNT	Neale-B_UKBB_EUR_2017
rs9366651	rs9366651	chr6:26336696	chr6:26336468	G	T	rs9379838	chr6:26277133	chr6:26276905	C	T	1	0.98012	0.99597	Leg fat-free mass right	-	Neale B	UKBB	European	2017	0.01249	0.001596	5.108e-15	+	331285	0	331285	1	IVNT	Neale-B_UKBB_EUR_2017
rs9366651	rs9366651	chr6:26336696	chr6:26336468	G	T	rs9379838	chr6:26277133	chr6:26276905	C	T	1	0.98012	0.99597	Leg predicted mass left	-	Neale B	UKBB	European	2017	0.0132	0.001586	8.916e-17	+	331253	0	331253	1	IVNT	Neale-B_UKBB_EUR_2017
rs9366651	rs9366651	chr6:26336696	chr6:26336468	G	T	rs9379838	chr6:26277133	chr6:26276905	C	T	1	0.98012	0.99597	Leg predicted mass right	-	Neale B	UKBB	European	2017	0.01241	0.001586	5.131e-15	+	331285	0	331285	1	IVNT	Neale-B_UKBB_EUR_2017
rs9366651	rs9366651	chr6:26336696	chr6:26336468	G	T	rs9379838	chr6:26277133	chr6:26276905	C	T	1	0.98012	0.99597	Mouth or teeth dental problems: dentures	NCIT_C99885;NCIT_C102044	Neale B	UKBB	European	2017	0.008482	0.0009114	1.328e-20	+	336138	56894	279244	1	-	Neale-B_UKBB_EUR_2017
rs9366651	rs9366651	chr6:26336696	chr6:26336468	G	T	rs9379838	chr6:26277133	chr6:26276905	C	T	1	0.98012	0.99597	Pack years adult smoking as proportion of life span exposed to smoking	EFO_0004318	Neale B	UKBB	European	2017	0.02706	0.004376	6.273e-10	+	101726	0	101726	1	IVNT	Neale-B_UKBB_EUR_2017
rs9366651	rs9366651	chr6:26336696	chr6:26336468	G	T	rs9379838	chr6:26277133	chr6:26276905	C	T	1	0.98012	0.99597	Pack years of smoking preview only	EFO_0004318;EFO_0006526	Neale B	UKBB	European	2017	0.02845	0.004361	6.924e-11	+	101726	0	101726	1	IVNT	Neale-B_UKBB_EUR_2017
rs9366651	rs9366651	chr6:26336696	chr6:26336468	G	T	rs9379838	chr6:26277133	chr6:26276905	C	T	1	0.98012	0.99597	Qualifications: A levels or as levels or equivalent	EFO_0004784	Neale B	UKBB	European	2017	-0.007696	0.00109	1.647e-12	-	334070	91710	242360	1	-	Neale-B_UKBB_EUR_2017
rs9366651	rs9366651	chr6:26336696	chr6:26336468	G	T	rs9379838	chr6:26277133	chr6:26276905	C	T	1	0.98012	0.99597	Qualifications: college or university degree	EFO_0004784	Neale B	UKBB	European	2017	-0.009313	0.001137	2.581e-16	-	334070	106305	227765	1	-	Neale-B_UKBB_EUR_2017
rs9366651	rs9366651	chr6:26336696	chr6:26336468	G	T	rs9379838	chr6:26277133	chr6:26276905	C	T	1	0.98012	0.99597	Self-reported malabsorption or coeliac disease	-	Neale B	UKBB	European	2017	0.001198	0.0001593	5.58e-14	+	337159	1452	335707	1	-	Neale-B_UKBB_EUR_2017
rs9366651	rs9366651	chr6:26336696	chr6:26336468	G	T	rs9379838	chr6:26277133	chr6:26276905	C	T	1	0.98012	0.99597	Sitting height	EFO_0007118	Neale B	UKBB	European	2017	0.02187	0.001874	1.905e-31	+	336172	0	336172	1	IVNT	Neale-B_UKBB_EUR_2017
rs9366651	rs9366651	chr6:26336696	chr6:26336468	G	T	rs9379838	chr6:26277133	chr6:26276905	C	T	1	0.98012	0.99597	Trunk fat mass	EFO_0005409	Neale B	UKBB	European	2017	0.02888	0.002442	2.811e-32	+	331093	0	331093	1	IVNT	Neale-B_UKBB_EUR_2017
rs9366651	rs9366651	chr6:26336696	chr6:26336468	G	T	rs9379838	chr6:26277133	chr6:26276905	C	T	1	0.98012	0.99597	Trunk fat percentage	NCIT_C139218	Neale B	UKBB	European	2017	0.02455	0.002229	3.285e-28	+	331113	0	331113	1	IVNT	Neale-B_UKBB_EUR_2017
rs9366651	rs9366651	chr6:26336696	chr6:26336468	G	T	rs9379838	chr6:26277133	chr6:26276905	C	T	1	0.98012	0.99597	Trunk fat-free mass	-	Neale B	UKBB	European	2017	0.009575	0.001528	3.682e-10	+	331030	0	331030	1	IVNT	Neale-B_UKBB_EUR_2017
rs9366651	rs9366651	chr6:26336696	chr6:26336468	G	T	rs9379838	chr6:26277133	chr6:26276905	C	T	1	0.98012	0.99597	Trunk predicted mass	-	Neale B	UKBB	European	2017	0.009382	0.001523	7.232e-10	+	330995	0	330995	1	IVNT	Neale-B_UKBB_EUR_2017
rs9366651	rs9366651	chr6:26336696	chr6:26336468	G	T	rs9379838	chr6:26277133	chr6:26276905	C	T	1	0.98012	0.99597	Usual walking pace	NCIT_C126250;NCIT_C126314	Neale B	UKBB	European	2017	-0.008463	0.001482	1.121e-08	-	335349	0	335349	1	IVNT	Neale-B_UKBB_EUR_2017
rs9366651	rs9366651	chr6:26336696	chr6:26336468	G	T	rs9379838	chr6:26277133	chr6:26276905	C	T	1	0.98012	0.99597	Waist circumference	EFO_0004342	Neale B	UKBB	European	2017	0.01454	0.002148	1.3e-11	+	336639	0	336639	1	IVNT	Neale-B_UKBB_EUR_2017
rs9366651	rs9366651	chr6:26336696	chr6:26336468	G	T	rs9379838	chr6:26277133	chr6:26276905	C	T	1	0.98012	0.99597	Weight	EFO_0004338	Neale B	UKBB	European	2017	0.02208	0.002119	1.957e-25	+	336227	0	336227	1	IVNT	Neale-B_UKBB_EUR_2017
rs9366651	rs9366651	chr6:26336696	chr6:26336468	G	T	rs9379838	chr6:26277133	chr6:26276905	C	T	1	0.98012	0.99597	Whole body fat mass	-	Neale B	UKBB	European	2017	0.02437	0.002366	7.209e-25	+	330762	0	330762	1	IVNT	Neale-B_UKBB_EUR_2017
rs9366651	rs9366651	chr6:26336696	chr6:26336468	G	T	rs9379838	chr6:26277133	chr6:26276905	C	T	1	0.98012	0.99597	Whole body fat-free mass	-	Neale B	UKBB	European	2017	0.01119	0.001534	2.948e-13	+	331291	0	331291	1	IVNT	Neale-B_UKBB_EUR_2017
rs9366651	rs9366651	chr6:26336696	chr6:26336468	G	T	rs9379838	chr6:26277133	chr6:26276905	C	T	1	0.98012	0.99597	Whole body water mass	-	Neale B	UKBB	European	2017	0.01091	0.001536	1.25e-12	+	331315	0	331315	1	IVNT	Neale-B_UKBB_EUR_2017
rs9366651	rs9366651	chr6:26336696	chr6:26336468	G	T	rs9358915	chr6:26277268	chr6:26277040	G	A	1	0.98012	0.99597	Mean corpuscular hemoglobin	EFO_0004586	Astle W	27863252	European	2016	0.02241	0.00352	1.957e-10	+	173480	0	173480	2	-	Astle-W_Blood-Cell-Traits_EUR_2016
rs9366651	rs9366651	chr6:26336696	chr6:26336468	G	T	rs9358915	chr6:26277268	chr6:26277040	G	A	1	0.98012	0.99597	Height	EFO_0004339	GIANT	20881960	European	2010	NA	NA	4.949e-11	NA	133829	0	133829	46	Z-score	GIANT_Height_EUR_2010
rs9366651	rs9366651	chr6:26336696	chr6:26336468	G	T	rs9358915	chr6:26277268	chr6:26277040	G	A	1	0.98012	0.99597	Height	EFO_0004339	GIANT	23754948	European	2013	0.0284	0.004165	9.182e-12	+	133669	0	133669	46	Z-score	GIANT_Height_EUR_2013
rs9366651	rs9366651	chr6:26336696	chr6:26336468	G	T	rs9358915	chr6:26277268	chr6:26277040	G	A	1	0.98012	0.99597	Height	EFO_0004339	GIANT	25282103	European	2014	0.038	0.0029	3e-38	+	253203	0	253203	79	Z-score	GIANT_Height_EUR_2014
rs9366651	rs9366651	chr6:26336696	chr6:26336468	G	T	rs9358915	chr6:26277268	chr6:26277040	G	A	1	0.98012	0.99597	Hip circumference adjusted for BMI	EFO_0005093	GIANT	25673412	Mixed	2015	0.028	0.0045	1.9e-10	+	143800	0	143800	109	IVNT	GIANT_HipadjBMI_Mixed_2015
rs9366651	rs9366651	chr6:26336696	chr6:26336468	G	T	rs9358915	chr6:26277268	chr6:26277040	G	A	1	0.98012	0.99597	Waist circumference adjusted for BMI	EFO_0004342	GIANT	25673412	Mixed	2015	0.022	0.0041	4.1e-08	+	153462	0	153462	109	IVNT	GIANT_WCadjBMI_Mixed_2015
rs9366651	rs9366651	chr6:26336696	chr6:26336468	G	T	rs9358915	chr6:26277268	chr6:26277040	G	A	1	0.98012	0.99597	Height	EFO_0004339	GIANT	20881960	European	2010	NA	NA	4.949e-11	NA	133653	-	-	-	-	GRASP
rs9366651	rs9366651	chr6:26336696	chr6:26336468	G	T	rs9358915	chr6:26277268	chr6:26277040	G	A	1	0.98012	0.99597	Primary sclerosing cholangitis	EFO_0004268	Ji S	27992413	European	2017	0.1798	0.029	2.701e-10	+	14890	2871	12019	3	log OR	Ji-S_PSC_EUR_2017
rs9366651	rs9366651	chr6:26336696	chr6:26336468	G	T	rs9358915	chr6:26277268	chr6:26277040	G	A	1	0.98012	0.99597	Arm fat mass left	-	Neale B	UKBB	European	2017	0.01906	0.002377	1.076e-15	+	331164	0	331164	1	IVNT	Neale-B_UKBB_EUR_2017
rs9366651	rs9366651	chr6:26336696	chr6:26336468	G	T	rs9358915	chr6:26277268	chr6:26277040	G	A	1	0.98012	0.99597	Arm fat mass right	-	Neale B	UKBB	European	2017	0.01851	0.002376	6.711e-15	+	331226	0	331226	1	IVNT	Neale-B_UKBB_EUR_2017
rs9366651	rs9366651	chr6:26336696	chr6:26336468	G	T	rs9358915	chr6:26277268	chr6:26277040	G	A	1	0.98012	0.99597	Arm fat percentage left	NCIT_C139218	Neale B	UKBB	European	2017	0.01278	0.001836	3.324e-12	+	331198	0	331198	1	IVNT	Neale-B_UKBB_EUR_2017
rs9366651	rs9366651	chr6:26336696	chr6:26336468	G	T	rs9358915	chr6:26277268	chr6:26277040	G	A	1	0.98012	0.99597	Arm fat percentage right	NCIT_C139218	Neale B	UKBB	European	2017	0.01217	0.001845	4.227e-11	+	331249	0	331249	1	IVNT	Neale-B_UKBB_EUR_2017
rs9366651	rs9366651	chr6:26336696	chr6:26336468	G	T	rs9358915	chr6:26277268	chr6:26277040	G	A	1	0.98012	0.99597	Arm fat-free mass left	-	Neale B	UKBB	European	2017	0.009817	0.001542	1.945e-10	+	331159	0	331159	1	IVNT	Neale-B_UKBB_EUR_2017
rs9366651	rs9366651	chr6:26336696	chr6:26336468	G	T	rs9358915	chr6:26277268	chr6:26277040	G	A	1	0.98012	0.99597	Arm fat-free mass right	-	Neale B	UKBB	European	2017	0.01046	0.001511	4.472e-12	+	331221	0	331221	1	IVNT	Neale-B_UKBB_EUR_2017
rs9366651	rs9366651	chr6:26336696	chr6:26336468	G	T	rs9358915	chr6:26277268	chr6:26277040	G	A	1	0.98012	0.99597	Arm predicted mass left	-	Neale B	UKBB	European	2017	0.01029	0.001536	2.139e-11	+	331146	0	331146	1	IVNT	Neale-B_UKBB_EUR_2017
rs9366651	rs9366651	chr6:26336696	chr6:26336468	G	T	rs9358915	chr6:26277268	chr6:26277040	G	A	1	0.98012	0.99597	Arm predicted mass right	-	Neale B	UKBB	European	2017	0.009722	0.001506	1.079e-10	+	331216	0	331216	1	IVNT	Neale-B_UKBB_EUR_2017
rs9366651	rs9366651	chr6:26336696	chr6:26336468	G	T	rs9358915	chr6:26277268	chr6:26277040	G	A	1	0.98012	0.99597	Basal metabolic rate	EFO_0007777	Neale B	UKBB	European	2017	0.01316	0.001608	2.845e-16	+	331307	0	331307	1	IVNT	Neale-B_UKBB_EUR_2017
rs9366651	rs9366651	chr6:26336696	chr6:26336468	G	T	rs9358915	chr6:26277268	chr6:26277040	G	A	1	0.98012	0.99597	Body fat percentage	EFO_0007800	Neale B	UKBB	European	2017	0.01756	0.00186	3.661e-21	+	331117	0	331117	1	IVNT	Neale-B_UKBB_EUR_2017
rs9366651	rs9366651	chr6:26336696	chr6:26336468	G	T	rs9358915	chr6:26277268	chr6:26277040	G	A	1	0.98012	0.99597	Comparative height size at age 10	NCIT_C106497;NCIT_C19666	Neale B	UKBB	European	2017	0.01541	0.001655	1.321e-20	+	332021	0	332021	1	IVNT	Neale-B_UKBB_EUR_2017
rs9366651	rs9366651	chr6:26336696	chr6:26336468	G	T	rs9358915	chr6:26277268	chr6:26277040	G	A	1	0.98012	0.99597	Disorders of mineral metabolism	-	Neale B	UKBB	European	2017	0.0008176	8.269e-05	4.713e-23	+	337199	390	336809	1	-	Neale-B_UKBB_EUR_2017
rs9366651	rs9366651	chr6:26336696	chr6:26336468	G	T	rs9358915	chr6:26277268	chr6:26277040	G	A	1	0.98012	0.99597	Height	EFO_0004339	Neale B	UKBB	European	2017	0.02426	0.001723	4.994e-45	+	336474	0	336474	1	IVNT	Neale-B_UKBB_EUR_2017
rs9366651	rs9366651	chr6:26336696	chr6:26336468	G	T	rs9358915	chr6:26277268	chr6:26277040	G	A	1	0.98012	0.99597	Hip circumference	EFO_0005093	Neale B	UKBB	European	2017	0.02325	0.002401	3.682e-22	+	336601	0	336601	1	IVNT	Neale-B_UKBB_EUR_2017
rs9366651	rs9366651	chr6:26336696	chr6:26336468	G	T	rs9358915	chr6:26277268	chr6:26277040	G	A	1	0.98012	0.99597	Leg fat mass left	-	Neale B	UKBB	European	2017	0.0157	0.001917	2.589e-16	+	331275	0	331275	1	IVNT	Neale-B_UKBB_EUR_2017
rs9366651	rs9366651	chr6:26336696	chr6:26336468	G	T	rs9358915	chr6:26277268	chr6:26277040	G	A	1	0.98012	0.99597	Leg fat mass right	-	Neale B	UKBB	European	2017	0.01583	0.001939	3.313e-16	+	331293	0	331293	1	IVNT	Neale-B_UKBB_EUR_2017
rs9366651	rs9366651	chr6:26336696	chr6:26336468	G	T	rs9358915	chr6:26277268	chr6:26277040	G	A	1	0.98012	0.99597	Leg fat percentage left	NCIT_C139218	Neale B	UKBB	European	2017	0.01002	0.001517	3.948e-11	+	331278	0	331278	1	IVNT	Neale-B_UKBB_EUR_2017
rs9366651	rs9366651	chr6:26336696	chr6:26336468	G	T	rs9358915	chr6:26277268	chr6:26277040	G	A	1	0.98012	0.99597	Leg fat percentage right	NCIT_C139218	Neale B	UKBB	European	2017	0.01025	0.001536	2.528e-11	+	331296	0	331296	1	IVNT	Neale-B_UKBB_EUR_2017
rs9366651	rs9366651	chr6:26336696	chr6:26336468	G	T	rs9358915	chr6:26277268	chr6:26277040	G	A	1	0.98012	0.99597	Leg fat-free mass left	-	Neale B	UKBB	European	2017	0.01337	0.001597	5.741e-17	+	331258	0	331258	1	IVNT	Neale-B_UKBB_EUR_2017
rs9366651	rs9366651	chr6:26336696	chr6:26336468	G	T	rs9358915	chr6:26277268	chr6:26277040	G	A	1	0.98012	0.99597	Leg fat-free mass right	-	Neale B	UKBB	European	2017	0.0125	0.001597	4.964e-15	+	331285	0	331285	1	IVNT	Neale-B_UKBB_EUR_2017
rs9366651	rs9366651	chr6:26336696	chr6:26336468	G	T	rs9358915	chr6:26277268	chr6:26277040	G	A	1	0.98012	0.99597	Leg predicted mass left	-	Neale B	UKBB	European	2017	0.0132	0.001586	8.606e-17	+	331253	0	331253	1	IVNT	Neale-B_UKBB_EUR_2017
rs9366651	rs9366651	chr6:26336696	chr6:26336468	G	T	rs9358915	chr6:26277268	chr6:26277040	G	A	1	0.98012	0.99597	Leg predicted mass right	-	Neale B	UKBB	European	2017	0.01242	0.001586	4.967e-15	+	331285	0	331285	1	IVNT	Neale-B_UKBB_EUR_2017
rs9366651	rs9366651	chr6:26336696	chr6:26336468	G	T	rs9358915	chr6:26277268	chr6:26277040	G	A	1	0.98012	0.99597	Mouth or teeth dental problems: dentures	NCIT_C99885;NCIT_C102044	Neale B	UKBB	European	2017	0.008491	0.0009114	1.215e-20	+	336138	56894	279244	1	-	Neale-B_UKBB_EUR_2017
rs9366651	rs9366651	chr6:26336696	chr6:26336468	G	T	rs9358915	chr6:26277268	chr6:26277040	G	A	1	0.98012	0.99597	Pack years adult smoking as proportion of life span exposed to smoking	EFO_0004318	Neale B	UKBB	European	2017	0.02707	0.004376	6.219e-10	+	101726	0	101726	1	IVNT	Neale-B_UKBB_EUR_2017
rs9366651	rs9366651	chr6:26336696	chr6:26336468	G	T	rs9358915	chr6:26277268	chr6:26277040	G	A	1	0.98012	0.99597	Pack years of smoking preview only	EFO_0004318;EFO_0006526	Neale B	UKBB	European	2017	0.02846	0.004361	6.844e-11	+	101726	0	101726	1	IVNT	Neale-B_UKBB_EUR_2017
rs9366651	rs9366651	chr6:26336696	chr6:26336468	G	T	rs9358915	chr6:26277268	chr6:26277040	G	A	1	0.98012	0.99597	Qualifications: A levels or as levels or equivalent	EFO_0004784	Neale B	UKBB	European	2017	-0.007697	0.00109	1.634e-12	-	334070	91710	242360	1	-	Neale-B_UKBB_EUR_2017
rs9366651	rs9366651	chr6:26336696	chr6:26336468	G	T	rs9358915	chr6:26277268	chr6:26277040	G	A	1	0.98012	0.99597	Qualifications: college or university degree	EFO_0004784	Neale B	UKBB	European	2017	-0.009322	0.001137	2.423e-16	-	334070	106305	227765	1	-	Neale-B_UKBB_EUR_2017
rs9366651	rs9366651	chr6:26336696	chr6:26336468	G	T	rs9358915	chr6:26277268	chr6:26277040	G	A	1	0.98012	0.99597	Self-reported malabsorption or coeliac disease	-	Neale B	UKBB	European	2017	0.001194	0.0001593	6.589e-14	+	337159	1452	335707	1	-	Neale-B_UKBB_EUR_2017
rs9366651	rs9366651	chr6:26336696	chr6:26336468	G	T	rs9358915	chr6:26277268	chr6:26277040	G	A	1	0.98012	0.99597	Sitting height	EFO_0007118	Neale B	UKBB	European	2017	0.02187	0.001874	1.821e-31	+	336172	0	336172	1	IVNT	Neale-B_UKBB_EUR_2017
rs9366651	rs9366651	chr6:26336696	chr6:26336468	G	T	rs9358915	chr6:26277268	chr6:26277040	G	A	1	0.98012	0.99597	Trunk fat mass	EFO_0005409	Neale B	UKBB	European	2017	0.02889	0.002442	2.664e-32	+	331093	0	331093	1	IVNT	Neale-B_UKBB_EUR_2017
rs9366651	rs9366651	chr6:26336696	chr6:26336468	G	T	rs9358915	chr6:26277268	chr6:26277040	G	A	1	0.98012	0.99597	Trunk fat percentage	NCIT_C139218	Neale B	UKBB	European	2017	0.02456	0.002229	3.115e-28	+	331113	0	331113	1	IVNT	Neale-B_UKBB_EUR_2017
rs9366651	rs9366651	chr6:26336696	chr6:26336468	G	T	rs9358915	chr6:26277268	chr6:26277040	G	A	1	0.98012	0.99597	Trunk fat-free mass	-	Neale B	UKBB	European	2017	0.009577	0.001528	3.653e-10	+	331030	0	331030	1	IVNT	Neale-B_UKBB_EUR_2017
rs9366651	rs9366651	chr6:26336696	chr6:26336468	G	T	rs9358915	chr6:26277268	chr6:26277040	G	A	1	0.98012	0.99597	Trunk predicted mass	-	Neale B	UKBB	European	2017	0.009384	0.001523	7.18e-10	+	330995	0	330995	1	IVNT	Neale-B_UKBB_EUR_2017
rs9366651	rs9366651	chr6:26336696	chr6:26336468	G	T	rs9358915	chr6:26277268	chr6:26277040	G	A	1	0.98012	0.99597	Usual walking pace	NCIT_C126250;NCIT_C126314	Neale B	UKBB	European	2017	-0.008463	0.001482	1.121e-08	-	335349	0	335349	1	IVNT	Neale-B_UKBB_EUR_2017
rs9366651	rs9366651	chr6:26336696	chr6:26336468	G	T	rs9358915	chr6:26277268	chr6:26277040	G	A	1	0.98012	0.99597	Waist circumference	EFO_0004342	Neale B	UKBB	European	2017	0.01454	0.002148	1.275e-11	+	336639	0	336639	1	IVNT	Neale-B_UKBB_EUR_2017
rs9366651	rs9366651	chr6:26336696	chr6:26336468	G	T	rs9358915	chr6:26277268	chr6:26277040	G	A	1	0.98012	0.99597	Weight	EFO_0004338	Neale B	UKBB	European	2017	0.02209	0.002119	1.924e-25	+	336227	0	336227	1	IVNT	Neale-B_UKBB_EUR_2017
rs9366651	rs9366651	chr6:26336696	chr6:26336468	G	T	rs9358915	chr6:26277268	chr6:26277040	G	A	1	0.98012	0.99597	Whole body fat mass	-	Neale B	UKBB	European	2017	0.02438	0.002366	7.012e-25	+	330762	0	330762	1	IVNT	Neale-B_UKBB_EUR_2017
rs9366651	rs9366651	chr6:26336696	chr6:26336468	G	T	rs9358915	chr6:26277268	chr6:26277040	G	A	1	0.98012	0.99597	Whole body fat-free mass	-	Neale B	UKBB	European	2017	0.0112	0.001534	2.887e-13	+	331291	0	331291	1	IVNT	Neale-B_UKBB_EUR_2017
rs9366651	rs9366651	chr6:26336696	chr6:26336468	G	T	rs9358915	chr6:26277268	chr6:26277040	G	A	1	0.98012	0.99597	Whole body water mass	-	Neale B	UKBB	European	2017	0.01091	0.001536	1.228e-12	+	331315	0	331315	1	IVNT	Neale-B_UKBB_EUR_2017
rs9366651	rs9366651	chr6:26336696	chr6:26336468	G	T	rs9393693	chr6:26277408	chr6:26277180	C	A	1	0.98012	0.99597	Mean corpuscular hemoglobin	EFO_0004586	Astle W	27863252	European	2016	0.02287	0.003526	8.787e-11	+	173480	0	173480	2	-	Astle-W_Blood-Cell-Traits_EUR_2016
rs9366651	rs9366651	chr6:26336696	chr6:26336468	G	T	rs9393693	chr6:26277408	chr6:26277180	C	A	1	0.98012	0.99597	Primary sclerosing cholangitis	EFO_0004268	Ji S	27992413	European	2017	0.1714	0.029	1.745e-09	+	14890	2871	12019	3	log OR	Ji-S_PSC_EUR_2017
rs9366651	rs9366651	chr6:26336696	chr6:26336468	G	T	rs9393693	chr6:26277408	chr6:26277180	C	A	1	0.98012	0.99597	Arm fat mass left	-	Neale B	UKBB	European	2017	0.01906	0.002377	1.058e-15	+	331164	0	331164	1	IVNT	Neale-B_UKBB_EUR_2017
rs9366651	rs9366651	chr6:26336696	chr6:26336468	G	T	rs9393693	chr6:26277408	chr6:26277180	C	A	1	0.98012	0.99597	Arm fat mass right	-	Neale B	UKBB	European	2017	0.01852	0.002376	6.548e-15	+	331226	0	331226	1	IVNT	Neale-B_UKBB_EUR_2017
rs9366651	rs9366651	chr6:26336696	chr6:26336468	G	T	rs9393693	chr6:26277408	chr6:26277180	C	A	1	0.98012	0.99597	Arm fat percentage left	NCIT_C139218	Neale B	UKBB	European	2017	0.01279	0.001836	3.252e-12	+	331198	0	331198	1	IVNT	Neale-B_UKBB_EUR_2017
rs9366651	rs9366651	chr6:26336696	chr6:26336468	G	T	rs9393693	chr6:26277408	chr6:26277180	C	A	1	0.98012	0.99597	Arm fat percentage right	NCIT_C139218	Neale B	UKBB	European	2017	0.01218	0.001844	4.087e-11	+	331249	0	331249	1	IVNT	Neale-B_UKBB_EUR_2017
rs9366651	rs9366651	chr6:26336696	chr6:26336468	G	T	rs9393693	chr6:26277408	chr6:26277180	C	A	1	0.98012	0.99597	Arm fat-free mass left	-	Neale B	UKBB	European	2017	0.009816	0.001542	1.949e-10	+	331159	0	331159	1	IVNT	Neale-B_UKBB_EUR_2017
rs9366651	rs9366651	chr6:26336696	chr6:26336468	G	T	rs9393693	chr6:26277408	chr6:26277180	C	A	1	0.98012	0.99597	Arm fat-free mass right	-	Neale B	UKBB	European	2017	0.01046	0.001511	4.555e-12	+	331221	0	331221	1	IVNT	Neale-B_UKBB_EUR_2017
rs9366651	rs9366651	chr6:26336696	chr6:26336468	G	T	rs9393693	chr6:26277408	chr6:26277180	C	A	1	0.98012	0.99597	Arm predicted mass left	-	Neale B	UKBB	European	2017	0.01029	0.001536	2.139e-11	+	331146	0	331146	1	IVNT	Neale-B_UKBB_EUR_2017
rs9366651	rs9366651	chr6:26336696	chr6:26336468	G	T	rs9393693	chr6:26277408	chr6:26277180	C	A	1	0.98012	0.99597	Arm predicted mass right	-	Neale B	UKBB	European	2017	0.009718	0.001506	1.098e-10	+	331216	0	331216	1	IVNT	Neale-B_UKBB_EUR_2017
rs9366651	rs9366651	chr6:26336696	chr6:26336468	G	T	rs9393693	chr6:26277408	chr6:26277180	C	A	1	0.98012	0.99597	Basal metabolic rate	EFO_0007777	Neale B	UKBB	European	2017	0.01315	0.001608	2.855e-16	+	331307	0	331307	1	IVNT	Neale-B_UKBB_EUR_2017
rs9366651	rs9366651	chr6:26336696	chr6:26336468	G	T	rs9393693	chr6:26277408	chr6:26277180	C	A	1	0.98012	0.99597	Body fat percentage	EFO_0007800	Neale B	UKBB	European	2017	0.01756	0.00186	3.578e-21	+	331117	0	331117	1	IVNT	Neale-B_UKBB_EUR_2017
rs9366651	rs9366651	chr6:26336696	chr6:26336468	G	T	rs9393693	chr6:26277408	chr6:26277180	C	A	1	0.98012	0.99597	Comparative height size at age 10	NCIT_C106497;NCIT_C19666	Neale B	UKBB	European	2017	0.01538	0.001655	1.482e-20	+	332021	0	332021	1	IVNT	Neale-B_UKBB_EUR_2017
rs9366651	rs9366651	chr6:26336696	chr6:26336468	G	T	rs9393693	chr6:26277408	chr6:26277180	C	A	1	0.98012	0.99597	Disorders of mineral metabolism	-	Neale B	UKBB	European	2017	0.0008175	8.269e-05	4.774e-23	+	337199	390	336809	1	-	Neale-B_UKBB_EUR_2017
rs9366651	rs9366651	chr6:26336696	chr6:26336468	G	T	rs9393693	chr6:26277408	chr6:26277180	C	A	1	0.98012	0.99597	Height	EFO_0004339	Neale B	UKBB	European	2017	0.02425	0.001723	5.55e-45	+	336474	0	336474	1	IVNT	Neale-B_UKBB_EUR_2017
rs9366651	rs9366651	chr6:26336696	chr6:26336468	G	T	rs9393693	chr6:26277408	chr6:26277180	C	A	1	0.98012	0.99597	Hip circumference	EFO_0005093	Neale B	UKBB	European	2017	0.02325	0.002401	3.602e-22	+	336601	0	336601	1	IVNT	Neale-B_UKBB_EUR_2017
rs9366651	rs9366651	chr6:26336696	chr6:26336468	G	T	rs9393693	chr6:26277408	chr6:26277180	C	A	1	0.98012	0.99597	Leg fat mass left	-	Neale B	UKBB	European	2017	0.01571	0.001917	2.504e-16	+	331275	0	331275	1	IVNT	Neale-B_UKBB_EUR_2017
rs9366651	rs9366651	chr6:26336696	chr6:26336468	G	T	rs9393693	chr6:26277408	chr6:26277180	C	A	1	0.98012	0.99597	Leg fat mass right	-	Neale B	UKBB	European	2017	0.01583	0.001939	3.204e-16	+	331293	0	331293	1	IVNT	Neale-B_UKBB_EUR_2017
rs9366651	rs9366651	chr6:26336696	chr6:26336468	G	T	rs9393693	chr6:26277408	chr6:26277180	C	A	1	0.98012	0.99597	Leg fat percentage left	NCIT_C139218	Neale B	UKBB	European	2017	0.01003	0.001517	3.79e-11	+	331278	0	331278	1	IVNT	Neale-B_UKBB_EUR_2017
rs9366651	rs9366651	chr6:26336696	chr6:26336468	G	T	rs9393693	chr6:26277408	chr6:26277180	C	A	1	0.98012	0.99597	Leg fat percentage right	NCIT_C139218	Neale B	UKBB	European	2017	0.01026	0.001536	2.413e-11	+	331296	0	331296	1	IVNT	Neale-B_UKBB_EUR_2017
rs9366651	rs9366651	chr6:26336696	chr6:26336468	G	T	rs9393693	chr6:26277408	chr6:26277180	C	A	1	0.98012	0.99597	Leg fat-free mass left	-	Neale B	UKBB	European	2017	0.01337	0.001597	5.818e-17	+	331258	0	331258	1	IVNT	Neale-B_UKBB_EUR_2017
rs9366651	rs9366651	chr6:26336696	chr6:26336468	G	T	rs9393693	chr6:26277408	chr6:26277180	C	A	1	0.98012	0.99597	Leg fat-free mass right	-	Neale B	UKBB	European	2017	0.0125	0.001596	5.025e-15	+	331285	0	331285	1	IVNT	Neale-B_UKBB_EUR_2017
rs9366651	rs9366651	chr6:26336696	chr6:26336468	G	T	rs9393693	chr6:26277408	chr6:26277180	C	A	1	0.98012	0.99597	Leg predicted mass left	-	Neale B	UKBB	European	2017	0.0132	0.001586	8.696e-17	+	331253	0	331253	1	IVNT	Neale-B_UKBB_EUR_2017
rs9366651	rs9366651	chr6:26336696	chr6:26336468	G	T	rs9393693	chr6:26277408	chr6:26277180	C	A	1	0.98012	0.99597	Leg predicted mass right	-	Neale B	UKBB	European	2017	0.01241	0.001586	5.047e-15	+	331285	0	331285	1	IVNT	Neale-B_UKBB_EUR_2017
rs9366651	rs9366651	chr6:26336696	chr6:26336468	G	T	rs9393693	chr6:26277408	chr6:26277180	C	A	1	0.98012	0.99597	Mouth or teeth dental problems: dentures	NCIT_C99885;NCIT_C102044	Neale B	UKBB	European	2017	0.008483	0.0009114	1.312e-20	+	336138	56894	279244	1	-	Neale-B_UKBB_EUR_2017
rs9366651	rs9366651	chr6:26336696	chr6:26336468	G	T	rs9393693	chr6:26277408	chr6:26277180	C	A	1	0.98012	0.99597	Pack years adult smoking as proportion of life span exposed to smoking	EFO_0004318	Neale B	UKBB	European	2017	0.02706	0.004376	6.304e-10	+	101726	0	101726	1	IVNT	Neale-B_UKBB_EUR_2017
rs9366651	rs9366651	chr6:26336696	chr6:26336468	G	T	rs9393693	chr6:26277408	chr6:26277180	C	A	1	0.98012	0.99597	Pack years of smoking preview only	EFO_0004318;EFO_0006526	Neale B	UKBB	European	2017	0.02844	0.004361	6.993e-11	+	101726	0	101726	1	IVNT	Neale-B_UKBB_EUR_2017
rs9366651	rs9366651	chr6:26336696	chr6:26336468	G	T	rs9393693	chr6:26277408	chr6:26277180	C	A	1	0.98012	0.99597	Qualifications: A levels or as levels or equivalent	EFO_0004784	Neale B	UKBB	European	2017	-0.007697	0.00109	1.635e-12	-	334070	91710	242360	1	-	Neale-B_UKBB_EUR_2017
rs9366651	rs9366651	chr6:26336696	chr6:26336468	G	T	rs9393693	chr6:26277408	chr6:26277180	C	A	1	0.98012	0.99597	Qualifications: college or university degree	EFO_0004784	Neale B	UKBB	European	2017	-0.009315	0.001137	2.535e-16	-	334070	106305	227765	1	-	Neale-B_UKBB_EUR_2017
rs9366651	rs9366651	chr6:26336696	chr6:26336468	G	T	rs9393693	chr6:26277408	chr6:26277180	C	A	1	0.98012	0.99597	Self-reported malabsorption or coeliac disease	-	Neale B	UKBB	European	2017	0.001198	0.0001593	5.573e-14	+	337159	1452	335707	1	-	Neale-B_UKBB_EUR_2017
rs9366651	rs9366651	chr6:26336696	chr6:26336468	G	T	rs9393693	chr6:26277408	chr6:26277180	C	A	1	0.98012	0.99597	Sitting height	EFO_0007118	Neale B	UKBB	European	2017	0.02186	0.001874	1.941e-31	+	336172	0	336172	1	IVNT	Neale-B_UKBB_EUR_2017
rs9366651	rs9366651	chr6:26336696	chr6:26336468	G	T	rs9393693	chr6:26277408	chr6:26277180	C	A	1	0.98012	0.99597	Trunk fat mass	EFO_0005409	Neale B	UKBB	European	2017	0.02889	0.002442	2.689e-32	+	331093	0	331093	1	IVNT	Neale-B_UKBB_EUR_2017
rs9366651	rs9366651	chr6:26336696	chr6:26336468	G	T	rs9393693	chr6:26277408	chr6:26277180	C	A	1	0.98012	0.99597	Trunk fat percentage	NCIT_C139218	Neale B	UKBB	European	2017	0.02456	0.002229	3.139e-28	+	331113	0	331113	1	IVNT	Neale-B_UKBB_EUR_2017
rs9366651	rs9366651	chr6:26336696	chr6:26336468	G	T	rs9393693	chr6:26277408	chr6:26277180	C	A	1	0.98012	0.99597	Trunk fat-free mass	-	Neale B	UKBB	European	2017	0.009576	0.001528	3.665e-10	+	331030	0	331030	1	IVNT	Neale-B_UKBB_EUR_2017
rs9366651	rs9366651	chr6:26336696	chr6:26336468	G	T	rs9393693	chr6:26277408	chr6:26277180	C	A	1	0.98012	0.99597	Trunk predicted mass	-	Neale B	UKBB	European	2017	0.009383	0.001523	7.201e-10	+	330995	0	330995	1	IVNT	Neale-B_UKBB_EUR_2017
rs9366651	rs9366651	chr6:26336696	chr6:26336468	G	T	rs9393693	chr6:26277408	chr6:26277180	C	A	1	0.98012	0.99597	Usual walking pace	NCIT_C126250;NCIT_C126314	Neale B	UKBB	European	2017	-0.008461	0.001482	1.13e-08	-	335349	0	335349	1	IVNT	Neale-B_UKBB_EUR_2017
rs9366651	rs9366651	chr6:26336696	chr6:26336468	G	T	rs9393693	chr6:26277408	chr6:26277180	C	A	1	0.98012	0.99597	Waist circumference	EFO_0004342	Neale B	UKBB	European	2017	0.01454	0.002148	1.271e-11	+	336639	0	336639	1	IVNT	Neale-B_UKBB_EUR_2017
rs9366651	rs9366651	chr6:26336696	chr6:26336468	G	T	rs9393693	chr6:26277408	chr6:26277180	C	A	1	0.98012	0.99597	Weight	EFO_0004338	Neale B	UKBB	European	2017	0.02209	0.002119	1.9e-25	+	336227	0	336227	1	IVNT	Neale-B_UKBB_EUR_2017
rs9366651	rs9366651	chr6:26336696	chr6:26336468	G	T	rs9393693	chr6:26277408	chr6:26277180	C	A	1	0.98012	0.99597	Whole body fat mass	-	Neale B	UKBB	European	2017	0.02438	0.002366	6.928e-25	+	330762	0	330762	1	IVNT	Neale-B_UKBB_EUR_2017
rs9366651	rs9366651	chr6:26336696	chr6:26336468	G	T	rs9393693	chr6:26277408	chr6:26277180	C	A	1	0.98012	0.99597	Whole body fat-free mass	-	Neale B	UKBB	European	2017	0.01119	0.001534	2.913e-13	+	331291	0	331291	1	IVNT	Neale-B_UKBB_EUR_2017
rs9366651	rs9366651	chr6:26336696	chr6:26336468	G	T	rs9393693	chr6:26277408	chr6:26277180	C	A	1	0.98012	0.99597	Whole body water mass	-	Neale B	UKBB	European	2017	0.01091	0.001536	1.237e-12	+	331315	0	331315	1	IVNT	Neale-B_UKBB_EUR_2017
rs9366651	rs9366651	chr6:26336696	chr6:26336468	G	T	rs7761298	chr6:26278436	chr6:26278208	C	T	1	0.98012	0.99597	Mean corpuscular hemoglobin	EFO_0004586	Astle W	27863252	European	2016	0.0225	0.003519	1.614e-10	+	173480	0	173480	2	-	Astle-W_Blood-Cell-Traits_EUR_2016
rs9366651	rs9366651	chr6:26336696	chr6:26336468	G	T	rs7761298	chr6:26278436	chr6:26278208	C	T	1	0.98012	0.99597	Primary sclerosing cholangitis	EFO_0004268	Ji S	27992413	European	2017	0.1773	0.029	4.296e-10	+	14890	2871	12019	3	log OR	Ji-S_PSC_EUR_2017
rs9366651	rs9366651	chr6:26336696	chr6:26336468	G	T	rs7761298	chr6:26278436	chr6:26278208	C	T	1	0.98012	0.99597	Arm fat mass left	-	Neale B	UKBB	European	2017	0.01905	0.002377	1.101e-15	+	331164	0	331164	1	IVNT	Neale-B_UKBB_EUR_2017
rs9366651	rs9366651	chr6:26336696	chr6:26336468	G	T	rs7761298	chr6:26278436	chr6:26278208	C	T	1	0.98012	0.99597	Arm fat mass right	-	Neale B	UKBB	European	2017	0.0185	0.002377	6.937e-15	+	331226	0	331226	1	IVNT	Neale-B_UKBB_EUR_2017
rs9366651	rs9366651	chr6:26336696	chr6:26336468	G	T	rs7761298	chr6:26278436	chr6:26278208	C	T	1	0.98012	0.99597	Arm fat percentage left	NCIT_C139218	Neale B	UKBB	European	2017	0.01279	0.001836	3.234e-12	+	331198	0	331198	1	IVNT	Neale-B_UKBB_EUR_2017
rs9366651	rs9366651	chr6:26336696	chr6:26336468	G	T	rs7761298	chr6:26278436	chr6:26278208	C	T	1	0.98012	0.99597	Arm fat percentage right	NCIT_C139218	Neale B	UKBB	European	2017	0.01218	0.001845	4.021e-11	+	331249	0	331249	1	IVNT	Neale-B_UKBB_EUR_2017
rs9366651	rs9366651	chr6:26336696	chr6:26336468	G	T	rs7761298	chr6:26278436	chr6:26278208	C	T	1	0.98012	0.99597	Arm fat-free mass left	-	Neale B	UKBB	European	2017	0.009787	0.001542	2.211e-10	+	331159	0	331159	1	IVNT	Neale-B_UKBB_EUR_2017
rs9366651	rs9366651	chr6:26336696	chr6:26336468	G	T	rs7761298	chr6:26278436	chr6:26278208	C	T	1	0.98012	0.99597	Arm fat-free mass right	-	Neale B	UKBB	European	2017	0.01042	0.001511	5.382e-12	+	331221	0	331221	1	IVNT	Neale-B_UKBB_EUR_2017
rs9366651	rs9366651	chr6:26336696	chr6:26336468	G	T	rs7761298	chr6:26278436	chr6:26278208	C	T	1	0.98012	0.99597	Arm predicted mass left	-	Neale B	UKBB	European	2017	0.01026	0.001536	2.457e-11	+	331146	0	331146	1	IVNT	Neale-B_UKBB_EUR_2017
rs9366651	rs9366651	chr6:26336696	chr6:26336468	G	T	rs7761298	chr6:26278436	chr6:26278208	C	T	1	0.98012	0.99597	Arm predicted mass right	-	Neale B	UKBB	European	2017	0.009685	0.001506	1.274e-10	+	331216	0	331216	1	IVNT	Neale-B_UKBB_EUR_2017
rs9366651	rs9366651	chr6:26336696	chr6:26336468	G	T	rs7761298	chr6:26278436	chr6:26278208	C	T	1	0.98012	0.99597	Basal metabolic rate	EFO_0007777	Neale B	UKBB	European	2017	0.01313	0.001608	3.323e-16	+	331307	0	331307	1	IVNT	Neale-B_UKBB_EUR_2017
rs9366651	rs9366651	chr6:26336696	chr6:26336468	G	T	rs7761298	chr6:26278436	chr6:26278208	C	T	1	0.98012	0.99597	Body fat percentage	EFO_0007800	Neale B	UKBB	European	2017	0.01756	0.00186	3.622e-21	+	331117	0	331117	1	IVNT	Neale-B_UKBB_EUR_2017
rs9366651	rs9366651	chr6:26336696	chr6:26336468	G	T	rs7761298	chr6:26278436	chr6:26278208	C	T	1	0.98012	0.99597	Comparative height size at age 10	NCIT_C106497;NCIT_C19666	Neale B	UKBB	European	2017	0.01536	0.001655	1.666e-20	+	332021	0	332021	1	IVNT	Neale-B_UKBB_EUR_2017
rs9366651	rs9366651	chr6:26336696	chr6:26336468	G	T	rs7761298	chr6:26278436	chr6:26278208	C	T	1	0.98012	0.99597	Disorders of mineral metabolism	-	Neale B	UKBB	European	2017	0.0008176	8.269e-05	4.732e-23	+	337199	390	336809	1	-	Neale-B_UKBB_EUR_2017
rs9366651	rs9366651	chr6:26336696	chr6:26336468	G	T	rs7761298	chr6:26278436	chr6:26278208	C	T	1	0.98012	0.99597	Height	EFO_0004339	Neale B	UKBB	European	2017	0.0242	0.001723	8.396e-45	+	336474	0	336474	1	IVNT	Neale-B_UKBB_EUR_2017
rs9366651	rs9366651	chr6:26336696	chr6:26336468	G	T	rs7761298	chr6:26278436	chr6:26278208	C	T	1	0.98012	0.99597	Hip circumference	EFO_0005093	Neale B	UKBB	European	2017	0.02322	0.002401	4.101e-22	+	336601	0	336601	1	IVNT	Neale-B_UKBB_EUR_2017
rs9366651	rs9366651	chr6:26336696	chr6:26336468	G	T	rs7761298	chr6:26278436	chr6:26278208	C	T	1	0.98012	0.99597	Leg fat mass left	-	Neale B	UKBB	European	2017	0.0157	0.001917	2.616e-16	+	331275	0	331275	1	IVNT	Neale-B_UKBB_EUR_2017
rs9366651	rs9366651	chr6:26336696	chr6:26336468	G	T	rs7761298	chr6:26278436	chr6:26278208	C	T	1	0.98012	0.99597	Leg fat mass right	-	Neale B	UKBB	European	2017	0.01583	0.001939	3.345e-16	+	331293	0	331293	1	IVNT	Neale-B_UKBB_EUR_2017
rs9366651	rs9366651	chr6:26336696	chr6:26336468	G	T	rs7761298	chr6:26278436	chr6:26278208	C	T	1	0.98012	0.99597	Leg fat percentage left	NCIT_C139218	Neale B	UKBB	European	2017	0.01003	0.001517	3.829e-11	+	331278	0	331278	1	IVNT	Neale-B_UKBB_EUR_2017
rs9366651	rs9366651	chr6:26336696	chr6:26336468	G	T	rs7761298	chr6:26278436	chr6:26278208	C	T	1	0.98012	0.99597	Leg fat percentage right	NCIT_C139218	Neale B	UKBB	European	2017	0.01026	0.001536	2.443e-11	+	331296	0	331296	1	IVNT	Neale-B_UKBB_EUR_2017
rs9366651	rs9366651	chr6:26336696	chr6:26336468	G	T	rs7761298	chr6:26278436	chr6:26278208	C	T	1	0.98012	0.99597	Leg fat-free mass left	-	Neale B	UKBB	European	2017	0.01335	0.001597	6.522e-17	+	331258	0	331258	1	IVNT	Neale-B_UKBB_EUR_2017
rs9366651	rs9366651	chr6:26336696	chr6:26336468	G	T	rs7761298	chr6:26278436	chr6:26278208	C	T	1	0.98012	0.99597	Leg fat-free mass right	-	Neale B	UKBB	European	2017	0.01247	0.001597	5.583e-15	+	331285	0	331285	1	IVNT	Neale-B_UKBB_EUR_2017
rs9366651	rs9366651	chr6:26336696	chr6:26336468	G	T	rs7761298	chr6:26278436	chr6:26278208	C	T	1	0.98012	0.99597	Leg predicted mass left	-	Neale B	UKBB	European	2017	0.01318	0.001586	9.598e-17	+	331253	0	331253	1	IVNT	Neale-B_UKBB_EUR_2017
rs9366651	rs9366651	chr6:26336696	chr6:26336468	G	T	rs7761298	chr6:26278436	chr6:26278208	C	T	1	0.98012	0.99597	Leg predicted mass right	-	Neale B	UKBB	European	2017	0.01239	0.001586	5.636e-15	+	331285	0	331285	1	IVNT	Neale-B_UKBB_EUR_2017
rs9366651	rs9366651	chr6:26336696	chr6:26336468	G	T	rs7761298	chr6:26278436	chr6:26278208	C	T	1	0.98012	0.99597	Mouth or teeth dental problems: dentures	NCIT_C99885;NCIT_C102044	Neale B	UKBB	European	2017	0.008489	0.0009114	1.238e-20	+	336138	56894	279244	1	-	Neale-B_UKBB_EUR_2017
rs9366651	rs9366651	chr6:26336696	chr6:26336468	G	T	rs7761298	chr6:26278436	chr6:26278208	C	T	1	0.98012	0.99597	Pack years adult smoking as proportion of life span exposed to smoking	EFO_0004318	Neale B	UKBB	European	2017	0.02699	0.004377	7.001e-10	+	101726	0	101726	1	IVNT	Neale-B_UKBB_EUR_2017
rs9366651	rs9366651	chr6:26336696	chr6:26336468	G	T	rs7761298	chr6:26278436	chr6:26278208	C	T	1	0.98012	0.99597	Pack years of smoking preview only	EFO_0004318;EFO_0006526	Neale B	UKBB	European	2017	0.02837	0.004362	7.848e-11	+	101726	0	101726	1	IVNT	Neale-B_UKBB_EUR_2017
rs9366651	rs9366651	chr6:26336696	chr6:26336468	G	T	rs7761298	chr6:26278436	chr6:26278208	C	T	1	0.98012	0.99597	Qualifications: A levels or as levels or equivalent	EFO_0004784	Neale B	UKBB	European	2017	-0.007677	0.00109	1.861e-12	-	334070	91710	242360	1	-	Neale-B_UKBB_EUR_2017
rs9366651	rs9366651	chr6:26336696	chr6:26336468	G	T	rs7761298	chr6:26278436	chr6:26278208	C	T	1	0.98012	0.99597	Qualifications: college or university degree	EFO_0004784	Neale B	UKBB	European	2017	-0.009314	0.001137	2.573e-16	-	334070	106305	227765	1	-	Neale-B_UKBB_EUR_2017
rs9366651	rs9366651	chr6:26336696	chr6:26336468	G	T	rs7761298	chr6:26278436	chr6:26278208	C	T	1	0.98012	0.99597	Self-reported malabsorption or coeliac disease	-	Neale B	UKBB	European	2017	0.001192	0.0001593	7.377e-14	+	337159	1452	335707	1	-	Neale-B_UKBB_EUR_2017
rs9366651	rs9366651	chr6:26336696	chr6:26336468	G	T	rs7761298	chr6:26278436	chr6:26278208	C	T	1	0.98012	0.99597	Sitting height	EFO_0007118	Neale B	UKBB	European	2017	0.02182	0.001874	2.508e-31	+	336172	0	336172	1	IVNT	Neale-B_UKBB_EUR_2017
rs9366651	rs9366651	chr6:26336696	chr6:26336468	G	T	rs7761298	chr6:26278436	chr6:26278208	C	T	1	0.98012	0.99597	Trunk fat mass	EFO_0005409	Neale B	UKBB	European	2017	0.02887	0.002442	2.95e-32	+	331093	0	331093	1	IVNT	Neale-B_UKBB_EUR_2017
rs9366651	rs9366651	chr6:26336696	chr6:26336468	G	T	rs7761298	chr6:26278436	chr6:26278208	C	T	1	0.98012	0.99597	Trunk fat percentage	NCIT_C139218	Neale B	UKBB	European	2017	0.02456	0.002229	3.202e-28	+	331113	0	331113	1	IVNT	Neale-B_UKBB_EUR_2017
rs9366651	rs9366651	chr6:26336696	chr6:26336468	G	T	rs7761298	chr6:26278436	chr6:26278208	C	T	1	0.98012	0.99597	Trunk fat-free mass	-	Neale B	UKBB	European	2017	0.00954	0.001528	4.265e-10	+	331030	0	331030	1	IVNT	Neale-B_UKBB_EUR_2017
rs9366651	rs9366651	chr6:26336696	chr6:26336468	G	T	rs7761298	chr6:26278436	chr6:26278208	C	T	1	0.98012	0.99597	Trunk predicted mass	-	Neale B	UKBB	European	2017	0.009347	0.001523	8.378e-10	+	330995	0	330995	1	IVNT	Neale-B_UKBB_EUR_2017
rs9366651	rs9366651	chr6:26336696	chr6:26336468	G	T	rs7761298	chr6:26278436	chr6:26278208	C	T	1	0.98012	0.99597	Usual walking pace	NCIT_C126250;NCIT_C126314	Neale B	UKBB	European	2017	-0.008454	0.001482	1.163e-08	-	335349	0	335349	1	IVNT	Neale-B_UKBB_EUR_2017
rs9366651	rs9366651	chr6:26336696	chr6:26336468	G	T	rs7761298	chr6:26278436	chr6:26278208	C	T	1	0.98012	0.99597	Waist circumference	EFO_0004342	Neale B	UKBB	European	2017	0.01451	0.002148	1.412e-11	+	336639	0	336639	1	IVNT	Neale-B_UKBB_EUR_2017
rs9366651	rs9366651	chr6:26336696	chr6:26336468	G	T	rs7761298	chr6:26278436	chr6:26278208	C	T	1	0.98012	0.99597	Weight	EFO_0004338	Neale B	UKBB	European	2017	0.02206	0.002119	2.162e-25	+	336227	0	336227	1	IVNT	Neale-B_UKBB_EUR_2017
rs9366651	rs9366651	chr6:26336696	chr6:26336468	G	T	rs7761298	chr6:26278436	chr6:26278208	C	T	1	0.98012	0.99597	Whole body fat mass	-	Neale B	UKBB	European	2017	0.02436	0.002366	7.478e-25	+	330762	0	330762	1	IVNT	Neale-B_UKBB_EUR_2017
rs9366651	rs9366651	chr6:26336696	chr6:26336468	G	T	rs7761298	chr6:26278436	chr6:26278208	C	T	1	0.98012	0.99597	Whole body fat-free mass	-	Neale B	UKBB	European	2017	0.01116	0.001534	3.391e-13	+	331291	0	331291	1	IVNT	Neale-B_UKBB_EUR_2017
rs9366651	rs9366651	chr6:26336696	chr6:26336468	G	T	rs7761298	chr6:26278436	chr6:26278208	C	T	1	0.98012	0.99597	Whole body water mass	-	Neale B	UKBB	European	2017	0.01088	0.001536	1.435e-12	+	331315	0	331315	1	IVNT	Neale-B_UKBB_EUR_2017
rs9366651	rs9366651	chr6:26336696	chr6:26336468	G	T	rs9393694	chr6:26279296	chr6:26279068	T	C	1	0.98012	0.99597	Mean corpuscular hemoglobin	EFO_0004586	Astle W	27863252	European	2016	0.02253	0.003519	1.516e-10	+	173480	0	173480	2	-	Astle-W_Blood-Cell-Traits_EUR_2016
rs9366651	rs9366651	chr6:26336696	chr6:26336468	G	T	rs9393694	chr6:26279296	chr6:26279068	T	C	1	0.98012	0.99597	Height	EFO_0004339	GIANT	20881960	European	2010	NA	NA	4.949e-11	NA	133829	0	133829	46	Z-score	GIANT_Height_EUR_2010
rs9366651	rs9366651	chr6:26336696	chr6:26336468	G	T	rs9393694	chr6:26279296	chr6:26279068	T	C	1	0.98012	0.99597	Height	EFO_0004339	GIANT	23754948	European	2013	0.0284	0.004165	9.182e-12	+	133669	0	133669	46	Z-score	GIANT_Height_EUR_2013
rs9366651	rs9366651	chr6:26336696	chr6:26336468	G	T	rs9393694	chr6:26279296	chr6:26279068	T	C	1	0.98012	0.99597	Height	EFO_0004339	GIANT	25282103	European	2014	0.038	0.0029	3.1e-38	+	253202	0	253202	79	Z-score	GIANT_Height_EUR_2014
rs9366651	rs9366651	chr6:26336696	chr6:26336468	G	T	rs9393694	chr6:26279296	chr6:26279068	T	C	1	0.98012	0.99597	Hip circumference adjusted for BMI	EFO_0005093	GIANT	25673412	Mixed	2015	0.028	0.0045	1.9e-10	+	143801	0	143801	109	IVNT	GIANT_HipadjBMI_Mixed_2015
rs9366651	rs9366651	chr6:26336696	chr6:26336468	G	T	rs9393694	chr6:26279296	chr6:26279068	T	C	1	0.98012	0.99597	Waist circumference adjusted for BMI	EFO_0004342	GIANT	25673412	Mixed	2015	0.022	0.0041	4.1e-08	+	153463	0	153463	109	IVNT	GIANT_WCadjBMI_Mixed_2015
rs9366651	rs9366651	chr6:26336696	chr6:26336468	G	T	rs9393694	chr6:26279296	chr6:26279068	T	C	1	0.98012	0.99597	Height	EFO_0004339	GIANT	20881960	European	2010	NA	NA	4.949e-11	NA	133653	-	-	-	-	GRASP
rs9366651	rs9366651	chr6:26336696	chr6:26336468	G	T	rs9393694	chr6:26279296	chr6:26279068	T	C	1	0.98012	0.99597	Primary sclerosing cholangitis	EFO_0004268	Ji S	27992413	European	2017	0.1773	0.029	4.222e-10	+	14890	2871	12019	3	log OR	Ji-S_PSC_EUR_2017
rs9366651	rs9366651	chr6:26336696	chr6:26336468	G	T	rs9393694	chr6:26279296	chr6:26279068	T	C	1	0.98012	0.99597	Arm fat mass left	-	Neale B	UKBB	European	2017	0.01906	0.002377	1.064e-15	+	331164	0	331164	1	IVNT	Neale-B_UKBB_EUR_2017
rs9366651	rs9366651	chr6:26336696	chr6:26336468	G	T	rs9393694	chr6:26279296	chr6:26279068	T	C	1	0.98012	0.99597	Arm fat mass right	-	Neale B	UKBB	European	2017	0.01851	0.002376	6.743e-15	+	331226	0	331226	1	IVNT	Neale-B_UKBB_EUR_2017
rs9366651	rs9366651	chr6:26336696	chr6:26336468	G	T	rs9393694	chr6:26279296	chr6:26279068	T	C	1	0.98012	0.99597	Arm fat percentage left	NCIT_C139218	Neale B	UKBB	European	2017	0.0128	0.001836	3.186e-12	+	331198	0	331198	1	IVNT	Neale-B_UKBB_EUR_2017
rs9366651	rs9366651	chr6:26336696	chr6:26336468	G	T	rs9393694	chr6:26279296	chr6:26279068	T	C	1	0.98012	0.99597	Arm fat percentage right	NCIT_C139218	Neale B	UKBB	European	2017	0.01218	0.001844	4.036e-11	+	331249	0	331249	1	IVNT	Neale-B_UKBB_EUR_2017
rs9366651	rs9366651	chr6:26336696	chr6:26336468	G	T	rs9393694	chr6:26279296	chr6:26279068	T	C	1	0.98012	0.99597	Arm fat-free mass left	-	Neale B	UKBB	European	2017	0.009801	0.001542	2.073e-10	+	331159	0	331159	1	IVNT	Neale-B_UKBB_EUR_2017
rs9366651	rs9366651	chr6:26336696	chr6:26336468	G	T	rs9393694	chr6:26279296	chr6:26279068	T	C	1	0.98012	0.99597	Arm fat-free mass right	-	Neale B	UKBB	European	2017	0.01044	0.001511	4.951e-12	+	331221	0	331221	1	IVNT	Neale-B_UKBB_EUR_2017
rs9366651	rs9366651	chr6:26336696	chr6:26336468	G	T	rs9393694	chr6:26279296	chr6:26279068	T	C	1	0.98012	0.99597	Arm predicted mass left	-	Neale B	UKBB	European	2017	0.01027	0.001536	2.294e-11	+	331146	0	331146	1	IVNT	Neale-B_UKBB_EUR_2017
rs9366651	rs9366651	chr6:26336696	chr6:26336468	G	T	rs9393694	chr6:26279296	chr6:26279068	T	C	1	0.98012	0.99597	Arm predicted mass right	-	Neale B	UKBB	European	2017	0.009701	0.001506	1.182e-10	+	331216	0	331216	1	IVNT	Neale-B_UKBB_EUR_2017
rs9366651	rs9366651	chr6:26336696	chr6:26336468	G	T	rs9393694	chr6:26279296	chr6:26279068	T	C	1	0.98012	0.99597	Basal metabolic rate	EFO_0007777	Neale B	UKBB	European	2017	0.01314	0.001608	3.046e-16	+	331307	0	331307	1	IVNT	Neale-B_UKBB_EUR_2017
rs9366651	rs9366651	chr6:26336696	chr6:26336468	G	T	rs9393694	chr6:26279296	chr6:26279068	T	C	1	0.98012	0.99597	Body fat percentage	EFO_0007800	Neale B	UKBB	European	2017	0.01757	0.00186	3.495e-21	+	331117	0	331117	1	IVNT	Neale-B_UKBB_EUR_2017
rs9366651	rs9366651	chr6:26336696	chr6:26336468	G	T	rs9393694	chr6:26279296	chr6:26279068	T	C	1	0.98012	0.99597	Comparative height size at age 10	NCIT_C106497;NCIT_C19666	Neale B	UKBB	European	2017	0.01539	0.001655	1.475e-20	+	332021	0	332021	1	IVNT	Neale-B_UKBB_EUR_2017
rs9366651	rs9366651	chr6:26336696	chr6:26336468	G	T	rs9393694	chr6:26279296	chr6:26279068	T	C	1	0.98012	0.99597	Disorders of mineral metabolism	-	Neale B	UKBB	European	2017	0.0008176	8.269e-05	4.707e-23	+	337199	390	336809	1	-	Neale-B_UKBB_EUR_2017
rs9366651	rs9366651	chr6:26336696	chr6:26336468	G	T	rs9393694	chr6:26279296	chr6:26279068	T	C	1	0.98012	0.99597	Height	EFO_0004339	Neale B	UKBB	European	2017	0.02422	0.001723	7.159e-45	+	336474	0	336474	1	IVNT	Neale-B_UKBB_EUR_2017
rs9366651	rs9366651	chr6:26336696	chr6:26336468	G	T	rs9393694	chr6:26279296	chr6:26279068	T	C	1	0.98012	0.99597	Hip circumference	EFO_0005093	Neale B	UKBB	European	2017	0.02324	0.002401	3.834e-22	+	336601	0	336601	1	IVNT	Neale-B_UKBB_EUR_2017
rs9366651	rs9366651	chr6:26336696	chr6:26336468	G	T	rs9393694	chr6:26279296	chr6:26279068	T	C	1	0.98012	0.99597	Leg fat mass left	-	Neale B	UKBB	European	2017	0.01571	0.001917	2.525e-16	+	331275	0	331275	1	IVNT	Neale-B_UKBB_EUR_2017
rs9366651	rs9366651	chr6:26336696	chr6:26336468	G	T	rs9393694	chr6:26279296	chr6:26279068	T	C	1	0.98012	0.99597	Leg fat mass right	-	Neale B	UKBB	European	2017	0.01583	0.001939	3.246e-16	+	331293	0	331293	1	IVNT	Neale-B_UKBB_EUR_2017
rs9366651	rs9366651	chr6:26336696	chr6:26336468	G	T	rs9393694	chr6:26279296	chr6:26279068	T	C	1	0.98012	0.99597	Leg fat percentage left	NCIT_C139218	Neale B	UKBB	European	2017	0.01003	0.001517	3.801e-11	+	331278	0	331278	1	IVNT	Neale-B_UKBB_EUR_2017
rs9366651	rs9366651	chr6:26336696	chr6:26336468	G	T	rs9393694	chr6:26279296	chr6:26279068	T	C	1	0.98012	0.99597	Leg fat percentage right	NCIT_C139218	Neale B	UKBB	European	2017	0.01026	0.001536	2.412e-11	+	331296	0	331296	1	IVNT	Neale-B_UKBB_EUR_2017
rs9366651	rs9366651	chr6:26336696	chr6:26336468	G	T	rs9393694	chr6:26279296	chr6:26279068	T	C	1	0.98012	0.99597	Leg fat-free mass left	-	Neale B	UKBB	European	2017	0.01336	0.001597	5.987e-17	+	331258	0	331258	1	IVNT	Neale-B_UKBB_EUR_2017
rs9366651	rs9366651	chr6:26336696	chr6:26336468	G	T	rs9393694	chr6:26279296	chr6:26279068	T	C	1	0.98012	0.99597	Leg fat-free mass right	-	Neale B	UKBB	European	2017	0.01249	0.001596	5.166e-15	+	331285	0	331285	1	IVNT	Neale-B_UKBB_EUR_2017
rs9366651	rs9366651	chr6:26336696	chr6:26336468	G	T	rs9393694	chr6:26279296	chr6:26279068	T	C	1	0.98012	0.99597	Leg predicted mass left	-	Neale B	UKBB	European	2017	0.0132	0.001586	8.853e-17	+	331253	0	331253	1	IVNT	Neale-B_UKBB_EUR_2017
rs9366651	rs9366651	chr6:26336696	chr6:26336468	G	T	rs9393694	chr6:26279296	chr6:26279068	T	C	1	0.98012	0.99597	Leg predicted mass right	-	Neale B	UKBB	European	2017	0.01241	0.001586	5.214e-15	+	331285	0	331285	1	IVNT	Neale-B_UKBB_EUR_2017
rs9366651	rs9366651	chr6:26336696	chr6:26336468	G	T	rs9393694	chr6:26279296	chr6:26279068	T	C	1	0.98012	0.99597	Mouth or teeth dental problems: dentures	NCIT_C99885;NCIT_C102044	Neale B	UKBB	European	2017	0.008489	0.0009114	1.234e-20	+	336138	56894	279244	1	-	Neale-B_UKBB_EUR_2017
rs9366651	rs9366651	chr6:26336696	chr6:26336468	G	T	rs9393694	chr6:26279296	chr6:26279068	T	C	1	0.98012	0.99597	Pack years adult smoking as proportion of life span exposed to smoking	EFO_0004318	Neale B	UKBB	European	2017	0.02702	0.004376	6.724e-10	+	101726	0	101726	1	IVNT	Neale-B_UKBB_EUR_2017
rs9366651	rs9366651	chr6:26336696	chr6:26336468	G	T	rs9393694	chr6:26279296	chr6:26279068	T	C	1	0.98012	0.99597	Pack years of smoking preview only	EFO_0004318;EFO_0006526	Neale B	UKBB	European	2017	0.0284	0.004361	7.491e-11	+	101726	0	101726	1	IVNT	Neale-B_UKBB_EUR_2017
rs9366651	rs9366651	chr6:26336696	chr6:26336468	G	T	rs9393694	chr6:26279296	chr6:26279068	T	C	1	0.98012	0.99597	Qualifications: A levels or as levels or equivalent	EFO_0004784	Neale B	UKBB	European	2017	-0.007685	0.00109	1.763e-12	-	334070	91710	242360	1	-	Neale-B_UKBB_EUR_2017
rs9366651	rs9366651	chr6:26336696	chr6:26336468	G	T	rs9393694	chr6:26279296	chr6:26279068	T	C	1	0.98012	0.99597	Qualifications: college or university degree	EFO_0004784	Neale B	UKBB	European	2017	-0.009313	0.001137	2.572e-16	-	334070	106305	227765	1	-	Neale-B_UKBB_EUR_2017
rs9366651	rs9366651	chr6:26336696	chr6:26336468	G	T	rs9393694	chr6:26279296	chr6:26279068	T	C	1	0.98012	0.99597	Self-reported malabsorption or coeliac disease	-	Neale B	UKBB	European	2017	0.001192	0.0001593	7.211e-14	+	337159	1452	335707	1	-	Neale-B_UKBB_EUR_2017
rs9366651	rs9366651	chr6:26336696	chr6:26336468	G	T	rs9393694	chr6:26279296	chr6:26279068	T	C	1	0.98012	0.99597	Sitting height	EFO_0007118	Neale B	UKBB	European	2017	0.02184	0.001874	2.272e-31	+	336172	0	336172	1	IVNT	Neale-B_UKBB_EUR_2017
rs9366651	rs9366651	chr6:26336696	chr6:26336468	G	T	rs9393694	chr6:26279296	chr6:26279068	T	C	1	0.98012	0.99597	Trunk fat mass	EFO_0005409	Neale B	UKBB	European	2017	0.02889	0.002442	2.734e-32	+	331093	0	331093	1	IVNT	Neale-B_UKBB_EUR_2017
rs9366651	rs9366651	chr6:26336696	chr6:26336468	G	T	rs9393694	chr6:26279296	chr6:26279068	T	C	1	0.98012	0.99597	Trunk fat percentage	NCIT_C139218	Neale B	UKBB	European	2017	0.02457	0.002229	3.021e-28	+	331113	0	331113	1	IVNT	Neale-B_UKBB_EUR_2017
rs9366651	rs9366651	chr6:26336696	chr6:26336468	G	T	rs9393694	chr6:26279296	chr6:26279068	T	C	1	0.98012	0.99597	Trunk fat-free mass	-	Neale B	UKBB	European	2017	0.009555	0.001528	4.009e-10	+	331030	0	331030	1	IVNT	Neale-B_UKBB_EUR_2017
rs9366651	rs9366651	chr6:26336696	chr6:26336468	G	T	rs9393694	chr6:26279296	chr6:26279068	T	C	1	0.98012	0.99597	Trunk predicted mass	-	Neale B	UKBB	European	2017	0.009362	0.001523	7.876e-10	+	330995	0	330995	1	IVNT	Neale-B_UKBB_EUR_2017
rs9366651	rs9366651	chr6:26336696	chr6:26336468	G	T	rs9393694	chr6:26279296	chr6:26279068	T	C	1	0.98012	0.99597	Usual walking pace	NCIT_C126250;NCIT_C126314	Neale B	UKBB	European	2017	-0.008449	0.001482	1.183e-08	-	335349	0	335349	1	IVNT	Neale-B_UKBB_EUR_2017
rs9366651	rs9366651	chr6:26336696	chr6:26336468	G	T	rs9393694	chr6:26279296	chr6:26279068	T	C	1	0.98012	0.99597	Waist circumference	EFO_0004342	Neale B	UKBB	European	2017	0.01453	0.002148	1.32e-11	+	336639	0	336639	1	IVNT	Neale-B_UKBB_EUR_2017
rs9366651	rs9366651	chr6:26336696	chr6:26336468	G	T	rs9393694	chr6:26279296	chr6:26279068	T	C	1	0.98012	0.99597	Weight	EFO_0004338	Neale B	UKBB	European	2017	0.02208	0.002119	1.978e-25	+	336227	0	336227	1	IVNT	Neale-B_UKBB_EUR_2017
rs9366651	rs9366651	chr6:26336696	chr6:26336468	G	T	rs9393694	chr6:26279296	chr6:26279068	T	C	1	0.98012	0.99597	Whole body fat mass	-	Neale B	UKBB	European	2017	0.02437	0.002366	7.06e-25	+	330762	0	330762	1	IVNT	Neale-B_UKBB_EUR_2017
rs9366651	rs9366651	chr6:26336696	chr6:26336468	G	T	rs9393694	chr6:26279296	chr6:26279068	T	C	1	0.98012	0.99597	Whole body fat-free mass	-	Neale B	UKBB	European	2017	0.01118	0.001534	3.137e-13	+	331291	0	331291	1	IVNT	Neale-B_UKBB_EUR_2017
rs9366651	rs9366651	chr6:26336696	chr6:26336468	G	T	rs9393694	chr6:26279296	chr6:26279068	T	C	1	0.98012	0.99597	Whole body water mass	-	Neale B	UKBB	European	2017	0.01089	0.001536	1.331e-12	+	331315	0	331315	1	IVNT	Neale-B_UKBB_EUR_2017
rs9366651	rs9366651	chr6:26336696	chr6:26336468	G	T	rs71766799	chr6:26283866	chr6:26283638	CAT	C	1	0.98012	0.99597	Mean corpuscular hemoglobin	EFO_0004586	Astle W	27863252	European	2016	0.02283	0.003522	9.101e-11	+	173480	0	173480	2	-	Astle-W_Blood-Cell-Traits_EUR_2016
rs9366651	rs9366651	chr6:26336696	chr6:26336468	G	T	rs71766799	chr6:26283866	chr6:26283638	CAT	C	1	0.98012	0.99597	Primary sclerosing cholangitis	EFO_0004268	Ji S	27992413	European	2017	0.1773	0.029	4.621e-10	+	14890	2871	12019	3	log OR	Ji-S_PSC_EUR_2017
rs9366651	rs9366651	chr6:26336696	chr6:26336468	G	T	rs9358917	chr6:26284417	chr6:26284189	T	C	1	0.98012	0.99597	Mean corpuscular hemoglobin	EFO_0004586	Astle W	27863252	European	2016	0.02274	0.003519	1.038e-10	+	173480	0	173480	2	-	Astle-W_Blood-Cell-Traits_EUR_2016
rs9366651	rs9366651	chr6:26336696	chr6:26336468	G	T	rs9358917	chr6:26284417	chr6:26284189	T	C	1	0.98012	0.99597	Primary sclerosing cholangitis	EFO_0004268	Ji S	27992413	European	2017	0.1765	0.029	5.267e-10	+	14890	2871	12019	3	log OR	Ji-S_PSC_EUR_2017
rs9366651	rs9366651	chr6:26336696	chr6:26336468	G	T	rs9358917	chr6:26284417	chr6:26284189	T	C	1	0.98012	0.99597	Arm fat mass left	-	Neale B	UKBB	European	2017	0.01906	0.002377	1.076e-15	+	331164	0	331164	1	IVNT	Neale-B_UKBB_EUR_2017
rs9366651	rs9366651	chr6:26336696	chr6:26336468	G	T	rs9358917	chr6:26284417	chr6:26284189	T	C	1	0.98012	0.99597	Arm fat mass right	-	Neale B	UKBB	European	2017	0.01849	0.002376	7.163e-15	+	331226	0	331226	1	IVNT	Neale-B_UKBB_EUR_2017
rs9366651	rs9366651	chr6:26336696	chr6:26336468	G	T	rs9358917	chr6:26284417	chr6:26284189	T	C	1	0.98012	0.99597	Arm fat percentage left	NCIT_C139218	Neale B	UKBB	European	2017	0.0128	0.001836	3.07e-12	+	331198	0	331198	1	IVNT	Neale-B_UKBB_EUR_2017
rs9366651	rs9366651	chr6:26336696	chr6:26336468	G	T	rs9358917	chr6:26284417	chr6:26284189	T	C	1	0.98012	0.99597	Arm fat percentage right	NCIT_C139218	Neale B	UKBB	European	2017	0.01218	0.001844	4.013e-11	+	331249	0	331249	1	IVNT	Neale-B_UKBB_EUR_2017
rs9366651	rs9366651	chr6:26336696	chr6:26336468	G	T	rs9358917	chr6:26284417	chr6:26284189	T	C	1	0.98012	0.99597	Arm fat-free mass left	-	Neale B	UKBB	European	2017	0.009781	0.001542	2.252e-10	+	331159	0	331159	1	IVNT	Neale-B_UKBB_EUR_2017
rs9366651	rs9366651	chr6:26336696	chr6:26336468	G	T	rs9358917	chr6:26284417	chr6:26284189	T	C	1	0.98012	0.99597	Arm fat-free mass right	-	Neale B	UKBB	European	2017	0.01042	0.001511	5.509e-12	+	331221	0	331221	1	IVNT	Neale-B_UKBB_EUR_2017
rs9366651	rs9366651	chr6:26336696	chr6:26336468	G	T	rs9358917	chr6:26284417	chr6:26284189	T	C	1	0.98012	0.99597	Arm predicted mass left	-	Neale B	UKBB	European	2017	0.01024	0.001536	2.585e-11	+	331146	0	331146	1	IVNT	Neale-B_UKBB_EUR_2017
rs9366651	rs9366651	chr6:26336696	chr6:26336468	G	T	rs9358917	chr6:26284417	chr6:26284189	T	C	1	0.98012	0.99597	Arm predicted mass right	-	Neale B	UKBB	European	2017	0.009694	0.001506	1.217e-10	+	331216	0	331216	1	IVNT	Neale-B_UKBB_EUR_2017
rs9366651	rs9366651	chr6:26336696	chr6:26336468	G	T	rs9358917	chr6:26284417	chr6:26284189	T	C	1	0.98012	0.99597	Basal metabolic rate	EFO_0007777	Neale B	UKBB	European	2017	0.01313	0.001608	3.247e-16	+	331307	0	331307	1	IVNT	Neale-B_UKBB_EUR_2017
rs9366651	rs9366651	chr6:26336696	chr6:26336468	G	T	rs9358917	chr6:26284417	chr6:26284189	T	C	1	0.98012	0.99597	Body fat percentage	EFO_0007800	Neale B	UKBB	European	2017	0.01753	0.001859	4.198e-21	+	331117	0	331117	1	IVNT	Neale-B_UKBB_EUR_2017
rs9366651	rs9366651	chr6:26336696	chr6:26336468	G	T	rs9358917	chr6:26284417	chr6:26284189	T	C	1	0.98012	0.99597	Comparative height size at age 10	NCIT_C106497;NCIT_C19666	Neale B	UKBB	European	2017	0.01534	0.001655	1.951e-20	+	332021	0	332021	1	IVNT	Neale-B_UKBB_EUR_2017
rs9366651	rs9366651	chr6:26336696	chr6:26336468	G	T	rs9358917	chr6:26284417	chr6:26284189	T	C	1	0.98012	0.99597	Disorders of mineral metabolism	-	Neale B	UKBB	European	2017	0.0008172	8.268e-05	4.937e-23	+	337199	390	336809	1	-	Neale-B_UKBB_EUR_2017
rs9366651	rs9366651	chr6:26336696	chr6:26336468	G	T	rs9358917	chr6:26284417	chr6:26284189	T	C	1	0.98012	0.99597	Height	EFO_0004339	Neale B	UKBB	European	2017	0.02421	0.001723	7.455e-45	+	336474	0	336474	1	IVNT	Neale-B_UKBB_EUR_2017
rs9366651	rs9366651	chr6:26336696	chr6:26336468	G	T	rs9358917	chr6:26284417	chr6:26284189	T	C	1	0.98012	0.99597	Hip circumference	EFO_0005093	Neale B	UKBB	European	2017	0.0232	0.002401	4.457e-22	+	336601	0	336601	1	IVNT	Neale-B_UKBB_EUR_2017
rs9366651	rs9366651	chr6:26336696	chr6:26336468	G	T	rs9358917	chr6:26284417	chr6:26284189	T	C	1	0.98012	0.99597	Leg fat mass left	-	Neale B	UKBB	European	2017	0.01567	0.001917	3.017e-16	+	331275	0	331275	1	IVNT	Neale-B_UKBB_EUR_2017
rs9366651	rs9366651	chr6:26336696	chr6:26336468	G	T	rs9358917	chr6:26284417	chr6:26284189	T	C	1	0.98012	0.99597	Leg fat mass right	-	Neale B	UKBB	European	2017	0.01581	0.001939	3.506e-16	+	331293	0	331293	1	IVNT	Neale-B_UKBB_EUR_2017
rs9366651	rs9366651	chr6:26336696	chr6:26336468	G	T	rs9358917	chr6:26284417	chr6:26284189	T	C	1	0.98012	0.99597	Leg fat percentage left	NCIT_C139218	Neale B	UKBB	European	2017	0.009987	0.001517	4.559e-11	+	331278	0	331278	1	IVNT	Neale-B_UKBB_EUR_2017
rs9366651	rs9366651	chr6:26336696	chr6:26336468	G	T	rs9358917	chr6:26284417	chr6:26284189	T	C	1	0.98012	0.99597	Leg fat percentage right	NCIT_C139218	Neale B	UKBB	European	2017	0.01024	0.001536	2.586e-11	+	331296	0	331296	1	IVNT	Neale-B_UKBB_EUR_2017
rs9366651	rs9366651	chr6:26336696	chr6:26336468	G	T	rs9358917	chr6:26284417	chr6:26284189	T	C	1	0.98012	0.99597	Leg fat-free mass left	-	Neale B	UKBB	European	2017	0.01335	0.001597	6.365e-17	+	331258	0	331258	1	IVNT	Neale-B_UKBB_EUR_2017
rs9366651	rs9366651	chr6:26336696	chr6:26336468	G	T	rs9358917	chr6:26284417	chr6:26284189	T	C	1	0.98012	0.99597	Leg fat-free mass right	-	Neale B	UKBB	European	2017	0.01247	0.001596	5.76e-15	+	331285	0	331285	1	IVNT	Neale-B_UKBB_EUR_2017
rs9366651	rs9366651	chr6:26336696	chr6:26336468	G	T	rs9358917	chr6:26284417	chr6:26284189	T	C	1	0.98012	0.99597	Leg predicted mass left	-	Neale B	UKBB	European	2017	0.01319	0.001586	9.365e-17	+	331253	0	331253	1	IVNT	Neale-B_UKBB_EUR_2017
rs9366651	rs9366651	chr6:26336696	chr6:26336468	G	T	rs9358917	chr6:26284417	chr6:26284189	T	C	1	0.98012	0.99597	Leg predicted mass right	-	Neale B	UKBB	European	2017	0.01238	0.001586	5.793e-15	+	331285	0	331285	1	IVNT	Neale-B_UKBB_EUR_2017
rs9366651	rs9366651	chr6:26336696	chr6:26336468	G	T	rs9358917	chr6:26284417	chr6:26284189	T	C	1	0.98012	0.99597	Mouth or teeth dental problems: dentures	NCIT_C99885;NCIT_C102044	Neale B	UKBB	European	2017	0.008508	0.0009113	1.003e-20	+	336138	56894	279244	1	-	Neale-B_UKBB_EUR_2017
rs9366651	rs9366651	chr6:26336696	chr6:26336468	G	T	rs9358917	chr6:26284417	chr6:26284189	T	C	1	0.98012	0.99597	Pack years adult smoking as proportion of life span exposed to smoking	EFO_0004318	Neale B	UKBB	European	2017	0.02713	0.004376	5.685e-10	+	101726	0	101726	1	IVNT	Neale-B_UKBB_EUR_2017
rs9366651	rs9366651	chr6:26336696	chr6:26336468	G	T	rs9358917	chr6:26284417	chr6:26284189	T	C	1	0.98012	0.99597	Pack years of smoking preview only	EFO_0004318;EFO_0006526	Neale B	UKBB	European	2017	0.02847	0.004361	6.673e-11	+	101726	0	101726	1	IVNT	Neale-B_UKBB_EUR_2017
rs9366651	rs9366651	chr6:26336696	chr6:26336468	G	T	rs9358917	chr6:26284417	chr6:26284189	T	C	1	0.98012	0.99597	Qualifications: A levels or as levels or equivalent	EFO_0004784	Neale B	UKBB	European	2017	-0.007708	0.00109	1.512e-12	-	334070	91710	242360	1	-	Neale-B_UKBB_EUR_2017
rs9366651	rs9366651	chr6:26336696	chr6:26336468	G	T	rs9358917	chr6:26284417	chr6:26284189	T	C	1	0.98012	0.99597	Qualifications: college or university degree	EFO_0004784	Neale B	UKBB	European	2017	-0.009312	0.001137	2.59e-16	-	334070	106305	227765	1	-	Neale-B_UKBB_EUR_2017
rs9366651	rs9366651	chr6:26336696	chr6:26336468	G	T	rs9358917	chr6:26284417	chr6:26284189	T	C	1	0.98012	0.99597	Self-reported malabsorption or coeliac disease	-	Neale B	UKBB	European	2017	0.001191	0.0001593	7.791e-14	+	337159	1452	335707	1	-	Neale-B_UKBB_EUR_2017
rs9366651	rs9366651	chr6:26336696	chr6:26336468	G	T	rs9358917	chr6:26284417	chr6:26284189	T	C	1	0.98012	0.99597	Sitting height	EFO_0007118	Neale B	UKBB	European	2017	0.02178	0.001874	3.316e-31	+	336172	0	336172	1	IVNT	Neale-B_UKBB_EUR_2017
rs9366651	rs9366651	chr6:26336696	chr6:26336468	G	T	rs9358917	chr6:26284417	chr6:26284189	T	C	1	0.98012	0.99597	Trunk fat mass	EFO_0005409	Neale B	UKBB	European	2017	0.02882	0.002442	3.721e-32	+	331093	0	331093	1	IVNT	Neale-B_UKBB_EUR_2017
rs9366651	rs9366651	chr6:26336696	chr6:26336468	G	T	rs9358917	chr6:26284417	chr6:26284189	T	C	1	0.98012	0.99597	Trunk fat percentage	NCIT_C139218	Neale B	UKBB	European	2017	0.02451	0.002229	3.964e-28	+	331113	0	331113	1	IVNT	Neale-B_UKBB_EUR_2017
rs9366651	rs9366651	chr6:26336696	chr6:26336468	G	T	rs9358917	chr6:26284417	chr6:26284189	T	C	1	0.98012	0.99597	Trunk fat-free mass	-	Neale B	UKBB	European	2017	0.009549	0.001528	4.1e-10	+	331030	0	331030	1	IVNT	Neale-B_UKBB_EUR_2017
rs9366651	rs9366651	chr6:26336696	chr6:26336468	G	T	rs9358917	chr6:26284417	chr6:26284189	T	C	1	0.98012	0.99597	Trunk predicted mass	-	Neale B	UKBB	European	2017	0.009357	0.001523	8.028e-10	+	330995	0	330995	1	IVNT	Neale-B_UKBB_EUR_2017
rs9366651	rs9366651	chr6:26336696	chr6:26336468	G	T	rs9358917	chr6:26284417	chr6:26284189	T	C	1	0.98012	0.99597	Usual walking pace	NCIT_C126250;NCIT_C126314	Neale B	UKBB	European	2017	-0.008543	0.001482	8.135e-09	-	335349	0	335349	1	IVNT	Neale-B_UKBB_EUR_2017
rs9366651	rs9366651	chr6:26336696	chr6:26336468	G	T	rs9358917	chr6:26284417	chr6:26284189	T	C	1	0.98012	0.99597	Waist circumference	EFO_0004342	Neale B	UKBB	European	2017	0.01452	0.002148	1.389e-11	+	336639	0	336639	1	IVNT	Neale-B_UKBB_EUR_2017
rs9366651	rs9366651	chr6:26336696	chr6:26336468	G	T	rs9358917	chr6:26284417	chr6:26284189	T	C	1	0.98012	0.99597	Weight	EFO_0004338	Neale B	UKBB	European	2017	0.02205	0.002119	2.342e-25	+	336227	0	336227	1	IVNT	Neale-B_UKBB_EUR_2017
rs9366651	rs9366651	chr6:26336696	chr6:26336468	G	T	rs9358917	chr6:26284417	chr6:26284189	T	C	1	0.98012	0.99597	Whole body fat mass	-	Neale B	UKBB	European	2017	0.02433	0.002366	8.617e-25	+	330762	0	330762	1	IVNT	Neale-B_UKBB_EUR_2017
rs9366651	rs9366651	chr6:26336696	chr6:26336468	G	T	rs9358917	chr6:26284417	chr6:26284189	T	C	1	0.98012	0.99597	Whole body fat-free mass	-	Neale B	UKBB	European	2017	0.01117	0.001534	3.331e-13	+	331291	0	331291	1	IVNT	Neale-B_UKBB_EUR_2017
rs9366651	rs9366651	chr6:26336696	chr6:26336468	G	T	rs9358917	chr6:26284417	chr6:26284189	T	C	1	0.98012	0.99597	Whole body water mass	-	Neale B	UKBB	European	2017	0.01088	0.001536	1.405e-12	+	331315	0	331315	1	IVNT	Neale-B_UKBB_EUR_2017
rs9366651	rs9366651	chr6:26336696	chr6:26336468	G	T	rs9358919	chr6:26287862	chr6:26287634	C	T	1	0.98012	0.99597	Mean corpuscular hemoglobin	EFO_0004586	Astle W	27863252	European	2016	0.02268	0.003519	1.144e-10	+	173480	0	173480	2	-	Astle-W_Blood-Cell-Traits_EUR_2016
rs9366651	rs9366651	chr6:26336696	chr6:26336468	G	T	rs9358919	chr6:26287862	chr6:26287634	C	T	1	0.98012	0.99597	Primary sclerosing cholangitis	EFO_0004268	Ji S	27992413	European	2017	0.1773	0.029	4.131e-10	+	14890	2871	12019	3	log OR	Ji-S_PSC_EUR_2017
rs9366651	rs9366651	chr6:26336696	chr6:26336468	G	T	rs9358919	chr6:26287862	chr6:26287634	C	T	1	0.98012	0.99597	Arm fat mass left	-	Neale B	UKBB	European	2017	0.01906	0.002377	1.058e-15	+	331164	0	331164	1	IVNT	Neale-B_UKBB_EUR_2017
rs9366651	rs9366651	chr6:26336696	chr6:26336468	G	T	rs9358919	chr6:26287862	chr6:26287634	C	T	1	0.98012	0.99597	Arm fat mass right	-	Neale B	UKBB	European	2017	0.0185	0.002376	6.937e-15	+	331226	0	331226	1	IVNT	Neale-B_UKBB_EUR_2017
rs9366651	rs9366651	chr6:26336696	chr6:26336468	G	T	rs9358919	chr6:26287862	chr6:26287634	C	T	1	0.98012	0.99597	Arm fat percentage left	NCIT_C139218	Neale B	UKBB	European	2017	0.01281	0.001836	3.025e-12	+	331198	0	331198	1	IVNT	Neale-B_UKBB_EUR_2017
rs9366651	rs9366651	chr6:26336696	chr6:26336468	G	T	rs9358919	chr6:26287862	chr6:26287634	C	T	1	0.98012	0.99597	Arm fat percentage right	NCIT_C139218	Neale B	UKBB	European	2017	0.01219	0.001844	3.874e-11	+	331249	0	331249	1	IVNT	Neale-B_UKBB_EUR_2017
rs9366651	rs9366651	chr6:26336696	chr6:26336468	G	T	rs9358919	chr6:26287862	chr6:26287634	C	T	1	0.98012	0.99597	Arm fat-free mass left	-	Neale B	UKBB	European	2017	0.009791	0.001542	2.159e-10	+	331159	0	331159	1	IVNT	Neale-B_UKBB_EUR_2017
rs9366651	rs9366651	chr6:26336696	chr6:26336468	G	T	rs9358919	chr6:26287862	chr6:26287634	C	T	1	0.98012	0.99597	Arm fat-free mass right	-	Neale B	UKBB	European	2017	0.01042	0.001511	5.337e-12	+	331221	0	331221	1	IVNT	Neale-B_UKBB_EUR_2017
rs9366651	rs9366651	chr6:26336696	chr6:26336468	G	T	rs9358919	chr6:26287862	chr6:26287634	C	T	1	0.98012	0.99597	Arm predicted mass left	-	Neale B	UKBB	European	2017	0.01025	0.001536	2.518e-11	+	331146	0	331146	1	IVNT	Neale-B_UKBB_EUR_2017
rs9366651	rs9366651	chr6:26336696	chr6:26336468	G	T	rs9358919	chr6:26287862	chr6:26287634	C	T	1	0.98012	0.99597	Arm predicted mass right	-	Neale B	UKBB	European	2017	0.009696	0.001506	1.205e-10	+	331216	0	331216	1	IVNT	Neale-B_UKBB_EUR_2017
rs9366651	rs9366651	chr6:26336696	chr6:26336468	G	T	rs9358919	chr6:26287862	chr6:26287634	C	T	1	0.98012	0.99597	Basal metabolic rate	EFO_0007777	Neale B	UKBB	European	2017	0.01314	0.001608	3.149e-16	+	331307	0	331307	1	IVNT	Neale-B_UKBB_EUR_2017
rs9366651	rs9366651	chr6:26336696	chr6:26336468	G	T	rs9358919	chr6:26287862	chr6:26287634	C	T	1	0.98012	0.99597	Body fat percentage	EFO_0007800	Neale B	UKBB	European	2017	0.01755	0.001859	3.848e-21	+	331117	0	331117	1	IVNT	Neale-B_UKBB_EUR_2017
rs9366651	rs9366651	chr6:26336696	chr6:26336468	G	T	rs9358919	chr6:26287862	chr6:26287634	C	T	1	0.98012	0.99597	Comparative height size at age 10	NCIT_C106497;NCIT_C19666	Neale B	UKBB	European	2017	0.01534	0.001655	1.939e-20	+	332021	0	332021	1	IVNT	Neale-B_UKBB_EUR_2017
rs9366651	rs9366651	chr6:26336696	chr6:26336468	G	T	rs9358919	chr6:26287862	chr6:26287634	C	T	1	0.98012	0.99597	Disorders of mineral metabolism	-	Neale B	UKBB	European	2017	0.0008173	8.268e-05	4.893e-23	+	337199	390	336809	1	-	Neale-B_UKBB_EUR_2017
rs9366651	rs9366651	chr6:26336696	chr6:26336468	G	T	rs9358919	chr6:26287862	chr6:26287634	C	T	1	0.98012	0.99597	Height	EFO_0004339	Neale B	UKBB	European	2017	0.02425	0.001723	5.402e-45	+	336474	0	336474	1	IVNT	Neale-B_UKBB_EUR_2017
rs9366651	rs9366651	chr6:26336696	chr6:26336468	G	T	rs9358919	chr6:26287862	chr6:26287634	C	T	1	0.98012	0.99597	Hip circumference	EFO_0005093	Neale B	UKBB	European	2017	0.02322	0.002401	4.107e-22	+	336601	0	336601	1	IVNT	Neale-B_UKBB_EUR_2017
rs9366651	rs9366651	chr6:26336696	chr6:26336468	G	T	rs9358919	chr6:26287862	chr6:26287634	C	T	1	0.98012	0.99597	Leg fat mass left	-	Neale B	UKBB	European	2017	0.01568	0.001917	2.866e-16	+	331275	0	331275	1	IVNT	Neale-B_UKBB_EUR_2017
rs9366651	rs9366651	chr6:26336696	chr6:26336468	G	T	rs9358919	chr6:26287862	chr6:26287634	C	T	1	0.98012	0.99597	Leg fat mass right	-	Neale B	UKBB	European	2017	0.01582	0.001939	3.409e-16	+	331293	0	331293	1	IVNT	Neale-B_UKBB_EUR_2017
rs9366651	rs9366651	chr6:26336696	chr6:26336468	G	T	rs9358919	chr6:26287862	chr6:26287634	C	T	1	0.98012	0.99597	Leg fat percentage left	NCIT_C139218	Neale B	UKBB	European	2017	0.009998	0.001517	4.326e-11	+	331278	0	331278	1	IVNT	Neale-B_UKBB_EUR_2017
rs9366651	rs9366651	chr6:26336696	chr6:26336468	G	T	rs9358919	chr6:26287862	chr6:26287634	C	T	1	0.98012	0.99597	Leg fat percentage right	NCIT_C139218	Neale B	UKBB	European	2017	0.01025	0.001536	2.521e-11	+	331296	0	331296	1	IVNT	Neale-B_UKBB_EUR_2017
rs9366651	rs9366651	chr6:26336696	chr6:26336468	G	T	rs9358919	chr6:26287862	chr6:26287634	C	T	1	0.98012	0.99597	Leg fat-free mass left	-	Neale B	UKBB	European	2017	0.01335	0.001597	6.42e-17	+	331258	0	331258	1	IVNT	Neale-B_UKBB_EUR_2017
rs9366651	rs9366651	chr6:26336696	chr6:26336468	G	T	rs9358919	chr6:26287862	chr6:26287634	C	T	1	0.98012	0.99597	Leg fat-free mass right	-	Neale B	UKBB	European	2017	0.01247	0.001596	5.599e-15	+	331285	0	331285	1	IVNT	Neale-B_UKBB_EUR_2017
rs9366651	rs9366651	chr6:26336696	chr6:26336468	G	T	rs9358919	chr6:26287862	chr6:26287634	C	T	1	0.98012	0.99597	Leg predicted mass left	-	Neale B	UKBB	European	2017	0.01318	0.001586	9.474e-17	+	331253	0	331253	1	IVNT	Neale-B_UKBB_EUR_2017
rs9366651	rs9366651	chr6:26336696	chr6:26336468	G	T	rs9358919	chr6:26287862	chr6:26287634	C	T	1	0.98012	0.99597	Leg predicted mass right	-	Neale B	UKBB	European	2017	0.01239	0.001586	5.601e-15	+	331285	0	331285	1	IVNT	Neale-B_UKBB_EUR_2017
rs9366651	rs9366651	chr6:26336696	chr6:26336468	G	T	rs9358919	chr6:26287862	chr6:26287634	C	T	1	0.98012	0.99597	Mouth or teeth dental problems: dentures	NCIT_C99885;NCIT_C102044	Neale B	UKBB	European	2017	0.008533	0.0009113	7.796e-21	+	336138	56894	279244	1	-	Neale-B_UKBB_EUR_2017
rs9366651	rs9366651	chr6:26336696	chr6:26336468	G	T	rs9358919	chr6:26287862	chr6:26287634	C	T	1	0.98012	0.99597	Pack years adult smoking as proportion of life span exposed to smoking	EFO_0004318	Neale B	UKBB	European	2017	0.02713	0.004376	5.718e-10	+	101726	0	101726	1	IVNT	Neale-B_UKBB_EUR_2017
rs9366651	rs9366651	chr6:26336696	chr6:26336468	G	T	rs9358919	chr6:26287862	chr6:26287634	C	T	1	0.98012	0.99597	Pack years of smoking preview only	EFO_0004318;EFO_0006526	Neale B	UKBB	European	2017	0.02849	0.004361	6.521e-11	+	101726	0	101726	1	IVNT	Neale-B_UKBB_EUR_2017
rs9366651	rs9366651	chr6:26336696	chr6:26336468	G	T	rs9358919	chr6:26287862	chr6:26287634	C	T	1	0.98012	0.99597	Qualifications: A levels or as levels or equivalent	EFO_0004784	Neale B	UKBB	European	2017	-0.007723	0.00109	1.372e-12	-	334070	91710	242360	1	-	Neale-B_UKBB_EUR_2017
rs9366651	rs9366651	chr6:26336696	chr6:26336468	G	T	rs9358919	chr6:26287862	chr6:26287634	C	T	1	0.98012	0.99597	Qualifications: college or university degree	EFO_0004784	Neale B	UKBB	European	2017	-0.00933	0.001137	2.272e-16	-	334070	106305	227765	1	-	Neale-B_UKBB_EUR_2017
rs9366651	rs9366651	chr6:26336696	chr6:26336468	G	T	rs9358919	chr6:26287862	chr6:26287634	C	T	1	0.98012	0.99597	Self-reported malabsorption or coeliac disease	-	Neale B	UKBB	European	2017	0.001191	0.0001593	7.727e-14	+	337159	1452	335707	1	-	Neale-B_UKBB_EUR_2017
rs9366651	rs9366651	chr6:26336696	chr6:26336468	G	T	rs9358919	chr6:26287862	chr6:26287634	C	T	1	0.98012	0.99597	Sitting height	EFO_0007118	Neale B	UKBB	European	2017	0.02183	0.001874	2.419e-31	+	336172	0	336172	1	IVNT	Neale-B_UKBB_EUR_2017
rs9366651	rs9366651	chr6:26336696	chr6:26336468	G	T	rs9358919	chr6:26287862	chr6:26287634	C	T	1	0.98012	0.99597	Trunk fat mass	EFO_0005409	Neale B	UKBB	European	2017	0.02884	0.002442	3.392e-32	+	331093	0	331093	1	IVNT	Neale-B_UKBB_EUR_2017
rs9366651	rs9366651	chr6:26336696	chr6:26336468	G	T	rs9358919	chr6:26287862	chr6:26287634	C	T	1	0.98012	0.99597	Trunk fat percentage	NCIT_C139218	Neale B	UKBB	European	2017	0.02453	0.002229	3.569e-28	+	331113	0	331113	1	IVNT	Neale-B_UKBB_EUR_2017
rs9366651	rs9366651	chr6:26336696	chr6:26336468	G	T	rs9358919	chr6:26287862	chr6:26287634	C	T	1	0.98012	0.99597	Trunk fat-free mass	-	Neale B	UKBB	European	2017	0.009555	0.001528	3.993e-10	+	331030	0	331030	1	IVNT	Neale-B_UKBB_EUR_2017
rs9366651	rs9366651	chr6:26336696	chr6:26336468	G	T	rs9358919	chr6:26287862	chr6:26287634	C	T	1	0.98012	0.99597	Trunk predicted mass	-	Neale B	UKBB	European	2017	0.009363	0.001523	7.826e-10	+	330995	0	330995	1	IVNT	Neale-B_UKBB_EUR_2017
rs9366651	rs9366651	chr6:26336696	chr6:26336468	G	T	rs9358919	chr6:26287862	chr6:26287634	C	T	1	0.98012	0.99597	Usual walking pace	NCIT_C126250;NCIT_C126314	Neale B	UKBB	European	2017	-0.008565	0.001482	7.456e-09	-	335349	0	335349	1	IVNT	Neale-B_UKBB_EUR_2017
rs9366651	rs9366651	chr6:26336696	chr6:26336468	G	T	rs9358919	chr6:26287862	chr6:26287634	C	T	1	0.98012	0.99597	Waist circumference	EFO_0004342	Neale B	UKBB	European	2017	0.01454	0.002148	1.297e-11	+	336639	0	336639	1	IVNT	Neale-B_UKBB_EUR_2017
rs9366651	rs9366651	chr6:26336696	chr6:26336468	G	T	rs9358919	chr6:26287862	chr6:26287634	C	T	1	0.98012	0.99597	Weight	EFO_0004338	Neale B	UKBB	European	2017	0.02206	0.002119	2.159e-25	+	336227	0	336227	1	IVNT	Neale-B_UKBB_EUR_2017
rs9366651	rs9366651	chr6:26336696	chr6:26336468	G	T	rs9358919	chr6:26287862	chr6:26287634	C	T	1	0.98012	0.99597	Whole body fat mass	-	Neale B	UKBB	European	2017	0.02434	0.002366	8.019e-25	+	330762	0	330762	1	IVNT	Neale-B_UKBB_EUR_2017
rs9366651	rs9366651	chr6:26336696	chr6:26336468	G	T	rs9358919	chr6:26287862	chr6:26287634	C	T	1	0.98012	0.99597	Whole body fat-free mass	-	Neale B	UKBB	European	2017	0.01117	0.001534	3.255e-13	+	331291	0	331291	1	IVNT	Neale-B_UKBB_EUR_2017
rs9366651	rs9366651	chr6:26336696	chr6:26336468	G	T	rs9358919	chr6:26287862	chr6:26287634	C	T	1	0.98012	0.99597	Whole body water mass	-	Neale B	UKBB	European	2017	0.01089	0.001536	1.375e-12	+	331315	0	331315	1	IVNT	Neale-B_UKBB_EUR_2017
rs9366651	rs9366651	chr6:26336696	chr6:26336468	G	T	rs6916289	chr6:26289122	chr6:26288894	A	T	1	0.98012	0.99597	Mean corpuscular hemoglobin	EFO_0004586	Astle W	27863252	European	2016	0.02272	0.00352	1.078e-10	+	173480	0	173480	2	-	Astle-W_Blood-Cell-Traits_EUR_2016
rs9366651	rs9366651	chr6:26336696	chr6:26336468	G	T	rs6916289	chr6:26289122	chr6:26288894	A	T	1	0.98012	0.99597	Height	EFO_0004339	GIANT	20881960	European	2010	NA	NA	9.063e-11	NA	133716	0	133716	46	Z-score	GIANT_Height_EUR_2010
rs9366651	rs9366651	chr6:26336696	chr6:26336468	G	T	rs6916289	chr6:26289122	chr6:26288894	A	T	1	0.98012	0.99597	Height	EFO_0004339	GIANT	23754948	European	2013	0.02837	0.004125	6.085e-12	+	133556	0	133556	46	Z-score	GIANT_Height_EUR_2013
rs9366651	rs9366651	chr6:26336696	chr6:26336468	G	T	rs6916289	chr6:26289122	chr6:26288894	A	T	1	0.98012	0.99597	Height	EFO_0004339	GIANT	25282103	European	2014	0.037	0.0029	1.9e-37	+	253088	0	253088	79	Z-score	GIANT_Height_EUR_2014
rs9366651	rs9366651	chr6:26336696	chr6:26336468	G	T	rs6916289	chr6:26289122	chr6:26288894	A	T	1	0.98012	0.99597	Hip circumference adjusted for BMI	EFO_0005093	GIANT	25673412	Mixed	2015	0.028	0.0043	2.1e-10	+	143786	0	143786	109	IVNT	GIANT_HipadjBMI_Mixed_2015
rs9366651	rs9366651	chr6:26336696	chr6:26336468	G	T	rs6916289	chr6:26289122	chr6:26288894	A	T	1	0.98012	0.99597	Height	EFO_0004339	GIANT	20881960	European	2010	NA	NA	9.063e-11	NA	133653	-	-	-	-	GRASP
rs9366651	rs9366651	chr6:26336696	chr6:26336468	G	T	rs6916289	chr6:26289122	chr6:26288894	A	T	1	0.98012	0.99597	Primary sclerosing cholangitis	EFO_0004268	Ji S	27992413	European	2017	0.1781	0.029	4.172e-10	+	14890	2871	12019	3	log OR	Ji-S_PSC_EUR_2017
rs9366651	rs9366651	chr6:26336696	chr6:26336468	G	T	rs6916289	chr6:26289122	chr6:26288894	A	T	1	0.98012	0.99597	Arm fat mass left	-	Neale B	UKBB	European	2017	0.01907	0.002377	1.024e-15	+	331164	0	331164	1	IVNT	Neale-B_UKBB_EUR_2017
rs9366651	rs9366651	chr6:26336696	chr6:26336468	G	T	rs6916289	chr6:26289122	chr6:26288894	A	T	1	0.98012	0.99597	Arm fat mass right	-	Neale B	UKBB	European	2017	0.01851	0.002376	6.724e-15	+	331226	0	331226	1	IVNT	Neale-B_UKBB_EUR_2017
rs9366651	rs9366651	chr6:26336696	chr6:26336468	G	T	rs6916289	chr6:26289122	chr6:26288894	A	T	1	0.98012	0.99597	Arm fat percentage left	NCIT_C139218	Neale B	UKBB	European	2017	0.01281	0.001836	2.981e-12	+	331198	0	331198	1	IVNT	Neale-B_UKBB_EUR_2017
rs9366651	rs9366651	chr6:26336696	chr6:26336468	G	T	rs6916289	chr6:26289122	chr6:26288894	A	T	1	0.98012	0.99597	Arm fat percentage right	NCIT_C139218	Neale B	UKBB	European	2017	0.01219	0.001844	3.817e-11	+	331249	0	331249	1	IVNT	Neale-B_UKBB_EUR_2017
rs9366651	rs9366651	chr6:26336696	chr6:26336468	G	T	rs6916289	chr6:26289122	chr6:26288894	A	T	1	0.98012	0.99597	Arm fat-free mass left	-	Neale B	UKBB	European	2017	0.0098	0.001542	2.084e-10	+	331159	0	331159	1	IVNT	Neale-B_UKBB_EUR_2017
rs9366651	rs9366651	chr6:26336696	chr6:26336468	G	T	rs6916289	chr6:26289122	chr6:26288894	A	T	1	0.98012	0.99597	Arm fat-free mass right	-	Neale B	UKBB	European	2017	0.01043	0.001511	5.124e-12	+	331221	0	331221	1	IVNT	Neale-B_UKBB_EUR_2017
rs9366651	rs9366651	chr6:26336696	chr6:26336468	G	T	rs6916289	chr6:26289122	chr6:26288894	A	T	1	0.98012	0.99597	Arm predicted mass left	-	Neale B	UKBB	European	2017	0.01026	0.001536	2.411e-11	+	331146	0	331146	1	IVNT	Neale-B_UKBB_EUR_2017
rs9366651	rs9366651	chr6:26336696	chr6:26336468	G	T	rs6916289	chr6:26289122	chr6:26288894	A	T	1	0.98012	0.99597	Arm predicted mass right	-	Neale B	UKBB	European	2017	0.009704	0.001506	1.167e-10	+	331216	0	331216	1	IVNT	Neale-B_UKBB_EUR_2017
rs9366651	rs9366651	chr6:26336696	chr6:26336468	G	T	rs6916289	chr6:26289122	chr6:26288894	A	T	1	0.98012	0.99597	Basal metabolic rate	EFO_0007777	Neale B	UKBB	European	2017	0.01314	0.001608	3.007e-16	+	331307	0	331307	1	IVNT	Neale-B_UKBB_EUR_2017
rs9366651	rs9366651	chr6:26336696	chr6:26336468	G	T	rs6916289	chr6:26289122	chr6:26288894	A	T	1	0.98012	0.99597	Body fat percentage	EFO_0007800	Neale B	UKBB	European	2017	0.01755	0.001859	3.769e-21	+	331117	0	331117	1	IVNT	Neale-B_UKBB_EUR_2017
rs9366651	rs9366651	chr6:26336696	chr6:26336468	G	T	rs6916289	chr6:26289122	chr6:26288894	A	T	1	0.98012	0.99597	Comparative height size at age 10	NCIT_C106497;NCIT_C19666	Neale B	UKBB	European	2017	0.01534	0.001655	1.909e-20	+	332021	0	332021	1	IVNT	Neale-B_UKBB_EUR_2017
rs9366651	rs9366651	chr6:26336696	chr6:26336468	G	T	rs6916289	chr6:26289122	chr6:26288894	A	T	1	0.98012	0.99597	Disorders of mineral metabolism	-	Neale B	UKBB	European	2017	0.0008173	8.268e-05	4.883e-23	+	337199	390	336809	1	-	Neale-B_UKBB_EUR_2017
rs9366651	rs9366651	chr6:26336696	chr6:26336468	G	T	rs6916289	chr6:26289122	chr6:26288894	A	T	1	0.98012	0.99597	Height	EFO_0004339	Neale B	UKBB	European	2017	0.02426	0.001723	4.91e-45	+	336474	0	336474	1	IVNT	Neale-B_UKBB_EUR_2017
rs9366651	rs9366651	chr6:26336696	chr6:26336468	G	T	rs6916289	chr6:26289122	chr6:26288894	A	T	1	0.98012	0.99597	Hip circumference	EFO_0005093	Neale B	UKBB	European	2017	0.02323	0.002401	3.927e-22	+	336601	0	336601	1	IVNT	Neale-B_UKBB_EUR_2017
rs9366651	rs9366651	chr6:26336696	chr6:26336468	G	T	rs6916289	chr6:26289122	chr6:26288894	A	T	1	0.98012	0.99597	Leg fat mass left	-	Neale B	UKBB	European	2017	0.01569	0.001917	2.778e-16	+	331275	0	331275	1	IVNT	Neale-B_UKBB_EUR_2017
rs9366651	rs9366651	chr6:26336696	chr6:26336468	G	T	rs6916289	chr6:26289122	chr6:26288894	A	T	1	0.98012	0.99597	Leg fat mass right	-	Neale B	UKBB	European	2017	0.01583	0.001939	3.311e-16	+	331293	0	331293	1	IVNT	Neale-B_UKBB_EUR_2017
rs9366651	rs9366651	chr6:26336696	chr6:26336468	G	T	rs6916289	chr6:26289122	chr6:26288894	A	T	1	0.98012	0.99597	Leg fat percentage left	NCIT_C139218	Neale B	UKBB	European	2017	0.01	0.001517	4.274e-11	+	331278	0	331278	1	IVNT	Neale-B_UKBB_EUR_2017
rs9366651	rs9366651	chr6:26336696	chr6:26336468	G	T	rs6916289	chr6:26289122	chr6:26288894	A	T	1	0.98012	0.99597	Leg fat percentage right	NCIT_C139218	Neale B	UKBB	European	2017	0.01025	0.001536	2.494e-11	+	331296	0	331296	1	IVNT	Neale-B_UKBB_EUR_2017
rs9366651	rs9366651	chr6:26336696	chr6:26336468	G	T	rs6916289	chr6:26289122	chr6:26288894	A	T	1	0.98012	0.99597	Leg fat-free mass left	-	Neale B	UKBB	European	2017	0.01336	0.001597	6.11e-17	+	331258	0	331258	1	IVNT	Neale-B_UKBB_EUR_2017
rs9366651	rs9366651	chr6:26336696	chr6:26336468	G	T	rs6916289	chr6:26289122	chr6:26288894	A	T	1	0.98012	0.99597	Leg fat-free mass right	-	Neale B	UKBB	European	2017	0.01248	0.001596	5.367e-15	+	331285	0	331285	1	IVNT	Neale-B_UKBB_EUR_2017
rs9366651	rs9366651	chr6:26336696	chr6:26336468	G	T	rs6916289	chr6:26289122	chr6:26288894	A	T	1	0.98012	0.99597	Leg predicted mass left	-	Neale B	UKBB	European	2017	0.01319	0.001586	9.012e-17	+	331253	0	331253	1	IVNT	Neale-B_UKBB_EUR_2017
rs9366651	rs9366651	chr6:26336696	chr6:26336468	G	T	rs6916289	chr6:26289122	chr6:26288894	A	T	1	0.98012	0.99597	Leg predicted mass right	-	Neale B	UKBB	European	2017	0.0124	0.001586	5.369e-15	+	331285	0	331285	1	IVNT	Neale-B_UKBB_EUR_2017
rs9366651	rs9366651	chr6:26336696	chr6:26336468	G	T	rs6916289	chr6:26289122	chr6:26288894	A	T	1	0.98012	0.99597	Mouth or teeth dental problems: dentures	NCIT_C99885;NCIT_C102044	Neale B	UKBB	European	2017	0.008532	0.0009113	7.83e-21	+	336138	56894	279244	1	-	Neale-B_UKBB_EUR_2017
rs9366651	rs9366651	chr6:26336696	chr6:26336468	G	T	rs6916289	chr6:26289122	chr6:26288894	A	T	1	0.98012	0.99597	Pack years adult smoking as proportion of life span exposed to smoking	EFO_0004318	Neale B	UKBB	European	2017	0.02714	0.004376	5.635e-10	+	101726	0	101726	1	IVNT	Neale-B_UKBB_EUR_2017
rs9366651	rs9366651	chr6:26336696	chr6:26336468	G	T	rs6916289	chr6:26289122	chr6:26288894	A	T	1	0.98012	0.99597	Pack years of smoking preview only	EFO_0004318;EFO_0006526	Neale B	UKBB	European	2017	0.0285	0.004362	6.421e-11	+	101726	0	101726	1	IVNT	Neale-B_UKBB_EUR_2017
rs9366651	rs9366651	chr6:26336696	chr6:26336468	G	T	rs6916289	chr6:26289122	chr6:26288894	A	T	1	0.98012	0.99597	Qualifications: A levels or as levels or equivalent	EFO_0004784	Neale B	UKBB	European	2017	-0.007724	0.00109	1.36e-12	-	334070	91710	242360	1	-	Neale-B_UKBB_EUR_2017
rs9366651	rs9366651	chr6:26336696	chr6:26336468	G	T	rs6916289	chr6:26289122	chr6:26288894	A	T	1	0.98012	0.99597	Qualifications: college or university degree	EFO_0004784	Neale B	UKBB	European	2017	-0.009334	0.001137	2.207e-16	-	334070	106305	227765	1	-	Neale-B_UKBB_EUR_2017
rs9366651	rs9366651	chr6:26336696	chr6:26336468	G	T	rs6916289	chr6:26289122	chr6:26288894	A	T	1	0.98012	0.99597	Self-reported malabsorption or coeliac disease	-	Neale B	UKBB	European	2017	0.001191	0.0001593	7.698e-14	+	337159	1452	335707	1	-	Neale-B_UKBB_EUR_2017
rs9366651	rs9366651	chr6:26336696	chr6:26336468	G	T	rs6916289	chr6:26289122	chr6:26288894	A	T	1	0.98012	0.99597	Sitting height	EFO_0007118	Neale B	UKBB	European	2017	0.02184	0.001874	2.272e-31	+	336172	0	336172	1	IVNT	Neale-B_UKBB_EUR_2017
rs9366651	rs9366651	chr6:26336696	chr6:26336468	G	T	rs6916289	chr6:26289122	chr6:26288894	A	T	1	0.98012	0.99597	Trunk fat mass	EFO_0005409	Neale B	UKBB	European	2017	0.02885	0.002442	3.25e-32	+	331093	0	331093	1	IVNT	Neale-B_UKBB_EUR_2017
rs9366651	rs9366651	chr6:26336696	chr6:26336468	G	T	rs6916289	chr6:26289122	chr6:26288894	A	T	1	0.98012	0.99597	Trunk fat percentage	NCIT_C139218	Neale B	UKBB	European	2017	0.02454	0.002229	3.473e-28	+	331113	0	331113	1	IVNT	Neale-B_UKBB_EUR_2017
rs9366651	rs9366651	chr6:26336696	chr6:26336468	G	T	rs6916289	chr6:26289122	chr6:26288894	A	T	1	0.98012	0.99597	Trunk fat-free mass	-	Neale B	UKBB	European	2017	0.009563	0.001528	3.86e-10	+	331030	0	331030	1	IVNT	Neale-B_UKBB_EUR_2017
rs9366651	rs9366651	chr6:26336696	chr6:26336468	G	T	rs6916289	chr6:26289122	chr6:26288894	A	T	1	0.98012	0.99597	Trunk predicted mass	-	Neale B	UKBB	European	2017	0.009371	0.001523	7.566e-10	+	330995	0	330995	1	IVNT	Neale-B_UKBB_EUR_2017
rs9366651	rs9366651	chr6:26336696	chr6:26336468	G	T	rs6916289	chr6:26289122	chr6:26288894	A	T	1	0.98012	0.99597	Usual walking pace	NCIT_C126250;NCIT_C126314	Neale B	UKBB	European	2017	-0.008567	0.001482	7.399e-09	-	335349	0	335349	1	IVNT	Neale-B_UKBB_EUR_2017
rs9366651	rs9366651	chr6:26336696	chr6:26336468	G	T	rs6916289	chr6:26289122	chr6:26288894	A	T	1	0.98012	0.99597	Waist circumference	EFO_0004342	Neale B	UKBB	European	2017	0.01455	0.002148	1.263e-11	+	336639	0	336639	1	IVNT	Neale-B_UKBB_EUR_2017
rs9366651	rs9366651	chr6:26336696	chr6:26336468	G	T	rs6916289	chr6:26289122	chr6:26288894	A	T	1	0.98012	0.99597	Weight	EFO_0004338	Neale B	UKBB	European	2017	0.02207	0.002119	2.053e-25	+	336227	0	336227	1	IVNT	Neale-B_UKBB_EUR_2017
rs9366651	rs9366651	chr6:26336696	chr6:26336468	G	T	rs6916289	chr6:26289122	chr6:26288894	A	T	1	0.98012	0.99597	Whole body fat mass	-	Neale B	UKBB	European	2017	0.02435	0.002366	7.715e-25	+	330762	0	330762	1	IVNT	Neale-B_UKBB_EUR_2017
rs9366651	rs9366651	chr6:26336696	chr6:26336468	G	T	rs6916289	chr6:26289122	chr6:26288894	A	T	1	0.98012	0.99597	Whole body fat-free mass	-	Neale B	UKBB	European	2017	0.01118	0.001534	3.12e-13	+	331291	0	331291	1	IVNT	Neale-B_UKBB_EUR_2017
rs9366651	rs9366651	chr6:26336696	chr6:26336468	G	T	rs6916289	chr6:26289122	chr6:26288894	A	T	1	0.98012	0.99597	Whole body water mass	-	Neale B	UKBB	European	2017	0.01089	0.001536	1.319e-12	+	331315	0	331315	1	IVNT	Neale-B_UKBB_EUR_2017
rs9366651	rs9366651	chr6:26336696	chr6:26336468	G	T	rs4412192	chr6:26290377	chr6:26290149	G	A	1	0.97612	0.99196	Mean corpuscular hemoglobin	EFO_0004586	Astle W	27863252	European	2016	0.02274	0.003518	1.028e-10	+	173480	0	173480	2	-	Astle-W_Blood-Cell-Traits_EUR_2016
rs9366651	rs9366651	chr6:26336696	chr6:26336468	G	T	rs4412192	chr6:26290377	chr6:26290149	G	A	1	0.97612	0.99196	Height	EFO_0004339	GIANT	25282103	European	2014	0.036	0.005	8.6e-13	+	82848	0	82848	79	Z-score	GIANT_Height_EUR_2014
rs9366651	rs9366651	chr6:26336696	chr6:26336468	G	T	rs4412192	chr6:26290377	chr6:26290149	G	A	1	0.97612	0.99196	Primary sclerosing cholangitis	EFO_0004268	Ji S	27992413	European	2017	0.1773	0.029	4.65e-10	+	14890	2871	12019	3	log OR	Ji-S_PSC_EUR_2017
rs9366651	rs9366651	chr6:26336696	chr6:26336468	G	T	rs4412192	chr6:26290377	chr6:26290149	G	A	1	0.97612	0.99196	Arm fat mass left	-	Neale B	UKBB	European	2017	0.01895	0.002377	1.526e-15	+	331164	0	331164	1	IVNT	Neale-B_UKBB_EUR_2017
rs9366651	rs9366651	chr6:26336696	chr6:26336468	G	T	rs4412192	chr6:26290377	chr6:26290149	G	A	1	0.97612	0.99196	Arm fat mass right	-	Neale B	UKBB	European	2017	0.0184	0.002376	9.514e-15	+	331226	0	331226	1	IVNT	Neale-B_UKBB_EUR_2017
rs9366651	rs9366651	chr6:26336696	chr6:26336468	G	T	rs4412192	chr6:26290377	chr6:26290149	G	A	1	0.97612	0.99196	Arm fat percentage left	NCIT_C139218	Neale B	UKBB	European	2017	0.01274	0.001836	3.903e-12	+	331198	0	331198	1	IVNT	Neale-B_UKBB_EUR_2017
rs9366651	rs9366651	chr6:26336696	chr6:26336468	G	T	rs4412192	chr6:26290377	chr6:26290149	G	A	1	0.97612	0.99196	Arm fat percentage right	NCIT_C139218	Neale B	UKBB	European	2017	0.01213	0.001844	4.796e-11	+	331249	0	331249	1	IVNT	Neale-B_UKBB_EUR_2017
rs9366651	rs9366651	chr6:26336696	chr6:26336468	G	T	rs4412192	chr6:26290377	chr6:26290149	G	A	1	0.97612	0.99196	Arm fat-free mass left	-	Neale B	UKBB	European	2017	0.009713	0.001542	2.99e-10	+	331159	0	331159	1	IVNT	Neale-B_UKBB_EUR_2017
rs9366651	rs9366651	chr6:26336696	chr6:26336468	G	T	rs4412192	chr6:26290377	chr6:26290149	G	A	1	0.97612	0.99196	Arm fat-free mass right	-	Neale B	UKBB	European	2017	0.01034	0.001511	7.619e-12	+	331221	0	331221	1	IVNT	Neale-B_UKBB_EUR_2017
rs9366651	rs9366651	chr6:26336696	chr6:26336468	G	T	rs4412192	chr6:26290377	chr6:26290149	G	A	1	0.97612	0.99196	Arm predicted mass left	-	Neale B	UKBB	European	2017	0.01017	0.001536	3.627e-11	+	331146	0	331146	1	IVNT	Neale-B_UKBB_EUR_2017
rs9366651	rs9366651	chr6:26336696	chr6:26336468	G	T	rs4412192	chr6:26290377	chr6:26290149	G	A	1	0.97612	0.99196	Arm predicted mass right	-	Neale B	UKBB	European	2017	0.009605	0.001506	1.785e-10	+	331216	0	331216	1	IVNT	Neale-B_UKBB_EUR_2017
rs9366651	rs9366651	chr6:26336696	chr6:26336468	G	T	rs4412192	chr6:26290377	chr6:26290149	G	A	1	0.97612	0.99196	Basal metabolic rate	EFO_0007777	Neale B	UKBB	European	2017	0.01306	0.001608	4.63e-16	+	331307	0	331307	1	IVNT	Neale-B_UKBB_EUR_2017
rs9366651	rs9366651	chr6:26336696	chr6:26336468	G	T	rs4412192	chr6:26290377	chr6:26290149	G	A	1	0.97612	0.99196	Body fat percentage	EFO_0007800	Neale B	UKBB	European	2017	0.01749	0.001859	5.216e-21	+	331117	0	331117	1	IVNT	Neale-B_UKBB_EUR_2017
rs9366651	rs9366651	chr6:26336696	chr6:26336468	G	T	rs4412192	chr6:26290377	chr6:26290149	G	A	1	0.97612	0.99196	Comparative height size at age 10	NCIT_C106497;NCIT_C19666	Neale B	UKBB	European	2017	0.01525	0.001655	3.09e-20	+	332021	0	332021	1	IVNT	Neale-B_UKBB_EUR_2017
rs9366651	rs9366651	chr6:26336696	chr6:26336468	G	T	rs4412192	chr6:26290377	chr6:26290149	G	A	1	0.97612	0.99196	Disorders of mineral metabolism	-	Neale B	UKBB	European	2017	0.0008162	8.267e-05	5.52e-23	+	337199	390	336809	1	-	Neale-B_UKBB_EUR_2017
rs9366651	rs9366651	chr6:26336696	chr6:26336468	G	T	rs4412192	chr6:26290377	chr6:26290149	G	A	1	0.97612	0.99196	Height	EFO_0004339	Neale B	UKBB	European	2017	0.02425	0.001722	5.181e-45	+	336474	0	336474	1	IVNT	Neale-B_UKBB_EUR_2017
rs9366651	rs9366651	chr6:26336696	chr6:26336468	G	T	rs4412192	chr6:26290377	chr6:26290149	G	A	1	0.97612	0.99196	Hip circumference	EFO_0005093	Neale B	UKBB	European	2017	0.0231	0.002401	6.531e-22	+	336601	0	336601	1	IVNT	Neale-B_UKBB_EUR_2017
rs9366651	rs9366651	chr6:26336696	chr6:26336468	G	T	rs4412192	chr6:26290377	chr6:26290149	G	A	1	0.97612	0.99196	Impedance of arm left	-	Neale B	UKBB	European	2017	0.009352	0.001713	4.76e-08	+	331292	0	331292	1	IVNT	Neale-B_UKBB_EUR_2017
rs9366651	rs9366651	chr6:26336696	chr6:26336468	G	T	rs4412192	chr6:26290377	chr6:26290149	G	A	1	0.97612	0.99196	Leg fat mass left	-	Neale B	UKBB	European	2017	0.0156	0.001917	4.056e-16	+	331275	0	331275	1	IVNT	Neale-B_UKBB_EUR_2017
rs9366651	rs9366651	chr6:26336696	chr6:26336468	G	T	rs4412192	chr6:26290377	chr6:26290149	G	A	1	0.97612	0.99196	Leg fat mass right	-	Neale B	UKBB	European	2017	0.01573	0.001939	4.902e-16	+	331293	0	331293	1	IVNT	Neale-B_UKBB_EUR_2017
rs9366651	rs9366651	chr6:26336696	chr6:26336468	G	T	rs4412192	chr6:26290377	chr6:26290149	G	A	1	0.97612	0.99196	Leg fat percentage left	NCIT_C139218	Neale B	UKBB	European	2017	0.009941	0.001516	5.549e-11	+	331278	0	331278	1	IVNT	Neale-B_UKBB_EUR_2017
rs9366651	rs9366651	chr6:26336696	chr6:26336468	G	T	rs4412192	chr6:26290377	chr6:26290149	G	A	1	0.97612	0.99196	Leg fat percentage right	NCIT_C139218	Neale B	UKBB	European	2017	0.01018	0.001536	3.397e-11	+	331296	0	331296	1	IVNT	Neale-B_UKBB_EUR_2017
rs9366651	rs9366651	chr6:26336696	chr6:26336468	G	T	rs4412192	chr6:26290377	chr6:26290149	G	A	1	0.97612	0.99196	Leg fat-free mass left	-	Neale B	UKBB	European	2017	0.01328	0.001597	9.097e-17	+	331258	0	331258	1	IVNT	Neale-B_UKBB_EUR_2017
rs9366651	rs9366651	chr6:26336696	chr6:26336468	G	T	rs4412192	chr6:26290377	chr6:26290149	G	A	1	0.97612	0.99196	Leg fat-free mass right	-	Neale B	UKBB	European	2017	0.01242	0.001596	7.36e-15	+	331285	0	331285	1	IVNT	Neale-B_UKBB_EUR_2017
rs9366651	rs9366651	chr6:26336696	chr6:26336468	G	T	rs4412192	chr6:26290377	chr6:26290149	G	A	1	0.97612	0.99196	Leg predicted mass left	-	Neale B	UKBB	European	2017	0.01312	0.001586	1.337e-16	+	331253	0	331253	1	IVNT	Neale-B_UKBB_EUR_2017
rs9366651	rs9366651	chr6:26336696	chr6:26336468	G	T	rs4412192	chr6:26290377	chr6:26290149	G	A	1	0.97612	0.99196	Leg predicted mass right	-	Neale B	UKBB	European	2017	0.01233	0.001586	7.455e-15	+	331285	0	331285	1	IVNT	Neale-B_UKBB_EUR_2017
rs9366651	rs9366651	chr6:26336696	chr6:26336468	G	T	rs4412192	chr6:26290377	chr6:26290149	G	A	1	0.97612	0.99196	Mouth or teeth dental problems: dentures	NCIT_C99885;NCIT_C102044	Neale B	UKBB	European	2017	0.008518	0.0009112	8.969e-21	+	336138	56894	279244	1	-	Neale-B_UKBB_EUR_2017
rs9366651	rs9366651	chr6:26336696	chr6:26336468	G	T	rs4412192	chr6:26290377	chr6:26290149	G	A	1	0.97612	0.99196	Pack years adult smoking as proportion of life span exposed to smoking	EFO_0004318	Neale B	UKBB	European	2017	0.02719	0.004376	5.211e-10	+	101726	0	101726	1	IVNT	Neale-B_UKBB_EUR_2017
rs9366651	rs9366651	chr6:26336696	chr6:26336468	G	T	rs4412192	chr6:26290377	chr6:26290149	G	A	1	0.97612	0.99196	Pack years of smoking preview only	EFO_0004318;EFO_0006526	Neale B	UKBB	European	2017	0.02861	0.004361	5.421e-11	+	101726	0	101726	1	IVNT	Neale-B_UKBB_EUR_2017
rs9366651	rs9366651	chr6:26336696	chr6:26336468	G	T	rs4412192	chr6:26290377	chr6:26290149	G	A	1	0.97612	0.99196	Qualifications: A levels or as levels or equivalent	EFO_0004784	Neale B	UKBB	European	2017	-0.007668	0.00109	1.967e-12	-	334070	91710	242360	1	-	Neale-B_UKBB_EUR_2017
rs9366651	rs9366651	chr6:26336696	chr6:26336468	G	T	rs4412192	chr6:26290377	chr6:26290149	G	A	1	0.97612	0.99196	Qualifications: college or university degree	EFO_0004784	Neale B	UKBB	European	2017	-0.009295	0.001137	2.917e-16	-	334070	106305	227765	1	-	Neale-B_UKBB_EUR_2017
rs9366651	rs9366651	chr6:26336696	chr6:26336468	G	T	rs4412192	chr6:26290377	chr6:26290149	G	A	1	0.97612	0.99196	Self-reported malabsorption or coeliac disease	-	Neale B	UKBB	European	2017	0.001193	0.0001593	6.797e-14	+	337159	1452	335707	1	-	Neale-B_UKBB_EUR_2017
rs9366651	rs9366651	chr6:26336696	chr6:26336468	G	T	rs4412192	chr6:26290377	chr6:26290149	G	A	1	0.97612	0.99196	Sitting height	EFO_0007118	Neale B	UKBB	European	2017	0.02181	0.001874	2.659e-31	+	336172	0	336172	1	IVNT	Neale-B_UKBB_EUR_2017
rs9366651	rs9366651	chr6:26336696	chr6:26336468	G	T	rs4412192	chr6:26290377	chr6:26290149	G	A	1	0.97612	0.99196	Trunk fat mass	EFO_0005409	Neale B	UKBB	European	2017	0.02876	0.002441	4.908e-32	+	331093	0	331093	1	IVNT	Neale-B_UKBB_EUR_2017
rs9366651	rs9366651	chr6:26336696	chr6:26336468	G	T	rs4412192	chr6:26290377	chr6:26290149	G	A	1	0.97612	0.99196	Trunk fat percentage	NCIT_C139218	Neale B	UKBB	European	2017	0.02448	0.002229	4.542e-28	+	331113	0	331113	1	IVNT	Neale-B_UKBB_EUR_2017
rs9366651	rs9366651	chr6:26336696	chr6:26336468	G	T	rs4412192	chr6:26290377	chr6:26290149	G	A	1	0.97612	0.99196	Trunk fat-free mass	-	Neale B	UKBB	European	2017	0.009501	0.001528	4.983e-10	+	331030	0	331030	1	IVNT	Neale-B_UKBB_EUR_2017
rs9366651	rs9366651	chr6:26336696	chr6:26336468	G	T	rs4412192	chr6:26290377	chr6:26290149	G	A	1	0.97612	0.99196	Trunk predicted mass	-	Neale B	UKBB	European	2017	0.00931	0.001523	9.688e-10	+	330995	0	330995	1	IVNT	Neale-B_UKBB_EUR_2017
rs9366651	rs9366651	chr6:26336696	chr6:26336468	G	T	rs4412192	chr6:26290377	chr6:26290149	G	A	1	0.97612	0.99196	Usual walking pace	NCIT_C126250;NCIT_C126314	Neale B	UKBB	European	2017	-0.008583	0.001482	6.899e-09	-	335349	0	335349	1	IVNT	Neale-B_UKBB_EUR_2017
rs9366651	rs9366651	chr6:26336696	chr6:26336468	G	T	rs4412192	chr6:26290377	chr6:26290149	G	A	1	0.97612	0.99196	Waist circumference	EFO_0004342	Neale B	UKBB	European	2017	0.01447	0.002147	1.626e-11	+	336639	0	336639	1	IVNT	Neale-B_UKBB_EUR_2017
rs9366651	rs9366651	chr6:26336696	chr6:26336468	G	T	rs4412192	chr6:26290377	chr6:26290149	G	A	1	0.97612	0.99196	Weight	EFO_0004338	Neale B	UKBB	European	2017	0.02197	0.002118	3.447e-25	+	336227	0	336227	1	IVNT	Neale-B_UKBB_EUR_2017
rs9366651	rs9366651	chr6:26336696	chr6:26336468	G	T	rs4412192	chr6:26290377	chr6:26290149	G	A	1	0.97612	0.99196	Whole body fat mass	-	Neale B	UKBB	European	2017	0.02424	0.002366	1.218e-24	+	330762	0	330762	1	IVNT	Neale-B_UKBB_EUR_2017
rs9366651	rs9366651	chr6:26336696	chr6:26336468	G	T	rs4412192	chr6:26290377	chr6:26290149	G	A	1	0.97612	0.99196	Whole body fat-free mass	-	Neale B	UKBB	European	2017	0.01111	0.001534	4.398e-13	+	331291	0	331291	1	IVNT	Neale-B_UKBB_EUR_2017
rs9366651	rs9366651	chr6:26336696	chr6:26336468	G	T	rs4412192	chr6:26290377	chr6:26290149	G	A	1	0.97612	0.99196	Whole body water mass	-	Neale B	UKBB	European	2017	0.01082	0.001536	1.846e-12	+	331315	0	331315	1	IVNT	Neale-B_UKBB_EUR_2017
rs9366651	rs9366651	chr6:26336696	chr6:26336468	G	T	rs9366649	chr6:26329103	chr6:26328875	T	A	1	0.97216	0.98795	Mean corpuscular hemoglobin	EFO_0004586	Astle W	27863252	European	2016	0.0226	0.003527	1.485e-10	+	173480	0	173480	2	-	Astle-W_Blood-Cell-Traits_EUR_2016
rs9366651	rs9366651	chr6:26336696	chr6:26336468	G	T	rs9366649	chr6:26329103	chr6:26328875	T	A	1	0.97216	0.98795	Height	EFO_0004339	GIANT	20881960	European	2010	NA	NA	5.304e-10	NA	133842	0	133842	46	Z-score	GIANT_Height_EUR_2010
rs9366651	rs9366651	chr6:26336696	chr6:26336468	G	T	rs9366649	chr6:26329103	chr6:26328875	T	A	1	0.97216	0.98795	Height	EFO_0004339	GIANT	23754948	European	2013	0.02686	0.004094	5.327e-11	+	133682	0	133682	46	Z-score	GIANT_Height_EUR_2013
rs9366651	rs9366651	chr6:26336696	chr6:26336468	G	T	rs9366649	chr6:26329103	chr6:26328875	T	A	1	0.97216	0.98795	Height	EFO_0004339	GIANT	25282103	European	2014	0.036	0.0029	1.3e-35	+	253220	0	253220	79	Z-score	GIANT_Height_EUR_2014
rs9366651	rs9366651	chr6:26336696	chr6:26336468	G	T	rs9366649	chr6:26329103	chr6:26328875	T	A	1	0.97216	0.98795	Hip circumference adjusted for BMI	EFO_0005093	GIANT	25673412	Mixed	2015	0.027	0.0045	9.1e-10	+	143798	0	143798	109	IVNT	GIANT_HipadjBMI_Mixed_2015
rs9366651	rs9366651	chr6:26336696	chr6:26336468	G	T	rs9366649	chr6:26329103	chr6:26328875	T	A	1	0.97216	0.98795	Height	EFO_0004339	GIANT	20881960	European	2010	NA	NA	5.304e-10	NA	133653	-	-	-	-	GRASP
rs9366651	rs9366651	chr6:26336696	chr6:26336468	G	T	rs9366649	chr6:26329103	chr6:26328875	T	A	1	0.97216	0.98795	Primary sclerosing cholangitis	EFO_0004268	Ji S	27992413	European	2017	0.179	0.029	3.238e-10	+	14890	2871	12019	3	log OR	Ji-S_PSC_EUR_2017
rs9366651	rs9366651	chr6:26336696	chr6:26336468	G	T	rs9366649	chr6:26329103	chr6:26328875	T	A	1	0.97216	0.98795	Arm fat mass left	-	Neale B	UKBB	European	2017	0.01852	0.002391	9.663e-15	+	331164	0	331164	1	IVNT	Neale-B_UKBB_EUR_2017
rs9366651	rs9366651	chr6:26336696	chr6:26336468	G	T	rs9366649	chr6:26329103	chr6:26328875	T	A	1	0.97216	0.98795	Arm fat mass right	-	Neale B	UKBB	European	2017	0.01806	0.002391	4.197e-14	+	331226	0	331226	1	IVNT	Neale-B_UKBB_EUR_2017
rs9366651	rs9366651	chr6:26336696	chr6:26336468	G	T	rs9366649	chr6:26329103	chr6:26328875	T	A	1	0.97216	0.98795	Arm fat percentage left	NCIT_C139218	Neale B	UKBB	European	2017	0.01247	0.001847	1.461e-11	+	331198	0	331198	1	IVNT	Neale-B_UKBB_EUR_2017
rs9366651	rs9366651	chr6:26336696	chr6:26336468	G	T	rs9366649	chr6:26329103	chr6:26328875	T	A	1	0.97216	0.98795	Arm fat percentage right	NCIT_C139218	Neale B	UKBB	European	2017	0.01185	0.001855	1.675e-10	+	331249	0	331249	1	IVNT	Neale-B_UKBB_EUR_2017
rs9366651	rs9366651	chr6:26336696	chr6:26336468	G	T	rs9366649	chr6:26329103	chr6:26328875	T	A	1	0.97216	0.98795	Arm fat-free mass left	-	Neale B	UKBB	European	2017	0.00962	0.001551	5.602e-10	+	331159	0	331159	1	IVNT	Neale-B_UKBB_EUR_2017
rs9366651	rs9366651	chr6:26336696	chr6:26336468	G	T	rs9366649	chr6:26329103	chr6:26328875	T	A	1	0.97216	0.98795	Arm fat-free mass right	-	Neale B	UKBB	European	2017	0.01031	0.00152	1.174e-11	+	331221	0	331221	1	IVNT	Neale-B_UKBB_EUR_2017
rs9366651	rs9366651	chr6:26336696	chr6:26336468	G	T	rs9366649	chr6:26329103	chr6:26328875	T	A	1	0.97216	0.98795	Arm predicted mass left	-	Neale B	UKBB	European	2017	0.01009	0.001545	6.566e-11	+	331146	0	331146	1	IVNT	Neale-B_UKBB_EUR_2017
rs9366651	rs9366651	chr6:26336696	chr6:26336468	G	T	rs9366649	chr6:26329103	chr6:26328875	T	A	1	0.97216	0.98795	Arm predicted mass right	-	Neale B	UKBB	European	2017	0.009594	0.001515	2.407e-10	+	331216	0	331216	1	IVNT	Neale-B_UKBB_EUR_2017
rs9366651	rs9366651	chr6:26336696	chr6:26336468	G	T	rs9366649	chr6:26329103	chr6:26328875	T	A	1	0.97216	0.98795	Basal metabolic rate	EFO_0007777	Neale B	UKBB	European	2017	0.01294	0.001618	1.243e-15	+	331307	0	331307	1	IVNT	Neale-B_UKBB_EUR_2017
rs9366651	rs9366651	chr6:26336696	chr6:26336468	G	T	rs9366649	chr6:26329103	chr6:26328875	T	A	1	0.97216	0.98795	Body fat percentage	EFO_0007800	Neale B	UKBB	European	2017	0.01731	0.001871	2.203e-20	+	331117	0	331117	1	IVNT	Neale-B_UKBB_EUR_2017
rs9366651	rs9366651	chr6:26336696	chr6:26336468	G	T	rs9366649	chr6:26329103	chr6:26328875	T	A	1	0.97216	0.98795	Comparative height size at age 10	NCIT_C106497;NCIT_C19666	Neale B	UKBB	European	2017	0.01511	0.001665	1.159e-19	+	332021	0	332021	1	IVNT	Neale-B_UKBB_EUR_2017
rs9366651	rs9366651	chr6:26336696	chr6:26336468	G	T	rs9366649	chr6:26329103	chr6:26328875	T	A	1	0.97216	0.98795	Disorders of mineral metabolism	-	Neale B	UKBB	European	2017	0.0008371	8.318e-05	8.028e-24	+	337199	390	336809	1	-	Neale-B_UKBB_EUR_2017
rs9366651	rs9366651	chr6:26336696	chr6:26336468	G	T	rs9366649	chr6:26329103	chr6:26328875	T	A	1	0.97216	0.98795	Height	EFO_0004339	Neale B	UKBB	European	2017	0.02444	0.001733	3.922e-45	+	336474	0	336474	1	IVNT	Neale-B_UKBB_EUR_2017
rs9366651	rs9366651	chr6:26336696	chr6:26336468	G	T	rs9366649	chr6:26329103	chr6:26328875	T	A	1	0.97216	0.98795	Hip circumference	EFO_0005093	Neale B	UKBB	European	2017	0.0229	0.002416	2.543e-21	+	336601	0	336601	1	IVNT	Neale-B_UKBB_EUR_2017
rs9366651	rs9366651	chr6:26336696	chr6:26336468	G	T	rs9366649	chr6:26329103	chr6:26328875	T	A	1	0.97216	0.98795	Impedance of arm left	-	Neale B	UKBB	European	2017	0.009468	0.001723	3.923e-08	+	331292	0	331292	1	IVNT	Neale-B_UKBB_EUR_2017
rs9366651	rs9366651	chr6:26336696	chr6:26336468	G	T	rs9366649	chr6:26329103	chr6:26328875	T	A	1	0.97216	0.98795	Leg fat mass left	-	Neale B	UKBB	European	2017	0.01534	0.001928	1.814e-15	+	331275	0	331275	1	IVNT	Neale-B_UKBB_EUR_2017
rs9366651	rs9366651	chr6:26336696	chr6:26336468	G	T	rs9366649	chr6:26329103	chr6:26328875	T	A	1	0.97216	0.98795	Leg fat mass right	-	Neale B	UKBB	European	2017	0.01551	0.001951	1.829e-15	+	331293	0	331293	1	IVNT	Neale-B_UKBB_EUR_2017
rs9366651	rs9366651	chr6:26336696	chr6:26336468	G	T	rs9366649	chr6:26329103	chr6:26328875	T	A	1	0.97216	0.98795	Leg fat percentage left	NCIT_C139218	Neale B	UKBB	European	2017	0.009656	0.001526	2.47e-10	+	331278	0	331278	1	IVNT	Neale-B_UKBB_EUR_2017
rs9366651	rs9366651	chr6:26336696	chr6:26336468	G	T	rs9366649	chr6:26329103	chr6:26328875	T	A	1	0.97216	0.98795	Leg fat percentage right	NCIT_C139218	Neale B	UKBB	European	2017	0.009941	0.001545	1.248e-10	+	331296	0	331296	1	IVNT	Neale-B_UKBB_EUR_2017
rs9366651	rs9366651	chr6:26336696	chr6:26336468	G	T	rs9366649	chr6:26329103	chr6:26328875	T	A	1	0.97216	0.98795	Leg fat-free mass left	-	Neale B	UKBB	European	2017	0.01317	0.001607	2.442e-16	+	331258	0	331258	1	IVNT	Neale-B_UKBB_EUR_2017
rs9366651	rs9366651	chr6:26336696	chr6:26336468	G	T	rs9366649	chr6:26329103	chr6:26328875	T	A	1	0.97216	0.98795	Leg fat-free mass right	-	Neale B	UKBB	European	2017	0.01232	0.001606	1.678e-14	+	331285	0	331285	1	IVNT	Neale-B_UKBB_EUR_2017
rs9366651	rs9366651	chr6:26336696	chr6:26336468	G	T	rs9366649	chr6:26329103	chr6:26328875	T	A	1	0.97216	0.98795	Leg predicted mass left	-	Neale B	UKBB	European	2017	0.013	0.001596	3.73e-16	+	331253	0	331253	1	IVNT	Neale-B_UKBB_EUR_2017
rs9366651	rs9366651	chr6:26336696	chr6:26336468	G	T	rs9366649	chr6:26329103	chr6:26328875	T	A	1	0.97216	0.98795	Leg predicted mass right	-	Neale B	UKBB	European	2017	0.01223	0.001596	1.779e-14	+	331285	0	331285	1	IVNT	Neale-B_UKBB_EUR_2017
rs9366651	rs9366651	chr6:26336696	chr6:26336468	G	T	rs9366649	chr6:26329103	chr6:26328875	T	A	1	0.97216	0.98795	Mouth or teeth dental problems: dentures	NCIT_C99885;NCIT_C102044	Neale B	UKBB	European	2017	0.008429	0.0009168	3.823e-20	+	336138	56894	279244	1	-	Neale-B_UKBB_EUR_2017
rs9366651	rs9366651	chr6:26336696	chr6:26336468	G	T	rs9366649	chr6:26329103	chr6:26328875	T	A	1	0.97216	0.98795	Pack years adult smoking as proportion of life span exposed to smoking	EFO_0004318	Neale B	UKBB	European	2017	0.02643	0.004402	1.928e-09	+	101726	0	101726	1	IVNT	Neale-B_UKBB_EUR_2017
rs9366651	rs9366651	chr6:26336696	chr6:26336468	G	T	rs9366649	chr6:26329103	chr6:26328875	T	A	1	0.97216	0.98795	Pack years of smoking preview only	EFO_0004318;EFO_0006526	Neale B	UKBB	European	2017	0.02786	0.004387	2.171e-10	+	101726	0	101726	1	IVNT	Neale-B_UKBB_EUR_2017
rs9366651	rs9366651	chr6:26336696	chr6:26336468	G	T	rs9366649	chr6:26329103	chr6:26328875	T	A	1	0.97216	0.98795	Qualifications: A levels or as levels or equivalent	EFO_0004784	Neale B	UKBB	European	2017	-0.007531	0.001096	6.458e-12	-	334070	91710	242360	1	-	Neale-B_UKBB_EUR_2017
rs9366651	rs9366651	chr6:26336696	chr6:26336468	G	T	rs9366649	chr6:26329103	chr6:26328875	T	A	1	0.97216	0.98795	Qualifications: college or university degree	EFO_0004784	Neale B	UKBB	European	2017	-0.009111	0.001144	1.636e-15	-	334070	106305	227765	1	-	Neale-B_UKBB_EUR_2017
rs9366651	rs9366651	chr6:26336696	chr6:26336468	G	T	rs9366649	chr6:26329103	chr6:26328875	T	A	1	0.97216	0.98795	Self-reported malabsorption or coeliac disease	-	Neale B	UKBB	European	2017	0.001187	0.0001603	1.32e-13	+	337159	1452	335707	1	-	Neale-B_UKBB_EUR_2017
rs9366651	rs9366651	chr6:26336696	chr6:26336468	G	T	rs9366649	chr6:26329103	chr6:26328875	T	A	1	0.97216	0.98795	Sitting height	EFO_0007118	Neale B	UKBB	European	2017	0.02192	0.001885	3.155e-31	+	336172	0	336172	1	IVNT	Neale-B_UKBB_EUR_2017
rs9366651	rs9366651	chr6:26336696	chr6:26336468	G	T	rs9366649	chr6:26329103	chr6:26328875	T	A	1	0.97216	0.98795	Trunk fat mass	EFO_0005409	Neale B	UKBB	European	2017	0.02852	0.002456	3.608e-31	+	331093	0	331093	1	IVNT	Neale-B_UKBB_EUR_2017
rs9366651	rs9366651	chr6:26336696	chr6:26336468	G	T	rs9366649	chr6:26329103	chr6:26328875	T	A	1	0.97216	0.98795	Trunk fat percentage	NCIT_C139218	Neale B	UKBB	European	2017	0.02424	0.002242	3.167e-27	+	331113	0	331113	1	IVNT	Neale-B_UKBB_EUR_2017
rs9366651	rs9366651	chr6:26336696	chr6:26336468	G	T	rs9366649	chr6:26329103	chr6:26328875	T	A	1	0.97216	0.98795	Trunk fat-free mass	-	Neale B	UKBB	European	2017	0.009415	0.001537	9.005e-10	+	331030	0	331030	1	IVNT	Neale-B_UKBB_EUR_2017
rs9366651	rs9366651	chr6:26336696	chr6:26336468	G	T	rs9366649	chr6:26329103	chr6:26328875	T	A	1	0.97216	0.98795	Trunk predicted mass	-	Neale B	UKBB	European	2017	0.009212	0.001532	1.816e-09	+	330995	0	330995	1	IVNT	Neale-B_UKBB_EUR_2017
rs9366651	rs9366651	chr6:26336696	chr6:26336468	G	T	rs9366649	chr6:26329103	chr6:26328875	T	A	1	0.97216	0.98795	Usual walking pace	NCIT_C126250;NCIT_C126314	Neale B	UKBB	European	2017	-0.008324	0.001491	2.346e-08	-	335349	0	335349	1	IVNT	Neale-B_UKBB_EUR_2017
rs9366651	rs9366651	chr6:26336696	chr6:26336468	G	T	rs9366649	chr6:26329103	chr6:26328875	T	A	1	0.97216	0.98795	Waist circumference	EFO_0004342	Neale B	UKBB	European	2017	0.01431	0.002161	3.535e-11	+	336639	0	336639	1	IVNT	Neale-B_UKBB_EUR_2017
rs9366651	rs9366651	chr6:26336696	chr6:26336468	G	T	rs9366649	chr6:26329103	chr6:26328875	T	A	1	0.97216	0.98795	Weight	EFO_0004338	Neale B	UKBB	European	2017	0.02175	0.002131	1.867e-24	+	336227	0	336227	1	IVNT	Neale-B_UKBB_EUR_2017
rs9366651	rs9366651	chr6:26336696	chr6:26336468	G	T	rs9366649	chr6:26329103	chr6:26328875	T	A	1	0.97216	0.98795	Whole body fat mass	-	Neale B	UKBB	European	2017	0.02404	0.00238	5.599e-24	+	330762	0	330762	1	IVNT	Neale-B_UKBB_EUR_2017
rs9366651	rs9366651	chr6:26336696	chr6:26336468	G	T	rs9366649	chr6:26329103	chr6:26328875	T	A	1	0.97216	0.98795	Whole body fat-free mass	-	Neale B	UKBB	European	2017	0.01103	0.001543	8.694e-13	+	331291	0	331291	1	IVNT	Neale-B_UKBB_EUR_2017
rs9366651	rs9366651	chr6:26336696	chr6:26336468	G	T	rs9366649	chr6:26329103	chr6:26328875	T	A	1	0.97216	0.98795	Whole body water mass	-	Neale B	UKBB	European	2017	0.01074	0.001545	3.667e-12	+	331315	0	331315	1	IVNT	Neale-B_UKBB_EUR_2017
rs9366651	rs9366651	chr6:26336696	chr6:26336468	G	T	rs59484333	chr6:26286870	chr6:26286642	CT	C	1	0.96034	0.9839	Mean corpuscular hemoglobin	EFO_0004586	Astle W	27863252	European	2016	0.02383	0.003535	1.552e-11	+	173480	0	173480	2	-	Astle-W_Blood-Cell-Traits_EUR_2016
rs9366651	rs9366651	chr6:26336696	chr6:26336468	G	T	rs59484333	chr6:26286870	chr6:26286642	CT	C	1	0.96034	0.9839	Primary sclerosing cholangitis	EFO_0004268	Ji S	27992413	European	2017	0.1798	0.029	3.046e-10	+	14890	2871	12019	3	log OR	Ji-S_PSC_EUR_2017
rs9366651	rs9366651	chr6:26336696	chr6:26336468	G	T	rs1125000	chr6:26287256	chr6:26287028	C	T	1	0.94476	0.98376	Mean corpuscular hemoglobin	EFO_0004586	Astle W	27863252	European	2016	0.02348	0.003493	1.804e-11	+	173480	0	173480	2	-	Astle-W_Blood-Cell-Traits_EUR_2016
rs9366651	rs9366651	chr6:26336696	chr6:26336468	G	T	rs1125000	chr6:26287256	chr6:26287028	C	T	1	0.94476	0.98376	Height	EFO_0004339	GIANT	20881960	European	2010	NA	NA	4.949e-11	NA	133836	0	133836	46	Z-score	GIANT_Height_EUR_2010
rs9366651	rs9366651	chr6:26336696	chr6:26336468	G	T	rs1125000	chr6:26287256	chr6:26287028	C	T	1	0.94476	0.98376	Height	EFO_0004339	GIANT	23754948	European	2013	0.02883	0.004125	2.778e-12	+	133675	0	133675	46	Z-score	GIANT_Height_EUR_2013
rs9366651	rs9366651	chr6:26336696	chr6:26336468	G	T	rs1125000	chr6:26287256	chr6:26287028	C	T	1	0.94476	0.98376	Height	EFO_0004339	GIANT	25282103	European	2014	0.037	0.0029	1.4e-36	+	247967	0	247967	79	Z-score	GIANT_Height_EUR_2014
rs9366651	rs9366651	chr6:26336696	chr6:26336468	G	T	rs1125000	chr6:26287256	chr6:26287028	C	T	1	0.94476	0.98376	Hip circumference adjusted for BMI	EFO_0005093	GIANT	25673412	Mixed	2015	0.027	0.0045	1.4e-09	+	141598	0	141598	109	IVNT	GIANT_HipadjBMI_Mixed_2015
rs9366651	rs9366651	chr6:26336696	chr6:26336468	G	T	rs1125000	chr6:26287256	chr6:26287028	C	T	1	0.94476	0.98376	Height	EFO_0004339	GIANT	20881960	European	2010	NA	NA	4.949e-11	NA	133653	-	-	-	-	GRASP
rs9366651	rs9366651	chr6:26336696	chr6:26336468	G	T	rs1125000	chr6:26287256	chr6:26287028	C	T	1	0.94476	0.98376	Primary sclerosing cholangitis	EFO_0004268	Ji S	27992413	European	2017	0.1748	0.029	6.44e-10	+	14890	2871	12019	3	log OR	Ji-S_PSC_EUR_2017
rs9366651	rs9366651	chr6:26336696	chr6:26336468	G	T	rs34916901	chr6:26286149	chr6:26285921	G	T	1	0.94115	0.99179	Mean corpuscular hemoglobin	EFO_0004586	Astle W	27863252	European	2016	0.02445	0.003524	3.94e-12	+	173480	0	173480	2	-	Astle-W_Blood-Cell-Traits_EUR_2016
rs9366651	rs9366651	chr6:26336696	chr6:26336468	G	T	rs34916901	chr6:26286149	chr6:26285921	G	T	1	0.94115	0.99179	Primary sclerosing cholangitis	EFO_0004268	Ji S	27992413	European	2017	0.1756	0.029	7.693e-10	+	14890	2871	12019	3	log OR	Ji-S_PSC_EUR_2017
rs9366651	rs9366651	chr6:26336696	chr6:26336468	G	T	rs34916901	chr6:26286149	chr6:26285921	G	T	1	0.94115	0.99179	Arm fat mass left	-	Neale B	UKBB	European	2017	0.01892	0.002378	1.751e-15	+	331164	0	331164	1	IVNT	Neale-B_UKBB_EUR_2017
rs9366651	rs9366651	chr6:26336696	chr6:26336468	G	T	rs34916901	chr6:26286149	chr6:26285921	G	T	1	0.94115	0.99179	Arm fat mass right	-	Neale B	UKBB	European	2017	0.01843	0.002377	9.108e-15	+	331226	0	331226	1	IVNT	Neale-B_UKBB_EUR_2017
rs9366651	rs9366651	chr6:26336696	chr6:26336468	G	T	rs34916901	chr6:26286149	chr6:26285921	G	T	1	0.94115	0.99179	Arm fat percentage left	NCIT_C139218	Neale B	UKBB	European	2017	0.01255	0.001836	8.371e-12	+	331198	0	331198	1	IVNT	Neale-B_UKBB_EUR_2017
rs9366651	rs9366651	chr6:26336696	chr6:26336468	G	T	rs34916901	chr6:26286149	chr6:26285921	G	T	1	0.94115	0.99179	Arm fat percentage right	NCIT_C139218	Neale B	UKBB	European	2017	0.012	0.001845	7.96e-11	+	331249	0	331249	1	IVNT	Neale-B_UKBB_EUR_2017
rs9366651	rs9366651	chr6:26336696	chr6:26336468	G	T	rs34916901	chr6:26286149	chr6:26285921	G	T	1	0.94115	0.99179	Arm fat-free mass left	-	Neale B	UKBB	European	2017	0.01002	0.001542	8.411e-11	+	331159	0	331159	1	IVNT	Neale-B_UKBB_EUR_2017
rs9366651	rs9366651	chr6:26336696	chr6:26336468	G	T	rs34916901	chr6:26286149	chr6:26285921	G	T	1	0.94115	0.99179	Arm fat-free mass right	-	Neale B	UKBB	European	2017	0.01055	0.001512	3.029e-12	+	331221	0	331221	1	IVNT	Neale-B_UKBB_EUR_2017
rs9366651	rs9366651	chr6:26336696	chr6:26336468	G	T	rs34916901	chr6:26286149	chr6:26285921	G	T	1	0.94115	0.99179	Arm predicted mass left	-	Neale B	UKBB	European	2017	0.01048	0.001537	9.327e-12	+	331146	0	331146	1	IVNT	Neale-B_UKBB_EUR_2017
rs9366651	rs9366651	chr6:26336696	chr6:26336468	G	T	rs34916901	chr6:26286149	chr6:26285921	G	T	1	0.94115	0.99179	Arm predicted mass right	-	Neale B	UKBB	European	2017	0.009794	0.001506	7.973e-11	+	331216	0	331216	1	IVNT	Neale-B_UKBB_EUR_2017
rs9366651	rs9366651	chr6:26336696	chr6:26336468	G	T	rs34916901	chr6:26286149	chr6:26285921	G	T	1	0.94115	0.99179	Basal metabolic rate	EFO_0007777	Neale B	UKBB	European	2017	0.01327	0.001609	1.634e-16	+	331307	0	331307	1	IVNT	Neale-B_UKBB_EUR_2017
rs9366651	rs9366651	chr6:26336696	chr6:26336468	G	T	rs34916901	chr6:26286149	chr6:26285921	G	T	1	0.94115	0.99179	Body fat percentage	EFO_0007800	Neale B	UKBB	European	2017	0.01726	0.00186	1.744e-20	+	331117	0	331117	1	IVNT	Neale-B_UKBB_EUR_2017
rs9366651	rs9366651	chr6:26336696	chr6:26336468	G	T	rs34916901	chr6:26286149	chr6:26285921	G	T	1	0.94115	0.99179	Comparative height size at age 10	NCIT_C106497;NCIT_C19666	Neale B	UKBB	European	2017	0.01564	0.001656	3.566e-21	+	332021	0	332021	1	IVNT	Neale-B_UKBB_EUR_2017
rs9366651	rs9366651	chr6:26336696	chr6:26336468	G	T	rs34916901	chr6:26286149	chr6:26285921	G	T	1	0.94115	0.99179	Disorders of mineral metabolism	-	Neale B	UKBB	European	2017	0.0008466	8.271e-05	1.384e-24	+	337199	390	336809	1	-	Neale-B_UKBB_EUR_2017
rs9366651	rs9366651	chr6:26336696	chr6:26336468	G	T	rs34916901	chr6:26286149	chr6:26285921	G	T	1	0.94115	0.99179	Height	EFO_0004339	Neale B	UKBB	European	2017	0.02471	0.001723	1.237e-46	+	336474	0	336474	1	IVNT	Neale-B_UKBB_EUR_2017
rs9366651	rs9366651	chr6:26336696	chr6:26336468	G	T	rs34916901	chr6:26286149	chr6:26285921	G	T	1	0.94115	0.99179	Hip circumference	EFO_0005093	Neale B	UKBB	European	2017	0.02304	0.002402	8.778e-22	+	336601	0	336601	1	IVNT	Neale-B_UKBB_EUR_2017
rs9366651	rs9366651	chr6:26336696	chr6:26336468	G	T	rs34916901	chr6:26286149	chr6:26285921	G	T	1	0.94115	0.99179	Leg fat mass left	-	Neale B	UKBB	European	2017	0.01553	0.001918	5.469e-16	+	331275	0	331275	1	IVNT	Neale-B_UKBB_EUR_2017
rs9366651	rs9366651	chr6:26336696	chr6:26336468	G	T	rs34916901	chr6:26286149	chr6:26285921	G	T	1	0.94115	0.99179	Leg fat mass right	-	Neale B	UKBB	European	2017	0.01568	0.00194	6.395e-16	+	331293	0	331293	1	IVNT	Neale-B_UKBB_EUR_2017
rs9366651	rs9366651	chr6:26336696	chr6:26336468	G	T	rs34916901	chr6:26286149	chr6:26285921	G	T	1	0.94115	0.99179	Leg fat percentage left	NCIT_C139218	Neale B	UKBB	European	2017	0.00968	0.001517	1.764e-10	+	331278	0	331278	1	IVNT	Neale-B_UKBB_EUR_2017
rs9366651	rs9366651	chr6:26336696	chr6:26336468	G	T	rs34916901	chr6:26286149	chr6:26285921	G	T	1	0.94115	0.99179	Leg fat percentage right	NCIT_C139218	Neale B	UKBB	European	2017	0.009998	0.001537	7.708e-11	+	331296	0	331296	1	IVNT	Neale-B_UKBB_EUR_2017
rs9366651	rs9366651	chr6:26336696	chr6:26336468	G	T	rs34916901	chr6:26286149	chr6:26285921	G	T	1	0.94115	0.99179	Leg fat-free mass left	-	Neale B	UKBB	European	2017	0.01343	0.001598	4.302e-17	+	331258	0	331258	1	IVNT	Neale-B_UKBB_EUR_2017
rs9366651	rs9366651	chr6:26336696	chr6:26336468	G	T	rs34916901	chr6:26286149	chr6:26285921	G	T	1	0.94115	0.99179	Leg fat-free mass right	-	Neale B	UKBB	European	2017	0.01261	0.001597	2.932e-15	+	331285	0	331285	1	IVNT	Neale-B_UKBB_EUR_2017
rs9366651	rs9366651	chr6:26336696	chr6:26336468	G	T	rs34916901	chr6:26286149	chr6:26285921	G	T	1	0.94115	0.99179	Leg predicted mass left	-	Neale B	UKBB	European	2017	0.01326	0.001587	6.429e-17	+	331253	0	331253	1	IVNT	Neale-B_UKBB_EUR_2017
rs9366651	rs9366651	chr6:26336696	chr6:26336468	G	T	rs34916901	chr6:26286149	chr6:26285921	G	T	1	0.94115	0.99179	Leg predicted mass right	-	Neale B	UKBB	European	2017	0.01251	0.001587	3.199e-15	+	331285	0	331285	1	IVNT	Neale-B_UKBB_EUR_2017
rs9366651	rs9366651	chr6:26336696	chr6:26336468	G	T	rs34916901	chr6:26286149	chr6:26285921	G	T	1	0.94115	0.99179	Mouth or teeth dental problems: dentures	NCIT_C99885;NCIT_C102044	Neale B	UKBB	European	2017	0.008318	0.0009117	7.251e-20	+	336138	56894	279244	1	-	Neale-B_UKBB_EUR_2017
rs9366651	rs9366651	chr6:26336696	chr6:26336468	G	T	rs34916901	chr6:26286149	chr6:26285921	G	T	1	0.94115	0.99179	Pack years adult smoking as proportion of life span exposed to smoking	EFO_0004318	Neale B	UKBB	European	2017	0.02699	0.004375	6.918e-10	+	101726	0	101726	1	IVNT	Neale-B_UKBB_EUR_2017
rs9366651	rs9366651	chr6:26336696	chr6:26336468	G	T	rs34916901	chr6:26286149	chr6:26285921	G	T	1	0.94115	0.99179	Pack years of smoking preview only	EFO_0004318;EFO_0006526	Neale B	UKBB	European	2017	0.02793	0.004361	1.517e-10	+	101726	0	101726	1	IVNT	Neale-B_UKBB_EUR_2017
rs9366651	rs9366651	chr6:26336696	chr6:26336468	G	T	rs34916901	chr6:26286149	chr6:26285921	G	T	1	0.94115	0.99179	Qualifications: A levels or as levels or equivalent	EFO_0004784	Neale B	UKBB	European	2017	-0.007781	0.00109	9.489e-13	-	334070	91710	242360	1	-	Neale-B_UKBB_EUR_2017
rs9366651	rs9366651	chr6:26336696	chr6:26336468	G	T	rs34916901	chr6:26286149	chr6:26285921	G	T	1	0.94115	0.99179	Qualifications: college or university degree	EFO_0004784	Neale B	UKBB	European	2017	-0.009589	0.001137	3.4e-17	-	334070	106305	227765	1	-	Neale-B_UKBB_EUR_2017
rs9366651	rs9366651	chr6:26336696	chr6:26336468	G	T	rs34916901	chr6:26286149	chr6:26285921	G	T	1	0.94115	0.99179	Self-reported malabsorption or coeliac disease	-	Neale B	UKBB	European	2017	0.001184	0.0001594	1.108e-13	+	337159	1452	335707	1	-	Neale-B_UKBB_EUR_2017
rs9366651	rs9366651	chr6:26336696	chr6:26336468	G	T	rs34916901	chr6:26286149	chr6:26285921	G	T	1	0.94115	0.99179	Sitting height	EFO_0007118	Neale B	UKBB	European	2017	0.02209	0.001875	4.812e-32	+	336172	0	336172	1	IVNT	Neale-B_UKBB_EUR_2017
rs9366651	rs9366651	chr6:26336696	chr6:26336468	G	T	rs34916901	chr6:26286149	chr6:26285921	G	T	1	0.94115	0.99179	Trunk fat mass	EFO_0005409	Neale B	UKBB	European	2017	0.02871	0.002442	6.745e-32	+	331093	0	331093	1	IVNT	Neale-B_UKBB_EUR_2017
rs9366651	rs9366651	chr6:26336696	chr6:26336468	G	T	rs34916901	chr6:26286149	chr6:26285921	G	T	1	0.94115	0.99179	Trunk fat percentage	NCIT_C139218	Neale B	UKBB	European	2017	0.02429	0.00223	1.245e-27	+	331113	0	331113	1	IVNT	Neale-B_UKBB_EUR_2017
rs9366651	rs9366651	chr6:26336696	chr6:26336468	G	T	rs34916901	chr6:26286149	chr6:26285921	G	T	1	0.94115	0.99179	Trunk fat-free mass	-	Neale B	UKBB	European	2017	0.009715	0.001528	2.064e-10	+	331030	0	331030	1	IVNT	Neale-B_UKBB_EUR_2017
rs9366651	rs9366651	chr6:26336696	chr6:26336468	G	T	rs34916901	chr6:26286149	chr6:26285921	G	T	1	0.94115	0.99179	Trunk predicted mass	-	Neale B	UKBB	European	2017	0.009518	0.001523	4.15e-10	+	330995	0	330995	1	IVNT	Neale-B_UKBB_EUR_2017
rs9366651	rs9366651	chr6:26336696	chr6:26336468	G	T	rs34916901	chr6:26286149	chr6:26285921	G	T	1	0.94115	0.99179	Usual walking pace	NCIT_C126250;NCIT_C126314	Neale B	UKBB	European	2017	-0.008634	0.001482	5.702e-09	-	335349	0	335349	1	IVNT	Neale-B_UKBB_EUR_2017
rs9366651	rs9366651	chr6:26336696	chr6:26336468	G	T	rs34916901	chr6:26286149	chr6:26285921	G	T	1	0.94115	0.99179	Waist circumference	EFO_0004342	Neale B	UKBB	European	2017	0.0143	0.002148	2.855e-11	+	336639	0	336639	1	IVNT	Neale-B_UKBB_EUR_2017
rs9366651	rs9366651	chr6:26336696	chr6:26336468	G	T	rs34916901	chr6:26286149	chr6:26285921	G	T	1	0.94115	0.99179	Weight	EFO_0004338	Neale B	UKBB	European	2017	0.02205	0.002119	2.365e-25	+	336227	0	336227	1	IVNT	Neale-B_UKBB_EUR_2017
rs9366651	rs9366651	chr6:26336696	chr6:26336468	G	T	rs34916901	chr6:26286149	chr6:26285921	G	T	1	0.94115	0.99179	Whole body fat mass	-	Neale B	UKBB	European	2017	0.02418	0.002367	1.658e-24	+	330762	0	330762	1	IVNT	Neale-B_UKBB_EUR_2017
rs9366651	rs9366651	chr6:26336696	chr6:26336468	G	T	rs34916901	chr6:26286149	chr6:26285921	G	T	1	0.94115	0.99179	Whole body fat-free mass	-	Neale B	UKBB	European	2017	0.0113	0.001534	1.761e-13	+	331291	0	331291	1	IVNT	Neale-B_UKBB_EUR_2017
rs9366651	rs9366651	chr6:26336696	chr6:26336468	G	T	rs34916901	chr6:26286149	chr6:26285921	G	T	1	0.94115	0.99179	Whole body water mass	-	Neale B	UKBB	European	2017	0.01102	0.001537	7.31e-13	+	331315	0	331315	1	IVNT	Neale-B_UKBB_EUR_2017
rs9366651	rs9366651	chr6:26336696	chr6:26336468	G	T	rs1124999	chr6:26287043	chr6:26286815	G	T	1	0.94115	0.99179	Mean corpuscular hemoglobin	EFO_0004586	Astle W	27863252	European	2016	0.02426	0.00352	5.489e-12	+	173480	0	173480	2	-	Astle-W_Blood-Cell-Traits_EUR_2016
rs9366651	rs9366651	chr6:26336696	chr6:26336468	G	T	rs1124999	chr6:26287043	chr6:26286815	G	T	1	0.94115	0.99179	Height	EFO_0004339	GIANT	20881960	European	2010	NA	NA	5.762e-11	NA	133835	0	133835	46	Z-score	GIANT_Height_EUR_2010
rs9366651	rs9366651	chr6:26336696	chr6:26336468	G	T	rs1124999	chr6:26287043	chr6:26286815	G	T	1	0.94115	0.99179	Height	EFO_0004339	GIANT	23754948	European	2013	0.0284	0.004165	9.182e-12	+	133675	0	133675	46	Z-score	GIANT_Height_EUR_2013
rs9366651	rs9366651	chr6:26336696	chr6:26336468	G	T	rs1124999	chr6:26287043	chr6:26286815	G	T	1	0.94115	0.99179	Height	EFO_0004339	GIANT	25282103	European	2014	0.038	0.0029	6.9e-39	+	253221	0	253221	79	Z-score	GIANT_Height_EUR_2014
rs9366651	rs9366651	chr6:26336696	chr6:26336468	G	T	rs1124999	chr6:26287043	chr6:26286815	G	T	1	0.94115	0.99179	Hip circumference adjusted for BMI	EFO_0005093	GIANT	25673412	Mixed	2015	0.028	0.0045	3.3e-10	+	143802	0	143802	109	IVNT	GIANT_HipadjBMI_Mixed_2015
rs9366651	rs9366651	chr6:26336696	chr6:26336468	G	T	rs1124999	chr6:26287043	chr6:26286815	G	T	1	0.94115	0.99179	Waist circumference adjusted for BMI	EFO_0004342	GIANT	25673412	Mixed	2015	0.023	0.0041	1.8e-08	+	152073	0	152073	109	IVNT	GIANT_WCadjBMI_Mixed_2015
rs9366651	rs9366651	chr6:26336696	chr6:26336468	G	T	rs1124999	chr6:26287043	chr6:26286815	G	T	1	0.94115	0.99179	Height	EFO_0004339	GIANT	20881960	European	2010	NA	NA	5.762e-11	NA	133653	-	-	-	-	GRASP
rs9366651	rs9366651	chr6:26336696	chr6:26336468	G	T	rs1124999	chr6:26287043	chr6:26286815	G	T	1	0.94115	0.99179	Primary sclerosing cholangitis	EFO_0004268	Ji S	27992413	European	2017	0.1765	0.029	6.341e-10	+	14890	2871	12019	3	log OR	Ji-S_PSC_EUR_2017
rs9366651	rs9366651	chr6:26336696	chr6:26336468	G	T	rs1124999	chr6:26287043	chr6:26286815	G	T	1	0.94115	0.99179	Arm fat mass left	-	Neale B	UKBB	European	2017	0.01883	0.002378	2.395e-15	+	331164	0	331164	1	IVNT	Neale-B_UKBB_EUR_2017
rs9366651	rs9366651	chr6:26336696	chr6:26336468	G	T	rs1124999	chr6:26287043	chr6:26286815	G	T	1	0.94115	0.99179	Arm fat mass right	-	Neale B	UKBB	European	2017	0.01835	0.002377	1.188e-14	+	331226	0	331226	1	IVNT	Neale-B_UKBB_EUR_2017
rs9366651	rs9366651	chr6:26336696	chr6:26336468	G	T	rs1124999	chr6:26287043	chr6:26286815	G	T	1	0.94115	0.99179	Arm fat percentage left	NCIT_C139218	Neale B	UKBB	European	2017	0.01248	0.001837	1.085e-11	+	331198	0	331198	1	IVNT	Neale-B_UKBB_EUR_2017
rs9366651	rs9366651	chr6:26336696	chr6:26336468	G	T	rs1124999	chr6:26287043	chr6:26286815	G	T	1	0.94115	0.99179	Arm fat percentage right	NCIT_C139218	Neale B	UKBB	European	2017	0.01194	0.001845	9.917e-11	+	331249	0	331249	1	IVNT	Neale-B_UKBB_EUR_2017
rs9366651	rs9366651	chr6:26336696	chr6:26336468	G	T	rs1124999	chr6:26287043	chr6:26286815	G	T	1	0.94115	0.99179	Arm fat-free mass left	-	Neale B	UKBB	European	2017	0.009985	0.001543	9.645e-11	+	331159	0	331159	1	IVNT	Neale-B_UKBB_EUR_2017
rs9366651	rs9366651	chr6:26336696	chr6:26336468	G	T	rs1124999	chr6:26287043	chr6:26286815	G	T	1	0.94115	0.99179	Arm fat-free mass right	-	Neale B	UKBB	European	2017	0.01051	0.001512	3.585e-12	+	331221	0	331221	1	IVNT	Neale-B_UKBB_EUR_2017
rs9366651	rs9366651	chr6:26336696	chr6:26336468	G	T	rs1124999	chr6:26287043	chr6:26286815	G	T	1	0.94115	0.99179	Arm predicted mass left	-	Neale B	UKBB	European	2017	0.01044	0.001537	1.106e-11	+	331146	0	331146	1	IVNT	Neale-B_UKBB_EUR_2017
rs9366651	rs9366651	chr6:26336696	chr6:26336468	G	T	rs1124999	chr6:26287043	chr6:26286815	G	T	1	0.94115	0.99179	Arm predicted mass right	-	Neale B	UKBB	European	2017	0.009746	0.001507	9.86e-11	+	331216	0	331216	1	IVNT	Neale-B_UKBB_EUR_2017
rs9366651	rs9366651	chr6:26336696	chr6:26336468	G	T	rs1124999	chr6:26287043	chr6:26286815	G	T	1	0.94115	0.99179	Basal metabolic rate	EFO_0007777	Neale B	UKBB	European	2017	0.01322	0.001609	2.046e-16	+	331307	0	331307	1	IVNT	Neale-B_UKBB_EUR_2017
rs9366651	rs9366651	chr6:26336696	chr6:26336468	G	T	rs1124999	chr6:26287043	chr6:26286815	G	T	1	0.94115	0.99179	Body fat percentage	EFO_0007800	Neale B	UKBB	European	2017	0.01718	0.00186	2.538e-20	+	331117	0	331117	1	IVNT	Neale-B_UKBB_EUR_2017
rs9366651	rs9366651	chr6:26336696	chr6:26336468	G	T	rs1124999	chr6:26287043	chr6:26286815	G	T	1	0.94115	0.99179	Comparative height size at age 10	NCIT_C106497;NCIT_C19666	Neale B	UKBB	European	2017	0.01562	0.001656	4.053e-21	+	332021	0	332021	1	IVNT	Neale-B_UKBB_EUR_2017
rs9366651	rs9366651	chr6:26336696	chr6:26336468	G	T	rs1124999	chr6:26287043	chr6:26286815	G	T	1	0.94115	0.99179	Disorders of mineral metabolism	-	Neale B	UKBB	European	2017	0.0008474	8.272e-05	1.259e-24	+	337199	390	336809	1	-	Neale-B_UKBB_EUR_2017
rs9366651	rs9366651	chr6:26336696	chr6:26336468	G	T	rs1124999	chr6:26287043	chr6:26286815	G	T	1	0.94115	0.99179	Height	EFO_0004339	Neale B	UKBB	European	2017	0.0247	0.001723	1.459e-46	+	336474	0	336474	1	IVNT	Neale-B_UKBB_EUR_2017
rs9366651	rs9366651	chr6:26336696	chr6:26336468	G	T	rs1124999	chr6:26287043	chr6:26286815	G	T	1	0.94115	0.99179	Hip circumference	EFO_0005093	Neale B	UKBB	European	2017	0.023	0.002402	1.013e-21	+	336601	0	336601	1	IVNT	Neale-B_UKBB_EUR_2017
rs9366651	rs9366651	chr6:26336696	chr6:26336468	G	T	rs1124999	chr6:26287043	chr6:26286815	G	T	1	0.94115	0.99179	Leg fat mass left	-	Neale B	UKBB	European	2017	0.01547	0.001918	7.19e-16	+	331275	0	331275	1	IVNT	Neale-B_UKBB_EUR_2017
rs9366651	rs9366651	chr6:26336696	chr6:26336468	G	T	rs1124999	chr6:26287043	chr6:26286815	G	T	1	0.94115	0.99179	Leg fat mass right	-	Neale B	UKBB	European	2017	0.01562	0.00194	8.048e-16	+	331293	0	331293	1	IVNT	Neale-B_UKBB_EUR_2017
rs9366651	rs9366651	chr6:26336696	chr6:26336468	G	T	rs1124999	chr6:26287043	chr6:26286815	G	T	1	0.94115	0.99179	Leg fat percentage left	NCIT_C139218	Neale B	UKBB	European	2017	0.00964	0.001517	2.106e-10	+	331278	0	331278	1	IVNT	Neale-B_UKBB_EUR_2017
rs9366651	rs9366651	chr6:26336696	chr6:26336468	G	T	rs1124999	chr6:26287043	chr6:26286815	G	T	1	0.94115	0.99179	Leg fat percentage right	NCIT_C139218	Neale B	UKBB	European	2017	0.009959	0.001537	9.128e-11	+	331296	0	331296	1	IVNT	Neale-B_UKBB_EUR_2017
rs9366651	rs9366651	chr6:26336696	chr6:26336468	G	T	rs1124999	chr6:26287043	chr6:26286815	G	T	1	0.94115	0.99179	Leg fat-free mass left	-	Neale B	UKBB	European	2017	0.01339	0.001598	5.283e-17	+	331258	0	331258	1	IVNT	Neale-B_UKBB_EUR_2017
rs9366651	rs9366651	chr6:26336696	chr6:26336468	G	T	rs1124999	chr6:26287043	chr6:26286815	G	T	1	0.94115	0.99179	Leg fat-free mass right	-	Neale B	UKBB	European	2017	0.01258	0.001597	3.448e-15	+	331285	0	331285	1	IVNT	Neale-B_UKBB_EUR_2017
rs9366651	rs9366651	chr6:26336696	chr6:26336468	G	T	rs1124999	chr6:26287043	chr6:26286815	G	T	1	0.94115	0.99179	Leg predicted mass left	-	Neale B	UKBB	European	2017	0.01322	0.001587	8.093e-17	+	331253	0	331253	1	IVNT	Neale-B_UKBB_EUR_2017
rs9366651	rs9366651	chr6:26336696	chr6:26336468	G	T	rs1124999	chr6:26287043	chr6:26286815	G	T	1	0.94115	0.99179	Leg predicted mass right	-	Neale B	UKBB	European	2017	0.01248	0.001587	3.723e-15	+	331285	0	331285	1	IVNT	Neale-B_UKBB_EUR_2017
rs9366651	rs9366651	chr6:26336696	chr6:26336468	G	T	rs1124999	chr6:26287043	chr6:26286815	G	T	1	0.94115	0.99179	Mouth or teeth dental problems: dentures	NCIT_C99885;NCIT_C102044	Neale B	UKBB	European	2017	0.008344	0.0009117	5.651e-20	+	336138	56894	279244	1	-	Neale-B_UKBB_EUR_2017
rs9366651	rs9366651	chr6:26336696	chr6:26336468	G	T	rs1124999	chr6:26287043	chr6:26286815	G	T	1	0.94115	0.99179	Pack years adult smoking as proportion of life span exposed to smoking	EFO_0004318	Neale B	UKBB	European	2017	0.02688	0.004376	8.105e-10	+	101726	0	101726	1	IVNT	Neale-B_UKBB_EUR_2017
rs9366651	rs9366651	chr6:26336696	chr6:26336468	G	T	rs1124999	chr6:26287043	chr6:26286815	G	T	1	0.94115	0.99179	Pack years of smoking preview only	EFO_0004318;EFO_0006526	Neale B	UKBB	European	2017	0.02785	0.004361	1.701e-10	+	101726	0	101726	1	IVNT	Neale-B_UKBB_EUR_2017
rs9366651	rs9366651	chr6:26336696	chr6:26336468	G	T	rs1124999	chr6:26287043	chr6:26286815	G	T	1	0.94115	0.99179	Qualifications: A levels or as levels or equivalent	EFO_0004784	Neale B	UKBB	European	2017	-0.007786	0.00109	9.2e-13	-	334070	91710	242360	1	-	Neale-B_UKBB_EUR_2017
rs9366651	rs9366651	chr6:26336696	chr6:26336468	G	T	rs1124999	chr6:26287043	chr6:26286815	G	T	1	0.94115	0.99179	Qualifications: college or university degree	EFO_0004784	Neale B	UKBB	European	2017	-0.009625	0.001137	2.602e-17	-	334070	106305	227765	1	-	Neale-B_UKBB_EUR_2017
rs9366651	rs9366651	chr6:26336696	chr6:26336468	G	T	rs1124999	chr6:26287043	chr6:26286815	G	T	1	0.94115	0.99179	Self-reported malabsorption or coeliac disease	-	Neale B	UKBB	European	2017	0.001183	0.0001594	1.14e-13	+	337159	1452	335707	1	-	Neale-B_UKBB_EUR_2017
rs9366651	rs9366651	chr6:26336696	chr6:26336468	G	T	rs1124999	chr6:26287043	chr6:26286815	G	T	1	0.94115	0.99179	Sitting height	EFO_0007118	Neale B	UKBB	European	2017	0.02211	0.001875	4.407e-32	+	336172	0	336172	1	IVNT	Neale-B_UKBB_EUR_2017
rs9366651	rs9366651	chr6:26336696	chr6:26336468	G	T	rs1124999	chr6:26287043	chr6:26286815	G	T	1	0.94115	0.99179	Trunk fat mass	EFO_0005409	Neale B	UKBB	European	2017	0.02861	0.002443	1.101e-31	+	331093	0	331093	1	IVNT	Neale-B_UKBB_EUR_2017
rs9366651	rs9366651	chr6:26336696	chr6:26336468	G	T	rs1124999	chr6:26287043	chr6:26286815	G	T	1	0.94115	0.99179	Trunk fat percentage	NCIT_C139218	Neale B	UKBB	European	2017	0.0242	0.00223	1.968e-27	+	331113	0	331113	1	IVNT	Neale-B_UKBB_EUR_2017
rs9366651	rs9366651	chr6:26336696	chr6:26336468	G	T	rs1124999	chr6:26287043	chr6:26286815	G	T	1	0.94115	0.99179	Trunk fat-free mass	-	Neale B	UKBB	European	2017	0.009687	0.001528	2.329e-10	+	331030	0	331030	1	IVNT	Neale-B_UKBB_EUR_2017
rs9366651	rs9366651	chr6:26336696	chr6:26336468	G	T	rs1124999	chr6:26287043	chr6:26286815	G	T	1	0.94115	0.99179	Trunk predicted mass	-	Neale B	UKBB	European	2017	0.00949	0.001523	4.679e-10	+	330995	0	330995	1	IVNT	Neale-B_UKBB_EUR_2017
rs9366651	rs9366651	chr6:26336696	chr6:26336468	G	T	rs1124999	chr6:26287043	chr6:26286815	G	T	1	0.94115	0.99179	Usual walking pace	NCIT_C126250;NCIT_C126314	Neale B	UKBB	European	2017	-0.008679	0.001482	4.771e-09	-	335349	0	335349	1	IVNT	Neale-B_UKBB_EUR_2017
rs9366651	rs9366651	chr6:26336696	chr6:26336468	G	T	rs1124999	chr6:26287043	chr6:26286815	G	T	1	0.94115	0.99179	Waist circumference	EFO_0004342	Neale B	UKBB	European	2017	0.01424	0.002149	3.387e-11	+	336639	0	336639	1	IVNT	Neale-B_UKBB_EUR_2017
rs9366651	rs9366651	chr6:26336696	chr6:26336468	G	T	rs1124999	chr6:26287043	chr6:26286815	G	T	1	0.94115	0.99179	Weight	EFO_0004338	Neale B	UKBB	European	2017	0.02199	0.00212	3.234e-25	+	336227	0	336227	1	IVNT	Neale-B_UKBB_EUR_2017
rs9366651	rs9366651	chr6:26336696	chr6:26336468	G	T	rs1124999	chr6:26287043	chr6:26286815	G	T	1	0.94115	0.99179	Whole body fat mass	-	Neale B	UKBB	European	2017	0.02412	0.002367	2.231e-24	+	330762	0	330762	1	IVNT	Neale-B_UKBB_EUR_2017
rs9366651	rs9366651	chr6:26336696	chr6:26336468	G	T	rs1124999	chr6:26287043	chr6:26286815	G	T	1	0.94115	0.99179	Whole body fat-free mass	-	Neale B	UKBB	European	2017	0.01127	0.001534	2.071e-13	+	331291	0	331291	1	IVNT	Neale-B_UKBB_EUR_2017
rs9366651	rs9366651	chr6:26336696	chr6:26336468	G	T	rs1124999	chr6:26287043	chr6:26286815	G	T	1	0.94115	0.99179	Whole body water mass	-	Neale B	UKBB	European	2017	0.01099	0.001537	8.582e-13	+	331315	0	331315	1	IVNT	Neale-B_UKBB_EUR_2017
rs9366651	rs9366651	chr6:26336696	chr6:26336468	G	T	rs6939589	chr6:26289203	chr6:26288975	T	C	1	0.94115	0.99179	Mean corpuscular hemoglobin	EFO_0004586	Astle W	27863252	European	2016	0.02412	0.003521	7.397e-12	+	173480	0	173480	2	-	Astle-W_Blood-Cell-Traits_EUR_2016
rs9366651	rs9366651	chr6:26336696	chr6:26336468	G	T	rs6939589	chr6:26289203	chr6:26288975	T	C	1	0.94115	0.99179	Height	EFO_0004339	GIANT	20881960	European	2010	NA	NA	3.646e-11	NA	133795	0	133795	46	Z-score	GIANT_Height_EUR_2010
rs9366651	rs9366651	chr6:26336696	chr6:26336468	G	T	rs6939589	chr6:26289203	chr6:26288975	T	C	1	0.94115	0.99179	Height	EFO_0004339	GIANT	23754948	European	2013	0.02883	0.004125	2.778e-12	+	133634	0	133634	46	Z-score	GIANT_Height_EUR_2013
rs9366651	rs9366651	chr6:26336696	chr6:26336468	G	T	rs6939589	chr6:26289203	chr6:26288975	T	C	1	0.94115	0.99179	Height	EFO_0004339	GIANT	25282103	European	2014	0.038	0.0029	8.4e-39	+	251869	0	251869	79	Z-score	GIANT_Height_EUR_2014
rs9366651	rs9366651	chr6:26336696	chr6:26336468	G	T	rs6939589	chr6:26289203	chr6:26288975	T	C	1	0.94115	0.99179	Hip circumference adjusted for BMI	EFO_0005093	GIANT	25673412	Mixed	2015	0.024	0.0035	1.2e-11	+	225420	0	225420	109	IVNT	GIANT_HipadjBMI_Mixed_2015
rs9366651	rs9366651	chr6:26336696	chr6:26336468	G	T	rs6939589	chr6:26289203	chr6:26288975	T	C	1	0.94115	0.99179	Waist circumference adjusted for BMI	EFO_0004342	GIANT	25673412	Mixed	2015	0.018	0.0032	3e-08	+	245667	0	245667	109	IVNT	GIANT_WCadjBMI_Mixed_2015
rs9366651	rs9366651	chr6:26336696	chr6:26336468	G	T	rs6939589	chr6:26289203	chr6:26288975	T	C	1	0.94115	0.99179	Height	EFO_0004339	GIANT	20881960	European	2010	NA	NA	3.646e-11	NA	133653	-	-	-	-	GRASP
rs9366651	rs9366651	chr6:26336696	chr6:26336468	G	T	rs6939589	chr6:26289203	chr6:26288975	T	C	1	0.94115	0.99179	Primary sclerosing cholangitis	EFO_0004268	Ji S	27992413	European	2017	0.174	0.029	1.067e-09	+	14890	2871	12019	3	log OR	Ji-S_PSC_EUR_2017
rs9366651	rs9366651	chr6:26336696	chr6:26336468	G	T	rs6939589	chr6:26289203	chr6:26288975	T	C	1	0.94115	0.99179	Arm fat mass left	-	Neale B	UKBB	European	2017	0.019	0.002378	1.349e-15	+	331164	0	331164	1	IVNT	Neale-B_UKBB_EUR_2017
rs9366651	rs9366651	chr6:26336696	chr6:26336468	G	T	rs6939589	chr6:26289203	chr6:26288975	T	C	1	0.94115	0.99179	Arm fat mass right	-	Neale B	UKBB	European	2017	0.01851	0.002377	6.878e-15	+	331226	0	331226	1	IVNT	Neale-B_UKBB_EUR_2017
rs9366651	rs9366651	chr6:26336696	chr6:26336468	G	T	rs6939589	chr6:26289203	chr6:26288975	T	C	1	0.94115	0.99179	Arm fat percentage left	NCIT_C139218	Neale B	UKBB	European	2017	0.01264	0.001837	6.012e-12	+	331198	0	331198	1	IVNT	Neale-B_UKBB_EUR_2017
rs9366651	rs9366651	chr6:26336696	chr6:26336468	G	T	rs6939589	chr6:26289203	chr6:26288975	T	C	1	0.94115	0.99179	Arm fat percentage right	NCIT_C139218	Neale B	UKBB	European	2017	0.01208	0.001845	5.97e-11	+	331249	0	331249	1	IVNT	Neale-B_UKBB_EUR_2017
rs9366651	rs9366651	chr6:26336696	chr6:26336468	G	T	rs6939589	chr6:26289203	chr6:26288975	T	C	1	0.94115	0.99179	Arm fat-free mass left	-	Neale B	UKBB	European	2017	0.01003	0.001543	8.036e-11	+	331159	0	331159	1	IVNT	Neale-B_UKBB_EUR_2017
rs9366651	rs9366651	chr6:26336696	chr6:26336468	G	T	rs6939589	chr6:26289203	chr6:26288975	T	C	1	0.94115	0.99179	Arm fat-free mass right	-	Neale B	UKBB	European	2017	0.01055	0.001512	2.993e-12	+	331221	0	331221	1	IVNT	Neale-B_UKBB_EUR_2017
rs9366651	rs9366651	chr6:26336696	chr6:26336468	G	T	rs6939589	chr6:26289203	chr6:26288975	T	C	1	0.94115	0.99179	Arm predicted mass left	-	Neale B	UKBB	European	2017	0.0105	0.001537	8.462e-12	+	331146	0	331146	1	IVNT	Neale-B_UKBB_EUR_2017
rs9366651	rs9366651	chr6:26336696	chr6:26336468	G	T	rs6939589	chr6:26289203	chr6:26288975	T	C	1	0.94115	0.99179	Arm predicted mass right	-	Neale B	UKBB	European	2017	0.009788	0.001507	8.221e-11	+	331216	0	331216	1	IVNT	Neale-B_UKBB_EUR_2017
rs9366651	rs9366651	chr6:26336696	chr6:26336468	G	T	rs6939589	chr6:26289203	chr6:26288975	T	C	1	0.94115	0.99179	Basal metabolic rate	EFO_0007777	Neale B	UKBB	European	2017	0.01327	0.001609	1.601e-16	+	331307	0	331307	1	IVNT	Neale-B_UKBB_EUR_2017
rs9366651	rs9366651	chr6:26336696	chr6:26336468	G	T	rs6939589	chr6:26289203	chr6:26288975	T	C	1	0.94115	0.99179	Body fat percentage	EFO_0007800	Neale B	UKBB	European	2017	0.01737	0.00186	9.85e-21	+	331117	0	331117	1	IVNT	Neale-B_UKBB_EUR_2017
rs9366651	rs9366651	chr6:26336696	chr6:26336468	G	T	rs6939589	chr6:26289203	chr6:26288975	T	C	1	0.94115	0.99179	Comparative height size at age 10	NCIT_C106497;NCIT_C19666	Neale B	UKBB	European	2017	0.01567	0.001656	2.96e-21	+	332021	0	332021	1	IVNT	Neale-B_UKBB_EUR_2017
rs9366651	rs9366651	chr6:26336696	chr6:26336468	G	T	rs6939589	chr6:26289203	chr6:26288975	T	C	1	0.94115	0.99179	Disorders of mineral metabolism	-	Neale B	UKBB	European	2017	0.0008514	8.272e-05	7.664e-25	+	337199	390	336809	1	-	Neale-B_UKBB_EUR_2017
rs9366651	rs9366651	chr6:26336696	chr6:26336468	G	T	rs6939589	chr6:26289203	chr6:26288975	T	C	1	0.94115	0.99179	Height	EFO_0004339	Neale B	UKBB	European	2017	0.02478	0.001723	7.387e-47	+	336474	0	336474	1	IVNT	Neale-B_UKBB_EUR_2017
rs9366651	rs9366651	chr6:26336696	chr6:26336468	G	T	rs6939589	chr6:26289203	chr6:26288975	T	C	1	0.94115	0.99179	Hip circumference	EFO_0005093	Neale B	UKBB	European	2017	0.02311	0.002402	6.586e-22	+	336601	0	336601	1	IVNT	Neale-B_UKBB_EUR_2017
rs9366651	rs9366651	chr6:26336696	chr6:26336468	G	T	rs6939589	chr6:26289203	chr6:26288975	T	C	1	0.94115	0.99179	Leg fat mass left	-	Neale B	UKBB	European	2017	0.0156	0.001918	4.118e-16	+	331275	0	331275	1	IVNT	Neale-B_UKBB_EUR_2017
rs9366651	rs9366651	chr6:26336696	chr6:26336468	G	T	rs6939589	chr6:26289203	chr6:26288975	T	C	1	0.94115	0.99179	Leg fat mass right	-	Neale B	UKBB	European	2017	0.01572	0.00194	5.254e-16	+	331293	0	331293	1	IVNT	Neale-B_UKBB_EUR_2017
rs9366651	rs9366651	chr6:26336696	chr6:26336468	G	T	rs6939589	chr6:26289203	chr6:26288975	T	C	1	0.94115	0.99179	Leg fat percentage left	NCIT_C139218	Neale B	UKBB	European	2017	0.009749	0.001517	1.318e-10	+	331278	0	331278	1	IVNT	Neale-B_UKBB_EUR_2017
rs9366651	rs9366651	chr6:26336696	chr6:26336468	G	T	rs6939589	chr6:26289203	chr6:26288975	T	C	1	0.94115	0.99179	Leg fat percentage right	NCIT_C139218	Neale B	UKBB	European	2017	0.01005	0.001537	6.186e-11	+	331296	0	331296	1	IVNT	Neale-B_UKBB_EUR_2017
rs9366651	rs9366651	chr6:26336696	chr6:26336468	G	T	rs6939589	chr6:26289203	chr6:26288975	T	C	1	0.94115	0.99179	Leg fat-free mass left	-	Neale B	UKBB	European	2017	0.01343	0.001598	4.162e-17	+	331258	0	331258	1	IVNT	Neale-B_UKBB_EUR_2017
rs9366651	rs9366651	chr6:26336696	chr6:26336468	G	T	rs6939589	chr6:26289203	chr6:26288975	T	C	1	0.94115	0.99179	Leg fat-free mass right	-	Neale B	UKBB	European	2017	0.01263	0.001597	2.639e-15	+	331285	0	331285	1	IVNT	Neale-B_UKBB_EUR_2017
rs9366651	rs9366651	chr6:26336696	chr6:26336468	G	T	rs6939589	chr6:26289203	chr6:26288975	T	C	1	0.94115	0.99179	Leg predicted mass left	-	Neale B	UKBB	European	2017	0.01327	0.001587	6.054e-17	+	331253	0	331253	1	IVNT	Neale-B_UKBB_EUR_2017
rs9366651	rs9366651	chr6:26336696	chr6:26336468	G	T	rs6939589	chr6:26289203	chr6:26288975	T	C	1	0.94115	0.99179	Leg predicted mass right	-	Neale B	UKBB	European	2017	0.01253	0.001587	2.876e-15	+	331285	0	331285	1	IVNT	Neale-B_UKBB_EUR_2017
rs9366651	rs9366651	chr6:26336696	chr6:26336468	G	T	rs6939589	chr6:26289203	chr6:26288975	T	C	1	0.94115	0.99179	Mouth or teeth dental problems: dentures	NCIT_C99885;NCIT_C102044	Neale B	UKBB	European	2017	0.008333	0.0009117	6.284e-20	+	336138	56894	279244	1	-	Neale-B_UKBB_EUR_2017
rs9366651	rs9366651	chr6:26336696	chr6:26336468	G	T	rs6939589	chr6:26289203	chr6:26288975	T	C	1	0.94115	0.99179	Pack years adult smoking as proportion of life span exposed to smoking	EFO_0004318	Neale B	UKBB	European	2017	0.02688	0.004376	8.129e-10	+	101726	0	101726	1	IVNT	Neale-B_UKBB_EUR_2017
rs9366651	rs9366651	chr6:26336696	chr6:26336468	G	T	rs6939589	chr6:26289203	chr6:26288975	T	C	1	0.94115	0.99179	Pack years of smoking preview only	EFO_0004318;EFO_0006526	Neale B	UKBB	European	2017	0.02785	0.004361	1.7e-10	+	101726	0	101726	1	IVNT	Neale-B_UKBB_EUR_2017
rs9366651	rs9366651	chr6:26336696	chr6:26336468	G	T	rs6939589	chr6:26289203	chr6:26288975	T	C	1	0.94115	0.99179	Qualifications: A levels or as levels or equivalent	EFO_0004784	Neale B	UKBB	European	2017	-0.007808	0.00109	7.954e-13	-	334070	91710	242360	1	-	Neale-B_UKBB_EUR_2017
rs9366651	rs9366651	chr6:26336696	chr6:26336468	G	T	rs6939589	chr6:26289203	chr6:26288975	T	C	1	0.94115	0.99179	Qualifications: college or university degree	EFO_0004784	Neale B	UKBB	European	2017	-0.009574	0.001137	3.838e-17	-	334070	106305	227765	1	-	Neale-B_UKBB_EUR_2017
rs9366651	rs9366651	chr6:26336696	chr6:26336468	G	T	rs6939589	chr6:26289203	chr6:26288975	T	C	1	0.94115	0.99179	Self-reported malabsorption or coeliac disease	-	Neale B	UKBB	European	2017	0.001188	0.0001594	8.87e-14	+	337159	1452	335707	1	-	Neale-B_UKBB_EUR_2017
rs9366651	rs9366651	chr6:26336696	chr6:26336468	G	T	rs6939589	chr6:26289203	chr6:26288975	T	C	1	0.94115	0.99179	Sitting height	EFO_0007118	Neale B	UKBB	European	2017	0.02216	0.001875	3.098e-32	+	336172	0	336172	1	IVNT	Neale-B_UKBB_EUR_2017
rs9366651	rs9366651	chr6:26336696	chr6:26336468	G	T	rs6939589	chr6:26289203	chr6:26288975	T	C	1	0.94115	0.99179	Trunk fat mass	EFO_0005409	Neale B	UKBB	European	2017	0.02884	0.002443	3.735e-32	+	331093	0	331093	1	IVNT	Neale-B_UKBB_EUR_2017
rs9366651	rs9366651	chr6:26336696	chr6:26336468	G	T	rs6939589	chr6:26289203	chr6:26288975	T	C	1	0.94115	0.99179	Trunk fat percentage	NCIT_C139218	Neale B	UKBB	European	2017	0.02444	0.00223	5.861e-28	+	331113	0	331113	1	IVNT	Neale-B_UKBB_EUR_2017
rs9366651	rs9366651	chr6:26336696	chr6:26336468	G	T	rs6939589	chr6:26289203	chr6:26288975	T	C	1	0.94115	0.99179	Trunk fat-free mass	-	Neale B	UKBB	European	2017	0.009687	0.001528	2.326e-10	+	331030	0	331030	1	IVNT	Neale-B_UKBB_EUR_2017
rs9366651	rs9366651	chr6:26336696	chr6:26336468	G	T	rs6939589	chr6:26289203	chr6:26288975	T	C	1	0.94115	0.99179	Trunk predicted mass	-	Neale B	UKBB	European	2017	0.009494	0.001523	4.599e-10	+	330995	0	330995	1	IVNT	Neale-B_UKBB_EUR_2017
rs9366651	rs9366651	chr6:26336696	chr6:26336468	G	T	rs6939589	chr6:26289203	chr6:26288975	T	C	1	0.94115	0.99179	Usual walking pace	NCIT_C126250;NCIT_C126314	Neale B	UKBB	European	2017	-0.008611	0.001482	6.279e-09	-	335349	0	335349	1	IVNT	Neale-B_UKBB_EUR_2017
rs9366651	rs9366651	chr6:26336696	chr6:26336468	G	T	rs6939589	chr6:26289203	chr6:26288975	T	C	1	0.94115	0.99179	Waist circumference	EFO_0004342	Neale B	UKBB	European	2017	0.01428	0.002149	3.047e-11	+	336639	0	336639	1	IVNT	Neale-B_UKBB_EUR_2017
rs9366651	rs9366651	chr6:26336696	chr6:26336468	G	T	rs6939589	chr6:26289203	chr6:26288975	T	C	1	0.94115	0.99179	Weight	EFO_0004338	Neale B	UKBB	European	2017	0.0221	0.00212	1.862e-25	+	336227	0	336227	1	IVNT	Neale-B_UKBB_EUR_2017
rs9366651	rs9366651	chr6:26336696	chr6:26336468	G	T	rs6939589	chr6:26289203	chr6:26288975	T	C	1	0.94115	0.99179	Whole body fat mass	-	Neale B	UKBB	European	2017	0.02428	0.002367	1.1e-24	+	330762	0	330762	1	IVNT	Neale-B_UKBB_EUR_2017
rs9366651	rs9366651	chr6:26336696	chr6:26336468	G	T	rs6939589	chr6:26289203	chr6:26288975	T	C	1	0.94115	0.99179	Whole body fat-free mass	-	Neale B	UKBB	European	2017	0.01129	0.001534	1.849e-13	+	331291	0	331291	1	IVNT	Neale-B_UKBB_EUR_2017
rs9366651	rs9366651	chr6:26336696	chr6:26336468	G	T	rs6939589	chr6:26289203	chr6:26288975	T	C	1	0.94115	0.99179	Whole body water mass	-	Neale B	UKBB	European	2017	0.01101	0.001537	7.671e-13	+	331315	0	331315	1	IVNT	Neale-B_UKBB_EUR_2017
rs9366651	rs9366651	chr6:26336696	chr6:26336468	G	T	rs12526215	chr6:26262916	chr6:26262688	T	C	1	0.93325	0.98365	Mean corpuscular hemoglobin	EFO_0004586	Astle W	27863252	European	2016	0.02368	0.003527	1.905e-11	+	173480	0	173480	2	-	Astle-W_Blood-Cell-Traits_EUR_2016
rs9366651	rs9366651	chr6:26336696	chr6:26336468	G	T	rs12526215	chr6:26262916	chr6:26262688	T	C	1	0.93325	0.98365	Primary sclerosing cholangitis	EFO_0004268	Ji S	27992413	European	2017	0.1723	0.029	1.624e-09	+	14890	2871	12019	3	log OR	Ji-S_PSC_EUR_2017
rs9366651	rs9366651	chr6:26336696	chr6:26336468	G	T	rs12526215	chr6:26262916	chr6:26262688	T	C	1	0.93325	0.98365	Arm fat mass left	-	Neale B	UKBB	European	2017	0.01863	0.002382	5.279e-15	+	331164	0	331164	1	IVNT	Neale-B_UKBB_EUR_2017
rs9366651	rs9366651	chr6:26336696	chr6:26336468	G	T	rs12526215	chr6:26262916	chr6:26262688	T	C	1	0.93325	0.98365	Arm fat mass right	-	Neale B	UKBB	European	2017	0.01813	0.002381	2.678e-14	+	331226	0	331226	1	IVNT	Neale-B_UKBB_EUR_2017
rs9366651	rs9366651	chr6:26336696	chr6:26336468	G	T	rs12526215	chr6:26262916	chr6:26262688	T	C	1	0.93325	0.98365	Arm fat percentage left	NCIT_C139218	Neale B	UKBB	European	2017	0.01223	0.00184	3.024e-11	+	331198	0	331198	1	IVNT	Neale-B_UKBB_EUR_2017
rs9366651	rs9366651	chr6:26336696	chr6:26336468	G	T	rs12526215	chr6:26262916	chr6:26262688	T	C	1	0.93325	0.98365	Arm fat percentage right	NCIT_C139218	Neale B	UKBB	European	2017	0.01169	0.001848	2.558e-10	+	331249	0	331249	1	IVNT	Neale-B_UKBB_EUR_2017
rs9366651	rs9366651	chr6:26336696	chr6:26336468	G	T	rs12526215	chr6:26262916	chr6:26262688	T	C	1	0.93325	0.98365	Arm fat-free mass left	-	Neale B	UKBB	European	2017	0.01005	0.001545	7.935e-11	+	331159	0	331159	1	IVNT	Neale-B_UKBB_EUR_2017
rs9366651	rs9366651	chr6:26336696	chr6:26336468	G	T	rs12526215	chr6:26262916	chr6:26262688	T	C	1	0.93325	0.98365	Arm fat-free mass right	-	Neale B	UKBB	European	2017	0.01061	0.001514	2.406e-12	+	331221	0	331221	1	IVNT	Neale-B_UKBB_EUR_2017
rs9366651	rs9366651	chr6:26336696	chr6:26336468	G	T	rs12526215	chr6:26262916	chr6:26262688	T	C	1	0.93325	0.98365	Arm predicted mass left	-	Neale B	UKBB	European	2017	0.01053	0.001539	7.857e-12	+	331146	0	331146	1	IVNT	Neale-B_UKBB_EUR_2017
rs9366651	rs9366651	chr6:26336696	chr6:26336468	G	T	rs12526215	chr6:26262916	chr6:26262688	T	C	1	0.93325	0.98365	Arm predicted mass right	-	Neale B	UKBB	European	2017	0.009857	0.001509	6.484e-11	+	331216	0	331216	1	IVNT	Neale-B_UKBB_EUR_2017
rs9366651	rs9366651	chr6:26336696	chr6:26336468	G	T	rs12526215	chr6:26262916	chr6:26262688	T	C	1	0.93325	0.98365	Basal metabolic rate	EFO_0007777	Neale B	UKBB	European	2017	0.01328	0.001611	1.716e-16	+	331307	0	331307	1	IVNT	Neale-B_UKBB_EUR_2017
rs9366651	rs9366651	chr6:26336696	chr6:26336468	G	T	rs12526215	chr6:26262916	chr6:26262688	T	C	1	0.93325	0.98365	Body fat percentage	EFO_0007800	Neale B	UKBB	European	2017	0.01697	0.001863	8.531e-20	+	331117	0	331117	1	IVNT	Neale-B_UKBB_EUR_2017
rs9366651	rs9366651	chr6:26336696	chr6:26336468	G	T	rs12526215	chr6:26262916	chr6:26262688	T	C	1	0.93325	0.98365	Comparative height size at age 10	NCIT_C106497;NCIT_C19666	Neale B	UKBB	European	2017	0.01575	0.001658	2.127e-21	+	332021	0	332021	1	IVNT	Neale-B_UKBB_EUR_2017
rs9366651	rs9366651	chr6:26336696	chr6:26336468	G	T	rs12526215	chr6:26262916	chr6:26262688	T	C	1	0.93325	0.98365	Disorders of mineral metabolism	-	Neale B	UKBB	European	2017	0.0008465	8.285e-05	1.681e-24	+	337199	390	336809	1	-	Neale-B_UKBB_EUR_2017
rs9366651	rs9366651	chr6:26336696	chr6:26336468	G	T	rs12526215	chr6:26262916	chr6:26262688	T	C	1	0.93325	0.98365	Height	EFO_0004339	Neale B	UKBB	European	2017	0.02499	0.001726	1.786e-47	+	336474	0	336474	1	IVNT	Neale-B_UKBB_EUR_2017
rs9366651	rs9366651	chr6:26336696	chr6:26336468	G	T	rs12526215	chr6:26262916	chr6:26262688	T	C	1	0.93325	0.98365	Hip circumference	EFO_0005093	Neale B	UKBB	European	2017	0.02294	0.002406	1.527e-21	+	336601	0	336601	1	IVNT	Neale-B_UKBB_EUR_2017
rs9366651	rs9366651	chr6:26336696	chr6:26336468	G	T	rs12526215	chr6:26262916	chr6:26262688	T	C	1	0.93325	0.98365	Leg fat mass left	-	Neale B	UKBB	European	2017	0.01528	0.001921	1.797e-15	+	331275	0	331275	1	IVNT	Neale-B_UKBB_EUR_2017
rs9366651	rs9366651	chr6:26336696	chr6:26336468	G	T	rs12526215	chr6:26262916	chr6:26262688	T	C	1	0.93325	0.98365	Leg fat mass right	-	Neale B	UKBB	European	2017	0.01541	0.001943	2.227e-15	+	331293	0	331293	1	IVNT	Neale-B_UKBB_EUR_2017
rs9366651	rs9366651	chr6:26336696	chr6:26336468	G	T	rs12526215	chr6:26262916	chr6:26262688	T	C	1	0.93325	0.98365	Leg fat percentage left	NCIT_C139218	Neale B	UKBB	European	2017	0.009466	0.00152	4.716e-10	+	331278	0	331278	1	IVNT	Neale-B_UKBB_EUR_2017
rs9366651	rs9366651	chr6:26336696	chr6:26336468	G	T	rs12526215	chr6:26262916	chr6:26262688	T	C	1	0.93325	0.98365	Leg fat percentage right	NCIT_C139218	Neale B	UKBB	European	2017	0.009744	0.001539	2.443e-10	+	331296	0	331296	1	IVNT	Neale-B_UKBB_EUR_2017
rs9366651	rs9366651	chr6:26336696	chr6:26336468	G	T	rs12526215	chr6:26262916	chr6:26262688	T	C	1	0.93325	0.98365	Leg fat-free mass left	-	Neale B	UKBB	European	2017	0.01337	0.0016	6.728e-17	+	331258	0	331258	1	IVNT	Neale-B_UKBB_EUR_2017
rs9366651	rs9366651	chr6:26336696	chr6:26336468	G	T	rs12526215	chr6:26262916	chr6:26262688	T	C	1	0.93325	0.98365	Leg fat-free mass right	-	Neale B	UKBB	European	2017	0.01258	0.0016	3.702e-15	+	331285	0	331285	1	IVNT	Neale-B_UKBB_EUR_2017
rs9366651	rs9366651	chr6:26336696	chr6:26336468	G	T	rs12526215	chr6:26262916	chr6:26262688	T	C	1	0.93325	0.98365	Leg predicted mass left	-	Neale B	UKBB	European	2017	0.0132	0.001589	1.016e-16	+	331253	0	331253	1	IVNT	Neale-B_UKBB_EUR_2017
rs9366651	rs9366651	chr6:26336696	chr6:26336468	G	T	rs12526215	chr6:26262916	chr6:26262688	T	C	1	0.93325	0.98365	Leg predicted mass right	-	Neale B	UKBB	European	2017	0.01249	0.001589	3.921e-15	+	331285	0	331285	1	IVNT	Neale-B_UKBB_EUR_2017
rs9366651	rs9366651	chr6:26336696	chr6:26336468	G	T	rs12526215	chr6:26262916	chr6:26262688	T	C	1	0.93325	0.98365	Mouth or teeth dental problems: dentures	NCIT_C99885;NCIT_C102044	Neale B	UKBB	European	2017	0.008353	0.0009132	5.905e-20	+	336138	56894	279244	1	-	Neale-B_UKBB_EUR_2017
rs9366651	rs9366651	chr6:26336696	chr6:26336468	G	T	rs12526215	chr6:26262916	chr6:26262688	T	C	1	0.93325	0.98365	Pack years adult smoking as proportion of life span exposed to smoking	EFO_0004318	Neale B	UKBB	European	2017	0.02739	0.004383	4.141e-10	+	101726	0	101726	1	IVNT	Neale-B_UKBB_EUR_2017
rs9366651	rs9366651	chr6:26336696	chr6:26336468	G	T	rs12526215	chr6:26262916	chr6:26262688	T	C	1	0.93325	0.98365	Pack years of smoking preview only	EFO_0004318;EFO_0006526	Neale B	UKBB	European	2017	0.02836	0.004368	8.489e-11	+	101726	0	101726	1	IVNT	Neale-B_UKBB_EUR_2017
rs9366651	rs9366651	chr6:26336696	chr6:26336468	G	T	rs12526215	chr6:26262916	chr6:26262688	T	C	1	0.93325	0.98365	Qualifications: A levels or as levels or equivalent	EFO_0004784	Neale B	UKBB	European	2017	-0.007633	0.001092	2.743e-12	-	334070	91710	242360	1	-	Neale-B_UKBB_EUR_2017
rs9366651	rs9366651	chr6:26336696	chr6:26336468	G	T	rs12526215	chr6:26262916	chr6:26262688	T	C	1	0.93325	0.98365	Qualifications: college or university degree	EFO_0004784	Neale B	UKBB	European	2017	-0.009486	0.001139	8.284e-17	-	334070	106305	227765	1	-	Neale-B_UKBB_EUR_2017
rs9366651	rs9366651	chr6:26336696	chr6:26336468	G	T	rs12526215	chr6:26262916	chr6:26262688	T	C	1	0.93325	0.98365	Self-reported malabsorption or coeliac disease	-	Neale B	UKBB	European	2017	0.001201	0.0001596	5.326e-14	+	337159	1452	335707	1	-	Neale-B_UKBB_EUR_2017
rs9366651	rs9366651	chr6:26336696	chr6:26336468	G	T	rs12526215	chr6:26262916	chr6:26262688	T	C	1	0.93325	0.98365	Sitting height	EFO_0007118	Neale B	UKBB	European	2017	0.02229	0.001878	1.697e-32	+	336172	0	336172	1	IVNT	Neale-B_UKBB_EUR_2017
rs9366651	rs9366651	chr6:26336696	chr6:26336468	G	T	rs12526215	chr6:26262916	chr6:26262688	T	C	1	0.93325	0.98365	Trunk fat mass	EFO_0005409	Neale B	UKBB	European	2017	0.02843	0.002447	3.318e-31	+	331093	0	331093	1	IVNT	Neale-B_UKBB_EUR_2017
rs9366651	rs9366651	chr6:26336696	chr6:26336468	G	T	rs12526215	chr6:26262916	chr6:26262688	T	C	1	0.93325	0.98365	Trunk fat percentage	NCIT_C139218	Neale B	UKBB	European	2017	0.02399	0.002234	6.486e-27	+	331113	0	331113	1	IVNT	Neale-B_UKBB_EUR_2017
rs9366651	rs9366651	chr6:26336696	chr6:26336468	G	T	rs12526215	chr6:26262916	chr6:26262688	T	C	1	0.93325	0.98365	Trunk fat-free mass	-	Neale B	UKBB	European	2017	0.009816	0.001531	1.441e-10	+	331030	0	331030	1	IVNT	Neale-B_UKBB_EUR_2017
rs9366651	rs9366651	chr6:26336696	chr6:26336468	G	T	rs12526215	chr6:26262916	chr6:26262688	T	C	1	0.93325	0.98365	Trunk predicted mass	-	Neale B	UKBB	European	2017	0.009616	0.001526	2.939e-10	+	330995	0	330995	1	IVNT	Neale-B_UKBB_EUR_2017
rs9366651	rs9366651	chr6:26336696	chr6:26336468	G	T	rs12526215	chr6:26262916	chr6:26262688	T	C	1	0.93325	0.98365	Usual walking pace	NCIT_C126250;NCIT_C126314	Neale B	UKBB	European	2017	-0.008568	0.001485	7.884e-09	-	335349	0	335349	1	IVNT	Neale-B_UKBB_EUR_2017
rs9366651	rs9366651	chr6:26336696	chr6:26336468	G	T	rs12526215	chr6:26262916	chr6:26262688	T	C	1	0.93325	0.98365	Waist circumference	EFO_0004342	Neale B	UKBB	European	2017	0.01412	0.002152	5.386e-11	+	336639	0	336639	1	IVNT	Neale-B_UKBB_EUR_2017
rs9366651	rs9366651	chr6:26336696	chr6:26336468	G	T	rs12526215	chr6:26262916	chr6:26262688	T	C	1	0.93325	0.98365	Weight	EFO_0004338	Neale B	UKBB	European	2017	0.02194	0.002123	4.91e-25	+	336227	0	336227	1	IVNT	Neale-B_UKBB_EUR_2017
rs9366651	rs9366651	chr6:26336696	chr6:26336468	G	T	rs12526215	chr6:26262916	chr6:26262688	T	C	1	0.93325	0.98365	Whole body fat mass	-	Neale B	UKBB	European	2017	0.02388	0.002371	7.334e-24	+	330762	0	330762	1	IVNT	Neale-B_UKBB_EUR_2017
rs9366651	rs9366651	chr6:26336696	chr6:26336468	G	T	rs12526215	chr6:26262916	chr6:26262688	T	C	1	0.93325	0.98365	Whole body fat-free mass	-	Neale B	UKBB	European	2017	0.01135	0.001537	1.545e-13	+	331291	0	331291	1	IVNT	Neale-B_UKBB_EUR_2017
rs9366651	rs9366651	chr6:26336696	chr6:26336468	G	T	rs12526215	chr6:26262916	chr6:26262688	T	C	1	0.93325	0.98365	Whole body water mass	-	Neale B	UKBB	European	2017	0.01107	0.001539	6.284e-13	+	331315	0	331315	1	IVNT	Neale-B_UKBB_EUR_2017
rs9366651	rs9366651	chr6:26336696	chr6:26336468	G	T	rs7769028	chr6:26267568	chr6:26267340	C	T	1	0.93325	0.98365	Mean corpuscular hemoglobin	EFO_0004586	Astle W	27863252	European	2016	0.0234	0.003533	3.473e-11	+	173480	0	173480	2	-	Astle-W_Blood-Cell-Traits_EUR_2016
rs9366651	rs9366651	chr6:26336696	chr6:26336468	G	T	rs7769028	chr6:26267568	chr6:26267340	C	T	1	0.93325	0.98365	Height	EFO_0004339	GIANT	20881960	European	2010	NA	NA	1.452e-09	NA	132032	0	132032	46	Z-score	GIANT_Height_EUR_2010
rs9366651	rs9366651	chr6:26336696	chr6:26336468	G	T	rs7769028	chr6:26267568	chr6:26267340	C	T	1	0.93325	0.98365	Height	EFO_0004339	GIANT	23754948	European	2013	0.03	0.004621	8.499e-11	+	131871	0	131871	46	Z-score	GIANT_Height_EUR_2013
rs9366651	rs9366651	chr6:26336696	chr6:26336468	G	T	rs7769028	chr6:26267568	chr6:26267340	C	T	1	0.93325	0.98365	Height	EFO_0004339	GIANT	25282103	European	2014	0.04	0.0033	1.6e-32	+	234844	0	234844	79	Z-score	GIANT_Height_EUR_2014
rs9366651	rs9366651	chr6:26336696	chr6:26336468	G	T	rs7769028	chr6:26267568	chr6:26267340	C	T	1	0.93325	0.98365	Hip circumference adjusted for BMI	EFO_0005093	GIANT	25673412	Mixed	2015	0.03	0.0051	3.8e-09	+	130625	0	130625	109	IVNT	GIANT_HipadjBMI_Mixed_2015
rs9366651	rs9366651	chr6:26336696	chr6:26336468	G	T	rs7769028	chr6:26267568	chr6:26267340	C	T	1	0.93325	0.98365	Height	EFO_0004339	GIANT	20881960	European	2010	NA	NA	1.452e-09	NA	133653	-	-	-	-	GRASP
rs9366651	rs9366651	chr6:26336696	chr6:26336468	G	T	rs7769028	chr6:26267568	chr6:26267340	C	T	1	0.93325	0.98365	Primary sclerosing cholangitis	EFO_0004268	Ji S	27992413	European	2017	0.1714	0.029	1.981e-09	+	14890	2871	12019	3	log OR	Ji-S_PSC_EUR_2017
rs9366651	rs9366651	chr6:26336696	chr6:26336468	G	T	rs7769028	chr6:26267568	chr6:26267340	C	T	1	0.93325	0.98365	Arm fat mass left	-	Neale B	UKBB	European	2017	0.01867	0.00238	4.302e-15	+	331164	0	331164	1	IVNT	Neale-B_UKBB_EUR_2017
rs9366651	rs9366651	chr6:26336696	chr6:26336468	G	T	rs7769028	chr6:26267568	chr6:26267340	C	T	1	0.93325	0.98365	Arm fat mass right	-	Neale B	UKBB	European	2017	0.01818	0.002379	2.156e-14	+	331226	0	331226	1	IVNT	Neale-B_UKBB_EUR_2017
rs9366651	rs9366651	chr6:26336696	chr6:26336468	G	T	rs7769028	chr6:26267568	chr6:26267340	C	T	1	0.93325	0.98365	Arm fat percentage left	NCIT_C139218	Neale B	UKBB	European	2017	0.01226	0.001838	2.59e-11	+	331198	0	331198	1	IVNT	Neale-B_UKBB_EUR_2017
rs9366651	rs9366651	chr6:26336696	chr6:26336468	G	T	rs7769028	chr6:26267568	chr6:26267340	C	T	1	0.93325	0.98365	Arm fat percentage right	NCIT_C139218	Neale B	UKBB	European	2017	0.01172	0.001846	2.189e-10	+	331249	0	331249	1	IVNT	Neale-B_UKBB_EUR_2017
rs9366651	rs9366651	chr6:26336696	chr6:26336468	G	T	rs7769028	chr6:26267568	chr6:26267340	C	T	1	0.93325	0.98365	Arm fat-free mass left	-	Neale B	UKBB	European	2017	0.01008	0.001544	6.457e-11	+	331159	0	331159	1	IVNT	Neale-B_UKBB_EUR_2017
rs9366651	rs9366651	chr6:26336696	chr6:26336468	G	T	rs7769028	chr6:26267568	chr6:26267340	C	T	1	0.93325	0.98365	Arm fat-free mass right	-	Neale B	UKBB	European	2017	0.01065	0.001513	1.906e-12	+	331221	0	331221	1	IVNT	Neale-B_UKBB_EUR_2017
rs9366651	rs9366651	chr6:26336696	chr6:26336468	G	T	rs7769028	chr6:26267568	chr6:26267340	C	T	1	0.93325	0.98365	Arm predicted mass left	-	Neale B	UKBB	European	2017	0.01056	0.001538	6.56e-12	+	331146	0	331146	1	IVNT	Neale-B_UKBB_EUR_2017
rs9366651	rs9366651	chr6:26336696	chr6:26336468	G	T	rs7769028	chr6:26267568	chr6:26267340	C	T	1	0.93325	0.98365	Arm predicted mass right	-	Neale B	UKBB	European	2017	0.009892	0.001508	5.331e-11	+	331216	0	331216	1	IVNT	Neale-B_UKBB_EUR_2017
rs9366651	rs9366651	chr6:26336696	chr6:26336468	G	T	rs7769028	chr6:26267568	chr6:26267340	C	T	1	0.93325	0.98365	Basal metabolic rate	EFO_0007777	Neale B	UKBB	European	2017	0.01331	0.00161	1.376e-16	+	331307	0	331307	1	IVNT	Neale-B_UKBB_EUR_2017
rs9366651	rs9366651	chr6:26336696	chr6:26336468	G	T	rs7769028	chr6:26267568	chr6:26267340	C	T	1	0.93325	0.98365	Body fat percentage	EFO_0007800	Neale B	UKBB	European	2017	0.017	0.001862	6.777e-20	+	331117	0	331117	1	IVNT	Neale-B_UKBB_EUR_2017
rs9366651	rs9366651	chr6:26336696	chr6:26336468	G	T	rs7769028	chr6:26267568	chr6:26267340	C	T	1	0.93325	0.98365	Comparative height size at age 10	NCIT_C106497;NCIT_C19666	Neale B	UKBB	European	2017	0.01578	0.001657	1.696e-21	+	332021	0	332021	1	IVNT	Neale-B_UKBB_EUR_2017
rs9366651	rs9366651	chr6:26336696	chr6:26336468	G	T	rs7769028	chr6:26267568	chr6:26267340	C	T	1	0.93325	0.98365	Disorders of mineral metabolism	-	Neale B	UKBB	European	2017	0.0008448	8.277e-05	1.874e-24	+	337199	390	336809	1	-	Neale-B_UKBB_EUR_2017
rs9366651	rs9366651	chr6:26336696	chr6:26336468	G	T	rs7769028	chr6:26267568	chr6:26267340	C	T	1	0.93325	0.98365	Height	EFO_0004339	Neale B	UKBB	European	2017	0.02499	0.001725	1.48e-47	+	336474	0	336474	1	IVNT	Neale-B_UKBB_EUR_2017
rs9366651	rs9366651	chr6:26336696	chr6:26336468	G	T	rs7769028	chr6:26267568	chr6:26267340	C	T	1	0.93325	0.98365	Hip circumference	EFO_0005093	Neale B	UKBB	European	2017	0.02295	0.002404	1.336e-21	+	336601	0	336601	1	IVNT	Neale-B_UKBB_EUR_2017
rs9366651	rs9366651	chr6:26336696	chr6:26336468	G	T	rs7769028	chr6:26267568	chr6:26267340	C	T	1	0.93325	0.98365	Leg fat mass left	-	Neale B	UKBB	European	2017	0.01535	0.001919	1.286e-15	+	331275	0	331275	1	IVNT	Neale-B_UKBB_EUR_2017
rs9366651	rs9366651	chr6:26336696	chr6:26336468	G	T	rs7769028	chr6:26267568	chr6:26267340	C	T	1	0.93325	0.98365	Leg fat mass right	-	Neale B	UKBB	European	2017	0.01547	0.001941	1.568e-15	+	331293	0	331293	1	IVNT	Neale-B_UKBB_EUR_2017
rs9366651	rs9366651	chr6:26336696	chr6:26336468	G	T	rs7769028	chr6:26267568	chr6:26267340	C	T	1	0.93325	0.98365	Leg fat percentage left	NCIT_C139218	Neale B	UKBB	European	2017	0.009512	0.001518	3.74e-10	+	331278	0	331278	1	IVNT	Neale-B_UKBB_EUR_2017
rs9366651	rs9366651	chr6:26336696	chr6:26336468	G	T	rs7769028	chr6:26267568	chr6:26267340	C	T	1	0.93325	0.98365	Leg fat percentage right	NCIT_C139218	Neale B	UKBB	European	2017	0.009797	0.001538	1.885e-10	+	331296	0	331296	1	IVNT	Neale-B_UKBB_EUR_2017
rs9366651	rs9366651	chr6:26336696	chr6:26336468	G	T	rs7769028	chr6:26267568	chr6:26267340	C	T	1	0.93325	0.98365	Leg fat-free mass left	-	Neale B	UKBB	European	2017	0.01338	0.001599	5.748e-17	+	331258	0	331258	1	IVNT	Neale-B_UKBB_EUR_2017
rs9366651	rs9366651	chr6:26336696	chr6:26336468	G	T	rs7769028	chr6:26267568	chr6:26267340	C	T	1	0.93325	0.98365	Leg fat-free mass right	-	Neale B	UKBB	European	2017	0.01259	0.001598	3.417e-15	+	331285	0	331285	1	IVNT	Neale-B_UKBB_EUR_2017
rs9366651	rs9366651	chr6:26336696	chr6:26336468	G	T	rs7769028	chr6:26267568	chr6:26267340	C	T	1	0.93325	0.98365	Leg predicted mass left	-	Neale B	UKBB	European	2017	0.01322	0.001588	8.532e-17	+	331253	0	331253	1	IVNT	Neale-B_UKBB_EUR_2017
rs9366651	rs9366651	chr6:26336696	chr6:26336468	G	T	rs7769028	chr6:26267568	chr6:26267340	C	T	1	0.93325	0.98365	Leg predicted mass right	-	Neale B	UKBB	European	2017	0.01249	0.001588	3.663e-15	+	331285	0	331285	1	IVNT	Neale-B_UKBB_EUR_2017
rs9366651	rs9366651	chr6:26336696	chr6:26336468	G	T	rs7769028	chr6:26267568	chr6:26267340	C	T	1	0.93325	0.98365	Mouth or teeth dental problems: dentures	NCIT_C99885;NCIT_C102044	Neale B	UKBB	European	2017	0.00831	0.0009124	8.382e-20	+	336138	56894	279244	1	-	Neale-B_UKBB_EUR_2017
rs9366651	rs9366651	chr6:26336696	chr6:26336468	G	T	rs7769028	chr6:26267568	chr6:26267340	C	T	1	0.93325	0.98365	Pack years adult smoking as proportion of life span exposed to smoking	EFO_0004318	Neale B	UKBB	European	2017	0.02711	0.004379	5.983e-10	+	101726	0	101726	1	IVNT	Neale-B_UKBB_EUR_2017
rs9366651	rs9366651	chr6:26336696	chr6:26336468	G	T	rs7769028	chr6:26267568	chr6:26267340	C	T	1	0.93325	0.98365	Pack years of smoking preview only	EFO_0004318;EFO_0006526	Neale B	UKBB	European	2017	0.02813	0.004364	1.153e-10	+	101726	0	101726	1	IVNT	Neale-B_UKBB_EUR_2017
rs9366651	rs9366651	chr6:26336696	chr6:26336468	G	T	rs7769028	chr6:26267568	chr6:26267340	C	T	1	0.93325	0.98365	Qualifications: A levels or as levels or equivalent	EFO_0004784	Neale B	UKBB	European	2017	-0.007631	0.001091	2.654e-12	-	334070	91710	242360	1	-	Neale-B_UKBB_EUR_2017
rs9366651	rs9366651	chr6:26336696	chr6:26336468	G	T	rs7769028	chr6:26267568	chr6:26267340	C	T	1	0.93325	0.98365	Qualifications: college or university degree	EFO_0004784	Neale B	UKBB	European	2017	-0.009471	0.001138	8.688e-17	-	334070	106305	227765	1	-	Neale-B_UKBB_EUR_2017
rs9366651	rs9366651	chr6:26336696	chr6:26336468	G	T	rs7769028	chr6:26267568	chr6:26267340	C	T	1	0.93325	0.98365	Self-reported malabsorption or coeliac disease	-	Neale B	UKBB	European	2017	0.001205	0.0001595	4.26e-14	+	337159	1452	335707	1	-	Neale-B_UKBB_EUR_2017
rs9366651	rs9366651	chr6:26336696	chr6:26336468	G	T	rs7769028	chr6:26267568	chr6:26267340	C	T	1	0.93325	0.98365	Sitting height	EFO_0007118	Neale B	UKBB	European	2017	0.02227	0.001876	1.733e-32	+	336172	0	336172	1	IVNT	Neale-B_UKBB_EUR_2017
rs9366651	rs9366651	chr6:26336696	chr6:26336468	G	T	rs7769028	chr6:26267568	chr6:26267340	C	T	1	0.93325	0.98365	Trunk fat mass	EFO_0005409	Neale B	UKBB	European	2017	0.02847	0.002444	2.432e-31	+	331093	0	331093	1	IVNT	Neale-B_UKBB_EUR_2017
rs9366651	rs9366651	chr6:26336696	chr6:26336468	G	T	rs7769028	chr6:26267568	chr6:26267340	C	T	1	0.93325	0.98365	Trunk fat percentage	NCIT_C139218	Neale B	UKBB	European	2017	0.02401	0.002231	5.475e-27	+	331113	0	331113	1	IVNT	Neale-B_UKBB_EUR_2017
rs9366651	rs9366651	chr6:26336696	chr6:26336468	G	T	rs7769028	chr6:26267568	chr6:26267340	C	T	1	0.93325	0.98365	Trunk fat-free mass	-	Neale B	UKBB	European	2017	0.009857	0.001529	1.158e-10	+	331030	0	331030	1	IVNT	Neale-B_UKBB_EUR_2017
rs9366651	rs9366651	chr6:26336696	chr6:26336468	G	T	rs7769028	chr6:26267568	chr6:26267340	C	T	1	0.93325	0.98365	Trunk predicted mass	-	Neale B	UKBB	European	2017	0.009657	0.001524	2.377e-10	+	330995	0	330995	1	IVNT	Neale-B_UKBB_EUR_2017
rs9366651	rs9366651	chr6:26336696	chr6:26336468	G	T	rs7769028	chr6:26267568	chr6:26267340	C	T	1	0.93325	0.98365	Usual walking pace	NCIT_C126250;NCIT_C126314	Neale B	UKBB	European	2017	-0.008493	0.001483	1.031e-08	-	335349	0	335349	1	IVNT	Neale-B_UKBB_EUR_2017
rs9366651	rs9366651	chr6:26336696	chr6:26336468	G	T	rs7769028	chr6:26267568	chr6:26267340	C	T	1	0.93325	0.98365	Waist circumference	EFO_0004342	Neale B	UKBB	European	2017	0.01419	0.00215	4.17e-11	+	336639	0	336639	1	IVNT	Neale-B_UKBB_EUR_2017
rs9366651	rs9366651	chr6:26336696	chr6:26336468	G	T	rs7769028	chr6:26267568	chr6:26267340	C	T	1	0.93325	0.98365	Weight	EFO_0004338	Neale B	UKBB	European	2017	0.02198	0.002121	3.691e-25	+	336227	0	336227	1	IVNT	Neale-B_UKBB_EUR_2017
rs9366651	rs9366651	chr6:26336696	chr6:26336468	G	T	rs7769028	chr6:26267568	chr6:26267340	C	T	1	0.93325	0.98365	Whole body fat mass	-	Neale B	UKBB	European	2017	0.02393	0.002369	5.391e-24	+	330762	0	330762	1	IVNT	Neale-B_UKBB_EUR_2017
rs9366651	rs9366651	chr6:26336696	chr6:26336468	G	T	rs7769028	chr6:26267568	chr6:26267340	C	T	1	0.93325	0.98365	Whole body fat-free mass	-	Neale B	UKBB	European	2017	0.01136	0.001535	1.384e-13	+	331291	0	331291	1	IVNT	Neale-B_UKBB_EUR_2017
rs9366651	rs9366651	chr6:26336696	chr6:26336468	G	T	rs7769028	chr6:26267568	chr6:26267340	C	T	1	0.93325	0.98365	Whole body water mass	-	Neale B	UKBB	European	2017	0.01111	0.001538	5.131e-13	+	331315	0	331315	1	IVNT	Neale-B_UKBB_EUR_2017
rs9366651	rs9366651	chr6:26336696	chr6:26336468	G	T	rs6931391	chr6:26279235	chr6:26279007	G	C	1	0.93325	0.98365	Mean corpuscular hemoglobin	EFO_0004586	Astle W	27863252	European	2016	0.02406	0.00352	8.156e-12	+	173480	0	173480	2	-	Astle-W_Blood-Cell-Traits_EUR_2016
rs9366651	rs9366651	chr6:26336696	chr6:26336468	G	T	rs6931391	chr6:26279235	chr6:26279007	G	C	1	0.93325	0.98365	Primary sclerosing cholangitis	EFO_0004268	Ji S	27992413	European	2017	0.1731	0.029	1.197e-09	+	14890	2871	12019	3	log OR	Ji-S_PSC_EUR_2017
rs9366651	rs9366651	chr6:26336696	chr6:26336468	G	T	rs6931391	chr6:26279235	chr6:26279007	G	C	1	0.93325	0.98365	Arm fat mass left	-	Neale B	UKBB	European	2017	0.01871	0.002378	3.667e-15	+	331164	0	331164	1	IVNT	Neale-B_UKBB_EUR_2017
rs9366651	rs9366651	chr6:26336696	chr6:26336468	G	T	rs6931391	chr6:26279235	chr6:26279007	G	C	1	0.93325	0.98365	Arm fat mass right	-	Neale B	UKBB	European	2017	0.01822	0.002377	1.802e-14	+	331226	0	331226	1	IVNT	Neale-B_UKBB_EUR_2017
rs9366651	rs9366651	chr6:26336696	chr6:26336468	G	T	rs6931391	chr6:26279235	chr6:26279007	G	C	1	0.93325	0.98365	Arm fat percentage left	NCIT_C139218	Neale B	UKBB	European	2017	0.0123	0.001837	2.125e-11	+	331198	0	331198	1	IVNT	Neale-B_UKBB_EUR_2017
rs9366651	rs9366651	chr6:26336696	chr6:26336468	G	T	rs6931391	chr6:26279235	chr6:26279007	G	C	1	0.93325	0.98365	Arm fat percentage right	NCIT_C139218	Neale B	UKBB	European	2017	0.01177	0.001845	1.791e-10	+	331249	0	331249	1	IVNT	Neale-B_UKBB_EUR_2017
rs9366651	rs9366651	chr6:26336696	chr6:26336468	G	T	rs6931391	chr6:26279235	chr6:26279007	G	C	1	0.93325	0.98365	Arm fat-free mass left	-	Neale B	UKBB	European	2017	0.01008	0.001543	6.338e-11	+	331159	0	331159	1	IVNT	Neale-B_UKBB_EUR_2017
rs9366651	rs9366651	chr6:26336696	chr6:26336468	G	T	rs6931391	chr6:26279235	chr6:26279007	G	C	1	0.93325	0.98365	Arm fat-free mass right	-	Neale B	UKBB	European	2017	0.01063	0.001512	2.098e-12	+	331221	0	331221	1	IVNT	Neale-B_UKBB_EUR_2017
rs9366651	rs9366651	chr6:26336696	chr6:26336468	G	T	rs6931391	chr6:26279235	chr6:26279007	G	C	1	0.93325	0.98365	Arm predicted mass left	-	Neale B	UKBB	European	2017	0.01055	0.001537	6.54e-12	+	331146	0	331146	1	IVNT	Neale-B_UKBB_EUR_2017
rs9366651	rs9366651	chr6:26336696	chr6:26336468	G	T	rs6931391	chr6:26279235	chr6:26279007	G	C	1	0.93325	0.98365	Arm predicted mass right	-	Neale B	UKBB	European	2017	0.009866	0.001507	5.807e-11	+	331216	0	331216	1	IVNT	Neale-B_UKBB_EUR_2017
rs9366651	rs9366651	chr6:26336696	chr6:26336468	G	T	rs6931391	chr6:26279235	chr6:26279007	G	C	1	0.93325	0.98365	Basal metabolic rate	EFO_0007777	Neale B	UKBB	European	2017	0.01332	0.001609	1.217e-16	+	331307	0	331307	1	IVNT	Neale-B_UKBB_EUR_2017
rs9366651	rs9366651	chr6:26336696	chr6:26336468	G	T	rs6931391	chr6:26279235	chr6:26279007	G	C	1	0.93325	0.98365	Body fat percentage	EFO_0007800	Neale B	UKBB	European	2017	0.01706	0.00186	4.788e-20	+	331117	0	331117	1	IVNT	Neale-B_UKBB_EUR_2017
rs9366651	rs9366651	chr6:26336696	chr6:26336468	G	T	rs6931391	chr6:26279235	chr6:26279007	G	C	1	0.93325	0.98365	Comparative height size at age 10	NCIT_C106497;NCIT_C19666	Neale B	UKBB	European	2017	0.0158	0.001656	1.383e-21	+	332021	0	332021	1	IVNT	Neale-B_UKBB_EUR_2017
rs9366651	rs9366651	chr6:26336696	chr6:26336468	G	T	rs6931391	chr6:26279235	chr6:26279007	G	C	1	0.93325	0.98365	Disorders of mineral metabolism	-	Neale B	UKBB	European	2017	0.0008441	8.271e-05	1.897e-24	+	337199	390	336809	1	-	Neale-B_UKBB_EUR_2017
rs9366651	rs9366651	chr6:26336696	chr6:26336468	G	T	rs6931391	chr6:26279235	chr6:26279007	G	C	1	0.93325	0.98365	Height	EFO_0004339	Neale B	UKBB	European	2017	0.02495	0.001723	1.749e-47	+	336474	0	336474	1	IVNT	Neale-B_UKBB_EUR_2017
rs9366651	rs9366651	chr6:26336696	chr6:26336468	G	T	rs6931391	chr6:26279235	chr6:26279007	G	C	1	0.93325	0.98365	Hip circumference	EFO_0005093	Neale B	UKBB	European	2017	0.02302	0.002402	9.366e-22	+	336601	0	336601	1	IVNT	Neale-B_UKBB_EUR_2017
rs9366651	rs9366651	chr6:26336696	chr6:26336468	G	T	rs6931391	chr6:26279235	chr6:26279007	G	C	1	0.93325	0.98365	Leg fat mass left	-	Neale B	UKBB	European	2017	0.01539	0.001918	9.963e-16	+	331275	0	331275	1	IVNT	Neale-B_UKBB_EUR_2017
rs9366651	rs9366651	chr6:26336696	chr6:26336468	G	T	rs6931391	chr6:26279235	chr6:26279007	G	C	1	0.93325	0.98365	Leg fat mass right	-	Neale B	UKBB	European	2017	0.01551	0.00194	1.269e-15	+	331293	0	331293	1	IVNT	Neale-B_UKBB_EUR_2017
rs9366651	rs9366651	chr6:26336696	chr6:26336468	G	T	rs6931391	chr6:26279235	chr6:26279007	G	C	1	0.93325	0.98365	Leg fat percentage left	NCIT_C139218	Neale B	UKBB	European	2017	0.009532	0.001517	3.34e-10	+	331278	0	331278	1	IVNT	Neale-B_UKBB_EUR_2017
rs9366651	rs9366651	chr6:26336696	chr6:26336468	G	T	rs6931391	chr6:26279235	chr6:26279007	G	C	1	0.93325	0.98365	Leg fat percentage right	NCIT_C139218	Neale B	UKBB	European	2017	0.009821	0.001537	1.654e-10	+	331296	0	331296	1	IVNT	Neale-B_UKBB_EUR_2017
rs9366651	rs9366651	chr6:26336696	chr6:26336468	G	T	rs6931391	chr6:26279235	chr6:26279007	G	C	1	0.93325	0.98365	Leg fat-free mass left	-	Neale B	UKBB	European	2017	0.01342	0.001598	4.524e-17	+	331258	0	331258	1	IVNT	Neale-B_UKBB_EUR_2017
rs9366651	rs9366651	chr6:26336696	chr6:26336468	G	T	rs6931391	chr6:26279235	chr6:26279007	G	C	1	0.93325	0.98365	Leg fat-free mass right	-	Neale B	UKBB	European	2017	0.01262	0.001597	2.801e-15	+	331285	0	331285	1	IVNT	Neale-B_UKBB_EUR_2017
rs9366651	rs9366651	chr6:26336696	chr6:26336468	G	T	rs6931391	chr6:26279235	chr6:26279007	G	C	1	0.93325	0.98365	Leg predicted mass left	-	Neale B	UKBB	European	2017	0.01326	0.001587	6.592e-17	+	331253	0	331253	1	IVNT	Neale-B_UKBB_EUR_2017
rs9366651	rs9366651	chr6:26336696	chr6:26336468	G	T	rs6931391	chr6:26279235	chr6:26279007	G	C	1	0.93325	0.98365	Leg predicted mass right	-	Neale B	UKBB	European	2017	0.01252	0.001587	3.068e-15	+	331285	0	331285	1	IVNT	Neale-B_UKBB_EUR_2017
rs9366651	rs9366651	chr6:26336696	chr6:26336468	G	T	rs6931391	chr6:26279235	chr6:26279007	G	C	1	0.93325	0.98365	Mouth or teeth dental problems: dentures	NCIT_C99885;NCIT_C102044	Neale B	UKBB	European	2017	0.008289	0.0009117	9.792e-20	+	336138	56894	279244	1	-	Neale-B_UKBB_EUR_2017
rs9366651	rs9366651	chr6:26336696	chr6:26336468	G	T	rs6931391	chr6:26279235	chr6:26279007	G	C	1	0.93325	0.98365	Pack years adult smoking as proportion of life span exposed to smoking	EFO_0004318	Neale B	UKBB	European	2017	0.02705	0.004376	6.396e-10	+	101726	0	101726	1	IVNT	Neale-B_UKBB_EUR_2017
rs9366651	rs9366651	chr6:26336696	chr6:26336468	G	T	rs6931391	chr6:26279235	chr6:26279007	G	C	1	0.93325	0.98365	Pack years of smoking preview only	EFO_0004318;EFO_0006526	Neale B	UKBB	European	2017	0.02802	0.004361	1.332e-10	+	101726	0	101726	1	IVNT	Neale-B_UKBB_EUR_2017
rs9366651	rs9366651	chr6:26336696	chr6:26336468	G	T	rs6931391	chr6:26279235	chr6:26279007	G	C	1	0.93325	0.98365	Qualifications: A levels or as levels or equivalent	EFO_0004784	Neale B	UKBB	European	2017	-0.007661	0.00109	2.106e-12	-	334070	91710	242360	1	-	Neale-B_UKBB_EUR_2017
rs9366651	rs9366651	chr6:26336696	chr6:26336468	G	T	rs6931391	chr6:26279235	chr6:26279007	G	C	1	0.93325	0.98365	Qualifications: college or university degree	EFO_0004784	Neale B	UKBB	European	2017	-0.009506	0.001137	6.347e-17	-	334070	106305	227765	1	-	Neale-B_UKBB_EUR_2017
rs9366651	rs9366651	chr6:26336696	chr6:26336468	G	T	rs6931391	chr6:26279235	chr6:26279007	G	C	1	0.93325	0.98365	Self-reported malabsorption or coeliac disease	-	Neale B	UKBB	European	2017	0.001207	0.0001594	3.702e-14	+	337159	1452	335707	1	-	Neale-B_UKBB_EUR_2017
rs9366651	rs9366651	chr6:26336696	chr6:26336468	G	T	rs6931391	chr6:26279235	chr6:26279007	G	C	1	0.93325	0.98365	Sitting height	EFO_0007118	Neale B	UKBB	European	2017	0.0224	0.001875	6.945e-33	+	336172	0	336172	1	IVNT	Neale-B_UKBB_EUR_2017
rs9366651	rs9366651	chr6:26336696	chr6:26336468	G	T	rs6931391	chr6:26279235	chr6:26279007	G	C	1	0.93325	0.98365	Trunk fat mass	EFO_0005409	Neale B	UKBB	European	2017	0.02856	0.002443	1.436e-31	+	331093	0	331093	1	IVNT	Neale-B_UKBB_EUR_2017
rs9366651	rs9366651	chr6:26336696	chr6:26336468	G	T	rs6931391	chr6:26279235	chr6:26279007	G	C	1	0.93325	0.98365	Trunk fat percentage	NCIT_C139218	Neale B	UKBB	European	2017	0.02409	0.00223	3.277e-27	+	331113	0	331113	1	IVNT	Neale-B_UKBB_EUR_2017
rs9366651	rs9366651	chr6:26336696	chr6:26336468	G	T	rs6931391	chr6:26279235	chr6:26279007	G	C	1	0.93325	0.98365	Trunk fat-free mass	-	Neale B	UKBB	European	2017	0.009842	0.001528	1.201e-10	+	331030	0	331030	1	IVNT	Neale-B_UKBB_EUR_2017
rs9366651	rs9366651	chr6:26336696	chr6:26336468	G	T	rs6931391	chr6:26279235	chr6:26279007	G	C	1	0.93325	0.98365	Trunk predicted mass	-	Neale B	UKBB	European	2017	0.009642	0.001523	2.465e-10	+	330995	0	330995	1	IVNT	Neale-B_UKBB_EUR_2017
rs9366651	rs9366651	chr6:26336696	chr6:26336468	G	T	rs6931391	chr6:26279235	chr6:26279007	G	C	1	0.93325	0.98365	Usual walking pace	NCIT_C126250;NCIT_C126314	Neale B	UKBB	European	2017	-0.008542	0.001482	8.291e-09	-	335349	0	335349	1	IVNT	Neale-B_UKBB_EUR_2017
rs9366651	rs9366651	chr6:26336696	chr6:26336468	G	T	rs6931391	chr6:26279235	chr6:26279007	G	C	1	0.93325	0.98365	Waist circumference	EFO_0004342	Neale B	UKBB	European	2017	0.01421	0.002149	3.766e-11	+	336639	0	336639	1	IVNT	Neale-B_UKBB_EUR_2017
rs9366651	rs9366651	chr6:26336696	chr6:26336468	G	T	rs6931391	chr6:26279235	chr6:26279007	G	C	1	0.93325	0.98365	Weight	EFO_0004338	Neale B	UKBB	European	2017	0.02202	0.002119	2.752e-25	+	336227	0	336227	1	IVNT	Neale-B_UKBB_EUR_2017
rs9366651	rs9366651	chr6:26336696	chr6:26336468	G	T	rs6931391	chr6:26279235	chr6:26279007	G	C	1	0.93325	0.98365	Whole body fat mass	-	Neale B	UKBB	European	2017	0.024	0.002367	3.738e-24	+	330762	0	330762	1	IVNT	Neale-B_UKBB_EUR_2017
rs9366651	rs9366651	chr6:26336696	chr6:26336468	G	T	rs6931391	chr6:26279235	chr6:26279007	G	C	1	0.93325	0.98365	Whole body fat-free mass	-	Neale B	UKBB	European	2017	0.01138	0.001534	1.186e-13	+	331291	0	331291	1	IVNT	Neale-B_UKBB_EUR_2017
rs9366651	rs9366651	chr6:26336696	chr6:26336468	G	T	rs6931391	chr6:26279235	chr6:26279007	G	C	1	0.93325	0.98365	Whole body water mass	-	Neale B	UKBB	European	2017	0.01111	0.001537	4.841e-13	+	331315	0	331315	1	IVNT	Neale-B_UKBB_EUR_2017
rs9366651	rs9366651	chr6:26336696	chr6:26336468	G	T	rs7771202	chr6:26279907	chr6:26279679	A	G	1	0.93325	0.98365	Mean corpuscular hemoglobin	EFO_0004586	Astle W	27863252	European	2016	0.02413	0.00352	7.093e-12	+	173480	0	173480	2	-	Astle-W_Blood-Cell-Traits_EUR_2016
rs9366651	rs9366651	chr6:26336696	chr6:26336468	G	T	rs7771202	chr6:26279907	chr6:26279679	A	G	1	0.93325	0.98365	Primary sclerosing cholangitis	EFO_0004268	Ji S	27992413	European	2017	0.1714	0.029	1.724e-09	+	14890	2871	12019	3	log OR	Ji-S_PSC_EUR_2017
rs9366651	rs9366651	chr6:26336696	chr6:26336468	G	T	rs7771202	chr6:26279907	chr6:26279679	A	G	1	0.93325	0.98365	Arm fat mass left	-	Neale B	UKBB	European	2017	0.01872	0.002378	3.527e-15	+	331164	0	331164	1	IVNT	Neale-B_UKBB_EUR_2017
rs9366651	rs9366651	chr6:26336696	chr6:26336468	G	T	rs7771202	chr6:26279907	chr6:26279679	A	G	1	0.93325	0.98365	Arm fat mass right	-	Neale B	UKBB	European	2017	0.01824	0.002378	1.734e-14	+	331226	0	331226	1	IVNT	Neale-B_UKBB_EUR_2017
rs9366651	rs9366651	chr6:26336696	chr6:26336468	G	T	rs7771202	chr6:26279907	chr6:26279679	A	G	1	0.93325	0.98365	Arm fat percentage left	NCIT_C139218	Neale B	UKBB	European	2017	0.01233	0.001837	1.918e-11	+	331198	0	331198	1	IVNT	Neale-B_UKBB_EUR_2017
rs9366651	rs9366651	chr6:26336696	chr6:26336468	G	T	rs7771202	chr6:26279907	chr6:26279679	A	G	1	0.93325	0.98365	Arm fat percentage right	NCIT_C139218	Neale B	UKBB	European	2017	0.0118	0.001846	1.628e-10	+	331249	0	331249	1	IVNT	Neale-B_UKBB_EUR_2017
rs9366651	rs9366651	chr6:26336696	chr6:26336468	G	T	rs7771202	chr6:26279907	chr6:26279679	A	G	1	0.93325	0.98365	Arm fat-free mass left	-	Neale B	UKBB	European	2017	0.01006	0.001543	7.026e-11	+	331159	0	331159	1	IVNT	Neale-B_UKBB_EUR_2017
rs9366651	rs9366651	chr6:26336696	chr6:26336468	G	T	rs7771202	chr6:26279907	chr6:26279679	A	G	1	0.93325	0.98365	Arm fat-free mass right	-	Neale B	UKBB	European	2017	0.01061	0.001512	2.321e-12	+	331221	0	331221	1	IVNT	Neale-B_UKBB_EUR_2017
rs9366651	rs9366651	chr6:26336696	chr6:26336468	G	T	rs7771202	chr6:26279907	chr6:26279679	A	G	1	0.93325	0.98365	Arm predicted mass left	-	Neale B	UKBB	European	2017	0.01053	0.001537	7.326e-12	+	331146	0	331146	1	IVNT	Neale-B_UKBB_EUR_2017
rs9366651	rs9366651	chr6:26336696	chr6:26336468	G	T	rs7771202	chr6:26279907	chr6:26279679	A	G	1	0.93325	0.98365	Arm predicted mass right	-	Neale B	UKBB	European	2017	0.00985	0.001507	6.282e-11	+	331216	0	331216	1	IVNT	Neale-B_UKBB_EUR_2017
rs9366651	rs9366651	chr6:26336696	chr6:26336468	G	T	rs7771202	chr6:26279907	chr6:26279679	A	G	1	0.93325	0.98365	Basal metabolic rate	EFO_0007777	Neale B	UKBB	European	2017	0.01331	0.001609	1.307e-16	+	331307	0	331307	1	IVNT	Neale-B_UKBB_EUR_2017
rs9366651	rs9366651	chr6:26336696	chr6:26336468	G	T	rs7771202	chr6:26279907	chr6:26279679	A	G	1	0.93325	0.98365	Body fat percentage	EFO_0007800	Neale B	UKBB	European	2017	0.01709	0.001861	4.212e-20	+	331117	0	331117	1	IVNT	Neale-B_UKBB_EUR_2017
rs9366651	rs9366651	chr6:26336696	chr6:26336468	G	T	rs7771202	chr6:26279907	chr6:26279679	A	G	1	0.93325	0.98365	Comparative height size at age 10	NCIT_C106497;NCIT_C19666	Neale B	UKBB	European	2017	0.01581	0.001656	1.361e-21	+	332021	0	332021	1	IVNT	Neale-B_UKBB_EUR_2017
rs9366651	rs9366651	chr6:26336696	chr6:26336468	G	T	rs7771202	chr6:26279907	chr6:26279679	A	G	1	0.93325	0.98365	Disorders of mineral metabolism	-	Neale B	UKBB	European	2017	0.0008442	8.273e-05	1.904e-24	+	337199	390	336809	1	-	Neale-B_UKBB_EUR_2017
rs9366651	rs9366651	chr6:26336696	chr6:26336468	G	T	rs7771202	chr6:26279907	chr6:26279679	A	G	1	0.93325	0.98365	Height	EFO_0004339	Neale B	UKBB	European	2017	0.02496	0.001724	1.718e-47	+	336474	0	336474	1	IVNT	Neale-B_UKBB_EUR_2017
rs9366651	rs9366651	chr6:26336696	chr6:26336468	G	T	rs7771202	chr6:26279907	chr6:26279679	A	G	1	0.93325	0.98365	Hip circumference	EFO_0005093	Neale B	UKBB	European	2017	0.02303	0.002403	9.199e-22	+	336601	0	336601	1	IVNT	Neale-B_UKBB_EUR_2017
rs9366651	rs9366651	chr6:26336696	chr6:26336468	G	T	rs7771202	chr6:26279907	chr6:26279679	A	G	1	0.93325	0.98365	Leg fat mass left	-	Neale B	UKBB	European	2017	0.0154	0.001918	9.846e-16	+	331275	0	331275	1	IVNT	Neale-B_UKBB_EUR_2017
rs9366651	rs9366651	chr6:26336696	chr6:26336468	G	T	rs7771202	chr6:26279907	chr6:26279679	A	G	1	0.93325	0.98365	Leg fat mass right	-	Neale B	UKBB	European	2017	0.01552	0.00194	1.244e-15	+	331293	0	331293	1	IVNT	Neale-B_UKBB_EUR_2017
rs9366651	rs9366651	chr6:26336696	chr6:26336468	G	T	rs7771202	chr6:26279907	chr6:26279679	A	G	1	0.93325	0.98365	Leg fat percentage left	NCIT_C139218	Neale B	UKBB	European	2017	0.009546	0.001518	3.171e-10	+	331278	0	331278	1	IVNT	Neale-B_UKBB_EUR_2017
rs9366651	rs9366651	chr6:26336696	chr6:26336468	G	T	rs7771202	chr6:26279907	chr6:26279679	A	G	1	0.93325	0.98365	Leg fat percentage right	NCIT_C139218	Neale B	UKBB	European	2017	0.009834	0.001537	1.575e-10	+	331296	0	331296	1	IVNT	Neale-B_UKBB_EUR_2017
rs9366651	rs9366651	chr6:26336696	chr6:26336468	G	T	rs7771202	chr6:26279907	chr6:26279679	A	G	1	0.93325	0.98365	Leg fat-free mass left	-	Neale B	UKBB	European	2017	0.01342	0.001598	4.657e-17	+	331258	0	331258	1	IVNT	Neale-B_UKBB_EUR_2017
rs9366651	rs9366651	chr6:26336696	chr6:26336468	G	T	rs7771202	chr6:26279907	chr6:26279679	A	G	1	0.93325	0.98365	Leg fat-free mass right	-	Neale B	UKBB	European	2017	0.01261	0.001597	2.904e-15	+	331285	0	331285	1	IVNT	Neale-B_UKBB_EUR_2017
rs9366651	rs9366651	chr6:26336696	chr6:26336468	G	T	rs7771202	chr6:26279907	chr6:26279679	A	G	1	0.93325	0.98365	Leg predicted mass left	-	Neale B	UKBB	European	2017	0.01325	0.001587	6.758e-17	+	331253	0	331253	1	IVNT	Neale-B_UKBB_EUR_2017
rs9366651	rs9366651	chr6:26336696	chr6:26336468	G	T	rs7771202	chr6:26279907	chr6:26279679	A	G	1	0.93325	0.98365	Leg predicted mass right	-	Neale B	UKBB	European	2017	0.01251	0.001587	3.178e-15	+	331285	0	331285	1	IVNT	Neale-B_UKBB_EUR_2017
rs9366651	rs9366651	chr6:26336696	chr6:26336468	G	T	rs7771202	chr6:26279907	chr6:26279679	A	G	1	0.93325	0.98365	Mouth or teeth dental problems: dentures	NCIT_C99885;NCIT_C102044	Neale B	UKBB	European	2017	0.008298	0.0009119	9.129e-20	+	336138	56894	279244	1	-	Neale-B_UKBB_EUR_2017
rs9366651	rs9366651	chr6:26336696	chr6:26336468	G	T	rs7771202	chr6:26279907	chr6:26279679	A	G	1	0.93325	0.98365	Pack years adult smoking as proportion of life span exposed to smoking	EFO_0004318	Neale B	UKBB	European	2017	0.02703	0.004377	6.613e-10	+	101726	0	101726	1	IVNT	Neale-B_UKBB_EUR_2017
rs9366651	rs9366651	chr6:26336696	chr6:26336468	G	T	rs7771202	chr6:26279907	chr6:26279679	A	G	1	0.93325	0.98365	Pack years of smoking preview only	EFO_0004318;EFO_0006526	Neale B	UKBB	European	2017	0.02803	0.004362	1.325e-10	+	101726	0	101726	1	IVNT	Neale-B_UKBB_EUR_2017
rs9366651	rs9366651	chr6:26336696	chr6:26336468	G	T	rs7771202	chr6:26279907	chr6:26279679	A	G	1	0.93325	0.98365	Qualifications: A levels or as levels or equivalent	EFO_0004784	Neale B	UKBB	European	2017	-0.007644	0.00109	2.382e-12	-	334070	91710	242360	1	-	Neale-B_UKBB_EUR_2017
rs9366651	rs9366651	chr6:26336696	chr6:26336468	G	T	rs7771202	chr6:26279907	chr6:26279679	A	G	1	0.93325	0.98365	Qualifications: college or university degree	EFO_0004784	Neale B	UKBB	European	2017	-0.0095	0.001137	6.715e-17	-	334070	106305	227765	1	-	Neale-B_UKBB_EUR_2017
rs9366651	rs9366651	chr6:26336696	chr6:26336468	G	T	rs7771202	chr6:26279907	chr6:26279679	A	G	1	0.93325	0.98365	Self-reported malabsorption or coeliac disease	-	Neale B	UKBB	European	2017	0.001206	0.0001594	3.792e-14	+	337159	1452	335707	1	-	Neale-B_UKBB_EUR_2017
rs9366651	rs9366651	chr6:26336696	chr6:26336468	G	T	rs7771202	chr6:26279907	chr6:26279679	A	G	1	0.93325	0.98365	Sitting height	EFO_0007118	Neale B	UKBB	European	2017	0.0224	0.001875	6.95e-33	+	336172	0	336172	1	IVNT	Neale-B_UKBB_EUR_2017
rs9366651	rs9366651	chr6:26336696	chr6:26336468	G	T	rs7771202	chr6:26279907	chr6:26279679	A	G	1	0.93325	0.98365	Trunk fat mass	EFO_0005409	Neale B	UKBB	European	2017	0.02858	0.002443	1.309e-31	+	331093	0	331093	1	IVNT	Neale-B_UKBB_EUR_2017
rs9366651	rs9366651	chr6:26336696	chr6:26336468	G	T	rs7771202	chr6:26279907	chr6:26279679	A	G	1	0.93325	0.98365	Trunk fat percentage	NCIT_C139218	Neale B	UKBB	European	2017	0.02413	0.00223	2.886e-27	+	331113	0	331113	1	IVNT	Neale-B_UKBB_EUR_2017
rs9366651	rs9366651	chr6:26336696	chr6:26336468	G	T	rs7771202	chr6:26279907	chr6:26279679	A	G	1	0.93325	0.98365	Trunk fat-free mass	-	Neale B	UKBB	European	2017	0.009827	0.001529	1.292e-10	+	331030	0	331030	1	IVNT	Neale-B_UKBB_EUR_2017
rs9366651	rs9366651	chr6:26336696	chr6:26336468	G	T	rs7771202	chr6:26279907	chr6:26279679	A	G	1	0.93325	0.98365	Trunk predicted mass	-	Neale B	UKBB	European	2017	0.009627	0.001524	2.649e-10	+	330995	0	330995	1	IVNT	Neale-B_UKBB_EUR_2017
rs9366651	rs9366651	chr6:26336696	chr6:26336468	G	T	rs7771202	chr6:26279907	chr6:26279679	A	G	1	0.93325	0.98365	Usual walking pace	NCIT_C126250;NCIT_C126314	Neale B	UKBB	European	2017	-0.008547	0.001483	8.181e-09	-	335349	0	335349	1	IVNT	Neale-B_UKBB_EUR_2017
rs9366651	rs9366651	chr6:26336696	chr6:26336468	G	T	rs7771202	chr6:26279907	chr6:26279679	A	G	1	0.93325	0.98365	Waist circumference	EFO_0004342	Neale B	UKBB	European	2017	0.0142	0.002149	3.903e-11	+	336639	0	336639	1	IVNT	Neale-B_UKBB_EUR_2017
rs9366651	rs9366651	chr6:26336696	chr6:26336468	G	T	rs7771202	chr6:26279907	chr6:26279679	A	G	1	0.93325	0.98365	Weight	EFO_0004338	Neale B	UKBB	European	2017	0.02202	0.00212	2.793e-25	+	336227	0	336227	1	IVNT	Neale-B_UKBB_EUR_2017
rs9366651	rs9366651	chr6:26336696	chr6:26336468	G	T	rs7771202	chr6:26279907	chr6:26279679	A	G	1	0.93325	0.98365	Whole body fat mass	-	Neale B	UKBB	European	2017	0.02402	0.002368	3.54e-24	+	330762	0	330762	1	IVNT	Neale-B_UKBB_EUR_2017
rs9366651	rs9366651	chr6:26336696	chr6:26336468	G	T	rs7771202	chr6:26279907	chr6:26279679	A	G	1	0.93325	0.98365	Whole body fat-free mass	-	Neale B	UKBB	European	2017	0.01137	0.001535	1.273e-13	+	331291	0	331291	1	IVNT	Neale-B_UKBB_EUR_2017
rs9366651	rs9366651	chr6:26336696	chr6:26336468	G	T	rs7771202	chr6:26279907	chr6:26279679	A	G	1	0.93325	0.98365	Whole body water mass	-	Neale B	UKBB	European	2017	0.0111	0.001537	5.198e-13	+	331315	0	331315	1	IVNT	Neale-B_UKBB_EUR_2017
rs9366651	rs9366651	chr6:26336696	chr6:26336468	G	T	rs6940237	chr6:26282322	chr6:26282094	T	C	1	0.93325	0.98365	Mean corpuscular hemoglobin	EFO_0004586	Astle W	27863252	European	2016	0.02411	0.003521	7.519e-12	+	173480	0	173480	2	-	Astle-W_Blood-Cell-Traits_EUR_2016
rs9366651	rs9366651	chr6:26336696	chr6:26336468	G	T	rs6940237	chr6:26282322	chr6:26282094	T	C	1	0.93325	0.98365	Height	EFO_0004339	GIANT	20881960	European	2010	NA	NA	4.949e-11	NA	133830	0	133830	46	Z-score	GIANT_Height_EUR_2010
rs9366651	rs9366651	chr6:26336696	chr6:26336468	G	T	rs6940237	chr6:26282322	chr6:26282094	T	C	1	0.93325	0.98365	Height	EFO_0004339	GIANT	23754948	European	2013	0.02893	0.004165	3.733e-12	+	133669	0	133669	46	Z-score	GIANT_Height_EUR_2013
rs9366651	rs9366651	chr6:26336696	chr6:26336468	G	T	rs6940237	chr6:26282322	chr6:26282094	T	C	1	0.93325	0.98365	Height	EFO_0004339	GIANT	25282103	European	2014	0.038	0.0029	2.6e-38	+	253209	0	253209	79	Z-score	GIANT_Height_EUR_2014
rs9366651	rs9366651	chr6:26336696	chr6:26336468	G	T	rs6940237	chr6:26282322	chr6:26282094	T	C	1	0.93325	0.98365	Hip circumference adjusted for BMI	EFO_0005093	GIANT	25673412	Mixed	2015	0.028	0.0045	1.6e-10	+	143803	0	143803	109	IVNT	GIANT_HipadjBMI_Mixed_2015
rs9366651	rs9366651	chr6:26336696	chr6:26336468	G	T	rs6940237	chr6:26282322	chr6:26282094	T	C	1	0.93325	0.98365	Waist circumference adjusted for BMI	EFO_0004342	GIANT	25673412	Mixed	2015	0.023	0.0041	1.8e-08	+	152076	0	152076	109	IVNT	GIANT_WCadjBMI_Mixed_2015
rs9366651	rs9366651	chr6:26336696	chr6:26336468	G	T	rs6940237	chr6:26282322	chr6:26282094	T	C	1	0.93325	0.98365	Height	EFO_0004339	GIANT	20881960	European	2010	NA	NA	4.949e-11	NA	133653	-	-	-	-	GRASP
rs9366651	rs9366651	chr6:26336696	chr6:26336468	G	T	rs6940237	chr6:26282322	chr6:26282094	T	C	1	0.93325	0.98365	Primary sclerosing cholangitis	EFO_0004268	Ji S	27992413	European	2017	0.1731	0.029	1.146e-09	+	14890	2871	12019	3	log OR	Ji-S_PSC_EUR_2017
rs9366651	rs9366651	chr6:26336696	chr6:26336468	G	T	rs6940237	chr6:26282322	chr6:26282094	T	C	1	0.93325	0.98365	Arm fat mass left	-	Neale B	UKBB	European	2017	0.01869	0.002378	3.792e-15	+	331164	0	331164	1	IVNT	Neale-B_UKBB_EUR_2017
rs9366651	rs9366651	chr6:26336696	chr6:26336468	G	T	rs6940237	chr6:26282322	chr6:26282094	T	C	1	0.93325	0.98365	Arm fat mass right	-	Neale B	UKBB	European	2017	0.01819	0.002377	1.957e-14	+	331226	0	331226	1	IVNT	Neale-B_UKBB_EUR_2017
rs9366651	rs9366651	chr6:26336696	chr6:26336468	G	T	rs6940237	chr6:26282322	chr6:26282094	T	C	1	0.93325	0.98365	Arm fat percentage left	NCIT_C139218	Neale B	UKBB	European	2017	0.0123	0.001837	2.09e-11	+	331198	0	331198	1	IVNT	Neale-B_UKBB_EUR_2017
rs9366651	rs9366651	chr6:26336696	chr6:26336468	G	T	rs6940237	chr6:26282322	chr6:26282094	T	C	1	0.93325	0.98365	Arm fat percentage right	NCIT_C139218	Neale B	UKBB	European	2017	0.01176	0.001845	1.818e-10	+	331249	0	331249	1	IVNT	Neale-B_UKBB_EUR_2017
rs9366651	rs9366651	chr6:26336696	chr6:26336468	G	T	rs6940237	chr6:26282322	chr6:26282094	T	C	1	0.93325	0.98365	Arm fat-free mass left	-	Neale B	UKBB	European	2017	0.01006	0.001543	7.005e-11	+	331159	0	331159	1	IVNT	Neale-B_UKBB_EUR_2017
rs9366651	rs9366651	chr6:26336696	chr6:26336468	G	T	rs6940237	chr6:26282322	chr6:26282094	T	C	1	0.93325	0.98365	Arm fat-free mass right	-	Neale B	UKBB	European	2017	0.0106	0.001512	2.374e-12	+	331221	0	331221	1	IVNT	Neale-B_UKBB_EUR_2017
rs9366651	rs9366651	chr6:26336696	chr6:26336468	G	T	rs6940237	chr6:26282322	chr6:26282094	T	C	1	0.93325	0.98365	Arm predicted mass left	-	Neale B	UKBB	European	2017	0.01052	0.001537	7.486e-12	+	331146	0	331146	1	IVNT	Neale-B_UKBB_EUR_2017
rs9366651	rs9366651	chr6:26336696	chr6:26336468	G	T	rs6940237	chr6:26282322	chr6:26282094	T	C	1	0.93325	0.98365	Arm predicted mass right	-	Neale B	UKBB	European	2017	0.009856	0.001506	6.063e-11	+	331216	0	331216	1	IVNT	Neale-B_UKBB_EUR_2017
rs9366651	rs9366651	chr6:26336696	chr6:26336468	G	T	rs6940237	chr6:26282322	chr6:26282094	T	C	1	0.93325	0.98365	Basal metabolic rate	EFO_0007777	Neale B	UKBB	European	2017	0.01331	0.001609	1.327e-16	+	331307	0	331307	1	IVNT	Neale-B_UKBB_EUR_2017
rs9366651	rs9366651	chr6:26336696	chr6:26336468	G	T	rs6940237	chr6:26282322	chr6:26282094	T	C	1	0.93325	0.98365	Body fat percentage	EFO_0007800	Neale B	UKBB	European	2017	0.01702	0.00186	5.827e-20	+	331117	0	331117	1	IVNT	Neale-B_UKBB_EUR_2017
rs9366651	rs9366651	chr6:26336696	chr6:26336468	G	T	rs6940237	chr6:26282322	chr6:26282094	T	C	1	0.93325	0.98365	Comparative height size at age 10	NCIT_C106497;NCIT_C19666	Neale B	UKBB	European	2017	0.01576	0.001656	1.781e-21	+	332021	0	332021	1	IVNT	Neale-B_UKBB_EUR_2017
rs9366651	rs9366651	chr6:26336696	chr6:26336468	G	T	rs6940237	chr6:26282322	chr6:26282094	T	C	1	0.93325	0.98365	Disorders of mineral metabolism	-	Neale B	UKBB	European	2017	0.0008437	8.271e-05	1.994e-24	+	337199	390	336809	1	-	Neale-B_UKBB_EUR_2017
rs9366651	rs9366651	chr6:26336696	chr6:26336468	G	T	rs6940237	chr6:26282322	chr6:26282094	T	C	1	0.93325	0.98365	Height	EFO_0004339	Neale B	UKBB	European	2017	0.02495	0.001723	1.749e-47	+	336474	0	336474	1	IVNT	Neale-B_UKBB_EUR_2017
rs9366651	rs9366651	chr6:26336696	chr6:26336468	G	T	rs6940237	chr6:26282322	chr6:26282094	T	C	1	0.93325	0.98365	Hip circumference	EFO_0005093	Neale B	UKBB	European	2017	0.02298	0.002402	1.094e-21	+	336601	0	336601	1	IVNT	Neale-B_UKBB_EUR_2017
rs9366651	rs9366651	chr6:26336696	chr6:26336468	G	T	rs6940237	chr6:26282322	chr6:26282094	T	C	1	0.93325	0.98365	Leg fat mass left	-	Neale B	UKBB	European	2017	0.01535	0.001918	1.216e-15	+	331275	0	331275	1	IVNT	Neale-B_UKBB_EUR_2017
rs9366651	rs9366651	chr6:26336696	chr6:26336468	G	T	rs6940237	chr6:26282322	chr6:26282094	T	C	1	0.93325	0.98365	Leg fat mass right	-	Neale B	UKBB	European	2017	0.01549	0.00194	1.392e-15	+	331293	0	331293	1	IVNT	Neale-B_UKBB_EUR_2017
rs9366651	rs9366651	chr6:26336696	chr6:26336468	G	T	rs6940237	chr6:26282322	chr6:26282094	T	C	1	0.93325	0.98365	Leg fat percentage left	NCIT_C139218	Neale B	UKBB	European	2017	0.009488	0.001517	4.016e-10	+	331278	0	331278	1	IVNT	Neale-B_UKBB_EUR_2017
rs9366651	rs9366651	chr6:26336696	chr6:26336468	G	T	rs6940237	chr6:26282322	chr6:26282094	T	C	1	0.93325	0.98365	Leg fat percentage right	NCIT_C139218	Neale B	UKBB	European	2017	0.009803	0.001537	1.78e-10	+	331296	0	331296	1	IVNT	Neale-B_UKBB_EUR_2017
rs9366651	rs9366651	chr6:26336696	chr6:26336468	G	T	rs6940237	chr6:26282322	chr6:26282094	T	C	1	0.93325	0.98365	Leg fat-free mass left	-	Neale B	UKBB	European	2017	0.0134	0.001598	4.955e-17	+	331258	0	331258	1	IVNT	Neale-B_UKBB_EUR_2017
rs9366651	rs9366651	chr6:26336696	chr6:26336468	G	T	rs6940237	chr6:26282322	chr6:26282094	T	C	1	0.93325	0.98365	Leg fat-free mass right	-	Neale B	UKBB	European	2017	0.01259	0.001597	3.218e-15	+	331285	0	331285	1	IVNT	Neale-B_UKBB_EUR_2017
rs9366651	rs9366651	chr6:26336696	chr6:26336468	G	T	rs6940237	chr6:26282322	chr6:26282094	T	C	1	0.93325	0.98365	Leg predicted mass left	-	Neale B	UKBB	European	2017	0.01324	0.001587	7.177e-17	+	331253	0	331253	1	IVNT	Neale-B_UKBB_EUR_2017
rs9366651	rs9366651	chr6:26336696	chr6:26336468	G	T	rs6940237	chr6:26282322	chr6:26282094	T	C	1	0.93325	0.98365	Leg predicted mass right	-	Neale B	UKBB	European	2017	0.01249	0.001587	3.504e-15	+	331285	0	331285	1	IVNT	Neale-B_UKBB_EUR_2017
rs9366651	rs9366651	chr6:26336696	chr6:26336468	G	T	rs6940237	chr6:26282322	chr6:26282094	T	C	1	0.93325	0.98365	Mouth or teeth dental problems: dentures	NCIT_C99885;NCIT_C102044	Neale B	UKBB	European	2017	0.008308	0.0009117	8.044e-20	+	336138	56894	279244	1	-	Neale-B_UKBB_EUR_2017
rs9366651	rs9366651	chr6:26336696	chr6:26336468	G	T	rs6940237	chr6:26282322	chr6:26282094	T	C	1	0.93325	0.98365	Pack years adult smoking as proportion of life span exposed to smoking	EFO_0004318	Neale B	UKBB	European	2017	0.02718	0.004376	5.307e-10	+	101726	0	101726	1	IVNT	Neale-B_UKBB_EUR_2017
rs9366651	rs9366651	chr6:26336696	chr6:26336468	G	T	rs6940237	chr6:26282322	chr6:26282094	T	C	1	0.93325	0.98365	Pack years of smoking preview only	EFO_0004318;EFO_0006526	Neale B	UKBB	European	2017	0.02811	0.004361	1.161e-10	+	101726	0	101726	1	IVNT	Neale-B_UKBB_EUR_2017
rs9366651	rs9366651	chr6:26336696	chr6:26336468	G	T	rs6940237	chr6:26282322	chr6:26282094	T	C	1	0.93325	0.98365	Qualifications: A levels or as levels or equivalent	EFO_0004784	Neale B	UKBB	European	2017	-0.007684	0.00109	1.804e-12	-	334070	91710	242360	1	-	Neale-B_UKBB_EUR_2017
rs9366651	rs9366651	chr6:26336696	chr6:26336468	G	T	rs6940237	chr6:26282322	chr6:26282094	T	C	1	0.93325	0.98365	Qualifications: college or university degree	EFO_0004784	Neale B	UKBB	European	2017	-0.009499	0.001137	6.657e-17	-	334070	106305	227765	1	-	Neale-B_UKBB_EUR_2017
rs9366651	rs9366651	chr6:26336696	chr6:26336468	G	T	rs6940237	chr6:26282322	chr6:26282094	T	C	1	0.93325	0.98365	Self-reported malabsorption or coeliac disease	-	Neale B	UKBB	European	2017	0.001205	0.0001594	3.996e-14	+	337159	1452	335707	1	-	Neale-B_UKBB_EUR_2017
rs9366651	rs9366651	chr6:26336696	chr6:26336468	G	T	rs6940237	chr6:26282322	chr6:26282094	T	C	1	0.93325	0.98365	Sitting height	EFO_0007118	Neale B	UKBB	European	2017	0.02234	0.001875	9.81e-33	+	336172	0	336172	1	IVNT	Neale-B_UKBB_EUR_2017
rs9366651	rs9366651	chr6:26336696	chr6:26336468	G	T	rs6940237	chr6:26282322	chr6:26282094	T	C	1	0.93325	0.98365	Trunk fat mass	EFO_0005409	Neale B	UKBB	European	2017	0.02849	0.002442	1.998e-31	+	331093	0	331093	1	IVNT	Neale-B_UKBB_EUR_2017
rs9366651	rs9366651	chr6:26336696	chr6:26336468	G	T	rs6940237	chr6:26282322	chr6:26282094	T	C	1	0.93325	0.98365	Trunk fat percentage	NCIT_C139218	Neale B	UKBB	European	2017	0.02403	0.00223	4.386e-27	+	331113	0	331113	1	IVNT	Neale-B_UKBB_EUR_2017
rs9366651	rs9366651	chr6:26336696	chr6:26336468	G	T	rs6940237	chr6:26282322	chr6:26282094	T	C	1	0.93325	0.98365	Trunk fat-free mass	-	Neale B	UKBB	European	2017	0.009834	0.001528	1.241e-10	+	331030	0	331030	1	IVNT	Neale-B_UKBB_EUR_2017
rs9366651	rs9366651	chr6:26336696	chr6:26336468	G	T	rs6940237	chr6:26282322	chr6:26282094	T	C	1	0.93325	0.98365	Trunk predicted mass	-	Neale B	UKBB	European	2017	0.009635	0.001523	2.536e-10	+	330995	0	330995	1	IVNT	Neale-B_UKBB_EUR_2017
rs9366651	rs9366651	chr6:26336696	chr6:26336468	G	T	rs6940237	chr6:26282322	chr6:26282094	T	C	1	0.93325	0.98365	Usual walking pace	NCIT_C126250;NCIT_C126314	Neale B	UKBB	European	2017	-0.008634	0.001482	5.719e-09	-	335349	0	335349	1	IVNT	Neale-B_UKBB_EUR_2017
rs9366651	rs9366651	chr6:26336696	chr6:26336468	G	T	rs6940237	chr6:26282322	chr6:26282094	T	C	1	0.93325	0.98365	Waist circumference	EFO_0004342	Neale B	UKBB	European	2017	0.01419	0.002148	3.982e-11	+	336639	0	336639	1	IVNT	Neale-B_UKBB_EUR_2017
rs9366651	rs9366651	chr6:26336696	chr6:26336468	G	T	rs6940237	chr6:26282322	chr6:26282094	T	C	1	0.93325	0.98365	Weight	EFO_0004338	Neale B	UKBB	European	2017	0.02198	0.002119	3.339e-25	+	336227	0	336227	1	IVNT	Neale-B_UKBB_EUR_2017
rs9366651	rs9366651	chr6:26336696	chr6:26336468	G	T	rs6940237	chr6:26282322	chr6:26282094	T	C	1	0.93325	0.98365	Whole body fat mass	-	Neale B	UKBB	European	2017	0.02395	0.002367	4.659e-24	+	330762	0	330762	1	IVNT	Neale-B_UKBB_EUR_2017
rs9366651	rs9366651	chr6:26336696	chr6:26336468	G	T	rs6940237	chr6:26282322	chr6:26282094	T	C	1	0.93325	0.98365	Whole body fat-free mass	-	Neale B	UKBB	European	2017	0.01137	0.001534	1.282e-13	+	331291	0	331291	1	IVNT	Neale-B_UKBB_EUR_2017
rs9366651	rs9366651	chr6:26336696	chr6:26336468	G	T	rs6940237	chr6:26282322	chr6:26282094	T	C	1	0.93325	0.98365	Whole body water mass	-	Neale B	UKBB	European	2017	0.01109	0.001537	5.193e-13	+	331315	0	331315	1	IVNT	Neale-B_UKBB_EUR_2017
rs9366651	rs9366651	chr6:26336696	chr6:26336468	G	T	rs7748935	chr6:26288609	chr6:26288381	C	G	1	0.93325	0.98365	Mean corpuscular hemoglobin	EFO_0004586	Astle W	27863252	European	2016	0.02448	0.003521	3.567e-12	+	173480	0	173480	2	-	Astle-W_Blood-Cell-Traits_EUR_2016
rs9366651	rs9366651	chr6:26336696	chr6:26336468	G	T	rs7748935	chr6:26288609	chr6:26288381	C	G	1	0.93325	0.98365	Primary sclerosing cholangitis	EFO_0004268	Ji S	27992413	European	2017	0.1731	0.029	1.27e-09	+	14890	2871	12019	3	log OR	Ji-S_PSC_EUR_2017
rs9366651	rs9366651	chr6:26336696	chr6:26336468	G	T	rs7748935	chr6:26288609	chr6:26288381	C	G	1	0.93325	0.98365	Arm fat mass left	-	Neale B	UKBB	European	2017	0.0187	0.002378	3.667e-15	+	331164	0	331164	1	IVNT	Neale-B_UKBB_EUR_2017
rs9366651	rs9366651	chr6:26336696	chr6:26336468	G	T	rs7748935	chr6:26288609	chr6:26288381	C	G	1	0.93325	0.98365	Arm fat mass right	-	Neale B	UKBB	European	2017	0.0182	0.002377	1.899e-14	+	331226	0	331226	1	IVNT	Neale-B_UKBB_EUR_2017
rs9366651	rs9366651	chr6:26336696	chr6:26336468	G	T	rs7748935	chr6:26288609	chr6:26288381	C	G	1	0.93325	0.98365	Arm fat percentage left	NCIT_C139218	Neale B	UKBB	European	2017	0.01232	0.001837	2.013e-11	+	331198	0	331198	1	IVNT	Neale-B_UKBB_EUR_2017
rs9366651	rs9366651	chr6:26336696	chr6:26336468	G	T	rs7748935	chr6:26288609	chr6:26288381	C	G	1	0.93325	0.98365	Arm fat percentage right	NCIT_C139218	Neale B	UKBB	European	2017	0.01177	0.001845	1.758e-10	+	331249	0	331249	1	IVNT	Neale-B_UKBB_EUR_2017
rs9366651	rs9366651	chr6:26336696	chr6:26336468	G	T	rs7748935	chr6:26288609	chr6:26288381	C	G	1	0.93325	0.98365	Arm fat-free mass left	-	Neale B	UKBB	European	2017	0.01007	0.001543	6.739e-11	+	331159	0	331159	1	IVNT	Neale-B_UKBB_EUR_2017
rs9366651	rs9366651	chr6:26336696	chr6:26336468	G	T	rs7748935	chr6:26288609	chr6:26288381	C	G	1	0.93325	0.98365	Arm fat-free mass right	-	Neale B	UKBB	European	2017	0.01061	0.001512	2.266e-12	+	331221	0	331221	1	IVNT	Neale-B_UKBB_EUR_2017
rs9366651	rs9366651	chr6:26336696	chr6:26336468	G	T	rs7748935	chr6:26288609	chr6:26288381	C	G	1	0.93325	0.98365	Arm predicted mass left	-	Neale B	UKBB	European	2017	0.01053	0.001537	7.288e-12	+	331146	0	331146	1	IVNT	Neale-B_UKBB_EUR_2017
rs9366651	rs9366651	chr6:26336696	chr6:26336468	G	T	rs7748935	chr6:26288609	chr6:26288381	C	G	1	0.93325	0.98365	Arm predicted mass right	-	Neale B	UKBB	European	2017	0.009859	0.001506	5.977e-11	+	331216	0	331216	1	IVNT	Neale-B_UKBB_EUR_2017
rs9366651	rs9366651	chr6:26336696	chr6:26336468	G	T	rs7748935	chr6:26288609	chr6:26288381	C	G	1	0.93325	0.98365	Basal metabolic rate	EFO_0007777	Neale B	UKBB	European	2017	0.01331	0.001609	1.301e-16	+	331307	0	331307	1	IVNT	Neale-B_UKBB_EUR_2017
rs9366651	rs9366651	chr6:26336696	chr6:26336468	G	T	rs7748935	chr6:26288609	chr6:26288381	C	G	1	0.93325	0.98365	Body fat percentage	EFO_0007800	Neale B	UKBB	European	2017	0.01704	0.00186	5.209e-20	+	331117	0	331117	1	IVNT	Neale-B_UKBB_EUR_2017
rs9366651	rs9366651	chr6:26336696	chr6:26336468	G	T	rs7748935	chr6:26288609	chr6:26288381	C	G	1	0.93325	0.98365	Comparative height size at age 10	NCIT_C106497;NCIT_C19666	Neale B	UKBB	European	2017	0.01575	0.001656	1.878e-21	+	332021	0	332021	1	IVNT	Neale-B_UKBB_EUR_2017
rs9366651	rs9366651	chr6:26336696	chr6:26336468	G	T	rs7748935	chr6:26288609	chr6:26288381	C	G	1	0.93325	0.98365	Disorders of mineral metabolism	-	Neale B	UKBB	European	2017	0.000844	8.271e-05	1.921e-24	+	337199	390	336809	1	-	Neale-B_UKBB_EUR_2017
rs9366651	rs9366651	chr6:26336696	chr6:26336468	G	T	rs7748935	chr6:26288609	chr6:26288381	C	G	1	0.93325	0.98365	Height	EFO_0004339	Neale B	UKBB	European	2017	0.02498	0.001723	1.365e-47	+	336474	0	336474	1	IVNT	Neale-B_UKBB_EUR_2017
rs9366651	rs9366651	chr6:26336696	chr6:26336468	G	T	rs7748935	chr6:26288609	chr6:26288381	C	G	1	0.93325	0.98365	Hip circumference	EFO_0005093	Neale B	UKBB	European	2017	0.02301	0.002402	9.992e-22	+	336601	0	336601	1	IVNT	Neale-B_UKBB_EUR_2017
rs9366651	rs9366651	chr6:26336696	chr6:26336468	G	T	rs7748935	chr6:26288609	chr6:26288381	C	G	1	0.93325	0.98365	Leg fat mass left	-	Neale B	UKBB	European	2017	0.01536	0.001918	1.139e-15	+	331275	0	331275	1	IVNT	Neale-B_UKBB_EUR_2017
rs9366651	rs9366651	chr6:26336696	chr6:26336468	G	T	rs7748935	chr6:26288609	chr6:26288381	C	G	1	0.93325	0.98365	Leg fat mass right	-	Neale B	UKBB	European	2017	0.0155	0.00194	1.367e-15	+	331293	0	331293	1	IVNT	Neale-B_UKBB_EUR_2017
rs9366651	rs9366651	chr6:26336696	chr6:26336468	G	T	rs7748935	chr6:26288609	chr6:26288381	C	G	1	0.93325	0.98365	Leg fat percentage left	NCIT_C139218	Neale B	UKBB	European	2017	0.009501	0.001517	3.794e-10	+	331278	0	331278	1	IVNT	Neale-B_UKBB_EUR_2017
rs9366651	rs9366651	chr6:26336696	chr6:26336468	G	T	rs7748935	chr6:26288609	chr6:26288381	C	G	1	0.93325	0.98365	Leg fat percentage right	NCIT_C139218	Neale B	UKBB	European	2017	0.009805	0.001537	1.767e-10	+	331296	0	331296	1	IVNT	Neale-B_UKBB_EUR_2017
rs9366651	rs9366651	chr6:26336696	chr6:26336468	G	T	rs7748935	chr6:26288609	chr6:26288381	C	G	1	0.93325	0.98365	Leg fat-free mass left	-	Neale B	UKBB	European	2017	0.0134	0.001598	5.025e-17	+	331258	0	331258	1	IVNT	Neale-B_UKBB_EUR_2017
rs9366651	rs9366651	chr6:26336696	chr6:26336468	G	T	rs7748935	chr6:26288609	chr6:26288381	C	G	1	0.93325	0.98365	Leg fat-free mass right	-	Neale B	UKBB	European	2017	0.0126	0.001597	3.1e-15	+	331285	0	331285	1	IVNT	Neale-B_UKBB_EUR_2017
rs9366651	rs9366651	chr6:26336696	chr6:26336468	G	T	rs7748935	chr6:26288609	chr6:26288381	C	G	1	0.93325	0.98365	Leg predicted mass left	-	Neale B	UKBB	European	2017	0.01324	0.001587	7.326e-17	+	331253	0	331253	1	IVNT	Neale-B_UKBB_EUR_2017
rs9366651	rs9366651	chr6:26336696	chr6:26336468	G	T	rs7748935	chr6:26288609	chr6:26288381	C	G	1	0.93325	0.98365	Leg predicted mass right	-	Neale B	UKBB	European	2017	0.0125	0.001587	3.353e-15	+	331285	0	331285	1	IVNT	Neale-B_UKBB_EUR_2017
rs9366651	rs9366651	chr6:26336696	chr6:26336468	G	T	rs7748935	chr6:26288609	chr6:26288381	C	G	1	0.93325	0.98365	Mouth or teeth dental problems: dentures	NCIT_C99885;NCIT_C102044	Neale B	UKBB	European	2017	0.008337	0.0009117	6.014e-20	+	336138	56894	279244	1	-	Neale-B_UKBB_EUR_2017
rs9366651	rs9366651	chr6:26336696	chr6:26336468	G	T	rs7748935	chr6:26288609	chr6:26288381	C	G	1	0.93325	0.98365	Pack years adult smoking as proportion of life span exposed to smoking	EFO_0004318	Neale B	UKBB	European	2017	0.02715	0.004376	5.504e-10	+	101726	0	101726	1	IVNT	Neale-B_UKBB_EUR_2017
rs9366651	rs9366651	chr6:26336696	chr6:26336468	G	T	rs7748935	chr6:26288609	chr6:26288381	C	G	1	0.93325	0.98365	Pack years of smoking preview only	EFO_0004318;EFO_0006526	Neale B	UKBB	European	2017	0.02809	0.004361	1.188e-10	+	101726	0	101726	1	IVNT	Neale-B_UKBB_EUR_2017
rs9366651	rs9366651	chr6:26336696	chr6:26336468	G	T	rs7748935	chr6:26288609	chr6:26288381	C	G	1	0.93325	0.98365	Qualifications: A levels or as levels or equivalent	EFO_0004784	Neale B	UKBB	European	2017	-0.007706	0.00109	1.56e-12	-	334070	91710	242360	1	-	Neale-B_UKBB_EUR_2017
rs9366651	rs9366651	chr6:26336696	chr6:26336468	G	T	rs7748935	chr6:26288609	chr6:26288381	C	G	1	0.93325	0.98365	Qualifications: college or university degree	EFO_0004784	Neale B	UKBB	European	2017	-0.009518	0.001137	5.809e-17	-	334070	106305	227765	1	-	Neale-B_UKBB_EUR_2017
rs9366651	rs9366651	chr6:26336696	chr6:26336468	G	T	rs7748935	chr6:26288609	chr6:26288381	C	G	1	0.93325	0.98365	Self-reported malabsorption or coeliac disease	-	Neale B	UKBB	European	2017	0.001206	0.0001594	3.87e-14	+	337159	1452	335707	1	-	Neale-B_UKBB_EUR_2017
rs9366651	rs9366651	chr6:26336696	chr6:26336468	G	T	rs7748935	chr6:26288609	chr6:26288381	C	G	1	0.93325	0.98365	Sitting height	EFO_0007118	Neale B	UKBB	European	2017	0.02238	0.001875	7.605e-33	+	336172	0	336172	1	IVNT	Neale-B_UKBB_EUR_2017
rs9366651	rs9366651	chr6:26336696	chr6:26336468	G	T	rs7748935	chr6:26288609	chr6:26288381	C	G	1	0.93325	0.98365	Trunk fat mass	EFO_0005409	Neale B	UKBB	European	2017	0.02851	0.002443	1.804e-31	+	331093	0	331093	1	IVNT	Neale-B_UKBB_EUR_2017
rs9366651	rs9366651	chr6:26336696	chr6:26336468	G	T	rs7748935	chr6:26288609	chr6:26288381	C	G	1	0.93325	0.98365	Trunk fat percentage	NCIT_C139218	Neale B	UKBB	European	2017	0.02407	0.00223	3.762e-27	+	331113	0	331113	1	IVNT	Neale-B_UKBB_EUR_2017
rs9366651	rs9366651	chr6:26336696	chr6:26336468	G	T	rs7748935	chr6:26288609	chr6:26288381	C	G	1	0.93325	0.98365	Trunk fat-free mass	-	Neale B	UKBB	European	2017	0.009832	0.001528	1.248e-10	+	331030	0	331030	1	IVNT	Neale-B_UKBB_EUR_2017
rs9366651	rs9366651	chr6:26336696	chr6:26336468	G	T	rs7748935	chr6:26288609	chr6:26288381	C	G	1	0.93325	0.98365	Trunk predicted mass	-	Neale B	UKBB	European	2017	0.009634	0.001523	2.55e-10	+	330995	0	330995	1	IVNT	Neale-B_UKBB_EUR_2017
rs9366651	rs9366651	chr6:26336696	chr6:26336468	G	T	rs7748935	chr6:26288609	chr6:26288381	C	G	1	0.93325	0.98365	Usual walking pace	NCIT_C126250;NCIT_C126314	Neale B	UKBB	European	2017	-0.008659	0.001482	5.166e-09	-	335349	0	335349	1	IVNT	Neale-B_UKBB_EUR_2017
rs9366651	rs9366651	chr6:26336696	chr6:26336468	G	T	rs7748935	chr6:26288609	chr6:26288381	C	G	1	0.93325	0.98365	Waist circumference	EFO_0004342	Neale B	UKBB	European	2017	0.01421	0.002148	3.75e-11	+	336639	0	336639	1	IVNT	Neale-B_UKBB_EUR_2017
rs9366651	rs9366651	chr6:26336696	chr6:26336468	G	T	rs7748935	chr6:26288609	chr6:26288381	C	G	1	0.93325	0.98365	Weight	EFO_0004338	Neale B	UKBB	European	2017	0.022	0.002119	3.074e-25	+	336227	0	336227	1	IVNT	Neale-B_UKBB_EUR_2017
rs9366651	rs9366651	chr6:26336696	chr6:26336468	G	T	rs7748935	chr6:26288609	chr6:26288381	C	G	1	0.93325	0.98365	Whole body fat mass	-	Neale B	UKBB	European	2017	0.02397	0.002367	4.307e-24	+	330762	0	330762	1	IVNT	Neale-B_UKBB_EUR_2017
rs9366651	rs9366651	chr6:26336696	chr6:26336468	G	T	rs7748935	chr6:26288609	chr6:26288381	C	G	1	0.93325	0.98365	Whole body fat-free mass	-	Neale B	UKBB	European	2017	0.01137	0.001534	1.278e-13	+	331291	0	331291	1	IVNT	Neale-B_UKBB_EUR_2017
rs9366651	rs9366651	chr6:26336696	chr6:26336468	G	T	rs7748935	chr6:26288609	chr6:26288381	C	G	1	0.93325	0.98365	Whole body water mass	-	Neale B	UKBB	European	2017	0.01109	0.001537	5.205e-13	+	331315	0	331315	1	IVNT	Neale-B_UKBB_EUR_2017
rs9366651	rs9366651	chr6:26336696	chr6:26336468	G	T	rs9379843	chr6:26289435	chr6:26289207	A	G	1	0.93325	0.98365	Mean corpuscular hemoglobin	EFO_0004586	Astle W	27863252	European	2016	0.02424	0.003519	5.723e-12	+	173480	0	173480	2	-	Astle-W_Blood-Cell-Traits_EUR_2016
rs9366651	rs9366651	chr6:26336696	chr6:26336468	G	T	rs9379843	chr6:26289435	chr6:26289207	A	G	1	0.93325	0.98365	Height	EFO_0004339	GIANT	20881960	European	2010	NA	NA	4.949e-11	NA	133695	0	133695	46	Z-score	GIANT_Height_EUR_2010
rs9366651	rs9366651	chr6:26336696	chr6:26336468	G	T	rs9379843	chr6:26289435	chr6:26289207	A	G	1	0.93325	0.98365	Height	EFO_0004339	GIANT	23754948	European	2013	0.0284	0.004165	9.182e-12	+	133534	0	133534	46	Z-score	GIANT_Height_EUR_2013
rs9366651	rs9366651	chr6:26336696	chr6:26336468	G	T	rs9379843	chr6:26289435	chr6:26289207	A	G	1	0.93325	0.98365	Height	EFO_0004339	GIANT	25282103	European	2014	0.038	0.0029	5.7e-38	+	253073	0	253073	79	Z-score	GIANT_Height_EUR_2014
rs9366651	rs9366651	chr6:26336696	chr6:26336468	G	T	rs9379843	chr6:26289435	chr6:26289207	A	G	1	0.93325	0.98365	Hip circumference adjusted for BMI	EFO_0005093	GIANT	25673412	Mixed	2015	0.028	0.0045	5.9e-10	+	143711	0	143711	109	IVNT	GIANT_HipadjBMI_Mixed_2015
rs9366651	rs9366651	chr6:26336696	chr6:26336468	G	T	rs9379843	chr6:26289435	chr6:26289207	A	G	1	0.93325	0.98365	Waist circumference adjusted for BMI	EFO_0004342	GIANT	25673412	Mixed	2015	0.023	0.0041	2e-08	+	151984	0	151984	109	IVNT	GIANT_WCadjBMI_Mixed_2015
rs9366651	rs9366651	chr6:26336696	chr6:26336468	G	T	rs9379843	chr6:26289435	chr6:26289207	A	G	1	0.93325	0.98365	Height	EFO_0004339	GIANT	20881960	European	2010	NA	NA	4.949e-11	NA	133653	-	-	-	-	GRASP
rs9366651	rs9366651	chr6:26336696	chr6:26336468	G	T	rs9379843	chr6:26289435	chr6:26289207	A	G	1	0.93325	0.98365	Primary sclerosing cholangitis	EFO_0004268	Ji S	27992413	European	2017	0.1723	0.029	1.452e-09	+	14890	2871	12019	3	log OR	Ji-S_PSC_EUR_2017
rs9366651	rs9366651	chr6:26336696	chr6:26336468	G	T	rs9379843	chr6:26289435	chr6:26289207	A	G	1	0.93325	0.98365	Arm fat mass left	-	Neale B	UKBB	European	2017	0.01874	0.002378	3.29e-15	+	331164	0	331164	1	IVNT	Neale-B_UKBB_EUR_2017
rs9366651	rs9366651	chr6:26336696	chr6:26336468	G	T	rs9379843	chr6:26289435	chr6:26289207	A	G	1	0.93325	0.98365	Arm fat mass right	-	Neale B	UKBB	European	2017	0.01825	0.002377	1.659e-14	+	331226	0	331226	1	IVNT	Neale-B_UKBB_EUR_2017
rs9366651	rs9366651	chr6:26336696	chr6:26336468	G	T	rs9379843	chr6:26289435	chr6:26289207	A	G	1	0.93325	0.98365	Arm fat percentage left	NCIT_C139218	Neale B	UKBB	European	2017	0.01231	0.001837	2.046e-11	+	331198	0	331198	1	IVNT	Neale-B_UKBB_EUR_2017
rs9366651	rs9366651	chr6:26336696	chr6:26336468	G	T	rs9379843	chr6:26289435	chr6:26289207	A	G	1	0.93325	0.98365	Arm fat percentage right	NCIT_C139218	Neale B	UKBB	European	2017	0.01177	0.001845	1.756e-10	+	331249	0	331249	1	IVNT	Neale-B_UKBB_EUR_2017
rs9366651	rs9366651	chr6:26336696	chr6:26336468	G	T	rs9379843	chr6:26289435	chr6:26289207	A	G	1	0.93325	0.98365	Arm fat-free mass left	-	Neale B	UKBB	European	2017	0.01013	0.001543	5.084e-11	+	331159	0	331159	1	IVNT	Neale-B_UKBB_EUR_2017
rs9366651	rs9366651	chr6:26336696	chr6:26336468	G	T	rs9379843	chr6:26289435	chr6:26289207	A	G	1	0.93325	0.98365	Arm fat-free mass right	-	Neale B	UKBB	European	2017	0.0107	0.001512	1.481e-12	+	331221	0	331221	1	IVNT	Neale-B_UKBB_EUR_2017
rs9366651	rs9366651	chr6:26336696	chr6:26336468	G	T	rs9379843	chr6:26289435	chr6:26289207	A	G	1	0.93325	0.98365	Arm predicted mass left	-	Neale B	UKBB	European	2017	0.01061	0.001537	5.166e-12	+	331146	0	331146	1	IVNT	Neale-B_UKBB_EUR_2017
rs9366651	rs9366651	chr6:26336696	chr6:26336468	G	T	rs9379843	chr6:26289435	chr6:26289207	A	G	1	0.93325	0.98365	Arm predicted mass right	-	Neale B	UKBB	European	2017	0.009941	0.001506	4.146e-11	+	331216	0	331216	1	IVNT	Neale-B_UKBB_EUR_2017
rs9366651	rs9366651	chr6:26336696	chr6:26336468	G	T	rs9379843	chr6:26289435	chr6:26289207	A	G	1	0.93325	0.98365	Basal metabolic rate	EFO_0007777	Neale B	UKBB	European	2017	0.01338	0.001609	9.284e-17	+	331307	0	331307	1	IVNT	Neale-B_UKBB_EUR_2017
rs9366651	rs9366651	chr6:26336696	chr6:26336468	G	T	rs9379843	chr6:26289435	chr6:26289207	A	G	1	0.93325	0.98365	Body fat percentage	EFO_0007800	Neale B	UKBB	European	2017	0.01703	0.00186	5.454e-20	+	331117	0	331117	1	IVNT	Neale-B_UKBB_EUR_2017
rs9366651	rs9366651	chr6:26336696	chr6:26336468	G	T	rs9379843	chr6:26289435	chr6:26289207	A	G	1	0.93325	0.98365	Comparative height size at age 10	NCIT_C106497;NCIT_C19666	Neale B	UKBB	European	2017	0.01574	0.001656	1.993e-21	+	332021	0	332021	1	IVNT	Neale-B_UKBB_EUR_2017
rs9366651	rs9366651	chr6:26336696	chr6:26336468	G	T	rs9379843	chr6:26289435	chr6:26289207	A	G	1	0.93325	0.98365	Disorders of mineral metabolism	-	Neale B	UKBB	European	2017	0.0008441	8.271e-05	1.896e-24	+	337199	390	336809	1	-	Neale-B_UKBB_EUR_2017
rs9366651	rs9366651	chr6:26336696	chr6:26336468	G	T	rs9379843	chr6:26289435	chr6:26289207	A	G	1	0.93325	0.98365	Height	EFO_0004339	Neale B	UKBB	European	2017	0.02502	0.001723	9.658e-48	+	336474	0	336474	1	IVNT	Neale-B_UKBB_EUR_2017
rs9366651	rs9366651	chr6:26336696	chr6:26336468	G	T	rs9379843	chr6:26289435	chr6:26289207	A	G	1	0.93325	0.98365	Hip circumference	EFO_0005093	Neale B	UKBB	European	2017	0.02304	0.002402	8.866e-22	+	336601	0	336601	1	IVNT	Neale-B_UKBB_EUR_2017
rs9366651	rs9366651	chr6:26336696	chr6:26336468	G	T	rs9379843	chr6:26289435	chr6:26289207	A	G	1	0.93325	0.98365	Leg fat mass left	-	Neale B	UKBB	European	2017	0.01539	0.001918	1.013e-15	+	331275	0	331275	1	IVNT	Neale-B_UKBB_EUR_2017
rs9366651	rs9366651	chr6:26336696	chr6:26336468	G	T	rs9379843	chr6:26289435	chr6:26289207	A	G	1	0.93325	0.98365	Leg fat mass right	-	Neale B	UKBB	European	2017	0.01551	0.00194	1.267e-15	+	331293	0	331293	1	IVNT	Neale-B_UKBB_EUR_2017
rs9366651	rs9366651	chr6:26336696	chr6:26336468	G	T	rs9379843	chr6:26289435	chr6:26289207	A	G	1	0.93325	0.98365	Leg fat percentage left	NCIT_C139218	Neale B	UKBB	European	2017	0.009505	0.001517	3.74e-10	+	331278	0	331278	1	IVNT	Neale-B_UKBB_EUR_2017
rs9366651	rs9366651	chr6:26336696	chr6:26336468	G	T	rs9379843	chr6:26289435	chr6:26289207	A	G	1	0.93325	0.98365	Leg fat percentage right	NCIT_C139218	Neale B	UKBB	European	2017	0.00981	0.001537	1.726e-10	+	331296	0	331296	1	IVNT	Neale-B_UKBB_EUR_2017
rs9366651	rs9366651	chr6:26336696	chr6:26336468	G	T	rs9379843	chr6:26289435	chr6:26289207	A	G	1	0.93325	0.98365	Leg fat-free mass left	-	Neale B	UKBB	European	2017	0.01345	0.001598	3.804e-17	+	331258	0	331258	1	IVNT	Neale-B_UKBB_EUR_2017
rs9366651	rs9366651	chr6:26336696	chr6:26336468	G	T	rs9379843	chr6:26289435	chr6:26289207	A	G	1	0.93325	0.98365	Leg fat-free mass right	-	Neale B	UKBB	European	2017	0.01264	0.001597	2.476e-15	+	331285	0	331285	1	IVNT	Neale-B_UKBB_EUR_2017
rs9366651	rs9366651	chr6:26336696	chr6:26336468	G	T	rs9379843	chr6:26289435	chr6:26289207	A	G	1	0.93325	0.98365	Leg predicted mass left	-	Neale B	UKBB	European	2017	0.01329	0.001587	5.469e-17	+	331253	0	331253	1	IVNT	Neale-B_UKBB_EUR_2017
rs9366651	rs9366651	chr6:26336696	chr6:26336468	G	T	rs9379843	chr6:26289435	chr6:26289207	A	G	1	0.93325	0.98365	Leg predicted mass right	-	Neale B	UKBB	European	2017	0.01254	0.001587	2.695e-15	+	331285	0	331285	1	IVNT	Neale-B_UKBB_EUR_2017
rs9366651	rs9366651	chr6:26336696	chr6:26336468	G	T	rs9379843	chr6:26289435	chr6:26289207	A	G	1	0.93325	0.98365	Mouth or teeth dental problems: dentures	NCIT_C99885;NCIT_C102044	Neale B	UKBB	European	2017	0.008365	0.0009117	4.525e-20	+	336138	56894	279244	1	-	Neale-B_UKBB_EUR_2017
rs9366651	rs9366651	chr6:26336696	chr6:26336468	G	T	rs9379843	chr6:26289435	chr6:26289207	A	G	1	0.93325	0.98365	Pack years adult smoking as proportion of life span exposed to smoking	EFO_0004318	Neale B	UKBB	European	2017	0.02719	0.004376	5.233e-10	+	101726	0	101726	1	IVNT	Neale-B_UKBB_EUR_2017
rs9366651	rs9366651	chr6:26336696	chr6:26336468	G	T	rs9379843	chr6:26289435	chr6:26289207	A	G	1	0.93325	0.98365	Pack years of smoking preview only	EFO_0004318;EFO_0006526	Neale B	UKBB	European	2017	0.02816	0.004361	1.074e-10	+	101726	0	101726	1	IVNT	Neale-B_UKBB_EUR_2017
rs9366651	rs9366651	chr6:26336696	chr6:26336468	G	T	rs9379843	chr6:26289435	chr6:26289207	A	G	1	0.93325	0.98365	Qualifications: A levels or as levels or equivalent	EFO_0004784	Neale B	UKBB	European	2017	-0.007696	0.00109	1.674e-12	-	334070	91710	242360	1	-	Neale-B_UKBB_EUR_2017
rs9366651	rs9366651	chr6:26336696	chr6:26336468	G	T	rs9379843	chr6:26289435	chr6:26289207	A	G	1	0.93325	0.98365	Qualifications: college or university degree	EFO_0004784	Neale B	UKBB	European	2017	-0.009537	0.001137	5.054e-17	-	334070	106305	227765	1	-	Neale-B_UKBB_EUR_2017
rs9366651	rs9366651	chr6:26336696	chr6:26336468	G	T	rs9379843	chr6:26289435	chr6:26289207	A	G	1	0.93325	0.98365	Self-reported malabsorption or coeliac disease	-	Neale B	UKBB	European	2017	0.001207	0.0001594	3.711e-14	+	337159	1452	335707	1	-	Neale-B_UKBB_EUR_2017
rs9366651	rs9366651	chr6:26336696	chr6:26336468	G	T	rs9379843	chr6:26289435	chr6:26289207	A	G	1	0.93325	0.98365	Sitting height	EFO_0007118	Neale B	UKBB	European	2017	0.02237	0.001875	8.021e-33	+	336172	0	336172	1	IVNT	Neale-B_UKBB_EUR_2017
rs9366651	rs9366651	chr6:26336696	chr6:26336468	G	T	rs9379843	chr6:26289435	chr6:26289207	A	G	1	0.93325	0.98365	Trunk fat mass	EFO_0005409	Neale B	UKBB	European	2017	0.02853	0.002443	1.66e-31	+	331093	0	331093	1	IVNT	Neale-B_UKBB_EUR_2017
rs9366651	rs9366651	chr6:26336696	chr6:26336468	G	T	rs9379843	chr6:26289435	chr6:26289207	A	G	1	0.93325	0.98365	Trunk fat percentage	NCIT_C139218	Neale B	UKBB	European	2017	0.02405	0.00223	4.009e-27	+	331113	0	331113	1	IVNT	Neale-B_UKBB_EUR_2017
rs9366651	rs9366651	chr6:26336696	chr6:26336468	G	T	rs9379843	chr6:26289435	chr6:26289207	A	G	1	0.93325	0.98365	Trunk fat-free mass	-	Neale B	UKBB	European	2017	0.009904	0.001528	9.176e-11	+	331030	0	331030	1	IVNT	Neale-B_UKBB_EUR_2017
rs9366651	rs9366651	chr6:26336696	chr6:26336468	G	T	rs9379843	chr6:26289435	chr6:26289207	A	G	1	0.93325	0.98365	Trunk predicted mass	-	Neale B	UKBB	European	2017	0.009706	0.001523	1.876e-10	+	330995	0	330995	1	IVNT	Neale-B_UKBB_EUR_2017
rs9366651	rs9366651	chr6:26336696	chr6:26336468	G	T	rs9379843	chr6:26289435	chr6:26289207	A	G	1	0.93325	0.98365	Usual walking pace	NCIT_C126250;NCIT_C126314	Neale B	UKBB	European	2017	-0.008685	0.001482	4.653e-09	-	335349	0	335349	1	IVNT	Neale-B_UKBB_EUR_2017
rs9366651	rs9366651	chr6:26336696	chr6:26336468	G	T	rs9379843	chr6:26289435	chr6:26289207	A	G	1	0.93325	0.98365	Waist circumference	EFO_0004342	Neale B	UKBB	European	2017	0.01428	0.002148	3.019e-11	+	336639	0	336639	1	IVNT	Neale-B_UKBB_EUR_2017
rs9366651	rs9366651	chr6:26336696	chr6:26336468	G	T	rs9379843	chr6:26289435	chr6:26289207	A	G	1	0.93325	0.98365	Weight	EFO_0004338	Neale B	UKBB	European	2017	0.02205	0.002119	2.378e-25	+	336227	0	336227	1	IVNT	Neale-B_UKBB_EUR_2017
rs9366651	rs9366651	chr6:26336696	chr6:26336468	G	T	rs9379843	chr6:26289435	chr6:26289207	A	G	1	0.93325	0.98365	Whole body fat mass	-	Neale B	UKBB	European	2017	0.02399	0.002367	3.871e-24	+	330762	0	330762	1	IVNT	Neale-B_UKBB_EUR_2017
rs9366651	rs9366651	chr6:26336696	chr6:26336468	G	T	rs9379843	chr6:26289435	chr6:26289207	A	G	1	0.93325	0.98365	Whole body fat-free mass	-	Neale B	UKBB	European	2017	0.01143	0.001534	9.197e-14	+	331291	0	331291	1	IVNT	Neale-B_UKBB_EUR_2017
rs9366651	rs9366651	chr6:26336696	chr6:26336468	G	T	rs9379843	chr6:26289435	chr6:26289207	A	G	1	0.93325	0.98365	Whole body water mass	-	Neale B	UKBB	European	2017	0.01116	0.001537	3.76e-13	+	331315	0	331315	1	IVNT	Neale-B_UKBB_EUR_2017
rs9366651	rs9366651	chr6:26336696	chr6:26336468	G	T	rs2142703	chr6:26289605	chr6:26289377	A	G	1	0.93325	0.98365	Mean corpuscular hemoglobin	EFO_0004586	Astle W	27863252	European	2016	0.02428	0.00352	5.342e-12	+	173480	0	173480	2	-	Astle-W_Blood-Cell-Traits_EUR_2016
rs9366651	rs9366651	chr6:26336696	chr6:26336468	G	T	rs2142703	chr6:26289605	chr6:26289377	A	G	1	0.93325	0.98365	Primary sclerosing cholangitis	EFO_0004268	Ji S	27992413	European	2017	0.1723	0.029	1.431e-09	+	14890	2871	12019	3	log OR	Ji-S_PSC_EUR_2017
rs9366651	rs9366651	chr6:26336696	chr6:26336468	G	T	rs2142703	chr6:26289605	chr6:26289377	A	G	1	0.93325	0.98365	Arm fat mass left	-	Neale B	UKBB	European	2017	0.01874	0.002378	3.302e-15	+	331164	0	331164	1	IVNT	Neale-B_UKBB_EUR_2017
rs9366651	rs9366651	chr6:26336696	chr6:26336468	G	T	rs2142703	chr6:26289605	chr6:26289377	A	G	1	0.93325	0.98365	Arm fat mass right	-	Neale B	UKBB	European	2017	0.01824	0.002377	1.682e-14	+	331226	0	331226	1	IVNT	Neale-B_UKBB_EUR_2017
rs9366651	rs9366651	chr6:26336696	chr6:26336468	G	T	rs2142703	chr6:26289605	chr6:26289377	A	G	1	0.93325	0.98365	Arm fat percentage left	NCIT_C139218	Neale B	UKBB	European	2017	0.01232	0.001837	1.936e-11	+	331198	0	331198	1	IVNT	Neale-B_UKBB_EUR_2017
rs9366651	rs9366651	chr6:26336696	chr6:26336468	G	T	rs2142703	chr6:26289605	chr6:26289377	A	G	1	0.93325	0.98365	Arm fat percentage right	NCIT_C139218	Neale B	UKBB	European	2017	0.01179	0.001845	1.647e-10	+	331249	0	331249	1	IVNT	Neale-B_UKBB_EUR_2017
rs9366651	rs9366651	chr6:26336696	chr6:26336468	G	T	rs2142703	chr6:26289605	chr6:26289377	A	G	1	0.93325	0.98365	Arm fat-free mass left	-	Neale B	UKBB	European	2017	0.0101	0.001543	5.878e-11	+	331159	0	331159	1	IVNT	Neale-B_UKBB_EUR_2017
rs9366651	rs9366651	chr6:26336696	chr6:26336468	G	T	rs2142703	chr6:26289605	chr6:26289377	A	G	1	0.93325	0.98365	Arm fat-free mass right	-	Neale B	UKBB	European	2017	0.01064	0.001512	1.983e-12	+	331221	0	331221	1	IVNT	Neale-B_UKBB_EUR_2017
rs9366651	rs9366651	chr6:26336696	chr6:26336468	G	T	rs2142703	chr6:26289605	chr6:26289377	A	G	1	0.93325	0.98365	Arm predicted mass left	-	Neale B	UKBB	European	2017	0.01056	0.001537	6.233e-12	+	331146	0	331146	1	IVNT	Neale-B_UKBB_EUR_2017
rs9366651	rs9366651	chr6:26336696	chr6:26336468	G	T	rs2142703	chr6:26289605	chr6:26289377	A	G	1	0.93325	0.98365	Arm predicted mass right	-	Neale B	UKBB	European	2017	0.009884	0.001506	5.339e-11	+	331216	0	331216	1	IVNT	Neale-B_UKBB_EUR_2017
rs9366651	rs9366651	chr6:26336696	chr6:26336468	G	T	rs2142703	chr6:26289605	chr6:26289377	A	G	1	0.93325	0.98365	Basal metabolic rate	EFO_0007777	Neale B	UKBB	European	2017	0.01334	0.001609	1.085e-16	+	331307	0	331307	1	IVNT	Neale-B_UKBB_EUR_2017
rs9366651	rs9366651	chr6:26336696	chr6:26336468	G	T	rs2142703	chr6:26289605	chr6:26289377	A	G	1	0.93325	0.98365	Body fat percentage	EFO_0007800	Neale B	UKBB	European	2017	0.01705	0.00186	4.944e-20	+	331117	0	331117	1	IVNT	Neale-B_UKBB_EUR_2017
rs9366651	rs9366651	chr6:26336696	chr6:26336468	G	T	rs2142703	chr6:26289605	chr6:26289377	A	G	1	0.93325	0.98365	Comparative height size at age 10	NCIT_C106497;NCIT_C19666	Neale B	UKBB	European	2017	0.01576	0.001656	1.753e-21	+	332021	0	332021	1	IVNT	Neale-B_UKBB_EUR_2017
rs9366651	rs9366651	chr6:26336696	chr6:26336468	G	T	rs2142703	chr6:26289605	chr6:26289377	A	G	1	0.93325	0.98365	Disorders of mineral metabolism	-	Neale B	UKBB	European	2017	0.0008438	8.271e-05	1.967e-24	+	337199	390	336809	1	-	Neale-B_UKBB_EUR_2017
rs9366651	rs9366651	chr6:26336696	chr6:26336468	G	T	rs2142703	chr6:26289605	chr6:26289377	A	G	1	0.93325	0.98365	Height	EFO_0004339	Neale B	UKBB	European	2017	0.02502	0.001723	9.639e-48	+	336474	0	336474	1	IVNT	Neale-B_UKBB_EUR_2017
rs9366651	rs9366651	chr6:26336696	chr6:26336468	G	T	rs2142703	chr6:26289605	chr6:26289377	A	G	1	0.93325	0.98365	Hip circumference	EFO_0005093	Neale B	UKBB	European	2017	0.02304	0.002402	8.726e-22	+	336601	0	336601	1	IVNT	Neale-B_UKBB_EUR_2017
rs9366651	rs9366651	chr6:26336696	chr6:26336468	G	T	rs2142703	chr6:26289605	chr6:26289377	A	G	1	0.93325	0.98365	Leg fat mass left	-	Neale B	UKBB	European	2017	0.01539	0.001918	1.024e-15	+	331275	0	331275	1	IVNT	Neale-B_UKBB_EUR_2017
rs9366651	rs9366651	chr6:26336696	chr6:26336468	G	T	rs2142703	chr6:26289605	chr6:26289377	A	G	1	0.93325	0.98365	Leg fat mass right	-	Neale B	UKBB	European	2017	0.01552	0.00194	1.216e-15	+	331293	0	331293	1	IVNT	Neale-B_UKBB_EUR_2017
rs9366651	rs9366651	chr6:26336696	chr6:26336468	G	T	rs2142703	chr6:26289605	chr6:26289377	A	G	1	0.93325	0.98365	Leg fat percentage left	NCIT_C139218	Neale B	UKBB	European	2017	0.009511	0.001517	3.644e-10	+	331278	0	331278	1	IVNT	Neale-B_UKBB_EUR_2017
rs9366651	rs9366651	chr6:26336696	chr6:26336468	G	T	rs2142703	chr6:26289605	chr6:26289377	A	G	1	0.93325	0.98365	Leg fat percentage right	NCIT_C139218	Neale B	UKBB	European	2017	0.009817	0.001537	1.673e-10	+	331296	0	331296	1	IVNT	Neale-B_UKBB_EUR_2017
rs9366651	rs9366651	chr6:26336696	chr6:26336468	G	T	rs2142703	chr6:26289605	chr6:26289377	A	G	1	0.93325	0.98365	Leg fat-free mass left	-	Neale B	UKBB	European	2017	0.01343	0.001598	4.141e-17	+	331258	0	331258	1	IVNT	Neale-B_UKBB_EUR_2017
rs9366651	rs9366651	chr6:26336696	chr6:26336468	G	T	rs2142703	chr6:26289605	chr6:26289377	A	G	1	0.93325	0.98365	Leg fat-free mass right	-	Neale B	UKBB	European	2017	0.01263	0.001597	2.649e-15	+	331285	0	331285	1	IVNT	Neale-B_UKBB_EUR_2017
rs9366651	rs9366651	chr6:26336696	chr6:26336468	G	T	rs2142703	chr6:26289605	chr6:26289377	A	G	1	0.93325	0.98365	Leg predicted mass left	-	Neale B	UKBB	European	2017	0.01327	0.001587	6.01e-17	+	331253	0	331253	1	IVNT	Neale-B_UKBB_EUR_2017
rs9366651	rs9366651	chr6:26336696	chr6:26336468	G	T	rs2142703	chr6:26289605	chr6:26289377	A	G	1	0.93325	0.98365	Leg predicted mass right	-	Neale B	UKBB	European	2017	0.01253	0.001587	2.878e-15	+	331285	0	331285	1	IVNT	Neale-B_UKBB_EUR_2017
rs9366651	rs9366651	chr6:26336696	chr6:26336468	G	T	rs2142703	chr6:26289605	chr6:26289377	A	G	1	0.93325	0.98365	Mouth or teeth dental problems: dentures	NCIT_C99885;NCIT_C102044	Neale B	UKBB	European	2017	0.008332	0.0009117	6.345e-20	+	336138	56894	279244	1	-	Neale-B_UKBB_EUR_2017
rs9366651	rs9366651	chr6:26336696	chr6:26336468	G	T	rs2142703	chr6:26289605	chr6:26289377	A	G	1	0.93325	0.98365	Pack years adult smoking as proportion of life span exposed to smoking	EFO_0004318	Neale B	UKBB	European	2017	0.02719	0.004376	5.193e-10	+	101726	0	101726	1	IVNT	Neale-B_UKBB_EUR_2017
rs9366651	rs9366651	chr6:26336696	chr6:26336468	G	T	rs2142703	chr6:26289605	chr6:26289377	A	G	1	0.93325	0.98365	Pack years of smoking preview only	EFO_0004318;EFO_0006526	Neale B	UKBB	European	2017	0.02814	0.004361	1.108e-10	+	101726	0	101726	1	IVNT	Neale-B_UKBB_EUR_2017
rs9366651	rs9366651	chr6:26336696	chr6:26336468	G	T	rs2142703	chr6:26289605	chr6:26289377	A	G	1	0.93325	0.98365	Qualifications: A levels or as levels or equivalent	EFO_0004784	Neale B	UKBB	European	2017	-0.007703	0.00109	1.597e-12	-	334070	91710	242360	1	-	Neale-B_UKBB_EUR_2017
rs9366651	rs9366651	chr6:26336696	chr6:26336468	G	T	rs2142703	chr6:26289605	chr6:26289377	A	G	1	0.93325	0.98365	Qualifications: college or university degree	EFO_0004784	Neale B	UKBB	European	2017	-0.009536	0.001137	5.075e-17	-	334070	106305	227765	1	-	Neale-B_UKBB_EUR_2017
rs9366651	rs9366651	chr6:26336696	chr6:26336468	G	T	rs2142703	chr6:26289605	chr6:26289377	A	G	1	0.93325	0.98365	Self-reported malabsorption or coeliac disease	-	Neale B	UKBB	European	2017	0.001205	0.0001594	3.926e-14	+	337159	1452	335707	1	-	Neale-B_UKBB_EUR_2017
rs9366651	rs9366651	chr6:26336696	chr6:26336468	G	T	rs2142703	chr6:26289605	chr6:26289377	A	G	1	0.93325	0.98365	Sitting height	EFO_0007118	Neale B	UKBB	European	2017	0.02242	0.001875	6.049e-33	+	336172	0	336172	1	IVNT	Neale-B_UKBB_EUR_2017
rs9366651	rs9366651	chr6:26336696	chr6:26336468	G	T	rs2142703	chr6:26289605	chr6:26289377	A	G	1	0.93325	0.98365	Trunk fat mass	EFO_0005409	Neale B	UKBB	European	2017	0.02854	0.002442	1.562e-31	+	331093	0	331093	1	IVNT	Neale-B_UKBB_EUR_2017
rs9366651	rs9366651	chr6:26336696	chr6:26336468	G	T	rs2142703	chr6:26289605	chr6:26289377	A	G	1	0.93325	0.98365	Trunk fat percentage	NCIT_C139218	Neale B	UKBB	European	2017	0.02408	0.00223	3.558e-27	+	331113	0	331113	1	IVNT	Neale-B_UKBB_EUR_2017
rs9366651	rs9366651	chr6:26336696	chr6:26336468	G	T	rs2142703	chr6:26289605	chr6:26289377	A	G	1	0.93325	0.98365	Trunk fat-free mass	-	Neale B	UKBB	European	2017	0.009868	0.001528	1.071e-10	+	331030	0	331030	1	IVNT	Neale-B_UKBB_EUR_2017
rs9366651	rs9366651	chr6:26336696	chr6:26336468	G	T	rs2142703	chr6:26289605	chr6:26289377	A	G	1	0.93325	0.98365	Trunk predicted mass	-	Neale B	UKBB	European	2017	0.009669	0.001523	2.192e-10	+	330995	0	330995	1	IVNT	Neale-B_UKBB_EUR_2017
rs9366651	rs9366651	chr6:26336696	chr6:26336468	G	T	rs2142703	chr6:26289605	chr6:26289377	A	G	1	0.93325	0.98365	Usual walking pace	NCIT_C126250;NCIT_C126314	Neale B	UKBB	European	2017	-0.008664	0.001482	5.062e-09	-	335349	0	335349	1	IVNT	Neale-B_UKBB_EUR_2017
rs9366651	rs9366651	chr6:26336696	chr6:26336468	G	T	rs2142703	chr6:26289605	chr6:26289377	A	G	1	0.93325	0.98365	Waist circumference	EFO_0004342	Neale B	UKBB	European	2017	0.01424	0.002148	3.417e-11	+	336639	0	336639	1	IVNT	Neale-B_UKBB_EUR_2017
rs9366651	rs9366651	chr6:26336696	chr6:26336468	G	T	rs2142703	chr6:26289605	chr6:26289377	A	G	1	0.93325	0.98365	Weight	EFO_0004338	Neale B	UKBB	European	2017	0.02204	0.002119	2.564e-25	+	336227	0	336227	1	IVNT	Neale-B_UKBB_EUR_2017
rs9366651	rs9366651	chr6:26336696	chr6:26336468	G	T	rs2142703	chr6:26289605	chr6:26289377	A	G	1	0.93325	0.98365	Whole body fat mass	-	Neale B	UKBB	European	2017	0.024	0.002367	3.764e-24	+	330762	0	330762	1	IVNT	Neale-B_UKBB_EUR_2017
rs9366651	rs9366651	chr6:26336696	chr6:26336468	G	T	rs2142703	chr6:26289605	chr6:26289377	A	G	1	0.93325	0.98365	Whole body fat-free mass	-	Neale B	UKBB	European	2017	0.0114	0.001534	1.073e-13	+	331291	0	331291	1	IVNT	Neale-B_UKBB_EUR_2017
rs9366651	rs9366651	chr6:26336696	chr6:26336468	G	T	rs2142703	chr6:26289605	chr6:26289377	A	G	1	0.93325	0.98365	Whole body water mass	-	Neale B	UKBB	European	2017	0.01113	0.001537	4.37e-13	+	331315	0	331315	1	IVNT	Neale-B_UKBB_EUR_2017
rs9366651	rs9366651	chr6:26336696	chr6:26336468	G	T	rs7747133	chr6:26293470	chr6:26293242	C	T	1	0.93325	0.98365	Mean corpuscular hemoglobin	EFO_0004586	Astle W	27863252	European	2016	0.02421	0.003521	6.149e-12	+	173480	0	173480	2	-	Astle-W_Blood-Cell-Traits_EUR_2016
rs9366651	rs9366651	chr6:26336696	chr6:26336468	G	T	rs7747133	chr6:26293470	chr6:26293242	C	T	1	0.93325	0.98365	Primary sclerosing cholangitis	EFO_0004268	Ji S	27992413	European	2017	0.1723	0.029	1.389e-09	+	14890	2871	12019	3	log OR	Ji-S_PSC_EUR_2017
rs9366651	rs9366651	chr6:26336696	chr6:26336468	G	T	rs7747133	chr6:26293470	chr6:26293242	C	T	1	0.93325	0.98365	Arm fat mass left	-	Neale B	UKBB	European	2017	0.01873	0.002378	3.321e-15	+	331164	0	331164	1	IVNT	Neale-B_UKBB_EUR_2017
rs9366651	rs9366651	chr6:26336696	chr6:26336468	G	T	rs7747133	chr6:26293470	chr6:26293242	C	T	1	0.93325	0.98365	Arm fat mass right	-	Neale B	UKBB	European	2017	0.01824	0.002377	1.692e-14	+	331226	0	331226	1	IVNT	Neale-B_UKBB_EUR_2017
rs9366651	rs9366651	chr6:26336696	chr6:26336468	G	T	rs7747133	chr6:26293470	chr6:26293242	C	T	1	0.93325	0.98365	Arm fat percentage left	NCIT_C139218	Neale B	UKBB	European	2017	0.01233	0.001837	1.922e-11	+	331198	0	331198	1	IVNT	Neale-B_UKBB_EUR_2017
rs9366651	rs9366651	chr6:26336696	chr6:26336468	G	T	rs7747133	chr6:26293470	chr6:26293242	C	T	1	0.93325	0.98365	Arm fat percentage right	NCIT_C139218	Neale B	UKBB	European	2017	0.01179	0.001845	1.65e-10	+	331249	0	331249	1	IVNT	Neale-B_UKBB_EUR_2017
rs9366651	rs9366651	chr6:26336696	chr6:26336468	G	T	rs7747133	chr6:26293470	chr6:26293242	C	T	1	0.93325	0.98365	Arm fat-free mass left	-	Neale B	UKBB	European	2017	0.01009	0.001543	6.151e-11	+	331159	0	331159	1	IVNT	Neale-B_UKBB_EUR_2017
rs9366651	rs9366651	chr6:26336696	chr6:26336468	G	T	rs7747133	chr6:26293470	chr6:26293242	C	T	1	0.93325	0.98365	Arm fat-free mass right	-	Neale B	UKBB	European	2017	0.01062	0.001512	2.101e-12	+	331221	0	331221	1	IVNT	Neale-B_UKBB_EUR_2017
rs9366651	rs9366651	chr6:26336696	chr6:26336468	G	T	rs7747133	chr6:26293470	chr6:26293242	C	T	1	0.93325	0.98365	Arm predicted mass left	-	Neale B	UKBB	European	2017	0.01055	0.001537	6.525e-12	+	331146	0	331146	1	IVNT	Neale-B_UKBB_EUR_2017
rs9366651	rs9366651	chr6:26336696	chr6:26336468	G	T	rs7747133	chr6:26293470	chr6:26293242	C	T	1	0.93325	0.98365	Arm predicted mass right	-	Neale B	UKBB	European	2017	0.009875	0.001506	5.565e-11	+	331216	0	331216	1	IVNT	Neale-B_UKBB_EUR_2017
rs9366651	rs9366651	chr6:26336696	chr6:26336468	G	T	rs7747133	chr6:26293470	chr6:26293242	C	T	1	0.93325	0.98365	Basal metabolic rate	EFO_0007777	Neale B	UKBB	European	2017	0.01333	0.001609	1.149e-16	+	331307	0	331307	1	IVNT	Neale-B_UKBB_EUR_2017
rs9366651	rs9366651	chr6:26336696	chr6:26336468	G	T	rs7747133	chr6:26293470	chr6:26293242	C	T	1	0.93325	0.98365	Body fat percentage	EFO_0007800	Neale B	UKBB	European	2017	0.01705	0.00186	4.932e-20	+	331117	0	331117	1	IVNT	Neale-B_UKBB_EUR_2017
rs9366651	rs9366651	chr6:26336696	chr6:26336468	G	T	rs7747133	chr6:26293470	chr6:26293242	C	T	1	0.93325	0.98365	Comparative height size at age 10	NCIT_C106497;NCIT_C19666	Neale B	UKBB	European	2017	0.01576	0.001656	1.786e-21	+	332021	0	332021	1	IVNT	Neale-B_UKBB_EUR_2017
rs9366651	rs9366651	chr6:26336696	chr6:26336468	G	T	rs7747133	chr6:26293470	chr6:26293242	C	T	1	0.93325	0.98365	Disorders of mineral metabolism	-	Neale B	UKBB	European	2017	0.0008439	8.271e-05	1.941e-24	+	337199	390	336809	1	-	Neale-B_UKBB_EUR_2017
rs9366651	rs9366651	chr6:26336696	chr6:26336468	G	T	rs7747133	chr6:26293470	chr6:26293242	C	T	1	0.93325	0.98365	Height	EFO_0004339	Neale B	UKBB	European	2017	0.025	0.001723	1.094e-47	+	336474	0	336474	1	IVNT	Neale-B_UKBB_EUR_2017
rs9366651	rs9366651	chr6:26336696	chr6:26336468	G	T	rs7747133	chr6:26293470	chr6:26293242	C	T	1	0.93325	0.98365	Hip circumference	EFO_0005093	Neale B	UKBB	European	2017	0.02302	0.002402	9.27e-22	+	336601	0	336601	1	IVNT	Neale-B_UKBB_EUR_2017
rs9366651	rs9366651	chr6:26336696	chr6:26336468	G	T	rs7747133	chr6:26293470	chr6:26293242	C	T	1	0.93325	0.98365	Leg fat mass left	-	Neale B	UKBB	European	2017	0.01538	0.001918	1.067e-15	+	331275	0	331275	1	IVNT	Neale-B_UKBB_EUR_2017
rs9366651	rs9366651	chr6:26336696	chr6:26336468	G	T	rs7747133	chr6:26293470	chr6:26293242	C	T	1	0.93325	0.98365	Leg fat mass right	-	Neale B	UKBB	European	2017	0.01552	0.00194	1.253e-15	+	331293	0	331293	1	IVNT	Neale-B_UKBB_EUR_2017
rs9366651	rs9366651	chr6:26336696	chr6:26336468	G	T	rs7747133	chr6:26293470	chr6:26293242	C	T	1	0.93325	0.98365	Leg fat percentage left	NCIT_C139218	Neale B	UKBB	European	2017	0.009499	0.001517	3.824e-10	+	331278	0	331278	1	IVNT	Neale-B_UKBB_EUR_2017
rs9366651	rs9366651	chr6:26336696	chr6:26336468	G	T	rs7747133	chr6:26293470	chr6:26293242	C	T	1	0.93325	0.98365	Leg fat percentage right	NCIT_C139218	Neale B	UKBB	European	2017	0.009811	0.001537	1.72e-10	+	331296	0	331296	1	IVNT	Neale-B_UKBB_EUR_2017
rs9366651	rs9366651	chr6:26336696	chr6:26336468	G	T	rs7747133	chr6:26293470	chr6:26293242	C	T	1	0.93325	0.98365	Leg fat-free mass left	-	Neale B	UKBB	European	2017	0.01342	0.001598	4.447e-17	+	331258	0	331258	1	IVNT	Neale-B_UKBB_EUR_2017
rs9366651	rs9366651	chr6:26336696	chr6:26336468	G	T	rs7747133	chr6:26293470	chr6:26293242	C	T	1	0.93325	0.98365	Leg fat-free mass right	-	Neale B	UKBB	European	2017	0.01261	0.001597	2.821e-15	+	331285	0	331285	1	IVNT	Neale-B_UKBB_EUR_2017
rs9366651	rs9366651	chr6:26336696	chr6:26336468	G	T	rs7747133	chr6:26293470	chr6:26293242	C	T	1	0.93325	0.98365	Leg predicted mass left	-	Neale B	UKBB	European	2017	0.01326	0.001587	6.409e-17	+	331253	0	331253	1	IVNT	Neale-B_UKBB_EUR_2017
rs9366651	rs9366651	chr6:26336696	chr6:26336468	G	T	rs7747133	chr6:26293470	chr6:26293242	C	T	1	0.93325	0.98365	Leg predicted mass right	-	Neale B	UKBB	European	2017	0.01252	0.001587	3.057e-15	+	331285	0	331285	1	IVNT	Neale-B_UKBB_EUR_2017
rs9366651	rs9366651	chr6:26336696	chr6:26336468	G	T	rs7747133	chr6:26293470	chr6:26293242	C	T	1	0.93325	0.98365	Mouth or teeth dental problems: dentures	NCIT_C99885;NCIT_C102044	Neale B	UKBB	European	2017	0.008337	0.0009117	6.033e-20	+	336138	56894	279244	1	-	Neale-B_UKBB_EUR_2017
rs9366651	rs9366651	chr6:26336696	chr6:26336468	G	T	rs7747133	chr6:26293470	chr6:26293242	C	T	1	0.93325	0.98365	Pack years adult smoking as proportion of life span exposed to smoking	EFO_0004318	Neale B	UKBB	European	2017	0.02725	0.004376	4.739e-10	+	101726	0	101726	1	IVNT	Neale-B_UKBB_EUR_2017
rs9366651	rs9366651	chr6:26336696	chr6:26336468	G	T	rs7747133	chr6:26293470	chr6:26293242	C	T	1	0.93325	0.98365	Pack years of smoking preview only	EFO_0004318;EFO_0006526	Neale B	UKBB	European	2017	0.02818	0.004361	1.038e-10	+	101726	0	101726	1	IVNT	Neale-B_UKBB_EUR_2017
rs9366651	rs9366651	chr6:26336696	chr6:26336468	G	T	rs7747133	chr6:26293470	chr6:26293242	C	T	1	0.93325	0.98365	Qualifications: A levels or as levels or equivalent	EFO_0004784	Neale B	UKBB	European	2017	-0.007694	0.00109	1.696e-12	-	334070	91710	242360	1	-	Neale-B_UKBB_EUR_2017
rs9366651	rs9366651	chr6:26336696	chr6:26336468	G	T	rs7747133	chr6:26293470	chr6:26293242	C	T	1	0.93325	0.98365	Qualifications: college or university degree	EFO_0004784	Neale B	UKBB	European	2017	-0.009528	0.001137	5.369e-17	-	334070	106305	227765	1	-	Neale-B_UKBB_EUR_2017
rs9366651	rs9366651	chr6:26336696	chr6:26336468	G	T	rs7747133	chr6:26293470	chr6:26293242	C	T	1	0.93325	0.98365	Self-reported malabsorption or coeliac disease	-	Neale B	UKBB	European	2017	0.001206	0.0001594	3.848e-14	+	337159	1452	335707	1	-	Neale-B_UKBB_EUR_2017
rs9366651	rs9366651	chr6:26336696	chr6:26336468	G	T	rs7747133	chr6:26293470	chr6:26293242	C	T	1	0.93325	0.98365	Sitting height	EFO_0007118	Neale B	UKBB	European	2017	0.02241	0.001875	6.519e-33	+	336172	0	336172	1	IVNT	Neale-B_UKBB_EUR_2017
rs9366651	rs9366651	chr6:26336696	chr6:26336468	G	T	rs7747133	chr6:26293470	chr6:26293242	C	T	1	0.93325	0.98365	Trunk fat mass	EFO_0005409	Neale B	UKBB	European	2017	0.02854	0.002442	1.583e-31	+	331093	0	331093	1	IVNT	Neale-B_UKBB_EUR_2017
rs9366651	rs9366651	chr6:26336696	chr6:26336468	G	T	rs7747133	chr6:26293470	chr6:26293242	C	T	1	0.93325	0.98365	Trunk fat percentage	NCIT_C139218	Neale B	UKBB	European	2017	0.02408	0.00223	3.465e-27	+	331113	0	331113	1	IVNT	Neale-B_UKBB_EUR_2017
rs9366651	rs9366651	chr6:26336696	chr6:26336468	G	T	rs7747133	chr6:26293470	chr6:26293242	C	T	1	0.93325	0.98365	Trunk fat-free mass	-	Neale B	UKBB	European	2017	0.009856	0.001528	1.128e-10	+	331030	0	331030	1	IVNT	Neale-B_UKBB_EUR_2017
rs9366651	rs9366651	chr6:26336696	chr6:26336468	G	T	rs7747133	chr6:26293470	chr6:26293242	C	T	1	0.93325	0.98365	Trunk predicted mass	-	Neale B	UKBB	European	2017	0.009657	0.001523	2.307e-10	+	330995	0	330995	1	IVNT	Neale-B_UKBB_EUR_2017
rs9366651	rs9366651	chr6:26336696	chr6:26336468	G	T	rs7747133	chr6:26293470	chr6:26293242	C	T	1	0.93325	0.98365	Usual walking pace	NCIT_C126250;NCIT_C126314	Neale B	UKBB	European	2017	-0.008659	0.001482	5.157e-09	-	335349	0	335349	1	IVNT	Neale-B_UKBB_EUR_2017
rs9366651	rs9366651	chr6:26336696	chr6:26336468	G	T	rs7747133	chr6:26293470	chr6:26293242	C	T	1	0.93325	0.98365	Waist circumference	EFO_0004342	Neale B	UKBB	European	2017	0.01423	0.002148	3.475e-11	+	336639	0	336639	1	IVNT	Neale-B_UKBB_EUR_2017
rs9366651	rs9366651	chr6:26336696	chr6:26336468	G	T	rs7747133	chr6:26293470	chr6:26293242	C	T	1	0.93325	0.98365	Weight	EFO_0004338	Neale B	UKBB	European	2017	0.02202	0.002119	2.736e-25	+	336227	0	336227	1	IVNT	Neale-B_UKBB_EUR_2017
rs9366651	rs9366651	chr6:26336696	chr6:26336468	G	T	rs7747133	chr6:26293470	chr6:26293242	C	T	1	0.93325	0.98365	Whole body fat mass	-	Neale B	UKBB	European	2017	0.02399	0.002367	3.812e-24	+	330762	0	330762	1	IVNT	Neale-B_UKBB_EUR_2017
rs9366651	rs9366651	chr6:26336696	chr6:26336468	G	T	rs7747133	chr6:26293470	chr6:26293242	C	T	1	0.93325	0.98365	Whole body fat-free mass	-	Neale B	UKBB	European	2017	0.01139	0.001534	1.138e-13	+	331291	0	331291	1	IVNT	Neale-B_UKBB_EUR_2017
rs9366651	rs9366651	chr6:26336696	chr6:26336468	G	T	rs7747133	chr6:26293470	chr6:26293242	C	T	1	0.93325	0.98365	Whole body water mass	-	Neale B	UKBB	European	2017	0.01112	0.001537	4.624e-13	+	331315	0	331315	1	IVNT	Neale-B_UKBB_EUR_2017
rs9366651	rs9366651	chr6:26336696	chr6:26336468	G	T	rs7450556	chr6:26299900	chr6:26299672	C	T	1	0.93325	0.98365	Mean corpuscular hemoglobin	EFO_0004586	Astle W	27863252	European	2016	0.02458	0.003525	3.079e-12	+	173480	0	173480	2	-	Astle-W_Blood-Cell-Traits_EUR_2016
rs9366651	rs9366651	chr6:26336696	chr6:26336468	G	T	rs7450556	chr6:26299900	chr6:26299672	C	T	1	0.93325	0.98365	Primary sclerosing cholangitis	EFO_0004268	Ji S	27992413	European	2017	0.1714	0.029	1.847e-09	+	14890	2871	12019	3	log OR	Ji-S_PSC_EUR_2017
rs9366651	rs9366651	chr6:26336696	chr6:26336468	G	T	rs7450556	chr6:26299900	chr6:26299672	C	T	1	0.93325	0.98365	Arm fat mass left	-	Neale B	UKBB	European	2017	0.01874	0.002378	3.276e-15	+	331164	0	331164	1	IVNT	Neale-B_UKBB_EUR_2017
rs9366651	rs9366651	chr6:26336696	chr6:26336468	G	T	rs7450556	chr6:26299900	chr6:26299672	C	T	1	0.93325	0.98365	Arm fat mass right	-	Neale B	UKBB	European	2017	0.01822	0.002378	1.799e-14	+	331226	0	331226	1	IVNT	Neale-B_UKBB_EUR_2017
rs9366651	rs9366651	chr6:26336696	chr6:26336468	G	T	rs7450556	chr6:26299900	chr6:26299672	C	T	1	0.93325	0.98365	Arm fat percentage left	NCIT_C139218	Neale B	UKBB	European	2017	0.01232	0.001837	2.014e-11	+	331198	0	331198	1	IVNT	Neale-B_UKBB_EUR_2017
rs9366651	rs9366651	chr6:26336696	chr6:26336468	G	T	rs7450556	chr6:26299900	chr6:26299672	C	T	1	0.93325	0.98365	Arm fat percentage right	NCIT_C139218	Neale B	UKBB	European	2017	0.01178	0.001845	1.721e-10	+	331249	0	331249	1	IVNT	Neale-B_UKBB_EUR_2017
rs9366651	rs9366651	chr6:26336696	chr6:26336468	G	T	rs7450556	chr6:26299900	chr6:26299672	C	T	1	0.93325	0.98365	Arm fat-free mass left	-	Neale B	UKBB	European	2017	0.01009	0.001543	6.078e-11	+	331159	0	331159	1	IVNT	Neale-B_UKBB_EUR_2017
rs9366651	rs9366651	chr6:26336696	chr6:26336468	G	T	rs7450556	chr6:26299900	chr6:26299672	C	T	1	0.93325	0.98365	Arm fat-free mass right	-	Neale B	UKBB	European	2017	0.0106	0.001512	2.414e-12	+	331221	0	331221	1	IVNT	Neale-B_UKBB_EUR_2017
rs9366651	rs9366651	chr6:26336696	chr6:26336468	G	T	rs7450556	chr6:26299900	chr6:26299672	C	T	1	0.93325	0.98365	Arm predicted mass left	-	Neale B	UKBB	European	2017	0.01054	0.001537	7.101e-12	+	331146	0	331146	1	IVNT	Neale-B_UKBB_EUR_2017
rs9366651	rs9366651	chr6:26336696	chr6:26336468	G	T	rs7450556	chr6:26299900	chr6:26299672	C	T	1	0.93325	0.98365	Arm predicted mass right	-	Neale B	UKBB	European	2017	0.009845	0.001507	6.4e-11	+	331216	0	331216	1	IVNT	Neale-B_UKBB_EUR_2017
rs9366651	rs9366651	chr6:26336696	chr6:26336468	G	T	rs7450556	chr6:26299900	chr6:26299672	C	T	1	0.93325	0.98365	Basal metabolic rate	EFO_0007777	Neale B	UKBB	European	2017	0.01332	0.001609	1.258e-16	+	331307	0	331307	1	IVNT	Neale-B_UKBB_EUR_2017
rs9366651	rs9366651	chr6:26336696	chr6:26336468	G	T	rs7450556	chr6:26299900	chr6:26299672	C	T	1	0.93325	0.98365	Body fat percentage	EFO_0007800	Neale B	UKBB	European	2017	0.01704	0.00186	5.314e-20	+	331117	0	331117	1	IVNT	Neale-B_UKBB_EUR_2017
rs9366651	rs9366651	chr6:26336696	chr6:26336468	G	T	rs7450556	chr6:26299900	chr6:26299672	C	T	1	0.93325	0.98365	Comparative height size at age 10	NCIT_C106497;NCIT_C19666	Neale B	UKBB	European	2017	0.01579	0.001656	1.48e-21	+	332021	0	332021	1	IVNT	Neale-B_UKBB_EUR_2017
rs9366651	rs9366651	chr6:26336696	chr6:26336468	G	T	rs7450556	chr6:26299900	chr6:26299672	C	T	1	0.93325	0.98365	Disorders of mineral metabolism	-	Neale B	UKBB	European	2017	0.0008446	8.273e-05	1.806e-24	+	337199	390	336809	1	-	Neale-B_UKBB_EUR_2017
rs9366651	rs9366651	chr6:26336696	chr6:26336468	G	T	rs7450556	chr6:26299900	chr6:26299672	C	T	1	0.93325	0.98365	Height	EFO_0004339	Neale B	UKBB	European	2017	0.02504	0.001724	8.141e-48	+	336474	0	336474	1	IVNT	Neale-B_UKBB_EUR_2017
rs9366651	rs9366651	chr6:26336696	chr6:26336468	G	T	rs7450556	chr6:26299900	chr6:26299672	C	T	1	0.93325	0.98365	Hip circumference	EFO_0005093	Neale B	UKBB	European	2017	0.023	0.002403	1.023e-21	+	336601	0	336601	1	IVNT	Neale-B_UKBB_EUR_2017
rs9366651	rs9366651	chr6:26336696	chr6:26336468	G	T	rs7450556	chr6:26299900	chr6:26299672	C	T	1	0.93325	0.98365	Leg fat mass left	-	Neale B	UKBB	European	2017	0.01536	0.001918	1.186e-15	+	331275	0	331275	1	IVNT	Neale-B_UKBB_EUR_2017
rs9366651	rs9366651	chr6:26336696	chr6:26336468	G	T	rs7450556	chr6:26299900	chr6:26299672	C	T	1	0.93325	0.98365	Leg fat mass right	-	Neale B	UKBB	European	2017	0.01549	0.00194	1.429e-15	+	331293	0	331293	1	IVNT	Neale-B_UKBB_EUR_2017
rs9366651	rs9366651	chr6:26336696	chr6:26336468	G	T	rs7450556	chr6:26299900	chr6:26299672	C	T	1	0.93325	0.98365	Leg fat percentage left	NCIT_C139218	Neale B	UKBB	European	2017	0.009489	0.001517	4.019e-10	+	331278	0	331278	1	IVNT	Neale-B_UKBB_EUR_2017
rs9366651	rs9366651	chr6:26336696	chr6:26336468	G	T	rs7450556	chr6:26299900	chr6:26299672	C	T	1	0.93325	0.98365	Leg fat percentage right	NCIT_C139218	Neale B	UKBB	European	2017	0.009796	0.001537	1.843e-10	+	331296	0	331296	1	IVNT	Neale-B_UKBB_EUR_2017
rs9366651	rs9366651	chr6:26336696	chr6:26336468	G	T	rs7450556	chr6:26299900	chr6:26299672	C	T	1	0.93325	0.98365	Leg fat-free mass left	-	Neale B	UKBB	European	2017	0.01339	0.001598	5.432e-17	+	331258	0	331258	1	IVNT	Neale-B_UKBB_EUR_2017
rs9366651	rs9366651	chr6:26336696	chr6:26336468	G	T	rs7450556	chr6:26299900	chr6:26299672	C	T	1	0.93325	0.98365	Leg fat-free mass right	-	Neale B	UKBB	European	2017	0.01259	0.001597	3.207e-15	+	331285	0	331285	1	IVNT	Neale-B_UKBB_EUR_2017
rs9366651	rs9366651	chr6:26336696	chr6:26336468	G	T	rs7450556	chr6:26299900	chr6:26299672	C	T	1	0.93325	0.98365	Leg predicted mass left	-	Neale B	UKBB	European	2017	0.01323	0.001587	7.833e-17	+	331253	0	331253	1	IVNT	Neale-B_UKBB_EUR_2017
rs9366651	rs9366651	chr6:26336696	chr6:26336468	G	T	rs7450556	chr6:26299900	chr6:26299672	C	T	1	0.93325	0.98365	Leg predicted mass right	-	Neale B	UKBB	European	2017	0.01249	0.001587	3.561e-15	+	331285	0	331285	1	IVNT	Neale-B_UKBB_EUR_2017
rs9366651	rs9366651	chr6:26336696	chr6:26336468	G	T	rs7450556	chr6:26299900	chr6:26299672	C	T	1	0.93325	0.98365	Mouth or teeth dental problems: dentures	NCIT_C99885;NCIT_C102044	Neale B	UKBB	European	2017	0.008357	0.0009118	4.959e-20	+	336138	56894	279244	1	-	Neale-B_UKBB_EUR_2017
rs9366651	rs9366651	chr6:26336696	chr6:26336468	G	T	rs7450556	chr6:26299900	chr6:26299672	C	T	1	0.93325	0.98365	Pack years adult smoking as proportion of life span exposed to smoking	EFO_0004318	Neale B	UKBB	European	2017	0.02701	0.004376	6.727e-10	+	101726	0	101726	1	IVNT	Neale-B_UKBB_EUR_2017
rs9366651	rs9366651	chr6:26336696	chr6:26336468	G	T	rs7450556	chr6:26299900	chr6:26299672	C	T	1	0.93325	0.98365	Pack years of smoking preview only	EFO_0004318;EFO_0006526	Neale B	UKBB	European	2017	0.02795	0.004361	1.473e-10	+	101726	0	101726	1	IVNT	Neale-B_UKBB_EUR_2017
rs9366651	rs9366651	chr6:26336696	chr6:26336468	G	T	rs7450556	chr6:26299900	chr6:26299672	C	T	1	0.93325	0.98365	Qualifications: A levels or as levels or equivalent	EFO_0004784	Neale B	UKBB	European	2017	-0.007657	0.00109	2.174e-12	-	334070	91710	242360	1	-	Neale-B_UKBB_EUR_2017
rs9366651	rs9366651	chr6:26336696	chr6:26336468	G	T	rs7450556	chr6:26299900	chr6:26299672	C	T	1	0.93325	0.98365	Qualifications: college or university degree	EFO_0004784	Neale B	UKBB	European	2017	-0.009465	0.001137	8.719e-17	-	334070	106305	227765	1	-	Neale-B_UKBB_EUR_2017
rs9366651	rs9366651	chr6:26336696	chr6:26336468	G	T	rs7450556	chr6:26299900	chr6:26299672	C	T	1	0.93325	0.98365	Self-reported malabsorption or coeliac disease	-	Neale B	UKBB	European	2017	0.001206	0.0001594	3.847e-14	+	337159	1452	335707	1	-	Neale-B_UKBB_EUR_2017
rs9366651	rs9366651	chr6:26336696	chr6:26336468	G	T	rs7450556	chr6:26299900	chr6:26299672	C	T	1	0.93325	0.98365	Sitting height	EFO_0007118	Neale B	UKBB	European	2017	0.02245	0.001875	4.907e-33	+	336172	0	336172	1	IVNT	Neale-B_UKBB_EUR_2017
rs9366651	rs9366651	chr6:26336696	chr6:26336468	G	T	rs7450556	chr6:26299900	chr6:26299672	C	T	1	0.93325	0.98365	Trunk fat mass	EFO_0005409	Neale B	UKBB	European	2017	0.02852	0.002443	1.711e-31	+	331093	0	331093	1	IVNT	Neale-B_UKBB_EUR_2017
rs9366651	rs9366651	chr6:26336696	chr6:26336468	G	T	rs7450556	chr6:26299900	chr6:26299672	C	T	1	0.93325	0.98365	Trunk fat percentage	NCIT_C139218	Neale B	UKBB	European	2017	0.02408	0.00223	3.622e-27	+	331113	0	331113	1	IVNT	Neale-B_UKBB_EUR_2017
rs9366651	rs9366651	chr6:26336696	chr6:26336468	G	T	rs7450556	chr6:26299900	chr6:26299672	C	T	1	0.93325	0.98365	Trunk fat-free mass	-	Neale B	UKBB	European	2017	0.009843	0.001529	1.201e-10	+	331030	0	331030	1	IVNT	Neale-B_UKBB_EUR_2017
rs9366651	rs9366651	chr6:26336696	chr6:26336468	G	T	rs7450556	chr6:26299900	chr6:26299672	C	T	1	0.93325	0.98365	Trunk predicted mass	-	Neale B	UKBB	European	2017	0.009644	0.001524	2.454e-10	+	330995	0	330995	1	IVNT	Neale-B_UKBB_EUR_2017
rs9366651	rs9366651	chr6:26336696	chr6:26336468	G	T	rs7450556	chr6:26299900	chr6:26299672	C	T	1	0.93325	0.98365	Usual walking pace	NCIT_C126250;NCIT_C126314	Neale B	UKBB	European	2017	-0.008686	0.001482	4.653e-09	-	335349	0	335349	1	IVNT	Neale-B_UKBB_EUR_2017
rs9366651	rs9366651	chr6:26336696	chr6:26336468	G	T	rs7450556	chr6:26299900	chr6:26299672	C	T	1	0.93325	0.98365	Waist circumference	EFO_0004342	Neale B	UKBB	European	2017	0.01415	0.002149	4.539e-11	+	336639	0	336639	1	IVNT	Neale-B_UKBB_EUR_2017
rs9366651	rs9366651	chr6:26336696	chr6:26336468	G	T	rs7450556	chr6:26299900	chr6:26299672	C	T	1	0.93325	0.98365	Weight	EFO_0004338	Neale B	UKBB	European	2017	0.022	0.00212	3.13e-25	+	336227	0	336227	1	IVNT	Neale-B_UKBB_EUR_2017
rs9366651	rs9366651	chr6:26336696	chr6:26336468	G	T	rs7450556	chr6:26299900	chr6:26299672	C	T	1	0.93325	0.98365	Whole body fat mass	-	Neale B	UKBB	European	2017	0.02398	0.002367	4.21e-24	+	330762	0	330762	1	IVNT	Neale-B_UKBB_EUR_2017
rs9366651	rs9366651	chr6:26336696	chr6:26336468	G	T	rs7450556	chr6:26299900	chr6:26299672	C	T	1	0.93325	0.98365	Whole body fat-free mass	-	Neale B	UKBB	European	2017	0.01137	0.001535	1.271e-13	+	331291	0	331291	1	IVNT	Neale-B_UKBB_EUR_2017
rs9366651	rs9366651	chr6:26336696	chr6:26336468	G	T	rs7450556	chr6:26299900	chr6:26299672	C	T	1	0.93325	0.98365	Whole body water mass	-	Neale B	UKBB	European	2017	0.0111	0.001537	5.134e-13	+	331315	0	331315	1	IVNT	Neale-B_UKBB_EUR_2017
rs9366651	rs9366651	chr6:26336696	chr6:26336468	G	T	rs9393690	chr6:26271713	chr6:26271485	A	T	1	0.92932	0.97961	Mean corpuscular hemoglobin	EFO_0004586	Astle W	27863252	European	2016	0.02339	0.003521	3.067e-11	+	173480	0	173480	2	-	Astle-W_Blood-Cell-Traits_EUR_2016
rs9366651	rs9366651	chr6:26336696	chr6:26336468	G	T	rs9393690	chr6:26271713	chr6:26271485	A	T	1	0.92932	0.97961	Height	EFO_0004339	GIANT	20881960	European	2010	NA	NA	8.434e-09	NA	133826	0	133826	46	Z-score	GIANT_Height_EUR_2010
rs9366651	rs9366651	chr6:26336696	chr6:26336468	G	T	rs9393690	chr6:26271713	chr6:26271485	A	T	1	0.92932	0.97961	Height	EFO_0004339	GIANT	23754948	European	2013	0.02593	0.004165	4.766e-10	+	133665	0	133665	46	Z-score	GIANT_Height_EUR_2013
rs9366651	rs9366651	chr6:26336696	chr6:26336468	G	T	rs9393690	chr6:26271713	chr6:26271485	A	T	1	0.92932	0.97961	Height	EFO_0004339	GIANT	25282103	European	2014	0.038	0.0029	9.9e-38	+	253201	0	253201	79	Z-score	GIANT_Height_EUR_2014
rs9366651	rs9366651	chr6:26336696	chr6:26336468	G	T	rs9393690	chr6:26271713	chr6:26271485	A	T	1	0.92932	0.97961	Hip circumference adjusted for BMI	EFO_0005093	GIANT	25673412	Mixed	2015	0.028	0.0045	1.6e-10	+	143796	0	143796	109	IVNT	GIANT_HipadjBMI_Mixed_2015
rs9366651	rs9366651	chr6:26336696	chr6:26336468	G	T	rs9393690	chr6:26271713	chr6:26271485	A	T	1	0.92932	0.97961	Waist circumference adjusted for BMI	EFO_0004342	GIANT	25673412	Mixed	2015	0.023	0.0041	2e-08	+	153458	0	153458	109	IVNT	GIANT_WCadjBMI_Mixed_2015
rs9366651	rs9366651	chr6:26336696	chr6:26336468	G	T	rs9393690	chr6:26271713	chr6:26271485	A	T	1	0.92932	0.97961	Height	EFO_0004339	GIANT	20881960	European	2010	NA	NA	8.434e-09	NA	133653	-	-	-	-	GRASP
rs9366651	rs9366651	chr6:26336696	chr6:26336468	G	T	rs9393690	chr6:26271713	chr6:26271485	A	T	1	0.92932	0.97961	Primary sclerosing cholangitis	EFO_0004268	Ji S	27992413	European	2017	0.1731	0.029	1.362e-09	+	14890	2871	12019	3	log OR	Ji-S_PSC_EUR_2017
rs9366651	rs9366651	chr6:26336696	chr6:26336468	G	T	rs9393690	chr6:26271713	chr6:26271485	A	T	1	0.92932	0.97961	Arm fat mass left	-	Neale B	UKBB	European	2017	0.01859	0.002378	5.42e-15	+	331164	0	331164	1	IVNT	Neale-B_UKBB_EUR_2017
rs9366651	rs9366651	chr6:26336696	chr6:26336468	G	T	rs9393690	chr6:26271713	chr6:26271485	A	T	1	0.92932	0.97961	Arm fat mass right	-	Neale B	UKBB	European	2017	0.01809	0.002378	2.788e-14	+	331226	0	331226	1	IVNT	Neale-B_UKBB_EUR_2017
rs9366651	rs9366651	chr6:26336696	chr6:26336468	G	T	rs9393690	chr6:26271713	chr6:26271485	A	T	1	0.92932	0.97961	Arm fat percentage left	NCIT_C139218	Neale B	UKBB	European	2017	0.01223	0.001837	2.821e-11	+	331198	0	331198	1	IVNT	Neale-B_UKBB_EUR_2017
rs9366651	rs9366651	chr6:26336696	chr6:26336468	G	T	rs9393690	chr6:26271713	chr6:26271485	A	T	1	0.92932	0.97961	Arm fat percentage right	NCIT_C139218	Neale B	UKBB	European	2017	0.01166	0.001845	2.602e-10	+	331249	0	331249	1	IVNT	Neale-B_UKBB_EUR_2017
rs9366651	rs9366651	chr6:26336696	chr6:26336468	G	T	rs9393690	chr6:26271713	chr6:26271485	A	T	1	0.92932	0.97961	Arm fat-free mass left	-	Neale B	UKBB	European	2017	0.009973	0.001543	1.02e-10	+	331159	0	331159	1	IVNT	Neale-B_UKBB_EUR_2017
rs9366651	rs9366651	chr6:26336696	chr6:26336468	G	T	rs9393690	chr6:26271713	chr6:26271485	A	T	1	0.92932	0.97961	Arm fat-free mass right	-	Neale B	UKBB	European	2017	0.01057	0.001512	2.794e-12	+	331221	0	331221	1	IVNT	Neale-B_UKBB_EUR_2017
rs9366651	rs9366651	chr6:26336696	chr6:26336468	G	T	rs9393690	chr6:26271713	chr6:26271485	A	T	1	0.92932	0.97961	Arm predicted mass left	-	Neale B	UKBB	European	2017	0.01043	0.001537	1.162e-11	+	331146	0	331146	1	IVNT	Neale-B_UKBB_EUR_2017
rs9366651	rs9366651	chr6:26336696	chr6:26336468	G	T	rs9393690	chr6:26271713	chr6:26271485	A	T	1	0.92932	0.97961	Arm predicted mass right	-	Neale B	UKBB	European	2017	0.009802	0.001507	7.742e-11	+	331216	0	331216	1	IVNT	Neale-B_UKBB_EUR_2017
rs9366651	rs9366651	chr6:26336696	chr6:26336468	G	T	rs9393690	chr6:26271713	chr6:26271485	A	T	1	0.92932	0.97961	Basal metabolic rate	EFO_0007777	Neale B	UKBB	European	2017	0.0132	0.001609	2.327e-16	+	331307	0	331307	1	IVNT	Neale-B_UKBB_EUR_2017
rs9366651	rs9366651	chr6:26336696	chr6:26336468	G	T	rs9393690	chr6:26271713	chr6:26271485	A	T	1	0.92932	0.97961	Body fat percentage	EFO_0007800	Neale B	UKBB	European	2017	0.01697	0.00186	7.457e-20	+	331117	0	331117	1	IVNT	Neale-B_UKBB_EUR_2017
rs9366651	rs9366651	chr6:26336696	chr6:26336468	G	T	rs9393690	chr6:26271713	chr6:26271485	A	T	1	0.92932	0.97961	Comparative height size at age 10	NCIT_C106497;NCIT_C19666	Neale B	UKBB	European	2017	0.01577	0.001656	1.731e-21	+	332021	0	332021	1	IVNT	Neale-B_UKBB_EUR_2017
rs9366651	rs9366651	chr6:26336696	chr6:26336468	G	T	rs9393690	chr6:26271713	chr6:26271485	A	T	1	0.92932	0.97961	Disorders of mineral metabolism	-	Neale B	UKBB	European	2017	0.0008435	8.272e-05	2.053e-24	+	337199	390	336809	1	-	Neale-B_UKBB_EUR_2017
rs9366651	rs9366651	chr6:26336696	chr6:26336468	G	T	rs9393690	chr6:26271713	chr6:26271485	A	T	1	0.92932	0.97961	Height	EFO_0004339	Neale B	UKBB	European	2017	0.02484	0.001723	4.5e-47	+	336474	0	336474	1	IVNT	Neale-B_UKBB_EUR_2017
rs9366651	rs9366651	chr6:26336696	chr6:26336468	G	T	rs9393690	chr6:26271713	chr6:26271485	A	T	1	0.92932	0.97961	Hip circumference	EFO_0005093	Neale B	UKBB	European	2017	0.02288	0.002402	1.71e-21	+	336601	0	336601	1	IVNT	Neale-B_UKBB_EUR_2017
rs9366651	rs9366651	chr6:26336696	chr6:26336468	G	T	rs9393690	chr6:26271713	chr6:26271485	A	T	1	0.92932	0.97961	Leg fat mass left	-	Neale B	UKBB	European	2017	0.01527	0.001918	1.709e-15	+	331275	0	331275	1	IVNT	Neale-B_UKBB_EUR_2017
rs9366651	rs9366651	chr6:26336696	chr6:26336468	G	T	rs9393690	chr6:26271713	chr6:26271485	A	T	1	0.92932	0.97961	Leg fat mass right	-	Neale B	UKBB	European	2017	0.01539	0.00194	2.117e-15	+	331293	0	331293	1	IVNT	Neale-B_UKBB_EUR_2017
rs9366651	rs9366651	chr6:26336696	chr6:26336468	G	T	rs9393690	chr6:26271713	chr6:26271485	A	T	1	0.92932	0.97961	Leg fat percentage left	NCIT_C139218	Neale B	UKBB	European	2017	0.009459	0.001517	4.568e-10	+	331278	0	331278	1	IVNT	Neale-B_UKBB_EUR_2017
rs9366651	rs9366651	chr6:26336696	chr6:26336468	G	T	rs9393690	chr6:26271713	chr6:26271485	A	T	1	0.92932	0.97961	Leg fat percentage right	NCIT_C139218	Neale B	UKBB	European	2017	0.009739	0.001537	2.345e-10	+	331296	0	331296	1	IVNT	Neale-B_UKBB_EUR_2017
rs9366651	rs9366651	chr6:26336696	chr6:26336468	G	T	rs9393690	chr6:26271713	chr6:26271485	A	T	1	0.92932	0.97961	Leg fat-free mass left	-	Neale B	UKBB	European	2017	0.01329	0.001598	8.868e-17	+	331258	0	331258	1	IVNT	Neale-B_UKBB_EUR_2017
rs9366651	rs9366651	chr6:26336696	chr6:26336468	G	T	rs9393690	chr6:26271713	chr6:26271485	A	T	1	0.92932	0.97961	Leg fat-free mass right	-	Neale B	UKBB	European	2017	0.01251	0.001597	4.911e-15	+	331285	0	331285	1	IVNT	Neale-B_UKBB_EUR_2017
rs9366651	rs9366651	chr6:26336696	chr6:26336468	G	T	rs9393690	chr6:26271713	chr6:26271485	A	T	1	0.92932	0.97961	Leg predicted mass left	-	Neale B	UKBB	European	2017	0.01313	0.001587	1.318e-16	+	331253	0	331253	1	IVNT	Neale-B_UKBB_EUR_2017
rs9366651	rs9366651	chr6:26336696	chr6:26336468	G	T	rs9393690	chr6:26271713	chr6:26271485	A	T	1	0.92932	0.97961	Leg predicted mass right	-	Neale B	UKBB	European	2017	0.01241	0.001587	5.398e-15	+	331285	0	331285	1	IVNT	Neale-B_UKBB_EUR_2017
rs9366651	rs9366651	chr6:26336696	chr6:26336468	G	T	rs9393690	chr6:26271713	chr6:26271485	A	T	1	0.92932	0.97961	Mouth or teeth dental problems: dentures	NCIT_C99885;NCIT_C102044	Neale B	UKBB	European	2017	0.008314	0.0009118	7.638e-20	+	336138	56894	279244	1	-	Neale-B_UKBB_EUR_2017
rs9366651	rs9366651	chr6:26336696	chr6:26336468	G	T	rs9393690	chr6:26271713	chr6:26271485	A	T	1	0.92932	0.97961	Pack years adult smoking as proportion of life span exposed to smoking	EFO_0004318	Neale B	UKBB	European	2017	0.02715	0.004377	5.551e-10	+	101726	0	101726	1	IVNT	Neale-B_UKBB_EUR_2017
rs9366651	rs9366651	chr6:26336696	chr6:26336468	G	T	rs9393690	chr6:26271713	chr6:26271485	A	T	1	0.92932	0.97961	Pack years of smoking preview only	EFO_0004318;EFO_0006526	Neale B	UKBB	European	2017	0.02818	0.004362	1.044e-10	+	101726	0	101726	1	IVNT	Neale-B_UKBB_EUR_2017
rs9366651	rs9366651	chr6:26336696	chr6:26336468	G	T	rs9393690	chr6:26271713	chr6:26271485	A	T	1	0.92932	0.97961	Qualifications: A levels or as levels or equivalent	EFO_0004784	Neale B	UKBB	European	2017	-0.007566	0.00109	3.935e-12	-	334070	91710	242360	1	-	Neale-B_UKBB_EUR_2017
rs9366651	rs9366651	chr6:26336696	chr6:26336468	G	T	rs9393690	chr6:26271713	chr6:26271485	A	T	1	0.92932	0.97961	Qualifications: college or university degree	EFO_0004784	Neale B	UKBB	European	2017	-0.009476	0.001137	7.989e-17	-	334070	106305	227765	1	-	Neale-B_UKBB_EUR_2017
rs9366651	rs9366651	chr6:26336696	chr6:26336468	G	T	rs9393690	chr6:26271713	chr6:26271485	A	T	1	0.92932	0.97961	Self-reported malabsorption or coeliac disease	-	Neale B	UKBB	European	2017	0.00121	0.0001594	3.205e-14	+	337159	1452	335707	1	-	Neale-B_UKBB_EUR_2017
rs9366651	rs9366651	chr6:26336696	chr6:26336468	G	T	rs9393690	chr6:26271713	chr6:26271485	A	T	1	0.92932	0.97961	Sitting height	EFO_0007118	Neale B	UKBB	European	2017	0.02221	0.001875	2.373e-32	+	336172	0	336172	1	IVNT	Neale-B_UKBB_EUR_2017
rs9366651	rs9366651	chr6:26336696	chr6:26336468	G	T	rs9393690	chr6:26271713	chr6:26271485	A	T	1	0.92932	0.97961	Trunk fat mass	EFO_0005409	Neale B	UKBB	European	2017	0.02842	0.002443	2.753e-31	+	331093	0	331093	1	IVNT	Neale-B_UKBB_EUR_2017
rs9366651	rs9366651	chr6:26336696	chr6:26336468	G	T	rs9393690	chr6:26271713	chr6:26271485	A	T	1	0.92932	0.97961	Trunk fat percentage	NCIT_C139218	Neale B	UKBB	European	2017	0.024	0.00223	5.158e-27	+	331113	0	331113	1	IVNT	Neale-B_UKBB_EUR_2017
rs9366651	rs9366651	chr6:26336696	chr6:26336468	G	T	rs9393690	chr6:26271713	chr6:26271485	A	T	1	0.92932	0.97961	Trunk fat-free mass	-	Neale B	UKBB	European	2017	0.009745	0.001528	1.827e-10	+	331030	0	331030	1	IVNT	Neale-B_UKBB_EUR_2017
rs9366651	rs9366651	chr6:26336696	chr6:26336468	G	T	rs9393690	chr6:26271713	chr6:26271485	A	T	1	0.92932	0.97961	Trunk predicted mass	-	Neale B	UKBB	European	2017	0.009546	0.001524	3.719e-10	+	330995	0	330995	1	IVNT	Neale-B_UKBB_EUR_2017
rs9366651	rs9366651	chr6:26336696	chr6:26336468	G	T	rs9393690	chr6:26271713	chr6:26271485	A	T	1	0.92932	0.97961	Usual walking pace	NCIT_C126250;NCIT_C126314	Neale B	UKBB	European	2017	-0.008577	0.001482	7.206e-09	-	335349	0	335349	1	IVNT	Neale-B_UKBB_EUR_2017
rs9366651	rs9366651	chr6:26336696	chr6:26336468	G	T	rs9393690	chr6:26271713	chr6:26271485	A	T	1	0.92932	0.97961	Waist circumference	EFO_0004342	Neale B	UKBB	European	2017	0.01416	0.002149	4.461e-11	+	336639	0	336639	1	IVNT	Neale-B_UKBB_EUR_2017
rs9366651	rs9366651	chr6:26336696	chr6:26336468	G	T	rs9393690	chr6:26271713	chr6:26271485	A	T	1	0.92932	0.97961	Weight	EFO_0004338	Neale B	UKBB	European	2017	0.02187	0.00212	5.83e-25	+	336227	0	336227	1	IVNT	Neale-B_UKBB_EUR_2017
rs9366651	rs9366651	chr6:26336696	chr6:26336468	G	T	rs9393690	chr6:26271713	chr6:26271485	A	T	1	0.92932	0.97961	Whole body fat mass	-	Neale B	UKBB	European	2017	0.02386	0.002367	6.895e-24	+	330762	0	330762	1	IVNT	Neale-B_UKBB_EUR_2017
rs9366651	rs9366651	chr6:26336696	chr6:26336468	G	T	rs9393690	chr6:26271713	chr6:26271485	A	T	1	0.92932	0.97961	Whole body fat-free mass	-	Neale B	UKBB	European	2017	0.01127	0.001534	2.026e-13	+	331291	0	331291	1	IVNT	Neale-B_UKBB_EUR_2017
rs9366651	rs9366651	chr6:26336696	chr6:26336468	G	T	rs9393690	chr6:26271713	chr6:26271485	A	T	1	0.92932	0.97961	Whole body water mass	-	Neale B	UKBB	European	2017	0.011	0.001537	8.179e-13	+	331315	0	331315	1	IVNT	Neale-B_UKBB_EUR_2017
rs9366651	rs9366651	chr6:26336696	chr6:26336468	G	T	rs11314612	chr6:26264588	chr6:26264360	CA	C	1	0.92185	0.98354	Mean corpuscular hemoglobin	EFO_0004586	Astle W	27863252	European	2016	0.02357	0.003538	2.698e-11	+	173480	0	173480	2	-	Astle-W_Blood-Cell-Traits_EUR_2016
rs9366651	rs9366651	chr6:26336696	chr6:26336468	G	T	rs11314612	chr6:26264588	chr6:26264360	CA	C	1	0.92185	0.98354	Primary sclerosing cholangitis	EFO_0004268	Ji S	27992413	European	2017	0.1697	0.029	2.944e-09	+	14890	2871	12019	3	log OR	Ji-S_PSC_EUR_2017
rs9366651	rs9366651	chr6:26336696	chr6:26336468	G	T	rs6908328	chr6:26292855	chr6:26292627	C	A	1	0.91807	0.98351	Mean corpuscular hemoglobin	EFO_0004586	Astle W	27863252	European	2016	0.02435	0.003523	4.78e-12	+	173480	0	173480	2	-	Astle-W_Blood-Cell-Traits_EUR_2016
rs9366651	rs9366651	chr6:26336696	chr6:26336468	G	T	rs6908328	chr6:26292855	chr6:26292627	C	A	1	0.91807	0.98351	Height	EFO_0004339	GIANT	20881960	European	2010	NA	NA	4.949e-11	NA	133840	0	133840	46	Z-score	GIANT_Height_EUR_2010
rs9366651	rs9366651	chr6:26336696	chr6:26336468	G	T	rs6908328	chr6:26292855	chr6:26292627	C	A	1	0.91807	0.98351	Height	EFO_0004339	GIANT	23754948	European	2013	0.02883	0.004125	2.778e-12	+	133679	0	133679	46	Z-score	GIANT_Height_EUR_2013
rs9366651	rs9366651	chr6:26336696	chr6:26336468	G	T	rs6908328	chr6:26292855	chr6:26292627	C	A	1	0.91807	0.98351	Height	EFO_0004339	GIANT	25282103	European	2014	0.037	0.0029	1.2e-37	+	253211	0	253211	79	Z-score	GIANT_Height_EUR_2014
rs9366651	rs9366651	chr6:26336696	chr6:26336468	G	T	rs6908328	chr6:26292855	chr6:26292627	C	A	1	0.91807	0.98351	Hip circumference adjusted for BMI	EFO_0005093	GIANT	25673412	Mixed	2015	0.027	0.0045	7.9e-10	+	143805	0	143805	109	IVNT	GIANT_HipadjBMI_Mixed_2015
rs9366651	rs9366651	chr6:26336696	chr6:26336468	G	T	rs6908328	chr6:26292855	chr6:26292627	C	A	1	0.91807	0.98351	Height	EFO_0004339	GIANT	20881960	European	2010	NA	NA	4.949e-11	NA	133653	-	-	-	-	GRASP
rs9366651	rs9366651	chr6:26336696	chr6:26336468	G	T	rs6908328	chr6:26292855	chr6:26292627	C	A	1	0.91807	0.98351	Primary sclerosing cholangitis	EFO_0004268	Ji S	27992413	European	2017	0.1756	0.029	7.413e-10	+	14890	2871	12019	3	log OR	Ji-S_PSC_EUR_2017
rs9366651	rs9366651	chr6:26336696	chr6:26336468	G	T	rs6908328	chr6:26292855	chr6:26292627	C	A	1	0.91807	0.98351	Arm fat mass left	-	Neale B	UKBB	European	2017	0.01886	0.002382	2.379e-15	+	331164	0	331164	1	IVNT	Neale-B_UKBB_EUR_2017
rs9366651	rs9366651	chr6:26336696	chr6:26336468	G	T	rs6908328	chr6:26292855	chr6:26292627	C	A	1	0.91807	0.98351	Arm fat mass right	-	Neale B	UKBB	European	2017	0.01842	0.002381	1.044e-14	+	331226	0	331226	1	IVNT	Neale-B_UKBB_EUR_2017
rs9366651	rs9366651	chr6:26336696	chr6:26336468	G	T	rs6908328	chr6:26292855	chr6:26292627	C	A	1	0.91807	0.98351	Arm fat percentage left	NCIT_C139218	Neale B	UKBB	European	2017	0.01244	0.00184	1.357e-11	+	331198	0	331198	1	IVNT	Neale-B_UKBB_EUR_2017
rs9366651	rs9366651	chr6:26336696	chr6:26336468	G	T	rs6908328	chr6:26292855	chr6:26292627	C	A	1	0.91807	0.98351	Arm fat percentage right	NCIT_C139218	Neale B	UKBB	European	2017	0.0119	0.001848	1.197e-10	+	331249	0	331249	1	IVNT	Neale-B_UKBB_EUR_2017
rs9366651	rs9366651	chr6:26336696	chr6:26336468	G	T	rs6908328	chr6:26292855	chr6:26292627	C	A	1	0.91807	0.98351	Arm fat-free mass left	-	Neale B	UKBB	European	2017	0.01026	0.001545	3.208e-11	+	331159	0	331159	1	IVNT	Neale-B_UKBB_EUR_2017
rs9366651	rs9366651	chr6:26336696	chr6:26336468	G	T	rs6908328	chr6:26292855	chr6:26292627	C	A	1	0.91807	0.98351	Arm fat-free mass right	-	Neale B	UKBB	European	2017	0.01086	0.001514	7.626e-13	+	331221	0	331221	1	IVNT	Neale-B_UKBB_EUR_2017
rs9366651	rs9366651	chr6:26336696	chr6:26336468	G	T	rs6908328	chr6:26292855	chr6:26292627	C	A	1	0.91807	0.98351	Arm predicted mass left	-	Neale B	UKBB	European	2017	0.01074	0.001539	2.977e-12	+	331146	0	331146	1	IVNT	Neale-B_UKBB_EUR_2017
rs9366651	rs9366651	chr6:26336696	chr6:26336468	G	T	rs6908328	chr6:26292855	chr6:26292627	C	A	1	0.91807	0.98351	Arm predicted mass right	-	Neale B	UKBB	European	2017	0.0101	0.001509	2.157e-11	+	331216	0	331216	1	IVNT	Neale-B_UKBB_EUR_2017
rs9366651	rs9366651	chr6:26336696	chr6:26336468	G	T	rs6908328	chr6:26292855	chr6:26292627	C	A	1	0.91807	0.98351	Basal metabolic rate	EFO_0007777	Neale B	UKBB	European	2017	0.0135	0.001611	5.29e-17	+	331307	0	331307	1	IVNT	Neale-B_UKBB_EUR_2017
rs9366651	rs9366651	chr6:26336696	chr6:26336468	G	T	rs6908328	chr6:26292855	chr6:26292627	C	A	1	0.91807	0.98351	Body fat percentage	EFO_0007800	Neale B	UKBB	European	2017	0.01718	0.001863	2.988e-20	+	331117	0	331117	1	IVNT	Neale-B_UKBB_EUR_2017
rs9366651	rs9366651	chr6:26336696	chr6:26336468	G	T	rs6908328	chr6:26292855	chr6:26292627	C	A	1	0.91807	0.98351	Comparative height size at age 10	NCIT_C106497;NCIT_C19666	Neale B	UKBB	European	2017	0.01583	0.001659	1.371e-21	+	332021	0	332021	1	IVNT	Neale-B_UKBB_EUR_2017
rs9366651	rs9366651	chr6:26336696	chr6:26336468	G	T	rs6908328	chr6:26292855	chr6:26292627	C	A	1	0.91807	0.98351	Disorders of mineral metabolism	-	Neale B	UKBB	European	2017	0.0008468	8.286e-05	1.633e-24	+	337199	390	336809	1	-	Neale-B_UKBB_EUR_2017
rs9366651	rs9366651	chr6:26336696	chr6:26336468	G	T	rs6908328	chr6:26292855	chr6:26292627	C	A	1	0.91807	0.98351	Height	EFO_0004339	Neale B	UKBB	European	2017	0.02511	0.001726	6.615e-48	+	336474	0	336474	1	IVNT	Neale-B_UKBB_EUR_2017
rs9366651	rs9366651	chr6:26336696	chr6:26336468	G	T	rs6908328	chr6:26292855	chr6:26292627	C	A	1	0.91807	0.98351	Hip circumference	EFO_0005093	Neale B	UKBB	European	2017	0.02319	0.002406	5.502e-22	+	336601	0	336601	1	IVNT	Neale-B_UKBB_EUR_2017
rs9366651	rs9366651	chr6:26336696	chr6:26336468	G	T	rs6908328	chr6:26292855	chr6:26292627	C	A	1	0.91807	0.98351	Leg fat mass left	-	Neale B	UKBB	European	2017	0.01549	0.001921	7.294e-16	+	331275	0	331275	1	IVNT	Neale-B_UKBB_EUR_2017
rs9366651	rs9366651	chr6:26336696	chr6:26336468	G	T	rs6908328	chr6:26292855	chr6:26292627	C	A	1	0.91807	0.98351	Leg fat mass right	-	Neale B	UKBB	European	2017	0.01561	0.001943	9.338e-16	+	331293	0	331293	1	IVNT	Neale-B_UKBB_EUR_2017
rs9366651	rs9366651	chr6:26336696	chr6:26336468	G	T	rs6908328	chr6:26292855	chr6:26292627	C	A	1	0.91807	0.98351	Leg fat percentage left	NCIT_C139218	Neale B	UKBB	European	2017	0.009631	0.00152	2.343e-10	+	331278	0	331278	1	IVNT	Neale-B_UKBB_EUR_2017
rs9366651	rs9366651	chr6:26336696	chr6:26336468	G	T	rs6908328	chr6:26292855	chr6:26292627	C	A	1	0.91807	0.98351	Leg fat percentage right	NCIT_C139218	Neale B	UKBB	European	2017	0.009922	0.001539	1.15e-10	+	331296	0	331296	1	IVNT	Neale-B_UKBB_EUR_2017
rs9366651	rs9366651	chr6:26336696	chr6:26336468	G	T	rs6908328	chr6:26292855	chr6:26292627	C	A	1	0.91807	0.98351	Leg fat-free mass left	-	Neale B	UKBB	European	2017	0.0136	0.0016	1.922e-17	+	331258	0	331258	1	IVNT	Neale-B_UKBB_EUR_2017
rs9366651	rs9366651	chr6:26336696	chr6:26336468	G	T	rs6908328	chr6:26292855	chr6:26292627	C	A	1	0.91807	0.98351	Leg fat-free mass right	-	Neale B	UKBB	European	2017	0.01278	0.0016	1.372e-15	+	331285	0	331285	1	IVNT	Neale-B_UKBB_EUR_2017
rs9366651	rs9366651	chr6:26336696	chr6:26336468	G	T	rs6908328	chr6:26292855	chr6:26292627	C	A	1	0.91807	0.98351	Leg predicted mass left	-	Neale B	UKBB	European	2017	0.01345	0.001589	2.609e-17	+	331253	0	331253	1	IVNT	Neale-B_UKBB_EUR_2017
rs9366651	rs9366651	chr6:26336696	chr6:26336468	G	T	rs6908328	chr6:26292855	chr6:26292627	C	A	1	0.91807	0.98351	Leg predicted mass right	-	Neale B	UKBB	European	2017	0.01269	0.001589	1.439e-15	+	331285	0	331285	1	IVNT	Neale-B_UKBB_EUR_2017
rs9366651	rs9366651	chr6:26336696	chr6:26336468	G	T	rs6908328	chr6:26292855	chr6:26292627	C	A	1	0.91807	0.98351	Mouth or teeth dental problems: dentures	NCIT_C99885;NCIT_C102044	Neale B	UKBB	European	2017	0.008251	0.0009133	1.651e-19	+	336138	56894	279244	1	-	Neale-B_UKBB_EUR_2017
rs9366651	rs9366651	chr6:26336696	chr6:26336468	G	T	rs6908328	chr6:26292855	chr6:26292627	C	A	1	0.91807	0.98351	Pack years adult smoking as proportion of life span exposed to smoking	EFO_0004318	Neale B	UKBB	European	2017	0.02676	0.004386	1.055e-09	+	101726	0	101726	1	IVNT	Neale-B_UKBB_EUR_2017
rs9366651	rs9366651	chr6:26336696	chr6:26336468	G	T	rs6908328	chr6:26292855	chr6:26292627	C	A	1	0.91807	0.98351	Pack years of smoking preview only	EFO_0004318;EFO_0006526	Neale B	UKBB	European	2017	0.02798	0.004372	1.551e-10	+	101726	0	101726	1	IVNT	Neale-B_UKBB_EUR_2017
rs9366651	rs9366651	chr6:26336696	chr6:26336468	G	T	rs6908328	chr6:26292855	chr6:26292627	C	A	1	0.91807	0.98351	Qualifications: A levels or as levels or equivalent	EFO_0004784	Neale B	UKBB	European	2017	-0.007682	0.001092	1.997e-12	-	334070	91710	242360	1	-	Neale-B_UKBB_EUR_2017
rs9366651	rs9366651	chr6:26336696	chr6:26336468	G	T	rs6908328	chr6:26292855	chr6:26292627	C	A	1	0.91807	0.98351	Qualifications: college or university degree	EFO_0004784	Neale B	UKBB	European	2017	-0.009377	0.001139	1.86e-16	-	334070	106305	227765	1	-	Neale-B_UKBB_EUR_2017
rs9366651	rs9366651	chr6:26336696	chr6:26336468	G	T	rs6908328	chr6:26292855	chr6:26292627	C	A	1	0.91807	0.98351	Self-reported malabsorption or coeliac disease	-	Neale B	UKBB	European	2017	0.001213	0.0001596	2.954e-14	+	337159	1452	335707	1	-	Neale-B_UKBB_EUR_2017
rs9366651	rs9366651	chr6:26336696	chr6:26336468	G	T	rs6908328	chr6:26292855	chr6:26292627	C	A	1	0.91807	0.98351	Sitting height	EFO_0007118	Neale B	UKBB	European	2017	0.02236	0.001878	1.112e-32	+	336172	0	336172	1	IVNT	Neale-B_UKBB_EUR_2017
rs9366651	rs9366651	chr6:26336696	chr6:26336468	G	T	rs6908328	chr6:26292855	chr6:26292627	C	A	1	0.91807	0.98351	Trunk fat mass	EFO_0005409	Neale B	UKBB	European	2017	0.02873	0.002447	7.917e-32	+	331093	0	331093	1	IVNT	Neale-B_UKBB_EUR_2017
rs9366651	rs9366651	chr6:26336696	chr6:26336468	G	T	rs6908328	chr6:26292855	chr6:26292627	C	A	1	0.91807	0.98351	Trunk fat percentage	NCIT_C139218	Neale B	UKBB	European	2017	0.0242	0.002234	2.425e-27	+	331113	0	331113	1	IVNT	Neale-B_UKBB_EUR_2017
rs9366651	rs9366651	chr6:26336696	chr6:26336468	G	T	rs6908328	chr6:26292855	chr6:26292627	C	A	1	0.91807	0.98351	Trunk fat-free mass	-	Neale B	UKBB	European	2017	0.01008	0.001531	4.638e-11	+	331030	0	331030	1	IVNT	Neale-B_UKBB_EUR_2017
rs9366651	rs9366651	chr6:26336696	chr6:26336468	G	T	rs6908328	chr6:26292855	chr6:26292627	C	A	1	0.91807	0.98351	Trunk predicted mass	-	Neale B	UKBB	European	2017	0.009876	0.001526	9.656e-11	+	330995	0	330995	1	IVNT	Neale-B_UKBB_EUR_2017
rs9366651	rs9366651	chr6:26336696	chr6:26336468	G	T	rs6908328	chr6:26292855	chr6:26292627	C	A	1	0.91807	0.98351	Usual walking pace	NCIT_C126250;NCIT_C126314	Neale B	UKBB	European	2017	-0.008565	0.001485	7.996e-09	-	335349	0	335349	1	IVNT	Neale-B_UKBB_EUR_2017
rs9366651	rs9366651	chr6:26336696	chr6:26336468	G	T	rs6908328	chr6:26292855	chr6:26292627	C	A	1	0.91807	0.98351	Waist circumference	EFO_0004342	Neale B	UKBB	European	2017	0.01442	0.002152	2.101e-11	+	336639	0	336639	1	IVNT	Neale-B_UKBB_EUR_2017
rs9366651	rs9366651	chr6:26336696	chr6:26336468	G	T	rs6908328	chr6:26292855	chr6:26292627	C	A	1	0.91807	0.98351	Weight	EFO_0004338	Neale B	UKBB	European	2017	0.02216	0.002123	1.645e-25	+	336227	0	336227	1	IVNT	Neale-B_UKBB_EUR_2017
rs9366651	rs9366651	chr6:26336696	chr6:26336468	G	T	rs6908328	chr6:26292855	chr6:26292627	C	A	1	0.91807	0.98351	Whole body fat mass	-	Neale B	UKBB	European	2017	0.02421	0.002371	1.809e-24	+	330762	0	330762	1	IVNT	Neale-B_UKBB_EUR_2017
rs9366651	rs9366651	chr6:26336696	chr6:26336468	G	T	rs6908328	chr6:26292855	chr6:26292627	C	A	1	0.91807	0.98351	Whole body fat-free mass	-	Neale B	UKBB	European	2017	0.01159	0.001537	4.567e-14	+	331291	0	331291	1	IVNT	Neale-B_UKBB_EUR_2017
rs9366651	rs9366651	chr6:26336696	chr6:26336468	G	T	rs6908328	chr6:26292855	chr6:26292627	C	A	1	0.91807	0.98351	Whole body water mass	-	Neale B	UKBB	European	2017	0.01133	0.001539	1.859e-13	+	331315	0	331315	1	IVNT	Neale-B_UKBB_EUR_2017
rs9366651	rs9366651	chr6:26336696	chr6:26336468	G	T	rs7746807	chr6:26293338	chr6:26293110	C	A	1	0.91807	0.98351	Mean corpuscular hemoglobin	EFO_0004586	Astle W	27863252	European	2016	0.02437	0.00352	4.432e-12	+	173480	0	173480	2	-	Astle-W_Blood-Cell-Traits_EUR_2016
rs9366651	rs9366651	chr6:26336696	chr6:26336468	G	T	rs7746807	chr6:26293338	chr6:26293110	C	A	1	0.91807	0.98351	Height	EFO_0004339	GIANT	20881960	European	2010	NA	NA	5.762e-11	NA	133840	0	133840	46	Z-score	GIANT_Height_EUR_2010
rs9366651	rs9366651	chr6:26336696	chr6:26336468	G	T	rs7746807	chr6:26293338	chr6:26293110	C	A	1	0.91807	0.98351	Height	EFO_0004339	GIANT	23754948	European	2013	0.02883	0.004125	2.778e-12	+	133679	0	133679	46	Z-score	GIANT_Height_EUR_2013
rs9366651	rs9366651	chr6:26336696	chr6:26336468	G	T	rs7746807	chr6:26293338	chr6:26293110	C	A	1	0.91807	0.98351	Height	EFO_0004339	GIANT	25282103	European	2014	0.038	0.0029	9.2e-38	+	253215	0	253215	79	Z-score	GIANT_Height_EUR_2014
rs9366651	rs9366651	chr6:26336696	chr6:26336468	G	T	rs7746807	chr6:26293338	chr6:26293110	C	A	1	0.91807	0.98351	Hip circumference adjusted for BMI	EFO_0005093	GIANT	25673412	Mixed	2015	0.027	0.0045	7.9e-10	+	143806	0	143806	109	IVNT	GIANT_HipadjBMI_Mixed_2015
rs9366651	rs9366651	chr6:26336696	chr6:26336468	G	T	rs7746807	chr6:26293338	chr6:26293110	C	A	1	0.91807	0.98351	Waist circumference adjusted for BMI	EFO_0004342	GIANT	25673412	Mixed	2015	0.022	0.0041	4.1e-08	+	152078	0	152078	109	IVNT	GIANT_WCadjBMI_Mixed_2015
rs9366651	rs9366651	chr6:26336696	chr6:26336468	G	T	rs7746807	chr6:26293338	chr6:26293110	C	A	1	0.91807	0.98351	Height	EFO_0004339	GIANT	20881960	European	2010	NA	NA	5.762e-11	NA	133653	-	-	-	-	GRASP
rs9366651	rs9366651	chr6:26336696	chr6:26336468	G	T	rs7746807	chr6:26293338	chr6:26293110	C	A	1	0.91807	0.98351	Primary sclerosing cholangitis	EFO_0004268	Ji S	27992413	European	2017	0.1756	0.029	6.405e-10	+	14890	2871	12019	3	log OR	Ji-S_PSC_EUR_2017
rs9366651	rs9366651	chr6:26336696	chr6:26336468	G	T	rs7746807	chr6:26293338	chr6:26293110	C	A	1	0.91807	0.98351	Arm fat mass left	-	Neale B	UKBB	European	2017	0.01867	0.002378	4.18e-15	+	331164	0	331164	1	IVNT	Neale-B_UKBB_EUR_2017
rs9366651	rs9366651	chr6:26336696	chr6:26336468	G	T	rs7746807	chr6:26293338	chr6:26293110	C	A	1	0.91807	0.98351	Arm fat mass right	-	Neale B	UKBB	European	2017	0.01823	0.002378	1.749e-14	+	331226	0	331226	1	IVNT	Neale-B_UKBB_EUR_2017
rs9366651	rs9366651	chr6:26336696	chr6:26336468	G	T	rs7746807	chr6:26293338	chr6:26293110	C	A	1	0.91807	0.98351	Arm fat percentage left	NCIT_C139218	Neale B	UKBB	European	2017	0.01221	0.001837	2.992e-11	+	331198	0	331198	1	IVNT	Neale-B_UKBB_EUR_2017
rs9366651	rs9366651	chr6:26336696	chr6:26336468	G	T	rs7746807	chr6:26293338	chr6:26293110	C	A	1	0.91807	0.98351	Arm fat percentage right	NCIT_C139218	Neale B	UKBB	European	2017	0.01172	0.001845	2.14e-10	+	331249	0	331249	1	IVNT	Neale-B_UKBB_EUR_2017
rs9366651	rs9366651	chr6:26336696	chr6:26336468	G	T	rs7746807	chr6:26293338	chr6:26293110	C	A	1	0.91807	0.98351	Arm fat-free mass left	-	Neale B	UKBB	European	2017	0.01029	0.001543	2.599e-11	+	331159	0	331159	1	IVNT	Neale-B_UKBB_EUR_2017
rs9366651	rs9366651	chr6:26336696	chr6:26336468	G	T	rs7746807	chr6:26293338	chr6:26293110	C	A	1	0.91807	0.98351	Arm fat-free mass right	-	Neale B	UKBB	European	2017	0.01084	0.001512	7.515e-13	+	331221	0	331221	1	IVNT	Neale-B_UKBB_EUR_2017
rs9366651	rs9366651	chr6:26336696	chr6:26336468	G	T	rs7746807	chr6:26293338	chr6:26293110	C	A	1	0.91807	0.98351	Arm predicted mass left	-	Neale B	UKBB	European	2017	0.01078	0.001537	2.312e-12	+	331146	0	331146	1	IVNT	Neale-B_UKBB_EUR_2017
rs9366651	rs9366651	chr6:26336696	chr6:26336468	G	T	rs7746807	chr6:26293338	chr6:26293110	C	A	1	0.91807	0.98351	Arm predicted mass right	-	Neale B	UKBB	European	2017	0.01009	0.001507	2.083e-11	+	331216	0	331216	1	IVNT	Neale-B_UKBB_EUR_2017
rs9366651	rs9366651	chr6:26336696	chr6:26336468	G	T	rs7746807	chr6:26293338	chr6:26293110	C	A	1	0.91807	0.98351	Basal metabolic rate	EFO_0007777	Neale B	UKBB	European	2017	0.0135	0.001609	4.863e-17	+	331307	0	331307	1	IVNT	Neale-B_UKBB_EUR_2017
rs9366651	rs9366651	chr6:26336696	chr6:26336468	G	T	rs7746807	chr6:26293338	chr6:26293110	C	A	1	0.91807	0.98351	Body fat percentage	EFO_0007800	Neale B	UKBB	European	2017	0.01694	0.00186	8.489e-20	+	331117	0	331117	1	IVNT	Neale-B_UKBB_EUR_2017
rs9366651	rs9366651	chr6:26336696	chr6:26336468	G	T	rs7746807	chr6:26293338	chr6:26293110	C	A	1	0.91807	0.98351	Comparative height size at age 10	NCIT_C106497;NCIT_C19666	Neale B	UKBB	European	2017	0.01587	0.001656	9.513e-22	+	332021	0	332021	1	IVNT	Neale-B_UKBB_EUR_2017
rs9366651	rs9366651	chr6:26336696	chr6:26336468	G	T	rs7746807	chr6:26293338	chr6:26293110	C	A	1	0.91807	0.98351	Disorders of mineral metabolism	-	Neale B	UKBB	European	2017	0.0008526	8.272e-05	6.625e-25	+	337199	390	336809	1	-	Neale-B_UKBB_EUR_2017
rs9366651	rs9366651	chr6:26336696	chr6:26336468	G	T	rs7746807	chr6:26293338	chr6:26293110	C	A	1	0.91807	0.98351	Height	EFO_0004339	Neale B	UKBB	European	2017	0.02515	0.001724	3.143e-48	+	336474	0	336474	1	IVNT	Neale-B_UKBB_EUR_2017
rs9366651	rs9366651	chr6:26336696	chr6:26336468	G	T	rs7746807	chr6:26293338	chr6:26293110	C	A	1	0.91807	0.98351	Hip circumference	EFO_0005093	Neale B	UKBB	European	2017	0.023	0.002402	1.04e-21	+	336601	0	336601	1	IVNT	Neale-B_UKBB_EUR_2017
rs9366651	rs9366651	chr6:26336696	chr6:26336468	G	T	rs7746807	chr6:26293338	chr6:26293110	C	A	1	0.91807	0.98351	Leg fat mass left	-	Neale B	UKBB	European	2017	0.01541	0.001918	9.456e-16	+	331275	0	331275	1	IVNT	Neale-B_UKBB_EUR_2017
rs9366651	rs9366651	chr6:26336696	chr6:26336468	G	T	rs7746807	chr6:26293338	chr6:26293110	C	A	1	0.91807	0.98351	Leg fat mass right	-	Neale B	UKBB	European	2017	0.01552	0.00194	1.234e-15	+	331293	0	331293	1	IVNT	Neale-B_UKBB_EUR_2017
rs9366651	rs9366651	chr6:26336696	chr6:26336468	G	T	rs7746807	chr6:26293338	chr6:26293110	C	A	1	0.91807	0.98351	Leg fat percentage left	NCIT_C139218	Neale B	UKBB	European	2017	0.009499	0.001517	3.848e-10	+	331278	0	331278	1	IVNT	Neale-B_UKBB_EUR_2017
rs9366651	rs9366651	chr6:26336696	chr6:26336468	G	T	rs7746807	chr6:26293338	chr6:26293110	C	A	1	0.91807	0.98351	Leg fat percentage right	NCIT_C139218	Neale B	UKBB	European	2017	0.009803	0.001537	1.788e-10	+	331296	0	331296	1	IVNT	Neale-B_UKBB_EUR_2017
rs9366651	rs9366651	chr6:26336696	chr6:26336468	G	T	rs7746807	chr6:26293338	chr6:26293110	C	A	1	0.91807	0.98351	Leg fat-free mass left	-	Neale B	UKBB	European	2017	0.01355	0.001598	2.298e-17	+	331258	0	331258	1	IVNT	Neale-B_UKBB_EUR_2017
rs9366651	rs9366651	chr6:26336696	chr6:26336468	G	T	rs7746807	chr6:26293338	chr6:26293110	C	A	1	0.91807	0.98351	Leg fat-free mass right	-	Neale B	UKBB	European	2017	0.01273	0.001597	1.584e-15	+	331285	0	331285	1	IVNT	Neale-B_UKBB_EUR_2017
rs9366651	rs9366651	chr6:26336696	chr6:26336468	G	T	rs7746807	chr6:26293338	chr6:26293110	C	A	1	0.91807	0.98351	Leg predicted mass left	-	Neale B	UKBB	European	2017	0.01339	0.001587	3.224e-17	+	331253	0	331253	1	IVNT	Neale-B_UKBB_EUR_2017
rs9366651	rs9366651	chr6:26336696	chr6:26336468	G	T	rs7746807	chr6:26293338	chr6:26293110	C	A	1	0.91807	0.98351	Leg predicted mass right	-	Neale B	UKBB	European	2017	0.01264	0.001587	1.646e-15	+	331285	0	331285	1	IVNT	Neale-B_UKBB_EUR_2017
rs9366651	rs9366651	chr6:26336696	chr6:26336468	G	T	rs7746807	chr6:26293338	chr6:26293110	C	A	1	0.91807	0.98351	Mouth or teeth dental problems: dentures	NCIT_C99885;NCIT_C102044	Neale B	UKBB	European	2017	0.008198	0.0009118	2.472e-19	+	336138	56894	279244	1	-	Neale-B_UKBB_EUR_2017
rs9366651	rs9366651	chr6:26336696	chr6:26336468	G	T	rs7746807	chr6:26293338	chr6:26293110	C	A	1	0.91807	0.98351	Pack years adult smoking as proportion of life span exposed to smoking	EFO_0004318	Neale B	UKBB	European	2017	0.02669	0.004378	1.094e-09	+	101726	0	101726	1	IVNT	Neale-B_UKBB_EUR_2017
rs9366651	rs9366651	chr6:26336696	chr6:26336468	G	T	rs7746807	chr6:26293338	chr6:26293110	C	A	1	0.91807	0.98351	Pack years of smoking preview only	EFO_0004318;EFO_0006526	Neale B	UKBB	European	2017	0.02781	0.004363	1.849e-10	+	101726	0	101726	1	IVNT	Neale-B_UKBB_EUR_2017
rs9366651	rs9366651	chr6:26336696	chr6:26336468	G	T	rs7746807	chr6:26293338	chr6:26293110	C	A	1	0.91807	0.98351	Qualifications: A levels or as levels or equivalent	EFO_0004784	Neale B	UKBB	European	2017	-0.007632	0.00109	2.561e-12	-	334070	91710	242360	1	-	Neale-B_UKBB_EUR_2017
rs9366651	rs9366651	chr6:26336696	chr6:26336468	G	T	rs7746807	chr6:26293338	chr6:26293110	C	A	1	0.91807	0.98351	Qualifications: college or university degree	EFO_0004784	Neale B	UKBB	European	2017	-0.009342	0.001137	2.159e-16	-	334070	106305	227765	1	-	Neale-B_UKBB_EUR_2017
rs9366651	rs9366651	chr6:26336696	chr6:26336468	G	T	rs7746807	chr6:26293338	chr6:26293110	C	A	1	0.91807	0.98351	Self-reported malabsorption or coeliac disease	-	Neale B	UKBB	European	2017	0.001213	0.0001594	2.794e-14	+	337159	1452	335707	1	-	Neale-B_UKBB_EUR_2017
rs9366651	rs9366651	chr6:26336696	chr6:26336468	G	T	rs7746807	chr6:26293338	chr6:26293110	C	A	1	0.91807	0.98351	Sitting height	EFO_0007118	Neale B	UKBB	European	2017	0.02239	0.001875	7.169e-33	+	336172	0	336172	1	IVNT	Neale-B_UKBB_EUR_2017
rs9366651	rs9366651	chr6:26336696	chr6:26336468	G	T	rs7746807	chr6:26293338	chr6:26293110	C	A	1	0.91807	0.98351	Trunk fat mass	EFO_0005409	Neale B	UKBB	European	2017	0.02847	0.002443	2.205e-31	+	331093	0	331093	1	IVNT	Neale-B_UKBB_EUR_2017
rs9366651	rs9366651	chr6:26336696	chr6:26336468	G	T	rs7746807	chr6:26293338	chr6:26293110	C	A	1	0.91807	0.98351	Trunk fat percentage	NCIT_C139218	Neale B	UKBB	European	2017	0.02388	0.00223	9.268e-27	+	331113	0	331113	1	IVNT	Neale-B_UKBB_EUR_2017
rs9366651	rs9366651	chr6:26336696	chr6:26336468	G	T	rs7746807	chr6:26293338	chr6:26293110	C	A	1	0.91807	0.98351	Trunk fat-free mass	-	Neale B	UKBB	European	2017	0.01013	0.001528	3.476e-11	+	331030	0	331030	1	IVNT	Neale-B_UKBB_EUR_2017
rs9366651	rs9366651	chr6:26336696	chr6:26336468	G	T	rs7746807	chr6:26293338	chr6:26293110	C	A	1	0.91807	0.98351	Trunk predicted mass	-	Neale B	UKBB	European	2017	0.009925	0.001523	7.278e-11	+	330995	0	330995	1	IVNT	Neale-B_UKBB_EUR_2017
rs9366651	rs9366651	chr6:26336696	chr6:26336468	G	T	rs7746807	chr6:26293338	chr6:26293110	C	A	1	0.91807	0.98351	Usual walking pace	NCIT_C126250;NCIT_C126314	Neale B	UKBB	European	2017	-0.008671	0.001482	4.936e-09	-	335349	0	335349	1	IVNT	Neale-B_UKBB_EUR_2017
rs9366651	rs9366651	chr6:26336696	chr6:26336468	G	T	rs7746807	chr6:26293338	chr6:26293110	C	A	1	0.91807	0.98351	Waist circumference	EFO_0004342	Neale B	UKBB	European	2017	0.01425	0.002149	3.341e-11	+	336639	0	336639	1	IVNT	Neale-B_UKBB_EUR_2017
rs9366651	rs9366651	chr6:26336696	chr6:26336468	G	T	rs7746807	chr6:26293338	chr6:26293110	C	A	1	0.91807	0.98351	Weight	EFO_0004338	Neale B	UKBB	European	2017	0.0221	0.00212	1.943e-25	+	336227	0	336227	1	IVNT	Neale-B_UKBB_EUR_2017
rs9366651	rs9366651	chr6:26336696	chr6:26336468	G	T	rs7746807	chr6:26293338	chr6:26293110	C	A	1	0.91807	0.98351	Whole body fat mass	-	Neale B	UKBB	European	2017	0.02399	0.002367	3.985e-24	+	330762	0	330762	1	IVNT	Neale-B_UKBB_EUR_2017
rs9366651	rs9366651	chr6:26336696	chr6:26336468	G	T	rs7746807	chr6:26293338	chr6:26293110	C	A	1	0.91807	0.98351	Whole body fat-free mass	-	Neale B	UKBB	European	2017	0.0116	0.001534	4.115e-14	+	331291	0	331291	1	IVNT	Neale-B_UKBB_EUR_2017
rs9366651	rs9366651	chr6:26336696	chr6:26336468	G	T	rs7746807	chr6:26293338	chr6:26293110	C	A	1	0.91807	0.98351	Whole body water mass	-	Neale B	UKBB	European	2017	0.01133	0.001537	1.644e-13	+	331315	0	331315	1	IVNT	Neale-B_UKBB_EUR_2017
rs9366651	rs9366651	chr6:26336696	chr6:26336468	G	T	rs2393592	chr6:26285560	chr6:26285332	A	G	1	0.91792	0.97947	Mean corpuscular hemoglobin	EFO_0004586	Astle W	27863252	European	2016	0.02475	0.00352	2.018e-12	+	173480	0	173480	2	-	Astle-W_Blood-Cell-Traits_EUR_2016
rs9366651	rs9366651	chr6:26336696	chr6:26336468	G	T	rs2393592	chr6:26285560	chr6:26285332	A	G	1	0.91792	0.97947	Mean corpuscular volume	EFO_0004586	Astle W	27863252	European	2016	0.0192	0.003509	4.437e-08	+	173480	0	173480	2	-	Astle-W_Blood-Cell-Traits_EUR_2016
rs9366651	rs9366651	chr6:26336696	chr6:26336468	G	T	rs2393592	chr6:26285560	chr6:26285332	A	G	1	0.91792	0.97947	Height	EFO_0004339	GIANT	20881960	European	2010	NA	NA	4.949e-11	NA	133791	0	133791	46	Z-score	GIANT_Height_EUR_2010
rs9366651	rs9366651	chr6:26336696	chr6:26336468	G	T	rs2393592	chr6:26285560	chr6:26285332	A	G	1	0.91792	0.97947	Height	EFO_0004339	GIANT	23754948	European	2013	0.02886	0.004165	4.188e-12	+	133631	0	133631	46	Z-score	GIANT_Height_EUR_2013
rs9366651	rs9366651	chr6:26336696	chr6:26336468	G	T	rs2393592	chr6:26285560	chr6:26285332	A	G	1	0.91792	0.97947	Height	EFO_0004339	GIANT	25282103	European	2014	0.038	0.0029	4e-38	+	253165	0	253165	79	Z-score	GIANT_Height_EUR_2014
rs9366651	rs9366651	chr6:26336696	chr6:26336468	G	T	rs2393592	chr6:26285560	chr6:26285332	A	G	1	0.91792	0.97947	Hip circumference adjusted for BMI	EFO_0005093	GIANT	25673412	Mixed	2015	0.029	0.0043	4.5e-11	+	143782	0	143782	109	IVNT	GIANT_HipadjBMI_Mixed_2015
rs9366651	rs9366651	chr6:26336696	chr6:26336468	G	T	rs2393592	chr6:26285560	chr6:26285332	A	G	1	0.91792	0.97947	Waist circumference adjusted for BMI	EFO_0004342	GIANT	25673412	Mixed	2015	0.023	0.0041	2.7e-08	+	153444	0	153444	109	IVNT	GIANT_WCadjBMI_Mixed_2015
rs9366651	rs9366651	chr6:26336696	chr6:26336468	G	T	rs2393592	chr6:26285560	chr6:26285332	A	G	1	0.91792	0.97947	Height	EFO_0004339	GIANT	20881960	European	2010	NA	NA	4.949e-11	NA	133653	-	-	-	-	GRASP
rs9366651	rs9366651	chr6:26336696	chr6:26336468	G	T	rs2393592	chr6:26285560	chr6:26285332	A	G	1	0.91792	0.97947	Primary sclerosing cholangitis	EFO_0004268	Ji S	27992413	European	2017	0.1697	0.029	2.341e-09	+	14890	2871	12019	3	log OR	Ji-S_PSC_EUR_2017
rs9366651	rs9366651	chr6:26336696	chr6:26336468	G	T	rs2393592	chr6:26285560	chr6:26285332	A	G	1	0.91792	0.97947	Arm fat mass left	-	Neale B	UKBB	European	2017	0.0188	0.002378	2.633e-15	+	331164	0	331164	1	IVNT	Neale-B_UKBB_EUR_2017
rs9366651	rs9366651	chr6:26336696	chr6:26336468	G	T	rs2393592	chr6:26285560	chr6:26285332	A	G	1	0.91792	0.97947	Arm fat mass right	-	Neale B	UKBB	European	2017	0.0183	0.002377	1.365e-14	+	331226	0	331226	1	IVNT	Neale-B_UKBB_EUR_2017
rs9366651	rs9366651	chr6:26336696	chr6:26336468	G	T	rs2393592	chr6:26285560	chr6:26285332	A	G	1	0.91792	0.97947	Arm fat percentage left	NCIT_C139218	Neale B	UKBB	European	2017	0.01241	0.001836	1.398e-11	+	331198	0	331198	1	IVNT	Neale-B_UKBB_EUR_2017
rs9366651	rs9366651	chr6:26336696	chr6:26336468	G	T	rs2393592	chr6:26285560	chr6:26285332	A	G	1	0.91792	0.97947	Arm fat percentage right	NCIT_C139218	Neale B	UKBB	European	2017	0.01188	0.001845	1.195e-10	+	331249	0	331249	1	IVNT	Neale-B_UKBB_EUR_2017
rs9366651	rs9366651	chr6:26336696	chr6:26336468	G	T	rs2393592	chr6:26285560	chr6:26285332	A	G	1	0.91792	0.97947	Arm fat-free mass left	-	Neale B	UKBB	European	2017	0.01017	0.001542	4.24e-11	+	331159	0	331159	1	IVNT	Neale-B_UKBB_EUR_2017
rs9366651	rs9366651	chr6:26336696	chr6:26336468	G	T	rs2393592	chr6:26285560	chr6:26285332	A	G	1	0.91792	0.97947	Arm fat-free mass right	-	Neale B	UKBB	European	2017	0.01071	0.001512	1.423e-12	+	331221	0	331221	1	IVNT	Neale-B_UKBB_EUR_2017
rs9366651	rs9366651	chr6:26336696	chr6:26336468	G	T	rs2393592	chr6:26285560	chr6:26285332	A	G	1	0.91792	0.97947	Arm predicted mass left	-	Neale B	UKBB	European	2017	0.01066	0.001537	4.078e-12	+	331146	0	331146	1	IVNT	Neale-B_UKBB_EUR_2017
rs9366651	rs9366651	chr6:26336696	chr6:26336468	G	T	rs2393592	chr6:26285560	chr6:26285332	A	G	1	0.91792	0.97947	Arm predicted mass right	-	Neale B	UKBB	European	2017	0.009984	0.001506	3.404e-11	+	331216	0	331216	1	IVNT	Neale-B_UKBB_EUR_2017
rs9366651	rs9366651	chr6:26336696	chr6:26336468	G	T	rs2393592	chr6:26285560	chr6:26285332	A	G	1	0.91792	0.97947	Basal metabolic rate	EFO_0007777	Neale B	UKBB	European	2017	0.01344	0.001609	6.483e-17	+	331307	0	331307	1	IVNT	Neale-B_UKBB_EUR_2017
rs9366651	rs9366651	chr6:26336696	chr6:26336468	G	T	rs2393592	chr6:26285560	chr6:26285332	A	G	1	0.91792	0.97947	Body fat percentage	EFO_0007800	Neale B	UKBB	European	2017	0.01703	0.00186	5.323e-20	+	331117	0	331117	1	IVNT	Neale-B_UKBB_EUR_2017
rs9366651	rs9366651	chr6:26336696	chr6:26336468	G	T	rs2393592	chr6:26285560	chr6:26285332	A	G	1	0.91792	0.97947	Comparative height size at age 10	NCIT_C106497;NCIT_C19666	Neale B	UKBB	European	2017	0.01581	0.001656	1.321e-21	+	332021	0	332021	1	IVNT	Neale-B_UKBB_EUR_2017
rs9366651	rs9366651	chr6:26336696	chr6:26336468	G	T	rs2393592	chr6:26285560	chr6:26285332	A	G	1	0.91792	0.97947	Disorders of mineral metabolism	-	Neale B	UKBB	European	2017	0.0008478	8.27e-05	1.184e-24	+	337199	390	336809	1	-	Neale-B_UKBB_EUR_2017
rs9366651	rs9366651	chr6:26336696	chr6:26336468	G	T	rs2393592	chr6:26285560	chr6:26285332	A	G	1	0.91792	0.97947	Height	EFO_0004339	Neale B	UKBB	European	2017	0.02505	0.001723	7.188e-48	+	336474	0	336474	1	IVNT	Neale-B_UKBB_EUR_2017
rs9366651	rs9366651	chr6:26336696	chr6:26336468	G	T	rs2393592	chr6:26285560	chr6:26285332	A	G	1	0.91792	0.97947	Hip circumference	EFO_0005093	Neale B	UKBB	European	2017	0.02313	0.002402	5.997e-22	+	336601	0	336601	1	IVNT	Neale-B_UKBB_EUR_2017
rs9366651	rs9366651	chr6:26336696	chr6:26336468	G	T	rs2393592	chr6:26285560	chr6:26285332	A	G	1	0.91792	0.97947	Leg fat mass left	-	Neale B	UKBB	European	2017	0.01539	0.001917	1.002e-15	+	331275	0	331275	1	IVNT	Neale-B_UKBB_EUR_2017
rs9366651	rs9366651	chr6:26336696	chr6:26336468	G	T	rs2393592	chr6:26285560	chr6:26285332	A	G	1	0.91792	0.97947	Leg fat mass right	-	Neale B	UKBB	European	2017	0.01552	0.00194	1.226e-15	+	331293	0	331293	1	IVNT	Neale-B_UKBB_EUR_2017
rs9366651	rs9366651	chr6:26336696	chr6:26336468	G	T	rs2393592	chr6:26285560	chr6:26285332	A	G	1	0.91792	0.97947	Leg fat percentage left	NCIT_C139218	Neale B	UKBB	European	2017	0.009446	0.001517	4.782e-10	+	331278	0	331278	1	IVNT	Neale-B_UKBB_EUR_2017
rs9366651	rs9366651	chr6:26336696	chr6:26336468	G	T	rs2393592	chr6:26285560	chr6:26285332	A	G	1	0.91792	0.97947	Leg fat percentage right	NCIT_C139218	Neale B	UKBB	European	2017	0.00974	0.001536	2.309e-10	+	331296	0	331296	1	IVNT	Neale-B_UKBB_EUR_2017
rs9366651	rs9366651	chr6:26336696	chr6:26336468	G	T	rs2393592	chr6:26285560	chr6:26285332	A	G	1	0.91792	0.97947	Leg fat-free mass left	-	Neale B	UKBB	European	2017	0.01355	0.001597	2.257e-17	+	331258	0	331258	1	IVNT	Neale-B_UKBB_EUR_2017
rs9366651	rs9366651	chr6:26336696	chr6:26336468	G	T	rs2393592	chr6:26285560	chr6:26285332	A	G	1	0.91792	0.97947	Leg fat-free mass right	-	Neale B	UKBB	European	2017	0.01277	0.001597	1.288e-15	+	331285	0	331285	1	IVNT	Neale-B_UKBB_EUR_2017
rs9366651	rs9366651	chr6:26336696	chr6:26336468	G	T	rs2393592	chr6:26285560	chr6:26285332	A	G	1	0.91792	0.97947	Leg predicted mass left	-	Neale B	UKBB	European	2017	0.01339	0.001587	3.173e-17	+	331253	0	331253	1	IVNT	Neale-B_UKBB_EUR_2017
rs9366651	rs9366651	chr6:26336696	chr6:26336468	G	T	rs2393592	chr6:26285560	chr6:26285332	A	G	1	0.91792	0.97947	Leg predicted mass right	-	Neale B	UKBB	European	2017	0.01266	0.001586	1.481e-15	+	331285	0	331285	1	IVNT	Neale-B_UKBB_EUR_2017
rs9366651	rs9366651	chr6:26336696	chr6:26336468	G	T	rs2393592	chr6:26285560	chr6:26285332	A	G	1	0.91792	0.97947	Mouth or teeth dental problems: dentures	NCIT_C99885;NCIT_C102044	Neale B	UKBB	European	2017	0.008172	0.0009116	3.127e-19	+	336138	56894	279244	1	-	Neale-B_UKBB_EUR_2017
rs9366651	rs9366651	chr6:26336696	chr6:26336468	G	T	rs2393592	chr6:26285560	chr6:26285332	A	G	1	0.91792	0.97947	Pack years adult smoking as proportion of life span exposed to smoking	EFO_0004318	Neale B	UKBB	European	2017	0.02714	0.004375	5.554e-10	+	101726	0	101726	1	IVNT	Neale-B_UKBB_EUR_2017
rs9366651	rs9366651	chr6:26336696	chr6:26336468	G	T	rs2393592	chr6:26285560	chr6:26285332	A	G	1	0.91792	0.97947	Pack years of smoking preview only	EFO_0004318;EFO_0006526	Neale B	UKBB	European	2017	0.02815	0.00436	1.086e-10	+	101726	0	101726	1	IVNT	Neale-B_UKBB_EUR_2017
rs9366651	rs9366651	chr6:26336696	chr6:26336468	G	T	rs2393592	chr6:26285560	chr6:26285332	A	G	1	0.91792	0.97947	Qualifications: A levels or as levels or equivalent	EFO_0004784	Neale B	UKBB	European	2017	-0.00776	0.00109	1.084e-12	-	334070	91710	242360	1	-	Neale-B_UKBB_EUR_2017
rs9366651	rs9366651	chr6:26336696	chr6:26336468	G	T	rs2393592	chr6:26285560	chr6:26285332	A	G	1	0.91792	0.97947	Qualifications: college or university degree	EFO_0004784	Neale B	UKBB	European	2017	-0.009479	0.001137	7.689e-17	-	334070	106305	227765	1	-	Neale-B_UKBB_EUR_2017
rs9366651	rs9366651	chr6:26336696	chr6:26336468	G	T	rs2393592	chr6:26285560	chr6:26285332	A	G	1	0.91792	0.97947	Self-reported malabsorption or coeliac disease	-	Neale B	UKBB	European	2017	0.001195	0.0001593	6.312e-14	+	337159	1452	335707	1	-	Neale-B_UKBB_EUR_2017
rs9366651	rs9366651	chr6:26336696	chr6:26336468	G	T	rs2393592	chr6:26285560	chr6:26285332	A	G	1	0.91792	0.97947	Sitting height	EFO_0007118	Neale B	UKBB	European	2017	0.02234	0.001875	1.001e-32	+	336172	0	336172	1	IVNT	Neale-B_UKBB_EUR_2017
rs9366651	rs9366651	chr6:26336696	chr6:26336468	G	T	rs2393592	chr6:26285560	chr6:26285332	A	G	1	0.91792	0.97947	Trunk fat mass	EFO_0005409	Neale B	UKBB	European	2017	0.02856	0.002442	1.396e-31	+	331093	0	331093	1	IVNT	Neale-B_UKBB_EUR_2017
rs9366651	rs9366651	chr6:26336696	chr6:26336468	G	T	rs2393592	chr6:26285560	chr6:26285332	A	G	1	0.91792	0.97947	Trunk fat percentage	NCIT_C139218	Neale B	UKBB	European	2017	0.02403	0.00223	4.426e-27	+	331113	0	331113	1	IVNT	Neale-B_UKBB_EUR_2017
rs9366651	rs9366651	chr6:26336696	chr6:26336468	G	T	rs2393592	chr6:26285560	chr6:26285332	A	G	1	0.91792	0.97947	Trunk fat-free mass	-	Neale B	UKBB	European	2017	0.009969	0.001528	6.883e-11	+	331030	0	331030	1	IVNT	Neale-B_UKBB_EUR_2017
rs9366651	rs9366651	chr6:26336696	chr6:26336468	G	T	rs2393592	chr6:26285560	chr6:26285332	A	G	1	0.91792	0.97947	Trunk predicted mass	-	Neale B	UKBB	European	2017	0.009771	0.001523	1.413e-10	+	330995	0	330995	1	IVNT	Neale-B_UKBB_EUR_2017
rs9366651	rs9366651	chr6:26336696	chr6:26336468	G	T	rs2393592	chr6:26285560	chr6:26285332	A	G	1	0.91792	0.97947	Usual walking pace	NCIT_C126250;NCIT_C126314	Neale B	UKBB	European	2017	-0.008682	0.001482	4.683e-09	-	335349	0	335349	1	IVNT	Neale-B_UKBB_EUR_2017
rs9366651	rs9366651	chr6:26336696	chr6:26336468	G	T	rs2393592	chr6:26285560	chr6:26285332	A	G	1	0.91792	0.97947	Waist circumference	EFO_0004342	Neale B	UKBB	European	2017	0.01418	0.002148	4.056e-11	+	336639	0	336639	1	IVNT	Neale-B_UKBB_EUR_2017
rs9366651	rs9366651	chr6:26336696	chr6:26336468	G	T	rs2393592	chr6:26285560	chr6:26285332	A	G	1	0.91792	0.97947	Weight	EFO_0004338	Neale B	UKBB	European	2017	0.02212	0.002119	1.647e-25	+	336227	0	336227	1	IVNT	Neale-B_UKBB_EUR_2017
rs9366651	rs9366651	chr6:26336696	chr6:26336468	G	T	rs2393592	chr6:26285560	chr6:26285332	A	G	1	0.91792	0.97947	Whole body fat mass	-	Neale B	UKBB	European	2017	0.02405	0.002367	2.958e-24	+	330762	0	330762	1	IVNT	Neale-B_UKBB_EUR_2017
rs9366651	rs9366651	chr6:26336696	chr6:26336468	G	T	rs2393592	chr6:26285560	chr6:26285332	A	G	1	0.91792	0.97947	Whole body fat-free mass	-	Neale B	UKBB	European	2017	0.01152	0.001534	6.053e-14	+	331291	0	331291	1	IVNT	Neale-B_UKBB_EUR_2017
rs9366651	rs9366651	chr6:26336696	chr6:26336468	G	T	rs2393592	chr6:26285560	chr6:26285332	A	G	1	0.91792	0.97947	Whole body water mass	-	Neale B	UKBB	European	2017	0.01126	0.001536	2.288e-13	+	331315	0	331315	1	IVNT	Neale-B_UKBB_EUR_2017
rs9366651	rs9366651	chr6:26336696	chr6:26336468	G	T	rs6456711	chr6:26302572	chr6:26302344	A	C	1	0.86068	0.99566	Mean corpuscular hemoglobin	EFO_0004586	Astle W	27863252	European	2016	0.02626	0.003555	1.48e-13	+	173480	0	173480	2	-	Astle-W_Blood-Cell-Traits_EUR_2016
rs9366651	rs9366651	chr6:26336696	chr6:26336468	G	T	rs6456711	chr6:26302572	chr6:26302344	A	C	1	0.86068	0.99566	Mean corpuscular volume	EFO_0004586	Astle W	27863252	European	2016	0.01932	0.003544	4.984e-08	+	173480	0	173480	2	-	Astle-W_Blood-Cell-Traits_EUR_2016
rs9366651	rs9366651	chr6:26336696	chr6:26336468	G	T	rs6456711	chr6:26302572	chr6:26302344	A	C	1	0.86068	0.99566	Arm fat mass left	-	Neale B	UKBB	European	2017	0.01849	0.002382	8.453e-15	+	331164	0	331164	1	IVNT	Neale-B_UKBB_EUR_2017
rs9366651	rs9366651	chr6:26336696	chr6:26336468	G	T	rs6456711	chr6:26302572	chr6:26302344	A	C	1	0.86068	0.99566	Arm fat mass right	-	Neale B	UKBB	European	2017	0.01796	0.002382	4.63e-14	+	331226	0	331226	1	IVNT	Neale-B_UKBB_EUR_2017
rs9366651	rs9366651	chr6:26336696	chr6:26336468	G	T	rs6456711	chr6:26302572	chr6:26302344	A	C	1	0.86068	0.99566	Arm fat percentage left	NCIT_C139218	Neale B	UKBB	European	2017	0.01204	0.00184	6.058e-11	+	331198	0	331198	1	IVNT	Neale-B_UKBB_EUR_2017
rs9366651	rs9366651	chr6:26336696	chr6:26336468	G	T	rs6456711	chr6:26302572	chr6:26302344	A	C	1	0.86068	0.99566	Arm fat percentage right	NCIT_C139218	Neale B	UKBB	European	2017	0.01151	0.001849	4.734e-10	+	331249	0	331249	1	IVNT	Neale-B_UKBB_EUR_2017
rs9366651	rs9366651	chr6:26336696	chr6:26336468	G	T	rs6456711	chr6:26302572	chr6:26302344	A	C	1	0.86068	0.99566	Arm fat-free mass left	-	Neale B	UKBB	European	2017	0.01013	0.001546	5.586e-11	+	331159	0	331159	1	IVNT	Neale-B_UKBB_EUR_2017
rs9366651	rs9366651	chr6:26336696	chr6:26336468	G	T	rs6456711	chr6:26302572	chr6:26302344	A	C	1	0.86068	0.99566	Arm fat-free mass right	-	Neale B	UKBB	European	2017	0.01064	0.001515	2.182e-12	+	331221	0	331221	1	IVNT	Neale-B_UKBB_EUR_2017
rs9366651	rs9366651	chr6:26336696	chr6:26336468	G	T	rs6456711	chr6:26302572	chr6:26302344	A	C	1	0.86068	0.99566	Arm predicted mass left	-	Neale B	UKBB	European	2017	0.01049	0.00154	9.504e-12	+	331146	0	331146	1	IVNT	Neale-B_UKBB_EUR_2017
rs9366651	rs9366651	chr6:26336696	chr6:26336468	G	T	rs6456711	chr6:26302572	chr6:26302344	A	C	1	0.86068	0.99566	Arm predicted mass right	-	Neale B	UKBB	European	2017	0.0099	0.001509	5.418e-11	+	331216	0	331216	1	IVNT	Neale-B_UKBB_EUR_2017
rs9366651	rs9366651	chr6:26336696	chr6:26336468	G	T	rs6456711	chr6:26302572	chr6:26302344	A	C	1	0.86068	0.99566	Basal metabolic rate	EFO_0007777	Neale B	UKBB	European	2017	0.01313	0.001612	3.762e-16	+	331307	0	331307	1	IVNT	Neale-B_UKBB_EUR_2017
rs9366651	rs9366651	chr6:26336696	chr6:26336468	G	T	rs6456711	chr6:26302572	chr6:26302344	A	C	1	0.86068	0.99566	Body fat percentage	EFO_0007800	Neale B	UKBB	European	2017	0.0169	0.001864	1.224e-19	+	331117	0	331117	1	IVNT	Neale-B_UKBB_EUR_2017
rs9366651	rs9366651	chr6:26336696	chr6:26336468	G	T	rs6456711	chr6:26302572	chr6:26302344	A	C	1	0.86068	0.99566	Comparative height size at age 10	NCIT_C106497;NCIT_C19666	Neale B	UKBB	European	2017	0.01621	0.001659	1.546e-22	+	332021	0	332021	1	IVNT	Neale-B_UKBB_EUR_2017
rs9366651	rs9366651	chr6:26336696	chr6:26336468	G	T	rs6456711	chr6:26302572	chr6:26302344	A	C	1	0.86068	0.99566	Disorders of mineral metabolism	-	Neale B	UKBB	European	2017	0.0008783	8.287e-05	3.055e-26	+	337199	390	336809	1	-	Neale-B_UKBB_EUR_2017
rs9366651	rs9366651	chr6:26336696	chr6:26336468	G	T	rs6456711	chr6:26302572	chr6:26302344	A	C	1	0.86068	0.99566	Height	EFO_0004339	Neale B	UKBB	European	2017	0.02507	0.001727	9.184e-48	+	336474	0	336474	1	IVNT	Neale-B_UKBB_EUR_2017
rs9366651	rs9366651	chr6:26336696	chr6:26336468	G	T	rs6456711	chr6:26302572	chr6:26302344	A	C	1	0.86068	0.99566	Hip circumference	EFO_0005093	Neale B	UKBB	European	2017	0.02275	0.002407	3.337e-21	+	336601	0	336601	1	IVNT	Neale-B_UKBB_EUR_2017
rs9366651	rs9366651	chr6:26336696	chr6:26336468	G	T	rs6456711	chr6:26302572	chr6:26302344	A	C	1	0.86068	0.99566	Leg fat mass left	-	Neale B	UKBB	European	2017	0.0152	0.001921	2.562e-15	+	331275	0	331275	1	IVNT	Neale-B_UKBB_EUR_2017
rs9366651	rs9366651	chr6:26336696	chr6:26336468	G	T	rs6456711	chr6:26302572	chr6:26302344	A	C	1	0.86068	0.99566	Leg fat mass right	-	Neale B	UKBB	European	2017	0.01527	0.001944	3.942e-15	+	331293	0	331293	1	IVNT	Neale-B_UKBB_EUR_2017
rs9366651	rs9366651	chr6:26336696	chr6:26336468	G	T	rs6456711	chr6:26302572	chr6:26302344	A	C	1	0.86068	0.99566	Leg fat percentage left	NCIT_C139218	Neale B	UKBB	European	2017	0.009463	0.00152	4.808e-10	+	331278	0	331278	1	IVNT	Neale-B_UKBB_EUR_2017
rs9366651	rs9366651	chr6:26336696	chr6:26336468	G	T	rs6456711	chr6:26302572	chr6:26302344	A	C	1	0.86068	0.99566	Leg fat percentage right	NCIT_C139218	Neale B	UKBB	European	2017	0.009635	0.00154	3.903e-10	+	331296	0	331296	1	IVNT	Neale-B_UKBB_EUR_2017
rs9366651	rs9366651	chr6:26336696	chr6:26336468	G	T	rs6456711	chr6:26302572	chr6:26302344	A	C	1	0.86068	0.99566	Leg fat-free mass left	-	Neale B	UKBB	European	2017	0.01307	0.001601	3.284e-16	+	331258	0	331258	1	IVNT	Neale-B_UKBB_EUR_2017
rs9366651	rs9366651	chr6:26336696	chr6:26336468	G	T	rs6456711	chr6:26302572	chr6:26302344	A	C	1	0.86068	0.99566	Leg fat-free mass right	-	Neale B	UKBB	European	2017	0.01242	0.0016	8.453e-15	+	331285	0	331285	1	IVNT	Neale-B_UKBB_EUR_2017
rs9366651	rs9366651	chr6:26336696	chr6:26336468	G	T	rs6456711	chr6:26302572	chr6:26302344	A	C	1	0.86068	0.99566	Leg predicted mass left	-	Neale B	UKBB	European	2017	0.01294	0.00159	4.088e-16	+	331253	0	331253	1	IVNT	Neale-B_UKBB_EUR_2017
rs9366651	rs9366651	chr6:26336696	chr6:26336468	G	T	rs6456711	chr6:26302572	chr6:26302344	A	C	1	0.86068	0.99566	Leg predicted mass right	-	Neale B	UKBB	European	2017	0.01234	0.00159	8.435e-15	+	331285	0	331285	1	IVNT	Neale-B_UKBB_EUR_2017
rs9366651	rs9366651	chr6:26336696	chr6:26336468	G	T	rs6456711	chr6:26302572	chr6:26302344	A	C	1	0.86068	0.99566	Mouth or teeth dental problems: dentures	NCIT_C99885;NCIT_C102044	Neale B	UKBB	European	2017	0.007502	0.0009135	2.169e-16	+	336138	56894	279244	1	-	Neale-B_UKBB_EUR_2017
rs9366651	rs9366651	chr6:26336696	chr6:26336468	G	T	rs6456711	chr6:26302572	chr6:26302344	A	C	1	0.86068	0.99566	Pack years adult smoking as proportion of life span exposed to smoking	EFO_0004318	Neale B	UKBB	European	2017	0.02612	0.004384	2.565e-09	+	101726	0	101726	1	IVNT	Neale-B_UKBB_EUR_2017
rs9366651	rs9366651	chr6:26336696	chr6:26336468	G	T	rs6456711	chr6:26302572	chr6:26302344	A	C	1	0.86068	0.99566	Pack years of smoking preview only	EFO_0004318;EFO_0006526	Neale B	UKBB	European	2017	0.02728	0.004369	4.302e-10	+	101726	0	101726	1	IVNT	Neale-B_UKBB_EUR_2017
rs9366651	rs9366651	chr6:26336696	chr6:26336468	G	T	rs6456711	chr6:26302572	chr6:26302344	A	C	1	0.86068	0.99566	Qualifications: A levels or as levels or equivalent	EFO_0004784	Neale B	UKBB	European	2017	-0.007816	0.001092	8.349e-13	-	334070	91710	242360	1	-	Neale-B_UKBB_EUR_2017
rs9366651	rs9366651	chr6:26336696	chr6:26336468	G	T	rs6456711	chr6:26302572	chr6:26302344	A	C	1	0.86068	0.99566	Qualifications: college or university degree	EFO_0004784	Neale B	UKBB	European	2017	-0.008975	0.001139	3.366e-15	-	334070	106305	227765	1	-	Neale-B_UKBB_EUR_2017
rs9366651	rs9366651	chr6:26336696	chr6:26336468	G	T	rs6456711	chr6:26302572	chr6:26302344	A	C	1	0.86068	0.99566	Self-reported malabsorption or coeliac disease	-	Neale B	UKBB	European	2017	0.001181	0.0001597	1.431e-13	+	337159	1452	335707	1	-	Neale-B_UKBB_EUR_2017
rs9366651	rs9366651	chr6:26336696	chr6:26336468	G	T	rs6456711	chr6:26302572	chr6:26302344	A	C	1	0.86068	0.99566	Sitting height	EFO_0007118	Neale B	UKBB	European	2017	0.0221	0.001878	6.069e-32	+	336172	0	336172	1	IVNT	Neale-B_UKBB_EUR_2017
rs9366651	rs9366651	chr6:26336696	chr6:26336468	G	T	rs6456711	chr6:26302572	chr6:26302344	A	C	1	0.86068	0.99566	Trunk fat mass	EFO_0005409	Neale B	UKBB	European	2017	0.02835	0.002447	5.067e-31	+	331093	0	331093	1	IVNT	Neale-B_UKBB_EUR_2017
rs9366651	rs9366651	chr6:26336696	chr6:26336468	G	T	rs6456711	chr6:26302572	chr6:26302344	A	C	1	0.86068	0.99566	Trunk fat percentage	NCIT_C139218	Neale B	UKBB	European	2017	0.02381	0.002234	1.621e-26	+	331113	0	331113	1	IVNT	Neale-B_UKBB_EUR_2017
rs9366651	rs9366651	chr6:26336696	chr6:26336468	G	T	rs6456711	chr6:26302572	chr6:26302344	A	C	1	0.86068	0.99566	Trunk fat-free mass	-	Neale B	UKBB	European	2017	0.009811	0.001531	1.483e-10	+	331030	0	331030	1	IVNT	Neale-B_UKBB_EUR_2017
rs9366651	rs9366651	chr6:26336696	chr6:26336468	G	T	rs6456711	chr6:26302572	chr6:26302344	A	C	1	0.86068	0.99566	Trunk predicted mass	-	Neale B	UKBB	European	2017	0.009612	0.001526	3.018e-10	+	330995	0	330995	1	IVNT	Neale-B_UKBB_EUR_2017
rs9366651	rs9366651	chr6:26336696	chr6:26336468	G	T	rs6456711	chr6:26302572	chr6:26302344	A	C	1	0.86068	0.99566	Usual walking pace	NCIT_C126250;NCIT_C126314	Neale B	UKBB	European	2017	-0.008611	0.001485	6.717e-09	-	335349	0	335349	1	IVNT	Neale-B_UKBB_EUR_2017
rs9366651	rs9366651	chr6:26336696	chr6:26336468	G	T	rs6456711	chr6:26302572	chr6:26302344	A	C	1	0.86068	0.99566	Waist circumference	EFO_0004342	Neale B	UKBB	European	2017	0.01361	0.002153	2.548e-10	+	336639	0	336639	1	IVNT	Neale-B_UKBB_EUR_2017
rs9366651	rs9366651	chr6:26336696	chr6:26336468	G	T	rs6456711	chr6:26302572	chr6:26302344	A	C	1	0.86068	0.99566	Weight	EFO_0004338	Neale B	UKBB	European	2017	0.02171	0.002124	1.556e-24	+	336227	0	336227	1	IVNT	Neale-B_UKBB_EUR_2017
rs9366651	rs9366651	chr6:26336696	chr6:26336468	G	T	rs6456711	chr6:26302572	chr6:26302344	A	C	1	0.86068	0.99566	Whole body fat mass	-	Neale B	UKBB	European	2017	0.02388	0.002372	7.677e-24	+	330762	0	330762	1	IVNT	Neale-B_UKBB_EUR_2017
rs9366651	rs9366651	chr6:26336696	chr6:26336468	G	T	rs6456711	chr6:26302572	chr6:26302344	A	C	1	0.86068	0.99566	Whole body fat-free mass	-	Neale B	UKBB	European	2017	0.01127	0.001537	2.309e-13	+	331291	0	331291	1	IVNT	Neale-B_UKBB_EUR_2017
rs9366651	rs9366651	chr6:26336696	chr6:26336468	G	T	rs6456711	chr6:26302572	chr6:26302344	A	C	1	0.86068	0.99566	Whole body water mass	-	Neale B	UKBB	European	2017	0.01101	0.00154	8.526e-13	+	331315	0	331315	1	IVNT	Neale-B_UKBB_EUR_2017
rs9366651	rs9366651	chr6:26336696	chr6:26336468	G	T	rs6456712	chr6:26302573	chr6:26302345	A	C	1	0.86068	0.99566	Mean corpuscular hemoglobin	EFO_0004586	Astle W	27863252	European	2016	0.02658	0.003555	7.572e-14	+	173480	0	173480	2	-	Astle-W_Blood-Cell-Traits_EUR_2016
rs9366651	rs9366651	chr6:26336696	chr6:26336468	G	T	rs6456712	chr6:26302573	chr6:26302345	A	C	1	0.86068	0.99566	Mean corpuscular volume	EFO_0004586	Astle W	27863252	European	2016	0.01953	0.003544	3.563e-08	+	173480	0	173480	2	-	Astle-W_Blood-Cell-Traits_EUR_2016
rs9366651	rs9366651	chr6:26336696	chr6:26336468	G	T	rs6456712	chr6:26302573	chr6:26302345	A	C	1	0.86068	0.99566	Arm fat mass left	-	Neale B	UKBB	European	2017	0.01846	0.002383	9.382e-15	+	331164	0	331164	1	IVNT	Neale-B_UKBB_EUR_2017
rs9366651	rs9366651	chr6:26336696	chr6:26336468	G	T	rs6456712	chr6:26302573	chr6:26302345	A	C	1	0.86068	0.99566	Arm fat mass right	-	Neale B	UKBB	European	2017	0.01794	0.002382	5.069e-14	+	331226	0	331226	1	IVNT	Neale-B_UKBB_EUR_2017
rs9366651	rs9366651	chr6:26336696	chr6:26336468	G	T	rs6456712	chr6:26302573	chr6:26302345	A	C	1	0.86068	0.99566	Arm fat percentage left	NCIT_C139218	Neale B	UKBB	European	2017	0.01202	0.00184	6.555e-11	+	331198	0	331198	1	IVNT	Neale-B_UKBB_EUR_2017
rs9366651	rs9366651	chr6:26336696	chr6:26336468	G	T	rs6456712	chr6:26302573	chr6:26302345	A	C	1	0.86068	0.99566	Arm fat percentage right	NCIT_C139218	Neale B	UKBB	European	2017	0.01149	0.001849	5.12e-10	+	331249	0	331249	1	IVNT	Neale-B_UKBB_EUR_2017
rs9366651	rs9366651	chr6:26336696	chr6:26336468	G	T	rs6456712	chr6:26302573	chr6:26302345	A	C	1	0.86068	0.99566	Arm fat-free mass left	-	Neale B	UKBB	European	2017	0.01012	0.001546	5.932e-11	+	331159	0	331159	1	IVNT	Neale-B_UKBB_EUR_2017
rs9366651	rs9366651	chr6:26336696	chr6:26336468	G	T	rs6456712	chr6:26302573	chr6:26302345	A	C	1	0.86068	0.99566	Arm fat-free mass right	-	Neale B	UKBB	European	2017	0.01063	0.001515	2.314e-12	+	331221	0	331221	1	IVNT	Neale-B_UKBB_EUR_2017
rs9366651	rs9366651	chr6:26336696	chr6:26336468	G	T	rs6456712	chr6:26302573	chr6:26302345	A	C	1	0.86068	0.99566	Arm predicted mass left	-	Neale B	UKBB	European	2017	0.01048	0.00154	1.023e-11	+	331146	0	331146	1	IVNT	Neale-B_UKBB_EUR_2017
rs9366651	rs9366651	chr6:26336696	chr6:26336468	G	T	rs6456712	chr6:26302573	chr6:26302345	A	C	1	0.86068	0.99566	Arm predicted mass right	-	Neale B	UKBB	European	2017	0.009881	0.001509	5.926e-11	+	331216	0	331216	1	IVNT	Neale-B_UKBB_EUR_2017
rs9366651	rs9366651	chr6:26336696	chr6:26336468	G	T	rs6456712	chr6:26302573	chr6:26302345	A	C	1	0.86068	0.99566	Basal metabolic rate	EFO_0007777	Neale B	UKBB	European	2017	0.01311	0.001612	4.137e-16	+	331307	0	331307	1	IVNT	Neale-B_UKBB_EUR_2017
rs9366651	rs9366651	chr6:26336696	chr6:26336468	G	T	rs6456712	chr6:26302573	chr6:26302345	A	C	1	0.86068	0.99566	Body fat percentage	EFO_0007800	Neale B	UKBB	European	2017	0.01689	0.001864	1.317e-19	+	331117	0	331117	1	IVNT	Neale-B_UKBB_EUR_2017
rs9366651	rs9366651	chr6:26336696	chr6:26336468	G	T	rs6456712	chr6:26302573	chr6:26302345	A	C	1	0.86068	0.99566	Comparative height size at age 10	NCIT_C106497;NCIT_C19666	Neale B	UKBB	European	2017	0.01618	0.001659	1.82e-22	+	332021	0	332021	1	IVNT	Neale-B_UKBB_EUR_2017
rs9366651	rs9366651	chr6:26336696	chr6:26336468	G	T	rs6456712	chr6:26302573	chr6:26302345	A	C	1	0.86068	0.99566	Disorders of mineral metabolism	-	Neale B	UKBB	European	2017	0.0008785	8.288e-05	3.017e-26	+	337199	390	336809	1	-	Neale-B_UKBB_EUR_2017
rs9366651	rs9366651	chr6:26336696	chr6:26336468	G	T	rs6456712	chr6:26302573	chr6:26302345	A	C	1	0.86068	0.99566	Height	EFO_0004339	Neale B	UKBB	European	2017	0.02506	0.001727	1.08e-47	+	336474	0	336474	1	IVNT	Neale-B_UKBB_EUR_2017
rs9366651	rs9366651	chr6:26336696	chr6:26336468	G	T	rs6456712	chr6:26302573	chr6:26302345	A	C	1	0.86068	0.99566	Hip circumference	EFO_0005093	Neale B	UKBB	European	2017	0.02275	0.002407	3.341e-21	+	336601	0	336601	1	IVNT	Neale-B_UKBB_EUR_2017
rs9366651	rs9366651	chr6:26336696	chr6:26336468	G	T	rs6456712	chr6:26302573	chr6:26302345	A	C	1	0.86068	0.99566	Leg fat mass left	-	Neale B	UKBB	European	2017	0.01518	0.001921	2.77e-15	+	331275	0	331275	1	IVNT	Neale-B_UKBB_EUR_2017
rs9366651	rs9366651	chr6:26336696	chr6:26336468	G	T	rs6456712	chr6:26302573	chr6:26302345	A	C	1	0.86068	0.99566	Leg fat mass right	-	Neale B	UKBB	European	2017	0.01525	0.001944	4.252e-15	+	331293	0	331293	1	IVNT	Neale-B_UKBB_EUR_2017
rs9366651	rs9366651	chr6:26336696	chr6:26336468	G	T	rs6456712	chr6:26302573	chr6:26302345	A	C	1	0.86068	0.99566	Leg fat percentage left	NCIT_C139218	Neale B	UKBB	European	2017	0.009459	0.00152	4.909e-10	+	331278	0	331278	1	IVNT	Neale-B_UKBB_EUR_2017
rs9366651	rs9366651	chr6:26336696	chr6:26336468	G	T	rs6456712	chr6:26302573	chr6:26302345	A	C	1	0.86068	0.99566	Leg fat percentage right	NCIT_C139218	Neale B	UKBB	European	2017	0.009634	0.00154	3.927e-10	+	331296	0	331296	1	IVNT	Neale-B_UKBB_EUR_2017
rs9366651	rs9366651	chr6:26336696	chr6:26336468	G	T	rs6456712	chr6:26302573	chr6:26302345	A	C	1	0.86068	0.99566	Leg fat-free mass left	-	Neale B	UKBB	European	2017	0.01305	0.001601	3.644e-16	+	331258	0	331258	1	IVNT	Neale-B_UKBB_EUR_2017
rs9366651	rs9366651	chr6:26336696	chr6:26336468	G	T	rs6456712	chr6:26302573	chr6:26302345	A	C	1	0.86068	0.99566	Leg fat-free mass right	-	Neale B	UKBB	European	2017	0.0124	0.0016	9.508e-15	+	331285	0	331285	1	IVNT	Neale-B_UKBB_EUR_2017
rs9366651	rs9366651	chr6:26336696	chr6:26336468	G	T	rs6456712	chr6:26302573	chr6:26302345	A	C	1	0.86068	0.99566	Leg predicted mass left	-	Neale B	UKBB	European	2017	0.01292	0.00159	4.552e-16	+	331253	0	331253	1	IVNT	Neale-B_UKBB_EUR_2017
rs9366651	rs9366651	chr6:26336696	chr6:26336468	G	T	rs6456712	chr6:26302573	chr6:26302345	A	C	1	0.86068	0.99566	Leg predicted mass right	-	Neale B	UKBB	European	2017	0.01231	0.00159	9.495e-15	+	331285	0	331285	1	IVNT	Neale-B_UKBB_EUR_2017
rs9366651	rs9366651	chr6:26336696	chr6:26336468	G	T	rs6456712	chr6:26302573	chr6:26302345	A	C	1	0.86068	0.99566	Mouth or teeth dental problems: dentures	NCIT_C99885;NCIT_C102044	Neale B	UKBB	European	2017	0.007508	0.0009135	2.059e-16	+	336138	56894	279244	1	-	Neale-B_UKBB_EUR_2017
rs9366651	rs9366651	chr6:26336696	chr6:26336468	G	T	rs6456712	chr6:26302573	chr6:26302345	A	C	1	0.86068	0.99566	Pack years adult smoking as proportion of life span exposed to smoking	EFO_0004318	Neale B	UKBB	European	2017	0.02613	0.004384	2.54e-09	+	101726	0	101726	1	IVNT	Neale-B_UKBB_EUR_2017
rs9366651	rs9366651	chr6:26336696	chr6:26336468	G	T	rs6456712	chr6:26302573	chr6:26302345	A	C	1	0.86068	0.99566	Pack years of smoking preview only	EFO_0004318;EFO_0006526	Neale B	UKBB	European	2017	0.0273	0.00437	4.194e-10	+	101726	0	101726	1	IVNT	Neale-B_UKBB_EUR_2017
rs9366651	rs9366651	chr6:26336696	chr6:26336468	G	T	rs6456712	chr6:26302573	chr6:26302345	A	C	1	0.86068	0.99566	Qualifications: A levels or as levels or equivalent	EFO_0004784	Neale B	UKBB	European	2017	-0.007819	0.001092	8.191e-13	-	334070	91710	242360	1	-	Neale-B_UKBB_EUR_2017
rs9366651	rs9366651	chr6:26336696	chr6:26336468	G	T	rs6456712	chr6:26302573	chr6:26302345	A	C	1	0.86068	0.99566	Qualifications: college or university degree	EFO_0004784	Neale B	UKBB	European	2017	-0.008973	0.00114	3.424e-15	-	334070	106305	227765	1	-	Neale-B_UKBB_EUR_2017
rs9366651	rs9366651	chr6:26336696	chr6:26336468	G	T	rs6456712	chr6:26302573	chr6:26302345	A	C	1	0.86068	0.99566	Self-reported malabsorption or coeliac disease	-	Neale B	UKBB	European	2017	0.00118	0.0001597	1.443e-13	+	337159	1452	335707	1	-	Neale-B_UKBB_EUR_2017
rs9366651	rs9366651	chr6:26336696	chr6:26336468	G	T	rs6456712	chr6:26302573	chr6:26302345	A	C	1	0.86068	0.99566	Sitting height	EFO_0007118	Neale B	UKBB	European	2017	0.02208	0.001879	6.789e-32	+	336172	0	336172	1	IVNT	Neale-B_UKBB_EUR_2017
rs9366651	rs9366651	chr6:26336696	chr6:26336468	G	T	rs6456712	chr6:26302573	chr6:26302345	A	C	1	0.86068	0.99566	Trunk fat mass	EFO_0005409	Neale B	UKBB	European	2017	0.02832	0.002447	5.825e-31	+	331093	0	331093	1	IVNT	Neale-B_UKBB_EUR_2017
rs9366651	rs9366651	chr6:26336696	chr6:26336468	G	T	rs6456712	chr6:26302573	chr6:26302345	A	C	1	0.86068	0.99566	Trunk fat percentage	NCIT_C139218	Neale B	UKBB	European	2017	0.02379	0.002234	1.763e-26	+	331113	0	331113	1	IVNT	Neale-B_UKBB_EUR_2017
rs9366651	rs9366651	chr6:26336696	chr6:26336468	G	T	rs6456712	chr6:26302573	chr6:26302345	A	C	1	0.86068	0.99566	Trunk fat-free mass	-	Neale B	UKBB	European	2017	0.009796	0.001531	1.583e-10	+	331030	0	331030	1	IVNT	Neale-B_UKBB_EUR_2017
rs9366651	rs9366651	chr6:26336696	chr6:26336468	G	T	rs6456712	chr6:26302573	chr6:26302345	A	C	1	0.86068	0.99566	Trunk predicted mass	-	Neale B	UKBB	European	2017	0.009598	0.001526	3.216e-10	+	330995	0	330995	1	IVNT	Neale-B_UKBB_EUR_2017
rs9366651	rs9366651	chr6:26336696	chr6:26336468	G	T	rs6456712	chr6:26302573	chr6:26302345	A	C	1	0.86068	0.99566	Usual walking pace	NCIT_C126250;NCIT_C126314	Neale B	UKBB	European	2017	-0.00863	0.001485	6.236e-09	-	335349	0	335349	1	IVNT	Neale-B_UKBB_EUR_2017
rs9366651	rs9366651	chr6:26336696	chr6:26336468	G	T	rs6456712	chr6:26302573	chr6:26302345	A	C	1	0.86068	0.99566	Waist circumference	EFO_0004342	Neale B	UKBB	European	2017	0.0136	0.002153	2.661e-10	+	336639	0	336639	1	IVNT	Neale-B_UKBB_EUR_2017
rs9366651	rs9366651	chr6:26336696	chr6:26336468	G	T	rs6456712	chr6:26302573	chr6:26302345	A	C	1	0.86068	0.99566	Weight	EFO_0004338	Neale B	UKBB	European	2017	0.02169	0.002124	1.746e-24	+	336227	0	336227	1	IVNT	Neale-B_UKBB_EUR_2017
rs9366651	rs9366651	chr6:26336696	chr6:26336468	G	T	rs6456712	chr6:26302573	chr6:26302345	A	C	1	0.86068	0.99566	Whole body fat mass	-	Neale B	UKBB	European	2017	0.02385	0.002372	8.659e-24	+	330762	0	330762	1	IVNT	Neale-B_UKBB_EUR_2017
rs9366651	rs9366651	chr6:26336696	chr6:26336468	G	T	rs6456712	chr6:26302573	chr6:26302345	A	C	1	0.86068	0.99566	Whole body fat-free mass	-	Neale B	UKBB	European	2017	0.01125	0.001537	2.523e-13	+	331291	0	331291	1	IVNT	Neale-B_UKBB_EUR_2017
rs9366651	rs9366651	chr6:26336696	chr6:26336468	G	T	rs6456712	chr6:26302573	chr6:26302345	A	C	1	0.86068	0.99566	Whole body water mass	-	Neale B	UKBB	European	2017	0.01099	0.00154	9.32e-13	+	331315	0	331315	1	IVNT	Neale-B_UKBB_EUR_2017
rs9366651	rs9366651	chr6:26336696	chr6:26336468	G	T	rs9393692	chr6:26276650	chr6:26276422	A	G	1	0.86026	0.99137	Mean corpuscular hemoglobin	EFO_0004586	Astle W	27863252	European	2016	0.02646	0.003526	6.271e-14	+	173480	0	173480	2	-	Astle-W_Blood-Cell-Traits_EUR_2016
rs9366651	rs9366651	chr6:26336696	chr6:26336468	G	T	rs9393692	chr6:26276650	chr6:26276422	A	G	1	0.86026	0.99137	Mean corpuscular volume	EFO_0004586	Astle W	27863252	European	2016	0.01971	0.003515	2.072e-08	+	173480	0	173480	2	-	Astle-W_Blood-Cell-Traits_EUR_2016
rs9366651	rs9366651	chr6:26336696	chr6:26336468	G	T	rs9393692	chr6:26276650	chr6:26276422	A	G	1	0.86026	0.99137	Height	EFO_0004339	GIANT	20881960	European	2010	NA	NA	7.797e-11	NA	133796	0	133796	46	Z-score	GIANT_Height_EUR_2010
rs9366651	rs9366651	chr6:26336696	chr6:26336468	G	T	rs9393692	chr6:26276650	chr6:26276422	A	G	1	0.86026	0.99137	Height	EFO_0004339	GIANT	23754948	European	2013	0.02837	0.004125	6.085e-12	+	133635	0	133635	46	Z-score	GIANT_Height_EUR_2013
rs9366651	rs9366651	chr6:26336696	chr6:26336468	G	T	rs9393692	chr6:26276650	chr6:26276422	A	G	1	0.86026	0.99137	Height	EFO_0004339	GIANT	25282103	European	2014	0.038	0.0029	3.8e-38	+	253183	0	253183	79	Z-score	GIANT_Height_EUR_2014
rs9366651	rs9366651	chr6:26336696	chr6:26336468	G	T	rs9393692	chr6:26276650	chr6:26276422	A	G	1	0.86026	0.99137	Hip circumference adjusted for BMI	EFO_0005093	GIANT	25673412	Mixed	2015	0.025	0.0035	4e-13	+	225425	0	225425	109	IVNT	GIANT_HipadjBMI_Mixed_2015
rs9366651	rs9366651	chr6:26336696	chr6:26336468	G	T	rs9393692	chr6:26276650	chr6:26276422	A	G	1	0.86026	0.99137	Waist circumference adjusted for BMI	EFO_0004342	GIANT	25673412	Mixed	2015	0.02	0.0032	6.7e-10	+	243424	0	243424	109	IVNT	GIANT_WCadjBMI_Mixed_2015
rs9366651	rs9366651	chr6:26336696	chr6:26336468	G	T	rs9393692	chr6:26276650	chr6:26276422	A	G	1	0.86026	0.99137	Height	EFO_0004339	GIANT	20881960	European	2010	NA	NA	7.797e-11	NA	133653	-	-	-	-	GRASP
rs9366651	rs9366651	chr6:26336696	chr6:26336468	G	T	rs9393692	chr6:26276650	chr6:26276422	A	G	1	0.86026	0.99137	Primary sclerosing cholangitis	EFO_0004268	Ji S	27992413	European	2017	0.1906	0.029	2.679e-11	+	14890	2871	12019	3	log OR	Ji-S_PSC_EUR_2017
rs9366651	rs9366651	chr6:26336696	chr6:26336468	G	T	rs9393692	chr6:26276650	chr6:26276422	A	G	1	0.86026	0.99137	Educational attainment	EFO_0004784	Davies G	27046643	European	2016	NA	NA	3e-11	NA	-	-	-	-	-	NHGRI-EBI_GWAS_Catalog
rs9366651	rs9366651	chr6:26336696	chr6:26336468	G	T	rs9393692	chr6:26276650	chr6:26276422	A	G	1	0.86026	0.99137	Arm fat mass left	-	Neale B	UKBB	European	2017	0.01835	0.00238	1.256e-14	+	331164	0	331164	1	IVNT	Neale-B_UKBB_EUR_2017
rs9366651	rs9366651	chr6:26336696	chr6:26336468	G	T	rs9393692	chr6:26276650	chr6:26276422	A	G	1	0.86026	0.99137	Arm fat mass right	-	Neale B	UKBB	European	2017	0.01786	0.00238	6.199e-14	+	331226	0	331226	1	IVNT	Neale-B_UKBB_EUR_2017
rs9366651	rs9366651	chr6:26336696	chr6:26336468	G	T	rs9393692	chr6:26276650	chr6:26276422	A	G	1	0.86026	0.99137	Arm fat percentage left	NCIT_C139218	Neale B	UKBB	European	2017	0.01196	0.001838	7.827e-11	+	331198	0	331198	1	IVNT	Neale-B_UKBB_EUR_2017
rs9366651	rs9366651	chr6:26336696	chr6:26336468	G	T	rs9393692	chr6:26276650	chr6:26276422	A	G	1	0.86026	0.99137	Arm fat percentage right	NCIT_C139218	Neale B	UKBB	European	2017	0.01142	0.001847	6.232e-10	+	331249	0	331249	1	IVNT	Neale-B_UKBB_EUR_2017
rs9366651	rs9366651	chr6:26336696	chr6:26336468	G	T	rs9393692	chr6:26276650	chr6:26276422	A	G	1	0.86026	0.99137	Arm fat-free mass left	-	Neale B	UKBB	European	2017	0.01005	0.001544	7.615e-11	+	331159	0	331159	1	IVNT	Neale-B_UKBB_EUR_2017
rs9366651	rs9366651	chr6:26336696	chr6:26336468	G	T	rs9393692	chr6:26276650	chr6:26276422	A	G	1	0.86026	0.99137	Arm fat-free mass right	-	Neale B	UKBB	European	2017	0.01059	0.001513	2.622e-12	+	331221	0	331221	1	IVNT	Neale-B_UKBB_EUR_2017
rs9366651	rs9366651	chr6:26336696	chr6:26336468	G	T	rs9393692	chr6:26276650	chr6:26276422	A	G	1	0.86026	0.99137	Arm predicted mass left	-	Neale B	UKBB	European	2017	0.01043	0.001538	1.184e-11	+	331146	0	331146	1	IVNT	Neale-B_UKBB_EUR_2017
rs9366651	rs9366651	chr6:26336696	chr6:26336468	G	T	rs9393692	chr6:26276650	chr6:26276422	A	G	1	0.86026	0.99137	Arm predicted mass right	-	Neale B	UKBB	European	2017	0.00982	0.001508	7.428e-11	+	331216	0	331216	1	IVNT	Neale-B_UKBB_EUR_2017
rs9366651	rs9366651	chr6:26336696	chr6:26336468	G	T	rs9393692	chr6:26276650	chr6:26276422	A	G	1	0.86026	0.99137	Basal metabolic rate	EFO_0007777	Neale B	UKBB	European	2017	0.01304	0.00161	5.5e-16	+	331307	0	331307	1	IVNT	Neale-B_UKBB_EUR_2017
rs9366651	rs9366651	chr6:26336696	chr6:26336468	G	T	rs9393692	chr6:26276650	chr6:26276422	A	G	1	0.86026	0.99137	Body fat percentage	EFO_0007800	Neale B	UKBB	European	2017	0.01685	0.001862	1.422e-19	+	331117	0	331117	1	IVNT	Neale-B_UKBB_EUR_2017
rs9366651	rs9366651	chr6:26336696	chr6:26336468	G	T	rs9393692	chr6:26276650	chr6:26276422	A	G	1	0.86026	0.99137	Comparative height size at age 10	NCIT_C106497;NCIT_C19666	Neale B	UKBB	European	2017	0.01626	0.001657	1.052e-22	+	332021	0	332021	1	IVNT	Neale-B_UKBB_EUR_2017
rs9366651	rs9366651	chr6:26336696	chr6:26336468	G	T	rs9393692	chr6:26276650	chr6:26276422	A	G	1	0.86026	0.99137	Disorders of mineral metabolism	-	Neale B	UKBB	European	2017	0.0008846	8.28e-05	1.233e-26	+	337199	390	336809	1	-	Neale-B_UKBB_EUR_2017
rs9366651	rs9366651	chr6:26336696	chr6:26336468	G	T	rs9393692	chr6:26276650	chr6:26276422	A	G	1	0.86026	0.99137	Height	EFO_0004339	Neale B	UKBB	European	2017	0.02496	0.001725	1.955e-47	+	336474	0	336474	1	IVNT	Neale-B_UKBB_EUR_2017
rs9366651	rs9366651	chr6:26336696	chr6:26336468	G	T	rs9393692	chr6:26276650	chr6:26276422	A	G	1	0.86026	0.99137	Hip circumference	EFO_0005093	Neale B	UKBB	European	2017	0.02262	0.002405	5.057e-21	+	336601	0	336601	1	IVNT	Neale-B_UKBB_EUR_2017
rs9366651	rs9366651	chr6:26336696	chr6:26336468	G	T	rs9393692	chr6:26276650	chr6:26276422	A	G	1	0.86026	0.99137	Leg fat mass left	-	Neale B	UKBB	European	2017	0.01513	0.00192	3.211e-15	+	331275	0	331275	1	IVNT	Neale-B_UKBB_EUR_2017
rs9366651	rs9366651	chr6:26336696	chr6:26336468	G	T	rs9393692	chr6:26276650	chr6:26276422	A	G	1	0.86026	0.99137	Leg fat mass right	-	Neale B	UKBB	European	2017	0.01518	0.001942	5.447e-15	+	331293	0	331293	1	IVNT	Neale-B_UKBB_EUR_2017
rs9366651	rs9366651	chr6:26336696	chr6:26336468	G	T	rs9393692	chr6:26276650	chr6:26276422	A	G	1	0.86026	0.99137	Leg fat percentage left	NCIT_C139218	Neale B	UKBB	European	2017	0.009467	0.001519	4.577e-10	+	331278	0	331278	1	IVNT	Neale-B_UKBB_EUR_2017
rs9366651	rs9366651	chr6:26336696	chr6:26336468	G	T	rs9393692	chr6:26276650	chr6:26276422	A	G	1	0.86026	0.99137	Leg fat percentage right	NCIT_C139218	Neale B	UKBB	European	2017	0.009613	0.001538	4.118e-10	+	331296	0	331296	1	IVNT	Neale-B_UKBB_EUR_2017
rs9366651	rs9366651	chr6:26336696	chr6:26336468	G	T	rs9393692	chr6:26276650	chr6:26276422	A	G	1	0.86026	0.99137	Leg fat-free mass left	-	Neale B	UKBB	European	2017	0.01299	0.001599	4.589e-16	+	331258	0	331258	1	IVNT	Neale-B_UKBB_EUR_2017
rs9366651	rs9366651	chr6:26336696	chr6:26336468	G	T	rs9393692	chr6:26276650	chr6:26276422	A	G	1	0.86026	0.99137	Leg fat-free mass right	-	Neale B	UKBB	European	2017	0.01235	0.001599	1.126e-14	+	331285	0	331285	1	IVNT	Neale-B_UKBB_EUR_2017
rs9366651	rs9366651	chr6:26336696	chr6:26336468	G	T	rs9393692	chr6:26276650	chr6:26276422	A	G	1	0.86026	0.99137	Leg predicted mass left	-	Neale B	UKBB	European	2017	0.01286	0.001588	5.693e-16	+	331253	0	331253	1	IVNT	Neale-B_UKBB_EUR_2017
rs9366651	rs9366651	chr6:26336696	chr6:26336468	G	T	rs9393692	chr6:26276650	chr6:26276422	A	G	1	0.86026	0.99137	Leg predicted mass right	-	Neale B	UKBB	European	2017	0.01228	0.001588	1.084e-14	+	331285	0	331285	1	IVNT	Neale-B_UKBB_EUR_2017
rs9366651	rs9366651	chr6:26336696	chr6:26336468	G	T	rs9393692	chr6:26276650	chr6:26276422	A	G	1	0.86026	0.99137	Mouth or teeth dental problems: dentures	NCIT_C99885;NCIT_C102044	Neale B	UKBB	European	2017	0.007482	0.0009127	2.456e-16	+	336138	56894	279244	1	-	Neale-B_UKBB_EUR_2017
rs9366651	rs9366651	chr6:26336696	chr6:26336468	G	T	rs9393692	chr6:26276650	chr6:26276422	A	G	1	0.86026	0.99137	Pack years adult smoking as proportion of life span exposed to smoking	EFO_0004318	Neale B	UKBB	European	2017	0.02615	0.00438	2.372e-09	+	101726	0	101726	1	IVNT	Neale-B_UKBB_EUR_2017
rs9366651	rs9366651	chr6:26336696	chr6:26336468	G	T	rs9393692	chr6:26276650	chr6:26276422	A	G	1	0.86026	0.99137	Pack years of smoking preview only	EFO_0004318;EFO_0006526	Neale B	UKBB	European	2017	0.02745	0.004366	3.222e-10	+	101726	0	101726	1	IVNT	Neale-B_UKBB_EUR_2017
rs9366651	rs9366651	chr6:26336696	chr6:26336468	G	T	rs9393692	chr6:26276650	chr6:26276422	A	G	1	0.86026	0.99137	Qualifications: A levels or as levels or equivalent	EFO_0004784	Neale B	UKBB	European	2017	-0.00779	0.001091	9.456e-13	-	334070	91710	242360	1	-	Neale-B_UKBB_EUR_2017
rs9366651	rs9366651	chr6:26336696	chr6:26336468	G	T	rs9393692	chr6:26276650	chr6:26276422	A	G	1	0.86026	0.99137	Qualifications: college or university degree	EFO_0004784	Neale B	UKBB	European	2017	-0.009	0.001138	2.674e-15	-	334070	106305	227765	1	-	Neale-B_UKBB_EUR_2017
rs9366651	rs9366651	chr6:26336696	chr6:26336468	G	T	rs9393692	chr6:26276650	chr6:26276422	A	G	1	0.86026	0.99137	Self-reported malabsorption or coeliac disease	-	Neale B	UKBB	European	2017	0.00118	0.0001595	1.424e-13	+	337159	1452	335707	1	-	Neale-B_UKBB_EUR_2017
rs9366651	rs9366651	chr6:26336696	chr6:26336468	G	T	rs9393692	chr6:26276650	chr6:26276422	A	G	1	0.86026	0.99137	Sitting height	EFO_0007118	Neale B	UKBB	European	2017	0.02201	0.001877	9.157e-32	+	336172	0	336172	1	IVNT	Neale-B_UKBB_EUR_2017
rs9366651	rs9366651	chr6:26336696	chr6:26336468	G	T	rs9393692	chr6:26276650	chr6:26276422	A	G	1	0.86026	0.99137	Trunk fat mass	EFO_0005409	Neale B	UKBB	European	2017	0.02827	0.002445	6.476e-31	+	331093	0	331093	1	IVNT	Neale-B_UKBB_EUR_2017
rs9366651	rs9366651	chr6:26336696	chr6:26336468	G	T	rs9393692	chr6:26276650	chr6:26276422	A	G	1	0.86026	0.99137	Trunk fat percentage	NCIT_C139218	Neale B	UKBB	European	2017	0.02375	0.002232	1.963e-26	+	331113	0	331113	1	IVNT	Neale-B_UKBB_EUR_2017
rs9366651	rs9366651	chr6:26336696	chr6:26336468	G	T	rs9393692	chr6:26276650	chr6:26276422	A	G	1	0.86026	0.99137	Trunk fat-free mass	-	Neale B	UKBB	European	2017	0.009744	0.00153	1.904e-10	+	331030	0	331030	1	IVNT	Neale-B_UKBB_EUR_2017
rs9366651	rs9366651	chr6:26336696	chr6:26336468	G	T	rs9393692	chr6:26276650	chr6:26276422	A	G	1	0.86026	0.99137	Trunk predicted mass	-	Neale B	UKBB	European	2017	0.009545	0.001525	3.862e-10	+	330995	0	330995	1	IVNT	Neale-B_UKBB_EUR_2017
rs9366651	rs9366651	chr6:26336696	chr6:26336468	G	T	rs9393692	chr6:26276650	chr6:26276422	A	G	1	0.86026	0.99137	Usual walking pace	NCIT_C126250;NCIT_C126314	Neale B	UKBB	European	2017	-0.008492	0.001484	1.048e-08	-	335349	0	335349	1	IVNT	Neale-B_UKBB_EUR_2017
rs9366651	rs9366651	chr6:26336696	chr6:26336468	G	T	rs9393692	chr6:26276650	chr6:26276422	A	G	1	0.86026	0.99137	Waist circumference	EFO_0004342	Neale B	UKBB	European	2017	0.01357	0.002151	2.781e-10	+	336639	0	336639	1	IVNT	Neale-B_UKBB_EUR_2017
rs9366651	rs9366651	chr6:26336696	chr6:26336468	G	T	rs9393692	chr6:26276650	chr6:26276422	A	G	1	0.86026	0.99137	Weight	EFO_0004338	Neale B	UKBB	European	2017	0.02162	0.002122	2.259e-24	+	336227	0	336227	1	IVNT	Neale-B_UKBB_EUR_2017
rs9366651	rs9366651	chr6:26336696	chr6:26336468	G	T	rs9393692	chr6:26276650	chr6:26276422	A	G	1	0.86026	0.99137	Whole body fat mass	-	Neale B	UKBB	European	2017	0.02378	0.002369	1.063e-23	+	330762	0	330762	1	IVNT	Neale-B_UKBB_EUR_2017
rs9366651	rs9366651	chr6:26336696	chr6:26336468	G	T	rs9393692	chr6:26276650	chr6:26276422	A	G	1	0.86026	0.99137	Whole body fat-free mass	-	Neale B	UKBB	European	2017	0.0112	0.001536	3.077e-13	+	331291	0	331291	1	IVNT	Neale-B_UKBB_EUR_2017
rs9366651	rs9366651	chr6:26336696	chr6:26336468	G	T	rs9393692	chr6:26276650	chr6:26276422	A	G	1	0.86026	0.99137	Whole body water mass	-	Neale B	UKBB	European	2017	0.01095	0.001538	1.1e-12	+	331315	0	331315	1	IVNT	Neale-B_UKBB_EUR_2017
rs9366651	rs9366651	chr6:26336696	chr6:26336468	G	T	rs2393593	chr6:26285683	chr6:26285455	T	C	1	0.8532	0.99132	Mean corpuscular hemoglobin	EFO_0004586	Astle W	27863252	European	2016	0.027	0.003528	1.95e-14	+	173480	0	173480	2	-	Astle-W_Blood-Cell-Traits_EUR_2016
rs9366651	rs9366651	chr6:26336696	chr6:26336468	G	T	rs2393593	chr6:26285683	chr6:26285455	T	C	1	0.8532	0.99132	Mean corpuscular volume	EFO_0004586	Astle W	27863252	European	2016	0.02014	0.003517	1.027e-08	+	173480	0	173480	2	-	Astle-W_Blood-Cell-Traits_EUR_2016
rs9366651	rs9366651	chr6:26336696	chr6:26336468	G	T	rs2393593	chr6:26285683	chr6:26285455	T	C	1	0.8532	0.99132	Height	EFO_0004339	GIANT	20881960	European	2010	NA	NA	9.676e-11	NA	132039	0	132039	46	Z-score	GIANT_Height_EUR_2010
rs9366651	rs9366651	chr6:26336696	chr6:26336468	G	T	rs2393593	chr6:26285683	chr6:26285455	T	C	1	0.8532	0.99132	Height	EFO_0004339	GIANT	23754948	European	2013	0.02984	0.004267	2.711e-12	+	131879	0	131879	46	Z-score	GIANT_Height_EUR_2013
rs9366651	rs9366651	chr6:26336696	chr6:26336468	G	T	rs2393593	chr6:26285683	chr6:26285455	T	C	1	0.8532	0.99132	Height	EFO_0004339	GIANT	25282103	European	2014	0.039	0.003	3e-39	+	251137	0	251137	79	Z-score	GIANT_Height_EUR_2014
rs9366651	rs9366651	chr6:26336696	chr6:26336468	G	T	rs2393593	chr6:26285683	chr6:26285455	T	C	1	0.8532	0.99132	Hip circumference adjusted for BMI	EFO_0005093	GIANT	25673412	Mixed	2015	0.028	0.0045	1.6e-10	+	143336	0	143336	109	IVNT	GIANT_HipadjBMI_Mixed_2015
rs9366651	rs9366651	chr6:26336696	chr6:26336468	G	T	rs2393593	chr6:26285683	chr6:26285455	T	C	1	0.8532	0.99132	Height	EFO_0004339	GIANT	20881960	European	2010	NA	NA	9.676e-11	NA	133653	-	-	-	-	GRASP
rs9366651	rs9366651	chr6:26336696	chr6:26336468	G	T	rs2393593	chr6:26285683	chr6:26285455	T	C	1	0.8532	0.99132	Primary sclerosing cholangitis	EFO_0004268	Ji S	27992413	European	2017	0.1881	0.029	4.791e-11	+	14890	2871	12019	3	log OR	Ji-S_PSC_EUR_2017
rs9366651	rs9366651	chr6:26336696	chr6:26336468	G	T	rs2393593	chr6:26285683	chr6:26285455	T	C	1	0.8532	0.99132	Arm fat mass left	-	Neale B	UKBB	European	2017	0.01814	0.002381	2.55e-14	+	331164	0	331164	1	IVNT	Neale-B_UKBB_EUR_2017
rs9366651	rs9366651	chr6:26336696	chr6:26336468	G	T	rs2393593	chr6:26285683	chr6:26285455	T	C	1	0.8532	0.99132	Arm fat mass right	-	Neale B	UKBB	European	2017	0.01762	0.00238	1.328e-13	+	331226	0	331226	1	IVNT	Neale-B_UKBB_EUR_2017
rs9366651	rs9366651	chr6:26336696	chr6:26336468	G	T	rs2393593	chr6:26285683	chr6:26285455	T	C	1	0.8532	0.99132	Arm fat percentage left	NCIT_C139218	Neale B	UKBB	European	2017	0.01186	0.001839	1.136e-10	+	331198	0	331198	1	IVNT	Neale-B_UKBB_EUR_2017
rs9366651	rs9366651	chr6:26336696	chr6:26336468	G	T	rs2393593	chr6:26285683	chr6:26285455	T	C	1	0.8532	0.99132	Arm fat percentage right	NCIT_C139218	Neale B	UKBB	European	2017	0.01134	0.001847	8.412e-10	+	331249	0	331249	1	IVNT	Neale-B_UKBB_EUR_2017
rs9366651	rs9366651	chr6:26336696	chr6:26336468	G	T	rs2393593	chr6:26285683	chr6:26285455	T	C	1	0.8532	0.99132	Arm fat-free mass left	-	Neale B	UKBB	European	2017	0.00993	0.001544	1.283e-10	+	331159	0	331159	1	IVNT	Neale-B_UKBB_EUR_2017
rs9366651	rs9366651	chr6:26336696	chr6:26336468	G	T	rs2393593	chr6:26285683	chr6:26285455	T	C	1	0.8532	0.99132	Arm fat-free mass right	-	Neale B	UKBB	European	2017	0.01044	0.001514	5.207e-12	+	331221	0	331221	1	IVNT	Neale-B_UKBB_EUR_2017
rs9366651	rs9366651	chr6:26336696	chr6:26336468	G	T	rs2393593	chr6:26285683	chr6:26285455	T	C	1	0.8532	0.99132	Arm predicted mass left	-	Neale B	UKBB	European	2017	0.01029	0.001539	2.271e-11	+	331146	0	331146	1	IVNT	Neale-B_UKBB_EUR_2017
rs9366651	rs9366651	chr6:26336696	chr6:26336468	G	T	rs2393593	chr6:26285683	chr6:26285455	T	C	1	0.8532	0.99132	Arm predicted mass right	-	Neale B	UKBB	European	2017	0.009716	0.001508	1.182e-10	+	331216	0	331216	1	IVNT	Neale-B_UKBB_EUR_2017
rs9366651	rs9366651	chr6:26336696	chr6:26336468	G	T	rs2393593	chr6:26285683	chr6:26285455	T	C	1	0.8532	0.99132	Basal metabolic rate	EFO_0007777	Neale B	UKBB	European	2017	0.01299	0.001611	7.363e-16	+	331307	0	331307	1	IVNT	Neale-B_UKBB_EUR_2017
rs9366651	rs9366651	chr6:26336696	chr6:26336468	G	T	rs2393593	chr6:26285683	chr6:26285455	T	C	1	0.8532	0.99132	Body fat percentage	EFO_0007800	Neale B	UKBB	European	2017	0.01668	0.001862	3.396e-19	+	331117	0	331117	1	IVNT	Neale-B_UKBB_EUR_2017
rs9366651	rs9366651	chr6:26336696	chr6:26336468	G	T	rs2393593	chr6:26285683	chr6:26285455	T	C	1	0.8532	0.99132	Comparative height size at age 10	NCIT_C106497;NCIT_C19666	Neale B	UKBB	European	2017	0.01652	0.001658	2.156e-23	+	332021	0	332021	1	IVNT	Neale-B_UKBB_EUR_2017
rs9366651	rs9366651	chr6:26336696	chr6:26336468	G	T	rs2393593	chr6:26285683	chr6:26285455	T	C	1	0.8532	0.99132	Disorders of mineral metabolism	-	Neale B	UKBB	European	2017	0.0008839	8.281e-05	1.366e-26	+	337199	390	336809	1	-	Neale-B_UKBB_EUR_2017
rs9366651	rs9366651	chr6:26336696	chr6:26336468	G	T	rs2393593	chr6:26285683	chr6:26285455	T	C	1	0.8532	0.99132	Height	EFO_0004339	Neale B	UKBB	European	2017	0.02532	0.001725	9.303e-49	+	336474	0	336474	1	IVNT	Neale-B_UKBB_EUR_2017
rs9366651	rs9366651	chr6:26336696	chr6:26336468	G	T	rs2393593	chr6:26285683	chr6:26285455	T	C	1	0.8532	0.99132	Hip circumference	EFO_0005093	Neale B	UKBB	European	2017	0.02263	0.002405	5.006e-21	+	336601	0	336601	1	IVNT	Neale-B_UKBB_EUR_2017
rs9366651	rs9366651	chr6:26336696	chr6:26336468	G	T	rs2393593	chr6:26285683	chr6:26285455	T	C	1	0.8532	0.99132	Impedance of arm left	-	Neale B	UKBB	European	2017	0.009609	0.001716	2.133e-08	+	331292	0	331292	1	IVNT	Neale-B_UKBB_EUR_2017
rs9366651	rs9366651	chr6:26336696	chr6:26336468	G	T	rs2393593	chr6:26285683	chr6:26285455	T	C	1	0.8532	0.99132	Leg fat mass left	-	Neale B	UKBB	European	2017	0.015	0.00192	5.65e-15	+	331275	0	331275	1	IVNT	Neale-B_UKBB_EUR_2017
rs9366651	rs9366651	chr6:26336696	chr6:26336468	G	T	rs2393593	chr6:26285683	chr6:26285455	T	C	1	0.8532	0.99132	Leg fat mass right	-	Neale B	UKBB	European	2017	0.01509	0.001942	8.028e-15	+	331293	0	331293	1	IVNT	Neale-B_UKBB_EUR_2017
rs9366651	rs9366651	chr6:26336696	chr6:26336468	G	T	rs2393593	chr6:26285683	chr6:26285455	T	C	1	0.8532	0.99132	Leg fat percentage left	NCIT_C139218	Neale B	UKBB	European	2017	0.009279	0.001519	1.007e-09	+	331278	0	331278	1	IVNT	Neale-B_UKBB_EUR_2017
rs9366651	rs9366651	chr6:26336696	chr6:26336468	G	T	rs2393593	chr6:26285683	chr6:26285455	T	C	1	0.8532	0.99132	Leg fat percentage right	NCIT_C139218	Neale B	UKBB	European	2017	0.009519	0.001538	6.139e-10	+	331296	0	331296	1	IVNT	Neale-B_UKBB_EUR_2017
rs9366651	rs9366651	chr6:26336696	chr6:26336468	G	T	rs2393593	chr6:26285683	chr6:26285455	T	C	1	0.8532	0.99132	Leg fat-free mass left	-	Neale B	UKBB	European	2017	0.013	0.0016	4.447e-16	+	331258	0	331258	1	IVNT	Neale-B_UKBB_EUR_2017
rs9366651	rs9366651	chr6:26336696	chr6:26336468	G	T	rs2393593	chr6:26285683	chr6:26285455	T	C	1	0.8532	0.99132	Leg fat-free mass right	-	Neale B	UKBB	European	2017	0.0123	0.001599	1.42e-14	+	331285	0	331285	1	IVNT	Neale-B_UKBB_EUR_2017
rs9366651	rs9366651	chr6:26336696	chr6:26336468	G	T	rs2393593	chr6:26285683	chr6:26285455	T	C	1	0.8532	0.99132	Leg predicted mass left	-	Neale B	UKBB	European	2017	0.01286	0.001589	5.785e-16	+	331253	0	331253	1	IVNT	Neale-B_UKBB_EUR_2017
rs9366651	rs9366651	chr6:26336696	chr6:26336468	G	T	rs2393593	chr6:26285683	chr6:26285455	T	C	1	0.8532	0.99132	Leg predicted mass right	-	Neale B	UKBB	European	2017	0.01223	0.001589	1.35e-14	+	331285	0	331285	1	IVNT	Neale-B_UKBB_EUR_2017
rs9366651	rs9366651	chr6:26336696	chr6:26336468	G	T	rs2393593	chr6:26285683	chr6:26285455	T	C	1	0.8532	0.99132	Mouth or teeth dental problems: dentures	NCIT_C99885;NCIT_C102044	Neale B	UKBB	European	2017	0.007452	0.0009128	3.28e-16	+	336138	56894	279244	1	-	Neale-B_UKBB_EUR_2017
rs9366651	rs9366651	chr6:26336696	chr6:26336468	G	T	rs2393593	chr6:26285683	chr6:26285455	T	C	1	0.8532	0.99132	Pack years adult smoking as proportion of life span exposed to smoking	EFO_0004318	Neale B	UKBB	European	2017	0.02611	0.004382	2.57e-09	+	101726	0	101726	1	IVNT	Neale-B_UKBB_EUR_2017
rs9366651	rs9366651	chr6:26336696	chr6:26336468	G	T	rs2393593	chr6:26285683	chr6:26285455	T	C	1	0.8532	0.99132	Pack years of smoking preview only	EFO_0004318;EFO_0006526	Neale B	UKBB	European	2017	0.02724	0.004368	4.477e-10	+	101726	0	101726	1	IVNT	Neale-B_UKBB_EUR_2017
rs9366651	rs9366651	chr6:26336696	chr6:26336468	G	T	rs2393593	chr6:26285683	chr6:26285455	T	C	1	0.8532	0.99132	Qualifications: A levels or as levels or equivalent	EFO_0004784	Neale B	UKBB	European	2017	-0.007807	0.001091	8.535e-13	-	334070	91710	242360	1	-	Neale-B_UKBB_EUR_2017
rs9366651	rs9366651	chr6:26336696	chr6:26336468	G	T	rs2393593	chr6:26285683	chr6:26285455	T	C	1	0.8532	0.99132	Qualifications: college or university degree	EFO_0004784	Neale B	UKBB	European	2017	-0.009022	0.001139	2.313e-15	-	334070	106305	227765	1	-	Neale-B_UKBB_EUR_2017
rs9366651	rs9366651	chr6:26336696	chr6:26336468	G	T	rs2393593	chr6:26285683	chr6:26285455	T	C	1	0.8532	0.99132	Self-reported malabsorption or coeliac disease	-	Neale B	UKBB	European	2017	0.00115	0.0001596	5.85e-13	+	337159	1452	335707	1	-	Neale-B_UKBB_EUR_2017
rs9366651	rs9366651	chr6:26336696	chr6:26336468	G	T	rs2393593	chr6:26285683	chr6:26285455	T	C	1	0.8532	0.99132	Sitting height	EFO_0007118	Neale B	UKBB	European	2017	0.02231	0.001877	1.439e-32	+	336172	0	336172	1	IVNT	Neale-B_UKBB_EUR_2017
rs9366651	rs9366651	chr6:26336696	chr6:26336468	G	T	rs2393593	chr6:26285683	chr6:26285455	T	C	1	0.8532	0.99132	Trunk fat mass	EFO_0005409	Neale B	UKBB	European	2017	0.02811	0.002445	1.4e-30	+	331093	0	331093	1	IVNT	Neale-B_UKBB_EUR_2017
rs9366651	rs9366651	chr6:26336696	chr6:26336468	G	T	rs2393593	chr6:26285683	chr6:26285455	T	C	1	0.8532	0.99132	Trunk fat percentage	NCIT_C139218	Neale B	UKBB	European	2017	0.02358	0.002232	4.411e-26	+	331113	0	331113	1	IVNT	Neale-B_UKBB_EUR_2017
rs9366651	rs9366651	chr6:26336696	chr6:26336468	G	T	rs2393593	chr6:26285683	chr6:26285455	T	C	1	0.8532	0.99132	Trunk fat-free mass	-	Neale B	UKBB	European	2017	0.009722	0.00153	2.104e-10	+	331030	0	331030	1	IVNT	Neale-B_UKBB_EUR_2017
rs9366651	rs9366651	chr6:26336696	chr6:26336468	G	T	rs2393593	chr6:26285683	chr6:26285455	T	C	1	0.8532	0.99132	Trunk predicted mass	-	Neale B	UKBB	European	2017	0.009544	0.001525	3.902e-10	+	330995	0	330995	1	IVNT	Neale-B_UKBB_EUR_2017
rs9366651	rs9366651	chr6:26336696	chr6:26336468	G	T	rs2393593	chr6:26285683	chr6:26285455	T	C	1	0.8532	0.99132	Usual walking pace	NCIT_C126250;NCIT_C126314	Neale B	UKBB	European	2017	-0.008509	0.001484	9.851e-09	-	335349	0	335349	1	IVNT	Neale-B_UKBB_EUR_2017
rs9366651	rs9366651	chr6:26336696	chr6:26336468	G	T	rs2393593	chr6:26285683	chr6:26285455	T	C	1	0.8532	0.99132	Waist circumference	EFO_0004342	Neale B	UKBB	European	2017	0.01332	0.002151	5.887e-10	+	336639	0	336639	1	IVNT	Neale-B_UKBB_EUR_2017
rs9366651	rs9366651	chr6:26336696	chr6:26336468	G	T	rs2393593	chr6:26285683	chr6:26285455	T	C	1	0.8532	0.99132	Weight	EFO_0004338	Neale B	UKBB	European	2017	0.0215	0.002122	3.959e-24	+	336227	0	336227	1	IVNT	Neale-B_UKBB_EUR_2017
rs9366651	rs9366651	chr6:26336696	chr6:26336468	G	T	rs2393593	chr6:26285683	chr6:26285455	T	C	1	0.8532	0.99132	Whole body fat mass	-	Neale B	UKBB	European	2017	0.02365	0.00237	1.846e-23	+	330762	0	330762	1	IVNT	Neale-B_UKBB_EUR_2017
rs9366651	rs9366651	chr6:26336696	chr6:26336468	G	T	rs2393593	chr6:26285683	chr6:26285455	T	C	1	0.8532	0.99132	Whole body fat-free mass	-	Neale B	UKBB	European	2017	0.01115	0.001536	3.906e-13	+	331291	0	331291	1	IVNT	Neale-B_UKBB_EUR_2017
rs9366651	rs9366651	chr6:26336696	chr6:26336468	G	T	rs2393593	chr6:26285683	chr6:26285455	T	C	1	0.8532	0.99132	Whole body water mass	-	Neale B	UKBB	European	2017	0.01089	0.001538	1.434e-12	+	331315	0	331315	1	IVNT	Neale-B_UKBB_EUR_2017
rs9366651	rs9366651	chr6:26336696	chr6:26336468	G	T	rs3999544	chr6:26285867	chr6:26285639	C	T	1	0.8532	0.99132	Mean corpuscular hemoglobin	EFO_0004586	Astle W	27863252	European	2016	0.02698	0.003528	2.037e-14	+	173480	0	173480	2	-	Astle-W_Blood-Cell-Traits_EUR_2016
rs9366651	rs9366651	chr6:26336696	chr6:26336468	G	T	rs3999544	chr6:26285867	chr6:26285639	C	T	1	0.8532	0.99132	Mean corpuscular volume	EFO_0004586	Astle W	27863252	European	2016	0.02014	0.003517	1.026e-08	+	173480	0	173480	2	-	Astle-W_Blood-Cell-Traits_EUR_2016
rs9366651	rs9366651	chr6:26336696	chr6:26336468	G	T	rs3999544	chr6:26285867	chr6:26285639	C	T	1	0.8532	0.99132	Height	EFO_0004339	GIANT	20881960	European	2010	NA	NA	5.762e-11	NA	133835	0	133835	46	Z-score	GIANT_Height_EUR_2010
rs9366651	rs9366651	chr6:26336696	chr6:26336468	G	T	rs3999544	chr6:26285867	chr6:26285639	C	T	1	0.8532	0.99132	Height	EFO_0004339	GIANT	23754948	European	2013	0.0284	0.004165	9.182e-12	+	133674	0	133674	46	Z-score	GIANT_Height_EUR_2013
rs9366651	rs9366651	chr6:26336696	chr6:26336468	G	T	rs3999544	chr6:26285867	chr6:26285639	C	T	1	0.8532	0.99132	Height	EFO_0004339	GIANT	25282103	European	2014	0.038	0.0029	3.8e-38	+	253216	0	253216	79	Z-score	GIANT_Height_EUR_2014
rs9366651	rs9366651	chr6:26336696	chr6:26336468	G	T	rs3999544	chr6:26285867	chr6:26285639	C	T	1	0.8532	0.99132	Hip circumference adjusted for BMI	EFO_0005093	GIANT	25673412	Mixed	2015	0.028	0.0045	5.1e-10	+	143800	0	143800	109	IVNT	GIANT_HipadjBMI_Mixed_2015
rs9366651	rs9366651	chr6:26336696	chr6:26336468	G	T	rs3999544	chr6:26285867	chr6:26285639	C	T	1	0.8532	0.99132	Waist circumference adjusted for BMI	EFO_0004342	GIANT	25673412	Mixed	2015	0.023	0.0041	3.5e-08	+	152074	0	152074	109	IVNT	GIANT_WCadjBMI_Mixed_2015
rs9366651	rs9366651	chr6:26336696	chr6:26336468	G	T	rs3999544	chr6:26285867	chr6:26285639	C	T	1	0.8532	0.99132	Height	EFO_0004339	GIANT	20881960	European	2010	NA	NA	5.762e-11	NA	133653	-	-	-	-	GRASP
rs9366651	rs9366651	chr6:26336696	chr6:26336468	G	T	rs3999544	chr6:26285867	chr6:26285639	C	T	1	0.8532	0.99132	Primary sclerosing cholangitis	EFO_0004268	Ji S	27992413	European	2017	0.1881	0.029	4.546e-11	+	14890	2871	12019	3	log OR	Ji-S_PSC_EUR_2017
rs9366651	rs9366651	chr6:26336696	chr6:26336468	G	T	rs3999544	chr6:26285867	chr6:26285639	C	T	1	0.8532	0.99132	Lung cancer	EFO_0001071	McKay JD	28604730	European	2017	0.07584	0.01173	1e-10	+	-	-	-	-	log OR	NHGRI-EBI_GWAS_Catalog
rs9366651	rs9366651	chr6:26336696	chr6:26336468	G	T	rs3999544	chr6:26285867	chr6:26285639	C	T	1	0.8532	0.99132	Arm fat mass left	-	Neale B	UKBB	European	2017	0.01815	0.002381	2.479e-14	+	331164	0	331164	1	IVNT	Neale-B_UKBB_EUR_2017
rs9366651	rs9366651	chr6:26336696	chr6:26336468	G	T	rs3999544	chr6:26285867	chr6:26285639	C	T	1	0.8532	0.99132	Arm fat mass right	-	Neale B	UKBB	European	2017	0.01765	0.00238	1.205e-13	+	331226	0	331226	1	IVNT	Neale-B_UKBB_EUR_2017
rs9366651	rs9366651	chr6:26336696	chr6:26336468	G	T	rs3999544	chr6:26285867	chr6:26285639	C	T	1	0.8532	0.99132	Arm fat percentage left	NCIT_C139218	Neale B	UKBB	European	2017	0.01189	0.001839	9.979e-11	+	331198	0	331198	1	IVNT	Neale-B_UKBB_EUR_2017
rs9366651	rs9366651	chr6:26336696	chr6:26336468	G	T	rs3999544	chr6:26285867	chr6:26285639	C	T	1	0.8532	0.99132	Arm fat percentage right	NCIT_C139218	Neale B	UKBB	European	2017	0.01138	0.001847	7.409e-10	+	331249	0	331249	1	IVNT	Neale-B_UKBB_EUR_2017
rs9366651	rs9366651	chr6:26336696	chr6:26336468	G	T	rs3999544	chr6:26285867	chr6:26285639	C	T	1	0.8532	0.99132	Arm fat-free mass left	-	Neale B	UKBB	European	2017	0.0099	0.001545	1.462e-10	+	331159	0	331159	1	IVNT	Neale-B_UKBB_EUR_2017
rs9366651	rs9366651	chr6:26336696	chr6:26336468	G	T	rs3999544	chr6:26285867	chr6:26285639	C	T	1	0.8532	0.99132	Arm fat-free mass right	-	Neale B	UKBB	European	2017	0.01041	0.001514	6.124e-12	+	331221	0	331221	1	IVNT	Neale-B_UKBB_EUR_2017
rs9366651	rs9366651	chr6:26336696	chr6:26336468	G	T	rs3999544	chr6:26285867	chr6:26285639	C	T	1	0.8532	0.99132	Arm predicted mass left	-	Neale B	UKBB	European	2017	0.01025	0.001539	2.701e-11	+	331146	0	331146	1	IVNT	Neale-B_UKBB_EUR_2017
rs9366651	rs9366651	chr6:26336696	chr6:26336468	G	T	rs3999544	chr6:26285867	chr6:26285639	C	T	1	0.8532	0.99132	Arm predicted mass right	-	Neale B	UKBB	European	2017	0.009678	0.001508	1.401e-10	+	331216	0	331216	1	IVNT	Neale-B_UKBB_EUR_2017
rs9366651	rs9366651	chr6:26336696	chr6:26336468	G	T	rs3999544	chr6:26285867	chr6:26285639	C	T	1	0.8532	0.99132	Basal metabolic rate	EFO_0007777	Neale B	UKBB	European	2017	0.01295	0.001611	9.183e-16	+	331307	0	331307	1	IVNT	Neale-B_UKBB_EUR_2017
rs9366651	rs9366651	chr6:26336696	chr6:26336468	G	T	rs3999544	chr6:26285867	chr6:26285639	C	T	1	0.8532	0.99132	Body fat percentage	EFO_0007800	Neale B	UKBB	European	2017	0.01674	0.001863	2.595e-19	+	331117	0	331117	1	IVNT	Neale-B_UKBB_EUR_2017
rs9366651	rs9366651	chr6:26336696	chr6:26336468	G	T	rs3999544	chr6:26285867	chr6:26285639	C	T	1	0.8532	0.99132	Comparative height size at age 10	NCIT_C106497;NCIT_C19666	Neale B	UKBB	European	2017	0.01645	0.001658	3.252e-23	+	332021	0	332021	1	IVNT	Neale-B_UKBB_EUR_2017
rs9366651	rs9366651	chr6:26336696	chr6:26336468	G	T	rs3999544	chr6:26285867	chr6:26285639	C	T	1	0.8532	0.99132	Disorders of mineral metabolism	-	Neale B	UKBB	European	2017	0.0008845	8.282e-05	1.283e-26	+	337199	390	336809	1	-	Neale-B_UKBB_EUR_2017
rs9366651	rs9366651	chr6:26336696	chr6:26336468	G	T	rs3999544	chr6:26285867	chr6:26285639	C	T	1	0.8532	0.99132	Height	EFO_0004339	Neale B	UKBB	European	2017	0.02524	0.001726	2.002e-48	+	336474	0	336474	1	IVNT	Neale-B_UKBB_EUR_2017
rs9366651	rs9366651	chr6:26336696	chr6:26336468	G	T	rs3999544	chr6:26285867	chr6:26285639	C	T	1	0.8532	0.99132	Hip circumference	EFO_0005093	Neale B	UKBB	European	2017	0.02262	0.002405	5.321e-21	+	336601	0	336601	1	IVNT	Neale-B_UKBB_EUR_2017
rs9366651	rs9366651	chr6:26336696	chr6:26336468	G	T	rs3999544	chr6:26285867	chr6:26285639	C	T	1	0.8532	0.99132	Impedance of arm left	-	Neale B	UKBB	European	2017	0.009627	0.001716	2.014e-08	+	331292	0	331292	1	IVNT	Neale-B_UKBB_EUR_2017
rs9366651	rs9366651	chr6:26336696	chr6:26336468	G	T	rs3999544	chr6:26285867	chr6:26285639	C	T	1	0.8532	0.99132	Leg fat mass left	-	Neale B	UKBB	European	2017	0.01502	0.00192	5.159e-15	+	331275	0	331275	1	IVNT	Neale-B_UKBB_EUR_2017
rs9366651	rs9366651	chr6:26336696	chr6:26336468	G	T	rs3999544	chr6:26285867	chr6:26285639	C	T	1	0.8532	0.99132	Leg fat mass right	-	Neale B	UKBB	European	2017	0.01511	0.001942	7.163e-15	+	331293	0	331293	1	IVNT	Neale-B_UKBB_EUR_2017
rs9366651	rs9366651	chr6:26336696	chr6:26336468	G	T	rs3999544	chr6:26285867	chr6:26285639	C	T	1	0.8532	0.99132	Leg fat percentage left	NCIT_C139218	Neale B	UKBB	European	2017	0.009347	0.001519	7.613e-10	+	331278	0	331278	1	IVNT	Neale-B_UKBB_EUR_2017
rs9366651	rs9366651	chr6:26336696	chr6:26336468	G	T	rs3999544	chr6:26285867	chr6:26285639	C	T	1	0.8532	0.99132	Leg fat percentage right	NCIT_C139218	Neale B	UKBB	European	2017	0.00959	0.001539	4.59e-10	+	331296	0	331296	1	IVNT	Neale-B_UKBB_EUR_2017
rs9366651	rs9366651	chr6:26336696	chr6:26336468	G	T	rs3999544	chr6:26285867	chr6:26285639	C	T	1	0.8532	0.99132	Leg fat-free mass left	-	Neale B	UKBB	European	2017	0.01294	0.0016	6.027e-16	+	331258	0	331258	1	IVNT	Neale-B_UKBB_EUR_2017
rs9366651	rs9366651	chr6:26336696	chr6:26336468	G	T	rs3999544	chr6:26285867	chr6:26285639	C	T	1	0.8532	0.99132	Leg fat-free mass right	-	Neale B	UKBB	European	2017	0.01223	0.001599	2.002e-14	+	331285	0	331285	1	IVNT	Neale-B_UKBB_EUR_2017
rs9366651	rs9366651	chr6:26336696	chr6:26336468	G	T	rs3999544	chr6:26285867	chr6:26285639	C	T	1	0.8532	0.99132	Leg predicted mass left	-	Neale B	UKBB	European	2017	0.0128	0.001589	7.824e-16	+	331253	0	331253	1	IVNT	Neale-B_UKBB_EUR_2017
rs9366651	rs9366651	chr6:26336696	chr6:26336468	G	T	rs3999544	chr6:26285867	chr6:26285639	C	T	1	0.8532	0.99132	Leg predicted mass right	-	Neale B	UKBB	European	2017	0.01217	0.001589	1.881e-14	+	331285	0	331285	1	IVNT	Neale-B_UKBB_EUR_2017
rs9366651	rs9366651	chr6:26336696	chr6:26336468	G	T	rs3999544	chr6:26285867	chr6:26285639	C	T	1	0.8532	0.99132	Mouth or teeth dental problems: dentures	NCIT_C99885;NCIT_C102044	Neale B	UKBB	European	2017	0.007476	0.0009129	2.628e-16	+	336138	56894	279244	1	-	Neale-B_UKBB_EUR_2017
rs9366651	rs9366651	chr6:26336696	chr6:26336468	G	T	rs3999544	chr6:26285867	chr6:26285639	C	T	1	0.8532	0.99132	Pack years adult smoking as proportion of life span exposed to smoking	EFO_0004318	Neale B	UKBB	European	2017	0.02598	0.004383	3.075e-09	+	101726	0	101726	1	IVNT	Neale-B_UKBB_EUR_2017
rs9366651	rs9366651	chr6:26336696	chr6:26336468	G	T	rs3999544	chr6:26285867	chr6:26285639	C	T	1	0.8532	0.99132	Pack years of smoking preview only	EFO_0004318;EFO_0006526	Neale B	UKBB	European	2017	0.02716	0.004368	5.08e-10	+	101726	0	101726	1	IVNT	Neale-B_UKBB_EUR_2017
rs9366651	rs9366651	chr6:26336696	chr6:26336468	G	T	rs3999544	chr6:26285867	chr6:26285639	C	T	1	0.8532	0.99132	Qualifications: A levels or as levels or equivalent	EFO_0004784	Neale B	UKBB	European	2017	-0.007869	0.001092	5.648e-13	-	334070	91710	242360	1	-	Neale-B_UKBB_EUR_2017
rs9366651	rs9366651	chr6:26336696	chr6:26336468	G	T	rs3999544	chr6:26285867	chr6:26285639	C	T	1	0.8532	0.99132	Qualifications: college or university degree	EFO_0004784	Neale B	UKBB	European	2017	-0.009051	0.001139	1.899e-15	-	334070	106305	227765	1	-	Neale-B_UKBB_EUR_2017
rs9366651	rs9366651	chr6:26336696	chr6:26336468	G	T	rs3999544	chr6:26285867	chr6:26285639	C	T	1	0.8532	0.99132	Self-reported malabsorption or coeliac disease	-	Neale B	UKBB	European	2017	0.001151	0.0001596	5.419e-13	+	337159	1452	335707	1	-	Neale-B_UKBB_EUR_2017
rs9366651	rs9366651	chr6:26336696	chr6:26336468	G	T	rs3999544	chr6:26285867	chr6:26285639	C	T	1	0.8532	0.99132	Sitting height	EFO_0007118	Neale B	UKBB	European	2017	0.02222	0.001877	2.602e-32	+	336172	0	336172	1	IVNT	Neale-B_UKBB_EUR_2017
rs9366651	rs9366651	chr6:26336696	chr6:26336468	G	T	rs3999544	chr6:26285867	chr6:26285639	C	T	1	0.8532	0.99132	Trunk fat mass	EFO_0005409	Neale B	UKBB	European	2017	0.02814	0.002446	1.232e-30	+	331093	0	331093	1	IVNT	Neale-B_UKBB_EUR_2017
rs9366651	rs9366651	chr6:26336696	chr6:26336468	G	T	rs3999544	chr6:26285867	chr6:26285639	C	T	1	0.8532	0.99132	Trunk fat percentage	NCIT_C139218	Neale B	UKBB	European	2017	0.02363	0.002233	3.564e-26	+	331113	0	331113	1	IVNT	Neale-B_UKBB_EUR_2017
rs9366651	rs9366651	chr6:26336696	chr6:26336468	G	T	rs3999544	chr6:26285867	chr6:26285639	C	T	1	0.8532	0.99132	Trunk fat-free mass	-	Neale B	UKBB	European	2017	0.009694	0.00153	2.383e-10	+	331030	0	331030	1	IVNT	Neale-B_UKBB_EUR_2017
rs9366651	rs9366651	chr6:26336696	chr6:26336468	G	T	rs3999544	chr6:26285867	chr6:26285639	C	T	1	0.8532	0.99132	Trunk predicted mass	-	Neale B	UKBB	European	2017	0.009493	0.001525	4.852e-10	+	330995	0	330995	1	IVNT	Neale-B_UKBB_EUR_2017
rs9366651	rs9366651	chr6:26336696	chr6:26336468	G	T	rs3999544	chr6:26285867	chr6:26285639	C	T	1	0.8532	0.99132	Usual walking pace	NCIT_C126250;NCIT_C126314	Neale B	UKBB	European	2017	-0.008565	0.001484	7.892e-09	-	335349	0	335349	1	IVNT	Neale-B_UKBB_EUR_2017
rs9366651	rs9366651	chr6:26336696	chr6:26336468	G	T	rs3999544	chr6:26285867	chr6:26285639	C	T	1	0.8532	0.99132	Waist circumference	EFO_0004342	Neale B	UKBB	European	2017	0.01336	0.002151	5.247e-10	+	336639	0	336639	1	IVNT	Neale-B_UKBB_EUR_2017
rs9366651	rs9366651	chr6:26336696	chr6:26336468	G	T	rs3999544	chr6:26285867	chr6:26285639	C	T	1	0.8532	0.99132	Weight	EFO_0004338	Neale B	UKBB	European	2017	0.02148	0.002122	4.444e-24	+	336227	0	336227	1	IVNT	Neale-B_UKBB_EUR_2017
rs9366651	rs9366651	chr6:26336696	chr6:26336468	G	T	rs3999544	chr6:26285867	chr6:26285639	C	T	1	0.8532	0.99132	Whole body fat mass	-	Neale B	UKBB	European	2017	0.02367	0.00237	1.763e-23	+	330762	0	330762	1	IVNT	Neale-B_UKBB_EUR_2017
rs9366651	rs9366651	chr6:26336696	chr6:26336468	G	T	rs3999544	chr6:26285867	chr6:26285639	C	T	1	0.8532	0.99132	Whole body fat-free mass	-	Neale B	UKBB	European	2017	0.01111	0.001536	4.816e-13	+	331291	0	331291	1	IVNT	Neale-B_UKBB_EUR_2017
rs9366651	rs9366651	chr6:26336696	chr6:26336468	G	T	rs3999544	chr6:26285867	chr6:26285639	C	T	1	0.8532	0.99132	Whole body water mass	-	Neale B	UKBB	European	2017	0.01085	0.001539	1.762e-12	+	331315	0	331315	1	IVNT	Neale-B_UKBB_EUR_2017
rs9366651	rs9366651	chr6:26336696	chr6:26336468	G	T	rs9357004	chr6:26303319	chr6:26303091	T	C	1	0.85005	0.93126	Primary sclerosing cholangitis	EFO_0004268	Ji S	27992413	European	2017	0.1579	0.029	2.714e-08	+	14890	2871	12019	3	log OR	Ji-S_PSC_EUR_2017
rs9366651	rs9366651	chr6:26336696	chr6:26336468	G	T	rs9357004	chr6:26303319	chr6:26303091	T	C	1	0.85005	0.93126	Arm fat mass left	-	Neale B	UKBB	European	2017	0.01969	0.002379	1.274e-16	+	331164	0	331164	1	IVNT	Neale-B_UKBB_EUR_2017
rs9366651	rs9366651	chr6:26336696	chr6:26336468	G	T	rs9357004	chr6:26303319	chr6:26303091	T	C	1	0.85005	0.93126	Arm fat mass right	-	Neale B	UKBB	European	2017	0.01919	0.002378	6.94e-16	+	331226	0	331226	1	IVNT	Neale-B_UKBB_EUR_2017
rs9366651	rs9366651	chr6:26336696	chr6:26336468	G	T	rs9357004	chr6:26303319	chr6:26303091	T	C	1	0.85005	0.93126	Arm fat percentage left	NCIT_C139218	Neale B	UKBB	European	2017	0.01318	0.001837	7.2e-13	+	331198	0	331198	1	IVNT	Neale-B_UKBB_EUR_2017
rs9366651	rs9366651	chr6:26336696	chr6:26336468	G	T	rs9357004	chr6:26303319	chr6:26303091	T	C	1	0.85005	0.93126	Arm fat percentage right	NCIT_C139218	Neale B	UKBB	European	2017	0.01248	0.001846	1.347e-11	+	331249	0	331249	1	IVNT	Neale-B_UKBB_EUR_2017
rs9366651	rs9366651	chr6:26336696	chr6:26336468	G	T	rs9357004	chr6:26303319	chr6:26303091	T	C	1	0.85005	0.93126	Arm fat-free mass left	-	Neale B	UKBB	European	2017	0.01037	0.001543	1.833e-11	+	331159	0	331159	1	IVNT	Neale-B_UKBB_EUR_2017
rs9366651	rs9366651	chr6:26336696	chr6:26336468	G	T	rs9357004	chr6:26303319	chr6:26303091	T	C	1	0.85005	0.93126	Arm fat-free mass right	-	Neale B	UKBB	European	2017	0.0109	0.001512	5.721e-13	+	331221	0	331221	1	IVNT	Neale-B_UKBB_EUR_2017
rs9366651	rs9366651	chr6:26336696	chr6:26336468	G	T	rs9357004	chr6:26303319	chr6:26303091	T	C	1	0.85005	0.93126	Arm predicted mass left	-	Neale B	UKBB	European	2017	0.01069	0.001537	3.508e-12	+	331146	0	331146	1	IVNT	Neale-B_UKBB_EUR_2017
rs9366651	rs9366651	chr6:26336696	chr6:26336468	G	T	rs9357004	chr6:26303319	chr6:26303091	T	C	1	0.85005	0.93126	Arm predicted mass right	-	Neale B	UKBB	European	2017	0.01024	0.001507	1.069e-11	+	331216	0	331216	1	IVNT	Neale-B_UKBB_EUR_2017
rs9366651	rs9366651	chr6:26336696	chr6:26336468	G	T	rs9357004	chr6:26303319	chr6:26303091	T	C	1	0.85005	0.93126	Basal metabolic rate	EFO_0007777	Neale B	UKBB	European	2017	0.01323	0.001609	2.036e-16	+	331307	0	331307	1	IVNT	Neale-B_UKBB_EUR_2017
rs9366651	rs9366651	chr6:26336696	chr6:26336468	G	T	rs9357004	chr6:26303319	chr6:26303091	T	C	1	0.85005	0.93126	Body fat percentage	EFO_0007800	Neale B	UKBB	European	2017	0.01774	0.001861	1.492e-21	+	331117	0	331117	1	IVNT	Neale-B_UKBB_EUR_2017
rs9366651	rs9366651	chr6:26336696	chr6:26336468	G	T	rs9357004	chr6:26303319	chr6:26303091	T	C	1	0.85005	0.93126	Comparative height size at age 10	NCIT_C106497;NCIT_C19666	Neale B	UKBB	European	2017	0.0139	0.001656	4.812e-17	+	332021	0	332021	1	IVNT	Neale-B_UKBB_EUR_2017
rs9366651	rs9366651	chr6:26336696	chr6:26336468	G	T	rs9357004	chr6:26303319	chr6:26303091	T	C	1	0.85005	0.93126	Disorders of mineral metabolism	-	Neale B	UKBB	European	2017	0.0008116	8.273e-05	1.025e-22	+	337199	390	336809	1	-	Neale-B_UKBB_EUR_2017
rs9366651	rs9366651	chr6:26336696	chr6:26336468	G	T	rs9357004	chr6:26303319	chr6:26303091	T	C	1	0.85005	0.93126	Height	EFO_0004339	Neale B	UKBB	European	2017	0.02267	0.001724	1.666e-39	+	336474	0	336474	1	IVNT	Neale-B_UKBB_EUR_2017
rs9366651	rs9366651	chr6:26336696	chr6:26336468	G	T	rs9357004	chr6:26303319	chr6:26303091	T	C	1	0.85005	0.93126	Hip circumference	EFO_0005093	Neale B	UKBB	European	2017	0.02413	0.002403	1.009e-23	+	336601	0	336601	1	IVNT	Neale-B_UKBB_EUR_2017
rs9366651	rs9366651	chr6:26336696	chr6:26336468	G	T	rs9357004	chr6:26303319	chr6:26303091	T	C	1	0.85005	0.93126	Leg fat mass left	-	Neale B	UKBB	European	2017	0.0164	0.001918	1.22e-17	+	331275	0	331275	1	IVNT	Neale-B_UKBB_EUR_2017
rs9366651	rs9366651	chr6:26336696	chr6:26336468	G	T	rs9357004	chr6:26303319	chr6:26303091	T	C	1	0.85005	0.93126	Leg fat mass right	-	Neale B	UKBB	European	2017	0.01654	0.00194	1.553e-17	+	331293	0	331293	1	IVNT	Neale-B_UKBB_EUR_2017
rs9366651	rs9366651	chr6:26336696	chr6:26336468	G	T	rs9357004	chr6:26303319	chr6:26303091	T	C	1	0.85005	0.93126	Leg fat percentage left	NCIT_C139218	Neale B	UKBB	European	2017	0.0106	0.001518	2.83e-12	+	331278	0	331278	1	IVNT	Neale-B_UKBB_EUR_2017
rs9366651	rs9366651	chr6:26336696	chr6:26336468	G	T	rs9357004	chr6:26303319	chr6:26303091	T	C	1	0.85005	0.93126	Leg fat percentage right	NCIT_C139218	Neale B	UKBB	European	2017	0.01097	0.001537	9.72e-13	+	331296	0	331296	1	IVNT	Neale-B_UKBB_EUR_2017
rs9366651	rs9366651	chr6:26336696	chr6:26336468	G	T	rs9357004	chr6:26303319	chr6:26303091	T	C	1	0.85005	0.93126	Leg fat-free mass left	-	Neale B	UKBB	European	2017	0.01335	0.001598	6.476e-17	+	331258	0	331258	1	IVNT	Neale-B_UKBB_EUR_2017
rs9366651	rs9366651	chr6:26336696	chr6:26336468	G	T	rs9357004	chr6:26303319	chr6:26303091	T	C	1	0.85005	0.93126	Leg fat-free mass right	-	Neale B	UKBB	European	2017	0.01226	0.001597	1.631e-14	+	331285	0	331285	1	IVNT	Neale-B_UKBB_EUR_2017
rs9366651	rs9366651	chr6:26336696	chr6:26336468	G	T	rs9357004	chr6:26303319	chr6:26303091	T	C	1	0.85005	0.93126	Leg predicted mass left	-	Neale B	UKBB	European	2017	0.01315	0.001587	1.184e-16	+	331253	0	331253	1	IVNT	Neale-B_UKBB_EUR_2017
rs9366651	rs9366651	chr6:26336696	chr6:26336468	G	T	rs9357004	chr6:26303319	chr6:26303091	T	C	1	0.85005	0.93126	Leg predicted mass right	-	Neale B	UKBB	European	2017	0.01216	0.001587	1.815e-14	+	331285	0	331285	1	IVNT	Neale-B_UKBB_EUR_2017
rs9366651	rs9366651	chr6:26336696	chr6:26336468	G	T	rs9357004	chr6:26303319	chr6:26303091	T	C	1	0.85005	0.93126	Mouth or teeth dental problems: dentures	NCIT_C99885;NCIT_C102044	Neale B	UKBB	European	2017	0.008116	0.0009119	5.617e-19	+	336138	56894	279244	1	-	Neale-B_UKBB_EUR_2017
rs9366651	rs9366651	chr6:26336696	chr6:26336468	G	T	rs9357004	chr6:26303319	chr6:26303091	T	C	1	0.85005	0.93126	Pack years adult smoking as proportion of life span exposed to smoking	EFO_0004318	Neale B	UKBB	European	2017	0.02542	0.004386	6.804e-09	+	101726	0	101726	1	IVNT	Neale-B_UKBB_EUR_2017
rs9366651	rs9366651	chr6:26336696	chr6:26336468	G	T	rs9357004	chr6:26303319	chr6:26303091	T	C	1	0.85005	0.93126	Pack years of smoking preview only	EFO_0004318;EFO_0006526	Neale B	UKBB	European	2017	0.0264	0.004371	1.536e-09	+	101726	0	101726	1	IVNT	Neale-B_UKBB_EUR_2017
rs9366651	rs9366651	chr6:26336696	chr6:26336468	G	T	rs9357004	chr6:26303319	chr6:26303091	T	C	1	0.85005	0.93126	Qualifications: A levels or as levels or equivalent	EFO_0004784	Neale B	UKBB	European	2017	-0.007871	0.00109	5.279e-13	-	334070	91710	242360	1	-	Neale-B_UKBB_EUR_2017
rs9366651	rs9366651	chr6:26336696	chr6:26336468	G	T	rs9357004	chr6:26303319	chr6:26303091	T	C	1	0.85005	0.93126	Qualifications: college or university degree	EFO_0004784	Neale B	UKBB	European	2017	-0.009714	0.001138	1.347e-17	-	334070	106305	227765	1	-	Neale-B_UKBB_EUR_2017
rs9366651	rs9366651	chr6:26336696	chr6:26336468	G	T	rs9357004	chr6:26303319	chr6:26303091	T	C	1	0.85005	0.93126	Self-reported malabsorption or coeliac disease	-	Neale B	UKBB	European	2017	0.001179	0.0001594	1.419e-13	+	337159	1452	335707	1	-	Neale-B_UKBB_EUR_2017
rs9366651	rs9366651	chr6:26336696	chr6:26336468	G	T	rs9357004	chr6:26303319	chr6:26303091	T	C	1	0.85005	0.93126	Sitting height	EFO_0007118	Neale B	UKBB	European	2017	0.02065	0.001875	3.446e-28	+	336172	0	336172	1	IVNT	Neale-B_UKBB_EUR_2017
rs9366651	rs9366651	chr6:26336696	chr6:26336468	G	T	rs9357004	chr6:26303319	chr6:26303091	T	C	1	0.85005	0.93126	Trunk fat mass	EFO_0005409	Neale B	UKBB	European	2017	0.02883	0.002443	4.007e-32	+	331093	0	331093	1	IVNT	Neale-B_UKBB_EUR_2017
rs9366651	rs9366651	chr6:26336696	chr6:26336468	G	T	rs9357004	chr6:26303319	chr6:26303091	T	C	1	0.85005	0.93126	Trunk fat percentage	NCIT_C139218	Neale B	UKBB	European	2017	0.02428	0.00223	1.386e-27	+	331113	0	331113	1	IVNT	Neale-B_UKBB_EUR_2017
rs9366651	rs9366651	chr6:26336696	chr6:26336468	G	T	rs9357004	chr6:26303319	chr6:26303091	T	C	1	0.85005	0.93126	Trunk fat-free mass	-	Neale B	UKBB	European	2017	0.009778	0.001529	1.594e-10	+	331030	0	331030	1	IVNT	Neale-B_UKBB_EUR_2017
rs9366651	rs9366651	chr6:26336696	chr6:26336468	G	T	rs9357004	chr6:26303319	chr6:26303091	T	C	1	0.85005	0.93126	Trunk predicted mass	-	Neale B	UKBB	European	2017	0.009624	0.001524	2.691e-10	+	330995	0	330995	1	IVNT	Neale-B_UKBB_EUR_2017
rs9366651	rs9366651	chr6:26336696	chr6:26336468	G	T	rs9357004	chr6:26303319	chr6:26303091	T	C	1	0.85005	0.93126	Usual walking pace	NCIT_C126250;NCIT_C126314	Neale B	UKBB	European	2017	-0.008559	0.001483	7.782e-09	-	335349	0	335349	1	IVNT	Neale-B_UKBB_EUR_2017
rs9366651	rs9366651	chr6:26336696	chr6:26336468	G	T	rs9357004	chr6:26303319	chr6:26303091	T	C	1	0.85005	0.93126	Waist circumference	EFO_0004342	Neale B	UKBB	European	2017	0.0151	0.002149	2.104e-12	+	336639	0	336639	1	IVNT	Neale-B_UKBB_EUR_2017
rs9366651	rs9366651	chr6:26336696	chr6:26336468	G	T	rs9357004	chr6:26303319	chr6:26303091	T	C	1	0.85005	0.93126	Weight	EFO_0004338	Neale B	UKBB	European	2017	0.02228	0.00212	7.947e-26	+	336227	0	336227	1	IVNT	Neale-B_UKBB_EUR_2017
rs9366651	rs9366651	chr6:26336696	chr6:26336468	G	T	rs9357004	chr6:26303319	chr6:26303091	T	C	1	0.85005	0.93126	Whole body fat mass	-	Neale B	UKBB	European	2017	0.02468	0.002368	1.948e-25	+	330762	0	330762	1	IVNT	Neale-B_UKBB_EUR_2017
rs9366651	rs9366651	chr6:26336696	chr6:26336468	G	T	rs9357004	chr6:26303319	chr6:26303091	T	C	1	0.85005	0.93126	Whole body fat-free mass	-	Neale B	UKBB	European	2017	0.01125	0.001535	2.275e-13	+	331291	0	331291	1	IVNT	Neale-B_UKBB_EUR_2017
rs9366651	rs9366651	chr6:26336696	chr6:26336468	G	T	rs9357004	chr6:26303319	chr6:26303091	T	C	1	0.85005	0.93126	Whole body water mass	-	Neale B	UKBB	European	2017	0.01102	0.001537	7.684e-13	+	331315	0	331315	1	IVNT	Neale-B_UKBB_EUR_2017
