# Supplementary material for: Genome-wide analysis of dental caries and periodontitis combining clinical and self-reported data
Source: Nat Commun. 2019 Jun 24;10:2773. doi: 10.1038/s41467-019-10630-1 (PMC6591304; doi:10.1038/s41467-019-10630-1)
Supplement: Supplementary file 7 — Supplementary Dataset 4 [file 41467_2019_10630_MOESM7_ESM.zip › rs1122171_PhenoScanner_GWAS.tsv]

snp	ref_rsid	ref_hg19_coordinates	ref_hg38_coordinates	ref_a1	ref_a2	rsid	hg19_coordinates	hg38_coordinates	a1	a2	proxy	r2	dprime	trait	efo	study	pmid	ancestry	year	beta	se	p	direction	n	n_cases	n_controls	n_studies	unit	dataset
rs1122171	rs1122171	chr5:134509987	chr5:135174297	T	C	rs1122171	chr5:134509987	chr5:135174297	T	C	0	1	1	Height	EFO_0004339	GIANT	25282103	European	2014	0.017	0.003	1.8e-08	+	252588	0	252588	79	Z-score	GIANT_Height_EUR_2014
rs1122171	rs1122171	chr5:134509987	chr5:135174297	T	C	rs1122171	chr5:134509987	chr5:135174297	T	C	0	1	1	Comparative height size at age 10	NCIT_C106497;NCIT_C19666	Neale B	UKBB	European	2017	0.01146	0.001691	1.214e-11	+	332021	0	332021	1	IVNT	Neale-B_UKBB_EUR_2017
rs1122171	rs1122171	chr5:134509987	chr5:135174297	T	C	rs1122171	chr5:134509987	chr5:135174297	T	C	0	1	1	Height	EFO_0004339	Neale B	UKBB	European	2017	0.01305	0.00176	1.199e-13	+	336474	0	336474	1	IVNT	Neale-B_UKBB_EUR_2017
rs1122171	rs1122171	chr5:134509987	chr5:135174297	T	C	rs1122171	chr5:134509987	chr5:135174297	T	C	0	1	1	Mouth or teeth dental problems: dentures	NCIT_C99885;NCIT_C102044	Neale B	UKBB	European	2017	0.01183	0.0009308	5.272e-37	+	336138	56894	279244	1	-	Neale-B_UKBB_EUR_2017
rs1122171	rs1122171	chr5:134509987	chr5:135174297	T	C	rs1122171	chr5:134509987	chr5:135174297	T	C	0	1	1	Mouth or teeth dental problems: none of the above	NCIT_C133298;HP_0000164	Neale B	UKBB	European	2017	-0.009611	0.001214	2.42e-15	-	336138	204310	131828	1	-	Neale-B_UKBB_EUR_2017
rs1122171	rs1122171	chr5:134509987	chr5:135174297	T	C	rs1122171	chr5:134509987	chr5:135174297	T	C	0	1	1	Sitting height	EFO_0007118	Neale B	UKBB	European	2017	0.01193	0.001914	4.682e-10	+	336172	0	336172	1	IVNT	Neale-B_UKBB_EUR_2017
rs1122171	rs1122171	chr5:134509987	chr5:135174297	T	C	rs10479093	chr5:134508559	chr5:135172869	A	G	1	0.99192	1	Height	EFO_0004339	GIANT	25282103	European	2014	0.017	0.003	1e-08	+	252689	0	252689	79	Z-score	GIANT_Height_EUR_2014
rs1122171	rs1122171	chr5:134509987	chr5:135174297	T	C	rs10479093	chr5:134508559	chr5:135172869	A	G	1	0.99192	1	Comparative height size at age 10	NCIT_C106497;NCIT_C19666	Neale B	UKBB	European	2017	0.01148	0.001691	1.131e-11	+	332021	0	332021	1	IVNT	Neale-B_UKBB_EUR_2017
rs1122171	rs1122171	chr5:134509987	chr5:135174297	T	C	rs10479093	chr5:134508559	chr5:135172869	A	G	1	0.99192	1	Height	EFO_0004339	Neale B	UKBB	European	2017	0.01307	0.00176	1.132e-13	+	336474	0	336474	1	IVNT	Neale-B_UKBB_EUR_2017
rs1122171	rs1122171	chr5:134509987	chr5:135174297	T	C	rs10479093	chr5:134508559	chr5:135172869	A	G	1	0.99192	1	Mouth or teeth dental problems: dentures	NCIT_C99885;NCIT_C102044	Neale B	UKBB	European	2017	0.01181	0.0009308	7.02e-37	+	336138	56894	279244	1	-	Neale-B_UKBB_EUR_2017
rs1122171	rs1122171	chr5:134509987	chr5:135174297	T	C	rs10479093	chr5:134508559	chr5:135172869	A	G	1	0.99192	1	Mouth or teeth dental problems: none of the above	NCIT_C133298;HP_0000164	Neale B	UKBB	European	2017	-0.009648	0.001214	1.895e-15	-	336138	204310	131828	1	-	Neale-B_UKBB_EUR_2017
rs1122171	rs1122171	chr5:134509987	chr5:135174297	T	C	rs10479093	chr5:134508559	chr5:135172869	A	G	1	0.99192	1	Sitting height	EFO_0007118	Neale B	UKBB	European	2017	0.01191	0.001914	4.969e-10	+	336172	0	336172	1	IVNT	Neale-B_UKBB_EUR_2017
rs1122171	rs1122171	chr5:134509987	chr5:135174297	T	C	rs3749751	chr5:134509677	chr5:135173987	T	C	1	0.99192	1	Height	EFO_0004339	GIANT	25282103	European	2014	0.017	0.003	2.1e-08	+	252692	0	252692	79	Z-score	GIANT_Height_EUR_2014
rs1122171	rs1122171	chr5:134509987	chr5:135174297	T	C	rs3749751	chr5:134509677	chr5:135173987	T	C	1	0.99192	1	Comparative height size at age 10	NCIT_C106497;NCIT_C19666	Neale B	UKBB	European	2017	0.01152	0.00169	9.483e-12	+	332021	0	332021	1	IVNT	Neale-B_UKBB_EUR_2017
rs1122171	rs1122171	chr5:134509987	chr5:135174297	T	C	rs3749751	chr5:134509677	chr5:135173987	T	C	1	0.99192	1	Height	EFO_0004339	Neale B	UKBB	European	2017	0.01309	0.001759	9.94e-14	+	336474	0	336474	1	IVNT	Neale-B_UKBB_EUR_2017
rs1122171	rs1122171	chr5:134509987	chr5:135174297	T	C	rs3749751	chr5:134509677	chr5:135173987	T	C	1	0.99192	1	Mouth or teeth dental problems: dentures	NCIT_C99885;NCIT_C102044	Neale B	UKBB	European	2017	0.01182	0.0009306	6.279e-37	+	336138	56894	279244	1	-	Neale-B_UKBB_EUR_2017
rs1122171	rs1122171	chr5:134509987	chr5:135174297	T	C	rs3749751	chr5:134509677	chr5:135173987	T	C	1	0.99192	1	Mouth or teeth dental problems: none of the above	NCIT_C133298;HP_0000164	Neale B	UKBB	European	2017	-0.009659	0.001214	1.749e-15	-	336138	204310	131828	1	-	Neale-B_UKBB_EUR_2017
rs1122171	rs1122171	chr5:134509987	chr5:135174297	T	C	rs3749751	chr5:134509677	chr5:135173987	T	C	1	0.99192	1	Sitting height	EFO_0007118	Neale B	UKBB	European	2017	0.01198	0.001914	3.868e-10	+	336172	0	336172	1	IVNT	Neale-B_UKBB_EUR_2017
rs1122171	rs1122171	chr5:134509987	chr5:135174297	T	C	rs10038879	chr5:134507859	chr5:135172169	T	C	1	0.98385	0.99592	Height	EFO_0004339	GIANT	25282103	European	2014	0.017	0.0031	3.7e-08	+	252516	0	252516	79	Z-score	GIANT_Height_EUR_2014
rs1122171	rs1122171	chr5:134509987	chr5:135174297	T	C	rs10038879	chr5:134507859	chr5:135172169	T	C	1	0.98385	0.99592	Comparative height size at age 10	NCIT_C106497;NCIT_C19666	Neale B	UKBB	European	2017	0.01157	0.001692	8.166e-12	+	332021	0	332021	1	IVNT	Neale-B_UKBB_EUR_2017
rs1122171	rs1122171	chr5:134509987	chr5:135174297	T	C	rs10038879	chr5:134507859	chr5:135172169	T	C	1	0.98385	0.99592	Height	EFO_0004339	Neale B	UKBB	European	2017	0.01294	0.001761	2.069e-13	+	336474	0	336474	1	IVNT	Neale-B_UKBB_EUR_2017
rs1122171	rs1122171	chr5:134509987	chr5:135174297	T	C	rs10038879	chr5:134507859	chr5:135172169	T	C	1	0.98385	0.99592	Mouth or teeth dental problems: dentures	NCIT_C99885;NCIT_C102044	Neale B	UKBB	European	2017	0.01168	0.0009316	4.876e-36	+	336138	56894	279244	1	-	Neale-B_UKBB_EUR_2017
rs1122171	rs1122171	chr5:134509987	chr5:135174297	T	C	rs10038879	chr5:134507859	chr5:135172169	T	C	1	0.98385	0.99592	Mouth or teeth dental problems: none of the above	NCIT_C133298;HP_0000164	Neale B	UKBB	European	2017	-0.00948	0.001215	6.052e-15	-	336138	204310	131828	1	-	Neale-B_UKBB_EUR_2017
rs1122171	rs1122171	chr5:134509987	chr5:135174297	T	C	rs10038879	chr5:134507859	chr5:135172169	T	C	1	0.98385	0.99592	Sitting height	EFO_0007118	Neale B	UKBB	European	2017	0.01186	0.001916	6.079e-10	+	336172	0	336172	1	IVNT	Neale-B_UKBB_EUR_2017
rs1122171	rs1122171	chr5:134509987	chr5:135174297	T	C	rs888686	chr5:134510772	chr5:135175082	T	A	1	0.98385	0.99592	Comparative height size at age 10	NCIT_C106497;NCIT_C19666	Neale B	UKBB	European	2017	0.01156	0.001691	8.236e-12	+	332021	0	332021	1	IVNT	Neale-B_UKBB_EUR_2017
rs1122171	rs1122171	chr5:134509987	chr5:135174297	T	C	rs888686	chr5:134510772	chr5:135175082	T	A	1	0.98385	0.99592	Height	EFO_0004339	Neale B	UKBB	European	2017	0.01282	0.001761	3.262e-13	+	336474	0	336474	1	IVNT	Neale-B_UKBB_EUR_2017
rs1122171	rs1122171	chr5:134509987	chr5:135174297	T	C	rs888686	chr5:134510772	chr5:135175082	T	A	1	0.98385	0.99592	Mouth or teeth dental problems: dentures	NCIT_C99885;NCIT_C102044	Neale B	UKBB	European	2017	0.0117	0.0009313	3.31e-36	+	336138	56894	279244	1	-	Neale-B_UKBB_EUR_2017
rs1122171	rs1122171	chr5:134509987	chr5:135174297	T	C	rs888686	chr5:134510772	chr5:135175082	T	A	1	0.98385	0.99592	Mouth or teeth dental problems: none of the above	NCIT_C133298;HP_0000164	Neale B	UKBB	European	2017	-0.009553	0.001214	3.677e-15	-	336138	204310	131828	1	-	Neale-B_UKBB_EUR_2017
rs1122171	rs1122171	chr5:134509987	chr5:135174297	T	C	rs888686	chr5:134510772	chr5:135175082	T	A	1	0.98385	0.99592	Sitting height	EFO_0007118	Neale B	UKBB	European	2017	0.01177	0.001915	7.9e-10	+	336172	0	336172	1	IVNT	Neale-B_UKBB_EUR_2017
rs1122171	rs1122171	chr5:134509987	chr5:135174297	T	C	rs9327706	chr5:134512608	chr5:135176918	A	C	1	0.96387	0.99179	Height	EFO_0004339	GIANT	25282103	European	2014	0.017	0.003	2.8e-08	+	252590	0	252590	79	Z-score	GIANT_Height_EUR_2014
rs1122171	rs1122171	chr5:134509987	chr5:135174297	T	C	rs9327706	chr5:134512608	chr5:135176918	A	C	1	0.96387	0.99179	Comparative height size at age 10	NCIT_C106497;NCIT_C19666	Neale B	UKBB	European	2017	0.011	0.001691	7.732e-11	+	332021	0	332021	1	IVNT	Neale-B_UKBB_EUR_2017
rs1122171	rs1122171	chr5:134509987	chr5:135174297	T	C	rs9327706	chr5:134512608	chr5:135176918	A	C	1	0.96387	0.99179	Height	EFO_0004339	Neale B	UKBB	European	2017	0.01247	0.00176	1.43e-12	+	336474	0	336474	1	IVNT	Neale-B_UKBB_EUR_2017
rs1122171	rs1122171	chr5:134509987	chr5:135174297	T	C	rs9327706	chr5:134512608	chr5:135176918	A	C	1	0.96387	0.99179	Mouth or teeth dental problems: dentures	NCIT_C99885;NCIT_C102044	Neale B	UKBB	European	2017	0.01146	0.0009311	8.031e-35	+	336138	56894	279244	1	-	Neale-B_UKBB_EUR_2017
rs1122171	rs1122171	chr5:134509987	chr5:135174297	T	C	rs9327706	chr5:134512608	chr5:135176918	A	C	1	0.96387	0.99179	Mouth or teeth dental problems: none of the above	NCIT_C133298;HP_0000164	Neale B	UKBB	European	2017	-0.00952	0.001214	4.502e-15	-	336138	204310	131828	1	-	Neale-B_UKBB_EUR_2017
rs1122171	rs1122171	chr5:134509987	chr5:135174297	T	C	rs9327706	chr5:134512608	chr5:135176918	A	C	1	0.96387	0.99179	Sitting height	EFO_0007118	Neale B	UKBB	European	2017	0.0117	0.001915	1.003e-09	+	336172	0	336172	1	IVNT	Neale-B_UKBB_EUR_2017
rs1122171	rs1122171	chr5:134509987	chr5:135174297	T	C	rs7729156	chr5:134507139	chr5:135171449	C	T	1	0.95607	0.99586	Comparative height size at age 10	NCIT_C106497;NCIT_C19666	Neale B	UKBB	European	2017	0.01077	0.001697	2.228e-10	+	332021	0	332021	1	IVNT	Neale-B_UKBB_EUR_2017
rs1122171	rs1122171	chr5:134509987	chr5:135174297	T	C	rs7729156	chr5:134507139	chr5:135171449	C	T	1	0.95607	0.99586	Height	EFO_0004339	Neale B	UKBB	European	2017	0.01214	0.001767	6.273e-12	+	336474	0	336474	1	IVNT	Neale-B_UKBB_EUR_2017
rs1122171	rs1122171	chr5:134509987	chr5:135174297	T	C	rs7729156	chr5:134507139	chr5:135171449	C	T	1	0.95607	0.99586	Mouth or teeth dental problems: dentures	NCIT_C99885;NCIT_C102044	Neale B	UKBB	European	2017	0.01168	0.0009344	7.378e-36	+	336138	56894	279244	1	-	Neale-B_UKBB_EUR_2017
rs1122171	rs1122171	chr5:134509987	chr5:135174297	T	C	rs7729156	chr5:134507139	chr5:135171449	C	T	1	0.95607	0.99586	Mouth or teeth dental problems: none of the above	NCIT_C133298;HP_0000164	Neale B	UKBB	European	2017	-0.009623	0.001218	2.855e-15	-	336138	204310	131828	1	-	Neale-B_UKBB_EUR_2017
rs1122171	rs1122171	chr5:134509987	chr5:135174297	T	C	rs7729156	chr5:134507139	chr5:135171449	C	T	1	0.95607	0.99586	Sitting height	EFO_0007118	Neale B	UKBB	European	2017	0.01134	0.001922	3.596e-09	+	336172	0	336172	1	IVNT	Neale-B_UKBB_EUR_2017
rs1122171	rs1122171	chr5:134509987	chr5:135174297	T	C	rs1834904	chr5:134504407	chr5:135168717	G	C	1	0.92839	0.97933	Comparative height size at age 10	NCIT_C106497;NCIT_C19666	Neale B	UKBB	European	2017	0.01075	0.001698	2.48e-10	+	332021	0	332021	1	IVNT	Neale-B_UKBB_EUR_2017
rs1122171	rs1122171	chr5:134509987	chr5:135174297	T	C	rs1834904	chr5:134504407	chr5:135168717	G	C	1	0.92839	0.97933	Height	EFO_0004339	Neale B	UKBB	European	2017	0.01241	0.001767	2.237e-12	+	336474	0	336474	1	IVNT	Neale-B_UKBB_EUR_2017
rs1122171	rs1122171	chr5:134509987	chr5:135174297	T	C	rs1834904	chr5:134504407	chr5:135168717	G	C	1	0.92839	0.97933	Mouth or teeth dental problems: dentures	NCIT_C99885;NCIT_C102044	Neale B	UKBB	European	2017	0.01154	0.0009348	5.569e-35	+	336138	56894	279244	1	-	Neale-B_UKBB_EUR_2017
rs1122171	rs1122171	chr5:134509987	chr5:135174297	T	C	rs1834904	chr5:134504407	chr5:135168717	G	C	1	0.92839	0.97933	Mouth or teeth dental problems: none of the above	NCIT_C133298;HP_0000164	Neale B	UKBB	European	2017	-0.009594	0.001219	3.57e-15	-	336138	204310	131828	1	-	Neale-B_UKBB_EUR_2017
rs1122171	rs1122171	chr5:134509987	chr5:135174297	T	C	rs1834904	chr5:134504407	chr5:135168717	G	C	1	0.92839	0.97933	Sitting height	EFO_0007118	Neale B	UKBB	European	2017	0.0117	0.001923	1.167e-09	+	336172	0	336172	1	IVNT	Neale-B_UKBB_EUR_2017
rs1122171	rs1122171	chr5:134509987	chr5:135174297	T	C	rs9327707	chr5:134512655	chr5:135176965	C	T	1	0.91755	0.99576	Comparative height size at age 10	NCIT_C106497;NCIT_C19666	Neale B	UKBB	European	2017	0.01156	0.001703	1.143e-11	+	332021	0	332021	1	IVNT	Neale-B_UKBB_EUR_2017
rs1122171	rs1122171	chr5:134509987	chr5:135174297	T	C	rs9327707	chr5:134512655	chr5:135176965	C	T	1	0.91755	0.99576	Height	EFO_0004339	Neale B	UKBB	European	2017	0.01312	0.001773	1.356e-13	+	336474	0	336474	1	IVNT	Neale-B_UKBB_EUR_2017
rs1122171	rs1122171	chr5:134509987	chr5:135174297	T	C	rs9327707	chr5:134512655	chr5:135176965	C	T	1	0.91755	0.99576	Mouth or teeth dental problems: dentures	NCIT_C99885;NCIT_C102044	Neale B	UKBB	European	2017	0.0111	0.0009377	2.451e-32	+	336138	56894	279244	1	-	Neale-B_UKBB_EUR_2017
rs1122171	rs1122171	chr5:134509987	chr5:135174297	T	C	rs9327707	chr5:134512655	chr5:135176965	C	T	1	0.91755	0.99576	Mouth or teeth dental problems: none of the above	NCIT_C133298;HP_0000164	Neale B	UKBB	European	2017	-0.008816	0.001223	5.628e-13	-	336138	204310	131828	1	-	Neale-B_UKBB_EUR_2017
rs1122171	rs1122171	chr5:134509987	chr5:135174297	T	C	rs9327707	chr5:134512655	chr5:135176965	C	T	1	0.91755	0.99576	Sitting height	EFO_0007118	Neale B	UKBB	European	2017	0.01237	0.001928	1.419e-10	+	336172	0	336172	1	IVNT	Neale-B_UKBB_EUR_2017
rs1122171	rs1122171	chr5:134509987	chr5:135174297	T	C	rs4246778	chr5:134519345	chr5:135183655	A	G	1	0.87979	0.97073	Comparative height size at age 10	NCIT_C106497;NCIT_C19666	Neale B	UKBB	European	2017	0.01123	0.001681	2.371e-11	+	332021	0	332021	1	IVNT	Neale-B_UKBB_EUR_2017
rs1122171	rs1122171	chr5:134509987	chr5:135174297	T	C	rs4246778	chr5:134519345	chr5:135183655	A	G	1	0.87979	0.97073	Height	EFO_0004339	Neale B	UKBB	European	2017	0.01189	0.00175	1.098e-11	+	336474	0	336474	1	IVNT	Neale-B_UKBB_EUR_2017
rs1122171	rs1122171	chr5:134509987	chr5:135174297	T	C	rs4246778	chr5:134519345	chr5:135183655	A	G	1	0.87979	0.97073	Mouth or teeth dental problems: dentures	NCIT_C99885;NCIT_C102044	Neale B	UKBB	European	2017	0.01124	0.0009256	6.36e-34	+	336138	56894	279244	1	-	Neale-B_UKBB_EUR_2017
rs1122171	rs1122171	chr5:134509987	chr5:135174297	T	C	rs4246778	chr5:134519345	chr5:135183655	A	G	1	0.87979	0.97073	Mouth or teeth dental problems: none of the above	NCIT_C133298;HP_0000164	Neale B	UKBB	European	2017	-0.009177	0.001207	2.906e-14	-	336138	204310	131828	1	-	Neale-B_UKBB_EUR_2017
rs1122171	rs1122171	chr5:134509987	chr5:135174297	T	C	rs4246778	chr5:134519345	chr5:135183655	A	G	1	0.87979	0.97073	Sitting height	EFO_0007118	Neale B	UKBB	European	2017	0.01172	0.001904	7.466e-10	+	336172	0	336172	1	IVNT	Neale-B_UKBB_EUR_2017
