# Supplementary material for: Genome-wide analysis of dental caries and periodontitis combining clinical and self-reported data
Source: Nat Commun. 2019 Jun 24;10:2773. doi: 10.1038/s41467-019-10630-1 (PMC6591304; doi:10.1038/s41467-019-10630-1)
Supplement: Supplementary file 7 — Supplementary Dataset 4 [file 41467_2019_10630_MOESM7_ESM.zip › rs55769264_PhenoScanner_GWAS.tsv]

snp	ref_rsid	ref_hg19_coordinates	ref_hg38_coordinates	ref_a1	ref_a2	rsid	hg19_coordinates	hg38_coordinates	a1	a2	proxy	r2	dprime	trait	efo	study	pmid	ancestry	year	beta	se	p	direction	n	n_cases	n_controls	n_studies	unit	dataset
rs55769264	rs55769264	chr5:26928047	chr5:26927939	A	G	rs55769264	chr5:26928047	chr5:26927939	A	G	0	1	1	Qualifications: college or university degree	EFO_0004784	Neale B	UKBB	European	2017	-0.007412	0.001151	1.2e-10	-	334070	106305	227765	1	-	Neale-B_UKBB_EUR_2017
rs55769264	rs55769264	chr5:26928047	chr5:26927939	A	G	rs72744753	chr5:26928890	chr5:26928782	C	T	1	1	1	Qualifications: college or university degree	EFO_0004784	Neale B	UKBB	European	2017	-0.007429	0.001151	1.087e-10	-	334070	106305	227765	1	-	Neale-B_UKBB_EUR_2017
rs55769264	rs55769264	chr5:26928047	chr5:26927939	A	G	rs11745103	chr5:26927356	chr5:26927248	C	T	1	0.99592	1	Qualifications: college or university degree	EFO_0004784	Neale B	UKBB	European	2017	-0.007426	0.001151	1.106e-10	-	334070	106305	227765	1	-	Neale-B_UKBB_EUR_2017
rs55769264	rs55769264	chr5:26928047	chr5:26927939	A	G	rs2170035	chr5:26887490	chr5:26887381	C	T	1	0.92779	0.96717	Qualifications: college or university degree	EFO_0004784	Neale B	UKBB	European	2017	-0.007723	0.001147	1.637e-11	-	334070	106305	227765	1	-	Neale-B_UKBB_EUR_2017
rs55769264	rs55769264	chr5:26928047	chr5:26927939	A	G	rs72744732	chr5:26888936	chr5:26888827	A	G	1	0.92779	0.96717	Qualifications: college or university degree	EFO_0004784	Neale B	UKBB	European	2017	-0.007726	0.001146	1.58e-11	-	334070	106305	227765	1	-	Neale-B_UKBB_EUR_2017
rs55769264	rs55769264	chr5:26928047	chr5:26927939	A	G	rs66850126	chr5:26875480	chr5:26875371	G	A	1	0.91997	0.95915	Qualifications: college or university degree	EFO_0004784	Neale B	UKBB	European	2017	-0.007739	0.001146	1.424e-11	-	334070	106305	227765	1	-	Neale-B_UKBB_EUR_2017
rs55769264	rs55769264	chr5:26928047	chr5:26927939	A	G	rs17497028	chr5:26891077	chr5:26890968	T	C	1	0.8852	0.96628	Qualifications: college or university degree	EFO_0004784	Neale B	UKBB	European	2017	-0.007781	0.001149	1.277e-11	-	334070	106305	227765	1	-	Neale-B_UKBB_EUR_2017
rs55769264	rs55769264	chr5:26928047	chr5:26927939	A	G	rs66522107	chr5:26866251	chr5:26866142	C	A	1	0.88131	0.94262	Qualifications: college or university degree	EFO_0004784	Neale B	UKBB	European	2017	-0.007547	0.001142	3.904e-11	-	334070	106305	227765	1	-	Neale-B_UKBB_EUR_2017
rs55769264	rs55769264	chr5:26928047	chr5:26927939	A	G	rs10520927	chr5:26859131	chr5:26859022	G	T	1	0.87754	0.94252	Qualifications: college or university degree	EFO_0004784	Neale B	UKBB	European	2017	-0.007568	0.001143	3.571e-11	-	334070	106305	227765	1	-	Neale-B_UKBB_EUR_2017
rs55769264	rs55769264	chr5:26928047	chr5:26927939	A	G	rs67383627	chr5:26875645	chr5:26875536	G	A	1	0.86754	0.9622	Qualifications: college or university degree	EFO_0004784	Neale B	UKBB	European	2017	-0.007511	0.001144	5.197e-11	-	334070	106305	227765	1	-	Neale-B_UKBB_EUR_2017
rs55769264	rs55769264	chr5:26928047	chr5:26927939	A	G	rs11949398	chr5:26883503	chr5:26883394	A	G	1	0.86306	0.95004	Qualifications: college or university degree	EFO_0004784	Neale B	UKBB	European	2017	-0.007456	0.001147	8.143e-11	-	334070	106305	227765	1	-	Neale-B_UKBB_EUR_2017
rs55769264	rs55769264	chr5:26928047	chr5:26927939	A	G	rs960928	chr5:26869596	chr5:26869487	G	A	1	0.84922	0.95778	Qualifications: college or university degree	EFO_0004784	Neale B	UKBB	European	2017	-0.007343	0.001145	1.428e-10	-	334070	106305	227765	1	-	Neale-B_UKBB_EUR_2017
rs55769264	rs55769264	chr5:26928047	chr5:26927939	A	G	rs818750	chr5:26856261	chr5:26856152	T	G	1	0.83432	0.9493	Qualifications: college or university degree	EFO_0004784	Neale B	UKBB	European	2017	-0.007344	0.001142	1.278e-10	-	334070	106305	227765	1	-	Neale-B_UKBB_EUR_2017
rs55769264	rs55769264	chr5:26928047	chr5:26927939	A	G	rs818751	chr5:26857407	chr5:26857298	T	C	1	0.83432	0.9493	Qualifications: college or university degree	EFO_0004784	Neale B	UKBB	European	2017	-0.007302	0.001142	1.628e-10	-	334070	106305	227765	1	-	Neale-B_UKBB_EUR_2017
rs55769264	rs55769264	chr5:26928047	chr5:26927939	A	G	rs7722503	chr5:26863039	chr5:26862930	G	A	1	0.83432	0.9493	Qualifications: college or university degree	EFO_0004784	Neale B	UKBB	European	2017	-0.007337	0.001141	1.273e-10	-	334070	106305	227765	1	-	Neale-B_UKBB_EUR_2017
rs55769264	rs55769264	chr5:26928047	chr5:26927939	A	G	rs1552008	chr5:26863759	chr5:26863650	G	A	1	0.83432	0.9493	Qualifications: college or university degree	EFO_0004784	Neale B	UKBB	European	2017	-0.007346	0.001141	1.211e-10	-	334070	106305	227765	1	-	Neale-B_UKBB_EUR_2017
rs55769264	rs55769264	chr5:26928047	chr5:26927939	A	G	rs2035282	chr5:26865014	chr5:26864905	A	G	1	0.83432	0.9493	Qualifications: college or university degree	EFO_0004784	Neale B	UKBB	European	2017	-0.007338	0.001141	1.261e-10	-	334070	106305	227765	1	-	Neale-B_UKBB_EUR_2017
rs55769264	rs55769264	chr5:26928047	chr5:26927939	A	G	rs2035280	chr5:26865457	chr5:26865348	A	T	1	0.83432	0.9493	Qualifications: college or university degree	EFO_0004784	Neale B	UKBB	European	2017	-0.007338	0.001141	1.258e-10	-	334070	106305	227765	1	-	Neale-B_UKBB_EUR_2017
rs55769264	rs55769264	chr5:26928047	chr5:26927939	A	G	rs10070190	chr5:26866371	chr5:26866262	G	A	1	0.83432	0.9493	Qualifications: college or university degree	EFO_0004784	Neale B	UKBB	European	2017	-0.007337	0.001141	1.256e-10	-	334070	106305	227765	1	-	Neale-B_UKBB_EUR_2017
rs55769264	rs55769264	chr5:26928047	chr5:26927939	A	G	rs1479683	chr5:26866763	chr5:26866654	A	C	1	0.83432	0.9493	Qualifications: college or university degree	EFO_0004784	Neale B	UKBB	European	2017	-0.007317	0.001141	1.426e-10	-	334070	106305	227765	1	-	Neale-B_UKBB_EUR_2017
rs55769264	rs55769264	chr5:26928047	chr5:26927939	A	G	rs257804	chr5:26853371	chr5:26853262	T	C	1	0.8308	0.9492	Qualifications: college or university degree	EFO_0004784	Neale B	UKBB	European	2017	-0.007366	0.001143	1.18e-10	-	334070	106305	227765	1	-	Neale-B_UKBB_EUR_2017
rs55769264	rs55769264	chr5:26928047	chr5:26927939	A	G	rs6866141	chr5:26917996	chr5:26917888	G	A	1	0.81883	0.9654	Qualifications: college or university degree	EFO_0004784	Neale B	UKBB	European	2017	-0.006697	0.001143	4.637e-09	-	334070	106305	227765	1	-	Neale-B_UKBB_EUR_2017
rs55769264	rs55769264	chr5:26928047	chr5:26927939	A	G	rs6452368	chr5:26892346	chr5:26892237	G	T	1	0.8149	0.9611	Qualifications: college or university degree	EFO_0004784	Neale B	UKBB	European	2017	-0.006918	0.001144	1.457e-09	-	334070	106305	227765	1	-	Neale-B_UKBB_EUR_2017
rs55769264	rs55769264	chr5:26928047	chr5:26927939	A	G	rs818749	chr5:26855010	chr5:26854901	T	C	1	0.80613	0.9445	Qualifications: college or university degree	EFO_0004784	Neale B	UKBB	European	2017	-0.007068	0.001144	6.403e-10	-	334070	106305	227765	1	-	Neale-B_UKBB_EUR_2017
