# Supplementary material for: Genome-wide analysis of dental caries and periodontitis combining clinical and self-reported data
Source: Nat Commun. 2019 Jun 24;10:2773. doi: 10.1038/s41467-019-10630-1 (PMC6591304; doi:10.1038/s41467-019-10630-1)
Supplement: Supplementary file 7 — Supplementary Dataset 4 [file 41467_2019_10630_MOESM7_ESM.zip › rs61790808_PhenoScanner_GWAS.tsv]

snp	ref_rsid	ref_hg19_coordinates	ref_hg38_coordinates	ref_a1	ref_a2	rsid	hg19_coordinates	hg38_coordinates	a1	a2	proxy	r2	dprime	trait	efo	study	pmid	ancestry	year	beta	se	p	direction	n	n_cases	n_controls	n_studies	unit	dataset
rs61790808	rs61790808	chr3:136443008	chr3:136724166	A	G	rs28489907	chr3:136461544	chr3:136742702	A	G	1	0.99098	1	Comparative height size at age 10	NCIT_C106497;NCIT_C19666	Neale B	UKBB	European	2017	0.01149	0.001717	2.271e-11	+	332021	0	332021	1	IVNT	Neale-B_UKBB_EUR_2017
rs61790808	rs61790808	chr3:136443008	chr3:136724166	A	G	rs28489907	chr3:136461544	chr3:136742702	A	G	1	0.99098	1	Fed-up feelings	NCIT_C77965;NCIT_C124960	Neale B	UKBB	European	2017	-0.007637	0.00125	1.002e-09	-	330549	134124	196425	1	-	Neale-B_UKBB_EUR_2017
rs61790808	rs61790808	chr3:136443008	chr3:136724166	A	G	rs28489907	chr3:136461544	chr3:136742702	A	G	1	0.99098	1	Height	EFO_0004339	Neale B	UKBB	European	2017	0.01268	0.001787	1.305e-12	+	336474	0	336474	1	IVNT	Neale-B_UKBB_EUR_2017
rs61790808	rs61790808	chr3:136443008	chr3:136724166	A	G	rs28489907	chr3:136461544	chr3:136742702	A	G	1	0.99098	1	Impedance of arm left	-	Neale B	UKBB	European	2017	0.01302	0.001776	2.287e-13	+	331292	0	331292	1	IVNT	Neale-B_UKBB_EUR_2017
rs61790808	rs61790808	chr3:136443008	chr3:136724166	A	G	rs28489907	chr3:136461544	chr3:136742702	A	G	1	0.99098	1	Impedance of arm right	-	Neale B	UKBB	European	2017	0.01339	0.001769	3.756e-14	+	331279	0	331279	1	IVNT	Neale-B_UKBB_EUR_2017
rs61790808	rs61790808	chr3:136443008	chr3:136724166	A	G	rs28489907	chr3:136461544	chr3:136742702	A	G	1	0.99098	1	Impedance of whole body	NCIT_C137923	Neale B	UKBB	European	2017	0.01261	0.001918	4.875e-11	+	331284	0	331284	1	IVNT	Neale-B_UKBB_EUR_2017
rs61790808	rs61790808	chr3:136443008	chr3:136724166	A	G	rs28489907	chr3:136461544	chr3:136742702	A	G	1	0.99098	1	Miserableness	-	Neale B	UKBB	European	2017	-0.006968	0.001247	2.279e-08	-	331856	141755	190101	1	-	Neale-B_UKBB_EUR_2017
rs61790808	rs61790808	chr3:136443008	chr3:136724166	A	G	rs28489907	chr3:136461544	chr3:136742702	A	G	1	0.99098	1	Neuroticism score	-	Neale B	UKBB	European	2017	-0.05046	0.009004	2.091e-08	-	274108	0	274108	1	IVNT	Neale-B_UKBB_EUR_2017
rs61790808	rs61790808	chr3:136443008	chr3:136724166	A	G	rs9813590	chr3:136436323	chr3:136717481	T	C	1	0.98651	1	Comparative height size at age 10	NCIT_C106497;NCIT_C19666	Neale B	UKBB	European	2017	0.01145	0.001716	2.491e-11	+	332021	0	332021	1	IVNT	Neale-B_UKBB_EUR_2017
rs61790808	rs61790808	chr3:136443008	chr3:136724166	A	G	rs9813590	chr3:136436323	chr3:136717481	T	C	1	0.98651	1	Fed-up feelings	NCIT_C77965;NCIT_C124960	Neale B	UKBB	European	2017	-0.007591	0.001249	1.22e-09	-	330549	134124	196425	1	-	Neale-B_UKBB_EUR_2017
rs61790808	rs61790808	chr3:136443008	chr3:136724166	A	G	rs9813590	chr3:136436323	chr3:136717481	T	C	1	0.98651	1	Height	EFO_0004339	Neale B	UKBB	European	2017	0.01267	0.001786	1.279e-12	+	336474	0	336474	1	IVNT	Neale-B_UKBB_EUR_2017
rs61790808	rs61790808	chr3:136443008	chr3:136724166	A	G	rs9813590	chr3:136436323	chr3:136717481	T	C	1	0.98651	1	Impedance of arm left	-	Neale B	UKBB	European	2017	0.01315	0.001775	1.287e-13	+	331292	0	331292	1	IVNT	Neale-B_UKBB_EUR_2017
rs61790808	rs61790808	chr3:136443008	chr3:136724166	A	G	rs9813590	chr3:136436323	chr3:136717481	T	C	1	0.98651	1	Impedance of arm right	-	Neale B	UKBB	European	2017	0.01339	0.001767	3.604e-14	+	331279	0	331279	1	IVNT	Neale-B_UKBB_EUR_2017
rs61790808	rs61790808	chr3:136443008	chr3:136724166	A	G	rs9813590	chr3:136436323	chr3:136717481	T	C	1	0.98651	1	Impedance of whole body	NCIT_C137923	Neale B	UKBB	European	2017	0.0128	0.001916	2.417e-11	+	331284	0	331284	1	IVNT	Neale-B_UKBB_EUR_2017
rs61790808	rs61790808	chr3:136443008	chr3:136724166	A	G	rs9813590	chr3:136436323	chr3:136717481	T	C	1	0.98651	1	Miserableness	-	Neale B	UKBB	European	2017	-0.006834	0.001245	4.085e-08	-	331856	141755	190101	1	-	Neale-B_UKBB_EUR_2017
rs61790808	rs61790808	chr3:136443008	chr3:136724166	A	G	rs9813596	chr3:136436334	chr3:136717492	T	C	1	0.98651	1	Comparative height size at age 10	NCIT_C106497;NCIT_C19666	Neale B	UKBB	European	2017	0.01139	0.001717	3.297e-11	+	332021	0	332021	1	IVNT	Neale-B_UKBB_EUR_2017
rs61790808	rs61790808	chr3:136443008	chr3:136724166	A	G	rs9813596	chr3:136436334	chr3:136717492	T	C	1	0.98651	1	Fed-up feelings	NCIT_C77965;NCIT_C124960	Neale B	UKBB	European	2017	-0.007699	0.00125	7.297e-10	-	330549	134124	196425	1	-	Neale-B_UKBB_EUR_2017
rs61790808	rs61790808	chr3:136443008	chr3:136724166	A	G	rs9813596	chr3:136436334	chr3:136717492	T	C	1	0.98651	1	Height	EFO_0004339	Neale B	UKBB	European	2017	0.01263	0.001787	1.582e-12	+	336474	0	336474	1	IVNT	Neale-B_UKBB_EUR_2017
rs61790808	rs61790808	chr3:136443008	chr3:136724166	A	G	rs9813596	chr3:136436334	chr3:136717492	T	C	1	0.98651	1	Impedance of arm left	-	Neale B	UKBB	European	2017	0.01297	0.001776	2.79e-13	+	331292	0	331292	1	IVNT	Neale-B_UKBB_EUR_2017
rs61790808	rs61790808	chr3:136443008	chr3:136724166	A	G	rs9813596	chr3:136436334	chr3:136717492	T	C	1	0.98651	1	Impedance of arm right	-	Neale B	UKBB	European	2017	0.01335	0.001769	4.457e-14	+	331279	0	331279	1	IVNT	Neale-B_UKBB_EUR_2017
rs61790808	rs61790808	chr3:136443008	chr3:136724166	A	G	rs9813596	chr3:136436334	chr3:136717492	T	C	1	0.98651	1	Impedance of whole body	NCIT_C137923	Neale B	UKBB	European	2017	0.01256	0.001918	5.78e-11	+	331284	0	331284	1	IVNT	Neale-B_UKBB_EUR_2017
rs61790808	rs61790808	chr3:136443008	chr3:136724166	A	G	rs9813596	chr3:136436334	chr3:136717492	T	C	1	0.98651	1	Miserableness	-	Neale B	UKBB	European	2017	-0.00703	0.001246	1.701e-08	-	331856	141755	190101	1	-	Neale-B_UKBB_EUR_2017
rs61790808	rs61790808	chr3:136443008	chr3:136724166	A	G	rs9813596	chr3:136436334	chr3:136717492	T	C	1	0.98651	1	Neuroticism score	-	Neale B	UKBB	European	2017	-0.04991	0.009003	2.96e-08	-	274108	0	274108	1	IVNT	Neale-B_UKBB_EUR_2017
rs61790808	rs61790808	chr3:136443008	chr3:136724166	A	G	rs12107125	chr3:136464612	chr3:136745770	T	C	1	0.98651	1	Comparative height size at age 10	NCIT_C106497;NCIT_C19666	Neale B	UKBB	European	2017	0.01137	0.001717	3.582e-11	+	332021	0	332021	1	IVNT	Neale-B_UKBB_EUR_2017
rs61790808	rs61790808	chr3:136443008	chr3:136724166	A	G	rs12107125	chr3:136464612	chr3:136745770	T	C	1	0.98651	1	Fed-up feelings	NCIT_C77965;NCIT_C124960	Neale B	UKBB	European	2017	-0.007666	0.00125	8.557e-10	-	330549	134124	196425	1	-	Neale-B_UKBB_EUR_2017
rs61790808	rs61790808	chr3:136443008	chr3:136724166	A	G	rs12107125	chr3:136464612	chr3:136745770	T	C	1	0.98651	1	Height	EFO_0004339	Neale B	UKBB	European	2017	0.01262	0.001787	1.65e-12	+	336474	0	336474	1	IVNT	Neale-B_UKBB_EUR_2017
rs61790808	rs61790808	chr3:136443008	chr3:136724166	A	G	rs12107125	chr3:136464612	chr3:136745770	T	C	1	0.98651	1	Impedance of arm left	-	Neale B	UKBB	European	2017	0.01311	0.001776	1.558e-13	+	331292	0	331292	1	IVNT	Neale-B_UKBB_EUR_2017
rs61790808	rs61790808	chr3:136443008	chr3:136724166	A	G	rs12107125	chr3:136464612	chr3:136745770	T	C	1	0.98651	1	Impedance of arm right	-	Neale B	UKBB	European	2017	0.01345	0.001768	2.767e-14	+	331279	0	331279	1	IVNT	Neale-B_UKBB_EUR_2017
rs61790808	rs61790808	chr3:136443008	chr3:136724166	A	G	rs12107125	chr3:136464612	chr3:136745770	T	C	1	0.98651	1	Impedance of whole body	NCIT_C137923	Neale B	UKBB	European	2017	0.01269	0.001917	3.621e-11	+	331284	0	331284	1	IVNT	Neale-B_UKBB_EUR_2017
rs61790808	rs61790808	chr3:136443008	chr3:136724166	A	G	rs12107125	chr3:136464612	chr3:136745770	T	C	1	0.98651	1	Miserableness	-	Neale B	UKBB	European	2017	-0.006997	0.001246	1.977e-08	-	331856	141755	190101	1	-	Neale-B_UKBB_EUR_2017
rs61790808	rs61790808	chr3:136443008	chr3:136724166	A	G	rs12107125	chr3:136464612	chr3:136745770	T	C	1	0.98651	1	Neuroticism score	-	Neale B	UKBB	European	2017	-0.05049	0.009001	2.033e-08	-	274108	0	274108	1	IVNT	Neale-B_UKBB_EUR_2017
rs61790808	rs61790808	chr3:136443008	chr3:136724166	A	G	rs34992220	chr3:136468637	chr3:136749795	T	C	1	0.98651	1	Comparative height size at age 10	NCIT_C106497;NCIT_C19666	Neale B	UKBB	European	2017	0.01139	0.001717	3.304e-11	+	332021	0	332021	1	IVNT	Neale-B_UKBB_EUR_2017
rs61790808	rs61790808	chr3:136443008	chr3:136724166	A	G	rs34992220	chr3:136468637	chr3:136749795	T	C	1	0.98651	1	Fed-up feelings	NCIT_C77965;NCIT_C124960	Neale B	UKBB	European	2017	-0.007642	0.00125	9.666e-10	-	330549	134124	196425	1	-	Neale-B_UKBB_EUR_2017
rs61790808	rs61790808	chr3:136443008	chr3:136724166	A	G	rs34992220	chr3:136468637	chr3:136749795	T	C	1	0.98651	1	Height	EFO_0004339	Neale B	UKBB	European	2017	0.01265	0.001787	1.457e-12	+	336474	0	336474	1	IVNT	Neale-B_UKBB_EUR_2017
rs61790808	rs61790808	chr3:136443008	chr3:136724166	A	G	rs34992220	chr3:136468637	chr3:136749795	T	C	1	0.98651	1	Impedance of arm left	-	Neale B	UKBB	European	2017	0.01313	0.001776	1.433e-13	+	331292	0	331292	1	IVNT	Neale-B_UKBB_EUR_2017
rs61790808	rs61790808	chr3:136443008	chr3:136724166	A	G	rs34992220	chr3:136468637	chr3:136749795	T	C	1	0.98651	1	Impedance of arm right	-	Neale B	UKBB	European	2017	0.01348	0.001768	2.464e-14	+	331279	0	331279	1	IVNT	Neale-B_UKBB_EUR_2017
rs61790808	rs61790808	chr3:136443008	chr3:136724166	A	G	rs34992220	chr3:136468637	chr3:136749795	T	C	1	0.98651	1	Impedance of whole body	NCIT_C137923	Neale B	UKBB	European	2017	0.01274	0.001917	3.108e-11	+	331284	0	331284	1	IVNT	Neale-B_UKBB_EUR_2017
rs61790808	rs61790808	chr3:136443008	chr3:136724166	A	G	rs34992220	chr3:136468637	chr3:136749795	T	C	1	0.98651	1	Miserableness	-	Neale B	UKBB	European	2017	-0.006987	0.001246	2.075e-08	-	331856	141755	190101	1	-	Neale-B_UKBB_EUR_2017
rs61790808	rs61790808	chr3:136443008	chr3:136724166	A	G	rs34992220	chr3:136468637	chr3:136749795	T	C	1	0.98651	1	Neuroticism score	-	Neale B	UKBB	European	2017	-0.05051	0.009002	2.016e-08	-	274108	0	274108	1	IVNT	Neale-B_UKBB_EUR_2017
rs61790808	rs61790808	chr3:136443008	chr3:136724166	A	G	rs6795372	chr3:136483890	chr3:136765048	T	G	1	0.98651	1	Comparative height size at age 10	NCIT_C106497;NCIT_C19666	Neale B	UKBB	European	2017	0.01139	0.001717	3.34e-11	+	332021	0	332021	1	IVNT	Neale-B_UKBB_EUR_2017
rs61790808	rs61790808	chr3:136443008	chr3:136724166	A	G	rs6795372	chr3:136483890	chr3:136765048	T	G	1	0.98651	1	Fed-up feelings	NCIT_C77965;NCIT_C124960	Neale B	UKBB	European	2017	-0.007696	0.00125	7.388e-10	-	330549	134124	196425	1	-	Neale-B_UKBB_EUR_2017
rs61790808	rs61790808	chr3:136443008	chr3:136724166	A	G	rs6795372	chr3:136483890	chr3:136765048	T	G	1	0.98651	1	Height	EFO_0004339	Neale B	UKBB	European	2017	0.01263	0.001787	1.586e-12	+	336474	0	336474	1	IVNT	Neale-B_UKBB_EUR_2017
rs61790808	rs61790808	chr3:136443008	chr3:136724166	A	G	rs6795372	chr3:136483890	chr3:136765048	T	G	1	0.98651	1	Impedance of arm left	-	Neale B	UKBB	European	2017	0.01306	0.001776	1.899e-13	+	331292	0	331292	1	IVNT	Neale-B_UKBB_EUR_2017
rs61790808	rs61790808	chr3:136443008	chr3:136724166	A	G	rs6795372	chr3:136483890	chr3:136765048	T	G	1	0.98651	1	Impedance of arm right	-	Neale B	UKBB	European	2017	0.01343	0.001768	3.117e-14	+	331279	0	331279	1	IVNT	Neale-B_UKBB_EUR_2017
rs61790808	rs61790808	chr3:136443008	chr3:136724166	A	G	rs6795372	chr3:136483890	chr3:136765048	T	G	1	0.98651	1	Impedance of whole body	NCIT_C137923	Neale B	UKBB	European	2017	0.01268	0.001917	3.759e-11	+	331284	0	331284	1	IVNT	Neale-B_UKBB_EUR_2017
rs61790808	rs61790808	chr3:136443008	chr3:136724166	A	G	rs6795372	chr3:136483890	chr3:136765048	T	G	1	0.98651	1	Miserableness	-	Neale B	UKBB	European	2017	-0.007025	0.001246	1.738e-08	-	331856	141755	190101	1	-	Neale-B_UKBB_EUR_2017
rs61790808	rs61790808	chr3:136443008	chr3:136724166	A	G	rs6795372	chr3:136483890	chr3:136765048	T	G	1	0.98651	1	Neuroticism score	-	Neale B	UKBB	European	2017	-0.05048	0.009002	2.058e-08	-	274108	0	274108	1	IVNT	Neale-B_UKBB_EUR_2017
rs61790808	rs61790808	chr3:136443008	chr3:136724166	A	G	rs9853960	chr3:136487989	chr3:136769147	G	A	1	0.9331	0.99061	Body mass index	EFO_0004340	Neale B	UKBB	European	2017	-0.01414	0.002504	1.63e-08	-	336107	0	336107	1	IVNT	Neale-B_UKBB_EUR_2017
rs61790808	rs61790808	chr3:136443008	chr3:136724166	A	G	rs9853960	chr3:136487989	chr3:136769147	G	A	1	0.9331	0.99061	Comparative height size at age 10	NCIT_C106497;NCIT_C19666	Neale B	UKBB	European	2017	0.01116	0.001729	1.092e-10	+	332021	0	332021	1	IVNT	Neale-B_UKBB_EUR_2017
rs61790808	rs61790808	chr3:136443008	chr3:136724166	A	G	rs9853960	chr3:136487989	chr3:136769147	G	A	1	0.9331	0.99061	Fed-up feelings	NCIT_C77965;NCIT_C124960	Neale B	UKBB	European	2017	-0.007769	0.001258	6.616e-10	-	330549	134124	196425	1	-	Neale-B_UKBB_EUR_2017
rs61790808	rs61790808	chr3:136443008	chr3:136724166	A	G	rs9853960	chr3:136487989	chr3:136769147	G	A	1	0.9331	0.99061	Height	EFO_0004339	Neale B	UKBB	European	2017	0.01311	0.001799	3.208e-13	+	336474	0	336474	1	IVNT	Neale-B_UKBB_EUR_2017
rs61790808	rs61790808	chr3:136443008	chr3:136724166	A	G	rs9853960	chr3:136487989	chr3:136769147	G	A	1	0.9331	0.99061	Impedance of arm left	-	Neale B	UKBB	European	2017	0.01366	0.001788	2.187e-14	+	331292	0	331292	1	IVNT	Neale-B_UKBB_EUR_2017
rs61790808	rs61790808	chr3:136443008	chr3:136724166	A	G	rs9853960	chr3:136487989	chr3:136769147	G	A	1	0.9331	0.99061	Impedance of arm right	-	Neale B	UKBB	European	2017	0.01407	0.00178	2.768e-15	+	331279	0	331279	1	IVNT	Neale-B_UKBB_EUR_2017
rs61790808	rs61790808	chr3:136443008	chr3:136724166	A	G	rs9853960	chr3:136487989	chr3:136769147	G	A	1	0.9331	0.99061	Impedance of whole body	NCIT_C137923	Neale B	UKBB	European	2017	0.01327	0.00193	6.236e-12	+	331284	0	331284	1	IVNT	Neale-B_UKBB_EUR_2017
rs61790808	rs61790808	chr3:136443008	chr3:136724166	A	G	rs9853960	chr3:136487989	chr3:136769147	G	A	1	0.9331	0.99061	Miserableness	-	Neale B	UKBB	European	2017	-0.007052	0.001255	1.908e-08	-	331856	141755	190101	1	-	Neale-B_UKBB_EUR_2017
rs61790808	rs61790808	chr3:136443008	chr3:136724166	A	G	rs6789329	chr3:136476862	chr3:136758020	T	C	1	0.92864	0.98595	Body mass index	EFO_0004340	Neale B	UKBB	European	2017	-0.01413	0.002504	1.681e-08	-	336107	0	336107	1	IVNT	Neale-B_UKBB_EUR_2017
rs61790808	rs61790808	chr3:136443008	chr3:136724166	A	G	rs6789329	chr3:136476862	chr3:136758020	T	C	1	0.92864	0.98595	Comparative height size at age 10	NCIT_C106497;NCIT_C19666	Neale B	UKBB	European	2017	0.01111	0.001729	1.282e-10	+	332021	0	332021	1	IVNT	Neale-B_UKBB_EUR_2017
rs61790808	rs61790808	chr3:136443008	chr3:136724166	A	G	rs6789329	chr3:136476862	chr3:136758020	T	C	1	0.92864	0.98595	Fed-up feelings	NCIT_C77965;NCIT_C124960	Neale B	UKBB	European	2017	-0.007838	0.001258	4.655e-10	-	330549	134124	196425	1	-	Neale-B_UKBB_EUR_2017
rs61790808	rs61790808	chr3:136443008	chr3:136724166	A	G	rs6789329	chr3:136476862	chr3:136758020	T	C	1	0.92864	0.98595	Height	EFO_0004339	Neale B	UKBB	European	2017	0.01311	0.001799	3.14e-13	+	336474	0	336474	1	IVNT	Neale-B_UKBB_EUR_2017
rs61790808	rs61790808	chr3:136443008	chr3:136724166	A	G	rs6789329	chr3:136476862	chr3:136758020	T	C	1	0.92864	0.98595	Impedance of arm left	-	Neale B	UKBB	European	2017	0.01355	0.001788	3.517e-14	+	331292	0	331292	1	IVNT	Neale-B_UKBB_EUR_2017
rs61790808	rs61790808	chr3:136443008	chr3:136724166	A	G	rs6789329	chr3:136476862	chr3:136758020	T	C	1	0.92864	0.98595	Impedance of arm right	-	Neale B	UKBB	European	2017	0.01398	0.00178	4.146e-15	+	331279	0	331279	1	IVNT	Neale-B_UKBB_EUR_2017
rs61790808	rs61790808	chr3:136443008	chr3:136724166	A	G	rs6789329	chr3:136476862	chr3:136758020	T	C	1	0.92864	0.98595	Impedance of whole body	NCIT_C137923	Neale B	UKBB	European	2017	0.01316	0.00193	9.098e-12	+	331284	0	331284	1	IVNT	Neale-B_UKBB_EUR_2017
rs61790808	rs61790808	chr3:136443008	chr3:136724166	A	G	rs6789329	chr3:136476862	chr3:136758020	T	C	1	0.92864	0.98595	Miserableness	-	Neale B	UKBB	European	2017	-0.007047	0.001255	1.946e-08	-	331856	141755	190101	1	-	Neale-B_UKBB_EUR_2017
rs61790808	rs61790808	chr3:136443008	chr3:136724166	A	G	rs10513014	chr3:136499728	chr3:136780886	G	A	1	0.92864	0.98595	Body mass index	EFO_0004340	Neale B	UKBB	European	2017	-0.01425	0.002504	1.26e-08	-	336107	0	336107	1	IVNT	Neale-B_UKBB_EUR_2017
rs61790808	rs61790808	chr3:136443008	chr3:136724166	A	G	rs10513014	chr3:136499728	chr3:136780886	G	A	1	0.92864	0.98595	Comparative height size at age 10	NCIT_C106497;NCIT_C19666	Neale B	UKBB	European	2017	0.01113	0.001729	1.198e-10	+	332021	0	332021	1	IVNT	Neale-B_UKBB_EUR_2017
rs61790808	rs61790808	chr3:136443008	chr3:136724166	A	G	rs10513014	chr3:136499728	chr3:136780886	G	A	1	0.92864	0.98595	Fed-up feelings	NCIT_C77965;NCIT_C124960	Neale B	UKBB	European	2017	-0.007898	0.001258	3.428e-10	-	330549	134124	196425	1	-	Neale-B_UKBB_EUR_2017
rs61790808	rs61790808	chr3:136443008	chr3:136724166	A	G	rs10513014	chr3:136499728	chr3:136780886	G	A	1	0.92864	0.98595	Height	EFO_0004339	Neale B	UKBB	European	2017	0.01322	0.001799	2.016e-13	+	336474	0	336474	1	IVNT	Neale-B_UKBB_EUR_2017
rs61790808	rs61790808	chr3:136443008	chr3:136724166	A	G	rs10513014	chr3:136499728	chr3:136780886	G	A	1	0.92864	0.98595	Impedance of arm left	-	Neale B	UKBB	European	2017	0.01373	0.001788	1.569e-14	+	331292	0	331292	1	IVNT	Neale-B_UKBB_EUR_2017
rs61790808	rs61790808	chr3:136443008	chr3:136724166	A	G	rs10513014	chr3:136499728	chr3:136780886	G	A	1	0.92864	0.98595	Impedance of arm right	-	Neale B	UKBB	European	2017	0.01413	0.00178	2.099e-15	+	331279	0	331279	1	IVNT	Neale-B_UKBB_EUR_2017
rs61790808	rs61790808	chr3:136443008	chr3:136724166	A	G	rs10513014	chr3:136499728	chr3:136780886	G	A	1	0.92864	0.98595	Impedance of whole body	NCIT_C137923	Neale B	UKBB	European	2017	0.01333	0.00193	5.067e-12	+	331284	0	331284	1	IVNT	Neale-B_UKBB_EUR_2017
rs61790808	rs61790808	chr3:136443008	chr3:136724166	A	G	rs10513014	chr3:136499728	chr3:136780886	G	A	1	0.92864	0.98595	Miserableness	-	Neale B	UKBB	European	2017	-0.007125	0.001255	1.355e-08	-	331856	141755	190101	1	-	Neale-B_UKBB_EUR_2017
rs61790808	rs61790808	chr3:136443008	chr3:136724166	A	G	rs9854328	chr3:136069720	chr3:136350878	A	G	1	0.89012	0.9953	Comparative height size at age 10	NCIT_C106497;NCIT_C19666	Neale B	UKBB	European	2017	0.01101	0.001702	1.004e-10	+	332021	0	332021	1	IVNT	Neale-B_UKBB_EUR_2017
rs61790808	rs61790808	chr3:136443008	chr3:136724166	A	G	rs9854328	chr3:136069720	chr3:136350878	A	G	1	0.89012	0.9953	Fed-up feelings	NCIT_C77965;NCIT_C124960	Neale B	UKBB	European	2017	-0.007415	0.001239	2.183e-09	-	330549	134124	196425	1	-	Neale-B_UKBB_EUR_2017
rs61790808	rs61790808	chr3:136443008	chr3:136724166	A	G	rs9854328	chr3:136069720	chr3:136350878	A	G	1	0.89012	0.9953	Height	EFO_0004339	Neale B	UKBB	European	2017	0.01332	0.001772	5.614e-14	+	336474	0	336474	1	IVNT	Neale-B_UKBB_EUR_2017
rs61790808	rs61790808	chr3:136443008	chr3:136724166	A	G	rs9854328	chr3:136069720	chr3:136350878	A	G	1	0.89012	0.9953	Impedance of arm left	-	Neale B	UKBB	European	2017	0.01363	0.001761	9.871e-15	+	331292	0	331292	1	IVNT	Neale-B_UKBB_EUR_2017
rs61790808	rs61790808	chr3:136443008	chr3:136724166	A	G	rs9854328	chr3:136069720	chr3:136350878	A	G	1	0.89012	0.9953	Impedance of arm right	-	Neale B	UKBB	European	2017	0.01372	0.001753	5.084e-15	+	331279	0	331279	1	IVNT	Neale-B_UKBB_EUR_2017
rs61790808	rs61790808	chr3:136443008	chr3:136724166	A	G	rs9854328	chr3:136069720	chr3:136350878	A	G	1	0.89012	0.9953	Impedance of whole body	NCIT_C137923	Neale B	UKBB	European	2017	0.01344	0.001901	1.588e-12	+	331284	0	331284	1	IVNT	Neale-B_UKBB_EUR_2017
rs61790808	rs61790808	chr3:136443008	chr3:136724166	A	G	rs10155017	chr3:136466019	chr3:136747177	G	A	1	0.86477	0.9901	Body mass index	EFO_0004340	Neale B	UKBB	European	2017	-0.01496	0.002535	3.592e-09	-	336107	0	336107	1	IVNT	Neale-B_UKBB_EUR_2017
rs61790808	rs61790808	chr3:136443008	chr3:136724166	A	G	rs10155017	chr3:136466019	chr3:136747177	G	A	1	0.86477	0.9901	Comparative height size at age 10	NCIT_C106497;NCIT_C19666	Neale B	UKBB	European	2017	0.01099	0.00175	3.421e-10	+	332021	0	332021	1	IVNT	Neale-B_UKBB_EUR_2017
rs61790808	rs61790808	chr3:136443008	chr3:136724166	A	G	rs10155017	chr3:136466019	chr3:136747177	G	A	1	0.86477	0.9901	Fed-up feelings	NCIT_C77965;NCIT_C124960	Neale B	UKBB	European	2017	-0.007034	0.001273	3.319e-08	-	330549	134124	196425	1	-	Neale-B_UKBB_EUR_2017
rs61790808	rs61790808	chr3:136443008	chr3:136724166	A	G	rs10155017	chr3:136466019	chr3:136747177	G	A	1	0.86477	0.9901	Height	EFO_0004339	Neale B	UKBB	European	2017	0.01387	0.001821	2.556e-14	+	336474	0	336474	1	IVNT	Neale-B_UKBB_EUR_2017
rs61790808	rs61790808	chr3:136443008	chr3:136724166	A	G	rs10155017	chr3:136466019	chr3:136747177	G	A	1	0.86477	0.9901	Impedance of arm left	-	Neale B	UKBB	European	2017	0.01388	0.00181	1.701e-14	+	331292	0	331292	1	IVNT	Neale-B_UKBB_EUR_2017
rs61790808	rs61790808	chr3:136443008	chr3:136724166	A	G	rs10155017	chr3:136466019	chr3:136747177	G	A	1	0.86477	0.9901	Impedance of arm right	-	Neale B	UKBB	European	2017	0.01435	0.001802	1.646e-15	+	331279	0	331279	1	IVNT	Neale-B_UKBB_EUR_2017
rs61790808	rs61790808	chr3:136443008	chr3:136724166	A	G	rs10155017	chr3:136466019	chr3:136747177	G	A	1	0.86477	0.9901	Impedance of whole body	NCIT_C137923	Neale B	UKBB	European	2017	0.01358	0.001954	3.604e-12	+	331284	0	331284	1	IVNT	Neale-B_UKBB_EUR_2017
rs61790808	rs61790808	chr3:136443008	chr3:136724166	A	G	rs7620314	chr3:136132705	chr3:136413863	A	G	1	0.8492	1	Comparative height size at age 10	NCIT_C106497;NCIT_C19666	Neale B	UKBB	European	2017	0.01112	0.001694	5.29e-11	+	332021	0	332021	1	IVNT	Neale-B_UKBB_EUR_2017
rs61790808	rs61790808	chr3:136443008	chr3:136724166	A	G	rs7620314	chr3:136132705	chr3:136413863	A	G	1	0.8492	1	Fed-up feelings	NCIT_C77965;NCIT_C124960	Neale B	UKBB	European	2017	-0.007445	0.001233	1.569e-09	-	330549	134124	196425	1	-	Neale-B_UKBB_EUR_2017
rs61790808	rs61790808	chr3:136443008	chr3:136724166	A	G	rs7620314	chr3:136132705	chr3:136413863	A	G	1	0.8492	1	Height	EFO_0004339	Neale B	UKBB	European	2017	0.01341	0.001763	2.895e-14	+	336474	0	336474	1	IVNT	Neale-B_UKBB_EUR_2017
rs61790808	rs61790808	chr3:136443008	chr3:136724166	A	G	rs7620314	chr3:136132705	chr3:136413863	A	G	1	0.8492	1	Impedance of arm left	-	Neale B	UKBB	European	2017	0.01362	0.001752	7.698e-15	+	331292	0	331292	1	IVNT	Neale-B_UKBB_EUR_2017
rs61790808	rs61790808	chr3:136443008	chr3:136724166	A	G	rs7620314	chr3:136132705	chr3:136413863	A	G	1	0.8492	1	Impedance of arm right	-	Neale B	UKBB	European	2017	0.01348	0.001745	1.141e-14	+	331279	0	331279	1	IVNT	Neale-B_UKBB_EUR_2017
rs61790808	rs61790808	chr3:136443008	chr3:136724166	A	G	rs7620314	chr3:136132705	chr3:136413863	A	G	1	0.8492	1	Impedance of whole body	NCIT_C137923	Neale B	UKBB	European	2017	0.01349	0.001892	1.024e-12	+	331284	0	331284	1	IVNT	Neale-B_UKBB_EUR_2017
rs61790808	rs61790808	chr3:136443008	chr3:136724166	A	G	rs12330258	chr3:136061168	chr3:136342326	T	C	1	0.83973	0.96248	Comparative height size at age 10	NCIT_C106497;NCIT_C19666	Neale B	UKBB	European	2017	0.0111	0.001695	5.77e-11	+	332021	0	332021	1	IVNT	Neale-B_UKBB_EUR_2017
rs61790808	rs61790808	chr3:136443008	chr3:136724166	A	G	rs12330258	chr3:136061168	chr3:136342326	T	C	1	0.83973	0.96248	Fed-up feelings	NCIT_C77965;NCIT_C124960	Neale B	UKBB	European	2017	-0.007406	0.001234	1.945e-09	-	330549	134124	196425	1	-	Neale-B_UKBB_EUR_2017
rs61790808	rs61790808	chr3:136443008	chr3:136724166	A	G	rs12330258	chr3:136061168	chr3:136342326	T	C	1	0.83973	0.96248	Height	EFO_0004339	Neale B	UKBB	European	2017	0.0136	0.001764	1.284e-14	+	336474	0	336474	1	IVNT	Neale-B_UKBB_EUR_2017
rs61790808	rs61790808	chr3:136443008	chr3:136724166	A	G	rs12330258	chr3:136061168	chr3:136342326	T	C	1	0.83973	0.96248	Impedance of arm left	-	Neale B	UKBB	European	2017	0.01347	0.001753	1.551e-14	+	331292	0	331292	1	IVNT	Neale-B_UKBB_EUR_2017
rs61790808	rs61790808	chr3:136443008	chr3:136724166	A	G	rs12330258	chr3:136061168	chr3:136342326	T	C	1	0.83973	0.96248	Impedance of arm right	-	Neale B	UKBB	European	2017	0.0134	0.001746	1.668e-14	+	331279	0	331279	1	IVNT	Neale-B_UKBB_EUR_2017
rs61790808	rs61790808	chr3:136443008	chr3:136724166	A	G	rs12330258	chr3:136061168	chr3:136342326	T	C	1	0.83973	0.96248	Impedance of whole body	NCIT_C137923	Neale B	UKBB	European	2017	0.01328	0.001893	2.304e-12	+	331284	0	331284	1	IVNT	Neale-B_UKBB_EUR_2017
