# Supplementary material for: Genome-wide analysis of dental caries and periodontitis combining clinical and self-reported data
Source: Nat Commun. 2019 Jun 24;10:2773. doi: 10.1038/s41467-019-10630-1 (PMC6591304; doi:10.1038/s41467-019-10630-1)
Supplement: Supplementary file 7 — Supplementary Dataset 4 [file 41467_2019_10630_MOESM7_ESM.zip › rs7429279_PhenoScanner_GWAS.tsv]

snp	ref_rsid	ref_hg19_coordinates	ref_hg38_coordinates	ref_a1	ref_a2	rsid	hg19_coordinates	hg38_coordinates	a1	a2	proxy	r2	dprime	trait	efo	study	pmid	ancestry	year	beta	se	p	direction	n	n_cases	n_controls	n_studies	unit	dataset
rs7429279	rs7429279	chr3:25118637	chr3:25077146	A	C	rs7429279	chr3:25118637	chr3:25077146	A	C	0	1	1	Arm fat mass left	-	Neale B	UKBB	European	2017	-0.01388	0.002423	1.024e-08	-	331164	0	331164	1	IVNT	Neale-B_UKBB_EUR_2017
rs7429279	rs7429279	chr3:25118637	chr3:25077146	A	C	rs7429279	chr3:25118637	chr3:25077146	A	C	0	1	1	Arm fat mass right	-	Neale B	UKBB	European	2017	-0.01418	0.002422	4.806e-09	-	331226	0	331226	1	IVNT	Neale-B_UKBB_EUR_2017
rs7429279	rs7429279	chr3:25118637	chr3:25077146	A	C	rs7429279	chr3:25118637	chr3:25077146	A	C	0	1	1	Arm fat-free mass left	-	Neale B	UKBB	European	2017	-0.0107	0.001572	1.005e-11	-	331159	0	331159	1	IVNT	Neale-B_UKBB_EUR_2017
rs7429279	rs7429279	chr3:25118637	chr3:25077146	A	C	rs7429279	chr3:25118637	chr3:25077146	A	C	0	1	1	Arm fat-free mass right	-	Neale B	UKBB	European	2017	-0.01042	0.00154	1.328e-11	-	331221	0	331221	1	IVNT	Neale-B_UKBB_EUR_2017
rs7429279	rs7429279	chr3:25118637	chr3:25077146	A	C	rs7429279	chr3:25118637	chr3:25077146	A	C	0	1	1	Arm predicted mass left	-	Neale B	UKBB	European	2017	-0.01043	0.001566	2.663e-11	-	331146	0	331146	1	IVNT	Neale-B_UKBB_EUR_2017
rs7429279	rs7429279	chr3:25118637	chr3:25077146	A	C	rs7429279	chr3:25118637	chr3:25077146	A	C	0	1	1	Arm predicted mass right	-	Neale B	UKBB	European	2017	-0.009781	0.001535	1.864e-10	-	331216	0	331216	1	IVNT	Neale-B_UKBB_EUR_2017
rs7429279	rs7429279	chr3:25118637	chr3:25077146	A	C	rs7429279	chr3:25118637	chr3:25077146	A	C	0	1	1	Basal metabolic rate	EFO_0007777	Neale B	UKBB	European	2017	-0.01283	0.001639	4.951e-15	-	331307	0	331307	1	IVNT	Neale-B_UKBB_EUR_2017
rs7429279	rs7429279	chr3:25118637	chr3:25077146	A	C	rs7429279	chr3:25118637	chr3:25077146	A	C	0	1	1	Impedance of leg left	-	Neale B	UKBB	European	2017	0.01472	0.002254	6.498e-11	+	331296	0	331296	1	IVNT	Neale-B_UKBB_EUR_2017
rs7429279	rs7429279	chr3:25118637	chr3:25077146	A	C	rs7429279	chr3:25118637	chr3:25077146	A	C	0	1	1	Impedance of leg right	-	Neale B	UKBB	European	2017	0.01589	0.002237	1.205e-12	+	331301	0	331301	1	IVNT	Neale-B_UKBB_EUR_2017
rs7429279	rs7429279	chr3:25118637	chr3:25077146	A	C	rs7429279	chr3:25118637	chr3:25077146	A	C	0	1	1	Leg fat-free mass left	-	Neale B	UKBB	European	2017	-0.01305	0.001628	1.078e-15	-	331258	0	331258	1	IVNT	Neale-B_UKBB_EUR_2017
rs7429279	rs7429279	chr3:25118637	chr3:25077146	A	C	rs7429279	chr3:25118637	chr3:25077146	A	C	0	1	1	Leg fat-free mass right	-	Neale B	UKBB	European	2017	-0.01381	0.001627	2.138e-17	-	331285	0	331285	1	IVNT	Neale-B_UKBB_EUR_2017
rs7429279	rs7429279	chr3:25118637	chr3:25077146	A	C	rs7429279	chr3:25118637	chr3:25077146	A	C	0	1	1	Leg predicted mass left	-	Neale B	UKBB	European	2017	-0.01299	0.001617	9.394e-16	-	331253	0	331253	1	IVNT	Neale-B_UKBB_EUR_2017
rs7429279	rs7429279	chr3:25118637	chr3:25077146	A	C	rs7429279	chr3:25118637	chr3:25077146	A	C	0	1	1	Leg predicted mass right	-	Neale B	UKBB	European	2017	-0.01361	0.001616	3.865e-17	-	331285	0	331285	1	IVNT	Neale-B_UKBB_EUR_2017
rs7429279	rs7429279	chr3:25118637	chr3:25077146	A	C	rs7429279	chr3:25118637	chr3:25077146	A	C	0	1	1	Trunk fat-free mass	-	Neale B	UKBB	European	2017	-0.01124	0.001557	5.179e-13	-	331030	0	331030	1	IVNT	Neale-B_UKBB_EUR_2017
rs7429279	rs7429279	chr3:25118637	chr3:25077146	A	C	rs7429279	chr3:25118637	chr3:25077146	A	C	0	1	1	Trunk predicted mass	-	Neale B	UKBB	European	2017	-0.01128	0.001552	3.64e-13	-	330995	0	330995	1	IVNT	Neale-B_UKBB_EUR_2017
rs7429279	rs7429279	chr3:25118637	chr3:25077146	A	C	rs7429279	chr3:25118637	chr3:25077146	A	C	0	1	1	Weight	EFO_0004338	Neale B	UKBB	European	2017	-0.01552	0.00216	6.709e-13	-	336227	0	336227	1	IVNT	Neale-B_UKBB_EUR_2017
rs7429279	rs7429279	chr3:25118637	chr3:25077146	A	C	rs7429279	chr3:25118637	chr3:25077146	A	C	0	1	1	Whole body fat-free mass	-	Neale B	UKBB	European	2017	-0.0123	0.001563	3.502e-15	-	331291	0	331291	1	IVNT	Neale-B_UKBB_EUR_2017
rs7429279	rs7429279	chr3:25118637	chr3:25077146	A	C	rs7429279	chr3:25118637	chr3:25077146	A	C	0	1	1	Whole body water mass	-	Neale B	UKBB	European	2017	-0.01239	0.001565	2.436e-15	-	331315	0	331315	1	IVNT	Neale-B_UKBB_EUR_2017
rs7429279	rs7429279	chr3:25118637	chr3:25077146	A	C	rs12629972	chr3:25121444	chr3:25079953	T	C	1	0.99184	0.99591	Arm fat mass left	-	Neale B	UKBB	European	2017	-0.01378	0.002423	1.285e-08	-	331164	0	331164	1	IVNT	Neale-B_UKBB_EUR_2017
rs7429279	rs7429279	chr3:25118637	chr3:25077146	A	C	rs12629972	chr3:25121444	chr3:25079953	T	C	1	0.99184	0.99591	Arm fat mass right	-	Neale B	UKBB	European	2017	-0.01411	0.002422	5.741e-09	-	331226	0	331226	1	IVNT	Neale-B_UKBB_EUR_2017
rs7429279	rs7429279	chr3:25118637	chr3:25077146	A	C	rs12629972	chr3:25121444	chr3:25079953	T	C	1	0.99184	0.99591	Arm fat-free mass left	-	Neale B	UKBB	European	2017	-0.01055	0.001572	1.887e-11	-	331159	0	331159	1	IVNT	Neale-B_UKBB_EUR_2017
rs7429279	rs7429279	chr3:25118637	chr3:25077146	A	C	rs12629972	chr3:25121444	chr3:25079953	T	C	1	0.99184	0.99591	Arm fat-free mass right	-	Neale B	UKBB	European	2017	-0.01034	0.001541	1.956e-11	-	331221	0	331221	1	IVNT	Neale-B_UKBB_EUR_2017
rs7429279	rs7429279	chr3:25118637	chr3:25077146	A	C	rs12629972	chr3:25121444	chr3:25079953	T	C	1	0.99184	0.99591	Arm predicted mass left	-	Neale B	UKBB	European	2017	-0.01038	0.001566	3.469e-11	-	331146	0	331146	1	IVNT	Neale-B_UKBB_EUR_2017
rs7429279	rs7429279	chr3:25118637	chr3:25077146	A	C	rs12629972	chr3:25121444	chr3:25079953	T	C	1	0.99184	0.99591	Arm predicted mass right	-	Neale B	UKBB	European	2017	-0.009676	0.001535	2.916e-10	-	331216	0	331216	1	IVNT	Neale-B_UKBB_EUR_2017
rs7429279	rs7429279	chr3:25118637	chr3:25077146	A	C	rs12629972	chr3:25121444	chr3:25079953	T	C	1	0.99184	0.99591	Basal metabolic rate	EFO_0007777	Neale B	UKBB	European	2017	-0.0127	0.001639	9.344e-15	-	331307	0	331307	1	IVNT	Neale-B_UKBB_EUR_2017
rs7429279	rs7429279	chr3:25118637	chr3:25077146	A	C	rs12629972	chr3:25121444	chr3:25079953	T	C	1	0.99184	0.99591	Impedance of leg left	-	Neale B	UKBB	European	2017	0.01449	0.002254	1.289e-10	+	331296	0	331296	1	IVNT	Neale-B_UKBB_EUR_2017
rs7429279	rs7429279	chr3:25118637	chr3:25077146	A	C	rs12629972	chr3:25121444	chr3:25079953	T	C	1	0.99184	0.99591	Impedance of leg right	-	Neale B	UKBB	European	2017	0.01562	0.002237	2.888e-12	+	331301	0	331301	1	IVNT	Neale-B_UKBB_EUR_2017
rs7429279	rs7429279	chr3:25118637	chr3:25077146	A	C	rs12629972	chr3:25121444	chr3:25079953	T	C	1	0.99184	0.99591	Leg fat-free mass left	-	Neale B	UKBB	European	2017	-0.0129	0.001628	2.276e-15	-	331258	0	331258	1	IVNT	Neale-B_UKBB_EUR_2017
rs7429279	rs7429279	chr3:25118637	chr3:25077146	A	C	rs12629972	chr3:25121444	chr3:25079953	T	C	1	0.99184	0.99591	Leg fat-free mass right	-	Neale B	UKBB	European	2017	-0.01361	0.001627	6.122e-17	-	331285	0	331285	1	IVNT	Neale-B_UKBB_EUR_2017
rs7429279	rs7429279	chr3:25118637	chr3:25077146	A	C	rs12629972	chr3:25121444	chr3:25079953	T	C	1	0.99184	0.99591	Leg predicted mass left	-	Neale B	UKBB	European	2017	-0.01284	0.001617	2.002e-15	-	331253	0	331253	1	IVNT	Neale-B_UKBB_EUR_2017
rs7429279	rs7429279	chr3:25118637	chr3:25077146	A	C	rs12629972	chr3:25121444	chr3:25079953	T	C	1	0.99184	0.99591	Leg predicted mass right	-	Neale B	UKBB	European	2017	-0.01341	0.001617	1.096e-16	-	331285	0	331285	1	IVNT	Neale-B_UKBB_EUR_2017
rs7429279	rs7429279	chr3:25118637	chr3:25077146	A	C	rs12629972	chr3:25121444	chr3:25079953	T	C	1	0.99184	0.99591	Trunk fat-free mass	-	Neale B	UKBB	European	2017	-0.01112	0.001557	9.277e-13	-	331030	0	331030	1	IVNT	Neale-B_UKBB_EUR_2017
rs7429279	rs7429279	chr3:25118637	chr3:25077146	A	C	rs12629972	chr3:25121444	chr3:25079953	T	C	1	0.99184	0.99591	Trunk predicted mass	-	Neale B	UKBB	European	2017	-0.01115	0.001552	6.842e-13	-	330995	0	330995	1	IVNT	Neale-B_UKBB_EUR_2017
rs7429279	rs7429279	chr3:25118637	chr3:25077146	A	C	rs12629972	chr3:25121444	chr3:25079953	T	C	1	0.99184	0.99591	Weight	EFO_0004338	Neale B	UKBB	European	2017	-0.01545	0.00216	8.683e-13	-	336227	0	336227	1	IVNT	Neale-B_UKBB_EUR_2017
rs7429279	rs7429279	chr3:25118637	chr3:25077146	A	C	rs12629972	chr3:25121444	chr3:25079953	T	C	1	0.99184	0.99591	Whole body fat-free mass	-	Neale B	UKBB	European	2017	-0.01216	0.001563	7.491e-15	-	331291	0	331291	1	IVNT	Neale-B_UKBB_EUR_2017
rs7429279	rs7429279	chr3:25118637	chr3:25077146	A	C	rs12629972	chr3:25121444	chr3:25079953	T	C	1	0.99184	0.99591	Whole body water mass	-	Neale B	UKBB	European	2017	-0.01225	0.001566	5.206e-15	-	331315	0	331315	1	IVNT	Neale-B_UKBB_EUR_2017
rs7429279	rs7429279	chr3:25118637	chr3:25077146	A	C	rs4858697	chr3:25116582	chr3:25075091	A	G	1	0.92162	0.99578	Body mass index adjsuted for physical activity in males	EFO_0004340	GIANT	28448500	Mixed	2017	-0.037	0.0061	1.25e-09	-	63646	0	63646	52	IVNT	GIANT_BMI-adjusted-PA-M_Mixed_2017
rs7429279	rs7429279	chr3:25118637	chr3:25077146	A	C	rs4858697	chr3:25116582	chr3:25075091	A	G	1	0.92162	0.99578	Body mass index adjusted for physical activity	EFO_0004340	GIANT	28448500	Mixed	2017	-0.0231	0.0041	2.25e-08	-	155040	0	155040	60	IVNT	GIANT_BMI-adjusted-PA_Mixed_2017
rs7429279	rs7429279	chr3:25118637	chr3:25077146	A	C	rs4858697	chr3:25116582	chr3:25075091	A	G	1	0.92162	0.99578	Body mass index	EFO_0008002;EFO_0004340	GIANT	28448500	European	2017	-0.037	0.006056	1e-09	-	-	-	-	-	kg/m	NHGRI-EBI_GWAS_Catalog
rs7429279	rs7429279	chr3:25118637	chr3:25077146	A	C	rs4858697	chr3:25116582	chr3:25075091	A	G	1	0.92162	0.99578	Body mass index joint analysis main effects and physical activity interaction	EFO_0008002;EFO_0004340	GIANT	28448500	European	2017	NA	NA	4e-09	NA	-	-	-	-	-	NHGRI-EBI_GWAS_Catalog
rs7429279	rs7429279	chr3:25118637	chr3:25077146	A	C	rs4858697	chr3:25116582	chr3:25075091	A	G	1	0.92162	0.99578	Arm fat mass left	-	Neale B	UKBB	European	2017	-0.01395	0.002418	7.995e-09	-	331164	0	331164	1	IVNT	Neale-B_UKBB_EUR_2017
rs7429279	rs7429279	chr3:25118637	chr3:25077146	A	C	rs4858697	chr3:25116582	chr3:25075091	A	G	1	0.92162	0.99578	Arm fat mass right	-	Neale B	UKBB	European	2017	-0.01422	0.002417	4.083e-09	-	331226	0	331226	1	IVNT	Neale-B_UKBB_EUR_2017
rs7429279	rs7429279	chr3:25118637	chr3:25077146	A	C	rs4858697	chr3:25116582	chr3:25075091	A	G	1	0.92162	0.99578	Arm fat-free mass left	-	Neale B	UKBB	European	2017	-0.01086	0.001569	4.42e-12	-	331159	0	331159	1	IVNT	Neale-B_UKBB_EUR_2017
rs7429279	rs7429279	chr3:25118637	chr3:25077146	A	C	rs4858697	chr3:25116582	chr3:25075091	A	G	1	0.92162	0.99578	Arm fat-free mass right	-	Neale B	UKBB	European	2017	-0.01065	0.001537	4.349e-12	-	331221	0	331221	1	IVNT	Neale-B_UKBB_EUR_2017
rs7429279	rs7429279	chr3:25118637	chr3:25077146	A	C	rs4858697	chr3:25116582	chr3:25075091	A	G	1	0.92162	0.99578	Arm predicted mass left	-	Neale B	UKBB	European	2017	-0.01061	0.001563	1.124e-11	-	331146	0	331146	1	IVNT	Neale-B_UKBB_EUR_2017
rs7429279	rs7429279	chr3:25118637	chr3:25077146	A	C	rs4858697	chr3:25116582	chr3:25075091	A	G	1	0.92162	0.99578	Arm predicted mass right	-	Neale B	UKBB	European	2017	-0.01003	0.001532	5.92e-11	-	331216	0	331216	1	IVNT	Neale-B_UKBB_EUR_2017
rs7429279	rs7429279	chr3:25118637	chr3:25077146	A	C	rs4858697	chr3:25116582	chr3:25075091	A	G	1	0.92162	0.99578	Basal metabolic rate	EFO_0007777	Neale B	UKBB	European	2017	-0.01302	0.001636	1.705e-15	-	331307	0	331307	1	IVNT	Neale-B_UKBB_EUR_2017
rs7429279	rs7429279	chr3:25118637	chr3:25077146	A	C	rs4858697	chr3:25116582	chr3:25075091	A	G	1	0.92162	0.99578	Height	EFO_0004339	Neale B	UKBB	European	2017	-0.009871	0.001753	1.804e-08	-	336474	0	336474	1	IVNT	Neale-B_UKBB_EUR_2017
rs7429279	rs7429279	chr3:25118637	chr3:25077146	A	C	rs4858697	chr3:25116582	chr3:25075091	A	G	1	0.92162	0.99578	Impedance of leg left	-	Neale B	UKBB	European	2017	0.01455	0.002249	9.902e-11	+	331296	0	331296	1	IVNT	Neale-B_UKBB_EUR_2017
rs7429279	rs7429279	chr3:25118637	chr3:25077146	A	C	rs4858697	chr3:25116582	chr3:25075091	A	G	1	0.92162	0.99578	Impedance of leg right	-	Neale B	UKBB	European	2017	0.01575	0.002232	1.725e-12	+	331301	0	331301	1	IVNT	Neale-B_UKBB_EUR_2017
rs7429279	rs7429279	chr3:25118637	chr3:25077146	A	C	rs4858697	chr3:25116582	chr3:25075091	A	G	1	0.92162	0.99578	Leg fat-free mass left	-	Neale B	UKBB	European	2017	-0.01318	0.001625	4.875e-16	-	331258	0	331258	1	IVNT	Neale-B_UKBB_EUR_2017
rs7429279	rs7429279	chr3:25118637	chr3:25077146	A	C	rs4858697	chr3:25116582	chr3:25075091	A	G	1	0.92162	0.99578	Leg fat-free mass right	-	Neale B	UKBB	European	2017	-0.01396	0.001624	8.065e-18	-	331285	0	331285	1	IVNT	Neale-B_UKBB_EUR_2017
rs7429279	rs7429279	chr3:25118637	chr3:25077146	A	C	rs4858697	chr3:25116582	chr3:25075091	A	G	1	0.92162	0.99578	Leg predicted mass left	-	Neale B	UKBB	European	2017	-0.01311	0.001613	4.54e-16	-	331253	0	331253	1	IVNT	Neale-B_UKBB_EUR_2017
rs7429279	rs7429279	chr3:25118637	chr3:25077146	A	C	rs4858697	chr3:25116582	chr3:25075091	A	G	1	0.92162	0.99578	Leg predicted mass right	-	Neale B	UKBB	European	2017	-0.01376	0.001613	1.509e-17	-	331285	0	331285	1	IVNT	Neale-B_UKBB_EUR_2017
rs7429279	rs7429279	chr3:25118637	chr3:25077146	A	C	rs4858697	chr3:25116582	chr3:25075091	A	G	1	0.92162	0.99578	Trunk fat-free mass	-	Neale B	UKBB	European	2017	-0.01143	0.001554	1.946e-13	-	331030	0	331030	1	IVNT	Neale-B_UKBB_EUR_2017
rs7429279	rs7429279	chr3:25118637	chr3:25077146	A	C	rs4858697	chr3:25116582	chr3:25075091	A	G	1	0.92162	0.99578	Trunk predicted mass	-	Neale B	UKBB	European	2017	-0.01145	0.001549	1.419e-13	-	330995	0	330995	1	IVNT	Neale-B_UKBB_EUR_2017
rs7429279	rs7429279	chr3:25118637	chr3:25077146	A	C	rs4858697	chr3:25116582	chr3:25075091	A	G	1	0.92162	0.99578	Weight	EFO_0004338	Neale B	UKBB	European	2017	-0.01566	0.002156	3.817e-13	-	336227	0	336227	1	IVNT	Neale-B_UKBB_EUR_2017
rs7429279	rs7429279	chr3:25118637	chr3:25077146	A	C	rs4858697	chr3:25116582	chr3:25075091	A	G	1	0.92162	0.99578	Whole body fat-free mass	-	Neale B	UKBB	European	2017	-0.01249	0.00156	1.214e-15	-	331291	0	331291	1	IVNT	Neale-B_UKBB_EUR_2017
rs7429279	rs7429279	chr3:25118637	chr3:25077146	A	C	rs4858697	chr3:25116582	chr3:25075091	A	G	1	0.92162	0.99578	Whole body water mass	-	Neale B	UKBB	European	2017	-0.01259	0.001562	7.813e-16	-	331315	0	331315	1	IVNT	Neale-B_UKBB_EUR_2017
rs7429279	rs7429279	chr3:25118637	chr3:25077146	A	C	rs12630658	chr3:25122238	chr3:25080747	T	C	1	0.91088	1	Arm fat mass left	-	Neale B	UKBB	European	2017	-0.01385	0.00242	1.037e-08	-	331164	0	331164	1	IVNT	Neale-B_UKBB_EUR_2017
rs7429279	rs7429279	chr3:25118637	chr3:25077146	A	C	rs12630658	chr3:25122238	chr3:25080747	T	C	1	0.91088	1	Arm fat mass right	-	Neale B	UKBB	European	2017	-0.01416	0.00242	4.87e-09	-	331226	0	331226	1	IVNT	Neale-B_UKBB_EUR_2017
rs7429279	rs7429279	chr3:25118637	chr3:25077146	A	C	rs12630658	chr3:25122238	chr3:25080747	T	C	1	0.91088	1	Arm fat-free mass left	-	Neale B	UKBB	European	2017	-0.01077	0.00157	6.751e-12	-	331159	0	331159	1	IVNT	Neale-B_UKBB_EUR_2017
rs7429279	rs7429279	chr3:25118637	chr3:25077146	A	C	rs12630658	chr3:25122238	chr3:25080747	T	C	1	0.91088	1	Arm fat-free mass right	-	Neale B	UKBB	European	2017	-0.01063	0.001539	4.96e-12	-	331221	0	331221	1	IVNT	Neale-B_UKBB_EUR_2017
rs7429279	rs7429279	chr3:25118637	chr3:25077146	A	C	rs12630658	chr3:25122238	chr3:25080747	T	C	1	0.91088	1	Arm predicted mass left	-	Neale B	UKBB	European	2017	-0.01056	0.001564	1.433e-11	-	331146	0	331146	1	IVNT	Neale-B_UKBB_EUR_2017
rs7429279	rs7429279	chr3:25118637	chr3:25077146	A	C	rs12630658	chr3:25122238	chr3:25080747	T	C	1	0.91088	1	Arm predicted mass right	-	Neale B	UKBB	European	2017	-0.009952	0.001533	8.553e-11	-	331216	0	331216	1	IVNT	Neale-B_UKBB_EUR_2017
rs7429279	rs7429279	chr3:25118637	chr3:25077146	A	C	rs12630658	chr3:25122238	chr3:25080747	T	C	1	0.91088	1	Basal metabolic rate	EFO_0007777	Neale B	UKBB	European	2017	-0.013	0.001637	1.974e-15	-	331307	0	331307	1	IVNT	Neale-B_UKBB_EUR_2017
rs7429279	rs7429279	chr3:25118637	chr3:25077146	A	C	rs12630658	chr3:25122238	chr3:25080747	T	C	1	0.91088	1	Height	EFO_0004339	Neale B	UKBB	European	2017	-0.009809	0.001755	2.272e-08	-	336474	0	336474	1	IVNT	Neale-B_UKBB_EUR_2017
rs7429279	rs7429279	chr3:25118637	chr3:25077146	A	C	rs12630658	chr3:25122238	chr3:25080747	T	C	1	0.91088	1	Impedance of leg left	-	Neale B	UKBB	European	2017	0.01459	0.002251	9.182e-11	+	331296	0	331296	1	IVNT	Neale-B_UKBB_EUR_2017
rs7429279	rs7429279	chr3:25118637	chr3:25077146	A	C	rs12630658	chr3:25122238	chr3:25080747	T	C	1	0.91088	1	Impedance of leg right	-	Neale B	UKBB	European	2017	0.01572	0.002234	2.008e-12	+	331301	0	331301	1	IVNT	Neale-B_UKBB_EUR_2017
rs7429279	rs7429279	chr3:25118637	chr3:25077146	A	C	rs12630658	chr3:25122238	chr3:25080747	T	C	1	0.91088	1	Leg fat-free mass left	-	Neale B	UKBB	European	2017	-0.01325	0.001626	3.737e-16	-	331258	0	331258	1	IVNT	Neale-B_UKBB_EUR_2017
rs7429279	rs7429279	chr3:25118637	chr3:25077146	A	C	rs12630658	chr3:25122238	chr3:25080747	T	C	1	0.91088	1	Leg fat-free mass right	-	Neale B	UKBB	European	2017	-0.01398	0.001625	7.746e-18	-	331285	0	331285	1	IVNT	Neale-B_UKBB_EUR_2017
rs7429279	rs7429279	chr3:25118637	chr3:25077146	A	C	rs12630658	chr3:25122238	chr3:25080747	T	C	1	0.91088	1	Leg predicted mass left	-	Neale B	UKBB	European	2017	-0.01317	0.001615	3.426e-16	-	331253	0	331253	1	IVNT	Neale-B_UKBB_EUR_2017
rs7429279	rs7429279	chr3:25118637	chr3:25077146	A	C	rs12630658	chr3:25122238	chr3:25080747	T	C	1	0.91088	1	Leg predicted mass right	-	Neale B	UKBB	European	2017	-0.01377	0.001615	1.485e-17	-	331285	0	331285	1	IVNT	Neale-B_UKBB_EUR_2017
rs7429279	rs7429279	chr3:25118637	chr3:25077146	A	C	rs12630658	chr3:25122238	chr3:25080747	T	C	1	0.91088	1	Trunk fat-free mass	-	Neale B	UKBB	European	2017	-0.0113	0.001555	3.695e-13	-	331030	0	331030	1	IVNT	Neale-B_UKBB_EUR_2017
rs7429279	rs7429279	chr3:25118637	chr3:25077146	A	C	rs12630658	chr3:25122238	chr3:25080747	T	C	1	0.91088	1	Trunk predicted mass	-	Neale B	UKBB	European	2017	-0.01132	0.00155	2.887e-13	-	330995	0	330995	1	IVNT	Neale-B_UKBB_EUR_2017
rs7429279	rs7429279	chr3:25118637	chr3:25077146	A	C	rs12630658	chr3:25122238	chr3:25080747	T	C	1	0.91088	1	Weight	EFO_0004338	Neale B	UKBB	European	2017	-0.01567	0.002158	3.856e-13	-	336227	0	336227	1	IVNT	Neale-B_UKBB_EUR_2017
rs7429279	rs7429279	chr3:25118637	chr3:25077146	A	C	rs12630658	chr3:25122238	chr3:25080747	T	C	1	0.91088	1	Whole body fat-free mass	-	Neale B	UKBB	European	2017	-0.01244	0.001561	1.671e-15	-	331291	0	331291	1	IVNT	Neale-B_UKBB_EUR_2017
rs7429279	rs7429279	chr3:25118637	chr3:25077146	A	C	rs12630658	chr3:25122238	chr3:25080747	T	C	1	0.91088	1	Whole body water mass	-	Neale B	UKBB	European	2017	-0.01254	0.001564	1.06e-15	-	331315	0	331315	1	IVNT	Neale-B_UKBB_EUR_2017
rs7429279	rs7429279	chr3:25118637	chr3:25077146	A	C	rs12638455	chr3:25122201	chr3:25080710	C	A	1	0.89992	1	Arm fat mass left	-	Neale B	UKBB	European	2017	-0.01404	0.002419	6.461e-09	-	331164	0	331164	1	IVNT	Neale-B_UKBB_EUR_2017
rs7429279	rs7429279	chr3:25118637	chr3:25077146	A	C	rs12638455	chr3:25122201	chr3:25080710	C	A	1	0.89992	1	Arm fat mass right	-	Neale B	UKBB	European	2017	-0.01432	0.002419	3.179e-09	-	331226	0	331226	1	IVNT	Neale-B_UKBB_EUR_2017
rs7429279	rs7429279	chr3:25118637	chr3:25077146	A	C	rs12638455	chr3:25122201	chr3:25080710	C	A	1	0.89992	1	Arm fat-free mass left	-	Neale B	UKBB	European	2017	-0.01083	0.001569	5.092e-12	-	331159	0	331159	1	IVNT	Neale-B_UKBB_EUR_2017
rs7429279	rs7429279	chr3:25118637	chr3:25077146	A	C	rs12638455	chr3:25122201	chr3:25080710	C	A	1	0.89992	1	Arm fat-free mass right	-	Neale B	UKBB	European	2017	-0.01067	0.001538	4.098e-12	-	331221	0	331221	1	IVNT	Neale-B_UKBB_EUR_2017
rs7429279	rs7429279	chr3:25118637	chr3:25077146	A	C	rs12638455	chr3:25122201	chr3:25080710	C	A	1	0.89992	1	Arm predicted mass left	-	Neale B	UKBB	European	2017	-0.01062	0.001564	1.092e-11	-	331146	0	331146	1	IVNT	Neale-B_UKBB_EUR_2017
rs7429279	rs7429279	chr3:25118637	chr3:25077146	A	C	rs12638455	chr3:25122201	chr3:25080710	C	A	1	0.89992	1	Arm predicted mass right	-	Neale B	UKBB	European	2017	-0.01	0.001533	6.716e-11	-	331216	0	331216	1	IVNT	Neale-B_UKBB_EUR_2017
rs7429279	rs7429279	chr3:25118637	chr3:25077146	A	C	rs12638455	chr3:25122201	chr3:25080710	C	A	1	0.89992	1	Basal metabolic rate	EFO_0007777	Neale B	UKBB	European	2017	-0.01307	0.001637	1.395e-15	-	331307	0	331307	1	IVNT	Neale-B_UKBB_EUR_2017
rs7429279	rs7429279	chr3:25118637	chr3:25077146	A	C	rs12638455	chr3:25122201	chr3:25080710	C	A	1	0.89992	1	Height	EFO_0004339	Neale B	UKBB	European	2017	-0.009888	0.001754	1.734e-08	-	336474	0	336474	1	IVNT	Neale-B_UKBB_EUR_2017
rs7429279	rs7429279	chr3:25118637	chr3:25077146	A	C	rs12638455	chr3:25122201	chr3:25080710	C	A	1	0.89992	1	Impedance of leg left	-	Neale B	UKBB	European	2017	0.01464	0.002251	7.722e-11	+	331296	0	331296	1	IVNT	Neale-B_UKBB_EUR_2017
rs7429279	rs7429279	chr3:25118637	chr3:25077146	A	C	rs12638455	chr3:25122201	chr3:25080710	C	A	1	0.89992	1	Impedance of leg right	-	Neale B	UKBB	European	2017	0.01573	0.002233	1.883e-12	+	331301	0	331301	1	IVNT	Neale-B_UKBB_EUR_2017
rs7429279	rs7429279	chr3:25118637	chr3:25077146	A	C	rs12638455	chr3:25122201	chr3:25080710	C	A	1	0.89992	1	Leg fat-free mass left	-	Neale B	UKBB	European	2017	-0.01331	0.001625	2.668e-16	-	331258	0	331258	1	IVNT	Neale-B_UKBB_EUR_2017
rs7429279	rs7429279	chr3:25118637	chr3:25077146	A	C	rs12638455	chr3:25122201	chr3:25080710	C	A	1	0.89992	1	Leg fat-free mass right	-	Neale B	UKBB	European	2017	-0.01401	0.001625	6.422e-18	-	331285	0	331285	1	IVNT	Neale-B_UKBB_EUR_2017
rs7429279	rs7429279	chr3:25118637	chr3:25077146	A	C	rs12638455	chr3:25122201	chr3:25080710	C	A	1	0.89992	1	Leg predicted mass left	-	Neale B	UKBB	European	2017	-0.01324	0.001614	2.417e-16	-	331253	0	331253	1	IVNT	Neale-B_UKBB_EUR_2017
rs7429279	rs7429279	chr3:25118637	chr3:25077146	A	C	rs12638455	chr3:25122201	chr3:25080710	C	A	1	0.89992	1	Leg predicted mass right	-	Neale B	UKBB	European	2017	-0.0138	0.001614	1.222e-17	-	331285	0	331285	1	IVNT	Neale-B_UKBB_EUR_2017
rs7429279	rs7429279	chr3:25118637	chr3:25077146	A	C	rs12638455	chr3:25122201	chr3:25080710	C	A	1	0.89992	1	Trunk fat-free mass	-	Neale B	UKBB	European	2017	-0.01137	0.001555	2.63e-13	-	331030	0	331030	1	IVNT	Neale-B_UKBB_EUR_2017
rs7429279	rs7429279	chr3:25118637	chr3:25077146	A	C	rs12638455	chr3:25122201	chr3:25080710	C	A	1	0.89992	1	Trunk predicted mass	-	Neale B	UKBB	European	2017	-0.01139	0.00155	2.04e-13	-	330995	0	330995	1	IVNT	Neale-B_UKBB_EUR_2017
rs7429279	rs7429279	chr3:25118637	chr3:25077146	A	C	rs12638455	chr3:25122201	chr3:25080710	C	A	1	0.89992	1	Weight	EFO_0004338	Neale B	UKBB	European	2017	-0.01583	0.002157	2.125e-13	-	336227	0	336227	1	IVNT	Neale-B_UKBB_EUR_2017
rs7429279	rs7429279	chr3:25118637	chr3:25077146	A	C	rs12638455	chr3:25122201	chr3:25080710	C	A	1	0.89992	1	Whole body fat-free mass	-	Neale B	UKBB	European	2017	-0.01248	0.001561	1.267e-15	-	331291	0	331291	1	IVNT	Neale-B_UKBB_EUR_2017
rs7429279	rs7429279	chr3:25118637	chr3:25077146	A	C	rs12638455	chr3:25122201	chr3:25080710	C	A	1	0.89992	1	Whole body water mass	-	Neale B	UKBB	European	2017	-0.01259	0.001563	8.164e-16	-	331315	0	331315	1	IVNT	Neale-B_UKBB_EUR_2017
rs7429279	rs7429279	chr3:25118637	chr3:25077146	A	C	rs7619139	chr3:25110415	chr3:25068924	T	A	1	0.89376	0.97074	Body mass index adjsuted for physical activity in males	EFO_0004340	GIANT	28448500	Mixed	2017	-0.035	0.0061	1.07e-08	-	63658	0	63658	52	IVNT	GIANT_BMI-adjusted-PA-M_Mixed_2017
rs7429279	rs7429279	chr3:25118637	chr3:25077146	A	C	rs7619139	chr3:25110415	chr3:25068924	T	A	1	0.89376	0.97074	Body mass index joint analysis main effects and physical activity interaction	EFO_0008002;EFO_0004340	GIANT	28448500	European	2017	NA	NA	3e-08	NA	-	-	-	-	-	NHGRI-EBI_GWAS_Catalog
rs7429279	rs7429279	chr3:25118637	chr3:25077146	A	C	rs7619139	chr3:25110415	chr3:25068924	T	A	1	0.89376	0.97074	Arm fat mass left	-	Neale B	UKBB	European	2017	-0.0143	0.002423	3.626e-09	-	331164	0	331164	1	IVNT	Neale-B_UKBB_EUR_2017
rs7429279	rs7429279	chr3:25118637	chr3:25077146	A	C	rs7619139	chr3:25110415	chr3:25068924	T	A	1	0.89376	0.97074	Arm fat mass right	-	Neale B	UKBB	European	2017	-0.01465	0.002422	1.447e-09	-	331226	0	331226	1	IVNT	Neale-B_UKBB_EUR_2017
rs7429279	rs7429279	chr3:25118637	chr3:25077146	A	C	rs7619139	chr3:25110415	chr3:25068924	T	A	1	0.89376	0.97074	Arm fat-free mass left	-	Neale B	UKBB	European	2017	-0.01068	0.001572	1.083e-11	-	331159	0	331159	1	IVNT	Neale-B_UKBB_EUR_2017
rs7429279	rs7429279	chr3:25118637	chr3:25077146	A	C	rs7619139	chr3:25110415	chr3:25068924	T	A	1	0.89376	0.97074	Arm fat-free mass right	-	Neale B	UKBB	European	2017	-0.01039	0.00154	1.522e-11	-	331221	0	331221	1	IVNT	Neale-B_UKBB_EUR_2017
rs7429279	rs7429279	chr3:25118637	chr3:25077146	A	C	rs7619139	chr3:25110415	chr3:25068924	T	A	1	0.89376	0.97074	Arm predicted mass left	-	Neale B	UKBB	European	2017	-0.01048	0.001566	2.201e-11	-	331146	0	331146	1	IVNT	Neale-B_UKBB_EUR_2017
rs7429279	rs7429279	chr3:25118637	chr3:25077146	A	C	rs7619139	chr3:25110415	chr3:25068924	T	A	1	0.89376	0.97074	Arm predicted mass right	-	Neale B	UKBB	European	2017	-0.009671	0.001535	2.957e-10	-	331216	0	331216	1	IVNT	Neale-B_UKBB_EUR_2017
rs7429279	rs7429279	chr3:25118637	chr3:25077146	A	C	rs7619139	chr3:25110415	chr3:25068924	T	A	1	0.89376	0.97074	Basal metabolic rate	EFO_0007777	Neale B	UKBB	European	2017	-0.01279	0.001639	6.002e-15	-	331307	0	331307	1	IVNT	Neale-B_UKBB_EUR_2017
rs7429279	rs7429279	chr3:25118637	chr3:25077146	A	C	rs7619139	chr3:25110415	chr3:25068924	T	A	1	0.89376	0.97074	Comparative body size at age 10	NCIT_C106497;NCIT_C19666	Neale B	UKBB	European	2017	-0.009507	0.001692	1.935e-08	-	331693	0	331693	1	IVNT	Neale-B_UKBB_EUR_2017
rs7429279	rs7429279	chr3:25118637	chr3:25077146	A	C	rs7619139	chr3:25110415	chr3:25068924	T	A	1	0.89376	0.97074	Hip circumference	EFO_0005093	Neale B	UKBB	European	2017	-0.01352	0.002448	3.375e-08	-	336601	0	336601	1	IVNT	Neale-B_UKBB_EUR_2017
rs7429279	rs7429279	chr3:25118637	chr3:25077146	A	C	rs7619139	chr3:25110415	chr3:25068924	T	A	1	0.89376	0.97074	Impedance of leg left	-	Neale B	UKBB	European	2017	0.01504	0.002254	2.537e-11	+	331296	0	331296	1	IVNT	Neale-B_UKBB_EUR_2017
rs7429279	rs7429279	chr3:25118637	chr3:25077146	A	C	rs7619139	chr3:25110415	chr3:25068924	T	A	1	0.89376	0.97074	Impedance of leg right	-	Neale B	UKBB	European	2017	0.0158	0.002236	1.622e-12	+	331301	0	331301	1	IVNT	Neale-B_UKBB_EUR_2017
rs7429279	rs7429279	chr3:25118637	chr3:25077146	A	C	rs7619139	chr3:25110415	chr3:25068924	T	A	1	0.89376	0.97074	Impedance of whole body	NCIT_C137923	Neale B	UKBB	European	2017	0.01037	0.001885	3.745e-08	+	331284	0	331284	1	IVNT	Neale-B_UKBB_EUR_2017
rs7429279	rs7429279	chr3:25118637	chr3:25077146	A	C	rs7619139	chr3:25110415	chr3:25068924	T	A	1	0.89376	0.97074	Leg fat-free mass left	-	Neale B	UKBB	European	2017	-0.013	0.001628	1.389e-15	-	331258	0	331258	1	IVNT	Neale-B_UKBB_EUR_2017
rs7429279	rs7429279	chr3:25118637	chr3:25077146	A	C	rs7619139	chr3:25110415	chr3:25068924	T	A	1	0.89376	0.97074	Leg fat-free mass right	-	Neale B	UKBB	European	2017	-0.01362	0.001627	5.722e-17	-	331285	0	331285	1	IVNT	Neale-B_UKBB_EUR_2017
rs7429279	rs7429279	chr3:25118637	chr3:25077146	A	C	rs7619139	chr3:25110415	chr3:25068924	T	A	1	0.89376	0.97074	Leg predicted mass left	-	Neale B	UKBB	European	2017	-0.01291	0.001617	1.395e-15	-	331253	0	331253	1	IVNT	Neale-B_UKBB_EUR_2017
rs7429279	rs7429279	chr3:25118637	chr3:25077146	A	C	rs7619139	chr3:25110415	chr3:25068924	T	A	1	0.89376	0.97074	Leg predicted mass right	-	Neale B	UKBB	European	2017	-0.01341	0.001616	1.098e-16	-	331285	0	331285	1	IVNT	Neale-B_UKBB_EUR_2017
rs7429279	rs7429279	chr3:25118637	chr3:25077146	A	C	rs7619139	chr3:25110415	chr3:25068924	T	A	1	0.89376	0.97074	Trunk fat-free mass	-	Neale B	UKBB	European	2017	-0.01111	0.001557	9.849e-13	-	331030	0	331030	1	IVNT	Neale-B_UKBB_EUR_2017
rs7429279	rs7429279	chr3:25118637	chr3:25077146	A	C	rs7619139	chr3:25110415	chr3:25068924	T	A	1	0.89376	0.97074	Trunk predicted mass	-	Neale B	UKBB	European	2017	-0.01115	0.001552	6.821e-13	-	330995	0	330995	1	IVNT	Neale-B_UKBB_EUR_2017
rs7429279	rs7429279	chr3:25118637	chr3:25077146	A	C	rs7619139	chr3:25110415	chr3:25068924	T	A	1	0.89376	0.97074	Weight	EFO_0004338	Neale B	UKBB	European	2017	-0.01574	0.00216	3.152e-13	-	336227	0	336227	1	IVNT	Neale-B_UKBB_EUR_2017
rs7429279	rs7429279	chr3:25118637	chr3:25077146	A	C	rs7619139	chr3:25110415	chr3:25068924	T	A	1	0.89376	0.97074	Whole body fat-free mass	-	Neale B	UKBB	European	2017	-0.0122	0.001563	5.982e-15	-	331291	0	331291	1	IVNT	Neale-B_UKBB_EUR_2017
rs7429279	rs7429279	chr3:25118637	chr3:25077146	A	C	rs7619139	chr3:25110415	chr3:25068924	T	A	1	0.89376	0.97074	Whole body water mass	-	Neale B	UKBB	European	2017	-0.01229	0.001565	4.078e-15	-	331315	0	331315	1	IVNT	Neale-B_UKBB_EUR_2017
rs7429279	rs7429279	chr3:25118637	chr3:25077146	A	C	rs6804842	chr3:25106437	chr3:25064946	A	G	1	0.80863	0.93652	Body mass index adjsuted for physical activity in males	EFO_0004340	GIANT	28448500	Mixed	2017	-0.0313	0.0053	2.67e-09	-	82270	0	82270	52	IVNT	GIANT_BMI-adjusted-PA-M_Mixed_2017
rs7429279	rs7429279	chr3:25118637	chr3:25077146	A	C	rs6804842	chr3:25106437	chr3:25064946	A	G	1	0.80863	0.93652	Body mass index adjusted for physical activity	EFO_0004340	GIANT	28448500	European	2017	-0.0231	0.0038	1.77e-09	-	176705	0	176705	57	IVNT	GIANT_BMI-adjusted-PA_EUR_2017
rs7429279	rs7429279	chr3:25118637	chr3:25077146	A	C	rs6804842	chr3:25106437	chr3:25064946	A	G	1	0.80863	0.93652	Body mass index adjusted for physical activity	EFO_0004340	GIANT	28448500	Mixed	2017	-0.0234	0.0036	7.86e-11	-	196734	0	196734	60	IVNT	GIANT_BMI-adjusted-PA_Mixed_2017
rs7429279	rs7429279	chr3:25118637	chr3:25077146	A	C	rs6804842	chr3:25106437	chr3:25064946	A	G	1	0.80863	0.93652	Body mass index	EFO_0004340	GIANT	25673413	European	2015	-0.0185	0.0031	2.476e-09	-	321463	0	321463	114	IVNT	GIANT_BMI_EUR_2015
rs7429279	rs7429279	chr3:25118637	chr3:25077146	A	C	rs6804842	chr3:25106437	chr3:25064946	A	G	1	0.80863	0.93652	Body mass index	EFO_0004340	GIANT	25673413	Mixed	2015	-0.0183	0.003	8.016e-10	-	338525	0	338525	125	IVNT	GIANT_BMI_Mixed_2015
rs7429279	rs7429279	chr3:25118637	chr3:25077146	A	C	rs6804842	chr3:25106437	chr3:25064946	A	G	1	0.80863	0.93652	Weight	EFO_0004338	GIANT	23754948	European	2013	-0.02523	0.004524	2.431e-08	-	125910	0	125910	46	IVNT	GIANT_Weight_EUR_2013
rs7429279	rs7429279	chr3:25118637	chr3:25077146	A	C	rs6804842	chr3:25106437	chr3:25064946	A	G	1	0.80863	0.93652	Body mass index	EFO_0004340	GIANT	25673413	Mixed	2015	-0.018	0.002929	8e-10	-	-	-	-	-	kg/m2 increase	NHGRI-EBI_GWAS_Catalog
rs7429279	rs7429279	chr3:25118637	chr3:25077146	A	C	rs6804842	chr3:25106437	chr3:25064946	A	G	1	0.80863	0.93652	Body mass index	EFO_0004340	GIANT	25673413	Mixed	2015	-0.019	0.003168	2e-09	-	-	-	-	-	kg/m2 increase	NHGRI-EBI_GWAS_Catalog
rs7429279	rs7429279	chr3:25118637	chr3:25077146	A	C	rs6804842	chr3:25106437	chr3:25064946	A	G	1	0.80863	0.93652	Body mass index	EFO_0008002;EFO_0004340	GIANT	28448500	European	2017	-0.0333	0.005614	3e-09	-	-	-	-	-	kg/m	NHGRI-EBI_GWAS_Catalog
rs7429279	rs7429279	chr3:25118637	chr3:25077146	A	C	rs6804842	chr3:25106437	chr3:25064946	A	G	1	0.80863	0.93652	Body mass index joint analysis main effects and physical activity interaction	EFO_0008002;EFO_0004340	GIANT	28448500	European	2017	NA	NA	1e-09	NA	-	-	-	-	-	NHGRI-EBI_GWAS_Catalog
rs7429279	rs7429279	chr3:25118637	chr3:25077146	A	C	rs6804842	chr3:25106437	chr3:25064946	A	G	1	0.80863	0.93652	Body mass index joint analysis main effects and smoking interaction	EFO_0004318;EFO_0004340	GIANT	28443625	European	2017	NA	NA	1e-08	NA	-	-	-	-	-	NHGRI-EBI_GWAS_Catalog
rs7429279	rs7429279	chr3:25118637	chr3:25077146	A	C	rs6804842	chr3:25106437	chr3:25064946	A	G	1	0.80863	0.93652	Arm fat mass left	-	Neale B	UKBB	European	2017	-0.01328	0.002411	3.611e-08	-	331164	0	331164	1	IVNT	Neale-B_UKBB_EUR_2017
rs7429279	rs7429279	chr3:25118637	chr3:25077146	A	C	rs6804842	chr3:25106437	chr3:25064946	A	G	1	0.80863	0.93652	Arm fat mass right	-	Neale B	UKBB	European	2017	-0.01361	0.00241	1.647e-08	-	331226	0	331226	1	IVNT	Neale-B_UKBB_EUR_2017
rs7429279	rs7429279	chr3:25118637	chr3:25077146	A	C	rs6804842	chr3:25106437	chr3:25064946	A	G	1	0.80863	0.93652	Arm fat-free mass left	-	Neale B	UKBB	European	2017	-0.009831	0.001564	3.268e-10	-	331159	0	331159	1	IVNT	Neale-B_UKBB_EUR_2017
rs7429279	rs7429279	chr3:25118637	chr3:25077146	A	C	rs6804842	chr3:25106437	chr3:25064946	A	G	1	0.80863	0.93652	Arm fat-free mass right	-	Neale B	UKBB	European	2017	-0.009568	0.001533	4.334e-10	-	331221	0	331221	1	IVNT	Neale-B_UKBB_EUR_2017
rs7429279	rs7429279	chr3:25118637	chr3:25077146	A	C	rs6804842	chr3:25106437	chr3:25064946	A	G	1	0.80863	0.93652	Arm predicted mass left	-	Neale B	UKBB	European	2017	-0.009801	0.001558	3.179e-10	-	331146	0	331146	1	IVNT	Neale-B_UKBB_EUR_2017
rs7429279	rs7429279	chr3:25118637	chr3:25077146	A	C	rs6804842	chr3:25106437	chr3:25064946	A	G	1	0.80863	0.93652	Arm predicted mass right	-	Neale B	UKBB	European	2017	-0.008816	0.001527	7.841e-09	-	331216	0	331216	1	IVNT	Neale-B_UKBB_EUR_2017
rs7429279	rs7429279	chr3:25118637	chr3:25077146	A	C	rs6804842	chr3:25106437	chr3:25064946	A	G	1	0.80863	0.93652	Basal metabolic rate	EFO_0007777	Neale B	UKBB	European	2017	-0.01193	0.001631	2.609e-13	-	331307	0	331307	1	IVNT	Neale-B_UKBB_EUR_2017
rs7429279	rs7429279	chr3:25118637	chr3:25077146	A	C	rs6804842	chr3:25106437	chr3:25064946	A	G	1	0.80863	0.93652	Impedance of leg left	-	Neale B	UKBB	European	2017	0.01513	0.002243	1.51e-11	+	331296	0	331296	1	IVNT	Neale-B_UKBB_EUR_2017
rs7429279	rs7429279	chr3:25118637	chr3:25077146	A	C	rs6804842	chr3:25106437	chr3:25064946	A	G	1	0.80863	0.93652	Impedance of leg right	-	Neale B	UKBB	European	2017	0.01588	0.002226	9.778e-13	+	331301	0	331301	1	IVNT	Neale-B_UKBB_EUR_2017
rs7429279	rs7429279	chr3:25118637	chr3:25077146	A	C	rs6804842	chr3:25106437	chr3:25064946	A	G	1	0.80863	0.93652	Impedance of whole body	NCIT_C137923	Neale B	UKBB	European	2017	0.01047	0.001876	2.382e-08	+	331284	0	331284	1	IVNT	Neale-B_UKBB_EUR_2017
rs7429279	rs7429279	chr3:25118637	chr3:25077146	A	C	rs6804842	chr3:25106437	chr3:25064946	A	G	1	0.80863	0.93652	Leg fat-free mass left	-	Neale B	UKBB	European	2017	-0.01209	0.00162	8.293e-14	-	331258	0	331258	1	IVNT	Neale-B_UKBB_EUR_2017
rs7429279	rs7429279	chr3:25118637	chr3:25077146	A	C	rs6804842	chr3:25106437	chr3:25064946	A	G	1	0.80863	0.93652	Leg fat-free mass right	-	Neale B	UKBB	European	2017	-0.01274	0.001619	3.649e-15	-	331285	0	331285	1	IVNT	Neale-B_UKBB_EUR_2017
rs7429279	rs7429279	chr3:25118637	chr3:25077146	A	C	rs6804842	chr3:25106437	chr3:25064946	A	G	1	0.80863	0.93652	Leg predicted mass left	-	Neale B	UKBB	European	2017	-0.01201	0.001609	8.364e-14	-	331253	0	331253	1	IVNT	Neale-B_UKBB_EUR_2017
rs7429279	rs7429279	chr3:25118637	chr3:25077146	A	C	rs6804842	chr3:25106437	chr3:25064946	A	G	1	0.80863	0.93652	Leg predicted mass right	-	Neale B	UKBB	European	2017	-0.01253	0.001609	6.876e-15	-	331285	0	331285	1	IVNT	Neale-B_UKBB_EUR_2017
rs7429279	rs7429279	chr3:25118637	chr3:25077146	A	C	rs6804842	chr3:25106437	chr3:25064946	A	G	1	0.80863	0.93652	Trunk fat-free mass	-	Neale B	UKBB	European	2017	-0.01037	0.00155	2.238e-11	-	331030	0	331030	1	IVNT	Neale-B_UKBB_EUR_2017
rs7429279	rs7429279	chr3:25118637	chr3:25077146	A	C	rs6804842	chr3:25106437	chr3:25064946	A	G	1	0.80863	0.93652	Trunk predicted mass	-	Neale B	UKBB	European	2017	-0.01043	0.001544	1.45e-11	-	330995	0	330995	1	IVNT	Neale-B_UKBB_EUR_2017
rs7429279	rs7429279	chr3:25118637	chr3:25077146	A	C	rs6804842	chr3:25106437	chr3:25064946	A	G	1	0.80863	0.93652	Weight	EFO_0004338	Neale B	UKBB	European	2017	-0.01461	0.002149	1.085e-11	-	336227	0	336227	1	IVNT	Neale-B_UKBB_EUR_2017
rs7429279	rs7429279	chr3:25118637	chr3:25077146	A	C	rs6804842	chr3:25106437	chr3:25064946	A	G	1	0.80863	0.93652	Whole body fat-free mass	-	Neale B	UKBB	European	2017	-0.01138	0.001556	2.51e-13	-	331291	0	331291	1	IVNT	Neale-B_UKBB_EUR_2017
rs7429279	rs7429279	chr3:25118637	chr3:25077146	A	C	rs6804842	chr3:25106437	chr3:25064946	A	G	1	0.80863	0.93652	Whole body water mass	-	Neale B	UKBB	European	2017	-0.01146	0.001558	1.856e-13	-	331315	0	331315	1	IVNT	Neale-B_UKBB_EUR_2017
rs7429279	rs7429279	chr3:25118637	chr3:25077146	A	C	rs6808550	chr3:25107866	chr3:25066375	A	G	1	0.80863	0.93652	Arm fat mass right	-	Neale B	UKBB	European	2017	-0.01338	0.002411	2.826e-08	-	331226	0	331226	1	IVNT	Neale-B_UKBB_EUR_2017
rs7429279	rs7429279	chr3:25118637	chr3:25077146	A	C	rs6808550	chr3:25107866	chr3:25066375	A	G	1	0.80863	0.93652	Arm fat-free mass left	-	Neale B	UKBB	European	2017	-0.009844	0.001564	3.108e-10	-	331159	0	331159	1	IVNT	Neale-B_UKBB_EUR_2017
rs7429279	rs7429279	chr3:25118637	chr3:25077146	A	C	rs6808550	chr3:25107866	chr3:25066375	A	G	1	0.80863	0.93652	Arm fat-free mass right	-	Neale B	UKBB	European	2017	-0.009646	0.001533	3.127e-10	-	331221	0	331221	1	IVNT	Neale-B_UKBB_EUR_2017
rs7429279	rs7429279	chr3:25118637	chr3:25077146	A	C	rs6808550	chr3:25107866	chr3:25066375	A	G	1	0.80863	0.93652	Arm predicted mass left	-	Neale B	UKBB	European	2017	-0.009824	0.001558	2.889e-10	-	331146	0	331146	1	IVNT	Neale-B_UKBB_EUR_2017
rs7429279	rs7429279	chr3:25118637	chr3:25077146	A	C	rs6808550	chr3:25107866	chr3:25066375	A	G	1	0.80863	0.93652	Arm predicted mass right	-	Neale B	UKBB	European	2017	-0.008844	0.001528	7.056e-09	-	331216	0	331216	1	IVNT	Neale-B_UKBB_EUR_2017
rs7429279	rs7429279	chr3:25118637	chr3:25077146	A	C	rs6808550	chr3:25107866	chr3:25066375	A	G	1	0.80863	0.93652	Basal metabolic rate	EFO_0007777	Neale B	UKBB	European	2017	-0.01196	0.001631	2.255e-13	-	331307	0	331307	1	IVNT	Neale-B_UKBB_EUR_2017
rs7429279	rs7429279	chr3:25118637	chr3:25077146	A	C	rs6808550	chr3:25107866	chr3:25066375	A	G	1	0.80863	0.93652	Impedance of leg left	-	Neale B	UKBB	European	2017	0.01508	0.002243	1.772e-11	+	331296	0	331296	1	IVNT	Neale-B_UKBB_EUR_2017
rs7429279	rs7429279	chr3:25118637	chr3:25077146	A	C	rs6808550	chr3:25107866	chr3:25066375	A	G	1	0.80863	0.93652	Impedance of leg right	-	Neale B	UKBB	European	2017	0.01575	0.002226	1.477e-12	+	331301	0	331301	1	IVNT	Neale-B_UKBB_EUR_2017
rs7429279	rs7429279	chr3:25118637	chr3:25077146	A	C	rs6808550	chr3:25107866	chr3:25066375	A	G	1	0.80863	0.93652	Impedance of whole body	NCIT_C137923	Neale B	UKBB	European	2017	0.01049	0.001876	2.246e-08	+	331284	0	331284	1	IVNT	Neale-B_UKBB_EUR_2017
rs7429279	rs7429279	chr3:25118637	chr3:25077146	A	C	rs6808550	chr3:25107866	chr3:25066375	A	G	1	0.80863	0.93652	Leg fat-free mass left	-	Neale B	UKBB	European	2017	-0.01211	0.00162	7.791e-14	-	331258	0	331258	1	IVNT	Neale-B_UKBB_EUR_2017
rs7429279	rs7429279	chr3:25118637	chr3:25077146	A	C	rs6808550	chr3:25107866	chr3:25066375	A	G	1	0.80863	0.93652	Leg fat-free mass right	-	Neale B	UKBB	European	2017	-0.01274	0.001619	3.646e-15	-	331285	0	331285	1	IVNT	Neale-B_UKBB_EUR_2017
rs7429279	rs7429279	chr3:25118637	chr3:25077146	A	C	rs6808550	chr3:25107866	chr3:25066375	A	G	1	0.80863	0.93652	Leg predicted mass left	-	Neale B	UKBB	European	2017	-0.01203	0.001609	7.556e-14	-	331253	0	331253	1	IVNT	Neale-B_UKBB_EUR_2017
rs7429279	rs7429279	chr3:25118637	chr3:25077146	A	C	rs6808550	chr3:25107866	chr3:25066375	A	G	1	0.80863	0.93652	Leg predicted mass right	-	Neale B	UKBB	European	2017	-0.01253	0.001609	6.761e-15	-	331285	0	331285	1	IVNT	Neale-B_UKBB_EUR_2017
rs7429279	rs7429279	chr3:25118637	chr3:25077146	A	C	rs6808550	chr3:25107866	chr3:25066375	A	G	1	0.80863	0.93652	Trunk fat-free mass	-	Neale B	UKBB	European	2017	-0.01045	0.00155	1.562e-11	-	331030	0	331030	1	IVNT	Neale-B_UKBB_EUR_2017
rs7429279	rs7429279	chr3:25118637	chr3:25077146	A	C	rs6808550	chr3:25107866	chr3:25066375	A	G	1	0.80863	0.93652	Trunk predicted mass	-	Neale B	UKBB	European	2017	-0.01051	0.001545	1.03e-11	-	330995	0	330995	1	IVNT	Neale-B_UKBB_EUR_2017
rs7429279	rs7429279	chr3:25118637	chr3:25077146	A	C	rs6808550	chr3:25107866	chr3:25066375	A	G	1	0.80863	0.93652	Weight	EFO_0004338	Neale B	UKBB	European	2017	-0.0145	0.00215	1.551e-11	-	336227	0	336227	1	IVNT	Neale-B_UKBB_EUR_2017
rs7429279	rs7429279	chr3:25118637	chr3:25077146	A	C	rs6808550	chr3:25107866	chr3:25066375	A	G	1	0.80863	0.93652	Whole body fat-free mass	-	Neale B	UKBB	European	2017	-0.01143	0.001556	1.992e-13	-	331291	0	331291	1	IVNT	Neale-B_UKBB_EUR_2017
rs7429279	rs7429279	chr3:25118637	chr3:25077146	A	C	rs6808550	chr3:25107866	chr3:25066375	A	G	1	0.80863	0.93652	Whole body water mass	-	Neale B	UKBB	European	2017	-0.01151	0.001558	1.471e-13	-	331315	0	331315	1	IVNT	Neale-B_UKBB_EUR_2017
