# Supplementary material for: Genome-wide analysis of dental caries and periodontitis combining clinical and self-reported data
Source: Nat Commun. 2019 Jun 24;10:2773. doi: 10.1038/s41467-019-10630-1 (PMC6591304; doi:10.1038/s41467-019-10630-1)
Supplement: Supplementary file 7 — Supplementary Dataset 4 [file 41467_2019_10630_MOESM7_ESM.zip › rs121908120_PhenoScanner_GWAS.tsv]

snp	ref_rsid	ref_hg19_coordinates	ref_hg38_coordinates	ref_a1	ref_a2	rsid	hg19_coordinates	hg38_coordinates	a1	a2	proxy	r2	dprime	trait	efo	study	pmid	ancestry	year	beta	se	p	direction	n	n_cases	n_controls	n_studies	unit	dataset
rs121908120	rs121908120	chr2:219755011	chr2:218890289	A	T	rs146199923	chr2:219854317	chr2:218989595	T	G	1	0.80635	0.89797	Hair or balding pattern: pattern 3	EFO_0007825	Neale B	UKBB	European	2017	0.04098	0.005198	3.164e-15	+	154988	41584	113404	1	-	Neale-B_UKBB_EUR_2017
rs121908120	rs121908120	chr2:219755011	chr2:218890289	A	T	rs146199923	chr2:219854317	chr2:218989595	T	G	1	0.80635	0.89797	Mouth or teeth dental problems: dentures	NCIT_C99885;NCIT_C102044	Neale B	UKBB	European	2017	-0.02008	0.002991	1.889e-11	-	336138	56894	279244	1	-	Neale-B_UKBB_EUR_2017
rs121908120	rs121908120	chr2:219755011	chr2:218890289	A	T	rs146199923	chr2:219854317	chr2:218989595	T	G	1	0.80635	0.89797	Mouth or teeth dental problems: none of the above	NCIT_C133298;HP_0000164	Neale B	UKBB	European	2017	0.02498	0.003899	1.507e-10	+	336138	204310	131828	1	-	Neale-B_UKBB_EUR_2017
