# Supplementary material for: Genome-wide analysis of dental caries and periodontitis combining clinical and self-reported data
Source: Nat Commun. 2019 Jun 24;10:2773. doi: 10.1038/s41467-019-10630-1 (PMC6591304; doi:10.1038/s41467-019-10630-1)
Supplement: Supplementary file 7 — Supplementary Dataset 4 [file 41467_2019_10630_MOESM7_ESM.zip › rs263771_PhenoScanner_GWAS.tsv]

snp	ref_rsid	ref_hg19_coordinates	ref_hg38_coordinates	ref_a1	ref_a2	rsid	hg19_coordinates	hg38_coordinates	a1	a2	proxy	r2	dprime	trait	efo	study	pmid	ancestry	year	beta	se	p	direction	n	n_cases	n_controls	n_studies	unit	dataset
rs263771	rs263771	chr2:185921692	chr2:185056965	C	A	rs263771	chr2:185921692	chr2:185056965	C	A	0	1	1	Time spent watching television	NCIT_C106685;NCIT_C103537	Neale B	UKBB	European	2017	-0.01233	0.00222	2.758e-08	-	319740	0	319740	1	IVNT	Neale-B_UKBB_EUR_2017
