# Supplementary material for: Genome-wide analysis of dental caries and periodontitis combining clinical and self-reported data
Source: Nat Commun. 2019 Jun 24;10:2773. doi: 10.1038/s41467-019-10630-1 (PMC6591304; doi:10.1038/s41467-019-10630-1)
Supplement: Supplementary file 7 — Supplementary Dataset 4 [file 41467_2019_10630_MOESM7_ESM.zip › rs2652452_PhenoScanner_GWAS.tsv]

snp	ref_rsid	ref_hg19_coordinates	ref_hg38_coordinates	ref_a1	ref_a2	rsid	hg19_coordinates	hg38_coordinates	a1	a2	proxy	r2	dprime	trait	efo	study	pmid	ancestry	year	beta	se	p	direction	n	n_cases	n_controls	n_studies	unit	dataset
rs2652452	rs2652452	chr2:155670203	chr2:154813691	A	C	rs2591173	chr2:155687076	chr2:154830564	C	A	1	0.91543	0.99173	Time spent using computer	NCIT_C126240;NCIT_C72669	Neale B	UKBB	European	2017	-0.01178	0.002157	4.711e-08	-	261987	0	261987	1	IVNT	Neale-B_UKBB_EUR_2017
rs2652452	rs2652452	chr2:155670203	chr2:154813691	A	C	rs2652446	chr2:155654757	chr2:154798245	C	T	1	0.91208	0.99584	Time spent using computer	NCIT_C126240;NCIT_C72669	Neale B	UKBB	European	2017	-0.01221	0.002165	1.717e-08	-	261987	0	261987	1	IVNT	Neale-B_UKBB_EUR_2017
rs2652452	rs2652452	chr2:155670203	chr2:154813691	A	C	rs2652429	chr2:155730702	chr2:154874190	T	A	1	0.89299	0.9834	Time spent using computer	NCIT_C126240;NCIT_C72669	Neale B	UKBB	European	2017	-0.01267	0.002156	4.178e-09	-	261987	0	261987	1	IVNT	Neale-B_UKBB_EUR_2017
rs2652452	rs2652452	chr2:155670203	chr2:154813691	A	C	rs2591178	chr2:155733278	chr2:154876766	A	G	1	0.89299	0.9834	Time spent using computer	NCIT_C126240;NCIT_C72669	Neale B	UKBB	European	2017	-0.01264	0.002156	4.501e-09	-	261987	0	261987	1	IVNT	Neale-B_UKBB_EUR_2017
rs2652452	rs2652452	chr2:155670203	chr2:154813691	A	C	rs2652430	chr2:155731956	chr2:154875444	A	G	1	0.88516	0.9752	Time spent using computer	NCIT_C126240;NCIT_C72669	Neale B	UKBB	European	2017	-0.01263	0.002158	4.792e-09	-	261987	0	261987	1	IVNT	Neale-B_UKBB_EUR_2017
rs2652452	rs2652452	chr2:155670203	chr2:154813691	A	C	rs2652434	chr2:155742894	chr2:154886382	T	C	1	0.87799	0.97511	Time spent using computer	NCIT_C126240;NCIT_C72669	Neale B	UKBB	European	2017	-0.01218	0.002157	1.65e-08	-	261987	0	261987	1	IVNT	Neale-B_UKBB_EUR_2017
