# Supplementary material for: Genome-wide analysis of dental caries and periodontitis combining clinical and self-reported data
Source: Nat Commun. 2019 Jun 24;10:2773. doi: 10.1038/s41467-019-10630-1 (PMC6591304; doi:10.1038/s41467-019-10630-1)
Supplement: Supplementary file 7 — Supplementary Dataset 4 [file 41467_2019_10630_MOESM7_ESM.zip › rs11676272_PhenoScanner_GWAS.tsv]

snp	ref_rsid	ref_hg19_coordinates	ref_hg38_coordinates	ref_a1	ref_a2	rsid	hg19_coordinates	hg38_coordinates	a1	a2	proxy	r2	dprime	trait	efo	study	pmid	ancestry	year	beta	se	p	direction	n	n_cases	n_controls	n_studies	unit	dataset
rs11676272	rs11676272	chr2:25141538	chr2:24918669	A	G	rs11676272	chr2:25141538	chr2:24918669	A	G	0	1	1	Body mass index	EFO_0004340	Akiyama M	28892062	East Asian	2017	-0.02312	0.003552	7.515e-11	-	173430	0	173430	3	IVNT	Akiyama-M_BMI_EAS_2017
rs11676272	rs11676272	chr2:25141538	chr2:24918669	A	G	rs11676272	chr2:25141538	chr2:24918669	A	G	0	1	1	Childhood BMI	EFO_0004340	EGGC	26604143	European	2016	-0.0769	0.0078	8.548e-23	-	35456	0	35456	20	SDS	EGGC_Childhood-BMI_EUR_2016
rs11676272	rs11676272	chr2:25141538	chr2:24918669	A	G	rs11676272	chr2:25141538	chr2:24918669	A	G	0	1	1	Childhood obesity	EFO_0001073	EGGC	22484627	European	2012	-0.1612	0.0277	5.767e-09	-	13848	5530	8318	14	log OR	EGGC_Childhood-Obesity_EUR_2012
rs11676272	rs11676272	chr2:25141538	chr2:24918669	A	G	rs11676272	chr2:25141538	chr2:24918669	A	G	0	1	1	Body mass index in physically active females	EFO_0004340	GIANT	28448500	Mixed	2017	-0.0353	0.0055	1.11e-10	-	74749	0	74749	53	IVNT	GIANT_BMI-Active-F_Mixed_2017
rs11676272	rs11676272	chr2:25141538	chr2:24918669	A	G	rs11676272	chr2:25141538	chr2:24918669	A	G	0	1	1	Body mass index in physically active indivdiuals	EFO_0004340	GIANT	28448500	European	2017	-0.0337	0.0045	1.02e-13	-	113741	0	113741	57	IVNT	GIANT_BMI-Active_EUR_2017
rs11676272	rs11676272	chr2:25141538	chr2:24918669	A	G	rs11676272	chr2:25141538	chr2:24918669	A	G	0	1	1	Body mass index in physically active indivdiuals	EFO_0004340	GIANT	28448500	Mixed	2017	-0.0318	0.0044	4.01e-13	-	124306	0	124306	60	IVNT	GIANT_BMI-Active_Mixed_2017
rs11676272	rs11676272	chr2:25141538	chr2:24918669	A	G	rs11676272	chr2:25141538	chr2:24918669	A	G	0	1	1	Body mass index in females greater than 50 years of age	EFO_0004340	GIANT	26426971	European	2015	-0.033	0.0049	1.1e-11	-	97330	0	97330	114	IVNT	GIANT_BMI-F-GT-50_EUR_2015
rs11676272	rs11676272	chr2:25141538	chr2:24918669	A	G	rs11676272	chr2:25141538	chr2:24918669	A	G	0	1	1	Body mass index in females less than or equal to 50 years of age	EFO_0004340	GIANT	26426971	European	2015	-0.052	0.0063	1.4e-16	-	58087	0	58087	114	IVNT	GIANT_BMI-F-LE-50_EUR_2015
rs11676272	rs11676272	chr2:25141538	chr2:24918669	A	G	rs11676272	chr2:25141538	chr2:24918669	A	G	0	1	1	Body mass index in females	EFO_0004340	GIANT	25673413	Mixed	2015	-0.0368	0.0042	2.336e-18	-	146086	0	146086	107	IVNT	GIANT_BMI-F_Mixed_2015
rs11676272	rs11676272	chr2:25141538	chr2:24918669	A	G	rs11676272	chr2:25141538	chr2:24918669	A	G	0	1	1	Body mass index in males	EFO_0004340	GIANT	25673413	Mixed	2015	-0.026	0.0045	5.227e-09	-	124156	0	124156	106	IVNT	GIANT_BMI-M_Mixed_2015
rs11676272	rs11676272	chr2:25141538	chr2:24918669	A	G	rs11676272	chr2:25141538	chr2:24918669	A	G	0	1	1	Body mass index in female non-smokers	EFO_0004340	GIANT	28443625	Mixed	2017	-0.0378	0.0057	2.857e-11	-	79827	0	79827	73	IVNT	GIANT_BMI-Non-smokers-F_Mixed_2017
rs11676272	rs11676272	chr2:25141538	chr2:24918669	A	G	rs11676272	chr2:25141538	chr2:24918669	A	G	0	1	1	Body mass index in non-smokers	EFO_0004340	GIANT	28443625	European	2017	-0.0345	0.0045	1.703e-14	-	125583	0	125583	73	IVNT	GIANT_BMI-Non-smokers_EUR_2017
rs11676272	rs11676272	chr2:25141538	chr2:24918669	A	G	rs11676272	chr2:25141538	chr2:24918669	A	G	0	1	1	Body mass index in non-smokers	EFO_0004340	GIANT	28443625	Mixed	2017	-0.0339	0.0042	4.363e-16	-	149181	0	149181	79	IVNT	GIANT_BMI-Non-smokers_Mixed_2017
rs11676272	rs11676272	chr2:25141538	chr2:24918669	A	G	rs11676272	chr2:25141538	chr2:24918669	A	G	0	1	1	Body mass index ajusted for physical activity in females	EFO_0004340	GIANT	28448500	Mixed	2017	-0.0375	0.005	3.48e-14	-	98328	0	98328	53	IVNT	GIANT_BMI-adjusted-PA-F_Mixed_2017
rs11676272	rs11676272	chr2:25141538	chr2:24918669	A	G	rs11676272	chr2:25141538	chr2:24918669	A	G	0	1	1	Body mass index adjusted for physical activity	EFO_0004340	GIANT	28448500	European	2017	-0.0342	0.0041	4.45e-17	-	150440	0	150440	57	IVNT	GIANT_BMI-adjusted-PA_EUR_2017
rs11676272	rs11676272	chr2:25141538	chr2:24918669	A	G	rs11676272	chr2:25141538	chr2:24918669	A	G	0	1	1	Body mass index adjusted for physical activity	EFO_0004340	GIANT	28448500	Mixed	2017	-0.0316	0.0039	2.81e-16	-	168694	0	168694	60	IVNT	GIANT_BMI-adjusted-PA_Mixed_2017
rs11676272	rs11676272	chr2:25141538	chr2:24918669	A	G	rs11676272	chr2:25141538	chr2:24918669	A	G	0	1	1	Body mass index adjusted for smoking in females	EFO_0004340	GIANT	28443625	Mixed	2017	-0.0341	0.0049	3.619e-12	-	100366	0	100366	73	IVNT	GIANT_BMI-adjusted-Smoking-F_Mixed_2017
rs11676272	rs11676272	chr2:25141538	chr2:24918669	A	G	rs11676272	chr2:25141538	chr2:24918669	A	G	0	1	1	Body mass index adjusted for smoking in males	EFO_0004340	GIANT	28443625	Mixed	2017	-0.0272	0.0049	3.598e-08	-	91635	0	91635	72	IVNT	GIANT_BMI-adjusted-Smoking-M_Mixed_2017
rs11676272	rs11676272	chr2:25141538	chr2:24918669	A	G	rs11676272	chr2:25141538	chr2:24918669	A	G	0	1	1	Body mass index adjusted for smoking	EFO_0004340	GIANT	28443625	European	2017	-0.0328	0.0039	1.534e-17	-	164318	0	164318	73	IVNT	GIANT_BMI-adjusted-Smoking_EUR_2017
rs11676272	rs11676272	chr2:25141538	chr2:24918669	A	G	rs11676272	chr2:25141538	chr2:24918669	A	G	0	1	1	Body mass index adjusted for smoking	EFO_0004340	GIANT	28443625	Mixed	2017	-0.0312	0.0037	1.433e-17	-	192001	0	192001	79	IVNT	GIANT_BMI-adjusted-Smoking_Mixed_2017
rs11676272	rs11676272	chr2:25141538	chr2:24918669	A	G	rs11676272	chr2:25141538	chr2:24918669	A	G	0	1	1	Body mass index	EFO_0004340	GIANT	25673413	European	2015	-0.0322	0.0034	1.122e-21	-	267532	0	267532	114	IVNT	GIANT_BMI_EUR_2015
rs11676272	rs11676272	chr2:25141538	chr2:24918669	A	G	rs11676272	chr2:25141538	chr2:24918669	A	G	0	1	1	Body mass index	EFO_0004340	GIANT	29273807	European	2018	-0.028	0.0023	2.3e-34	-	449889	0	449889	112	IVNT	GIANT_BMI_EUR_2018
rs11676272	rs11676272	chr2:25141538	chr2:24918669	A	G	rs11676272	chr2:25141538	chr2:24918669	A	G	0	1	1	Body mass index	EFO_0004340	GIANT	25673413	Mixed	2015	-0.0328	0.0032	4.68e-24	-	283690	0	283690	125	IVNT	GIANT_BMI_Mixed_2015
rs11676272	rs11676272	chr2:25141538	chr2:24918669	A	G	rs11676272	chr2:25141538	chr2:24918669	A	G	0	1	1	Body mass index	EFO_0004340	GIANT	29273807	Mixed	2018	-0.028	0.0021	1.1e-38	-	526508	0	526508	123	IVNT	GIANT_BMI_Mixed_2018
rs11676272	rs11676272	chr2:25141538	chr2:24918669	A	G	rs11676272	chr2:25141538	chr2:24918669	A	G	0	1	1	Height	EFO_0004339	GIANT	25282103	European	2014	0.034	0.0033	8.9e-25	+	197620	0	197620	79	Z-score	GIANT_Height_EUR_2014
rs11676272	rs11676272	chr2:25141538	chr2:24918669	A	G	rs11676272	chr2:25141538	chr2:24918669	A	G	0	1	1	Height	EFO_0004339	GIANT	28146470	European	2017	0.031	0.0026	1.6e-32	+	381625	0	381625	106	IVNT	GIANT_Height_EUR_2017
rs11676272	rs11676272	chr2:25141538	chr2:24918669	A	G	rs11676272	chr2:25141538	chr2:24918669	A	G	0	1	1	Height	EFO_0004339	GIANT	28146470	Mixed	2017	0.03	0.0024	9.5e-36	+	458927	0	458927	147	IVNT	GIANT_Height_Mixed_2017
rs11676272	rs11676272	chr2:25141538	chr2:24918669	A	G	rs11676272	chr2:25141538	chr2:24918669	A	G	0	1	1	Hip circumference in females	EFO_0005093	GIANT	25673412	Mixed	2015	-0.032	0.005	1.7e-10	-	104132	0	104132	101	IVNT	GIANT_Hip-F_Mixed_2015
rs11676272	rs11676272	chr2:25141538	chr2:24918669	A	G	rs11676272	chr2:25141538	chr2:24918669	A	G	0	1	1	Hip circumference	EFO_0005093	GIANT	25673412	European	2015	-0.026	0.0039	3.8e-11	-	173252	0	173252	101	IVNT	GIANT_Hip_EUR_2015
rs11676272	rs11676272	chr2:25141538	chr2:24918669	A	G	rs11676272	chr2:25141538	chr2:24918669	A	G	0	1	1	Hip circumference	EFO_0005093	GIANT	25673412	Mixed	2015	-0.026	0.0039	9.2e-12	-	186745	0	186745	101	IVNT	GIANT_Hip_Mixed_2015
rs11676272	rs11676272	chr2:25141538	chr2:24918669	A	G	rs11676272	chr2:25141538	chr2:24918669	A	G	0	1	1	Waist circumference	EFO_0004342	GIANT	25673412	Mixed	2015	-0.021	0.0036	5.2e-09	-	202133	0	202133	101	IVNT	GIANT_WC_Mixed_2015
rs11676272	rs11676272	chr2:25141538	chr2:24918669	A	G	rs11676272	chr2:25141538	chr2:24918669	A	G	0	1	1	Body mass index	EFO_0004340	Wen W	22344219	East Asian	2012	NA	NA	5.88e-10	NA	27715	-	-	-	-	GRASP
rs11676272	rs11676272	chr2:25141538	chr2:24918669	A	G	rs11676272	chr2:25141538	chr2:24918669	A	G	0	1	1	Obesity with early age of onset age 2	HP_0003674	EGGC	22484627	European	2012	NA	NA	5.767e-09	NA	13848	-	-	-	-	GRASP
rs11676272	rs11676272	chr2:25141538	chr2:24918669	A	G	rs11676272	chr2:25141538	chr2:24918669	A	G	0	1	1	Body mass index	EFO_0004340	Warrington NM	25953783	Unspecified	2015	NA	NA	1e-10	NA	-	-	-	-	-	NHGRI-EBI_GWAS_Catalog
rs11676272	rs11676272	chr2:25141538	chr2:24918669	A	G	rs11676272	chr2:25141538	chr2:24918669	A	G	0	1	1	Body mass index	EFO_0004340	Warrington NM	25953783	Unspecified	2015	0.011	0.001616	1e-11	+	-	-	-	-	unit decrease	NHGRI-EBI_GWAS_Catalog
rs11676272	rs11676272	chr2:25141538	chr2:24918669	A	G	rs11676272	chr2:25141538	chr2:24918669	A	G	0	1	1	Childhood body mass index	EFO_0004340	EGGC	26604143	European	2016	-0.068	0.006905	7e-23	-	-	-	-	-	unit increase	NHGRI-EBI_GWAS_Catalog
rs11676272	rs11676272	chr2:25141538	chr2:24918669	A	G	rs11676272	chr2:25141538	chr2:24918669	A	G	0	1	1	Height adjusted BMI	EFO_0005851	Stergiakouli E	25044758	European	2014	-0.2	0.03399	4e-09	-	-	-	-	-	unit increase	NHGRI-EBI_GWAS_Catalog
rs11676272	rs11676272	chr2:25141538	chr2:24918669	A	G	rs11676272	chr2:25141538	chr2:24918669	A	G	0	1	1	Arm fat mass left	-	Neale B	UKBB	European	2017	-0.02891	0.002376	4.895e-34	-	331164	0	331164	1	IVNT	Neale-B_UKBB_EUR_2017
rs11676272	rs11676272	chr2:25141538	chr2:24918669	A	G	rs11676272	chr2:25141538	chr2:24918669	A	G	0	1	1	Arm fat mass right	-	Neale B	UKBB	European	2017	-0.02885	0.002376	6.177e-34	-	331226	0	331226	1	IVNT	Neale-B_UKBB_EUR_2017
rs11676272	rs11676272	chr2:25141538	chr2:24918669	A	G	rs11676272	chr2:25141538	chr2:24918669	A	G	0	1	1	Arm fat percentage left	NCIT_C139218	Neale B	UKBB	European	2017	-0.02779	0.001835	8.951e-52	-	331198	0	331198	1	IVNT	Neale-B_UKBB_EUR_2017
rs11676272	rs11676272	chr2:25141538	chr2:24918669	A	G	rs11676272	chr2:25141538	chr2:24918669	A	G	0	1	1	Arm fat percentage right	NCIT_C139218	Neale B	UKBB	European	2017	-0.0274	0.001844	6.2e-50	-	331249	0	331249	1	IVNT	Neale-B_UKBB_EUR_2017
rs11676272	rs11676272	chr2:25141538	chr2:24918669	A	G	rs11676272	chr2:25141538	chr2:24918669	A	G	0	1	1	Body fat percentage	EFO_0007800	Neale B	UKBB	European	2017	-0.02359	0.001859	6.71e-37	-	331117	0	331117	1	IVNT	Neale-B_UKBB_EUR_2017
rs11676272	rs11676272	chr2:25141538	chr2:24918669	A	G	rs11676272	chr2:25141538	chr2:24918669	A	G	0	1	1	Body mass index	EFO_0004340	Neale B	UKBB	European	2017	-0.03416	0.002398	4.961e-46	-	336107	0	336107	1	IVNT	Neale-B_UKBB_EUR_2017
rs11676272	rs11676272	chr2:25141538	chr2:24918669	A	G	rs11676272	chr2:25141538	chr2:24918669	A	G	0	1	1	Comparative body size at age 10	NCIT_C106497;NCIT_C19666	Neale B	UKBB	European	2017	-0.03505	0.001659	5.017e-99	-	331693	0	331693	1	IVNT	Neale-B_UKBB_EUR_2017
rs11676272	rs11676272	chr2:25141538	chr2:24918669	A	G	rs11676272	chr2:25141538	chr2:24918669	A	G	0	1	1	Comparative height size at age 10	NCIT_C106497;NCIT_C19666	Neale B	UKBB	European	2017	0.01295	0.001655	5.228e-15	+	332021	0	332021	1	IVNT	Neale-B_UKBB_EUR_2017
rs11676272	rs11676272	chr2:25141538	chr2:24918669	A	G	rs11676272	chr2:25141538	chr2:24918669	A	G	0	1	1	Forced expiratory volume in 1-second	EFO_0004314	Neale B	UKBB	European	2017	0.0144	0.002078	4.189e-12	+	307638	0	307638	1	IVNT	Neale-B_UKBB_EUR_2017
rs11676272	rs11676272	chr2:25141538	chr2:24918669	A	G	rs11676272	chr2:25141538	chr2:24918669	A	G	0	1	1	Forced expiratory volume in 1-second, best measure	NCIT_C112285;NCIT_C38084	Neale B	UKBB	European	2017	0.01295	0.002282	1.381e-08	+	255492	0	255492	1	IVNT	Neale-B_UKBB_EUR_2017
rs11676272	rs11676272	chr2:25141538	chr2:24918669	A	G	rs11676272	chr2:25141538	chr2:24918669	A	G	0	1	1	Forced vital capacity	EFO_0004312	Neale B	UKBB	European	2017	0.01837	0.00197	1.132e-20	+	307638	0	307638	1	IVNT	Neale-B_UKBB_EUR_2017
rs11676272	rs11676272	chr2:25141538	chr2:24918669	A	G	rs11676272	chr2:25141538	chr2:24918669	A	G	0	1	1	Forced vital capacity, best measure	EFO_0004312	Neale B	UKBB	European	2017	0.01752	0.00216	5.02e-16	+	255492	0	255492	1	IVNT	Neale-B_UKBB_EUR_2017
rs11676272	rs11676272	chr2:25141538	chr2:24918669	A	G	rs11676272	chr2:25141538	chr2:24918669	A	G	0	1	1	Hand grip strength left	EFO_0006941	Neale B	UKBB	European	2017	0.01156	0.001749	3.796e-11	+	335821	0	335821	1	IVNT	Neale-B_UKBB_EUR_2017
rs11676272	rs11676272	chr2:25141538	chr2:24918669	A	G	rs11676272	chr2:25141538	chr2:24918669	A	G	0	1	1	Hand grip strength right	EFO_0006941	Neale B	UKBB	European	2017	0.01064	0.001752	1.233e-09	+	335842	0	335842	1	IVNT	Neale-B_UKBB_EUR_2017
rs11676272	rs11676272	chr2:25141538	chr2:24918669	A	G	rs11676272	chr2:25141538	chr2:24918669	A	G	0	1	1	Height	EFO_0004339	Neale B	UKBB	European	2017	0.02619	0.001723	3.629e-52	+	336474	0	336474	1	IVNT	Neale-B_UKBB_EUR_2017
rs11676272	rs11676272	chr2:25141538	chr2:24918669	A	G	rs11676272	chr2:25141538	chr2:24918669	A	G	0	1	1	Hip circumference	EFO_0005093	Neale B	UKBB	European	2017	-0.02275	0.002401	2.748e-21	-	336601	0	336601	1	IVNT	Neale-B_UKBB_EUR_2017
rs11676272	rs11676272	chr2:25141538	chr2:24918669	A	G	rs11676272	chr2:25141538	chr2:24918669	A	G	0	1	1	Impedance of leg left	-	Neale B	UKBB	European	2017	0.01487	0.002211	1.757e-11	+	331296	0	331296	1	IVNT	Neale-B_UKBB_EUR_2017
rs11676272	rs11676272	chr2:25141538	chr2:24918669	A	G	rs11676272	chr2:25141538	chr2:24918669	A	G	0	1	1	Impedance of leg right	-	Neale B	UKBB	European	2017	0.01475	0.002194	1.78e-11	+	331301	0	331301	1	IVNT	Neale-B_UKBB_EUR_2017
rs11676272	rs11676272	chr2:25141538	chr2:24918669	A	G	rs11676272	chr2:25141538	chr2:24918669	A	G	0	1	1	Impedance of whole body	NCIT_C137923	Neale B	UKBB	European	2017	0.01012	0.001849	4.401e-08	+	331284	0	331284	1	IVNT	Neale-B_UKBB_EUR_2017
rs11676272	rs11676272	chr2:25141538	chr2:24918669	A	G	rs11676272	chr2:25141538	chr2:24918669	A	G	0	1	1	Leg fat mass left	-	Neale B	UKBB	European	2017	-0.02189	0.001916	3.279e-30	-	331275	0	331275	1	IVNT	Neale-B_UKBB_EUR_2017
rs11676272	rs11676272	chr2:25141538	chr2:24918669	A	G	rs11676272	chr2:25141538	chr2:24918669	A	G	0	1	1	Leg fat mass right	-	Neale B	UKBB	European	2017	-0.02226	0.001939	1.636e-30	-	331293	0	331293	1	IVNT	Neale-B_UKBB_EUR_2017
rs11676272	rs11676272	chr2:25141538	chr2:24918669	A	G	rs11676272	chr2:25141538	chr2:24918669	A	G	0	1	1	Leg fat percentage left	NCIT_C139218	Neale B	UKBB	European	2017	-0.01943	0.001516	1.384e-37	-	331278	0	331278	1	IVNT	Neale-B_UKBB_EUR_2017
rs11676272	rs11676272	chr2:25141538	chr2:24918669	A	G	rs11676272	chr2:25141538	chr2:24918669	A	G	0	1	1	Leg fat percentage right	NCIT_C139218	Neale B	UKBB	European	2017	-0.01974	0.001536	8.157e-38	-	331296	0	331296	1	IVNT	Neale-B_UKBB_EUR_2017
rs11676272	rs11676272	chr2:25141538	chr2:24918669	A	G	rs11676272	chr2:25141538	chr2:24918669	A	G	0	1	1	Sitting height	EFO_0007118	Neale B	UKBB	European	2017	0.02591	0.001874	1.878e-43	+	336172	0	336172	1	IVNT	Neale-B_UKBB_EUR_2017
rs11676272	rs11676272	chr2:25141538	chr2:24918669	A	G	rs11676272	chr2:25141538	chr2:24918669	A	G	0	1	1	Trunk fat mass	EFO_0005409	Neale B	UKBB	European	2017	-0.02336	0.002441	1.117e-21	-	331093	0	331093	1	IVNT	Neale-B_UKBB_EUR_2017
rs11676272	rs11676272	chr2:25141538	chr2:24918669	A	G	rs11676272	chr2:25141538	chr2:24918669	A	G	0	1	1	Trunk fat percentage	NCIT_C139218	Neale B	UKBB	European	2017	-0.02469	0.002229	1.621e-28	-	331113	0	331113	1	IVNT	Neale-B_UKBB_EUR_2017
rs11676272	rs11676272	chr2:25141538	chr2:24918669	A	G	rs11676272	chr2:25141538	chr2:24918669	A	G	0	1	1	Waist circumference	EFO_0004342	Neale B	UKBB	European	2017	-0.01984	0.002147	2.518e-20	-	336639	0	336639	1	IVNT	Neale-B_UKBB_EUR_2017
rs11676272	rs11676272	chr2:25141538	chr2:24918669	A	G	rs11676272	chr2:25141538	chr2:24918669	A	G	0	1	1	Weight	EFO_0004338	Neale B	UKBB	European	2017	-0.01391	0.002119	5.148e-11	-	336227	0	336227	1	IVNT	Neale-B_UKBB_EUR_2017
rs11676272	rs11676272	chr2:25141538	chr2:24918669	A	G	rs11676272	chr2:25141538	chr2:24918669	A	G	0	1	1	Whole body fat mass	-	Neale B	UKBB	European	2017	-0.02514	0.002366	2.216e-26	-	330762	0	330762	1	IVNT	Neale-B_UKBB_EUR_2017
rs11676272	rs11676272	chr2:25141538	chr2:24918669	A	G	rs6746013	chr2:25143649	chr2:24920780	C	G	1	0.99204	1	Body mass index	EFO_0004340	Akiyama M	28892062	East Asian	2017	-0.02325	0.003558	6.338e-11	-	173430	0	173430	3	IVNT	Akiyama-M_BMI_EAS_2017
rs11676272	rs11676272	chr2:25141538	chr2:24918669	A	G	rs6746013	chr2:25143649	chr2:24920780	C	G	1	0.99204	1	High light scatter reticulocyte count	EFO_0004586	Astle W	27863252	European	2016	0.01957	0.003584	4.723e-08	+	173480	0	173480	2	-	Astle-W_Blood-Cell-Traits_EUR_2016
rs11676272	rs11676272	chr2:25141538	chr2:24918669	A	G	rs6746013	chr2:25143649	chr2:24920780	C	G	1	0.99204	1	Arm fat mass left	-	Neale B	UKBB	European	2017	-0.02947	0.002378	2.984e-35	-	331164	0	331164	1	IVNT	Neale-B_UKBB_EUR_2017
rs11676272	rs11676272	chr2:25141538	chr2:24918669	A	G	rs6746013	chr2:25143649	chr2:24920780	C	G	1	0.99204	1	Arm fat mass right	-	Neale B	UKBB	European	2017	-0.02941	0.002377	3.776e-35	-	331226	0	331226	1	IVNT	Neale-B_UKBB_EUR_2017
rs11676272	rs11676272	chr2:25141538	chr2:24918669	A	G	rs6746013	chr2:25143649	chr2:24920780	C	G	1	0.99204	1	Arm fat percentage left	NCIT_C139218	Neale B	UKBB	European	2017	-0.02808	0.001837	9.506e-53	-	331198	0	331198	1	IVNT	Neale-B_UKBB_EUR_2017
rs11676272	rs11676272	chr2:25141538	chr2:24918669	A	G	rs6746013	chr2:25143649	chr2:24920780	C	G	1	0.99204	1	Arm fat percentage right	NCIT_C139218	Neale B	UKBB	European	2017	-0.02767	0.001845	8.05e-51	-	331249	0	331249	1	IVNT	Neale-B_UKBB_EUR_2017
rs11676272	rs11676272	chr2:25141538	chr2:24918669	A	G	rs6746013	chr2:25143649	chr2:24920780	C	G	1	0.99204	1	Body fat percentage	EFO_0007800	Neale B	UKBB	European	2017	-0.02388	0.00186	1.04e-37	-	331117	0	331117	1	IVNT	Neale-B_UKBB_EUR_2017
rs11676272	rs11676272	chr2:25141538	chr2:24918669	A	G	rs6746013	chr2:25143649	chr2:24920780	C	G	1	0.99204	1	Body mass index	EFO_0004340	Neale B	UKBB	European	2017	-0.03471	0.0024	2.235e-47	-	336107	0	336107	1	IVNT	Neale-B_UKBB_EUR_2017
rs11676272	rs11676272	chr2:25141538	chr2:24918669	A	G	rs6746013	chr2:25143649	chr2:24920780	C	G	1	0.99204	1	Comparative body size at age 10	NCIT_C106497;NCIT_C19666	Neale B	UKBB	European	2017	-0.03509	0.00166	4.168e-99	-	331693	0	331693	1	IVNT	Neale-B_UKBB_EUR_2017
rs11676272	rs11676272	chr2:25141538	chr2:24918669	A	G	rs6746013	chr2:25143649	chr2:24920780	C	G	1	0.99204	1	Comparative height size at age 10	NCIT_C106497;NCIT_C19666	Neale B	UKBB	European	2017	0.01305	0.001657	3.305e-15	+	332021	0	332021	1	IVNT	Neale-B_UKBB_EUR_2017
rs11676272	rs11676272	chr2:25141538	chr2:24918669	A	G	rs6746013	chr2:25143649	chr2:24920780	C	G	1	0.99204	1	Forced expiratory volume in 1-second	EFO_0004314	Neale B	UKBB	European	2017	0.0142	0.002079	8.656e-12	+	307638	0	307638	1	IVNT	Neale-B_UKBB_EUR_2017
rs11676272	rs11676272	chr2:25141538	chr2:24918669	A	G	rs6746013	chr2:25143649	chr2:24920780	C	G	1	0.99204	1	Forced expiratory volume in 1-second, best measure	NCIT_C112285;NCIT_C38084	Neale B	UKBB	European	2017	0.01278	0.002284	2.168e-08	+	255492	0	255492	1	IVNT	Neale-B_UKBB_EUR_2017
rs11676272	rs11676272	chr2:25141538	chr2:24918669	A	G	rs6746013	chr2:25143649	chr2:24920780	C	G	1	0.99204	1	Forced vital capacity	EFO_0004312	Neale B	UKBB	European	2017	0.01815	0.001971	3.446e-20	+	307638	0	307638	1	IVNT	Neale-B_UKBB_EUR_2017
rs11676272	rs11676272	chr2:25141538	chr2:24918669	A	G	rs6746013	chr2:25143649	chr2:24920780	C	G	1	0.99204	1	Forced vital capacity, best measure	EFO_0004312	Neale B	UKBB	European	2017	0.01742	0.002162	7.801e-16	+	255492	0	255492	1	IVNT	Neale-B_UKBB_EUR_2017
rs11676272	rs11676272	chr2:25141538	chr2:24918669	A	G	rs6746013	chr2:25143649	chr2:24920780	C	G	1	0.99204	1	Hand grip strength left	EFO_0006941	Neale B	UKBB	European	2017	0.0112	0.00175	1.554e-10	+	335821	0	335821	1	IVNT	Neale-B_UKBB_EUR_2017
rs11676272	rs11676272	chr2:25141538	chr2:24918669	A	G	rs6746013	chr2:25143649	chr2:24920780	C	G	1	0.99204	1	Hand grip strength right	EFO_0006941	Neale B	UKBB	European	2017	0.01034	0.001753	3.656e-09	+	335842	0	335842	1	IVNT	Neale-B_UKBB_EUR_2017
rs11676272	rs11676272	chr2:25141538	chr2:24918669	A	G	rs6746013	chr2:25143649	chr2:24920780	C	G	1	0.99204	1	Height	EFO_0004339	Neale B	UKBB	European	2017	0.0261	0.001724	9.366e-52	+	336474	0	336474	1	IVNT	Neale-B_UKBB_EUR_2017
rs11676272	rs11676272	chr2:25141538	chr2:24918669	A	G	rs6746013	chr2:25143649	chr2:24920780	C	G	1	0.99204	1	Hip circumference	EFO_0005093	Neale B	UKBB	European	2017	-0.0232	0.002403	4.814e-22	-	336601	0	336601	1	IVNT	Neale-B_UKBB_EUR_2017
rs11676272	rs11676272	chr2:25141538	chr2:24918669	A	G	rs6746013	chr2:25143649	chr2:24920780	C	G	1	0.99204	1	Impedance of leg left	-	Neale B	UKBB	European	2017	0.0152	0.002213	6.493e-12	+	331296	0	331296	1	IVNT	Neale-B_UKBB_EUR_2017
rs11676272	rs11676272	chr2:25141538	chr2:24918669	A	G	rs6746013	chr2:25143649	chr2:24920780	C	G	1	0.99204	1	Impedance of leg right	-	Neale B	UKBB	European	2017	0.01509	0.002196	6.351e-12	+	331301	0	331301	1	IVNT	Neale-B_UKBB_EUR_2017
rs11676272	rs11676272	chr2:25141538	chr2:24918669	A	G	rs6746013	chr2:25143649	chr2:24920780	C	G	1	0.99204	1	Impedance of whole body	NCIT_C137923	Neale B	UKBB	European	2017	0.01051	0.001851	1.354e-08	+	331284	0	331284	1	IVNT	Neale-B_UKBB_EUR_2017
rs11676272	rs11676272	chr2:25141538	chr2:24918669	A	G	rs6746013	chr2:25143649	chr2:24920780	C	G	1	0.99204	1	Leg fat mass left	-	Neale B	UKBB	European	2017	-0.02231	0.001918	2.898e-31	-	331275	0	331275	1	IVNT	Neale-B_UKBB_EUR_2017
rs11676272	rs11676272	chr2:25141538	chr2:24918669	A	G	rs6746013	chr2:25143649	chr2:24920780	C	G	1	0.99204	1	Leg fat mass right	-	Neale B	UKBB	European	2017	-0.0227	0.00194	1.27e-31	-	331293	0	331293	1	IVNT	Neale-B_UKBB_EUR_2017
rs11676272	rs11676272	chr2:25141538	chr2:24918669	A	G	rs6746013	chr2:25143649	chr2:24920780	C	G	1	0.99204	1	Leg fat percentage left	NCIT_C139218	Neale B	UKBB	European	2017	-0.01968	0.001517	1.764e-38	-	331278	0	331278	1	IVNT	Neale-B_UKBB_EUR_2017
rs11676272	rs11676272	chr2:25141538	chr2:24918669	A	G	rs6746013	chr2:25143649	chr2:24920780	C	G	1	0.99204	1	Leg fat percentage right	NCIT_C139218	Neale B	UKBB	European	2017	-0.02	0.001537	1.023e-38	-	331296	0	331296	1	IVNT	Neale-B_UKBB_EUR_2017
rs11676272	rs11676272	chr2:25141538	chr2:24918669	A	G	rs6746013	chr2:25143649	chr2:24920780	C	G	1	0.99204	1	Sitting height	EFO_0007118	Neale B	UKBB	European	2017	0.02575	0.001875	6.764e-43	+	336172	0	336172	1	IVNT	Neale-B_UKBB_EUR_2017
rs11676272	rs11676272	chr2:25141538	chr2:24918669	A	G	rs6746013	chr2:25143649	chr2:24920780	C	G	1	0.99204	1	Trunk fat mass	EFO_0005409	Neale B	UKBB	European	2017	-0.02383	0.002443	1.788e-22	-	331093	0	331093	1	IVNT	Neale-B_UKBB_EUR_2017
rs11676272	rs11676272	chr2:25141538	chr2:24918669	A	G	rs6746013	chr2:25143649	chr2:24920780	C	G	1	0.99204	1	Trunk fat percentage	NCIT_C139218	Neale B	UKBB	European	2017	-0.025	0.00223	3.73e-29	-	331113	0	331113	1	IVNT	Neale-B_UKBB_EUR_2017
rs11676272	rs11676272	chr2:25141538	chr2:24918669	A	G	rs6746013	chr2:25143649	chr2:24920780	C	G	1	0.99204	1	Waist circumference	EFO_0004342	Neale B	UKBB	European	2017	-0.02016	0.002149	6.478e-21	-	336639	0	336639	1	IVNT	Neale-B_UKBB_EUR_2017
rs11676272	rs11676272	chr2:25141538	chr2:24918669	A	G	rs6746013	chr2:25143649	chr2:24920780	C	G	1	0.99204	1	Weight	EFO_0004338	Neale B	UKBB	European	2017	-0.01442	0.002121	1.042e-11	-	336227	0	336227	1	IVNT	Neale-B_UKBB_EUR_2017
rs11676272	rs11676272	chr2:25141538	chr2:24918669	A	G	rs6746013	chr2:25143649	chr2:24920780	C	G	1	0.99204	1	Whole body fat mass	-	Neale B	UKBB	European	2017	-0.02567	0.002367	2.153e-27	-	330762	0	330762	1	IVNT	Neale-B_UKBB_EUR_2017
rs11676272	rs11676272	chr2:25141538	chr2:24918669	A	G	rs59086897	chr2:25145173	chr2:24922304	T	A	1	0.99204	1	Body mass index	EFO_0004340	Akiyama M	28892062	East Asian	2017	-0.02276	0.003692	7.04e-10	-	173430	0	173430	3	IVNT	Akiyama-M_BMI_EAS_2017
rs11676272	rs11676272	chr2:25141538	chr2:24918669	A	G	rs59086897	chr2:25145173	chr2:24922304	T	A	1	0.99204	1	Arm fat mass left	-	Neale B	UKBB	European	2017	-0.02949	0.002379	2.817e-35	-	331164	0	331164	1	IVNT	Neale-B_UKBB_EUR_2017
rs11676272	rs11676272	chr2:25141538	chr2:24918669	A	G	rs59086897	chr2:25145173	chr2:24922304	T	A	1	0.99204	1	Arm fat mass right	-	Neale B	UKBB	European	2017	-0.02944	0.002378	3.479e-35	-	331226	0	331226	1	IVNT	Neale-B_UKBB_EUR_2017
rs11676272	rs11676272	chr2:25141538	chr2:24918669	A	G	rs59086897	chr2:25145173	chr2:24922304	T	A	1	0.99204	1	Arm fat percentage left	NCIT_C139218	Neale B	UKBB	European	2017	-0.0281	0.001837	8.524e-53	-	331198	0	331198	1	IVNT	Neale-B_UKBB_EUR_2017
rs11676272	rs11676272	chr2:25141538	chr2:24918669	A	G	rs59086897	chr2:25145173	chr2:24922304	T	A	1	0.99204	1	Arm fat percentage right	NCIT_C139218	Neale B	UKBB	European	2017	-0.02769	0.001846	7.527e-51	-	331249	0	331249	1	IVNT	Neale-B_UKBB_EUR_2017
rs11676272	rs11676272	chr2:25141538	chr2:24918669	A	G	rs59086897	chr2:25145173	chr2:24922304	T	A	1	0.99204	1	Body fat percentage	EFO_0007800	Neale B	UKBB	European	2017	-0.02391	0.001861	8.775e-38	-	331117	0	331117	1	IVNT	Neale-B_UKBB_EUR_2017
rs11676272	rs11676272	chr2:25141538	chr2:24918669	A	G	rs59086897	chr2:25145173	chr2:24922304	T	A	1	0.99204	1	Body mass index	EFO_0004340	Neale B	UKBB	European	2017	-0.03475	0.002401	1.833e-47	-	336107	0	336107	1	IVNT	Neale-B_UKBB_EUR_2017
rs11676272	rs11676272	chr2:25141538	chr2:24918669	A	G	rs59086897	chr2:25145173	chr2:24922304	T	A	1	0.99204	1	Comparative body size at age 10	NCIT_C106497;NCIT_C19666	Neale B	UKBB	European	2017	-0.03513	0.001661	3.139e-99	-	331693	0	331693	1	IVNT	Neale-B_UKBB_EUR_2017
rs11676272	rs11676272	chr2:25141538	chr2:24918669	A	G	rs59086897	chr2:25145173	chr2:24922304	T	A	1	0.99204	1	Comparative height size at age 10	NCIT_C106497;NCIT_C19666	Neale B	UKBB	European	2017	0.01306	0.001657	3.24e-15	+	332021	0	332021	1	IVNT	Neale-B_UKBB_EUR_2017
rs11676272	rs11676272	chr2:25141538	chr2:24918669	A	G	rs59086897	chr2:25145173	chr2:24922304	T	A	1	0.99204	1	Forced expiratory volume in 1-second	EFO_0004314	Neale B	UKBB	European	2017	0.01423	0.00208	7.791e-12	+	307638	0	307638	1	IVNT	Neale-B_UKBB_EUR_2017
rs11676272	rs11676272	chr2:25141538	chr2:24918669	A	G	rs59086897	chr2:25145173	chr2:24922304	T	A	1	0.99204	1	Forced expiratory volume in 1-second, best measure	NCIT_C112285;NCIT_C38084	Neale B	UKBB	European	2017	0.01283	0.002284	1.966e-08	+	255492	0	255492	1	IVNT	Neale-B_UKBB_EUR_2017
rs11676272	rs11676272	chr2:25141538	chr2:24918669	A	G	rs59086897	chr2:25145173	chr2:24922304	T	A	1	0.99204	1	Forced vital capacity	EFO_0004312	Neale B	UKBB	European	2017	0.01819	0.001972	2.865e-20	+	307638	0	307638	1	IVNT	Neale-B_UKBB_EUR_2017
rs11676272	rs11676272	chr2:25141538	chr2:24918669	A	G	rs59086897	chr2:25145173	chr2:24922304	T	A	1	0.99204	1	Forced vital capacity, best measure	EFO_0004312	Neale B	UKBB	European	2017	0.01747	0.002163	6.565e-16	+	255492	0	255492	1	IVNT	Neale-B_UKBB_EUR_2017
rs11676272	rs11676272	chr2:25141538	chr2:24918669	A	G	rs59086897	chr2:25145173	chr2:24922304	T	A	1	0.99204	1	Hand grip strength left	EFO_0006941	Neale B	UKBB	European	2017	0.01126	0.001751	1.277e-10	+	335821	0	335821	1	IVNT	Neale-B_UKBB_EUR_2017
rs11676272	rs11676272	chr2:25141538	chr2:24918669	A	G	rs59086897	chr2:25145173	chr2:24922304	T	A	1	0.99204	1	Hand grip strength right	EFO_0006941	Neale B	UKBB	European	2017	0.01038	0.001754	3.261e-09	+	335842	0	335842	1	IVNT	Neale-B_UKBB_EUR_2017
rs11676272	rs11676272	chr2:25141538	chr2:24918669	A	G	rs59086897	chr2:25145173	chr2:24922304	T	A	1	0.99204	1	Height	EFO_0004339	Neale B	UKBB	European	2017	0.02613	0.001725	7.841e-52	+	336474	0	336474	1	IVNT	Neale-B_UKBB_EUR_2017
rs11676272	rs11676272	chr2:25141538	chr2:24918669	A	G	rs59086897	chr2:25145173	chr2:24922304	T	A	1	0.99204	1	Hip circumference	EFO_0005093	Neale B	UKBB	European	2017	-0.02324	0.002404	4.149e-22	-	336601	0	336601	1	IVNT	Neale-B_UKBB_EUR_2017
rs11676272	rs11676272	chr2:25141538	chr2:24918669	A	G	rs59086897	chr2:25145173	chr2:24922304	T	A	1	0.99204	1	Impedance of leg left	-	Neale B	UKBB	European	2017	0.01521	0.002213	6.298e-12	+	331296	0	331296	1	IVNT	Neale-B_UKBB_EUR_2017
rs11676272	rs11676272	chr2:25141538	chr2:24918669	A	G	rs59086897	chr2:25145173	chr2:24922304	T	A	1	0.99204	1	Impedance of leg right	-	Neale B	UKBB	European	2017	0.0151	0.002196	6.197e-12	+	331301	0	331301	1	IVNT	Neale-B_UKBB_EUR_2017
rs11676272	rs11676272	chr2:25141538	chr2:24918669	A	G	rs59086897	chr2:25145173	chr2:24922304	T	A	1	0.99204	1	Impedance of whole body	NCIT_C137923	Neale B	UKBB	European	2017	0.01051	0.001851	1.379e-08	+	331284	0	331284	1	IVNT	Neale-B_UKBB_EUR_2017
rs11676272	rs11676272	chr2:25141538	chr2:24918669	A	G	rs59086897	chr2:25145173	chr2:24922304	T	A	1	0.99204	1	Leg fat mass left	-	Neale B	UKBB	European	2017	-0.02233	0.001918	2.656e-31	-	331275	0	331275	1	IVNT	Neale-B_UKBB_EUR_2017
rs11676272	rs11676272	chr2:25141538	chr2:24918669	A	G	rs59086897	chr2:25145173	chr2:24922304	T	A	1	0.99204	1	Leg fat mass right	-	Neale B	UKBB	European	2017	-0.02272	0.001941	1.155e-31	-	331293	0	331293	1	IVNT	Neale-B_UKBB_EUR_2017
rs11676272	rs11676272	chr2:25141538	chr2:24918669	A	G	rs59086897	chr2:25145173	chr2:24922304	T	A	1	0.99204	1	Leg fat percentage left	NCIT_C139218	Neale B	UKBB	European	2017	-0.0197	0.001518	1.647e-38	-	331278	0	331278	1	IVNT	Neale-B_UKBB_EUR_2017
rs11676272	rs11676272	chr2:25141538	chr2:24918669	A	G	rs59086897	chr2:25145173	chr2:24922304	T	A	1	0.99204	1	Leg fat percentage right	NCIT_C139218	Neale B	UKBB	European	2017	-0.02002	0.001537	9.387e-39	-	331296	0	331296	1	IVNT	Neale-B_UKBB_EUR_2017
rs11676272	rs11676272	chr2:25141538	chr2:24918669	A	G	rs59086897	chr2:25145173	chr2:24922304	T	A	1	0.99204	1	Sitting height	EFO_0007118	Neale B	UKBB	European	2017	0.02577	0.001876	6.147e-43	+	336172	0	336172	1	IVNT	Neale-B_UKBB_EUR_2017
rs11676272	rs11676272	chr2:25141538	chr2:24918669	A	G	rs59086897	chr2:25145173	chr2:24922304	T	A	1	0.99204	1	Trunk fat mass	EFO_0005409	Neale B	UKBB	European	2017	-0.02386	0.002444	1.616e-22	-	331093	0	331093	1	IVNT	Neale-B_UKBB_EUR_2017
rs11676272	rs11676272	chr2:25141538	chr2:24918669	A	G	rs59086897	chr2:25145173	chr2:24922304	T	A	1	0.99204	1	Trunk fat percentage	NCIT_C139218	Neale B	UKBB	European	2017	-0.02504	0.002231	3.147e-29	-	331113	0	331113	1	IVNT	Neale-B_UKBB_EUR_2017
rs11676272	rs11676272	chr2:25141538	chr2:24918669	A	G	rs59086897	chr2:25145173	chr2:24922304	T	A	1	0.99204	1	Waist circumference	EFO_0004342	Neale B	UKBB	European	2017	-0.0202	0.00215	5.708e-21	-	336639	0	336639	1	IVNT	Neale-B_UKBB_EUR_2017
rs11676272	rs11676272	chr2:25141538	chr2:24918669	A	G	rs59086897	chr2:25145173	chr2:24922304	T	A	1	0.99204	1	Weight	EFO_0004338	Neale B	UKBB	European	2017	-0.01444	0.002121	1.004e-11	-	336227	0	336227	1	IVNT	Neale-B_UKBB_EUR_2017
rs11676272	rs11676272	chr2:25141538	chr2:24918669	A	G	rs59086897	chr2:25145173	chr2:24922304	T	A	1	0.99204	1	Whole body fat mass	-	Neale B	UKBB	European	2017	-0.02571	0.002368	1.928e-27	-	330762	0	330762	1	IVNT	Neale-B_UKBB_EUR_2017
rs11676272	rs11676272	chr2:25141538	chr2:24918669	A	G	rs6752378	chr2:25150116	chr2:24927247	C	A	1	0.99204	1	Body mass index	EFO_0004340	Akiyama M	28892062	East Asian	2017	-0.02398	0.003613	3.227e-11	-	173430	0	173430	3	IVNT	Akiyama-M_BMI_EAS_2017
rs11676272	rs11676272	chr2:25141538	chr2:24918669	A	G	rs6752378	chr2:25150116	chr2:24927247	C	A	1	0.99204	1	Childhood BMI	EFO_0004340	EGGC	26604143	European	2016	-0.0746	0.0078	1.371e-21	-	34901	0	34901	20	SDS	EGGC_Childhood-BMI_EUR_2016
rs11676272	rs11676272	chr2:25141538	chr2:24918669	A	G	rs6752378	chr2:25150116	chr2:24927247	C	A	1	0.99204	1	Childhood obesity	EFO_0001073	EGGC	22484627	European	2012	-0.1695	0.0262	1.051e-10	-	13848	5530	8318	14	log OR	EGGC_Childhood-Obesity_EUR_2012
rs11676272	rs11676272	chr2:25141538	chr2:24918669	A	G	rs6752378	chr2:25150116	chr2:24927247	C	A	1	0.99204	1	Standardized difference in height between age 8 years and adult	-	EGGC	23449627	European	2013	0.07436	0.01332	3.761e-08	+	10784	0	10784	6	SDS	EGGC_Puberty-Growth-PGF-PGM_EUR_2013
rs11676272	rs11676272	chr2:25141538	chr2:24918669	A	G	rs6752378	chr2:25150116	chr2:24927247	C	A	1	0.99204	1	Body mass index in physically active females	EFO_0004340	GIANT	28448500	Mixed	2017	-0.035	0.0051	9.18e-12	-	85493	0	85493	53	IVNT	GIANT_BMI-Active-F_Mixed_2017
rs11676272	rs11676272	chr2:25141538	chr2:24918669	A	G	rs6752378	chr2:25150116	chr2:24927247	C	A	1	0.99204	1	Body mass index in physically active indivdiuals	EFO_0004340	GIANT	28448500	European	2017	-0.0332	0.0042	3.66e-15	-	131720	0	131720	57	IVNT	GIANT_BMI-Active_EUR_2017
rs11676272	rs11676272	chr2:25141538	chr2:24918669	A	G	rs6752378	chr2:25150116	chr2:24927247	C	A	1	0.99204	1	Body mass index in physically active indivdiuals	EFO_0004340	GIANT	28448500	Mixed	2017	-0.0309	0.0041	2.98e-14	-	143706	0	143706	60	IVNT	GIANT_BMI-Active_Mixed_2017
rs11676272	rs11676272	chr2:25141538	chr2:24918669	A	G	rs6752378	chr2:25150116	chr2:24927247	C	A	1	0.99204	1	Body mass index in females greater than 50 years of age	EFO_0004340	GIANT	26426971	European	2015	-0.033	0.0047	3.7e-12	-	103962	0	103962	114	IVNT	GIANT_BMI-F-GT-50_EUR_2015
rs11676272	rs11676272	chr2:25141538	chr2:24918669	A	G	rs6752378	chr2:25150116	chr2:24927247	C	A	1	0.99204	1	Body mass index in females less than or equal to 50 years of age	EFO_0004340	GIANT	26426971	European	2015	-0.049	0.006	2.3e-16	-	63931	0	63931	114	IVNT	GIANT_BMI-F-LE-50_EUR_2015
rs11676272	rs11676272	chr2:25141538	chr2:24918669	A	G	rs6752378	chr2:25150116	chr2:24927247	C	A	1	0.99204	1	Body mass index in females	EFO_0004340	GIANT	23754948	European	2013	-0.034	0.0062	3.32e-08	-	67942	0	67942	46	IVNT	GIANT_BMI-F_EUR_2013
rs11676272	rs11676272	chr2:25141538	chr2:24918669	A	G	rs6752378	chr2:25150116	chr2:24927247	C	A	1	0.99204	1	Body mass index in females	EFO_0004340	GIANT	25673413	Mixed	2015	-0.0363	0.0039	3.034e-20	-	171814	0	171814	107	IVNT	GIANT_BMI-F_Mixed_2015
rs11676272	rs11676272	chr2:25141538	chr2:24918669	A	G	rs6752378	chr2:25150116	chr2:24927247	C	A	1	0.99204	1	Body mass index in males	EFO_0004340	GIANT	25673413	Mixed	2015	-0.0229	0.004	1.229e-08	-	152765	0	152765	106	IVNT	GIANT_BMI-M_Mixed_2015
rs11676272	rs11676272	chr2:25141538	chr2:24918669	A	G	rs6752378	chr2:25150116	chr2:24927247	C	A	1	0.99204	1	Body mass index in female non-smokers	EFO_0004340	GIANT	28443625	Mixed	2017	-0.0355	0.0054	3.948e-11	-	88237	0	88237	73	IVNT	GIANT_BMI-Non-smokers-F_Mixed_2017
rs11676272	rs11676272	chr2:25141538	chr2:24918669	A	G	rs6752378	chr2:25150116	chr2:24927247	C	A	1	0.99204	1	Body mass index in non-smokers	EFO_0004340	GIANT	28443625	European	2017	-0.0335	0.0043	3.459e-15	-	137870	0	137870	73	IVNT	GIANT_BMI-Non-smokers_EUR_2017
rs11676272	rs11676272	chr2:25141538	chr2:24918669	A	G	rs6752378	chr2:25150116	chr2:24927247	C	A	1	0.99204	1	Body mass index in non-smokers	EFO_0004340	GIANT	28443625	Mixed	2017	-0.0319	0.004	1.217e-15	-	163711	0	163711	79	IVNT	GIANT_BMI-Non-smokers_Mixed_2017
rs11676272	rs11676272	chr2:25141538	chr2:24918669	A	G	rs6752378	chr2:25150116	chr2:24927247	C	A	1	0.99204	1	Body mass index ajusted for physical activity in females	EFO_0004340	GIANT	28448500	Mixed	2017	-0.036	0.0047	9.2e-15	-	110517	0	110517	53	IVNT	GIANT_BMI-adjusted-PA-F_Mixed_2017
rs11676272	rs11676272	chr2:25141538	chr2:24918669	A	G	rs6752378	chr2:25150116	chr2:24927247	C	A	1	0.99204	1	Body mass index adjusted for physical activity	EFO_0004340	GIANT	28448500	European	2017	-0.0331	0.0038	6.58e-18	-	170056	0	170056	57	IVNT	GIANT_BMI-adjusted-PA_EUR_2017
rs11676272	rs11676272	chr2:25141538	chr2:24918669	A	G	rs6752378	chr2:25150116	chr2:24927247	C	A	1	0.99204	1	Body mass index adjusted for physical activity	EFO_0004340	GIANT	28448500	Mixed	2017	-0.0301	0.0037	2.62e-16	-	190083	0	190083	60	IVNT	GIANT_BMI-adjusted-PA_Mixed_2017
rs11676272	rs11676272	chr2:25141538	chr2:24918669	A	G	rs6752378	chr2:25150116	chr2:24927247	C	A	1	0.99204	1	Body mass index adjusted for smoking in females	EFO_0004340	GIANT	28443625	Mixed	2017	-0.0318	0.0047	1.217e-11	-	110762	0	110762	73	IVNT	GIANT_BMI-adjusted-Smoking-F_Mixed_2017
rs11676272	rs11676272	chr2:25141538	chr2:24918669	A	G	rs6752378	chr2:25150116	chr2:24927247	C	A	1	0.99204	1	Body mass index adjusted for smoking	EFO_0004340	GIANT	28443625	European	2017	-0.0308	0.0036	2.974e-17	-	179912	0	179912	73	IVNT	GIANT_BMI-adjusted-Smoking_EUR_2017
rs11676272	rs11676272	chr2:25141538	chr2:24918669	A	G	rs6752378	chr2:25150116	chr2:24927247	C	A	1	0.99204	1	Body mass index adjusted for smoking	EFO_0004340	GIANT	28443625	Mixed	2017	-0.0289	0.0034	1.497e-17	-	210284	0	210284	79	IVNT	GIANT_BMI-adjusted-Smoking_Mixed_2017
rs11676272	rs11676272	chr2:25141538	chr2:24918669	A	G	rs6752378	chr2:25150116	chr2:24927247	C	A	1	0.99204	1	Body mass index	EFO_0004340	GIANT	25673413	European	2015	-0.0302	0.0031	4.287e-23	-	321870	0	321870	114	IVNT	GIANT_BMI_EUR_2015
rs11676272	rs11676272	chr2:25141538	chr2:24918669	A	G	rs6752378	chr2:25150116	chr2:24927247	C	A	1	0.99204	1	Body mass index	EFO_0004340	GIANT	25673413	Mixed	2015	-0.0304	0.0029	4.297e-25	-	338937	0	338937	125	IVNT	GIANT_BMI_Mixed_2015
rs11676272	rs11676272	chr2:25141538	chr2:24918669	A	G	rs6752378	chr2:25150116	chr2:24927247	C	A	1	0.99204	1	Height in females	EFO_0004339	GIANT	23754948	European	2013	0.038	0.0057	2.17e-11	+	73096	0	73096	46	Z-score	GIANT_Height-F_EUR_2013
rs11676272	rs11676272	chr2:25141538	chr2:24918669	A	G	rs6752378	chr2:25150116	chr2:24927247	C	A	1	0.99204	1	Height	EFO_0004339	GIANT	20881960	European	2010	NA	NA	1.07e-11	NA	133762	0	133762	46	Z-score	GIANT_Height_EUR_2010
rs11676272	rs11676272	chr2:25141538	chr2:24918669	A	G	rs6752378	chr2:25150116	chr2:24927247	C	A	1	0.99204	1	Height	EFO_0004339	GIANT	23754948	European	2013	0.03008	0.004165	5.143e-13	+	133601	0	133601	46	Z-score	GIANT_Height_EUR_2013
rs11676272	rs11676272	chr2:25141538	chr2:24918669	A	G	rs6752378	chr2:25150116	chr2:24927247	C	A	1	0.99204	1	Height	EFO_0004339	GIANT	25282103	European	2014	0.034	0.0029	1.5e-31	+	252945	0	252945	79	Z-score	GIANT_Height_EUR_2014
rs11676272	rs11676272	chr2:25141538	chr2:24918669	A	G	rs6752378	chr2:25150116	chr2:24927247	C	A	1	0.99204	1	Hip circumference in females	EFO_0005093	GIANT	25673412	Mixed	2015	-0.029	0.0046	3.6e-10	-	124965	0	124965	101	IVNT	GIANT_Hip-F_Mixed_2015
rs11676272	rs11676272	chr2:25141538	chr2:24918669	A	G	rs6752378	chr2:25150116	chr2:24927247	C	A	1	0.99204	1	Hip circumference	EFO_0005093	GIANT	25673412	European	2015	-0.023	0.0035	2e-10	-	212792	0	212792	101	IVNT	GIANT_Hip_EUR_2015
rs11676272	rs11676272	chr2:25141538	chr2:24918669	A	G	rs6752378	chr2:25150116	chr2:24927247	C	A	1	0.99204	1	Hip circumference	EFO_0005093	GIANT	25673412	Mixed	2015	-0.023	0.0035	9.1e-11	-	227179	0	227179	101	IVNT	GIANT_Hip_Mixed_2015
rs11676272	rs11676272	chr2:25141538	chr2:24918669	A	G	rs6752378	chr2:25150116	chr2:24927247	C	A	1	0.99204	1	Obesity class 1	EFO_0001073	GIANT	23563607	European	2013	-0.072	0.012	4e-09	-	98683	32851	65832	51	log OR	GIANT_Obesity-C1_EUR_2013
rs11676272	rs11676272	chr2:25141538	chr2:24918669	A	G	rs6752378	chr2:25150116	chr2:24927247	C	A	1	0.99204	1	Overweight	EFO_0005935	GIANT	23563607	European	2013	-0.057	0.009	2.6e-10	-	158832	92999	65833	51	log OR	GIANT_Overweight_EUR_2013
rs11676272	rs11676272	chr2:25141538	chr2:24918669	A	G	rs6752378	chr2:25150116	chr2:24927247	C	A	1	0.99204	1	Waist circumference	EFO_0004342	GIANT	25673412	Mixed	2015	-0.018	0.0033	3.6e-08	-	244175	0	244175	101	IVNT	GIANT_WC_Mixed_2015
rs11676272	rs11676272	chr2:25141538	chr2:24918669	A	G	rs6752378	chr2:25150116	chr2:24927247	C	A	1	0.99204	1	Height	EFO_0004339	GIANT	20881960	European	2010	NA	NA	1.07e-11	NA	133653	-	-	-	-	GRASP
rs11676272	rs11676272	chr2:25141538	chr2:24918669	A	G	rs6752378	chr2:25150116	chr2:24927247	C	A	1	0.99204	1	Obesity with early age of onset	HP_0003674	EGGC	22484627	European	2012	NA	NA	2.81e-11	NA	13848	-	-	-	-	GRASP
rs11676272	rs11676272	chr2:25141538	chr2:24918669	A	G	rs6752378	chr2:25150116	chr2:24927247	C	A	1	0.99204	1	Obesity with early age of onset age 2	HP_0003674	EGGC	22484627	European	2012	NA	NA	1.051e-10	NA	13848	-	-	-	-	GRASP
rs11676272	rs11676272	chr2:25141538	chr2:24918669	A	G	rs6752378	chr2:25150116	chr2:24927247	C	A	1	0.99204	1	Body mass index	EFO_0008002;EFO_0004340	GIANT	28448500	European	2017	-0.0331	0.003842	7e-18	-	-	-	-	-	kg/m	NHGRI-EBI_GWAS_Catalog
rs11676272	rs11676272	chr2:25141538	chr2:24918669	A	G	rs6752378	chr2:25150116	chr2:24927247	C	A	1	0.99204	1	Body mass index	EFO_0008002;EFO_0004340	GIANT	28448500	European	2017	-0.036	0.004644	9e-15	-	-	-	-	-	kg/m	NHGRI-EBI_GWAS_Catalog
rs11676272	rs11676272	chr2:25141538	chr2:24918669	A	G	rs6752378	chr2:25150116	chr2:24927247	C	A	1	0.99204	1	Body mass index	EFO_0008002;EFO_0004340	GIANT	28448500	European	2017	-0.0301	0.003683	3e-16	-	-	-	-	-	kg/m	NHGRI-EBI_GWAS_Catalog
rs11676272	rs11676272	chr2:25141538	chr2:24918669	A	G	rs6752378	chr2:25150116	chr2:24927247	C	A	1	0.99204	1	Body mass index	EFO_0008002;EFO_0004340	GIANT	28448500	European	2017	-0.0393	0.004888	9e-16	-	-	-	-	-	kg/m	NHGRI-EBI_GWAS_Catalog
rs11676272	rs11676272	chr2:25141538	chr2:24918669	A	G	rs6752378	chr2:25150116	chr2:24927247	C	A	1	0.99204	1	Body mass index in physically active individuals	EFO_0008002;EFO_0004340	GIANT	28448500	European	2017	-0.035	0.005131	9e-12	-	-	-	-	-	kg/m	NHGRI-EBI_GWAS_Catalog
rs11676272	rs11676272	chr2:25141538	chr2:24918669	A	G	rs6752378	chr2:25150116	chr2:24927247	C	A	1	0.99204	1	Body mass index in physically active individuals	EFO_0008002;EFO_0004340	GIANT	28448500	European	2017	-0.0374	0.005416	5e-12	-	-	-	-	-	kg/m	NHGRI-EBI_GWAS_Catalog
rs11676272	rs11676272	chr2:25141538	chr2:24918669	A	G	rs6752378	chr2:25150116	chr2:24927247	C	A	1	0.99204	1	Body mass index in physically active individuals	EFO_0008002;EFO_0004340	GIANT	28448500	European	2017	-0.0309	0.004067	3e-14	-	-	-	-	-	kg/m	NHGRI-EBI_GWAS_Catalog
rs11676272	rs11676272	chr2:25141538	chr2:24918669	A	G	rs6752378	chr2:25150116	chr2:24927247	C	A	1	0.99204	1	Body mass index in physically active individuals	EFO_0008002;EFO_0004340	GIANT	28448500	European	2017	-0.0332	0.004227	4e-15	-	-	-	-	-	kg/m	NHGRI-EBI_GWAS_Catalog
rs11676272	rs11676272	chr2:25141538	chr2:24918669	A	G	rs6752378	chr2:25150116	chr2:24927247	C	A	1	0.99204	1	Body mass index joint analysis main effects and physical activity interaction	EFO_0008002;EFO_0004340	GIANT	28448500	European	2017	NA	NA	2e-14	NA	-	-	-	-	-	NHGRI-EBI_GWAS_Catalog
rs11676272	rs11676272	chr2:25141538	chr2:24918669	A	G	rs6752378	chr2:25150116	chr2:24927247	C	A	1	0.99204	1	Body mass index joint analysis main effects and physical activity interaction	EFO_0008002;EFO_0004340	GIANT	28448500	European	2017	NA	NA	3e-17	NA	-	-	-	-	-	NHGRI-EBI_GWAS_Catalog
rs11676272	rs11676272	chr2:25141538	chr2:24918669	A	G	rs6752378	chr2:25150116	chr2:24927247	C	A	1	0.99204	1	Body mass index joint analysis main effects and physical activity interaction	EFO_0008002;EFO_0004340	GIANT	28448500	European	2017	NA	NA	2e-18	NA	-	-	-	-	-	NHGRI-EBI_GWAS_Catalog
rs11676272	rs11676272	chr2:25141538	chr2:24918669	A	G	rs6752378	chr2:25150116	chr2:24927247	C	A	1	0.99204	1	Body mass index joint analysis main effects and physical activity interaction	EFO_0008002;EFO_0004340	GIANT	28448500	European	2017	NA	NA	9e-16	NA	-	-	-	-	-	NHGRI-EBI_GWAS_Catalog
rs11676272	rs11676272	chr2:25141538	chr2:24918669	A	G	rs6752378	chr2:25150116	chr2:24927247	C	A	1	0.99204	1	Arm fat mass left	-	Neale B	UKBB	European	2017	-0.02974	0.002381	8.17e-36	-	331164	0	331164	1	IVNT	Neale-B_UKBB_EUR_2017
rs11676272	rs11676272	chr2:25141538	chr2:24918669	A	G	rs6752378	chr2:25150116	chr2:24927247	C	A	1	0.99204	1	Arm fat mass right	-	Neale B	UKBB	European	2017	-0.02971	0.00238	9.526e-36	-	331226	0	331226	1	IVNT	Neale-B_UKBB_EUR_2017
rs11676272	rs11676272	chr2:25141538	chr2:24918669	A	G	rs6752378	chr2:25150116	chr2:24927247	C	A	1	0.99204	1	Arm fat percentage left	NCIT_C139218	Neale B	UKBB	European	2017	-0.0283	0.001838	1.809e-53	-	331198	0	331198	1	IVNT	Neale-B_UKBB_EUR_2017
rs11676272	rs11676272	chr2:25141538	chr2:24918669	A	G	rs6752378	chr2:25150116	chr2:24927247	C	A	1	0.99204	1	Arm fat percentage right	NCIT_C139218	Neale B	UKBB	European	2017	-0.0279	0.001847	1.545e-51	-	331249	0	331249	1	IVNT	Neale-B_UKBB_EUR_2017
rs11676272	rs11676272	chr2:25141538	chr2:24918669	A	G	rs6752378	chr2:25150116	chr2:24927247	C	A	1	0.99204	1	Body fat percentage	EFO_0007800	Neale B	UKBB	European	2017	-0.02412	0.001862	2.29e-38	-	331117	0	331117	1	IVNT	Neale-B_UKBB_EUR_2017
rs11676272	rs11676272	chr2:25141538	chr2:24918669	A	G	rs6752378	chr2:25150116	chr2:24927247	C	A	1	0.99204	1	Body mass index	EFO_0004340	Neale B	UKBB	European	2017	-0.03498	0.002403	5.393e-48	-	336107	0	336107	1	IVNT	Neale-B_UKBB_EUR_2017
rs11676272	rs11676272	chr2:25141538	chr2:24918669	A	G	rs6752378	chr2:25150116	chr2:24927247	C	A	1	0.99204	1	Comparative body size at age 10	NCIT_C106497;NCIT_C19666	Neale B	UKBB	European	2017	-0.03535	0.001662	2.391e-100	-	331693	0	331693	1	IVNT	Neale-B_UKBB_EUR_2017
rs11676272	rs11676272	chr2:25141538	chr2:24918669	A	G	rs6752378	chr2:25150116	chr2:24927247	C	A	1	0.99204	1	Comparative height size at age 10	NCIT_C106497;NCIT_C19666	Neale B	UKBB	European	2017	0.01325	0.001658	1.353e-15	+	332021	0	332021	1	IVNT	Neale-B_UKBB_EUR_2017
rs11676272	rs11676272	chr2:25141538	chr2:24918669	A	G	rs6752378	chr2:25150116	chr2:24927247	C	A	1	0.99204	1	Forced expiratory volume in 1-second	EFO_0004314	Neale B	UKBB	European	2017	0.01406	0.002081	1.422e-11	+	307638	0	307638	1	IVNT	Neale-B_UKBB_EUR_2017
rs11676272	rs11676272	chr2:25141538	chr2:24918669	A	G	rs6752378	chr2:25150116	chr2:24927247	C	A	1	0.99204	1	Forced expiratory volume in 1-second, best measure	NCIT_C112285;NCIT_C38084	Neale B	UKBB	European	2017	0.01274	0.002286	2.474e-08	+	255492	0	255492	1	IVNT	Neale-B_UKBB_EUR_2017
rs11676272	rs11676272	chr2:25141538	chr2:24918669	A	G	rs6752378	chr2:25150116	chr2:24927247	C	A	1	0.99204	1	Forced vital capacity	EFO_0004312	Neale B	UKBB	European	2017	0.01817	0.001973	3.303e-20	+	307638	0	307638	1	IVNT	Neale-B_UKBB_EUR_2017
rs11676272	rs11676272	chr2:25141538	chr2:24918669	A	G	rs6752378	chr2:25150116	chr2:24927247	C	A	1	0.99204	1	Forced vital capacity, best measure	EFO_0004312	Neale B	UKBB	European	2017	0.01741	0.002164	8.815e-16	+	255492	0	255492	1	IVNT	Neale-B_UKBB_EUR_2017
rs11676272	rs11676272	chr2:25141538	chr2:24918669	A	G	rs6752378	chr2:25150116	chr2:24927247	C	A	1	0.99204	1	Hand grip strength left	EFO_0006941	Neale B	UKBB	European	2017	0.01129	0.001752	1.166e-10	+	335821	0	335821	1	IVNT	Neale-B_UKBB_EUR_2017
rs11676272	rs11676272	chr2:25141538	chr2:24918669	A	G	rs6752378	chr2:25150116	chr2:24927247	C	A	1	0.99204	1	Hand grip strength right	EFO_0006941	Neale B	UKBB	European	2017	0.01036	0.001755	3.532e-09	+	335842	0	335842	1	IVNT	Neale-B_UKBB_EUR_2017
rs11676272	rs11676272	chr2:25141538	chr2:24918669	A	G	rs6752378	chr2:25150116	chr2:24927247	C	A	1	0.99204	1	Height	EFO_0004339	Neale B	UKBB	European	2017	0.02616	0.001726	6.922e-52	+	336474	0	336474	1	IVNT	Neale-B_UKBB_EUR_2017
rs11676272	rs11676272	chr2:25141538	chr2:24918669	A	G	rs6752378	chr2:25150116	chr2:24927247	C	A	1	0.99204	1	Hip circumference	EFO_0005093	Neale B	UKBB	European	2017	-0.02365	0.002405	8.263e-23	-	336601	0	336601	1	IVNT	Neale-B_UKBB_EUR_2017
rs11676272	rs11676272	chr2:25141538	chr2:24918669	A	G	rs6752378	chr2:25150116	chr2:24927247	C	A	1	0.99204	1	Impedance of leg left	-	Neale B	UKBB	European	2017	0.01526	0.002215	5.64e-12	+	331296	0	331296	1	IVNT	Neale-B_UKBB_EUR_2017
rs11676272	rs11676272	chr2:25141538	chr2:24918669	A	G	rs6752378	chr2:25150116	chr2:24927247	C	A	1	0.99204	1	Impedance of leg right	-	Neale B	UKBB	European	2017	0.01518	0.002198	5.023e-12	+	331301	0	331301	1	IVNT	Neale-B_UKBB_EUR_2017
rs11676272	rs11676272	chr2:25141538	chr2:24918669	A	G	rs6752378	chr2:25150116	chr2:24927247	C	A	1	0.99204	1	Impedance of whole body	NCIT_C137923	Neale B	UKBB	European	2017	0.01053	0.001852	1.294e-08	+	331284	0	331284	1	IVNT	Neale-B_UKBB_EUR_2017
rs11676272	rs11676272	chr2:25141538	chr2:24918669	A	G	rs6752378	chr2:25150116	chr2:24927247	C	A	1	0.99204	1	Leg fat mass left	-	Neale B	UKBB	European	2017	-0.02247	0.00192	1.262e-31	-	331275	0	331275	1	IVNT	Neale-B_UKBB_EUR_2017
rs11676272	rs11676272	chr2:25141538	chr2:24918669	A	G	rs6752378	chr2:25150116	chr2:24927247	C	A	1	0.99204	1	Leg fat mass right	-	Neale B	UKBB	European	2017	-0.02285	0.001942	5.929e-32	-	331293	0	331293	1	IVNT	Neale-B_UKBB_EUR_2017
rs11676272	rs11676272	chr2:25141538	chr2:24918669	A	G	rs6752378	chr2:25150116	chr2:24927247	C	A	1	0.99204	1	Leg fat percentage left	NCIT_C139218	Neale B	UKBB	European	2017	-0.01981	0.001519	6.906e-39	-	331278	0	331278	1	IVNT	Neale-B_UKBB_EUR_2017
rs11676272	rs11676272	chr2:25141538	chr2:24918669	A	G	rs6752378	chr2:25150116	chr2:24927247	C	A	1	0.99204	1	Leg fat percentage right	NCIT_C139218	Neale B	UKBB	European	2017	-0.02012	0.001538	4.436e-39	-	331296	0	331296	1	IVNT	Neale-B_UKBB_EUR_2017
rs11676272	rs11676272	chr2:25141538	chr2:24918669	A	G	rs6752378	chr2:25150116	chr2:24927247	C	A	1	0.99204	1	Sitting height	EFO_0007118	Neale B	UKBB	European	2017	0.02589	0.001877	3.044e-43	+	336172	0	336172	1	IVNT	Neale-B_UKBB_EUR_2017
rs11676272	rs11676272	chr2:25141538	chr2:24918669	A	G	rs6752378	chr2:25150116	chr2:24927247	C	A	1	0.99204	1	Trunk fat mass	EFO_0005409	Neale B	UKBB	European	2017	-0.02414	0.002446	5.569e-23	-	331093	0	331093	1	IVNT	Neale-B_UKBB_EUR_2017
rs11676272	rs11676272	chr2:25141538	chr2:24918669	A	G	rs6752378	chr2:25150116	chr2:24927247	C	A	1	0.99204	1	Trunk fat percentage	NCIT_C139218	Neale B	UKBB	European	2017	-0.02534	0.002233	7.504e-30	-	331113	0	331113	1	IVNT	Neale-B_UKBB_EUR_2017
rs11676272	rs11676272	chr2:25141538	chr2:24918669	A	G	rs6752378	chr2:25150116	chr2:24927247	C	A	1	0.99204	1	Waist circumference	EFO_0004342	Neale B	UKBB	European	2017	-0.02042	0.002151	2.333e-21	-	336639	0	336639	1	IVNT	Neale-B_UKBB_EUR_2017
rs11676272	rs11676272	chr2:25141538	chr2:24918669	A	G	rs6752378	chr2:25150116	chr2:24927247	C	A	1	0.99204	1	Weight	EFO_0004338	Neale B	UKBB	European	2017	-0.01461	0.002123	5.929e-12	-	336227	0	336227	1	IVNT	Neale-B_UKBB_EUR_2017
rs11676272	rs11676272	chr2:25141538	chr2:24918669	A	G	rs6752378	chr2:25150116	chr2:24927247	C	A	1	0.99204	1	Whole body fat mass	-	Neale B	UKBB	European	2017	-0.02595	0.00237	6.692e-28	-	330762	0	330762	1	IVNT	Neale-B_UKBB_EUR_2017
rs11676272	rs11676272	chr2:25141538	chr2:24918669	A	G	rs10182181	chr2:25150296	chr2:24927427	A	G	1	0.99204	1	Body mass index	EFO_0004340	Akiyama M	28892062	East Asian	2017	-0.02398	0.003614	3.213e-11	-	173430	0	173430	3	IVNT	Akiyama-M_BMI_EAS_2017
rs11676272	rs11676272	chr2:25141538	chr2:24918669	A	G	rs10182181	chr2:25150296	chr2:24927427	A	G	1	0.99204	1	Childhood BMI	EFO_0004340	EGGC	26604143	European	2016	-0.0735	0.0078	2.359e-21	-	35640	0	35640	20	SDS	EGGC_Childhood-BMI_EUR_2016
rs11676272	rs11676272	chr2:25141538	chr2:24918669	A	G	rs10182181	chr2:25150296	chr2:24927427	A	G	1	0.99204	1	Childhood obesity	EFO_0001073	EGGC	22484627	European	2012	-0.1682	0.0262	1.457e-10	-	13848	5530	8318	14	log OR	EGGC_Childhood-Obesity_EUR_2012
rs11676272	rs11676272	chr2:25141538	chr2:24918669	A	G	rs10182181	chr2:25150296	chr2:24927427	A	G	1	0.99204	1	Body mass index in physically active females	EFO_0004340	GIANT	28448500	Mixed	2017	-0.0333	0.0051	8.56e-11	-	85468	0	85468	53	IVNT	GIANT_BMI-Active-F_Mixed_2017
rs11676272	rs11676272	chr2:25141538	chr2:24918669	A	G	rs10182181	chr2:25150296	chr2:24927427	A	G	1	0.99204	1	Body mass index in physically active indivdiuals	EFO_0004340	GIANT	28448500	European	2017	-0.0316	0.0042	6.67e-14	-	131708	0	131708	57	IVNT	GIANT_BMI-Active_EUR_2017
rs11676272	rs11676272	chr2:25141538	chr2:24918669	A	G	rs10182181	chr2:25150296	chr2:24927427	A	G	1	0.99204	1	Body mass index in physically active indivdiuals	EFO_0004340	GIANT	28448500	Mixed	2017	-0.0303	0.0041	9.02e-14	-	143667	0	143667	60	IVNT	GIANT_BMI-Active_Mixed_2017
rs11676272	rs11676272	chr2:25141538	chr2:24918669	A	G	rs10182181	chr2:25150296	chr2:24927427	A	G	1	0.99204	1	Body mass index in females greater than 50 years of age	EFO_0004340	GIANT	26426971	European	2015	-0.032	0.0047	5.8e-12	-	103927	0	103927	114	IVNT	GIANT_BMI-F-GT-50_EUR_2015
rs11676272	rs11676272	chr2:25141538	chr2:24918669	A	G	rs10182181	chr2:25150296	chr2:24927427	A	G	1	0.99204	1	Body mass index in females less than or equal to 50 years of age	EFO_0004340	GIANT	26426971	European	2015	-0.051	0.0059	6.6e-18	-	63911	0	63911	114	IVNT	GIANT_BMI-F-LE-50_EUR_2015
rs11676272	rs11676272	chr2:25141538	chr2:24918669	A	G	rs10182181	chr2:25150296	chr2:24927427	A	G	1	0.99204	1	Body mass index in females	EFO_0004340	GIANT	23754948	European	2013	-0.034	0.0062	3.32e-08	-	67904	0	67904	46	IVNT	GIANT_BMI-F_EUR_2013
rs11676272	rs11676272	chr2:25141538	chr2:24918669	A	G	rs10182181	chr2:25150296	chr2:24927427	A	G	1	0.99204	1	Body mass index in females	EFO_0004340	GIANT	25673413	Mixed	2015	-0.0366	0.0039	3.909e-21	-	171763	0	171763	107	IVNT	GIANT_BMI-F_Mixed_2015
rs11676272	rs11676272	chr2:25141538	chr2:24918669	A	G	rs10182181	chr2:25150296	chr2:24927427	A	G	1	0.99204	1	Body mass index in males	EFO_0004340	GIANT	25673413	Mixed	2015	-0.0234	0.004	6.031e-09	-	152701	0	152701	106	IVNT	GIANT_BMI-M_Mixed_2015
rs11676272	rs11676272	chr2:25141538	chr2:24918669	A	G	rs10182181	chr2:25150296	chr2:24927427	A	G	1	0.99204	1	Body mass index in female non-smokers	EFO_0004340	GIANT	28443625	Mixed	2017	-0.036	0.0054	2.052e-11	-	88210	0	88210	73	IVNT	GIANT_BMI-Non-smokers-F_Mixed_2017
rs11676272	rs11676272	chr2:25141538	chr2:24918669	A	G	rs10182181	chr2:25150296	chr2:24927427	A	G	1	0.99204	1	Body mass index in non-smokers	EFO_0004340	GIANT	28443625	European	2017	-0.0341	0.0043	1.224e-15	-	137850	0	137850	73	IVNT	GIANT_BMI-Non-smokers_EUR_2017
rs11676272	rs11676272	chr2:25141538	chr2:24918669	A	G	rs10182181	chr2:25150296	chr2:24927427	A	G	1	0.99204	1	Body mass index in non-smokers	EFO_0004340	GIANT	28443625	Mixed	2017	-0.0325	0.004	3.433e-16	-	163665	0	163665	79	IVNT	GIANT_BMI-Non-smokers_Mixed_2017
rs11676272	rs11676272	chr2:25141538	chr2:24918669	A	G	rs10182181	chr2:25150296	chr2:24927427	A	G	1	0.99204	1	Body mass index ajusted for physical activity in females	EFO_0004340	GIANT	28448500	Mixed	2017	-0.033	0.0047	1.3e-12	-	110486	0	110486	53	IVNT	GIANT_BMI-adjusted-PA-F_Mixed_2017
rs11676272	rs11676272	chr2:25141538	chr2:24918669	A	G	rs10182181	chr2:25150296	chr2:24927427	A	G	1	0.99204	1	Body mass index adjusted for physical activity	EFO_0004340	GIANT	28448500	European	2017	-0.0311	0.0038	6.29e-16	-	170043	0	170043	57	IVNT	GIANT_BMI-adjusted-PA_EUR_2017
rs11676272	rs11676272	chr2:25141538	chr2:24918669	A	G	rs10182181	chr2:25150296	chr2:24927427	A	G	1	0.99204	1	Body mass index adjusted for physical activity	EFO_0004340	GIANT	28448500	Mixed	2017	-0.0288	0.0037	3.94e-15	-	190031	0	190031	60	IVNT	GIANT_BMI-adjusted-PA_Mixed_2017
rs11676272	rs11676272	chr2:25141538	chr2:24918669	A	G	rs10182181	chr2:25150296	chr2:24927427	A	G	1	0.99204	1	Body mass index adjusted for smoking in females	EFO_0004340	GIANT	28443625	Mixed	2017	-0.0329	0.0047	2.257e-12	-	110727	0	110727	73	IVNT	GIANT_BMI-adjusted-Smoking-F_Mixed_2017
rs11676272	rs11676272	chr2:25141538	chr2:24918669	A	G	rs10182181	chr2:25150296	chr2:24927427	A	G	1	0.99204	1	Body mass index adjusted for smoking in males	EFO_0004340	GIANT	28443625	Mixed	2017	-0.026	0.0048	4.893e-08	-	99495	0	99495	72	IVNT	GIANT_BMI-adjusted-Smoking-M_Mixed_2017
rs11676272	rs11676272	chr2:25141538	chr2:24918669	A	G	rs10182181	chr2:25150296	chr2:24927427	A	G	1	0.99204	1	Body mass index adjusted for smoking	EFO_0004340	GIANT	28443625	European	2017	-0.0315	0.0036	4.874e-18	-	179887	0	179887	73	IVNT	GIANT_BMI-adjusted-Smoking_EUR_2017
rs11676272	rs11676272	chr2:25141538	chr2:24918669	A	G	rs10182181	chr2:25150296	chr2:24927427	A	G	1	0.99204	1	Body mass index adjusted for smoking	EFO_0004340	GIANT	28443625	Mixed	2017	-0.0301	0.0034	6.913e-19	-	210222	0	210222	79	IVNT	GIANT_BMI-adjusted-Smoking_Mixed_2017
rs11676272	rs11676272	chr2:25141538	chr2:24918669	A	G	rs10182181	chr2:25150296	chr2:24927427	A	G	1	0.99204	1	Body mass index	EFO_0004340	GIANT	23754948	European	2013	-0.02432	0.004453	4.74e-08	-	126451	0	126451	46	IVNT	GIANT_BMI_EUR_2013
rs11676272	rs11676272	chr2:25141538	chr2:24918669	A	G	rs10182181	chr2:25150296	chr2:24927427	A	G	1	0.99204	1	Body mass index	EFO_0004340	GIANT	25673413	European	2015	-0.0307	0.0031	8.777e-24	-	321759	0	321759	114	IVNT	GIANT_BMI_EUR_2015
rs11676272	rs11676272	chr2:25141538	chr2:24918669	A	G	rs10182181	chr2:25150296	chr2:24927427	A	G	1	0.99204	1	Body mass index	EFO_0004340	GIANT	25673413	Mixed	2015	-0.0309	0.0029	8.071e-26	-	338829	0	338829	125	IVNT	GIANT_BMI_Mixed_2015
rs11676272	rs11676272	chr2:25141538	chr2:24918669	A	G	rs10182181	chr2:25150296	chr2:24927427	A	G	1	0.99204	1	Height in females	EFO_0004339	GIANT	23754948	European	2013	0.039	0.0057	1.34e-11	+	73044	0	73044	46	Z-score	GIANT_Height-F_EUR_2013
rs11676272	rs11676272	chr2:25141538	chr2:24918669	A	G	rs10182181	chr2:25150296	chr2:24927427	A	G	1	0.99204	1	Height	EFO_0004339	GIANT	20881960	European	2010	NA	NA	9.182e-12	NA	133651	0	133651	46	Z-score	GIANT_Height_EUR_2010
rs11676272	rs11676272	chr2:25141538	chr2:24918669	A	G	rs10182181	chr2:25150296	chr2:24927427	A	G	1	0.99204	1	Height	EFO_0004339	GIANT	23754948	European	2013	0.03061	0.004165	1.987e-13	+	133490	0	133490	46	Z-score	GIANT_Height_EUR_2013
rs11676272	rs11676272	chr2:25141538	chr2:24918669	A	G	rs10182181	chr2:25150296	chr2:24927427	A	G	1	0.99204	1	Height	EFO_0004339	GIANT	25282103	European	2014	0.034	0.0029	1.6e-31	+	252828	0	252828	79	Z-score	GIANT_Height_EUR_2014
rs11676272	rs11676272	chr2:25141538	chr2:24918669	A	G	rs10182181	chr2:25150296	chr2:24927427	A	G	1	0.99204	1	Hip circumference in females	EFO_0005093	GIANT	25673412	Mixed	2015	-0.029	0.0046	1.1e-10	-	124935	0	124935	101	IVNT	GIANT_Hip-F_Mixed_2015
rs11676272	rs11676272	chr2:25141538	chr2:24918669	A	G	rs10182181	chr2:25150296	chr2:24927427	A	G	1	0.99204	1	Hip circumference	EFO_0005093	GIANT	25673412	European	2015	-0.023	0.0035	6.4e-11	-	212722	0	212722	101	IVNT	GIANT_Hip_EUR_2015
rs11676272	rs11676272	chr2:25141538	chr2:24918669	A	G	rs10182181	chr2:25150296	chr2:24927427	A	G	1	0.99204	1	Hip circumference	EFO_0005093	GIANT	25673412	Mixed	2015	-0.023	0.0035	2.7e-11	-	227112	0	227112	101	IVNT	GIANT_Hip_Mixed_2015
rs11676272	rs11676272	chr2:25141538	chr2:24918669	A	G	rs10182181	chr2:25150296	chr2:24927427	A	G	1	0.99204	1	Obesity class 1	EFO_0001073	GIANT	23563607	European	2013	-0.073	0.012	3.3e-09	-	98635	32834	65801	51	log OR	GIANT_Obesity-C1_EUR_2013
rs11676272	rs11676272	chr2:25141538	chr2:24918669	A	G	rs10182181	chr2:25150296	chr2:24927427	A	G	1	0.99204	1	Overweight	EFO_0005935	GIANT	23563607	European	2013	-0.057	0.009	2.1e-10	-	158752	92951	65801	51	log OR	GIANT_Overweight_EUR_2013
rs11676272	rs11676272	chr2:25141538	chr2:24918669	A	G	rs10182181	chr2:25150296	chr2:24927427	A	G	1	0.99204	1	Waist circumference	EFO_0004342	GIANT	25673412	Mixed	2015	-0.019	0.0033	1.1e-08	-	244109	0	244109	101	IVNT	GIANT_WC_Mixed_2015
rs11676272	rs11676272	chr2:25141538	chr2:24918669	A	G	rs10182181	chr2:25150296	chr2:24927427	A	G	1	0.99204	1	Body mass index 25 kgm2	EFO_0004340	GIANT	23563607	European	2013	NA	NA	3.04e-14	NA	16068	-	-	-	-	GRASP
rs11676272	rs11676272	chr2:25141538	chr2:24918669	A	G	rs10182181	chr2:25150296	chr2:24927427	A	G	1	0.99204	1	Height	EFO_0004339	GIANT	20881960	European	2010	NA	NA	9.182e-12	NA	133653	-	-	-	-	GRASP
rs11676272	rs11676272	chr2:25141538	chr2:24918669	A	G	rs10182181	chr2:25150296	chr2:24927427	A	G	1	0.99204	1	Obesity class	HP_0025499;HP_0025500	GIANT	23563607	European	2013	NA	NA	1.11e-17	NA	16068	-	-	-	-	GRASP
rs11676272	rs11676272	chr2:25141538	chr2:24918669	A	G	rs10182181	chr2:25150296	chr2:24927427	A	G	1	0.99204	1	Obesity with early age of onset age 2	HP_0003674	EGGC	22484627	European	2012	NA	NA	1.457e-10	NA	13848	-	-	-	-	GRASP
rs11676272	rs11676272	chr2:25141538	chr2:24918669	A	G	rs10182181	chr2:25150296	chr2:24927427	A	G	1	0.99204	1	BMI adjusted for smoking behaviour	EFO_0004318;EFO_0004340	GIANT	28443625	European	2017	0.026	0.004769	5e-08	+	-	-	-	-	kg/m	NHGRI-EBI_GWAS_Catalog
rs11676272	rs11676272	chr2:25141538	chr2:24918669	A	G	rs10182181	chr2:25150296	chr2:24927427	A	G	1	0.99204	1	BMI adjusted for smoking behaviour	EFO_0004318;EFO_0004340	GIANT	28443625	European	2017	0.0301	0.003392	7e-19	+	-	-	-	-	kg/m	NHGRI-EBI_GWAS_Catalog
rs11676272	rs11676272	chr2:25141538	chr2:24918669	A	G	rs10182181	chr2:25150296	chr2:24927427	A	G	1	0.99204	1	BMI adjusted for smoking behaviour	EFO_0004318;EFO_0004340	GIANT	28443625	European	2017	0.0329	0.004677	2e-12	+	-	-	-	-	kg/m	NHGRI-EBI_GWAS_Catalog
rs11676272	rs11676272	chr2:25141538	chr2:24918669	A	G	rs10182181	chr2:25150296	chr2:24927427	A	G	1	0.99204	1	BMI in non smokers	EFO_0004340	GIANT	28443625	European	2017	0.0325	0.003976	3e-16	+	-	-	-	-	kg/m	NHGRI-EBI_GWAS_Catalog
rs11676272	rs11676272	chr2:25141538	chr2:24918669	A	G	rs10182181	chr2:25150296	chr2:24927427	A	G	1	0.99204	1	BMI in non smokers	EFO_0004340	GIANT	28443625	European	2017	0.036	0.005368	2e-11	+	-	-	-	-	kg/m	NHGRI-EBI_GWAS_Catalog
rs11676272	rs11676272	chr2:25141538	chr2:24918669	A	G	rs10182181	chr2:25150296	chr2:24927427	A	G	1	0.99204	1	Body mass index	EFO_0004340	GIANT	25673413	Mixed	2015	-0.031	0.003084	9e-24	-	-	-	-	-	kg/m2 increase	NHGRI-EBI_GWAS_Catalog
rs11676272	rs11676272	chr2:25141538	chr2:24918669	A	G	rs10182181	chr2:25150296	chr2:24927427	A	G	1	0.99204	1	Body mass index	EFO_0004340	GIANT	25673413	Mixed	2015	-0.023	0.003954	6e-09	-	-	-	-	-	kg/m2 increase	NHGRI-EBI_GWAS_Catalog
rs11676272	rs11676272	chr2:25141538	chr2:24918669	A	G	rs10182181	chr2:25150296	chr2:24927427	A	G	1	0.99204	1	Body mass index	EFO_0004340	GIANT	25673413	Mixed	2015	-0.031	0.00295	8e-26	-	-	-	-	-	kg/m2 increase	NHGRI-EBI_GWAS_Catalog
rs11676272	rs11676272	chr2:25141538	chr2:24918669	A	G	rs10182181	chr2:25150296	chr2:24927427	A	G	1	0.99204	1	Body mass index	EFO_0004340	GIANT	25673413	Mixed	2015	-0.037	0.003923	4e-21	-	-	-	-	-	kg/m2 increase	NHGRI-EBI_GWAS_Catalog
rs11676272	rs11676272	chr2:25141538	chr2:24918669	A	G	rs10182181	chr2:25150296	chr2:24927427	A	G	1	0.99204	1	Body mass index	EFO_0004340	Akiyama M	28892062	East Asian	2017	-0.028	0.002368	3e-32	-	-	-	-	-	kg/m	NHGRI-EBI_GWAS_Catalog
rs11676272	rs11676272	chr2:25141538	chr2:24918669	A	G	rs10182181	chr2:25150296	chr2:24927427	A	G	1	0.99204	1	Body mass index joint analysis main effects and smoking interaction	EFO_0004318;EFO_0004340	GIANT	28443625	European	2017	NA	NA	1e-18	NA	-	-	-	-	-	NHGRI-EBI_GWAS_Catalog
rs11676272	rs11676272	chr2:25141538	chr2:24918669	A	G	rs10182181	chr2:25150296	chr2:24927427	A	G	1	0.99204	1	Body mass index joint analysis main effects and smoking interaction	EFO_0004318;EFO_0004340	GIANT	28443625	European	2017	NA	NA	4e-12	NA	-	-	-	-	-	NHGRI-EBI_GWAS_Catalog
rs11676272	rs11676272	chr2:25141538	chr2:24918669	A	G	rs10182181	chr2:25150296	chr2:24927427	A	G	1	0.99204	1	Childhood body mass index	EFO_0004340	EGGC	26604143	European	2016	NA	NA	2e-21	NA	-	-	-	-	-	NHGRI-EBI_GWAS_Catalog
rs11676272	rs11676272	chr2:25141538	chr2:24918669	A	G	rs10182181	chr2:25150296	chr2:24927427	A	G	1	0.99204	1	Obesity	EFO_0001073	GIANT	23563607	European	2013	NA	NA	3e-14	NA	-	-	-	-	-	NHGRI-EBI_GWAS_Catalog
rs11676272	rs11676272	chr2:25141538	chr2:24918669	A	G	rs10182181	chr2:25150296	chr2:24927427	A	G	1	0.99204	1	Obesity	EFO_0001073	GIANT	23563607	European	2013	NA	NA	1e-17	NA	-	-	-	-	-	NHGRI-EBI_GWAS_Catalog
rs11676272	rs11676272	chr2:25141538	chr2:24918669	A	G	rs10182181	chr2:25150296	chr2:24927427	A	G	1	0.99204	1	Arm fat mass left	-	Neale B	UKBB	European	2017	-0.02967	0.002381	1.186e-35	-	331164	0	331164	1	IVNT	Neale-B_UKBB_EUR_2017
rs11676272	rs11676272	chr2:25141538	chr2:24918669	A	G	rs10182181	chr2:25150296	chr2:24927427	A	G	1	0.99204	1	Arm fat mass right	-	Neale B	UKBB	European	2017	-0.02964	0.00238	1.377e-35	-	331226	0	331226	1	IVNT	Neale-B_UKBB_EUR_2017
rs11676272	rs11676272	chr2:25141538	chr2:24918669	A	G	rs10182181	chr2:25150296	chr2:24927427	A	G	1	0.99204	1	Arm fat percentage left	NCIT_C139218	Neale B	UKBB	European	2017	-0.02825	0.001838	2.754e-53	-	331198	0	331198	1	IVNT	Neale-B_UKBB_EUR_2017
rs11676272	rs11676272	chr2:25141538	chr2:24918669	A	G	rs10182181	chr2:25150296	chr2:24927427	A	G	1	0.99204	1	Arm fat percentage right	NCIT_C139218	Neale B	UKBB	European	2017	-0.02786	0.001847	2.209e-51	-	331249	0	331249	1	IVNT	Neale-B_UKBB_EUR_2017
rs11676272	rs11676272	chr2:25141538	chr2:24918669	A	G	rs10182181	chr2:25150296	chr2:24927427	A	G	1	0.99204	1	Body fat percentage	EFO_0007800	Neale B	UKBB	European	2017	-0.02409	0.001862	2.869e-38	-	331117	0	331117	1	IVNT	Neale-B_UKBB_EUR_2017
rs11676272	rs11676272	chr2:25141538	chr2:24918669	A	G	rs10182181	chr2:25150296	chr2:24927427	A	G	1	0.99204	1	Body mass index	EFO_0004340	Neale B	UKBB	European	2017	-0.0349	0.002402	8.26e-48	-	336107	0	336107	1	IVNT	Neale-B_UKBB_EUR_2017
rs11676272	rs11676272	chr2:25141538	chr2:24918669	A	G	rs10182181	chr2:25150296	chr2:24927427	A	G	1	0.99204	1	Comparative body size at age 10	NCIT_C106497;NCIT_C19666	Neale B	UKBB	European	2017	-0.03536	0.001662	2.092e-100	-	331693	0	331693	1	IVNT	Neale-B_UKBB_EUR_2017
rs11676272	rs11676272	chr2:25141538	chr2:24918669	A	G	rs10182181	chr2:25150296	chr2:24927427	A	G	1	0.99204	1	Comparative height size at age 10	NCIT_C106497;NCIT_C19666	Neale B	UKBB	European	2017	0.01332	0.001658	9.737e-16	+	332021	0	332021	1	IVNT	Neale-B_UKBB_EUR_2017
rs11676272	rs11676272	chr2:25141538	chr2:24918669	A	G	rs10182181	chr2:25150296	chr2:24927427	A	G	1	0.99204	1	Forced expiratory volume in 1-second	EFO_0004314	Neale B	UKBB	European	2017	0.01408	0.002081	1.362e-11	+	307638	0	307638	1	IVNT	Neale-B_UKBB_EUR_2017
rs11676272	rs11676272	chr2:25141538	chr2:24918669	A	G	rs10182181	chr2:25150296	chr2:24927427	A	G	1	0.99204	1	Forced expiratory volume in 1-second, best measure	NCIT_C112285;NCIT_C38084	Neale B	UKBB	European	2017	0.01278	0.002286	2.25e-08	+	255492	0	255492	1	IVNT	Neale-B_UKBB_EUR_2017
rs11676272	rs11676272	chr2:25141538	chr2:24918669	A	G	rs10182181	chr2:25150296	chr2:24927427	A	G	1	0.99204	1	Forced vital capacity	EFO_0004312	Neale B	UKBB	European	2017	0.01818	0.001973	3.162e-20	+	307638	0	307638	1	IVNT	Neale-B_UKBB_EUR_2017
rs11676272	rs11676272	chr2:25141538	chr2:24918669	A	G	rs10182181	chr2:25150296	chr2:24927427	A	G	1	0.99204	1	Forced vital capacity, best measure	EFO_0004312	Neale B	UKBB	European	2017	0.01746	0.002164	7.321e-16	+	255492	0	255492	1	IVNT	Neale-B_UKBB_EUR_2017
rs11676272	rs11676272	chr2:25141538	chr2:24918669	A	G	rs10182181	chr2:25150296	chr2:24927427	A	G	1	0.99204	1	Hand grip strength left	EFO_0006941	Neale B	UKBB	European	2017	0.01133	0.001752	9.792e-11	+	335821	0	335821	1	IVNT	Neale-B_UKBB_EUR_2017
rs11676272	rs11676272	chr2:25141538	chr2:24918669	A	G	rs10182181	chr2:25150296	chr2:24927427	A	G	1	0.99204	1	Hand grip strength right	EFO_0006941	Neale B	UKBB	European	2017	0.01038	0.001755	3.338e-09	+	335842	0	335842	1	IVNT	Neale-B_UKBB_EUR_2017
rs11676272	rs11676272	chr2:25141538	chr2:24918669	A	G	rs10182181	chr2:25150296	chr2:24927427	A	G	1	0.99204	1	Height	EFO_0004339	Neale B	UKBB	European	2017	0.02618	0.001726	5.61e-52	+	336474	0	336474	1	IVNT	Neale-B_UKBB_EUR_2017
rs11676272	rs11676272	chr2:25141538	chr2:24918669	A	G	rs10182181	chr2:25150296	chr2:24927427	A	G	1	0.99204	1	Hip circumference	EFO_0005093	Neale B	UKBB	European	2017	-0.02358	0.002405	1.104e-22	-	336601	0	336601	1	IVNT	Neale-B_UKBB_EUR_2017
rs11676272	rs11676272	chr2:25141538	chr2:24918669	A	G	rs10182181	chr2:25150296	chr2:24927427	A	G	1	0.99204	1	Impedance of leg left	-	Neale B	UKBB	European	2017	0.01523	0.002215	6.198e-12	+	331296	0	331296	1	IVNT	Neale-B_UKBB_EUR_2017
rs11676272	rs11676272	chr2:25141538	chr2:24918669	A	G	rs10182181	chr2:25150296	chr2:24927427	A	G	1	0.99204	1	Impedance of leg right	-	Neale B	UKBB	European	2017	0.01516	0.002198	5.281e-12	+	331301	0	331301	1	IVNT	Neale-B_UKBB_EUR_2017
rs11676272	rs11676272	chr2:25141538	chr2:24918669	A	G	rs10182181	chr2:25150296	chr2:24927427	A	G	1	0.99204	1	Impedance of whole body	NCIT_C137923	Neale B	UKBB	European	2017	0.01049	0.001852	1.492e-08	+	331284	0	331284	1	IVNT	Neale-B_UKBB_EUR_2017
rs11676272	rs11676272	chr2:25141538	chr2:24918669	A	G	rs10182181	chr2:25150296	chr2:24927427	A	G	1	0.99204	1	Leg fat mass left	-	Neale B	UKBB	European	2017	-0.0224	0.00192	1.89e-31	-	331275	0	331275	1	IVNT	Neale-B_UKBB_EUR_2017
rs11676272	rs11676272	chr2:25141538	chr2:24918669	A	G	rs10182181	chr2:25150296	chr2:24927427	A	G	1	0.99204	1	Leg fat mass right	-	Neale B	UKBB	European	2017	-0.02277	0.001942	9.354e-32	-	331293	0	331293	1	IVNT	Neale-B_UKBB_EUR_2017
rs11676272	rs11676272	chr2:25141538	chr2:24918669	A	G	rs10182181	chr2:25150296	chr2:24927427	A	G	1	0.99204	1	Leg fat percentage left	NCIT_C139218	Neale B	UKBB	European	2017	-0.01977	0.001519	1.012e-38	-	331278	0	331278	1	IVNT	Neale-B_UKBB_EUR_2017
rs11676272	rs11676272	chr2:25141538	chr2:24918669	A	G	rs10182181	chr2:25150296	chr2:24927427	A	G	1	0.99204	1	Leg fat percentage right	NCIT_C139218	Neale B	UKBB	European	2017	-0.02006	0.001538	7.043e-39	-	331296	0	331296	1	IVNT	Neale-B_UKBB_EUR_2017
rs11676272	rs11676272	chr2:25141538	chr2:24918669	A	G	rs10182181	chr2:25150296	chr2:24927427	A	G	1	0.99204	1	Sitting height	EFO_0007118	Neale B	UKBB	European	2017	0.02593	0.001877	2.209e-43	+	336172	0	336172	1	IVNT	Neale-B_UKBB_EUR_2017
rs11676272	rs11676272	chr2:25141538	chr2:24918669	A	G	rs10182181	chr2:25150296	chr2:24927427	A	G	1	0.99204	1	Trunk fat mass	EFO_0005409	Neale B	UKBB	European	2017	-0.02409	0.002446	6.958e-23	-	331093	0	331093	1	IVNT	Neale-B_UKBB_EUR_2017
rs11676272	rs11676272	chr2:25141538	chr2:24918669	A	G	rs10182181	chr2:25150296	chr2:24927427	A	G	1	0.99204	1	Trunk fat percentage	NCIT_C139218	Neale B	UKBB	European	2017	-0.02531	0.002233	8.645e-30	-	331113	0	331113	1	IVNT	Neale-B_UKBB_EUR_2017
rs11676272	rs11676272	chr2:25141538	chr2:24918669	A	G	rs10182181	chr2:25150296	chr2:24927427	A	G	1	0.99204	1	Waist circumference	EFO_0004342	Neale B	UKBB	European	2017	-0.02038	0.002151	2.709e-21	-	336639	0	336639	1	IVNT	Neale-B_UKBB_EUR_2017
rs11676272	rs11676272	chr2:25141538	chr2:24918669	A	G	rs10182181	chr2:25150296	chr2:24927427	A	G	1	0.99204	1	Weight	EFO_0004338	Neale B	UKBB	European	2017	-0.01453	0.002123	7.641e-12	-	336227	0	336227	1	IVNT	Neale-B_UKBB_EUR_2017
rs11676272	rs11676272	chr2:25141538	chr2:24918669	A	G	rs10182181	chr2:25150296	chr2:24927427	A	G	1	0.99204	1	Whole body fat mass	-	Neale B	UKBB	European	2017	-0.02589	0.00237	8.797e-28	-	330762	0	330762	1	IVNT	Neale-B_UKBB_EUR_2017
rs11676272	rs11676272	chr2:25141538	chr2:24918669	A	G	rs10182458	chr2:25150641	chr2:24927772	A	G	1	0.98806	0.996	Body mass index	EFO_0004340	Akiyama M	28892062	East Asian	2017	-0.02457	0.003666	2.058e-11	-	173430	0	173430	3	IVNT	Akiyama-M_BMI_EAS_2017
rs11676272	rs11676272	chr2:25141538	chr2:24918669	A	G	rs10182458	chr2:25150641	chr2:24927772	A	G	1	0.98806	0.996	Arm fat mass left	-	Neale B	UKBB	European	2017	-0.02969	0.002381	1.098e-35	-	331164	0	331164	1	IVNT	Neale-B_UKBB_EUR_2017
rs11676272	rs11676272	chr2:25141538	chr2:24918669	A	G	rs10182458	chr2:25150641	chr2:24927772	A	G	1	0.98806	0.996	Arm fat mass right	-	Neale B	UKBB	European	2017	-0.02965	0.00238	1.307e-35	-	331226	0	331226	1	IVNT	Neale-B_UKBB_EUR_2017
rs11676272	rs11676272	chr2:25141538	chr2:24918669	A	G	rs10182458	chr2:25150641	chr2:24927772	A	G	1	0.98806	0.996	Arm fat percentage left	NCIT_C139218	Neale B	UKBB	European	2017	-0.02829	0.001838	2.12e-53	-	331198	0	331198	1	IVNT	Neale-B_UKBB_EUR_2017
rs11676272	rs11676272	chr2:25141538	chr2:24918669	A	G	rs10182458	chr2:25150641	chr2:24927772	A	G	1	0.98806	0.996	Arm fat percentage right	NCIT_C139218	Neale B	UKBB	European	2017	-0.02789	0.001847	1.717e-51	-	331249	0	331249	1	IVNT	Neale-B_UKBB_EUR_2017
rs11676272	rs11676272	chr2:25141538	chr2:24918669	A	G	rs10182458	chr2:25150641	chr2:24927772	A	G	1	0.98806	0.996	Body fat percentage	EFO_0007800	Neale B	UKBB	European	2017	-0.02413	0.001862	2.235e-38	-	331117	0	331117	1	IVNT	Neale-B_UKBB_EUR_2017
rs11676272	rs11676272	chr2:25141538	chr2:24918669	A	G	rs10182458	chr2:25150641	chr2:24927772	A	G	1	0.98806	0.996	Body mass index	EFO_0004340	Neale B	UKBB	European	2017	-0.03492	0.002403	7.509e-48	-	336107	0	336107	1	IVNT	Neale-B_UKBB_EUR_2017
rs11676272	rs11676272	chr2:25141538	chr2:24918669	A	G	rs10182458	chr2:25150641	chr2:24927772	A	G	1	0.98806	0.996	Comparative body size at age 10	NCIT_C106497;NCIT_C19666	Neale B	UKBB	European	2017	-0.03527	0.001662	7.193e-100	-	331693	0	331693	1	IVNT	Neale-B_UKBB_EUR_2017
rs11676272	rs11676272	chr2:25141538	chr2:24918669	A	G	rs10182458	chr2:25150641	chr2:24927772	A	G	1	0.98806	0.996	Comparative height size at age 10	NCIT_C106497;NCIT_C19666	Neale B	UKBB	European	2017	0.01333	0.001658	9.106e-16	+	332021	0	332021	1	IVNT	Neale-B_UKBB_EUR_2017
rs11676272	rs11676272	chr2:25141538	chr2:24918669	A	G	rs10182458	chr2:25150641	chr2:24927772	A	G	1	0.98806	0.996	Forced expiratory volume in 1-second	EFO_0004314	Neale B	UKBB	European	2017	0.014	0.002082	1.74e-11	+	307638	0	307638	1	IVNT	Neale-B_UKBB_EUR_2017
rs11676272	rs11676272	chr2:25141538	chr2:24918669	A	G	rs10182458	chr2:25150641	chr2:24927772	A	G	1	0.98806	0.996	Forced expiratory volume in 1-second, best measure	NCIT_C112285;NCIT_C38084	Neale B	UKBB	European	2017	0.01277	0.002286	2.308e-08	+	255492	0	255492	1	IVNT	Neale-B_UKBB_EUR_2017
rs11676272	rs11676272	chr2:25141538	chr2:24918669	A	G	rs10182458	chr2:25150641	chr2:24927772	A	G	1	0.98806	0.996	Forced vital capacity	EFO_0004312	Neale B	UKBB	European	2017	0.01814	0.001974	3.966e-20	+	307638	0	307638	1	IVNT	Neale-B_UKBB_EUR_2017
rs11676272	rs11676272	chr2:25141538	chr2:24918669	A	G	rs10182458	chr2:25150641	chr2:24927772	A	G	1	0.98806	0.996	Forced vital capacity, best measure	EFO_0004312	Neale B	UKBB	European	2017	0.01746	0.002165	7.254e-16	+	255492	0	255492	1	IVNT	Neale-B_UKBB_EUR_2017
rs11676272	rs11676272	chr2:25141538	chr2:24918669	A	G	rs10182458	chr2:25150641	chr2:24927772	A	G	1	0.98806	0.996	Hand grip strength left	EFO_0006941	Neale B	UKBB	European	2017	0.01125	0.001752	1.344e-10	+	335821	0	335821	1	IVNT	Neale-B_UKBB_EUR_2017
rs11676272	rs11676272	chr2:25141538	chr2:24918669	A	G	rs10182458	chr2:25150641	chr2:24927772	A	G	1	0.98806	0.996	Hand grip strength right	EFO_0006941	Neale B	UKBB	European	2017	0.01031	0.001755	4.315e-09	+	335842	0	335842	1	IVNT	Neale-B_UKBB_EUR_2017
rs11676272	rs11676272	chr2:25141538	chr2:24918669	A	G	rs10182458	chr2:25150641	chr2:24927772	A	G	1	0.98806	0.996	Height	EFO_0004339	Neale B	UKBB	European	2017	0.02625	0.001726	3.136e-52	+	336474	0	336474	1	IVNT	Neale-B_UKBB_EUR_2017
rs11676272	rs11676272	chr2:25141538	chr2:24918669	A	G	rs10182458	chr2:25150641	chr2:24927772	A	G	1	0.98806	0.996	Hip circumference	EFO_0005093	Neale B	UKBB	European	2017	-0.02355	0.002406	1.247e-22	-	336601	0	336601	1	IVNT	Neale-B_UKBB_EUR_2017
rs11676272	rs11676272	chr2:25141538	chr2:24918669	A	G	rs10182458	chr2:25150641	chr2:24927772	A	G	1	0.98806	0.996	Impedance of leg left	-	Neale B	UKBB	European	2017	0.01526	0.002215	5.716e-12	+	331296	0	331296	1	IVNT	Neale-B_UKBB_EUR_2017
rs11676272	rs11676272	chr2:25141538	chr2:24918669	A	G	rs10182458	chr2:25150641	chr2:24927772	A	G	1	0.98806	0.996	Impedance of leg right	-	Neale B	UKBB	European	2017	0.01517	0.002198	5.2e-12	+	331301	0	331301	1	IVNT	Neale-B_UKBB_EUR_2017
rs11676272	rs11676272	chr2:25141538	chr2:24918669	A	G	rs10182458	chr2:25150641	chr2:24927772	A	G	1	0.98806	0.996	Impedance of whole body	NCIT_C137923	Neale B	UKBB	European	2017	0.01044	0.001853	1.754e-08	+	331284	0	331284	1	IVNT	Neale-B_UKBB_EUR_2017
rs11676272	rs11676272	chr2:25141538	chr2:24918669	A	G	rs10182458	chr2:25150641	chr2:24927772	A	G	1	0.98806	0.996	Leg fat mass left	-	Neale B	UKBB	European	2017	-0.02239	0.00192	2.009e-31	-	331275	0	331275	1	IVNT	Neale-B_UKBB_EUR_2017
rs11676272	rs11676272	chr2:25141538	chr2:24918669	A	G	rs10182458	chr2:25150641	chr2:24927772	A	G	1	0.98806	0.996	Leg fat mass right	-	Neale B	UKBB	European	2017	-0.02277	0.001942	9.432e-32	-	331293	0	331293	1	IVNT	Neale-B_UKBB_EUR_2017
rs11676272	rs11676272	chr2:25141538	chr2:24918669	A	G	rs10182458	chr2:25150641	chr2:24927772	A	G	1	0.98806	0.996	Leg fat percentage left	NCIT_C139218	Neale B	UKBB	European	2017	-0.01977	0.001519	1.02e-38	-	331278	0	331278	1	IVNT	Neale-B_UKBB_EUR_2017
rs11676272	rs11676272	chr2:25141538	chr2:24918669	A	G	rs10182458	chr2:25150641	chr2:24927772	A	G	1	0.98806	0.996	Leg fat percentage right	NCIT_C139218	Neale B	UKBB	European	2017	-0.02008	0.001538	6.191e-39	-	331296	0	331296	1	IVNT	Neale-B_UKBB_EUR_2017
rs11676272	rs11676272	chr2:25141538	chr2:24918669	A	G	rs10182458	chr2:25150641	chr2:24927772	A	G	1	0.98806	0.996	Sitting height	EFO_0007118	Neale B	UKBB	European	2017	0.02609	0.001877	7.073e-44	+	336172	0	336172	1	IVNT	Neale-B_UKBB_EUR_2017
rs11676272	rs11676272	chr2:25141538	chr2:24918669	A	G	rs10182458	chr2:25150641	chr2:24927772	A	G	1	0.98806	0.996	Trunk fat mass	EFO_0005409	Neale B	UKBB	European	2017	-0.02409	0.002446	6.894e-23	-	331093	0	331093	1	IVNT	Neale-B_UKBB_EUR_2017
rs11676272	rs11676272	chr2:25141538	chr2:24918669	A	G	rs10182458	chr2:25150641	chr2:24927772	A	G	1	0.98806	0.996	Trunk fat percentage	NCIT_C139218	Neale B	UKBB	European	2017	-0.02536	0.002233	6.98e-30	-	331113	0	331113	1	IVNT	Neale-B_UKBB_EUR_2017
rs11676272	rs11676272	chr2:25141538	chr2:24918669	A	G	rs10182458	chr2:25150641	chr2:24927772	A	G	1	0.98806	0.996	Waist circumference	EFO_0004342	Neale B	UKBB	European	2017	-0.02039	0.002151	2.576e-21	-	336639	0	336639	1	IVNT	Neale-B_UKBB_EUR_2017
rs11676272	rs11676272	chr2:25141538	chr2:24918669	A	G	rs10182458	chr2:25150641	chr2:24927772	A	G	1	0.98806	0.996	Weight	EFO_0004338	Neale B	UKBB	European	2017	-0.01451	0.002123	8.23e-12	-	336227	0	336227	1	IVNT	Neale-B_UKBB_EUR_2017
rs11676272	rs11676272	chr2:25141538	chr2:24918669	A	G	rs10182458	chr2:25150641	chr2:24927772	A	G	1	0.98806	0.996	Whole body fat mass	-	Neale B	UKBB	European	2017	-0.0259	0.00237	8.521e-28	-	330762	0	330762	1	IVNT	Neale-B_UKBB_EUR_2017
rs11676272	rs11676272	chr2:25141538	chr2:24918669	A	G	rs6749422	chr2:25150011	chr2:24927142	C	G	1	0.98408	0.99201	Body mass index females	EFO_0004340	Akiyama M	28892062	East Asian	2017	-0.03083	0.00562	4.114e-08	-	82438	0	82438	3	IVNT	Akiyama-M_BMI-F_EAS_2017
rs11676272	rs11676272	chr2:25141538	chr2:24918669	A	G	rs6749422	chr2:25150011	chr2:24927142	C	G	1	0.98408	0.99201	Body mass index	EFO_0004340	Akiyama M	28892062	East Asian	2017	-0.0262	0.003808	6.028e-12	-	173430	0	173430	3	IVNT	Akiyama-M_BMI_EAS_2017
rs11676272	rs11676272	chr2:25141538	chr2:24918669	A	G	rs6749422	chr2:25150011	chr2:24927142	C	G	1	0.98408	0.99201	Arm fat mass left	-	Neale B	UKBB	European	2017	-0.02973	0.002381	8.709e-36	-	331164	0	331164	1	IVNT	Neale-B_UKBB_EUR_2017
rs11676272	rs11676272	chr2:25141538	chr2:24918669	A	G	rs6749422	chr2:25150011	chr2:24927142	C	G	1	0.98408	0.99201	Arm fat mass right	-	Neale B	UKBB	European	2017	-0.02969	0.00238	1.033e-35	-	331226	0	331226	1	IVNT	Neale-B_UKBB_EUR_2017
rs11676272	rs11676272	chr2:25141538	chr2:24918669	A	G	rs6749422	chr2:25150011	chr2:24927142	C	G	1	0.98408	0.99201	Arm fat percentage left	NCIT_C139218	Neale B	UKBB	European	2017	-0.02829	0.001838	2.045e-53	-	331198	0	331198	1	IVNT	Neale-B_UKBB_EUR_2017
rs11676272	rs11676272	chr2:25141538	chr2:24918669	A	G	rs6749422	chr2:25150011	chr2:24927142	C	G	1	0.98408	0.99201	Arm fat percentage right	NCIT_C139218	Neale B	UKBB	European	2017	-0.02788	0.001847	1.884e-51	-	331249	0	331249	1	IVNT	Neale-B_UKBB_EUR_2017
rs11676272	rs11676272	chr2:25141538	chr2:24918669	A	G	rs6749422	chr2:25150011	chr2:24927142	C	G	1	0.98408	0.99201	Body fat percentage	EFO_0007800	Neale B	UKBB	European	2017	-0.02411	0.001862	2.48e-38	-	331117	0	331117	1	IVNT	Neale-B_UKBB_EUR_2017
rs11676272	rs11676272	chr2:25141538	chr2:24918669	A	G	rs6749422	chr2:25150011	chr2:24927142	C	G	1	0.98408	0.99201	Body mass index	EFO_0004340	Neale B	UKBB	European	2017	-0.03499	0.002403	4.86e-48	-	336107	0	336107	1	IVNT	Neale-B_UKBB_EUR_2017
rs11676272	rs11676272	chr2:25141538	chr2:24918669	A	G	rs6749422	chr2:25150011	chr2:24927142	C	G	1	0.98408	0.99201	Comparative body size at age 10	NCIT_C106497;NCIT_C19666	Neale B	UKBB	European	2017	-0.03541	0.001662	1.204e-100	-	331693	0	331693	1	IVNT	Neale-B_UKBB_EUR_2017
rs11676272	rs11676272	chr2:25141538	chr2:24918669	A	G	rs6749422	chr2:25150011	chr2:24927142	C	G	1	0.98408	0.99201	Comparative height size at age 10	NCIT_C106497;NCIT_C19666	Neale B	UKBB	European	2017	0.01323	0.001658	1.481e-15	+	332021	0	332021	1	IVNT	Neale-B_UKBB_EUR_2017
rs11676272	rs11676272	chr2:25141538	chr2:24918669	A	G	rs6749422	chr2:25150011	chr2:24927142	C	G	1	0.98408	0.99201	Forced expiratory volume in 1-second	EFO_0004314	Neale B	UKBB	European	2017	0.01416	0.002082	1.038e-11	+	307638	0	307638	1	IVNT	Neale-B_UKBB_EUR_2017
rs11676272	rs11676272	chr2:25141538	chr2:24918669	A	G	rs6749422	chr2:25150011	chr2:24927142	C	G	1	0.98408	0.99201	Forced expiratory volume in 1-second, best measure	NCIT_C112285;NCIT_C38084	Neale B	UKBB	European	2017	0.01283	0.002286	2.003e-08	+	255492	0	255492	1	IVNT	Neale-B_UKBB_EUR_2017
rs11676272	rs11676272	chr2:25141538	chr2:24918669	A	G	rs6749422	chr2:25150011	chr2:24927142	C	G	1	0.98408	0.99201	Forced vital capacity	EFO_0004312	Neale B	UKBB	European	2017	0.01827	0.001973	2.083e-20	+	307638	0	307638	1	IVNT	Neale-B_UKBB_EUR_2017
rs11676272	rs11676272	chr2:25141538	chr2:24918669	A	G	rs6749422	chr2:25150011	chr2:24927142	C	G	1	0.98408	0.99201	Forced vital capacity, best measure	EFO_0004312	Neale B	UKBB	European	2017	0.01749	0.002164	6.389e-16	+	255492	0	255492	1	IVNT	Neale-B_UKBB_EUR_2017
rs11676272	rs11676272	chr2:25141538	chr2:24918669	A	G	rs6749422	chr2:25150011	chr2:24927142	C	G	1	0.98408	0.99201	Hand grip strength left	EFO_0006941	Neale B	UKBB	European	2017	0.01133	0.001752	9.91e-11	+	335821	0	335821	1	IVNT	Neale-B_UKBB_EUR_2017
rs11676272	rs11676272	chr2:25141538	chr2:24918669	A	G	rs6749422	chr2:25150011	chr2:24927142	C	G	1	0.98408	0.99201	Hand grip strength right	EFO_0006941	Neale B	UKBB	European	2017	0.01042	0.001755	2.872e-09	+	335842	0	335842	1	IVNT	Neale-B_UKBB_EUR_2017
rs11676272	rs11676272	chr2:25141538	chr2:24918669	A	G	rs6749422	chr2:25150011	chr2:24927142	C	G	1	0.98408	0.99201	Height	EFO_0004339	Neale B	UKBB	European	2017	0.02619	0.001726	5.35e-52	+	336474	0	336474	1	IVNT	Neale-B_UKBB_EUR_2017
rs11676272	rs11676272	chr2:25141538	chr2:24918669	A	G	rs6749422	chr2:25150011	chr2:24927142	C	G	1	0.98408	0.99201	Hip circumference	EFO_0005093	Neale B	UKBB	European	2017	-0.02369	0.002405	7.038e-23	-	336601	0	336601	1	IVNT	Neale-B_UKBB_EUR_2017
rs11676272	rs11676272	chr2:25141538	chr2:24918669	A	G	rs6749422	chr2:25150011	chr2:24927142	C	G	1	0.98408	0.99201	Impedance of leg left	-	Neale B	UKBB	European	2017	0.01533	0.002215	4.527e-12	+	331296	0	331296	1	IVNT	Neale-B_UKBB_EUR_2017
rs11676272	rs11676272	chr2:25141538	chr2:24918669	A	G	rs6749422	chr2:25150011	chr2:24927142	C	G	1	0.98408	0.99201	Impedance of leg right	-	Neale B	UKBB	European	2017	0.01524	0.002198	4.175e-12	+	331301	0	331301	1	IVNT	Neale-B_UKBB_EUR_2017
rs11676272	rs11676272	chr2:25141538	chr2:24918669	A	G	rs6749422	chr2:25150011	chr2:24927142	C	G	1	0.98408	0.99201	Impedance of whole body	NCIT_C137923	Neale B	UKBB	European	2017	0.01059	0.001852	1.079e-08	+	331284	0	331284	1	IVNT	Neale-B_UKBB_EUR_2017
rs11676272	rs11676272	chr2:25141538	chr2:24918669	A	G	rs6749422	chr2:25150011	chr2:24927142	C	G	1	0.98408	0.99201	Leg fat mass left	-	Neale B	UKBB	European	2017	-0.02247	0.00192	1.236e-31	-	331275	0	331275	1	IVNT	Neale-B_UKBB_EUR_2017
rs11676272	rs11676272	chr2:25141538	chr2:24918669	A	G	rs6749422	chr2:25150011	chr2:24927142	C	G	1	0.98408	0.99201	Leg fat mass right	-	Neale B	UKBB	European	2017	-0.02285	0.001942	5.784e-32	-	331293	0	331293	1	IVNT	Neale-B_UKBB_EUR_2017
rs11676272	rs11676272	chr2:25141538	chr2:24918669	A	G	rs6749422	chr2:25150011	chr2:24927142	C	G	1	0.98408	0.99201	Leg fat percentage left	NCIT_C139218	Neale B	UKBB	European	2017	-0.01982	0.001519	6.405e-39	-	331278	0	331278	1	IVNT	Neale-B_UKBB_EUR_2017
rs11676272	rs11676272	chr2:25141538	chr2:24918669	A	G	rs6749422	chr2:25150011	chr2:24927142	C	G	1	0.98408	0.99201	Leg fat percentage right	NCIT_C139218	Neale B	UKBB	European	2017	-0.02013	0.001538	4.005e-39	-	331296	0	331296	1	IVNT	Neale-B_UKBB_EUR_2017
rs11676272	rs11676272	chr2:25141538	chr2:24918669	A	G	rs6749422	chr2:25150011	chr2:24927142	C	G	1	0.98408	0.99201	Sitting height	EFO_0007118	Neale B	UKBB	European	2017	0.02585	0.001877	3.915e-43	+	336172	0	336172	1	IVNT	Neale-B_UKBB_EUR_2017
rs11676272	rs11676272	chr2:25141538	chr2:24918669	A	G	rs6749422	chr2:25150011	chr2:24927142	C	G	1	0.98408	0.99201	Trunk fat mass	EFO_0005409	Neale B	UKBB	European	2017	-0.02413	0.002446	5.919e-23	-	331093	0	331093	1	IVNT	Neale-B_UKBB_EUR_2017
rs11676272	rs11676272	chr2:25141538	chr2:24918669	A	G	rs6749422	chr2:25150011	chr2:24927142	C	G	1	0.98408	0.99201	Trunk fat percentage	NCIT_C139218	Neale B	UKBB	European	2017	-0.02532	0.002233	8.203e-30	-	331113	0	331113	1	IVNT	Neale-B_UKBB_EUR_2017
rs11676272	rs11676272	chr2:25141538	chr2:24918669	A	G	rs6749422	chr2:25150011	chr2:24927142	C	G	1	0.98408	0.99201	Waist circumference	EFO_0004342	Neale B	UKBB	European	2017	-0.02044	0.002151	2.066e-21	-	336639	0	336639	1	IVNT	Neale-B_UKBB_EUR_2017
rs11676272	rs11676272	chr2:25141538	chr2:24918669	A	G	rs6749422	chr2:25150011	chr2:24927142	C	G	1	0.98408	0.99201	Weight	EFO_0004338	Neale B	UKBB	European	2017	-0.01462	0.002123	5.727e-12	-	336227	0	336227	1	IVNT	Neale-B_UKBB_EUR_2017
rs11676272	rs11676272	chr2:25141538	chr2:24918669	A	G	rs6749422	chr2:25150011	chr2:24927142	C	G	1	0.98408	0.99201	Whole body fat mass	-	Neale B	UKBB	European	2017	-0.02594	0.00237	7.099e-28	-	330762	0	330762	1	IVNT	Neale-B_UKBB_EUR_2017
rs11676272	rs11676272	chr2:25141538	chr2:24918669	A	G	rs10185143	chr2:25150758	chr2:24927889	T	C	1	0.96845	0.99596	Body mass index	EFO_0004340	Akiyama M	28892062	East Asian	2017	-0.02448	0.003695	3.459e-11	-	173430	0	173430	3	IVNT	Akiyama-M_BMI_EAS_2017
rs11676272	rs11676272	chr2:25141538	chr2:24918669	A	G	rs10185143	chr2:25150758	chr2:24927889	T	C	1	0.96845	0.99596	Arm fat mass left	-	Neale B	UKBB	European	2017	-0.02919	0.002383	1.713e-34	-	331164	0	331164	1	IVNT	Neale-B_UKBB_EUR_2017
rs11676272	rs11676272	chr2:25141538	chr2:24918669	A	G	rs10185143	chr2:25150758	chr2:24927889	T	C	1	0.96845	0.99596	Arm fat mass right	-	Neale B	UKBB	European	2017	-0.02915	0.002382	2.045e-34	-	331226	0	331226	1	IVNT	Neale-B_UKBB_EUR_2017
rs11676272	rs11676272	chr2:25141538	chr2:24918669	A	G	rs10185143	chr2:25150758	chr2:24927889	T	C	1	0.96845	0.99596	Arm fat percentage left	NCIT_C139218	Neale B	UKBB	European	2017	-0.02794	0.00184	4.885e-52	-	331198	0	331198	1	IVNT	Neale-B_UKBB_EUR_2017
rs11676272	rs11676272	chr2:25141538	chr2:24918669	A	G	rs10185143	chr2:25150758	chr2:24927889	T	C	1	0.96845	0.99596	Arm fat percentage right	NCIT_C139218	Neale B	UKBB	European	2017	-0.02758	0.001849	2.711e-50	-	331249	0	331249	1	IVNT	Neale-B_UKBB_EUR_2017
rs11676272	rs11676272	chr2:25141538	chr2:24918669	A	G	rs10185143	chr2:25150758	chr2:24927889	T	C	1	0.96845	0.99596	Body fat percentage	EFO_0007800	Neale B	UKBB	European	2017	-0.02368	0.001864	5.788e-37	-	331117	0	331117	1	IVNT	Neale-B_UKBB_EUR_2017
rs11676272	rs11676272	chr2:25141538	chr2:24918669	A	G	rs10185143	chr2:25150758	chr2:24927889	T	C	1	0.96845	0.99596	Body mass index	EFO_0004340	Neale B	UKBB	European	2017	-0.03438	0.002405	2.423e-46	-	336107	0	336107	1	IVNT	Neale-B_UKBB_EUR_2017
rs11676272	rs11676272	chr2:25141538	chr2:24918669	A	G	rs10185143	chr2:25150758	chr2:24927889	T	C	1	0.96845	0.99596	Comparative body size at age 10	NCIT_C106497;NCIT_C19666	Neale B	UKBB	European	2017	-0.03513	0.001664	6.289e-99	-	331693	0	331693	1	IVNT	Neale-B_UKBB_EUR_2017
rs11676272	rs11676272	chr2:25141538	chr2:24918669	A	G	rs10185143	chr2:25150758	chr2:24927889	T	C	1	0.96845	0.99596	Comparative height size at age 10	NCIT_C106497;NCIT_C19666	Neale B	UKBB	European	2017	0.01346	0.00166	5.019e-16	+	332021	0	332021	1	IVNT	Neale-B_UKBB_EUR_2017
rs11676272	rs11676272	chr2:25141538	chr2:24918669	A	G	rs10185143	chr2:25150758	chr2:24927889	T	C	1	0.96845	0.99596	Forced expiratory volume in 1-second	EFO_0004314	Neale B	UKBB	European	2017	0.01407	0.002084	1.445e-11	+	307638	0	307638	1	IVNT	Neale-B_UKBB_EUR_2017
rs11676272	rs11676272	chr2:25141538	chr2:24918669	A	G	rs10185143	chr2:25150758	chr2:24927889	T	C	1	0.96845	0.99596	Forced expiratory volume in 1-second, best measure	NCIT_C112285;NCIT_C38084	Neale B	UKBB	European	2017	0.01276	0.002288	2.449e-08	+	255492	0	255492	1	IVNT	Neale-B_UKBB_EUR_2017
rs11676272	rs11676272	chr2:25141538	chr2:24918669	A	G	rs10185143	chr2:25150758	chr2:24927889	T	C	1	0.96845	0.99596	Forced vital capacity	EFO_0004312	Neale B	UKBB	European	2017	0.0182	0.001975	3.157e-20	+	307638	0	307638	1	IVNT	Neale-B_UKBB_EUR_2017
rs11676272	rs11676272	chr2:25141538	chr2:24918669	A	G	rs10185143	chr2:25150758	chr2:24927889	T	C	1	0.96845	0.99596	Forced vital capacity, best measure	EFO_0004312	Neale B	UKBB	European	2017	0.01753	0.002167	5.972e-16	+	255492	0	255492	1	IVNT	Neale-B_UKBB_EUR_2017
rs11676272	rs11676272	chr2:25141538	chr2:24918669	A	G	rs10185143	chr2:25150758	chr2:24927889	T	C	1	0.96845	0.99596	Hand grip strength left	EFO_0006941	Neale B	UKBB	European	2017	0.01114	0.001754	2.121e-10	+	335821	0	335821	1	IVNT	Neale-B_UKBB_EUR_2017
rs11676272	rs11676272	chr2:25141538	chr2:24918669	A	G	rs10185143	chr2:25150758	chr2:24927889	T	C	1	0.96845	0.99596	Hand grip strength right	EFO_0006941	Neale B	UKBB	European	2017	0.01009	0.001757	9.375e-09	+	335842	0	335842	1	IVNT	Neale-B_UKBB_EUR_2017
rs11676272	rs11676272	chr2:25141538	chr2:24918669	A	G	rs10185143	chr2:25150758	chr2:24927889	T	C	1	0.96845	0.99596	Height	EFO_0004339	Neale B	UKBB	European	2017	0.02639	0.001727	1.158e-52	+	336474	0	336474	1	IVNT	Neale-B_UKBB_EUR_2017
rs11676272	rs11676272	chr2:25141538	chr2:24918669	A	G	rs10185143	chr2:25150758	chr2:24927889	T	C	1	0.96845	0.99596	Hip circumference	EFO_0005093	Neale B	UKBB	European	2017	-0.02301	0.002408	1.228e-21	-	336601	0	336601	1	IVNT	Neale-B_UKBB_EUR_2017
rs11676272	rs11676272	chr2:25141538	chr2:24918669	A	G	rs10185143	chr2:25150758	chr2:24927889	T	C	1	0.96845	0.99596	Impedance of leg left	-	Neale B	UKBB	European	2017	0.01528	0.002217	5.587e-12	+	331296	0	331296	1	IVNT	Neale-B_UKBB_EUR_2017
rs11676272	rs11676272	chr2:25141538	chr2:24918669	A	G	rs10185143	chr2:25150758	chr2:24927889	T	C	1	0.96845	0.99596	Impedance of leg right	-	Neale B	UKBB	European	2017	0.01509	0.0022	6.876e-12	+	331301	0	331301	1	IVNT	Neale-B_UKBB_EUR_2017
rs11676272	rs11676272	chr2:25141538	chr2:24918669	A	G	rs10185143	chr2:25150758	chr2:24927889	T	C	1	0.96845	0.99596	Impedance of whole body	NCIT_C137923	Neale B	UKBB	European	2017	0.01022	0.001854	3.602e-08	+	331284	0	331284	1	IVNT	Neale-B_UKBB_EUR_2017
rs11676272	rs11676272	chr2:25141538	chr2:24918669	A	G	rs10185143	chr2:25150758	chr2:24927889	T	C	1	0.96845	0.99596	Leg fat mass left	-	Neale B	UKBB	European	2017	-0.02186	0.001922	5.675e-30	-	331275	0	331275	1	IVNT	Neale-B_UKBB_EUR_2017
rs11676272	rs11676272	chr2:25141538	chr2:24918669	A	G	rs10185143	chr2:25150758	chr2:24927889	T	C	1	0.96845	0.99596	Leg fat mass right	-	Neale B	UKBB	European	2017	-0.02227	0.001944	2.242e-30	-	331293	0	331293	1	IVNT	Neale-B_UKBB_EUR_2017
rs11676272	rs11676272	chr2:25141538	chr2:24918669	A	G	rs10185143	chr2:25150758	chr2:24927889	T	C	1	0.96845	0.99596	Leg fat percentage left	NCIT_C139218	Neale B	UKBB	European	2017	-0.01936	0.00152	4.017e-37	-	331278	0	331278	1	IVNT	Neale-B_UKBB_EUR_2017
rs11676272	rs11676272	chr2:25141538	chr2:24918669	A	G	rs10185143	chr2:25150758	chr2:24927889	T	C	1	0.96845	0.99596	Leg fat percentage right	NCIT_C139218	Neale B	UKBB	European	2017	-0.0197	0.00154	1.758e-37	-	331296	0	331296	1	IVNT	Neale-B_UKBB_EUR_2017
rs11676272	rs11676272	chr2:25141538	chr2:24918669	A	G	rs10185143	chr2:25150758	chr2:24927889	T	C	1	0.96845	0.99596	Sitting height	EFO_0007118	Neale B	UKBB	European	2017	0.02627	0.001879	2.23e-44	+	336172	0	336172	1	IVNT	Neale-B_UKBB_EUR_2017
rs11676272	rs11676272	chr2:25141538	chr2:24918669	A	G	rs10185143	chr2:25150758	chr2:24927889	T	C	1	0.96845	0.99596	Trunk fat mass	EFO_0005409	Neale B	UKBB	European	2017	-0.02349	0.002448	8.557e-22	-	331093	0	331093	1	IVNT	Neale-B_UKBB_EUR_2017
rs11676272	rs11676272	chr2:25141538	chr2:24918669	A	G	rs10185143	chr2:25150758	chr2:24927889	T	C	1	0.96845	0.99596	Trunk fat percentage	NCIT_C139218	Neale B	UKBB	European	2017	-0.0249	0.002235	7.943e-29	-	331113	0	331113	1	IVNT	Neale-B_UKBB_EUR_2017
rs11676272	rs11676272	chr2:25141538	chr2:24918669	A	G	rs10185143	chr2:25150758	chr2:24927889	T	C	1	0.96845	0.99596	Waist circumference	EFO_0004342	Neale B	UKBB	European	2017	-0.01987	0.002153	2.762e-20	-	336639	0	336639	1	IVNT	Neale-B_UKBB_EUR_2017
rs11676272	rs11676272	chr2:25141538	chr2:24918669	A	G	rs10185143	chr2:25150758	chr2:24927889	T	C	1	0.96845	0.99596	Weight	EFO_0004338	Neale B	UKBB	European	2017	-0.01396	0.002125	5.107e-11	-	336227	0	336227	1	IVNT	Neale-B_UKBB_EUR_2017
rs11676272	rs11676272	chr2:25141538	chr2:24918669	A	G	rs10185143	chr2:25150758	chr2:24927889	T	C	1	0.96845	0.99596	Whole body fat mass	-	Neale B	UKBB	European	2017	-0.02527	0.002372	1.689e-26	-	330762	0	330762	1	IVNT	Neale-B_UKBB_EUR_2017
rs11676272	rs11676272	chr2:25141538	chr2:24918669	A	G	rs2384054	chr2:25156773	chr2:24933904	T	C	1	0.9606	0.99192	Body mass index	EFO_0004340	Akiyama M	28892062	East Asian	2017	-0.02365	0.003557	2.969e-11	-	173430	0	173430	3	IVNT	Akiyama-M_BMI_EAS_2017
rs11676272	rs11676272	chr2:25141538	chr2:24918669	A	G	rs2384054	chr2:25156773	chr2:24933904	T	C	1	0.9606	0.99192	Childhood BMI	EFO_0004340	EGGC	26604143	European	2016	-0.0696	0.0083	7.105e-17	-	30117	0	30117	20	SDS	EGGC_Childhood-BMI_EUR_2016
rs11676272	rs11676272	chr2:25141538	chr2:24918669	A	G	rs2384054	chr2:25156773	chr2:24933904	T	C	1	0.9606	0.99192	Childhood obesity	EFO_0001073	EGGC	22484627	European	2012	-0.1649	0.0262	3.298e-10	-	13848	5530	8318	14	log OR	EGGC_Childhood-Obesity_EUR_2012
rs11676272	rs11676272	chr2:25141538	chr2:24918669	A	G	rs2384054	chr2:25156773	chr2:24933904	T	C	1	0.9606	0.99192	Standardized difference in height between age 8 years and adult	-	EGGC	23449627	European	2013	0.07543	0.01347	3.399e-08	+	10799	0	10799	6	SDS	EGGC_Puberty-Growth-PGF-PGM_EUR_2013
rs11676272	rs11676272	chr2:25141538	chr2:24918669	A	G	rs2384054	chr2:25156773	chr2:24933904	T	C	1	0.9606	0.99192	Body mass index in physically active indivdiuals	EFO_0004340	GIANT	28448500	European	2017	-0.0281	0.0048	4.48e-09	-	104879	0	104879	57	IVNT	GIANT_BMI-Active_EUR_2017
rs11676272	rs11676272	chr2:25141538	chr2:24918669	A	G	rs2384054	chr2:25156773	chr2:24933904	T	C	1	0.9606	0.99192	Body mass index in physically active indivdiuals	EFO_0004340	GIANT	28448500	Mixed	2017	-0.0269	0.0047	7.45e-09	-	111794	0	111794	60	IVNT	GIANT_BMI-Active_Mixed_2017
rs11676272	rs11676272	chr2:25141538	chr2:24918669	A	G	rs2384054	chr2:25156773	chr2:24933904	T	C	1	0.9606	0.99192	Body mass index in females greater than 50 years of age	EFO_0004340	GIANT	26426971	European	2015	-0.03	0.0051	7.7e-09	-	88411	0	88411	114	IVNT	GIANT_BMI-F-GT-50_EUR_2015
rs11676272	rs11676272	chr2:25141538	chr2:24918669	A	G	rs2384054	chr2:25156773	chr2:24933904	T	C	1	0.9606	0.99192	Body mass index in females less than or equal to 50 years of age	EFO_0004340	GIANT	26426971	European	2015	-0.049	0.0065	6e-14	-	53903	0	53903	114	IVNT	GIANT_BMI-F-LE-50_EUR_2015
rs11676272	rs11676272	chr2:25141538	chr2:24918669	A	G	rs2384054	chr2:25156773	chr2:24933904	T	C	1	0.9606	0.99192	Body mass index in females	EFO_0004340	GIANT	23754948	European	2013	-0.034	0.0062	3.99e-08	-	67948	0	67948	46	IVNT	GIANT_BMI-F_EUR_2013
rs11676272	rs11676272	chr2:25141538	chr2:24918669	A	G	rs2384054	chr2:25156773	chr2:24933904	T	C	1	0.9606	0.99192	Body mass index in females	EFO_0004340	GIANT	25673413	Mixed	2015	-0.0344	0.0047	2.495e-13	-	131876	0	131876	107	IVNT	GIANT_BMI-F_Mixed_2015
rs11676272	rs11676272	chr2:25141538	chr2:24918669	A	G	rs2384054	chr2:25156773	chr2:24933904	T	C	1	0.9606	0.99192	Body mass index in female non-smokers	EFO_0004340	GIANT	28443625	Mixed	2017	-0.0303	0.0054	2.349e-08	-	85225	0	85225	73	IVNT	GIANT_BMI-Non-smokers-F_Mixed_2017
rs11676272	rs11676272	chr2:25141538	chr2:24918669	A	G	rs2384054	chr2:25156773	chr2:24933904	T	C	1	0.9606	0.99192	Body mass index in non-smokers	EFO_0004340	GIANT	28443625	European	2017	-0.0302	0.0045	2.486e-11	-	123325	0	123325	73	IVNT	GIANT_BMI-Non-smokers_EUR_2017
rs11676272	rs11676272	chr2:25141538	chr2:24918669	A	G	rs2384054	chr2:25156773	chr2:24933904	T	C	1	0.9606	0.99192	Body mass index in non-smokers	EFO_0004340	GIANT	28443625	Mixed	2017	-0.0293	0.0042	3.37e-12	-	141859	0	141859	79	IVNT	GIANT_BMI-Non-smokers_Mixed_2017
rs11676272	rs11676272	chr2:25141538	chr2:24918669	A	G	rs2384054	chr2:25156773	chr2:24933904	T	C	1	0.9606	0.99192	Body mass index ajusted for physical activity in females	EFO_0004340	GIANT	28448500	Mixed	2017	-0.0293	0.0053	2.82e-08	-	87480	0	87480	53	IVNT	GIANT_BMI-adjusted-PA-F_Mixed_2017
rs11676272	rs11676272	chr2:25141538	chr2:24918669	A	G	rs2384054	chr2:25156773	chr2:24933904	T	C	1	0.9606	0.99192	Body mass index adjusted for physical activity	EFO_0004340	GIANT	28448500	European	2017	-0.0272	0.0044	4.78e-10	-	134996	0	134996	57	IVNT	GIANT_BMI-adjusted-PA_EUR_2017
rs11676272	rs11676272	chr2:25141538	chr2:24918669	A	G	rs2384054	chr2:25156773	chr2:24933904	T	C	1	0.9606	0.99192	Body mass index adjusted for physical activity	EFO_0004340	GIANT	28448500	Mixed	2017	-0.0248	0.0042	2.55e-09	-	148452	0	148452	60	IVNT	GIANT_BMI-adjusted-PA_Mixed_2017
rs11676272	rs11676272	chr2:25141538	chr2:24918669	A	G	rs2384054	chr2:25156773	chr2:24933904	T	C	1	0.9606	0.99192	Body mass index adjusted for smoking in females	EFO_0004340	GIANT	28443625	Mixed	2017	-0.0267	0.0049	4.782e-08	-	104723	0	104723	73	IVNT	GIANT_BMI-adjusted-Smoking-F_Mixed_2017
rs11676272	rs11676272	chr2:25141538	chr2:24918669	A	G	rs2384054	chr2:25156773	chr2:24933904	T	C	1	0.9606	0.99192	Body mass index adjusted for smoking	EFO_0004340	GIANT	28443625	European	2017	-0.0263	0.0039	2.298e-11	-	157205	0	157205	73	IVNT	GIANT_BMI-adjusted-Smoking_EUR_2017
rs11676272	rs11676272	chr2:25141538	chr2:24918669	A	G	rs2384054	chr2:25156773	chr2:24933904	T	C	1	0.9606	0.99192	Body mass index adjusted for smoking	EFO_0004340	GIANT	28443625	Mixed	2017	-0.0251	0.0037	9.9e-12	-	179219	0	179219	79	IVNT	GIANT_BMI-adjusted-Smoking_Mixed_2017
rs11676272	rs11676272	chr2:25141538	chr2:24918669	A	G	rs2384054	chr2:25156773	chr2:24933904	T	C	1	0.9606	0.99192	Body mass index	EFO_0004340	GIANT	23754948	European	2013	-0.02447	0.004486	4.903e-08	-	126555	0	126555	46	IVNT	GIANT_BMI_EUR_2013
rs11676272	rs11676272	chr2:25141538	chr2:24918669	A	G	rs2384054	chr2:25156773	chr2:24933904	T	C	1	0.9606	0.99192	Body mass index	EFO_0004340	GIANT	25673413	European	2015	-0.0302	0.0038	1.905e-15	-	233614	0	233614	114	IVNT	GIANT_BMI_EUR_2015
rs11676272	rs11676272	chr2:25141538	chr2:24918669	A	G	rs2384054	chr2:25156773	chr2:24933904	T	C	1	0.9606	0.99192	Body mass index	EFO_0004340	GIANT	25673413	Mixed	2015	-0.0299	0.0036	9.935e-17	-	235776	0	235776	125	IVNT	GIANT_BMI_Mixed_2015
rs11676272	rs11676272	chr2:25141538	chr2:24918669	A	G	rs2384054	chr2:25156773	chr2:24933904	T	C	1	0.9606	0.99192	Height in females	EFO_0004339	GIANT	23754948	European	2013	0.039	0.0057	1.05e-11	+	73094	0	73094	46	Z-score	GIANT_Height-F_EUR_2013
rs11676272	rs11676272	chr2:25141538	chr2:24918669	A	G	rs2384054	chr2:25156773	chr2:24933904	T	C	1	0.9606	0.99192	Height	EFO_0004339	GIANT	20881960	European	2010	NA	NA	4.235e-12	NA	133776	0	133776	46	Z-score	GIANT_Height_EUR_2010
rs11676272	rs11676272	chr2:25141538	chr2:24918669	A	G	rs2384054	chr2:25156773	chr2:24933904	T	C	1	0.9606	0.99192	Height	EFO_0004339	GIANT	23754948	European	2013	0.03108	0.004165	8.548e-14	+	133616	0	133616	46	Z-score	GIANT_Height_EUR_2013
rs11676272	rs11676272	chr2:25141538	chr2:24918669	A	G	rs2384054	chr2:25156773	chr2:24933904	T	C	1	0.9606	0.99192	Height	EFO_0004339	GIANT	25282103	European	2014	0.034	0.003	5e-31	+	251798	0	251798	79	Z-score	GIANT_Height_EUR_2014
rs11676272	rs11676272	chr2:25141538	chr2:24918669	A	G	rs2384054	chr2:25156773	chr2:24933904	T	C	1	0.9606	0.99192	Obesity class 1	EFO_0001073	GIANT	23563607	European	2013	-0.069	0.012	3.2e-08	-	98525	32822	65704	51	log OR	GIANT_Obesity-C1_EUR_2013
rs11676272	rs11676272	chr2:25141538	chr2:24918669	A	G	rs2384054	chr2:25156773	chr2:24933904	T	C	1	0.9606	0.99192	Overweight	EFO_0005935	GIANT	23563607	European	2013	-0.056	0.009	4.9e-10	-	158608	92904	65705	51	log OR	GIANT_Overweight_EUR_2013
rs11676272	rs11676272	chr2:25141538	chr2:24918669	A	G	rs2384054	chr2:25156773	chr2:24933904	T	C	1	0.9606	0.99192	Height	EFO_0004339	GIANT	20881960	European	2010	NA	NA	4.235e-12	NA	133653	-	-	-	-	GRASP
rs11676272	rs11676272	chr2:25141538	chr2:24918669	A	G	rs2384054	chr2:25156773	chr2:24933904	T	C	1	0.9606	0.99192	Obesity with early age of onset age 2	HP_0003674	EGGC	22484627	European	2012	NA	NA	3.298e-10	NA	13848	-	-	-	-	GRASP
rs11676272	rs11676272	chr2:25141538	chr2:24918669	A	G	rs2384054	chr2:25156773	chr2:24933904	T	C	1	0.9606	0.99192	Age at menarche	EFO_0004703	Neale B	UKBB	European	2017	0.01351	0.002473	4.754e-08	+	176008	0	176008	1	IVNT	Neale-B_UKBB_EUR_2017
rs11676272	rs11676272	chr2:25141538	chr2:24918669	A	G	rs2384054	chr2:25156773	chr2:24933904	T	C	1	0.9606	0.99192	Arm fat mass left	-	Neale B	UKBB	European	2017	-0.02988	0.002378	3.342e-36	-	331164	0	331164	1	IVNT	Neale-B_UKBB_EUR_2017
rs11676272	rs11676272	chr2:25141538	chr2:24918669	A	G	rs2384054	chr2:25156773	chr2:24933904	T	C	1	0.9606	0.99192	Arm fat mass right	-	Neale B	UKBB	European	2017	-0.0298	0.002377	4.953e-36	-	331226	0	331226	1	IVNT	Neale-B_UKBB_EUR_2017
rs11676272	rs11676272	chr2:25141538	chr2:24918669	A	G	rs2384054	chr2:25156773	chr2:24933904	T	C	1	0.9606	0.99192	Arm fat percentage left	NCIT_C139218	Neale B	UKBB	European	2017	-0.02828	0.001836	1.744e-53	-	331198	0	331198	1	IVNT	Neale-B_UKBB_EUR_2017
rs11676272	rs11676272	chr2:25141538	chr2:24918669	A	G	rs2384054	chr2:25156773	chr2:24933904	T	C	1	0.9606	0.99192	Arm fat percentage right	NCIT_C139218	Neale B	UKBB	European	2017	-0.02789	0.001845	1.326e-51	-	331249	0	331249	1	IVNT	Neale-B_UKBB_EUR_2017
rs11676272	rs11676272	chr2:25141538	chr2:24918669	A	G	rs2384054	chr2:25156773	chr2:24933904	T	C	1	0.9606	0.99192	Body fat percentage	EFO_0007800	Neale B	UKBB	European	2017	-0.02412	0.00186	1.999e-38	-	331117	0	331117	1	IVNT	Neale-B_UKBB_EUR_2017
rs11676272	rs11676272	chr2:25141538	chr2:24918669	A	G	rs2384054	chr2:25156773	chr2:24933904	T	C	1	0.9606	0.99192	Body mass index	EFO_0004340	Neale B	UKBB	European	2017	-0.03503	0.0024	3.177e-48	-	336107	0	336107	1	IVNT	Neale-B_UKBB_EUR_2017
rs11676272	rs11676272	chr2:25141538	chr2:24918669	A	G	rs2384054	chr2:25156773	chr2:24933904	T	C	1	0.9606	0.99192	Comparative body size at age 10	NCIT_C106497;NCIT_C19666	Neale B	UKBB	European	2017	-0.03538	0.00166	1.143e-100	-	331693	0	331693	1	IVNT	Neale-B_UKBB_EUR_2017
rs11676272	rs11676272	chr2:25141538	chr2:24918669	A	G	rs2384054	chr2:25156773	chr2:24933904	T	C	1	0.9606	0.99192	Comparative height size at age 10	NCIT_C106497;NCIT_C19666	Neale B	UKBB	European	2017	0.01335	0.001657	7.68e-16	+	332021	0	332021	1	IVNT	Neale-B_UKBB_EUR_2017
rs11676272	rs11676272	chr2:25141538	chr2:24918669	A	G	rs2384054	chr2:25156773	chr2:24933904	T	C	1	0.9606	0.99192	Forced expiratory volume in 1-second	EFO_0004314	Neale B	UKBB	European	2017	0.01369	0.002079	4.661e-11	+	307638	0	307638	1	IVNT	Neale-B_UKBB_EUR_2017
rs11676272	rs11676272	chr2:25141538	chr2:24918669	A	G	rs2384054	chr2:25156773	chr2:24933904	T	C	1	0.9606	0.99192	Forced expiratory volume in 1-second, best measure	NCIT_C112285;NCIT_C38084	Neale B	UKBB	European	2017	0.01256	0.002283	3.781e-08	+	255492	0	255492	1	IVNT	Neale-B_UKBB_EUR_2017
rs11676272	rs11676272	chr2:25141538	chr2:24918669	A	G	rs2384054	chr2:25156773	chr2:24933904	T	C	1	0.9606	0.99192	Forced vital capacity	EFO_0004312	Neale B	UKBB	European	2017	0.01783	0.001971	1.552e-19	+	307638	0	307638	1	IVNT	Neale-B_UKBB_EUR_2017
rs11676272	rs11676272	chr2:25141538	chr2:24918669	A	G	rs2384054	chr2:25156773	chr2:24933904	T	C	1	0.9606	0.99192	Forced vital capacity, best measure	EFO_0004312	Neale B	UKBB	European	2017	0.01732	0.002162	1.125e-15	+	255492	0	255492	1	IVNT	Neale-B_UKBB_EUR_2017
rs11676272	rs11676272	chr2:25141538	chr2:24918669	A	G	rs2384054	chr2:25156773	chr2:24933904	T	C	1	0.9606	0.99192	Hand grip strength left	EFO_0006941	Neale B	UKBB	European	2017	0.01113	0.00175	1.989e-10	+	335821	0	335821	1	IVNT	Neale-B_UKBB_EUR_2017
rs11676272	rs11676272	chr2:25141538	chr2:24918669	A	G	rs2384054	chr2:25156773	chr2:24933904	T	C	1	0.9606	0.99192	Hand grip strength right	EFO_0006941	Neale B	UKBB	European	2017	0.01027	0.001753	4.713e-09	+	335842	0	335842	1	IVNT	Neale-B_UKBB_EUR_2017
rs11676272	rs11676272	chr2:25141538	chr2:24918669	A	G	rs2384054	chr2:25156773	chr2:24933904	T	C	1	0.9606	0.99192	Height	EFO_0004339	Neale B	UKBB	European	2017	0.02595	0.001724	3.502e-51	+	336474	0	336474	1	IVNT	Neale-B_UKBB_EUR_2017
rs11676272	rs11676272	chr2:25141538	chr2:24918669	A	G	rs2384054	chr2:25156773	chr2:24933904	T	C	1	0.9606	0.99192	Hip circumference	EFO_0005093	Neale B	UKBB	European	2017	-0.02406	0.002403	1.337e-23	-	336601	0	336601	1	IVNT	Neale-B_UKBB_EUR_2017
rs11676272	rs11676272	chr2:25141538	chr2:24918669	A	G	rs2384054	chr2:25156773	chr2:24933904	T	C	1	0.9606	0.99192	Impedance of leg left	-	Neale B	UKBB	European	2017	0.01546	0.002213	2.846e-12	+	331296	0	331296	1	IVNT	Neale-B_UKBB_EUR_2017
rs11676272	rs11676272	chr2:25141538	chr2:24918669	A	G	rs2384054	chr2:25156773	chr2:24933904	T	C	1	0.9606	0.99192	Impedance of leg right	-	Neale B	UKBB	European	2017	0.0154	0.002196	2.289e-12	+	331301	0	331301	1	IVNT	Neale-B_UKBB_EUR_2017
rs11676272	rs11676272	chr2:25141538	chr2:24918669	A	G	rs2384054	chr2:25156773	chr2:24933904	T	C	1	0.9606	0.99192	Impedance of whole body	NCIT_C137923	Neale B	UKBB	European	2017	0.01065	0.001851	8.593e-09	+	331284	0	331284	1	IVNT	Neale-B_UKBB_EUR_2017
rs11676272	rs11676272	chr2:25141538	chr2:24918669	A	G	rs2384054	chr2:25156773	chr2:24933904	T	C	1	0.9606	0.99192	Leg fat mass left	-	Neale B	UKBB	European	2017	-0.0225	0.001918	8.811e-32	-	331275	0	331275	1	IVNT	Neale-B_UKBB_EUR_2017
rs11676272	rs11676272	chr2:25141538	chr2:24918669	A	G	rs2384054	chr2:25156773	chr2:24933904	T	C	1	0.9606	0.99192	Leg fat mass right	-	Neale B	UKBB	European	2017	-0.02283	0.00194	5.744e-32	-	331293	0	331293	1	IVNT	Neale-B_UKBB_EUR_2017
rs11676272	rs11676272	chr2:25141538	chr2:24918669	A	G	rs2384054	chr2:25156773	chr2:24933904	T	C	1	0.9606	0.99192	Leg fat percentage left	NCIT_C139218	Neale B	UKBB	European	2017	-0.01975	0.001517	1.025e-38	-	331278	0	331278	1	IVNT	Neale-B_UKBB_EUR_2017
rs11676272	rs11676272	chr2:25141538	chr2:24918669	A	G	rs2384054	chr2:25156773	chr2:24933904	T	C	1	0.9606	0.99192	Leg fat percentage right	NCIT_C139218	Neale B	UKBB	European	2017	-0.02001	0.001537	9.417e-39	-	331296	0	331296	1	IVNT	Neale-B_UKBB_EUR_2017
rs11676272	rs11676272	chr2:25141538	chr2:24918669	A	G	rs2384054	chr2:25156773	chr2:24933904	T	C	1	0.9606	0.99192	Sitting height	EFO_0007118	Neale B	UKBB	European	2017	0.02562	0.001875	1.752e-42	+	336172	0	336172	1	IVNT	Neale-B_UKBB_EUR_2017
rs11676272	rs11676272	chr2:25141538	chr2:24918669	A	G	rs2384054	chr2:25156773	chr2:24933904	T	C	1	0.9606	0.99192	Trunk fat mass	EFO_0005409	Neale B	UKBB	European	2017	-0.02423	0.002443	3.575e-23	-	331093	0	331093	1	IVNT	Neale-B_UKBB_EUR_2017
rs11676272	rs11676272	chr2:25141538	chr2:24918669	A	G	rs2384054	chr2:25156773	chr2:24933904	T	C	1	0.9606	0.99192	Trunk fat percentage	NCIT_C139218	Neale B	UKBB	European	2017	-0.02538	0.00223	5.339e-30	-	331113	0	331113	1	IVNT	Neale-B_UKBB_EUR_2017
rs11676272	rs11676272	chr2:25141538	chr2:24918669	A	G	rs2384054	chr2:25156773	chr2:24933904	T	C	1	0.9606	0.99192	Waist circumference	EFO_0004342	Neale B	UKBB	European	2017	-0.02053	0.002149	1.279e-21	-	336639	0	336639	1	IVNT	Neale-B_UKBB_EUR_2017
rs11676272	rs11676272	chr2:25141538	chr2:24918669	A	G	rs2384054	chr2:25156773	chr2:24933904	T	C	1	0.9606	0.99192	Weight	EFO_0004338	Neale B	UKBB	European	2017	-0.01478	0.002121	3.159e-12	-	336227	0	336227	1	IVNT	Neale-B_UKBB_EUR_2017
rs11676272	rs11676272	chr2:25141538	chr2:24918669	A	G	rs2384054	chr2:25156773	chr2:24933904	T	C	1	0.9606	0.99192	Whole body fat mass	-	Neale B	UKBB	European	2017	-0.02601	0.002367	4.566e-28	-	330762	0	330762	1	IVNT	Neale-B_UKBB_EUR_2017
rs11676272	rs11676272	chr2:25141538	chr2:24918669	A	G	rs713586	chr2:25158008	chr2:24935139	T	C	1	0.9606	0.99192	Body mass index females	EFO_0004340	Akiyama M	28892062	East Asian	2017	-0.03073	0.005345	9.015e-09	-	82438	0	82438	3	IVNT	Akiyama-M_BMI-F_EAS_2017
rs11676272	rs11676272	chr2:25141538	chr2:24918669	A	G	rs713586	chr2:25158008	chr2:24935139	T	C	1	0.9606	0.99192	Body mass index	EFO_0004340	Akiyama M	28892062	East Asian	2017	-0.02505	0.003621	4.607e-12	-	173430	0	173430	3	IVNT	Akiyama-M_BMI_EAS_2017
rs11676272	rs11676272	chr2:25141538	chr2:24918669	A	G	rs713586	chr2:25158008	chr2:24935139	T	C	1	0.9606	0.99192	Childhood BMI	EFO_0004340	EGGC	26604143	European	2016	-0.0699	0.0083	5.478e-17	-	30117	0	30117	20	SDS	EGGC_Childhood-BMI_EUR_2016
rs11676272	rs11676272	chr2:25141538	chr2:24918669	A	G	rs713586	chr2:25158008	chr2:24935139	T	C	1	0.9606	0.99192	Childhood obesity	EFO_0001073	EGGC	22484627	European	2012	-0.1647	0.0262	3.464e-10	-	13848	5530	8318	14	log OR	EGGC_Childhood-Obesity_EUR_2012
rs11676272	rs11676272	chr2:25141538	chr2:24918669	A	G	rs713586	chr2:25158008	chr2:24935139	T	C	1	0.9606	0.99192	Standardized difference in height between age 8 years and adult	-	EGGC	23449627	European	2013	0.07565	0.01347	3.067e-08	+	10799	0	10799	6	SDS	EGGC_Puberty-Growth-PGF-PGM_EUR_2013
rs11676272	rs11676272	chr2:25141538	chr2:24918669	A	G	rs713586	chr2:25158008	chr2:24935139	T	C	1	0.9606	0.99192	Body mass index in physically active indivdiuals	EFO_0004340	GIANT	28448500	European	2017	-0.0282	0.0048	3.76e-09	-	104879	0	104879	57	IVNT	GIANT_BMI-Active_EUR_2017
rs11676272	rs11676272	chr2:25141538	chr2:24918669	A	G	rs713586	chr2:25158008	chr2:24935139	T	C	1	0.9606	0.99192	Body mass index in physically active indivdiuals	EFO_0004340	GIANT	28448500	Mixed	2017	-0.0276	0.0047	3.21e-09	-	111791	0	111791	60	IVNT	GIANT_BMI-Active_Mixed_2017
rs11676272	rs11676272	chr2:25141538	chr2:24918669	A	G	rs713586	chr2:25158008	chr2:24935139	T	C	1	0.9606	0.99192	Body mass index in females greater than 50 years of age	EFO_0004340	GIANT	26426971	European	2015	-0.029	0.0051	9.7e-09	-	88383	0	88383	114	IVNT	GIANT_BMI-F-GT-50_EUR_2015
rs11676272	rs11676272	chr2:25141538	chr2:24918669	A	G	rs713586	chr2:25158008	chr2:24935139	T	C	1	0.9606	0.99192	Body mass index in females less than or equal to 50 years of age	EFO_0004340	GIANT	26426971	European	2015	-0.048	0.0065	8.6e-14	-	53873	0	53873	114	IVNT	GIANT_BMI-F-LE-50_EUR_2015
rs11676272	rs11676272	chr2:25141538	chr2:24918669	A	G	rs713586	chr2:25158008	chr2:24935139	T	C	1	0.9606	0.99192	Body mass index in females	EFO_0004340	GIANT	23754948	European	2013	-0.034	0.0062	3.03e-08	-	67886	0	67886	46	IVNT	GIANT_BMI-F_EUR_2013
rs11676272	rs11676272	chr2:25141538	chr2:24918669	A	G	rs713586	chr2:25158008	chr2:24935139	T	C	1	0.9606	0.99192	Body mass index in females	EFO_0004340	GIANT	25673413	Mixed	2015	-0.0345	0.0047	2.129e-13	-	131814	0	131814	107	IVNT	GIANT_BMI-F_Mixed_2015
rs11676272	rs11676272	chr2:25141538	chr2:24918669	A	G	rs713586	chr2:25158008	chr2:24935139	T	C	1	0.9606	0.99192	Body mass index in female non-smokers	EFO_0004340	GIANT	28443625	Mixed	2017	-0.03	0.0054	3.351e-08	-	85223	0	85223	73	IVNT	GIANT_BMI-Non-smokers-F_Mixed_2017
rs11676272	rs11676272	chr2:25141538	chr2:24918669	A	G	rs713586	chr2:25158008	chr2:24935139	T	C	1	0.9606	0.99192	Body mass index in non-smokers	EFO_0004340	GIANT	28443625	European	2017	-0.0302	0.0045	2.794e-11	-	123320	0	123320	73	IVNT	GIANT_BMI-Non-smokers_EUR_2017
rs11676272	rs11676272	chr2:25141538	chr2:24918669	A	G	rs713586	chr2:25158008	chr2:24935139	T	C	1	0.9606	0.99192	Body mass index in non-smokers	EFO_0004340	GIANT	28443625	Mixed	2017	-0.0296	0.0042	1.981e-12	-	141853	0	141853	79	IVNT	GIANT_BMI-Non-smokers_Mixed_2017
rs11676272	rs11676272	chr2:25141538	chr2:24918669	A	G	rs713586	chr2:25158008	chr2:24935139	T	C	1	0.9606	0.99192	Body mass index ajusted for physical activity in females	EFO_0004340	GIANT	28448500	Mixed	2017	-0.0289	0.0053	4.44e-08	-	87479	0	87479	53	IVNT	GIANT_BMI-adjusted-PA-F_Mixed_2017
rs11676272	rs11676272	chr2:25141538	chr2:24918669	A	G	rs713586	chr2:25158008	chr2:24935139	T	C	1	0.9606	0.99192	Body mass index adjusted for physical activity	EFO_0004340	GIANT	28448500	European	2017	-0.0272	0.0044	4.78e-10	-	134996	0	134996	57	IVNT	GIANT_BMI-adjusted-PA_EUR_2017
rs11676272	rs11676272	chr2:25141538	chr2:24918669	A	G	rs713586	chr2:25158008	chr2:24935139	T	C	1	0.9606	0.99192	Body mass index adjusted for physical activity	EFO_0004340	GIANT	28448500	Mixed	2017	-0.0255	0.0042	9.56e-10	-	148449	0	148449	60	IVNT	GIANT_BMI-adjusted-PA_Mixed_2017
rs11676272	rs11676272	chr2:25141538	chr2:24918669	A	G	rs713586	chr2:25158008	chr2:24935139	T	C	1	0.9606	0.99192	Body mass index adjusted for smoking	EFO_0004340	GIANT	28443625	European	2017	-0.0262	0.0039	2.734e-11	-	157201	0	157201	73	IVNT	GIANT_BMI-adjusted-Smoking_EUR_2017
rs11676272	rs11676272	chr2:25141538	chr2:24918669	A	G	rs713586	chr2:25158008	chr2:24935139	T	C	1	0.9606	0.99192	Body mass index adjusted for smoking	EFO_0004340	GIANT	28443625	Mixed	2017	-0.0255	0.0037	4.805e-12	-	179212	0	179212	79	IVNT	GIANT_BMI-adjusted-Smoking_Mixed_2017
rs11676272	rs11676272	chr2:25141538	chr2:24918669	A	G	rs713586	chr2:25158008	chr2:24935139	T	C	1	0.9606	0.99192	Body mass index	EFO_0004340	GIANT	23754948	European	2013	-0.02447	0.004486	4.903e-08	-	126428	0	126428	46	IVNT	GIANT_BMI_EUR_2013
rs11676272	rs11676272	chr2:25141538	chr2:24918669	A	G	rs713586	chr2:25158008	chr2:24935139	T	C	1	0.9606	0.99192	Body mass index	EFO_0004340	GIANT	25673413	European	2015	-0.0302	0.0038	1.905e-15	-	233487	0	233487	114	IVNT	GIANT_BMI_EUR_2015
rs11676272	rs11676272	chr2:25141538	chr2:24918669	A	G	rs713586	chr2:25158008	chr2:24935139	T	C	1	0.9606	0.99192	Body mass index	EFO_0004340	GIANT	29273807	European	2018	-0.026	0.0023	6.5e-31	-	449889	0	449889	112	IVNT	GIANT_BMI_EUR_2018
rs11676272	rs11676272	chr2:25141538	chr2:24918669	A	G	rs713586	chr2:25158008	chr2:24935139	T	C	1	0.9606	0.99192	Body mass index	EFO_0004340	GIANT	25673413	Mixed	2015	-0.0299	0.0036	9.935e-17	-	235649	0	235649	125	IVNT	GIANT_BMI_Mixed_2015
rs11676272	rs11676272	chr2:25141538	chr2:24918669	A	G	rs713586	chr2:25158008	chr2:24935139	T	C	1	0.9606	0.99192	Body mass index	EFO_0004340	GIANT	29273807	Mixed	2018	-0.025	0.0021	3.1e-32	-	526508	0	526508	123	IVNT	GIANT_BMI_Mixed_2018
rs11676272	rs11676272	chr2:25141538	chr2:24918669	A	G	rs713586	chr2:25158008	chr2:24935139	T	C	1	0.9606	0.99192	Height in females	EFO_0004339	GIANT	23754948	European	2013	0.039	0.0057	9.33e-12	+	73022	0	73022	46	Z-score	GIANT_Height-F_EUR_2013
rs11676272	rs11676272	chr2:25141538	chr2:24918669	A	G	rs713586	chr2:25158008	chr2:24935139	T	C	1	0.9606	0.99192	Height	EFO_0004339	GIANT	20881960	European	2010	NA	NA	3.622e-12	NA	133626	0	133626	46	Z-score	GIANT_Height_EUR_2010
rs11676272	rs11676272	chr2:25141538	chr2:24918669	A	G	rs713586	chr2:25158008	chr2:24935139	T	C	1	0.9606	0.99192	Height	EFO_0004339	GIANT	23754948	European	2013	0.03108	0.004165	8.548e-14	+	133465	0	133465	46	Z-score	GIANT_Height_EUR_2013
rs11676272	rs11676272	chr2:25141538	chr2:24918669	A	G	rs713586	chr2:25158008	chr2:24935139	T	C	1	0.9606	0.99192	Height	EFO_0004339	GIANT	25282103	European	2014	0.034	0.003	3e-31	+	252634	0	252634	79	Z-score	GIANT_Height_EUR_2014
rs11676272	rs11676272	chr2:25141538	chr2:24918669	A	G	rs713586	chr2:25158008	chr2:24935139	T	C	1	0.9606	0.99192	Height	EFO_0004339	GIANT	28146470	European	2017	0.031	0.0026	2.6e-33	+	381625	0	381625	106	IVNT	GIANT_Height_EUR_2017
rs11676272	rs11676272	chr2:25141538	chr2:24918669	A	G	rs713586	chr2:25158008	chr2:24935139	T	C	1	0.9606	0.99192	Height	EFO_0004339	GIANT	28146470	Mixed	2017	0.029	0.0024	7.3e-33	+	458927	0	458927	147	IVNT	GIANT_Height_Mixed_2017
rs11676272	rs11676272	chr2:25141538	chr2:24918669	A	G	rs713586	chr2:25158008	chr2:24935139	T	C	1	0.9606	0.99192	Obesity class 1	EFO_0001073	GIANT	23563607	European	2013	-0.069	0.012	2.9e-08	-	98458	32792	65666	51	log OR	GIANT_Obesity-C1_EUR_2013
rs11676272	rs11676272	chr2:25141538	chr2:24918669	A	G	rs713586	chr2:25158008	chr2:24935139	T	C	1	0.9606	0.99192	Overweight	EFO_0005935	GIANT	23563607	European	2013	-0.056	0.0091	7.5e-10	-	158496	92829	65667	51	log OR	GIANT_Overweight_EUR_2013
rs11676272	rs11676272	chr2:25141538	chr2:24918669	A	G	rs713586	chr2:25158008	chr2:24935139	T	C	1	0.9606	0.99192	Body mass index	EFO_0004340	Speliotes EK	20935630	European	2010	NA	NA	6.17e-22	NA	123865	-	-	-	-	GRASP
rs11676272	rs11676272	chr2:25141538	chr2:24918669	A	G	rs713586	chr2:25158008	chr2:24935139	T	C	1	0.9606	0.99192	Body mass index	EFO_0004340	Guo	23001569	Mixed	2012	NA	NA	6.17e-22	NA	78436	-	-	-	-	GRASP
rs11676272	rs11676272	chr2:25141538	chr2:24918669	A	G	rs713586	chr2:25158008	chr2:24935139	T	C	1	0.9606	0.99192	Body mass index 25 kgm2	EFO_0004340	GIANT	23563607	European	2013	NA	NA	4.65e-10	NA	16068	-	-	-	-	GRASP
rs11676272	rs11676272	chr2:25141538	chr2:24918669	A	G	rs713586	chr2:25158008	chr2:24935139	T	C	1	0.9606	0.99192	Body mass index 30 kgm2	EFO_0004340	GIANT	23563607	European	2013	NA	NA	1.68e-09	NA	16068	-	-	-	-	GRASP
rs11676272	rs11676272	chr2:25141538	chr2:24918669	A	G	rs713586	chr2:25158008	chr2:24935139	T	C	1	0.9606	0.99192	Extreme obesity with early age of onset	HP_0003674	Wheeler E	23563609	European	2013	NA	NA	6.17e-222	NA	6889	-	-	-	-	GRASP
rs11676272	rs11676272	chr2:25141538	chr2:24918669	A	G	rs713586	chr2:25158008	chr2:24935139	T	C	1	0.9606	0.99192	Gene expression	NCIT_C16608	Speliotes EK	20935630	European	2010	NA	NA	1.04e-19	NA	123865	-	-	-	-	GRASP
rs11676272	rs11676272	chr2:25141538	chr2:24918669	A	G	rs713586	chr2:25158008	chr2:24935139	T	C	1	0.9606	0.99192	Height	EFO_0004339	GIANT	20881960	European	2010	NA	NA	3.622e-12	NA	133653	-	-	-	-	GRASP
rs11676272	rs11676272	chr2:25141538	chr2:24918669	A	G	rs713586	chr2:25158008	chr2:24935139	T	C	1	0.9606	0.99192	Height	-	Speliotes EK	20935630	European	2010	NA	NA	1.59e-12	NA	123865	-	-	-	-	GRASP
rs11676272	rs11676272	chr2:25141538	chr2:24918669	A	G	rs713586	chr2:25158008	chr2:24935139	T	C	1	0.9606	0.99192	Obesity body mass index 30 kgm2	EFO_0001073	Speliotes EK	20935630	European	2010	NA	NA	6.45e-09	NA	123865	-	-	-	-	GRASP
rs11676272	rs11676272	chr2:25141538	chr2:24918669	A	G	rs713586	chr2:25158008	chr2:24935139	T	C	1	0.9606	0.99192	Obesity with early age of onset age 2	HP_0003674	EGGC	22484627	European	2012	NA	NA	3.464e-10	NA	13848	-	-	-	-	GRASP
rs11676272	rs11676272	chr2:25141538	chr2:24918669	A	G	rs713586	chr2:25158008	chr2:24935139	T	C	1	0.9606	0.99192	Overweight body mass index 25 kgm2	NCIT_C94250	Speliotes EK	20935630	European	2010	NA	NA	6.62e-09	NA	123865	-	-	-	-	GRASP
rs11676272	rs11676272	chr2:25141538	chr2:24918669	A	G	rs713586	chr2:25158008	chr2:24935139	T	C	1	0.9606	0.99192	Body mass index	EFO_0004340	Speliotes EK	20935630	European	2010	-0.14	0.01454	6e-22	-	-	-	-	-	kg/m2 increase	NHGRI-EBI_GWAS_Catalog
rs11676272	rs11676272	chr2:25141538	chr2:24918669	A	G	rs713586	chr2:25158008	chr2:24935139	T	C	1	0.9606	0.99192	Body mass index	EFO_0004340	Akiyama M	28892062	East Asian	2017	-0.025	0.00346	5e-13	-	-	-	-	-	kg/m	NHGRI-EBI_GWAS_Catalog
rs11676272	rs11676272	chr2:25141538	chr2:24918669	A	G	rs713586	chr2:25158008	chr2:24935139	T	C	1	0.9606	0.99192	Age at menarche	EFO_0004703	Neale B	UKBB	European	2017	0.01358	0.002473	3.954e-08	+	176008	0	176008	1	IVNT	Neale-B_UKBB_EUR_2017
rs11676272	rs11676272	chr2:25141538	chr2:24918669	A	G	rs713586	chr2:25158008	chr2:24935139	T	C	1	0.9606	0.99192	Arm fat mass left	-	Neale B	UKBB	European	2017	-0.02988	0.002377	3.15e-36	-	331164	0	331164	1	IVNT	Neale-B_UKBB_EUR_2017
rs11676272	rs11676272	chr2:25141538	chr2:24918669	A	G	rs713586	chr2:25158008	chr2:24935139	T	C	1	0.9606	0.99192	Arm fat mass right	-	Neale B	UKBB	European	2017	-0.02982	0.002377	4.181e-36	-	331226	0	331226	1	IVNT	Neale-B_UKBB_EUR_2017
rs11676272	rs11676272	chr2:25141538	chr2:24918669	A	G	rs713586	chr2:25158008	chr2:24935139	T	C	1	0.9606	0.99192	Arm fat percentage left	NCIT_C139218	Neale B	UKBB	European	2017	-0.02826	0.001836	1.941e-53	-	331198	0	331198	1	IVNT	Neale-B_UKBB_EUR_2017
rs11676272	rs11676272	chr2:25141538	chr2:24918669	A	G	rs713586	chr2:25158008	chr2:24935139	T	C	1	0.9606	0.99192	Arm fat percentage right	NCIT_C139218	Neale B	UKBB	European	2017	-0.02787	0.001844	1.396e-51	-	331249	0	331249	1	IVNT	Neale-B_UKBB_EUR_2017
rs11676272	rs11676272	chr2:25141538	chr2:24918669	A	G	rs713586	chr2:25158008	chr2:24935139	T	C	1	0.9606	0.99192	Body fat percentage	EFO_0007800	Neale B	UKBB	European	2017	-0.02417	0.00186	1.321e-38	-	331117	0	331117	1	IVNT	Neale-B_UKBB_EUR_2017
rs11676272	rs11676272	chr2:25141538	chr2:24918669	A	G	rs713586	chr2:25158008	chr2:24935139	T	C	1	0.9606	0.99192	Body mass index	EFO_0004340	Neale B	UKBB	European	2017	-0.03501	0.002399	3.191e-48	-	336107	0	336107	1	IVNT	Neale-B_UKBB_EUR_2017
rs11676272	rs11676272	chr2:25141538	chr2:24918669	A	G	rs713586	chr2:25158008	chr2:24935139	T	C	1	0.9606	0.99192	Comparative body size at age 10	NCIT_C106497;NCIT_C19666	Neale B	UKBB	European	2017	-0.0353	0.00166	2.708e-100	-	331693	0	331693	1	IVNT	Neale-B_UKBB_EUR_2017
rs11676272	rs11676272	chr2:25141538	chr2:24918669	A	G	rs713586	chr2:25158008	chr2:24935139	T	C	1	0.9606	0.99192	Comparative height size at age 10	NCIT_C106497;NCIT_C19666	Neale B	UKBB	European	2017	0.0133	0.001656	9.545e-16	+	332021	0	332021	1	IVNT	Neale-B_UKBB_EUR_2017
rs11676272	rs11676272	chr2:25141538	chr2:24918669	A	G	rs713586	chr2:25158008	chr2:24935139	T	C	1	0.9606	0.99192	Forced expiratory volume in 1-second	EFO_0004314	Neale B	UKBB	European	2017	0.01357	0.002079	6.644e-11	+	307638	0	307638	1	IVNT	Neale-B_UKBB_EUR_2017
rs11676272	rs11676272	chr2:25141538	chr2:24918669	A	G	rs713586	chr2:25158008	chr2:24935139	T	C	1	0.9606	0.99192	Forced vital capacity	EFO_0004312	Neale B	UKBB	European	2017	0.0177	0.001971	2.666e-19	+	307638	0	307638	1	IVNT	Neale-B_UKBB_EUR_2017
rs11676272	rs11676272	chr2:25141538	chr2:24918669	A	G	rs713586	chr2:25158008	chr2:24935139	T	C	1	0.9606	0.99192	Forced vital capacity, best measure	EFO_0004312	Neale B	UKBB	European	2017	0.01721	0.002161	1.685e-15	+	255492	0	255492	1	IVNT	Neale-B_UKBB_EUR_2017
rs11676272	rs11676272	chr2:25141538	chr2:24918669	A	G	rs713586	chr2:25158008	chr2:24935139	T	C	1	0.9606	0.99192	Hand grip strength left	EFO_0006941	Neale B	UKBB	European	2017	0.01112	0.001749	2.089e-10	+	335821	0	335821	1	IVNT	Neale-B_UKBB_EUR_2017
rs11676272	rs11676272	chr2:25141538	chr2:24918669	A	G	rs713586	chr2:25158008	chr2:24935139	T	C	1	0.9606	0.99192	Hand grip strength right	EFO_0006941	Neale B	UKBB	European	2017	0.01026	0.001753	4.88e-09	+	335842	0	335842	1	IVNT	Neale-B_UKBB_EUR_2017
rs11676272	rs11676272	chr2:25141538	chr2:24918669	A	G	rs713586	chr2:25158008	chr2:24935139	T	C	1	0.9606	0.99192	Height	EFO_0004339	Neale B	UKBB	European	2017	0.02584	0.001723	8.071e-51	+	336474	0	336474	1	IVNT	Neale-B_UKBB_EUR_2017
rs11676272	rs11676272	chr2:25141538	chr2:24918669	A	G	rs713586	chr2:25158008	chr2:24935139	T	C	1	0.9606	0.99192	Hip circumference	EFO_0005093	Neale B	UKBB	European	2017	-0.02405	0.002402	1.348e-23	-	336601	0	336601	1	IVNT	Neale-B_UKBB_EUR_2017
rs11676272	rs11676272	chr2:25141538	chr2:24918669	A	G	rs713586	chr2:25158008	chr2:24935139	T	C	1	0.9606	0.99192	Impedance of leg left	-	Neale B	UKBB	European	2017	0.01541	0.002212	3.258e-12	+	331296	0	331296	1	IVNT	Neale-B_UKBB_EUR_2017
rs11676272	rs11676272	chr2:25141538	chr2:24918669	A	G	rs713586	chr2:25158008	chr2:24935139	T	C	1	0.9606	0.99192	Impedance of leg right	-	Neale B	UKBB	European	2017	0.01542	0.002195	2.112e-12	+	331301	0	331301	1	IVNT	Neale-B_UKBB_EUR_2017
rs11676272	rs11676272	chr2:25141538	chr2:24918669	A	G	rs713586	chr2:25158008	chr2:24935139	T	C	1	0.9606	0.99192	Impedance of whole body	NCIT_C137923	Neale B	UKBB	European	2017	0.01062	0.00185	9.427e-09	+	331284	0	331284	1	IVNT	Neale-B_UKBB_EUR_2017
rs11676272	rs11676272	chr2:25141538	chr2:24918669	A	G	rs713586	chr2:25158008	chr2:24935139	T	C	1	0.9606	0.99192	Leg fat mass left	-	Neale B	UKBB	European	2017	-0.02254	0.001917	6.788e-32	-	331275	0	331275	1	IVNT	Neale-B_UKBB_EUR_2017
rs11676272	rs11676272	chr2:25141538	chr2:24918669	A	G	rs713586	chr2:25158008	chr2:24935139	T	C	1	0.9606	0.99192	Leg fat mass right	-	Neale B	UKBB	European	2017	-0.02285	0.001939	4.927e-32	-	331293	0	331293	1	IVNT	Neale-B_UKBB_EUR_2017
rs11676272	rs11676272	chr2:25141538	chr2:24918669	A	G	rs713586	chr2:25158008	chr2:24935139	T	C	1	0.9606	0.99192	Leg fat percentage left	NCIT_C139218	Neale B	UKBB	European	2017	-0.01976	0.001517	8.429e-39	-	331278	0	331278	1	IVNT	Neale-B_UKBB_EUR_2017
rs11676272	rs11676272	chr2:25141538	chr2:24918669	A	G	rs713586	chr2:25158008	chr2:24935139	T	C	1	0.9606	0.99192	Leg fat percentage right	NCIT_C139218	Neale B	UKBB	European	2017	-0.02	0.001536	9.93e-39	-	331296	0	331296	1	IVNT	Neale-B_UKBB_EUR_2017
rs11676272	rs11676272	chr2:25141538	chr2:24918669	A	G	rs713586	chr2:25158008	chr2:24935139	T	C	1	0.9606	0.99192	Sitting height	EFO_0007118	Neale B	UKBB	European	2017	0.02559	0.001875	2.169e-42	+	336172	0	336172	1	IVNT	Neale-B_UKBB_EUR_2017
rs11676272	rs11676272	chr2:25141538	chr2:24918669	A	G	rs713586	chr2:25158008	chr2:24935139	T	C	1	0.9606	0.99192	Trunk fat mass	EFO_0005409	Neale B	UKBB	European	2017	-0.02431	0.002442	2.429e-23	-	331093	0	331093	1	IVNT	Neale-B_UKBB_EUR_2017
rs11676272	rs11676272	chr2:25141538	chr2:24918669	A	G	rs713586	chr2:25158008	chr2:24935139	T	C	1	0.9606	0.99192	Trunk fat percentage	NCIT_C139218	Neale B	UKBB	European	2017	-0.02545	0.00223	3.497e-30	-	331113	0	331113	1	IVNT	Neale-B_UKBB_EUR_2017
rs11676272	rs11676272	chr2:25141538	chr2:24918669	A	G	rs713586	chr2:25158008	chr2:24935139	T	C	1	0.9606	0.99192	Waist circumference	EFO_0004342	Neale B	UKBB	European	2017	-0.02054	0.002148	1.174e-21	-	336639	0	336639	1	IVNT	Neale-B_UKBB_EUR_2017
rs11676272	rs11676272	chr2:25141538	chr2:24918669	A	G	rs713586	chr2:25158008	chr2:24935139	T	C	1	0.9606	0.99192	Weight	EFO_0004338	Neale B	UKBB	European	2017	-0.01483	0.00212	2.668e-12	-	336227	0	336227	1	IVNT	Neale-B_UKBB_EUR_2017
rs11676272	rs11676272	chr2:25141538	chr2:24918669	A	G	rs713586	chr2:25158008	chr2:24935139	T	C	1	0.9606	0.99192	Whole body fat mass	-	Neale B	UKBB	European	2017	-0.02609	0.002367	2.987e-28	-	330762	0	330762	1	IVNT	Neale-B_UKBB_EUR_2017
rs11676272	rs11676272	chr2:25141538	chr2:24918669	A	G	rs713586	chr2:25158008	chr2:24935139	T	C	1	0.9606	0.99192	Body mass index	EFO_0004340	Speliotes EK	20935630	European	2010	NA	NA	6e-22	NA	-	-	-	-	-	dbGaP
rs11676272	rs11676272	chr2:25141538	chr2:24918669	A	G	rs713587	chr2:25158281	chr2:24935412	C	T	1	0.96052	0.98792	Body mass index	EFO_0004340	Akiyama M	28892062	East Asian	2017	-0.02365	0.003556	2.915e-11	-	173430	0	173430	3	IVNT	Akiyama-M_BMI_EAS_2017
rs11676272	rs11676272	chr2:25141538	chr2:24918669	A	G	rs713587	chr2:25158281	chr2:24935412	C	T	1	0.96052	0.98792	Childhood BMI	EFO_0004340	EGGC	26604143	European	2016	-0.0701	0.0083	4.006e-17	-	30117	0	30117	20	SDS	EGGC_Childhood-BMI_EUR_2016
rs11676272	rs11676272	chr2:25141538	chr2:24918669	A	G	rs713587	chr2:25158281	chr2:24935412	C	T	1	0.96052	0.98792	Childhood obesity	EFO_0001073	EGGC	22484627	European	2012	-0.1646	0.0262	3.55e-10	-	13848	5530	8318	14	log OR	EGGC_Childhood-Obesity_EUR_2012
rs11676272	rs11676272	chr2:25141538	chr2:24918669	A	G	rs713587	chr2:25158281	chr2:24935412	C	T	1	0.96052	0.98792	Standardized difference in height between age 8 years and adult	-	EGGC	23449627	European	2013	0.07529	0.01348	3.664e-08	+	10791	0	10791	6	SDS	EGGC_Puberty-Growth-PGF-PGM_EUR_2013
rs11676272	rs11676272	chr2:25141538	chr2:24918669	A	G	rs713587	chr2:25158281	chr2:24935412	C	T	1	0.96052	0.98792	Body mass index in physically active indivdiuals	EFO_0004340	GIANT	28448500	European	2017	-0.0266	0.0049	4.61e-08	-	103910	0	103910	57	IVNT	GIANT_BMI-Active_EUR_2017
rs11676272	rs11676272	chr2:25141538	chr2:24918669	A	G	rs713587	chr2:25158281	chr2:24935412	C	T	1	0.96052	0.98792	Body mass index in females greater than 50 years of age	EFO_0004340	GIANT	26426971	European	2015	-0.03	0.0051	5.4e-09	-	87615	0	87615	114	IVNT	GIANT_BMI-F-GT-50_EUR_2015
rs11676272	rs11676272	chr2:25141538	chr2:24918669	A	G	rs713587	chr2:25158281	chr2:24935412	C	T	1	0.96052	0.98792	Body mass index in females less than or equal to 50 years of age	EFO_0004340	GIANT	26426971	European	2015	-0.049	0.0066	1.6e-13	-	52887	0	52887	114	IVNT	GIANT_BMI-F-LE-50_EUR_2015
rs11676272	rs11676272	chr2:25141538	chr2:24918669	A	G	rs713587	chr2:25158281	chr2:24935412	C	T	1	0.96052	0.98792	Body mass index in females	EFO_0004340	GIANT	25673413	Mixed	2015	-0.0349	0.0047	1.123e-13	-	132070	0	132070	107	IVNT	GIANT_BMI-F_Mixed_2015
rs11676272	rs11676272	chr2:25141538	chr2:24918669	A	G	rs713587	chr2:25158281	chr2:24935412	C	T	1	0.96052	0.98792	Body mass index in female non-smokers	EFO_0004340	GIANT	28443625	Mixed	2017	-0.0312	0.0054	9.391e-09	-	85451	0	85451	73	IVNT	GIANT_BMI-Non-smokers-F_Mixed_2017
rs11676272	rs11676272	chr2:25141538	chr2:24918669	A	G	rs713587	chr2:25158281	chr2:24935412	C	T	1	0.96052	0.98792	Body mass index in non-smokers	EFO_0004340	GIANT	28443625	European	2017	-0.0307	0.0045	1.266e-11	-	123865	0	123865	73	IVNT	GIANT_BMI-Non-smokers_EUR_2017
rs11676272	rs11676272	chr2:25141538	chr2:24918669	A	G	rs713587	chr2:25158281	chr2:24935412	C	T	1	0.96052	0.98792	Body mass index in non-smokers	EFO_0004340	GIANT	28443625	Mixed	2017	-0.0298	0.0042	1.35e-12	-	142399	0	142399	79	IVNT	GIANT_BMI-Non-smokers_Mixed_2017
rs11676272	rs11676272	chr2:25141538	chr2:24918669	A	G	rs713587	chr2:25158281	chr2:24935412	C	T	1	0.96052	0.98792	Body mass index adjusted for physical activity	EFO_0004340	GIANT	28448500	European	2017	-0.0261	0.0044	4.44e-09	-	131392	0	131392	57	IVNT	GIANT_BMI-adjusted-PA_EUR_2017
rs11676272	rs11676272	chr2:25141538	chr2:24918669	A	G	rs713587	chr2:25158281	chr2:24935412	C	T	1	0.96052	0.98792	Body mass index adjusted for physical activity	EFO_0004340	GIANT	28448500	Mixed	2017	-0.0238	0.0042	1.82e-08	-	144848	0	144848	60	IVNT	GIANT_BMI-adjusted-PA_Mixed_2017
rs11676272	rs11676272	chr2:25141538	chr2:24918669	A	G	rs713587	chr2:25158281	chr2:24935412	C	T	1	0.96052	0.98792	Body mass index adjusted for smoking in females	EFO_0004340	GIANT	28443625	Mixed	2017	-0.0275	0.0049	1.952e-08	-	105015	0	105015	73	IVNT	GIANT_BMI-adjusted-Smoking-F_Mixed_2017
rs11676272	rs11676272	chr2:25141538	chr2:24918669	A	G	rs713587	chr2:25158281	chr2:24935412	C	T	1	0.96052	0.98792	Body mass index adjusted for smoking	EFO_0004340	GIANT	28443625	European	2017	-0.0269	0.0039	7.684e-12	-	157995	0	157995	73	IVNT	GIANT_BMI-adjusted-Smoking_EUR_2017
rs11676272	rs11676272	chr2:25141538	chr2:24918669	A	G	rs713587	chr2:25158281	chr2:24935412	C	T	1	0.96052	0.98792	Body mass index adjusted for smoking	EFO_0004340	GIANT	28443625	Mixed	2017	-0.0257	0.0037	3.153e-12	-	180009	0	180009	79	IVNT	GIANT_BMI-adjusted-Smoking_Mixed_2017
rs11676272	rs11676272	chr2:25141538	chr2:24918669	A	G	rs713587	chr2:25158281	chr2:24935412	C	T	1	0.96052	0.98792	Body mass index	EFO_0004340	GIANT	23754948	European	2013	-0.02447	0.004486	4.903e-08	-	126555	0	126555	46	IVNT	GIANT_BMI_EUR_2013
rs11676272	rs11676272	chr2:25141538	chr2:24918669	A	G	rs713587	chr2:25158281	chr2:24935412	C	T	1	0.96052	0.98792	Body mass index	EFO_0004340	GIANT	25673413	European	2015	-0.0306	0.0037	1.337e-16	-	233928	0	233928	114	IVNT	GIANT_BMI_EUR_2015
rs11676272	rs11676272	chr2:25141538	chr2:24918669	A	G	rs713587	chr2:25158281	chr2:24935412	C	T	1	0.96052	0.98792	Body mass index	EFO_0004340	GIANT	25673413	Mixed	2015	-0.0303	0.0036	3.873e-17	-	236090	0	236090	125	IVNT	GIANT_BMI_Mixed_2015
rs11676272	rs11676272	chr2:25141538	chr2:24918669	A	G	rs713587	chr2:25158281	chr2:24935412	C	T	1	0.96052	0.98792	Height in females	EFO_0004339	GIANT	23754948	European	2013	0.039	0.0057	8.27e-12	+	73095	0	73095	46	Z-score	GIANT_Height-F_EUR_2013
rs11676272	rs11676272	chr2:25141538	chr2:24918669	A	G	rs713587	chr2:25158281	chr2:24935412	C	T	1	0.96052	0.98792	Height	EFO_0004339	GIANT	20881960	European	2010	NA	NA	3.097e-12	NA	133777	0	133777	46	Z-score	GIANT_Height_EUR_2010
rs11676272	rs11676272	chr2:25141538	chr2:24918669	A	G	rs713587	chr2:25158281	chr2:24935412	C	T	1	0.96052	0.98792	Height	EFO_0004339	GIANT	23754948	European	2013	0.03108	0.004165	8.548e-14	+	133617	0	133617	46	Z-score	GIANT_Height_EUR_2013
rs11676272	rs11676272	chr2:25141538	chr2:24918669	A	G	rs713587	chr2:25158281	chr2:24935412	C	T	1	0.96052	0.98792	Height	EFO_0004339	GIANT	25282103	European	2014	0.034	0.0029	9.3e-31	+	253099	0	253099	79	Z-score	GIANT_Height_EUR_2014
rs11676272	rs11676272	chr2:25141538	chr2:24918669	A	G	rs713587	chr2:25158281	chr2:24935412	C	T	1	0.96052	0.98792	Obesity class 1	EFO_0001073	GIANT	23563607	European	2013	-0.068	0.012	3.8e-08	-	98503	32813	65690	51	log OR	GIANT_Obesity-C1_EUR_2013
rs11676272	rs11676272	chr2:25141538	chr2:24918669	A	G	rs713587	chr2:25158281	chr2:24935412	C	T	1	0.96052	0.98792	Overweight	EFO_0005935	GIANT	23563607	European	2013	-0.056	0.0091	8.6e-10	-	158576	92885	65691	51	log OR	GIANT_Overweight_EUR_2013
rs11676272	rs11676272	chr2:25141538	chr2:24918669	A	G	rs713587	chr2:25158281	chr2:24935412	C	T	1	0.96052	0.98792	Height	EFO_0004339	GIANT	20881960	European	2010	NA	NA	3.097e-12	NA	133653	-	-	-	-	GRASP
rs11676272	rs11676272	chr2:25141538	chr2:24918669	A	G	rs713587	chr2:25158281	chr2:24935412	C	T	1	0.96052	0.98792	Obesity with early age of onset age 2	HP_0003674	EGGC	22484627	European	2012	NA	NA	3.55e-10	NA	13848	-	-	-	-	GRASP
rs11676272	rs11676272	chr2:25141538	chr2:24918669	A	G	rs713587	chr2:25158281	chr2:24935412	C	T	1	0.96052	0.98792	Arm fat mass left	-	Neale B	UKBB	European	2017	-0.02984	0.002379	4.246e-36	-	331164	0	331164	1	IVNT	Neale-B_UKBB_EUR_2017
rs11676272	rs11676272	chr2:25141538	chr2:24918669	A	G	rs713587	chr2:25158281	chr2:24935412	C	T	1	0.96052	0.98792	Arm fat mass right	-	Neale B	UKBB	European	2017	-0.02977	0.002378	6.159e-36	-	331226	0	331226	1	IVNT	Neale-B_UKBB_EUR_2017
rs11676272	rs11676272	chr2:25141538	chr2:24918669	A	G	rs713587	chr2:25158281	chr2:24935412	C	T	1	0.96052	0.98792	Arm fat percentage left	NCIT_C139218	Neale B	UKBB	European	2017	-0.02826	0.001837	2.266e-53	-	331198	0	331198	1	IVNT	Neale-B_UKBB_EUR_2017
rs11676272	rs11676272	chr2:25141538	chr2:24918669	A	G	rs713587	chr2:25158281	chr2:24935412	C	T	1	0.96052	0.98792	Arm fat percentage right	NCIT_C139218	Neale B	UKBB	European	2017	-0.02786	0.001845	1.851e-51	-	331249	0	331249	1	IVNT	Neale-B_UKBB_EUR_2017
rs11676272	rs11676272	chr2:25141538	chr2:24918669	A	G	rs713587	chr2:25158281	chr2:24935412	C	T	1	0.96052	0.98792	Body fat percentage	EFO_0007800	Neale B	UKBB	European	2017	-0.0241	0.001861	2.359e-38	-	331117	0	331117	1	IVNT	Neale-B_UKBB_EUR_2017
rs11676272	rs11676272	chr2:25141538	chr2:24918669	A	G	rs713587	chr2:25158281	chr2:24935412	C	T	1	0.96052	0.98792	Body mass index	EFO_0004340	Neale B	UKBB	European	2017	-0.03499	0.002401	4.17e-48	-	336107	0	336107	1	IVNT	Neale-B_UKBB_EUR_2017
rs11676272	rs11676272	chr2:25141538	chr2:24918669	A	G	rs713587	chr2:25158281	chr2:24935412	C	T	1	0.96052	0.98792	Comparative body size at age 10	NCIT_C106497;NCIT_C19666	Neale B	UKBB	European	2017	-0.03528	0.001661	4.201e-100	-	331693	0	331693	1	IVNT	Neale-B_UKBB_EUR_2017
rs11676272	rs11676272	chr2:25141538	chr2:24918669	A	G	rs713587	chr2:25158281	chr2:24935412	C	T	1	0.96052	0.98792	Comparative height size at age 10	NCIT_C106497;NCIT_C19666	Neale B	UKBB	European	2017	0.01336	0.001657	7.35e-16	+	332021	0	332021	1	IVNT	Neale-B_UKBB_EUR_2017
rs11676272	rs11676272	chr2:25141538	chr2:24918669	A	G	rs713587	chr2:25158281	chr2:24935412	C	T	1	0.96052	0.98792	Forced expiratory volume in 1-second	EFO_0004314	Neale B	UKBB	European	2017	0.01353	0.00208	7.651e-11	+	307638	0	307638	1	IVNT	Neale-B_UKBB_EUR_2017
rs11676272	rs11676272	chr2:25141538	chr2:24918669	A	G	rs713587	chr2:25158281	chr2:24935412	C	T	1	0.96052	0.98792	Forced vital capacity	EFO_0004312	Neale B	UKBB	European	2017	0.01771	0.001972	2.706e-19	+	307638	0	307638	1	IVNT	Neale-B_UKBB_EUR_2017
rs11676272	rs11676272	chr2:25141538	chr2:24918669	A	G	rs713587	chr2:25158281	chr2:24935412	C	T	1	0.96052	0.98792	Forced vital capacity, best measure	EFO_0004312	Neale B	UKBB	European	2017	0.0172	0.002163	1.799e-15	+	255492	0	255492	1	IVNT	Neale-B_UKBB_EUR_2017
rs11676272	rs11676272	chr2:25141538	chr2:24918669	A	G	rs713587	chr2:25158281	chr2:24935412	C	T	1	0.96052	0.98792	Hand grip strength left	EFO_0006941	Neale B	UKBB	European	2017	0.01114	0.00175	1.959e-10	+	335821	0	335821	1	IVNT	Neale-B_UKBB_EUR_2017
rs11676272	rs11676272	chr2:25141538	chr2:24918669	A	G	rs713587	chr2:25158281	chr2:24935412	C	T	1	0.96052	0.98792	Hand grip strength right	EFO_0006941	Neale B	UKBB	European	2017	0.01027	0.001754	4.779e-09	+	335842	0	335842	1	IVNT	Neale-B_UKBB_EUR_2017
rs11676272	rs11676272	chr2:25141538	chr2:24918669	A	G	rs713587	chr2:25158281	chr2:24935412	C	T	1	0.96052	0.98792	Height	EFO_0004339	Neale B	UKBB	European	2017	0.02595	0.001724	3.749e-51	+	336474	0	336474	1	IVNT	Neale-B_UKBB_EUR_2017
rs11676272	rs11676272	chr2:25141538	chr2:24918669	A	G	rs713587	chr2:25158281	chr2:24935412	C	T	1	0.96052	0.98792	Hip circumference	EFO_0005093	Neale B	UKBB	European	2017	-0.02402	0.002404	1.664e-23	-	336601	0	336601	1	IVNT	Neale-B_UKBB_EUR_2017
rs11676272	rs11676272	chr2:25141538	chr2:24918669	A	G	rs713587	chr2:25158281	chr2:24935412	C	T	1	0.96052	0.98792	Impedance of leg left	-	Neale B	UKBB	European	2017	0.01541	0.002213	3.33e-12	+	331296	0	331296	1	IVNT	Neale-B_UKBB_EUR_2017
rs11676272	rs11676272	chr2:25141538	chr2:24918669	A	G	rs713587	chr2:25158281	chr2:24935412	C	T	1	0.96052	0.98792	Impedance of leg right	-	Neale B	UKBB	European	2017	0.01542	0.002196	2.215e-12	+	331301	0	331301	1	IVNT	Neale-B_UKBB_EUR_2017
rs11676272	rs11676272	chr2:25141538	chr2:24918669	A	G	rs713587	chr2:25158281	chr2:24935412	C	T	1	0.96052	0.98792	Impedance of whole body	NCIT_C137923	Neale B	UKBB	European	2017	0.01059	0.001851	1.06e-08	+	331284	0	331284	1	IVNT	Neale-B_UKBB_EUR_2017
rs11676272	rs11676272	chr2:25141538	chr2:24918669	A	G	rs713587	chr2:25158281	chr2:24935412	C	T	1	0.96052	0.98792	Leg fat mass left	-	Neale B	UKBB	European	2017	-0.02245	0.001918	1.21e-31	-	331275	0	331275	1	IVNT	Neale-B_UKBB_EUR_2017
rs11676272	rs11676272	chr2:25141538	chr2:24918669	A	G	rs713587	chr2:25158281	chr2:24935412	C	T	1	0.96052	0.98792	Leg fat mass right	-	Neale B	UKBB	European	2017	-0.02277	0.00194	8.815e-32	-	331293	0	331293	1	IVNT	Neale-B_UKBB_EUR_2017
rs11676272	rs11676272	chr2:25141538	chr2:24918669	A	G	rs713587	chr2:25158281	chr2:24935412	C	T	1	0.96052	0.98792	Leg fat percentage left	NCIT_C139218	Neale B	UKBB	European	2017	-0.01973	0.001518	1.27e-38	-	331278	0	331278	1	IVNT	Neale-B_UKBB_EUR_2017
rs11676272	rs11676272	chr2:25141538	chr2:24918669	A	G	rs713587	chr2:25158281	chr2:24935412	C	T	1	0.96052	0.98792	Leg fat percentage right	NCIT_C139218	Neale B	UKBB	European	2017	-0.01997	0.001537	1.429e-38	-	331296	0	331296	1	IVNT	Neale-B_UKBB_EUR_2017
rs11676272	rs11676272	chr2:25141538	chr2:24918669	A	G	rs713587	chr2:25158281	chr2:24935412	C	T	1	0.96052	0.98792	Sitting height	EFO_0007118	Neale B	UKBB	European	2017	0.02561	0.001876	2.045e-42	+	336172	0	336172	1	IVNT	Neale-B_UKBB_EUR_2017
rs11676272	rs11676272	chr2:25141538	chr2:24918669	A	G	rs713587	chr2:25158281	chr2:24935412	C	T	1	0.96052	0.98792	Trunk fat mass	EFO_0005409	Neale B	UKBB	European	2017	-0.02422	0.002444	3.73e-23	-	331093	0	331093	1	IVNT	Neale-B_UKBB_EUR_2017
rs11676272	rs11676272	chr2:25141538	chr2:24918669	A	G	rs713587	chr2:25158281	chr2:24935412	C	T	1	0.96052	0.98792	Trunk fat percentage	NCIT_C139218	Neale B	UKBB	European	2017	-0.0254	0.002231	4.897e-30	-	331113	0	331113	1	IVNT	Neale-B_UKBB_EUR_2017
rs11676272	rs11676272	chr2:25141538	chr2:24918669	A	G	rs713587	chr2:25158281	chr2:24935412	C	T	1	0.96052	0.98792	Waist circumference	EFO_0004342	Neale B	UKBB	European	2017	-0.02051	0.00215	1.44e-21	-	336639	0	336639	1	IVNT	Neale-B_UKBB_EUR_2017
rs11676272	rs11676272	chr2:25141538	chr2:24918669	A	G	rs713587	chr2:25158281	chr2:24935412	C	T	1	0.96052	0.98792	Weight	EFO_0004338	Neale B	UKBB	European	2017	-0.01476	0.002121	3.49e-12	-	336227	0	336227	1	IVNT	Neale-B_UKBB_EUR_2017
rs11676272	rs11676272	chr2:25141538	chr2:24918669	A	G	rs713587	chr2:25158281	chr2:24935412	C	T	1	0.96052	0.98792	Whole body fat mass	-	Neale B	UKBB	European	2017	-0.02597	0.002368	5.496e-28	-	330762	0	330762	1	IVNT	Neale-B_UKBB_EUR_2017
rs11676272	rs11676272	chr2:25141538	chr2:24918669	A	G	rs6728219	chr2:25159172	chr2:24936303	T	C	1	0.87318	0.96682	Body mass index	EFO_0004340	Akiyama M	28892062	East Asian	2017	-0.02368	0.003575	3.488e-11	-	173430	0	173430	3	IVNT	Akiyama-M_BMI_EAS_2017
rs11676272	rs11676272	chr2:25141538	chr2:24918669	A	G	rs6728219	chr2:25159172	chr2:24936303	T	C	1	0.87318	0.96682	Arm fat mass left	-	Neale B	UKBB	European	2017	-0.02956	0.002385	2.87e-35	-	331164	0	331164	1	IVNT	Neale-B_UKBB_EUR_2017
rs11676272	rs11676272	chr2:25141538	chr2:24918669	A	G	rs6728219	chr2:25159172	chr2:24936303	T	C	1	0.87318	0.96682	Arm fat mass right	-	Neale B	UKBB	European	2017	-0.02947	0.002384	4.393e-35	-	331226	0	331226	1	IVNT	Neale-B_UKBB_EUR_2017
rs11676272	rs11676272	chr2:25141538	chr2:24918669	A	G	rs6728219	chr2:25159172	chr2:24936303	T	C	1	0.87318	0.96682	Arm fat percentage left	NCIT_C139218	Neale B	UKBB	European	2017	-0.02792	0.001842	6.76e-52	-	331198	0	331198	1	IVNT	Neale-B_UKBB_EUR_2017
rs11676272	rs11676272	chr2:25141538	chr2:24918669	A	G	rs6728219	chr2:25159172	chr2:24936303	T	C	1	0.87318	0.96682	Arm fat percentage right	NCIT_C139218	Neale B	UKBB	European	2017	-0.02742	0.00185	1.117e-49	-	331249	0	331249	1	IVNT	Neale-B_UKBB_EUR_2017
rs11676272	rs11676272	chr2:25141538	chr2:24918669	A	G	rs6728219	chr2:25159172	chr2:24936303	T	C	1	0.87318	0.96682	Body fat percentage	EFO_0007800	Neale B	UKBB	European	2017	-0.02369	0.001866	6.029e-37	-	331117	0	331117	1	IVNT	Neale-B_UKBB_EUR_2017
rs11676272	rs11676272	chr2:25141538	chr2:24918669	A	G	rs6728219	chr2:25159172	chr2:24936303	T	C	1	0.87318	0.96682	Body mass index	EFO_0004340	Neale B	UKBB	European	2017	-0.03476	0.002407	2.976e-47	-	336107	0	336107	1	IVNT	Neale-B_UKBB_EUR_2017
rs11676272	rs11676272	chr2:25141538	chr2:24918669	A	G	rs6728219	chr2:25159172	chr2:24936303	T	C	1	0.87318	0.96682	Comparative body size at age 10	NCIT_C106497;NCIT_C19666	Neale B	UKBB	European	2017	-0.03513	0.001665	8.84e-99	-	331693	0	331693	1	IVNT	Neale-B_UKBB_EUR_2017
rs11676272	rs11676272	chr2:25141538	chr2:24918669	A	G	rs6728219	chr2:25159172	chr2:24936303	T	C	1	0.87318	0.96682	Comparative height size at age 10	NCIT_C106497;NCIT_C19666	Neale B	UKBB	European	2017	0.01326	0.001661	1.453e-15	+	332021	0	332021	1	IVNT	Neale-B_UKBB_EUR_2017
rs11676272	rs11676272	chr2:25141538	chr2:24918669	A	G	rs6728219	chr2:25159172	chr2:24936303	T	C	1	0.87318	0.96682	Forced expiratory volume in 1-second	EFO_0004314	Neale B	UKBB	European	2017	0.01416	0.002086	1.113e-11	+	307638	0	307638	1	IVNT	Neale-B_UKBB_EUR_2017
rs11676272	rs11676272	chr2:25141538	chr2:24918669	A	G	rs6728219	chr2:25159172	chr2:24936303	T	C	1	0.87318	0.96682	Forced expiratory volume in 1-second, best measure	NCIT_C112285;NCIT_C38084	Neale B	UKBB	European	2017	0.0129	0.00229	1.772e-08	+	255492	0	255492	1	IVNT	Neale-B_UKBB_EUR_2017
rs11676272	rs11676272	chr2:25141538	chr2:24918669	A	G	rs6728219	chr2:25159172	chr2:24936303	T	C	1	0.87318	0.96682	Forced vital capacity	EFO_0004312	Neale B	UKBB	European	2017	0.01788	0.001977	1.574e-19	+	307638	0	307638	1	IVNT	Neale-B_UKBB_EUR_2017
rs11676272	rs11676272	chr2:25141538	chr2:24918669	A	G	rs6728219	chr2:25159172	chr2:24936303	T	C	1	0.87318	0.96682	Forced vital capacity, best measure	EFO_0004312	Neale B	UKBB	European	2017	0.01726	0.002168	1.723e-15	+	255492	0	255492	1	IVNT	Neale-B_UKBB_EUR_2017
rs11676272	rs11676272	chr2:25141538	chr2:24918669	A	G	rs6728219	chr2:25159172	chr2:24936303	T	C	1	0.87318	0.96682	Hand grip strength left	EFO_0006941	Neale B	UKBB	European	2017	0.01067	0.001755	1.187e-09	+	335821	0	335821	1	IVNT	Neale-B_UKBB_EUR_2017
rs11676272	rs11676272	chr2:25141538	chr2:24918669	A	G	rs6728219	chr2:25159172	chr2:24936303	T	C	1	0.87318	0.96682	Hand grip strength right	EFO_0006941	Neale B	UKBB	European	2017	0.01012	0.001758	8.65e-09	+	335842	0	335842	1	IVNT	Neale-B_UKBB_EUR_2017
rs11676272	rs11676272	chr2:25141538	chr2:24918669	A	G	rs6728219	chr2:25159172	chr2:24936303	T	C	1	0.87318	0.96682	Height	EFO_0004339	Neale B	UKBB	European	2017	0.02584	0.001729	1.75e-50	+	336474	0	336474	1	IVNT	Neale-B_UKBB_EUR_2017
rs11676272	rs11676272	chr2:25141538	chr2:24918669	A	G	rs6728219	chr2:25159172	chr2:24936303	T	C	1	0.87318	0.96682	Hip circumference	EFO_0005093	Neale B	UKBB	European	2017	-0.02401	0.00241	2.196e-23	-	336601	0	336601	1	IVNT	Neale-B_UKBB_EUR_2017
rs11676272	rs11676272	chr2:25141538	chr2:24918669	A	G	rs6728219	chr2:25159172	chr2:24936303	T	C	1	0.87318	0.96682	Impedance of leg left	-	Neale B	UKBB	European	2017	0.01557	0.002219	2.288e-12	+	331296	0	331296	1	IVNT	Neale-B_UKBB_EUR_2017
rs11676272	rs11676272	chr2:25141538	chr2:24918669	A	G	rs6728219	chr2:25159172	chr2:24936303	T	C	1	0.87318	0.96682	Impedance of leg right	-	Neale B	UKBB	European	2017	0.01502	0.002202	8.929e-12	+	331301	0	331301	1	IVNT	Neale-B_UKBB_EUR_2017
rs11676272	rs11676272	chr2:25141538	chr2:24918669	A	G	rs6728219	chr2:25159172	chr2:24936303	T	C	1	0.87318	0.96682	Impedance of whole body	NCIT_C137923	Neale B	UKBB	European	2017	0.01063	0.001856	1.019e-08	+	331284	0	331284	1	IVNT	Neale-B_UKBB_EUR_2017
rs11676272	rs11676272	chr2:25141538	chr2:24918669	A	G	rs6728219	chr2:25159172	chr2:24936303	T	C	1	0.87318	0.96682	Leg fat mass left	-	Neale B	UKBB	European	2017	-0.02224	0.001923	6.258e-31	-	331275	0	331275	1	IVNT	Neale-B_UKBB_EUR_2017
rs11676272	rs11676272	chr2:25141538	chr2:24918669	A	G	rs6728219	chr2:25159172	chr2:24936303	T	C	1	0.87318	0.96682	Leg fat mass right	-	Neale B	UKBB	European	2017	-0.02273	0.001945	1.567e-31	-	331293	0	331293	1	IVNT	Neale-B_UKBB_EUR_2017
rs11676272	rs11676272	chr2:25141538	chr2:24918669	A	G	rs6728219	chr2:25159172	chr2:24936303	T	C	1	0.87318	0.96682	Leg fat percentage left	NCIT_C139218	Neale B	UKBB	European	2017	-0.01943	0.001522	2.42e-37	-	331278	0	331278	1	IVNT	Neale-B_UKBB_EUR_2017
rs11676272	rs11676272	chr2:25141538	chr2:24918669	A	G	rs6728219	chr2:25159172	chr2:24936303	T	C	1	0.87318	0.96682	Leg fat percentage right	NCIT_C139218	Neale B	UKBB	European	2017	-0.01993	0.001541	2.929e-38	-	331296	0	331296	1	IVNT	Neale-B_UKBB_EUR_2017
rs11676272	rs11676272	chr2:25141538	chr2:24918669	A	G	rs6728219	chr2:25159172	chr2:24936303	T	C	1	0.87318	0.96682	Sitting height	EFO_0007118	Neale B	UKBB	European	2017	0.0256	0.001881	3.55e-42	+	336172	0	336172	1	IVNT	Neale-B_UKBB_EUR_2017
rs11676272	rs11676272	chr2:25141538	chr2:24918669	A	G	rs6728219	chr2:25159172	chr2:24936303	T	C	1	0.87318	0.96682	Trunk fat mass	EFO_0005409	Neale B	UKBB	European	2017	-0.02368	0.00245	4.212e-22	-	331093	0	331093	1	IVNT	Neale-B_UKBB_EUR_2017
rs11676272	rs11676272	chr2:25141538	chr2:24918669	A	G	rs6728219	chr2:25159172	chr2:24936303	T	C	1	0.87318	0.96682	Trunk fat percentage	NCIT_C139218	Neale B	UKBB	European	2017	-0.02476	0.002237	1.739e-28	-	331113	0	331113	1	IVNT	Neale-B_UKBB_EUR_2017
rs11676272	rs11676272	chr2:25141538	chr2:24918669	A	G	rs6728219	chr2:25159172	chr2:24936303	T	C	1	0.87318	0.96682	Waist circumference	EFO_0004342	Neale B	UKBB	European	2017	-0.0205	0.002155	1.869e-21	-	336639	0	336639	1	IVNT	Neale-B_UKBB_EUR_2017
rs11676272	rs11676272	chr2:25141538	chr2:24918669	A	G	rs6728219	chr2:25159172	chr2:24936303	T	C	1	0.87318	0.96682	Weight	EFO_0004338	Neale B	UKBB	European	2017	-0.01458	0.002127	7.037e-12	-	336227	0	336227	1	IVNT	Neale-B_UKBB_EUR_2017
rs11676272	rs11676272	chr2:25141538	chr2:24918669	A	G	rs6728219	chr2:25159172	chr2:24936303	T	C	1	0.87318	0.96682	Whole body fat mass	-	Neale B	UKBB	European	2017	-0.0256	0.002374	4.184e-27	-	330762	0	330762	1	IVNT	Neale-B_UKBB_EUR_2017
rs11676272	rs11676272	chr2:25141538	chr2:24918669	A	G	rs6738433	chr2:25159501	chr2:24936632	G	C	1	0.87318	0.96682	Body mass index	EFO_0004340	Akiyama M	28892062	East Asian	2017	-0.02374	0.003606	4.621e-11	-	173430	0	173430	3	IVNT	Akiyama-M_BMI_EAS_2017
rs11676272	rs11676272	chr2:25141538	chr2:24918669	A	G	rs6738433	chr2:25159501	chr2:24936632	G	C	1	0.87318	0.96682	Arm fat mass left	-	Neale B	UKBB	European	2017	-0.02957	0.002385	2.672e-35	-	331164	0	331164	1	IVNT	Neale-B_UKBB_EUR_2017
rs11676272	rs11676272	chr2:25141538	chr2:24918669	A	G	rs6738433	chr2:25159501	chr2:24936632	G	C	1	0.87318	0.96682	Arm fat mass right	-	Neale B	UKBB	European	2017	-0.02948	0.002384	4.095e-35	-	331226	0	331226	1	IVNT	Neale-B_UKBB_EUR_2017
rs11676272	rs11676272	chr2:25141538	chr2:24918669	A	G	rs6738433	chr2:25159501	chr2:24936632	G	C	1	0.87318	0.96682	Arm fat percentage left	NCIT_C139218	Neale B	UKBB	European	2017	-0.02793	0.001842	6.299e-52	-	331198	0	331198	1	IVNT	Neale-B_UKBB_EUR_2017
rs11676272	rs11676272	chr2:25141538	chr2:24918669	A	G	rs6738433	chr2:25159501	chr2:24936632	G	C	1	0.87318	0.96682	Arm fat percentage right	NCIT_C139218	Neale B	UKBB	European	2017	-0.02742	0.00185	1.109e-49	-	331249	0	331249	1	IVNT	Neale-B_UKBB_EUR_2017
rs11676272	rs11676272	chr2:25141538	chr2:24918669	A	G	rs6738433	chr2:25159501	chr2:24936632	G	C	1	0.87318	0.96682	Body fat percentage	EFO_0007800	Neale B	UKBB	European	2017	-0.02372	0.001866	5.162e-37	-	331117	0	331117	1	IVNT	Neale-B_UKBB_EUR_2017
rs11676272	rs11676272	chr2:25141538	chr2:24918669	A	G	rs6738433	chr2:25159501	chr2:24936632	G	C	1	0.87318	0.96682	Body mass index	EFO_0004340	Neale B	UKBB	European	2017	-0.03478	0.002407	2.597e-47	-	336107	0	336107	1	IVNT	Neale-B_UKBB_EUR_2017
rs11676272	rs11676272	chr2:25141538	chr2:24918669	A	G	rs6738433	chr2:25159501	chr2:24936632	G	C	1	0.87318	0.96682	Comparative body size at age 10	NCIT_C106497;NCIT_C19666	Neale B	UKBB	European	2017	-0.03515	0.001665	7.809e-99	-	331693	0	331693	1	IVNT	Neale-B_UKBB_EUR_2017
rs11676272	rs11676272	chr2:25141538	chr2:24918669	A	G	rs6738433	chr2:25159501	chr2:24936632	G	C	1	0.87318	0.96682	Comparative height size at age 10	NCIT_C106497;NCIT_C19666	Neale B	UKBB	European	2017	0.01324	0.001661	1.609e-15	+	332021	0	332021	1	IVNT	Neale-B_UKBB_EUR_2017
rs11676272	rs11676272	chr2:25141538	chr2:24918669	A	G	rs6738433	chr2:25159501	chr2:24936632	G	C	1	0.87318	0.96682	Forced expiratory volume in 1-second	EFO_0004314	Neale B	UKBB	European	2017	0.01421	0.002086	9.528e-12	+	307638	0	307638	1	IVNT	Neale-B_UKBB_EUR_2017
rs11676272	rs11676272	chr2:25141538	chr2:24918669	A	G	rs6738433	chr2:25159501	chr2:24936632	G	C	1	0.87318	0.96682	Forced expiratory volume in 1-second, best measure	NCIT_C112285;NCIT_C38084	Neale B	UKBB	European	2017	0.01292	0.00229	1.683e-08	+	255492	0	255492	1	IVNT	Neale-B_UKBB_EUR_2017
rs11676272	rs11676272	chr2:25141538	chr2:24918669	A	G	rs6738433	chr2:25159501	chr2:24936632	G	C	1	0.87318	0.96682	Forced vital capacity	EFO_0004312	Neale B	UKBB	European	2017	0.01794	0.001977	1.191e-19	+	307638	0	307638	1	IVNT	Neale-B_UKBB_EUR_2017
rs11676272	rs11676272	chr2:25141538	chr2:24918669	A	G	rs6738433	chr2:25159501	chr2:24936632	G	C	1	0.87318	0.96682	Forced vital capacity, best measure	EFO_0004312	Neale B	UKBB	European	2017	0.01729	0.002168	1.53e-15	+	255492	0	255492	1	IVNT	Neale-B_UKBB_EUR_2017
rs11676272	rs11676272	chr2:25141538	chr2:24918669	A	G	rs6738433	chr2:25159501	chr2:24936632	G	C	1	0.87318	0.96682	Hand grip strength left	EFO_0006941	Neale B	UKBB	European	2017	0.01066	0.001755	1.257e-09	+	335821	0	335821	1	IVNT	Neale-B_UKBB_EUR_2017
rs11676272	rs11676272	chr2:25141538	chr2:24918669	A	G	rs6738433	chr2:25159501	chr2:24936632	G	C	1	0.87318	0.96682	Hand grip strength right	EFO_0006941	Neale B	UKBB	European	2017	0.01011	0.001758	8.971e-09	+	335842	0	335842	1	IVNT	Neale-B_UKBB_EUR_2017
rs11676272	rs11676272	chr2:25141538	chr2:24918669	A	G	rs6738433	chr2:25159501	chr2:24936632	G	C	1	0.87318	0.96682	Height	EFO_0004339	Neale B	UKBB	European	2017	0.02584	0.001729	1.678e-50	+	336474	0	336474	1	IVNT	Neale-B_UKBB_EUR_2017
rs11676272	rs11676272	chr2:25141538	chr2:24918669	A	G	rs6738433	chr2:25159501	chr2:24936632	G	C	1	0.87318	0.96682	Hip circumference	EFO_0005093	Neale B	UKBB	European	2017	-0.02401	0.00241	2.22e-23	-	336601	0	336601	1	IVNT	Neale-B_UKBB_EUR_2017
rs11676272	rs11676272	chr2:25141538	chr2:24918669	A	G	rs6738433	chr2:25159501	chr2:24936632	G	C	1	0.87318	0.96682	Impedance of leg left	-	Neale B	UKBB	European	2017	0.01554	0.002219	2.52e-12	+	331296	0	331296	1	IVNT	Neale-B_UKBB_EUR_2017
rs11676272	rs11676272	chr2:25141538	chr2:24918669	A	G	rs6738433	chr2:25159501	chr2:24936632	G	C	1	0.87318	0.96682	Impedance of leg right	-	Neale B	UKBB	European	2017	0.01502	0.002202	9.057e-12	+	331301	0	331301	1	IVNT	Neale-B_UKBB_EUR_2017
rs11676272	rs11676272	chr2:25141538	chr2:24918669	A	G	rs6738433	chr2:25159501	chr2:24936632	G	C	1	0.87318	0.96682	Impedance of whole body	NCIT_C137923	Neale B	UKBB	European	2017	0.01063	0.001856	1.023e-08	+	331284	0	331284	1	IVNT	Neale-B_UKBB_EUR_2017
rs11676272	rs11676272	chr2:25141538	chr2:24918669	A	G	rs6738433	chr2:25159501	chr2:24936632	G	C	1	0.87318	0.96682	Leg fat mass left	-	Neale B	UKBB	European	2017	-0.02227	0.001923	5.445e-31	-	331275	0	331275	1	IVNT	Neale-B_UKBB_EUR_2017
rs11676272	rs11676272	chr2:25141538	chr2:24918669	A	G	rs6738433	chr2:25159501	chr2:24936632	G	C	1	0.87318	0.96682	Leg fat mass right	-	Neale B	UKBB	European	2017	-0.02275	0.001946	1.417e-31	-	331293	0	331293	1	IVNT	Neale-B_UKBB_EUR_2017
rs11676272	rs11676272	chr2:25141538	chr2:24918669	A	G	rs6738433	chr2:25159501	chr2:24936632	G	C	1	0.87318	0.96682	Leg fat percentage left	NCIT_C139218	Neale B	UKBB	European	2017	-0.01947	0.001522	1.815e-37	-	331278	0	331278	1	IVNT	Neale-B_UKBB_EUR_2017
rs11676272	rs11676272	chr2:25141538	chr2:24918669	A	G	rs6738433	chr2:25159501	chr2:24936632	G	C	1	0.87318	0.96682	Leg fat percentage right	NCIT_C139218	Neale B	UKBB	European	2017	-0.01996	0.001541	2.443e-38	-	331296	0	331296	1	IVNT	Neale-B_UKBB_EUR_2017
rs11676272	rs11676272	chr2:25141538	chr2:24918669	A	G	rs6738433	chr2:25159501	chr2:24936632	G	C	1	0.87318	0.96682	Sitting height	EFO_0007118	Neale B	UKBB	European	2017	0.02562	0.001881	2.987e-42	+	336172	0	336172	1	IVNT	Neale-B_UKBB_EUR_2017
rs11676272	rs11676272	chr2:25141538	chr2:24918669	A	G	rs6738433	chr2:25159501	chr2:24936632	G	C	1	0.87318	0.96682	Trunk fat mass	EFO_0005409	Neale B	UKBB	European	2017	-0.02371	0.00245	3.802e-22	-	331093	0	331093	1	IVNT	Neale-B_UKBB_EUR_2017
rs11676272	rs11676272	chr2:25141538	chr2:24918669	A	G	rs6738433	chr2:25159501	chr2:24936632	G	C	1	0.87318	0.96682	Trunk fat percentage	NCIT_C139218	Neale B	UKBB	European	2017	-0.02479	0.002237	1.571e-28	-	331113	0	331113	1	IVNT	Neale-B_UKBB_EUR_2017
rs11676272	rs11676272	chr2:25141538	chr2:24918669	A	G	rs6738433	chr2:25159501	chr2:24936632	G	C	1	0.87318	0.96682	Waist circumference	EFO_0004342	Neale B	UKBB	European	2017	-0.02052	0.002155	1.734e-21	-	336639	0	336639	1	IVNT	Neale-B_UKBB_EUR_2017
rs11676272	rs11676272	chr2:25141538	chr2:24918669	A	G	rs6738433	chr2:25159501	chr2:24936632	G	C	1	0.87318	0.96682	Weight	EFO_0004338	Neale B	UKBB	European	2017	-0.01459	0.002127	6.792e-12	-	336227	0	336227	1	IVNT	Neale-B_UKBB_EUR_2017
rs11676272	rs11676272	chr2:25141538	chr2:24918669	A	G	rs6738433	chr2:25159501	chr2:24936632	G	C	1	0.87318	0.96682	Whole body fat mass	-	Neale B	UKBB	European	2017	-0.02565	0.002374	3.423e-27	-	330762	0	330762	1	IVNT	Neale-B_UKBB_EUR_2017
rs11676272	rs11676272	chr2:25141538	chr2:24918669	A	G	rs10865320	chr2:25159780	chr2:24936911	A	G	1	0.87318	0.96682	Body mass index	EFO_0004340	Akiyama M	28892062	East Asian	2017	-0.02373	0.003608	4.781e-11	-	173430	0	173430	3	IVNT	Akiyama-M_BMI_EAS_2017
rs11676272	rs11676272	chr2:25141538	chr2:24918669	A	G	rs10865320	chr2:25159780	chr2:24936911	A	G	1	0.87318	0.96682	Arm fat mass left	-	Neale B	UKBB	European	2017	-0.0296	0.002385	2.382e-35	-	331164	0	331164	1	IVNT	Neale-B_UKBB_EUR_2017
rs11676272	rs11676272	chr2:25141538	chr2:24918669	A	G	rs10865320	chr2:25159780	chr2:24936911	A	G	1	0.87318	0.96682	Arm fat mass right	-	Neale B	UKBB	European	2017	-0.02951	0.002385	3.606e-35	-	331226	0	331226	1	IVNT	Neale-B_UKBB_EUR_2017
rs11676272	rs11676272	chr2:25141538	chr2:24918669	A	G	rs10865320	chr2:25159780	chr2:24936911	A	G	1	0.87318	0.96682	Arm fat percentage left	NCIT_C139218	Neale B	UKBB	European	2017	-0.02795	0.001842	5.668e-52	-	331198	0	331198	1	IVNT	Neale-B_UKBB_EUR_2017
rs11676272	rs11676272	chr2:25141538	chr2:24918669	A	G	rs10865320	chr2:25159780	chr2:24936911	A	G	1	0.87318	0.96682	Arm fat percentage right	NCIT_C139218	Neale B	UKBB	European	2017	-0.02744	0.001851	1.002e-49	-	331249	0	331249	1	IVNT	Neale-B_UKBB_EUR_2017
rs11676272	rs11676272	chr2:25141538	chr2:24918669	A	G	rs10865320	chr2:25159780	chr2:24936911	A	G	1	0.87318	0.96682	Body fat percentage	EFO_0007800	Neale B	UKBB	European	2017	-0.02373	0.001866	4.77e-37	-	331117	0	331117	1	IVNT	Neale-B_UKBB_EUR_2017
rs11676272	rs11676272	chr2:25141538	chr2:24918669	A	G	rs10865320	chr2:25159780	chr2:24936911	A	G	1	0.87318	0.96682	Body mass index	EFO_0004340	Neale B	UKBB	European	2017	-0.03483	0.002407	1.958e-47	-	336107	0	336107	1	IVNT	Neale-B_UKBB_EUR_2017
rs11676272	rs11676272	chr2:25141538	chr2:24918669	A	G	rs10865320	chr2:25159780	chr2:24936911	A	G	1	0.87318	0.96682	Comparative body size at age 10	NCIT_C106497;NCIT_C19666	Neale B	UKBB	European	2017	-0.0351	0.001665	1.478e-98	-	331693	0	331693	1	IVNT	Neale-B_UKBB_EUR_2017
rs11676272	rs11676272	chr2:25141538	chr2:24918669	A	G	rs10865320	chr2:25159780	chr2:24936911	A	G	1	0.87318	0.96682	Comparative height size at age 10	NCIT_C106497;NCIT_C19666	Neale B	UKBB	European	2017	0.0132	0.001661	1.933e-15	+	332021	0	332021	1	IVNT	Neale-B_UKBB_EUR_2017
rs11676272	rs11676272	chr2:25141538	chr2:24918669	A	G	rs10865320	chr2:25159780	chr2:24936911	A	G	1	0.87318	0.96682	Forced expiratory volume in 1-second	EFO_0004314	Neale B	UKBB	European	2017	0.01417	0.002086	1.106e-11	+	307638	0	307638	1	IVNT	Neale-B_UKBB_EUR_2017
rs11676272	rs11676272	chr2:25141538	chr2:24918669	A	G	rs10865320	chr2:25159780	chr2:24936911	A	G	1	0.87318	0.96682	Forced expiratory volume in 1-second, best measure	NCIT_C112285;NCIT_C38084	Neale B	UKBB	European	2017	0.01287	0.00229	1.907e-08	+	255492	0	255492	1	IVNT	Neale-B_UKBB_EUR_2017
rs11676272	rs11676272	chr2:25141538	chr2:24918669	A	G	rs10865320	chr2:25159780	chr2:24936911	A	G	1	0.87318	0.96682	Forced vital capacity	EFO_0004312	Neale B	UKBB	European	2017	0.0179	0.001978	1.428e-19	+	307638	0	307638	1	IVNT	Neale-B_UKBB_EUR_2017
rs11676272	rs11676272	chr2:25141538	chr2:24918669	A	G	rs10865320	chr2:25159780	chr2:24936911	A	G	1	0.87318	0.96682	Forced vital capacity, best measure	EFO_0004312	Neale B	UKBB	European	2017	0.01725	0.002169	1.785e-15	+	255492	0	255492	1	IVNT	Neale-B_UKBB_EUR_2017
rs11676272	rs11676272	chr2:25141538	chr2:24918669	A	G	rs10865320	chr2:25159780	chr2:24936911	A	G	1	0.87318	0.96682	Hand grip strength left	EFO_0006941	Neale B	UKBB	European	2017	0.01068	0.001755	1.166e-09	+	335821	0	335821	1	IVNT	Neale-B_UKBB_EUR_2017
rs11676272	rs11676272	chr2:25141538	chr2:24918669	A	G	rs10865320	chr2:25159780	chr2:24936911	A	G	1	0.87318	0.96682	Hand grip strength right	EFO_0006941	Neale B	UKBB	European	2017	0.01009	0.001758	9.418e-09	+	335842	0	335842	1	IVNT	Neale-B_UKBB_EUR_2017
rs11676272	rs11676272	chr2:25141538	chr2:24918669	A	G	rs10865320	chr2:25159780	chr2:24936911	A	G	1	0.87318	0.96682	Height	EFO_0004339	Neale B	UKBB	European	2017	0.02584	0.001729	1.693e-50	+	336474	0	336474	1	IVNT	Neale-B_UKBB_EUR_2017
rs11676272	rs11676272	chr2:25141538	chr2:24918669	A	G	rs10865320	chr2:25159780	chr2:24936911	A	G	1	0.87318	0.96682	Hip circumference	EFO_0005093	Neale B	UKBB	European	2017	-0.02404	0.00241	1.944e-23	-	336601	0	336601	1	IVNT	Neale-B_UKBB_EUR_2017
rs11676272	rs11676272	chr2:25141538	chr2:24918669	A	G	rs10865320	chr2:25159780	chr2:24936911	A	G	1	0.87318	0.96682	Impedance of leg left	-	Neale B	UKBB	European	2017	0.01557	0.002219	2.257e-12	+	331296	0	331296	1	IVNT	Neale-B_UKBB_EUR_2017
rs11676272	rs11676272	chr2:25141538	chr2:24918669	A	G	rs10865320	chr2:25159780	chr2:24936911	A	G	1	0.87318	0.96682	Impedance of leg right	-	Neale B	UKBB	European	2017	0.01505	0.002202	8.353e-12	+	331301	0	331301	1	IVNT	Neale-B_UKBB_EUR_2017
rs11676272	rs11676272	chr2:25141538	chr2:24918669	A	G	rs10865320	chr2:25159780	chr2:24936911	A	G	1	0.87318	0.96682	Impedance of whole body	NCIT_C137923	Neale B	UKBB	European	2017	0.01067	0.001856	9.034e-09	+	331284	0	331284	1	IVNT	Neale-B_UKBB_EUR_2017
rs11676272	rs11676272	chr2:25141538	chr2:24918669	A	G	rs10865320	chr2:25159780	chr2:24936911	A	G	1	0.87318	0.96682	Leg fat mass left	-	Neale B	UKBB	European	2017	-0.02229	0.001924	4.69e-31	-	331275	0	331275	1	IVNT	Neale-B_UKBB_EUR_2017
rs11676272	rs11676272	chr2:25141538	chr2:24918669	A	G	rs10865320	chr2:25159780	chr2:24936911	A	G	1	0.87318	0.96682	Leg fat mass right	-	Neale B	UKBB	European	2017	-0.02278	0.001946	1.177e-31	-	331293	0	331293	1	IVNT	Neale-B_UKBB_EUR_2017
rs11676272	rs11676272	chr2:25141538	chr2:24918669	A	G	rs10865320	chr2:25159780	chr2:24936911	A	G	1	0.87318	0.96682	Leg fat percentage left	NCIT_C139218	Neale B	UKBB	European	2017	-0.01949	0.001522	1.506e-37	-	331278	0	331278	1	IVNT	Neale-B_UKBB_EUR_2017
rs11676272	rs11676272	chr2:25141538	chr2:24918669	A	G	rs10865320	chr2:25159780	chr2:24936911	A	G	1	0.87318	0.96682	Leg fat percentage right	NCIT_C139218	Neale B	UKBB	European	2017	-0.01998	0.001541	1.952e-38	-	331296	0	331296	1	IVNT	Neale-B_UKBB_EUR_2017
rs11676272	rs11676272	chr2:25141538	chr2:24918669	A	G	rs10865320	chr2:25159780	chr2:24936911	A	G	1	0.87318	0.96682	Sitting height	EFO_0007118	Neale B	UKBB	European	2017	0.02561	0.001881	3.249e-42	+	336172	0	336172	1	IVNT	Neale-B_UKBB_EUR_2017
rs11676272	rs11676272	chr2:25141538	chr2:24918669	A	G	rs10865320	chr2:25159780	chr2:24936911	A	G	1	0.87318	0.96682	Trunk fat mass	EFO_0005409	Neale B	UKBB	European	2017	-0.02372	0.002451	3.67e-22	-	331093	0	331093	1	IVNT	Neale-B_UKBB_EUR_2017
rs11676272	rs11676272	chr2:25141538	chr2:24918669	A	G	rs10865320	chr2:25159780	chr2:24936911	A	G	1	0.87318	0.96682	Trunk fat percentage	NCIT_C139218	Neale B	UKBB	European	2017	-0.02478	0.002237	1.591e-28	-	331113	0	331113	1	IVNT	Neale-B_UKBB_EUR_2017
rs11676272	rs11676272	chr2:25141538	chr2:24918669	A	G	rs10865320	chr2:25159780	chr2:24936911	A	G	1	0.87318	0.96682	Waist circumference	EFO_0004342	Neale B	UKBB	European	2017	-0.02055	0.002155	1.538e-21	-	336639	0	336639	1	IVNT	Neale-B_UKBB_EUR_2017
rs11676272	rs11676272	chr2:25141538	chr2:24918669	A	G	rs10865320	chr2:25159780	chr2:24936911	A	G	1	0.87318	0.96682	Weight	EFO_0004338	Neale B	UKBB	European	2017	-0.01463	0.002127	6.015e-12	-	336227	0	336227	1	IVNT	Neale-B_UKBB_EUR_2017
rs11676272	rs11676272	chr2:25141538	chr2:24918669	A	G	rs10865320	chr2:25159780	chr2:24936911	A	G	1	0.87318	0.96682	Whole body fat mass	-	Neale B	UKBB	European	2017	-0.02567	0.002374	3.098e-27	-	330762	0	330762	1	IVNT	Neale-B_UKBB_EUR_2017
rs11676272	rs11676272	chr2:25141538	chr2:24918669	A	G	rs4343432	chr2:25161236	chr2:24938367	A	G	1	0.87318	0.96682	Body mass index	EFO_0004340	Akiyama M	28892062	East Asian	2017	-0.0224	0.003665	9.915e-10	-	173430	0	173430	3	IVNT	Akiyama-M_BMI_EAS_2017
rs11676272	rs11676272	chr2:25141538	chr2:24918669	A	G	rs4343432	chr2:25161236	chr2:24938367	A	G	1	0.87318	0.96682	Arm fat mass left	-	Neale B	UKBB	European	2017	-0.0297	0.002382	1.173e-35	-	331164	0	331164	1	IVNT	Neale-B_UKBB_EUR_2017
rs11676272	rs11676272	chr2:25141538	chr2:24918669	A	G	rs4343432	chr2:25161236	chr2:24938367	A	G	1	0.87318	0.96682	Arm fat mass right	-	Neale B	UKBB	European	2017	-0.02964	0.002382	1.525e-35	-	331226	0	331226	1	IVNT	Neale-B_UKBB_EUR_2017
rs11676272	rs11676272	chr2:25141538	chr2:24918669	A	G	rs4343432	chr2:25161236	chr2:24938367	A	G	1	0.87318	0.96682	Arm fat percentage left	NCIT_C139218	Neale B	UKBB	European	2017	-0.02799	0.00184	2.889e-52	-	331198	0	331198	1	IVNT	Neale-B_UKBB_EUR_2017
rs11676272	rs11676272	chr2:25141538	chr2:24918669	A	G	rs4343432	chr2:25161236	chr2:24938367	A	G	1	0.87318	0.96682	Arm fat percentage right	NCIT_C139218	Neale B	UKBB	European	2017	-0.02751	0.001848	4.491e-50	-	331249	0	331249	1	IVNT	Neale-B_UKBB_EUR_2017
rs11676272	rs11676272	chr2:25141538	chr2:24918669	A	G	rs4343432	chr2:25161236	chr2:24938367	A	G	1	0.87318	0.96682	Body fat percentage	EFO_0007800	Neale B	UKBB	European	2017	-0.02375	0.001864	3.328e-37	-	331117	0	331117	1	IVNT	Neale-B_UKBB_EUR_2017
rs11676272	rs11676272	chr2:25141538	chr2:24918669	A	G	rs4343432	chr2:25161236	chr2:24938367	A	G	1	0.87318	0.96682	Body mass index	EFO_0004340	Neale B	UKBB	European	2017	-0.03495	0.002404	7.116e-48	-	336107	0	336107	1	IVNT	Neale-B_UKBB_EUR_2017
rs11676272	rs11676272	chr2:25141538	chr2:24918669	A	G	rs4343432	chr2:25161236	chr2:24938367	A	G	1	0.87318	0.96682	Comparative body size at age 10	NCIT_C106497;NCIT_C19666	Neale B	UKBB	European	2017	-0.03507	0.001663	1.235e-98	-	331693	0	331693	1	IVNT	Neale-B_UKBB_EUR_2017
rs11676272	rs11676272	chr2:25141538	chr2:24918669	A	G	rs4343432	chr2:25161236	chr2:24938367	A	G	1	0.87318	0.96682	Comparative height size at age 10	NCIT_C106497;NCIT_C19666	Neale B	UKBB	European	2017	0.01315	0.001659	2.351e-15	+	332021	0	332021	1	IVNT	Neale-B_UKBB_EUR_2017
rs11676272	rs11676272	chr2:25141538	chr2:24918669	A	G	rs4343432	chr2:25161236	chr2:24938367	A	G	1	0.87318	0.96682	Forced expiratory volume in 1-second	EFO_0004314	Neale B	UKBB	European	2017	0.01402	0.002083	1.678e-11	+	307638	0	307638	1	IVNT	Neale-B_UKBB_EUR_2017
rs11676272	rs11676272	chr2:25141538	chr2:24918669	A	G	rs4343432	chr2:25161236	chr2:24938367	A	G	1	0.87318	0.96682	Forced expiratory volume in 1-second, best measure	NCIT_C112285;NCIT_C38084	Neale B	UKBB	European	2017	0.0127	0.002288	2.856e-08	+	255492	0	255492	1	IVNT	Neale-B_UKBB_EUR_2017
rs11676272	rs11676272	chr2:25141538	chr2:24918669	A	G	rs4343432	chr2:25161236	chr2:24938367	A	G	1	0.87318	0.96682	Forced vital capacity	EFO_0004312	Neale B	UKBB	European	2017	0.01777	0.001975	2.308e-19	+	307638	0	307638	1	IVNT	Neale-B_UKBB_EUR_2017
rs11676272	rs11676272	chr2:25141538	chr2:24918669	A	G	rs4343432	chr2:25161236	chr2:24938367	A	G	1	0.87318	0.96682	Forced vital capacity, best measure	EFO_0004312	Neale B	UKBB	European	2017	0.01712	0.002166	2.751e-15	+	255492	0	255492	1	IVNT	Neale-B_UKBB_EUR_2017
rs11676272	rs11676272	chr2:25141538	chr2:24918669	A	G	rs4343432	chr2:25161236	chr2:24938367	A	G	1	0.87318	0.96682	Hand grip strength left	EFO_0006941	Neale B	UKBB	European	2017	0.01067	0.001753	1.137e-09	+	335821	0	335821	1	IVNT	Neale-B_UKBB_EUR_2017
rs11676272	rs11676272	chr2:25141538	chr2:24918669	A	G	rs4343432	chr2:25161236	chr2:24938367	A	G	1	0.87318	0.96682	Hand grip strength right	EFO_0006941	Neale B	UKBB	European	2017	0.01015	0.001756	7.443e-09	+	335842	0	335842	1	IVNT	Neale-B_UKBB_EUR_2017
rs11676272	rs11676272	chr2:25141538	chr2:24918669	A	G	rs4343432	chr2:25161236	chr2:24938367	A	G	1	0.87318	0.96682	Height	EFO_0004339	Neale B	UKBB	European	2017	0.02577	0.001727	2.454e-50	+	336474	0	336474	1	IVNT	Neale-B_UKBB_EUR_2017
rs11676272	rs11676272	chr2:25141538	chr2:24918669	A	G	rs4343432	chr2:25161236	chr2:24938367	A	G	1	0.87318	0.96682	Hip circumference	EFO_0005093	Neale B	UKBB	European	2017	-0.02412	0.002407	1.228e-23	-	336601	0	336601	1	IVNT	Neale-B_UKBB_EUR_2017
rs11676272	rs11676272	chr2:25141538	chr2:24918669	A	G	rs4343432	chr2:25161236	chr2:24938367	A	G	1	0.87318	0.96682	Impedance of leg left	-	Neale B	UKBB	European	2017	0.01564	0.002217	1.698e-12	+	331296	0	331296	1	IVNT	Neale-B_UKBB_EUR_2017
rs11676272	rs11676272	chr2:25141538	chr2:24918669	A	G	rs4343432	chr2:25161236	chr2:24938367	A	G	1	0.87318	0.96682	Impedance of leg right	-	Neale B	UKBB	European	2017	0.01518	0.0022	5.158e-12	+	331301	0	331301	1	IVNT	Neale-B_UKBB_EUR_2017
rs11676272	rs11676272	chr2:25141538	chr2:24918669	A	G	rs4343432	chr2:25161236	chr2:24938367	A	G	1	0.87318	0.96682	Impedance of whole body	NCIT_C137923	Neale B	UKBB	European	2017	0.01072	0.001854	7.368e-09	+	331284	0	331284	1	IVNT	Neale-B_UKBB_EUR_2017
rs11676272	rs11676272	chr2:25141538	chr2:24918669	A	G	rs4343432	chr2:25161236	chr2:24938367	A	G	1	0.87318	0.96682	Leg fat mass left	-	Neale B	UKBB	European	2017	-0.02234	0.001921	2.951e-31	-	331275	0	331275	1	IVNT	Neale-B_UKBB_EUR_2017
rs11676272	rs11676272	chr2:25141538	chr2:24918669	A	G	rs4343432	chr2:25161236	chr2:24938367	A	G	1	0.87318	0.96682	Leg fat mass right	-	Neale B	UKBB	European	2017	-0.02281	0.001943	8.219e-32	-	331293	0	331293	1	IVNT	Neale-B_UKBB_EUR_2017
rs11676272	rs11676272	chr2:25141538	chr2:24918669	A	G	rs4343432	chr2:25161236	chr2:24938367	A	G	1	0.87318	0.96682	Leg fat percentage left	NCIT_C139218	Neale B	UKBB	European	2017	-0.0195	0.00152	1.14e-37	-	331278	0	331278	1	IVNT	Neale-B_UKBB_EUR_2017
rs11676272	rs11676272	chr2:25141538	chr2:24918669	A	G	rs4343432	chr2:25161236	chr2:24938367	A	G	1	0.87318	0.96682	Leg fat percentage right	NCIT_C139218	Neale B	UKBB	European	2017	-0.01996	0.001539	1.935e-38	-	331296	0	331296	1	IVNT	Neale-B_UKBB_EUR_2017
rs11676272	rs11676272	chr2:25141538	chr2:24918669	A	G	rs4343432	chr2:25161236	chr2:24938367	A	G	1	0.87318	0.96682	Sitting height	EFO_0007118	Neale B	UKBB	European	2017	0.02549	0.001879	6.122e-42	+	336172	0	336172	1	IVNT	Neale-B_UKBB_EUR_2017
rs11676272	rs11676272	chr2:25141538	chr2:24918669	A	G	rs4343432	chr2:25161236	chr2:24938367	A	G	1	0.87318	0.96682	Trunk fat mass	EFO_0005409	Neale B	UKBB	European	2017	-0.02378	0.002447	2.575e-22	-	331093	0	331093	1	IVNT	Neale-B_UKBB_EUR_2017
rs11676272	rs11676272	chr2:25141538	chr2:24918669	A	G	rs4343432	chr2:25161236	chr2:24938367	A	G	1	0.87318	0.96682	Trunk fat percentage	NCIT_C139218	Neale B	UKBB	European	2017	-0.02482	0.002234	1.157e-28	-	331113	0	331113	1	IVNT	Neale-B_UKBB_EUR_2017
rs11676272	rs11676272	chr2:25141538	chr2:24918669	A	G	rs4343432	chr2:25161236	chr2:24938367	A	G	1	0.87318	0.96682	Waist circumference	EFO_0004342	Neale B	UKBB	European	2017	-0.02054	0.002153	1.44e-21	-	336639	0	336639	1	IVNT	Neale-B_UKBB_EUR_2017
rs11676272	rs11676272	chr2:25141538	chr2:24918669	A	G	rs4343432	chr2:25161236	chr2:24938367	A	G	1	0.87318	0.96682	Weight	EFO_0004338	Neale B	UKBB	European	2017	-0.01475	0.002124	3.859e-12	-	336227	0	336227	1	IVNT	Neale-B_UKBB_EUR_2017
rs11676272	rs11676272	chr2:25141538	chr2:24918669	A	G	rs4343432	chr2:25161236	chr2:24938367	A	G	1	0.87318	0.96682	Whole body fat mass	-	Neale B	UKBB	European	2017	-0.02574	0.002372	1.953e-27	-	330762	0	330762	1	IVNT	Neale-B_UKBB_EUR_2017
rs11676272	rs11676272	chr2:25141538	chr2:24918669	A	G	rs4459693	chr2:25161265	chr2:24938396	G	T	1	0.87318	0.96682	Body mass index	EFO_0004340	Akiyama M	28892062	East Asian	2017	-0.02404	0.003696	7.782e-11	-	173430	0	173430	3	IVNT	Akiyama-M_BMI_EAS_2017
rs11676272	rs11676272	chr2:25141538	chr2:24918669	A	G	rs4459693	chr2:25161265	chr2:24938396	G	T	1	0.87318	0.96682	Arm fat mass left	-	Neale B	UKBB	European	2017	-0.02968	0.002382	1.281e-35	-	331164	0	331164	1	IVNT	Neale-B_UKBB_EUR_2017
rs11676272	rs11676272	chr2:25141538	chr2:24918669	A	G	rs4459693	chr2:25161265	chr2:24938396	G	T	1	0.87318	0.96682	Arm fat mass right	-	Neale B	UKBB	European	2017	-0.02962	0.002382	1.645e-35	-	331226	0	331226	1	IVNT	Neale-B_UKBB_EUR_2017
rs11676272	rs11676272	chr2:25141538	chr2:24918669	A	G	rs4459693	chr2:25161265	chr2:24938396	G	T	1	0.87318	0.96682	Arm fat percentage left	NCIT_C139218	Neale B	UKBB	European	2017	-0.02798	0.00184	3.3e-52	-	331198	0	331198	1	IVNT	Neale-B_UKBB_EUR_2017
rs11676272	rs11676272	chr2:25141538	chr2:24918669	A	G	rs4459693	chr2:25161265	chr2:24938396	G	T	1	0.87318	0.96682	Arm fat percentage right	NCIT_C139218	Neale B	UKBB	European	2017	-0.02749	0.001848	4.909e-50	-	331249	0	331249	1	IVNT	Neale-B_UKBB_EUR_2017
rs11676272	rs11676272	chr2:25141538	chr2:24918669	A	G	rs4459693	chr2:25161265	chr2:24938396	G	T	1	0.87318	0.96682	Body fat percentage	EFO_0007800	Neale B	UKBB	European	2017	-0.02374	0.001864	3.649e-37	-	331117	0	331117	1	IVNT	Neale-B_UKBB_EUR_2017
rs11676272	rs11676272	chr2:25141538	chr2:24918669	A	G	rs4459693	chr2:25161265	chr2:24938396	G	T	1	0.87318	0.96682	Body mass index	EFO_0004340	Neale B	UKBB	European	2017	-0.03493	0.002404	8.07e-48	-	336107	0	336107	1	IVNT	Neale-B_UKBB_EUR_2017
rs11676272	rs11676272	chr2:25141538	chr2:24918669	A	G	rs4459693	chr2:25161265	chr2:24938396	G	T	1	0.87318	0.96682	Comparative body size at age 10	NCIT_C106497;NCIT_C19666	Neale B	UKBB	European	2017	-0.03509	0.001663	1.009e-98	-	331693	0	331693	1	IVNT	Neale-B_UKBB_EUR_2017
rs11676272	rs11676272	chr2:25141538	chr2:24918669	A	G	rs4459693	chr2:25161265	chr2:24938396	G	T	1	0.87318	0.96682	Comparative height size at age 10	NCIT_C106497;NCIT_C19666	Neale B	UKBB	European	2017	0.01314	0.001659	2.463e-15	+	332021	0	332021	1	IVNT	Neale-B_UKBB_EUR_2017
rs11676272	rs11676272	chr2:25141538	chr2:24918669	A	G	rs4459693	chr2:25161265	chr2:24938396	G	T	1	0.87318	0.96682	Forced expiratory volume in 1-second	EFO_0004314	Neale B	UKBB	European	2017	0.01403	0.002083	1.636e-11	+	307638	0	307638	1	IVNT	Neale-B_UKBB_EUR_2017
rs11676272	rs11676272	chr2:25141538	chr2:24918669	A	G	rs4459693	chr2:25161265	chr2:24938396	G	T	1	0.87318	0.96682	Forced expiratory volume in 1-second, best measure	NCIT_C112285;NCIT_C38084	Neale B	UKBB	European	2017	0.01269	0.002288	2.887e-08	+	255492	0	255492	1	IVNT	Neale-B_UKBB_EUR_2017
rs11676272	rs11676272	chr2:25141538	chr2:24918669	A	G	rs4459693	chr2:25161265	chr2:24938396	G	T	1	0.87318	0.96682	Forced vital capacity	EFO_0004312	Neale B	UKBB	European	2017	0.01777	0.001975	2.311e-19	+	307638	0	307638	1	IVNT	Neale-B_UKBB_EUR_2017
rs11676272	rs11676272	chr2:25141538	chr2:24918669	A	G	rs4459693	chr2:25161265	chr2:24938396	G	T	1	0.87318	0.96682	Forced vital capacity, best measure	EFO_0004312	Neale B	UKBB	European	2017	0.0171	0.002166	2.869e-15	+	255492	0	255492	1	IVNT	Neale-B_UKBB_EUR_2017
rs11676272	rs11676272	chr2:25141538	chr2:24918669	A	G	rs4459693	chr2:25161265	chr2:24938396	G	T	1	0.87318	0.96682	Hand grip strength left	EFO_0006941	Neale B	UKBB	European	2017	0.01067	0.001753	1.16e-09	+	335821	0	335821	1	IVNT	Neale-B_UKBB_EUR_2017
rs11676272	rs11676272	chr2:25141538	chr2:24918669	A	G	rs4459693	chr2:25161265	chr2:24938396	G	T	1	0.87318	0.96682	Hand grip strength right	EFO_0006941	Neale B	UKBB	European	2017	0.01015	0.001756	7.474e-09	+	335842	0	335842	1	IVNT	Neale-B_UKBB_EUR_2017
rs11676272	rs11676272	chr2:25141538	chr2:24918669	A	G	rs4459693	chr2:25161265	chr2:24938396	G	T	1	0.87318	0.96682	Height	EFO_0004339	Neale B	UKBB	European	2017	0.02576	0.001727	2.751e-50	+	336474	0	336474	1	IVNT	Neale-B_UKBB_EUR_2017
rs11676272	rs11676272	chr2:25141538	chr2:24918669	A	G	rs4459693	chr2:25161265	chr2:24938396	G	T	1	0.87318	0.96682	Hip circumference	EFO_0005093	Neale B	UKBB	European	2017	-0.02412	0.002407	1.266e-23	-	336601	0	336601	1	IVNT	Neale-B_UKBB_EUR_2017
rs11676272	rs11676272	chr2:25141538	chr2:24918669	A	G	rs4459693	chr2:25161265	chr2:24938396	G	T	1	0.87318	0.96682	Impedance of leg left	-	Neale B	UKBB	European	2017	0.01564	0.002217	1.717e-12	+	331296	0	331296	1	IVNT	Neale-B_UKBB_EUR_2017
rs11676272	rs11676272	chr2:25141538	chr2:24918669	A	G	rs4459693	chr2:25161265	chr2:24938396	G	T	1	0.87318	0.96682	Impedance of leg right	-	Neale B	UKBB	European	2017	0.01518	0.0022	5.179e-12	+	331301	0	331301	1	IVNT	Neale-B_UKBB_EUR_2017
rs11676272	rs11676272	chr2:25141538	chr2:24918669	A	G	rs4459693	chr2:25161265	chr2:24938396	G	T	1	0.87318	0.96682	Impedance of whole body	NCIT_C137923	Neale B	UKBB	European	2017	0.01072	0.001854	7.458e-09	+	331284	0	331284	1	IVNT	Neale-B_UKBB_EUR_2017
rs11676272	rs11676272	chr2:25141538	chr2:24918669	A	G	rs4459693	chr2:25161265	chr2:24938396	G	T	1	0.87318	0.96682	Leg fat mass left	-	Neale B	UKBB	European	2017	-0.02233	0.001921	3.119e-31	-	331275	0	331275	1	IVNT	Neale-B_UKBB_EUR_2017
rs11676272	rs11676272	chr2:25141538	chr2:24918669	A	G	rs4459693	chr2:25161265	chr2:24938396	G	T	1	0.87318	0.96682	Leg fat mass right	-	Neale B	UKBB	European	2017	-0.0228	0.001943	8.694e-32	-	331293	0	331293	1	IVNT	Neale-B_UKBB_EUR_2017
rs11676272	rs11676272	chr2:25141538	chr2:24918669	A	G	rs4459693	chr2:25161265	chr2:24938396	G	T	1	0.87318	0.96682	Leg fat percentage left	NCIT_C139218	Neale B	UKBB	European	2017	-0.01949	0.00152	1.29e-37	-	331278	0	331278	1	IVNT	Neale-B_UKBB_EUR_2017
rs11676272	rs11676272	chr2:25141538	chr2:24918669	A	G	rs4459693	chr2:25161265	chr2:24938396	G	T	1	0.87318	0.96682	Leg fat percentage right	NCIT_C139218	Neale B	UKBB	European	2017	-0.01994	0.001539	2.217e-38	-	331296	0	331296	1	IVNT	Neale-B_UKBB_EUR_2017
rs11676272	rs11676272	chr2:25141538	chr2:24918669	A	G	rs4459693	chr2:25161265	chr2:24938396	G	T	1	0.87318	0.96682	Sitting height	EFO_0007118	Neale B	UKBB	European	2017	0.02549	0.001879	6.223e-42	+	336172	0	336172	1	IVNT	Neale-B_UKBB_EUR_2017
rs11676272	rs11676272	chr2:25141538	chr2:24918669	A	G	rs4459693	chr2:25161265	chr2:24938396	G	T	1	0.87318	0.96682	Trunk fat mass	EFO_0005409	Neale B	UKBB	European	2017	-0.02377	0.002448	2.712e-22	-	331093	0	331093	1	IVNT	Neale-B_UKBB_EUR_2017
rs11676272	rs11676272	chr2:25141538	chr2:24918669	A	G	rs4459693	chr2:25161265	chr2:24938396	G	T	1	0.87318	0.96682	Trunk fat percentage	NCIT_C139218	Neale B	UKBB	European	2017	-0.0248	0.002234	1.251e-28	-	331113	0	331113	1	IVNT	Neale-B_UKBB_EUR_2017
rs11676272	rs11676272	chr2:25141538	chr2:24918669	A	G	rs4459693	chr2:25161265	chr2:24938396	G	T	1	0.87318	0.96682	Waist circumference	EFO_0004342	Neale B	UKBB	European	2017	-0.02052	0.002153	1.561e-21	-	336639	0	336639	1	IVNT	Neale-B_UKBB_EUR_2017
rs11676272	rs11676272	chr2:25141538	chr2:24918669	A	G	rs4459693	chr2:25161265	chr2:24938396	G	T	1	0.87318	0.96682	Weight	EFO_0004338	Neale B	UKBB	European	2017	-0.01474	0.002124	3.986e-12	-	336227	0	336227	1	IVNT	Neale-B_UKBB_EUR_2017
rs11676272	rs11676272	chr2:25141538	chr2:24918669	A	G	rs4459693	chr2:25161265	chr2:24938396	G	T	1	0.87318	0.96682	Whole body fat mass	-	Neale B	UKBB	European	2017	-0.02573	0.002372	2.072e-27	-	330762	0	330762	1	IVNT	Neale-B_UKBB_EUR_2017
rs11676272	rs11676272	chr2:25141538	chr2:24918669	A	G	rs4430895	chr2:25161386	chr2:24938517	C	T	1	0.86954	0.96675	Body mass index	EFO_0004340	Akiyama M	28892062	East Asian	2017	-0.02363	0.003688	1.475e-10	-	173430	0	173430	3	IVNT	Akiyama-M_BMI_EAS_2017
rs11676272	rs11676272	chr2:25141538	chr2:24918669	A	G	rs4430895	chr2:25161386	chr2:24938517	C	T	1	0.86954	0.96675	Arm fat mass left	-	Neale B	UKBB	European	2017	-0.02974	0.002382	8.727e-36	-	331164	0	331164	1	IVNT	Neale-B_UKBB_EUR_2017
rs11676272	rs11676272	chr2:25141538	chr2:24918669	A	G	rs4430895	chr2:25161386	chr2:24938517	C	T	1	0.86954	0.96675	Arm fat mass right	-	Neale B	UKBB	European	2017	-0.02969	0.002381	1.139e-35	-	331226	0	331226	1	IVNT	Neale-B_UKBB_EUR_2017
rs11676272	rs11676272	chr2:25141538	chr2:24918669	A	G	rs4430895	chr2:25161386	chr2:24938517	C	T	1	0.86954	0.96675	Arm fat percentage left	NCIT_C139218	Neale B	UKBB	European	2017	-0.02803	0.001839	2.038e-52	-	331198	0	331198	1	IVNT	Neale-B_UKBB_EUR_2017
rs11676272	rs11676272	chr2:25141538	chr2:24918669	A	G	rs4430895	chr2:25161386	chr2:24938517	C	T	1	0.86954	0.96675	Arm fat percentage right	NCIT_C139218	Neale B	UKBB	European	2017	-0.02754	0.001848	3.139e-50	-	331249	0	331249	1	IVNT	Neale-B_UKBB_EUR_2017
rs11676272	rs11676272	chr2:25141538	chr2:24918669	A	G	rs4430895	chr2:25161386	chr2:24938517	C	T	1	0.86954	0.96675	Body fat percentage	EFO_0007800	Neale B	UKBB	European	2017	-0.02378	0.001863	2.654e-37	-	331117	0	331117	1	IVNT	Neale-B_UKBB_EUR_2017
rs11676272	rs11676272	chr2:25141538	chr2:24918669	A	G	rs4430895	chr2:25161386	chr2:24938517	C	T	1	0.86954	0.96675	Body mass index	EFO_0004340	Neale B	UKBB	European	2017	-0.03501	0.002404	4.702e-48	-	336107	0	336107	1	IVNT	Neale-B_UKBB_EUR_2017
rs11676272	rs11676272	chr2:25141538	chr2:24918669	A	G	rs4430895	chr2:25161386	chr2:24938517	C	T	1	0.86954	0.96675	Comparative body size at age 10	NCIT_C106497;NCIT_C19666	Neale B	UKBB	European	2017	-0.03504	0.001663	1.54e-98	-	331693	0	331693	1	IVNT	Neale-B_UKBB_EUR_2017
rs11676272	rs11676272	chr2:25141538	chr2:24918669	A	G	rs4430895	chr2:25161386	chr2:24938517	C	T	1	0.86954	0.96675	Comparative height size at age 10	NCIT_C106497;NCIT_C19666	Neale B	UKBB	European	2017	0.01318	0.001659	1.981e-15	+	332021	0	332021	1	IVNT	Neale-B_UKBB_EUR_2017
rs11676272	rs11676272	chr2:25141538	chr2:24918669	A	G	rs4430895	chr2:25161386	chr2:24938517	C	T	1	0.86954	0.96675	Forced expiratory volume in 1-second	EFO_0004314	Neale B	UKBB	European	2017	0.01405	0.002083	1.52e-11	+	307638	0	307638	1	IVNT	Neale-B_UKBB_EUR_2017
rs11676272	rs11676272	chr2:25141538	chr2:24918669	A	G	rs4430895	chr2:25161386	chr2:24938517	C	T	1	0.86954	0.96675	Forced expiratory volume in 1-second, best measure	NCIT_C112285;NCIT_C38084	Neale B	UKBB	European	2017	0.01274	0.002287	2.543e-08	+	255492	0	255492	1	IVNT	Neale-B_UKBB_EUR_2017
rs11676272	rs11676272	chr2:25141538	chr2:24918669	A	G	rs4430895	chr2:25161386	chr2:24938517	C	T	1	0.86954	0.96675	Forced vital capacity	EFO_0004312	Neale B	UKBB	European	2017	0.01781	0.001975	1.877e-19	+	307638	0	307638	1	IVNT	Neale-B_UKBB_EUR_2017
rs11676272	rs11676272	chr2:25141538	chr2:24918669	A	G	rs4430895	chr2:25161386	chr2:24938517	C	T	1	0.86954	0.96675	Forced vital capacity, best measure	EFO_0004312	Neale B	UKBB	European	2017	0.01714	0.002165	2.469e-15	+	255492	0	255492	1	IVNT	Neale-B_UKBB_EUR_2017
rs11676272	rs11676272	chr2:25141538	chr2:24918669	A	G	rs4430895	chr2:25161386	chr2:24938517	C	T	1	0.86954	0.96675	Hand grip strength left	EFO_0006941	Neale B	UKBB	European	2017	0.0107	0.001753	1.041e-09	+	335821	0	335821	1	IVNT	Neale-B_UKBB_EUR_2017
rs11676272	rs11676272	chr2:25141538	chr2:24918669	A	G	rs4430895	chr2:25161386	chr2:24938517	C	T	1	0.86954	0.96675	Hand grip strength right	EFO_0006941	Neale B	UKBB	European	2017	0.01018	0.001756	6.702e-09	+	335842	0	335842	1	IVNT	Neale-B_UKBB_EUR_2017
rs11676272	rs11676272	chr2:25141538	chr2:24918669	A	G	rs4430895	chr2:25161386	chr2:24938517	C	T	1	0.86954	0.96675	Height	EFO_0004339	Neale B	UKBB	European	2017	0.02582	0.001726	1.471e-50	+	336474	0	336474	1	IVNT	Neale-B_UKBB_EUR_2017
rs11676272	rs11676272	chr2:25141538	chr2:24918669	A	G	rs4430895	chr2:25161386	chr2:24938517	C	T	1	0.86954	0.96675	Hip circumference	EFO_0005093	Neale B	UKBB	European	2017	-0.02419	0.002406	8.929e-24	-	336601	0	336601	1	IVNT	Neale-B_UKBB_EUR_2017
rs11676272	rs11676272	chr2:25141538	chr2:24918669	A	G	rs4430895	chr2:25161386	chr2:24938517	C	T	1	0.86954	0.96675	Impedance of leg left	-	Neale B	UKBB	European	2017	0.01565	0.002216	1.647e-12	+	331296	0	331296	1	IVNT	Neale-B_UKBB_EUR_2017
rs11676272	rs11676272	chr2:25141538	chr2:24918669	A	G	rs4430895	chr2:25161386	chr2:24938517	C	T	1	0.86954	0.96675	Impedance of leg right	-	Neale B	UKBB	European	2017	0.01517	0.002199	5.216e-12	+	331301	0	331301	1	IVNT	Neale-B_UKBB_EUR_2017
rs11676272	rs11676272	chr2:25141538	chr2:24918669	A	G	rs4430895	chr2:25161386	chr2:24938517	C	T	1	0.86954	0.96675	Impedance of whole body	NCIT_C137923	Neale B	UKBB	European	2017	0.01075	0.001853	6.7e-09	+	331284	0	331284	1	IVNT	Neale-B_UKBB_EUR_2017
rs11676272	rs11676272	chr2:25141538	chr2:24918669	A	G	rs4430895	chr2:25161386	chr2:24938517	C	T	1	0.86954	0.96675	Leg fat mass left	-	Neale B	UKBB	European	2017	-0.02235	0.001921	2.659e-31	-	331275	0	331275	1	IVNT	Neale-B_UKBB_EUR_2017
rs11676272	rs11676272	chr2:25141538	chr2:24918669	A	G	rs4430895	chr2:25161386	chr2:24938517	C	T	1	0.86954	0.96675	Leg fat mass right	-	Neale B	UKBB	European	2017	-0.02282	0.001943	7.367e-32	-	331293	0	331293	1	IVNT	Neale-B_UKBB_EUR_2017
rs11676272	rs11676272	chr2:25141538	chr2:24918669	A	G	rs4430895	chr2:25161386	chr2:24938517	C	T	1	0.86954	0.96675	Leg fat percentage left	NCIT_C139218	Neale B	UKBB	European	2017	-0.01952	0.001519	9.478e-38	-	331278	0	331278	1	IVNT	Neale-B_UKBB_EUR_2017
rs11676272	rs11676272	chr2:25141538	chr2:24918669	A	G	rs4430895	chr2:25161386	chr2:24938517	C	T	1	0.86954	0.96675	Leg fat percentage right	NCIT_C139218	Neale B	UKBB	European	2017	-0.01998	0.001539	1.538e-38	-	331296	0	331296	1	IVNT	Neale-B_UKBB_EUR_2017
rs11676272	rs11676272	chr2:25141538	chr2:24918669	A	G	rs4430895	chr2:25161386	chr2:24938517	C	T	1	0.86954	0.96675	Sitting height	EFO_0007118	Neale B	UKBB	European	2017	0.02554	0.001878	4.074e-42	+	336172	0	336172	1	IVNT	Neale-B_UKBB_EUR_2017
rs11676272	rs11676272	chr2:25141538	chr2:24918669	A	G	rs4430895	chr2:25161386	chr2:24938517	C	T	1	0.86954	0.96675	Trunk fat mass	EFO_0005409	Neale B	UKBB	European	2017	-0.02381	0.002447	2.262e-22	-	331093	0	331093	1	IVNT	Neale-B_UKBB_EUR_2017
rs11676272	rs11676272	chr2:25141538	chr2:24918669	A	G	rs4430895	chr2:25161386	chr2:24938517	C	T	1	0.86954	0.96675	Trunk fat percentage	NCIT_C139218	Neale B	UKBB	European	2017	-0.02485	0.002234	9.378e-29	-	331113	0	331113	1	IVNT	Neale-B_UKBB_EUR_2017
rs11676272	rs11676272	chr2:25141538	chr2:24918669	A	G	rs4430895	chr2:25161386	chr2:24938517	C	T	1	0.86954	0.96675	Waist circumference	EFO_0004342	Neale B	UKBB	European	2017	-0.02062	0.002152	9.474e-22	-	336639	0	336639	1	IVNT	Neale-B_UKBB_EUR_2017
rs11676272	rs11676272	chr2:25141538	chr2:24918669	A	G	rs4430895	chr2:25161386	chr2:24938517	C	T	1	0.86954	0.96675	Weight	EFO_0004338	Neale B	UKBB	European	2017	-0.01477	0.002124	3.556e-12	-	336227	0	336227	1	IVNT	Neale-B_UKBB_EUR_2017
rs11676272	rs11676272	chr2:25141538	chr2:24918669	A	G	rs4430895	chr2:25161386	chr2:24938517	C	T	1	0.86954	0.96675	Whole body fat mass	-	Neale B	UKBB	European	2017	-0.02577	0.002371	1.66e-27	-	330762	0	330762	1	IVNT	Neale-B_UKBB_EUR_2017
rs11676272	rs11676272	chr2:25141538	chr2:24918669	A	G	rs10865321	chr2:25159855	chr2:24936986	T	C	1	0.86551	0.95871	Body mass index females	EFO_0004340	Akiyama M	28892062	East Asian	2017	-0.0313	0.005477	1.103e-08	-	82438	0	82438	3	IVNT	Akiyama-M_BMI-F_EAS_2017
rs11676272	rs11676272	chr2:25141538	chr2:24918669	A	G	rs10865321	chr2:25159855	chr2:24936986	T	C	1	0.86551	0.95871	Body mass index	EFO_0004340	Akiyama M	28892062	East Asian	2017	-0.02532	0.00371	8.87e-12	-	173430	0	173430	3	IVNT	Akiyama-M_BMI_EAS_2017
rs11676272	rs11676272	chr2:25141538	chr2:24918669	A	G	rs10865321	chr2:25159855	chr2:24936986	T	C	1	0.86551	0.95871	Arm fat mass left	-	Neale B	UKBB	European	2017	-0.02964	0.002388	2.301e-35	-	331164	0	331164	1	IVNT	Neale-B_UKBB_EUR_2017
rs11676272	rs11676272	chr2:25141538	chr2:24918669	A	G	rs10865321	chr2:25159855	chr2:24936986	T	C	1	0.86551	0.95871	Arm fat mass right	-	Neale B	UKBB	European	2017	-0.02956	0.002388	3.44e-35	-	331226	0	331226	1	IVNT	Neale-B_UKBB_EUR_2017
rs11676272	rs11676272	chr2:25141538	chr2:24918669	A	G	rs10865321	chr2:25159855	chr2:24936986	T	C	1	0.86551	0.95871	Arm fat percentage left	NCIT_C139218	Neale B	UKBB	European	2017	-0.02797	0.001844	6.147e-52	-	331198	0	331198	1	IVNT	Neale-B_UKBB_EUR_2017
rs11676272	rs11676272	chr2:25141538	chr2:24918669	A	G	rs10865321	chr2:25159855	chr2:24936986	T	C	1	0.86551	0.95871	Arm fat percentage right	NCIT_C139218	Neale B	UKBB	European	2017	-0.02748	0.001853	9.516e-50	-	331249	0	331249	1	IVNT	Neale-B_UKBB_EUR_2017
rs11676272	rs11676272	chr2:25141538	chr2:24918669	A	G	rs10865321	chr2:25159855	chr2:24936986	T	C	1	0.86551	0.95871	Body fat percentage	EFO_0007800	Neale B	UKBB	European	2017	-0.02372	0.001868	6.309e-37	-	331117	0	331117	1	IVNT	Neale-B_UKBB_EUR_2017
rs11676272	rs11676272	chr2:25141538	chr2:24918669	A	G	rs10865321	chr2:25159855	chr2:24936986	T	C	1	0.86551	0.95871	Body mass index	EFO_0004340	Neale B	UKBB	European	2017	-0.03488	0.00241	1.896e-47	-	336107	0	336107	1	IVNT	Neale-B_UKBB_EUR_2017
rs11676272	rs11676272	chr2:25141538	chr2:24918669	A	G	rs10865321	chr2:25159855	chr2:24936986	T	C	1	0.86551	0.95871	Comparative body size at age 10	NCIT_C106497;NCIT_C19666	Neale B	UKBB	European	2017	-0.03502	0.001667	7.35e-98	-	331693	0	331693	1	IVNT	Neale-B_UKBB_EUR_2017
rs11676272	rs11676272	chr2:25141538	chr2:24918669	A	G	rs10865321	chr2:25159855	chr2:24936986	T	C	1	0.86551	0.95871	Comparative height size at age 10	NCIT_C106497;NCIT_C19666	Neale B	UKBB	European	2017	0.01318	0.001664	2.298e-15	+	332021	0	332021	1	IVNT	Neale-B_UKBB_EUR_2017
rs11676272	rs11676272	chr2:25141538	chr2:24918669	A	G	rs10865321	chr2:25159855	chr2:24936986	T	C	1	0.86551	0.95871	Forced expiratory volume in 1-second	EFO_0004314	Neale B	UKBB	European	2017	0.01417	0.002088	1.159e-11	+	307638	0	307638	1	IVNT	Neale-B_UKBB_EUR_2017
rs11676272	rs11676272	chr2:25141538	chr2:24918669	A	G	rs10865321	chr2:25159855	chr2:24936986	T	C	1	0.86551	0.95871	Forced expiratory volume in 1-second, best measure	NCIT_C112285;NCIT_C38084	Neale B	UKBB	European	2017	0.01285	0.002293	2.085e-08	+	255492	0	255492	1	IVNT	Neale-B_UKBB_EUR_2017
rs11676272	rs11676272	chr2:25141538	chr2:24918669	A	G	rs10865321	chr2:25159855	chr2:24936986	T	C	1	0.86551	0.95871	Forced vital capacity	EFO_0004312	Neale B	UKBB	European	2017	0.01789	0.00198	1.681e-19	+	307638	0	307638	1	IVNT	Neale-B_UKBB_EUR_2017
rs11676272	rs11676272	chr2:25141538	chr2:24918669	A	G	rs10865321	chr2:25159855	chr2:24936986	T	C	1	0.86551	0.95871	Forced vital capacity, best measure	EFO_0004312	Neale B	UKBB	European	2017	0.0172	0.002171	2.331e-15	+	255492	0	255492	1	IVNT	Neale-B_UKBB_EUR_2017
rs11676272	rs11676272	chr2:25141538	chr2:24918669	A	G	rs10865321	chr2:25159855	chr2:24936986	T	C	1	0.86551	0.95871	Hand grip strength left	EFO_0006941	Neale B	UKBB	European	2017	0.01065	0.001757	1.387e-09	+	335821	0	335821	1	IVNT	Neale-B_UKBB_EUR_2017
rs11676272	rs11676272	chr2:25141538	chr2:24918669	A	G	rs10865321	chr2:25159855	chr2:24936986	T	C	1	0.86551	0.95871	Hand grip strength right	EFO_0006941	Neale B	UKBB	European	2017	0.01002	0.001761	1.268e-08	+	335842	0	335842	1	IVNT	Neale-B_UKBB_EUR_2017
rs11676272	rs11676272	chr2:25141538	chr2:24918669	A	G	rs10865321	chr2:25159855	chr2:24936986	T	C	1	0.86551	0.95871	Height	EFO_0004339	Neale B	UKBB	European	2017	0.02587	0.001731	1.853e-50	+	336474	0	336474	1	IVNT	Neale-B_UKBB_EUR_2017
rs11676272	rs11676272	chr2:25141538	chr2:24918669	A	G	rs10865321	chr2:25159855	chr2:24936986	T	C	1	0.86551	0.95871	Hip circumference	EFO_0005093	Neale B	UKBB	European	2017	-0.02416	0.002413	1.377e-23	-	336601	0	336601	1	IVNT	Neale-B_UKBB_EUR_2017
rs11676272	rs11676272	chr2:25141538	chr2:24918669	A	G	rs10865321	chr2:25159855	chr2:24936986	T	C	1	0.86551	0.95871	Impedance of leg left	-	Neale B	UKBB	European	2017	0.01563	0.002222	1.996e-12	+	331296	0	331296	1	IVNT	Neale-B_UKBB_EUR_2017
rs11676272	rs11676272	chr2:25141538	chr2:24918669	A	G	rs10865321	chr2:25159855	chr2:24936986	T	C	1	0.86551	0.95871	Impedance of leg right	-	Neale B	UKBB	European	2017	0.01508	0.002205	8.038e-12	+	331301	0	331301	1	IVNT	Neale-B_UKBB_EUR_2017
rs11676272	rs11676272	chr2:25141538	chr2:24918669	A	G	rs10865321	chr2:25159855	chr2:24936986	T	C	1	0.86551	0.95871	Impedance of whole body	NCIT_C137923	Neale B	UKBB	European	2017	0.01071	0.001858	8.261e-09	+	331284	0	331284	1	IVNT	Neale-B_UKBB_EUR_2017
rs11676272	rs11676272	chr2:25141538	chr2:24918669	A	G	rs10865321	chr2:25159855	chr2:24936986	T	C	1	0.86551	0.95871	Leg fat mass left	-	Neale B	UKBB	European	2017	-0.02233	0.001926	4.407e-31	-	331275	0	331275	1	IVNT	Neale-B_UKBB_EUR_2017
rs11676272	rs11676272	chr2:25141538	chr2:24918669	A	G	rs10865321	chr2:25159855	chr2:24936986	T	C	1	0.86551	0.95871	Leg fat mass right	-	Neale B	UKBB	European	2017	-0.02282	0.001948	1.104e-31	-	331293	0	331293	1	IVNT	Neale-B_UKBB_EUR_2017
rs11676272	rs11676272	chr2:25141538	chr2:24918669	A	G	rs10865321	chr2:25159855	chr2:24936986	T	C	1	0.86551	0.95871	Leg fat percentage left	NCIT_C139218	Neale B	UKBB	European	2017	-0.0195	0.001524	1.753e-37	-	331278	0	331278	1	IVNT	Neale-B_UKBB_EUR_2017
rs11676272	rs11676272	chr2:25141538	chr2:24918669	A	G	rs10865321	chr2:25159855	chr2:24936986	T	C	1	0.86551	0.95871	Leg fat percentage right	NCIT_C139218	Neale B	UKBB	European	2017	-0.02	0.001543	2.153e-38	-	331296	0	331296	1	IVNT	Neale-B_UKBB_EUR_2017
rs11676272	rs11676272	chr2:25141538	chr2:24918669	A	G	rs10865321	chr2:25159855	chr2:24936986	T	C	1	0.86551	0.95871	Sitting height	EFO_0007118	Neale B	UKBB	European	2017	0.02553	0.001883	7.435e-42	+	336172	0	336172	1	IVNT	Neale-B_UKBB_EUR_2017
rs11676272	rs11676272	chr2:25141538	chr2:24918669	A	G	rs10865321	chr2:25159855	chr2:24936986	T	C	1	0.86551	0.95871	Trunk fat mass	EFO_0005409	Neale B	UKBB	European	2017	-0.02375	0.002454	3.707e-22	-	331093	0	331093	1	IVNT	Neale-B_UKBB_EUR_2017
rs11676272	rs11676272	chr2:25141538	chr2:24918669	A	G	rs10865321	chr2:25159855	chr2:24936986	T	C	1	0.86551	0.95871	Trunk fat percentage	NCIT_C139218	Neale B	UKBB	European	2017	-0.02478	0.00224	1.888e-28	-	331113	0	331113	1	IVNT	Neale-B_UKBB_EUR_2017
rs11676272	rs11676272	chr2:25141538	chr2:24918669	A	G	rs10865321	chr2:25159855	chr2:24936986	T	C	1	0.86551	0.95871	Waist circumference	EFO_0004342	Neale B	UKBB	European	2017	-0.02056	0.002158	1.63e-21	-	336639	0	336639	1	IVNT	Neale-B_UKBB_EUR_2017
rs11676272	rs11676272	chr2:25141538	chr2:24918669	A	G	rs10865321	chr2:25159855	chr2:24936986	T	C	1	0.86551	0.95871	Weight	EFO_0004338	Neale B	UKBB	European	2017	-0.01464	0.00213	6.142e-12	-	336227	0	336227	1	IVNT	Neale-B_UKBB_EUR_2017
rs11676272	rs11676272	chr2:25141538	chr2:24918669	A	G	rs10865321	chr2:25159855	chr2:24936986	T	C	1	0.86551	0.95871	Whole body fat mass	-	Neale B	UKBB	European	2017	-0.02568	0.002378	3.489e-27	-	330762	0	330762	1	IVNT	Neale-B_UKBB_EUR_2017
rs11676272	rs11676272	chr2:25141538	chr2:24918669	A	G	rs10865322	chr2:25159858	chr2:24936989	A	G	1	0.86551	0.95871	Body mass index females	EFO_0004340	Akiyama M	28892062	East Asian	2017	-0.03137	0.005487	1.082e-08	-	82438	0	82438	3	IVNT	Akiyama-M_BMI-F_EAS_2017
rs11676272	rs11676272	chr2:25141538	chr2:24918669	A	G	rs10865322	chr2:25159858	chr2:24936989	A	G	1	0.86551	0.95871	Body mass index	EFO_0004340	Akiyama M	28892062	East Asian	2017	-0.02538	0.003717	8.611e-12	-	173430	0	173430	3	IVNT	Akiyama-M_BMI_EAS_2017
rs11676272	rs11676272	chr2:25141538	chr2:24918669	A	G	rs10865322	chr2:25159858	chr2:24936989	A	G	1	0.86551	0.95871	Arm fat mass left	-	Neale B	UKBB	European	2017	-0.02963	0.002388	2.51e-35	-	331164	0	331164	1	IVNT	Neale-B_UKBB_EUR_2017
rs11676272	rs11676272	chr2:25141538	chr2:24918669	A	G	rs10865322	chr2:25159858	chr2:24936989	A	G	1	0.86551	0.95871	Arm fat mass right	-	Neale B	UKBB	European	2017	-0.02954	0.002388	3.829e-35	-	331226	0	331226	1	IVNT	Neale-B_UKBB_EUR_2017
rs11676272	rs11676272	chr2:25141538	chr2:24918669	A	G	rs10865322	chr2:25159858	chr2:24936989	A	G	1	0.86551	0.95871	Arm fat percentage left	NCIT_C139218	Neale B	UKBB	European	2017	-0.02796	0.001844	6.595e-52	-	331198	0	331198	1	IVNT	Neale-B_UKBB_EUR_2017
rs11676272	rs11676272	chr2:25141538	chr2:24918669	A	G	rs10865322	chr2:25159858	chr2:24936989	A	G	1	0.86551	0.95871	Arm fat percentage right	NCIT_C139218	Neale B	UKBB	European	2017	-0.02747	0.001853	1.037e-49	-	331249	0	331249	1	IVNT	Neale-B_UKBB_EUR_2017
rs11676272	rs11676272	chr2:25141538	chr2:24918669	A	G	rs10865322	chr2:25159858	chr2:24936989	A	G	1	0.86551	0.95871	Body fat percentage	EFO_0007800	Neale B	UKBB	European	2017	-0.02373	0.001868	5.73e-37	-	331117	0	331117	1	IVNT	Neale-B_UKBB_EUR_2017
rs11676272	rs11676272	chr2:25141538	chr2:24918669	A	G	rs10865322	chr2:25159858	chr2:24936989	A	G	1	0.86551	0.95871	Body mass index	EFO_0004340	Neale B	UKBB	European	2017	-0.03486	0.00241	2.177e-47	-	336107	0	336107	1	IVNT	Neale-B_UKBB_EUR_2017
rs11676272	rs11676272	chr2:25141538	chr2:24918669	A	G	rs10865322	chr2:25159858	chr2:24936989	A	G	1	0.86551	0.95871	Comparative body size at age 10	NCIT_C106497;NCIT_C19666	Neale B	UKBB	European	2017	-0.03493	0.001667	2.165e-97	-	331693	0	331693	1	IVNT	Neale-B_UKBB_EUR_2017
rs11676272	rs11676272	chr2:25141538	chr2:24918669	A	G	rs10865322	chr2:25159858	chr2:24936989	A	G	1	0.86551	0.95871	Comparative height size at age 10	NCIT_C106497;NCIT_C19666	Neale B	UKBB	European	2017	0.01316	0.001664	2.572e-15	+	332021	0	332021	1	IVNT	Neale-B_UKBB_EUR_2017
rs11676272	rs11676272	chr2:25141538	chr2:24918669	A	G	rs10865322	chr2:25159858	chr2:24936989	A	G	1	0.86551	0.95871	Forced expiratory volume in 1-second	EFO_0004314	Neale B	UKBB	European	2017	0.0142	0.002089	1.052e-11	+	307638	0	307638	1	IVNT	Neale-B_UKBB_EUR_2017
rs11676272	rs11676272	chr2:25141538	chr2:24918669	A	G	rs10865322	chr2:25159858	chr2:24936989	A	G	1	0.86551	0.95871	Forced expiratory volume in 1-second, best measure	NCIT_C112285;NCIT_C38084	Neale B	UKBB	European	2017	0.01291	0.002293	1.792e-08	+	255492	0	255492	1	IVNT	Neale-B_UKBB_EUR_2017
rs11676272	rs11676272	chr2:25141538	chr2:24918669	A	G	rs10865322	chr2:25159858	chr2:24936989	A	G	1	0.86551	0.95871	Forced vital capacity	EFO_0004312	Neale B	UKBB	European	2017	0.0179	0.00198	1.569e-19	+	307638	0	307638	1	IVNT	Neale-B_UKBB_EUR_2017
rs11676272	rs11676272	chr2:25141538	chr2:24918669	A	G	rs10865322	chr2:25159858	chr2:24936989	A	G	1	0.86551	0.95871	Forced vital capacity, best measure	EFO_0004312	Neale B	UKBB	European	2017	0.01725	0.002171	1.977e-15	+	255492	0	255492	1	IVNT	Neale-B_UKBB_EUR_2017
rs11676272	rs11676272	chr2:25141538	chr2:24918669	A	G	rs10865322	chr2:25159858	chr2:24936989	A	G	1	0.86551	0.95871	Hand grip strength left	EFO_0006941	Neale B	UKBB	European	2017	0.0107	0.001758	1.149e-09	+	335821	0	335821	1	IVNT	Neale-B_UKBB_EUR_2017
rs11676272	rs11676272	chr2:25141538	chr2:24918669	A	G	rs10865322	chr2:25159858	chr2:24936989	A	G	1	0.86551	0.95871	Hand grip strength right	EFO_0006941	Neale B	UKBB	European	2017	0.01004	0.001761	1.189e-08	+	335842	0	335842	1	IVNT	Neale-B_UKBB_EUR_2017
rs11676272	rs11676272	chr2:25141538	chr2:24918669	A	G	rs10865322	chr2:25159858	chr2:24936989	A	G	1	0.86551	0.95871	Height	EFO_0004339	Neale B	UKBB	European	2017	0.02583	0.001731	2.569e-50	+	336474	0	336474	1	IVNT	Neale-B_UKBB_EUR_2017
rs11676272	rs11676272	chr2:25141538	chr2:24918669	A	G	rs10865322	chr2:25159858	chr2:24936989	A	G	1	0.86551	0.95871	Hip circumference	EFO_0005093	Neale B	UKBB	European	2017	-0.02412	0.002413	1.647e-23	-	336601	0	336601	1	IVNT	Neale-B_UKBB_EUR_2017
rs11676272	rs11676272	chr2:25141538	chr2:24918669	A	G	rs10865322	chr2:25159858	chr2:24936989	A	G	1	0.86551	0.95871	Impedance of leg left	-	Neale B	UKBB	European	2017	0.01557	0.002222	2.418e-12	+	331296	0	331296	1	IVNT	Neale-B_UKBB_EUR_2017
rs11676272	rs11676272	chr2:25141538	chr2:24918669	A	G	rs10865322	chr2:25159858	chr2:24936989	A	G	1	0.86551	0.95871	Impedance of leg right	-	Neale B	UKBB	European	2017	0.01502	0.002205	9.668e-12	+	331301	0	331301	1	IVNT	Neale-B_UKBB_EUR_2017
rs11676272	rs11676272	chr2:25141538	chr2:24918669	A	G	rs10865322	chr2:25159858	chr2:24936989	A	G	1	0.86551	0.95871	Impedance of whole body	NCIT_C137923	Neale B	UKBB	European	2017	0.01067	0.001858	9.414e-09	+	331284	0	331284	1	IVNT	Neale-B_UKBB_EUR_2017
rs11676272	rs11676272	chr2:25141538	chr2:24918669	A	G	rs10865322	chr2:25159858	chr2:24936989	A	G	1	0.86551	0.95871	Leg fat mass left	-	Neale B	UKBB	European	2017	-0.02234	0.001926	4.314e-31	-	331275	0	331275	1	IVNT	Neale-B_UKBB_EUR_2017
rs11676272	rs11676272	chr2:25141538	chr2:24918669	A	G	rs10865322	chr2:25159858	chr2:24936989	A	G	1	0.86551	0.95871	Leg fat mass right	-	Neale B	UKBB	European	2017	-0.02282	0.001948	1.086e-31	-	331293	0	331293	1	IVNT	Neale-B_UKBB_EUR_2017
rs11676272	rs11676272	chr2:25141538	chr2:24918669	A	G	rs10865322	chr2:25159858	chr2:24936989	A	G	1	0.86551	0.95871	Leg fat percentage left	NCIT_C139218	Neale B	UKBB	European	2017	-0.01952	0.001524	1.48e-37	-	331278	0	331278	1	IVNT	Neale-B_UKBB_EUR_2017
rs11676272	rs11676272	chr2:25141538	chr2:24918669	A	G	rs10865322	chr2:25159858	chr2:24936989	A	G	1	0.86551	0.95871	Leg fat percentage right	NCIT_C139218	Neale B	UKBB	European	2017	-0.02002	0.001543	1.826e-38	-	331296	0	331296	1	IVNT	Neale-B_UKBB_EUR_2017
rs11676272	rs11676272	chr2:25141538	chr2:24918669	A	G	rs10865322	chr2:25159858	chr2:24936989	A	G	1	0.86551	0.95871	Sitting height	EFO_0007118	Neale B	UKBB	European	2017	0.02551	0.001883	8.953e-42	+	336172	0	336172	1	IVNT	Neale-B_UKBB_EUR_2017
rs11676272	rs11676272	chr2:25141538	chr2:24918669	A	G	rs10865322	chr2:25159858	chr2:24936989	A	G	1	0.86551	0.95871	Trunk fat mass	EFO_0005409	Neale B	UKBB	European	2017	-0.02377	0.002454	3.439e-22	-	331093	0	331093	1	IVNT	Neale-B_UKBB_EUR_2017
rs11676272	rs11676272	chr2:25141538	chr2:24918669	A	G	rs10865322	chr2:25159858	chr2:24936989	A	G	1	0.86551	0.95871	Trunk fat percentage	NCIT_C139218	Neale B	UKBB	European	2017	-0.0248	0.00224	1.698e-28	-	331113	0	331113	1	IVNT	Neale-B_UKBB_EUR_2017
rs11676272	rs11676272	chr2:25141538	chr2:24918669	A	G	rs10865322	chr2:25159858	chr2:24936989	A	G	1	0.86551	0.95871	Waist circumference	EFO_0004342	Neale B	UKBB	European	2017	-0.02058	0.002158	1.484e-21	-	336639	0	336639	1	IVNT	Neale-B_UKBB_EUR_2017
rs11676272	rs11676272	chr2:25141538	chr2:24918669	A	G	rs10865322	chr2:25159858	chr2:24936989	A	G	1	0.86551	0.95871	Weight	EFO_0004338	Neale B	UKBB	European	2017	-0.01465	0.00213	6.055e-12	-	336227	0	336227	1	IVNT	Neale-B_UKBB_EUR_2017
rs11676272	rs11676272	chr2:25141538	chr2:24918669	A	G	rs10865322	chr2:25159858	chr2:24936989	A	G	1	0.86551	0.95871	Whole body fat mass	-	Neale B	UKBB	European	2017	-0.02568	0.002378	3.411e-27	-	330762	0	330762	1	IVNT	Neale-B_UKBB_EUR_2017
rs11676272	rs11676272	chr2:25141538	chr2:24918669	A	G	rs6737082	chr2:25138040	chr2:24915171	A	C	1	0.85391	0.93522	Body mass index	EFO_0004340	Akiyama M	28892062	East Asian	2017	-0.02313	0.00356	8.162e-11	-	173430	0	173430	3	IVNT	Akiyama-M_BMI_EAS_2017
rs11676272	rs11676272	chr2:25141538	chr2:24918669	A	G	rs6737082	chr2:25138040	chr2:24915171	A	C	1	0.85391	0.93522	High light scatter reticulocyte count	EFO_0004586	Astle W	27863252	European	2016	0.0202	0.003598	1.962e-08	+	173480	0	173480	2	-	Astle-W_Blood-Cell-Traits_EUR_2016
rs11676272	rs11676272	chr2:25141538	chr2:24918669	A	G	rs6737082	chr2:25138040	chr2:24915171	A	C	1	0.85391	0.93522	Childhood BMI	EFO_0004340	EGGC	26604143	European	2016	-0.0694	0.0084	1.825e-16	-	30087	0	30087	20	SDS	EGGC_Childhood-BMI_EUR_2016
rs11676272	rs11676272	chr2:25141538	chr2:24918669	A	G	rs6737082	chr2:25138040	chr2:24915171	A	C	1	0.85391	0.93522	Childhood obesity	EFO_0001073	EGGC	22484627	European	2012	-0.1523	0.0268	1.253e-08	-	13848	5530	8318	14	log OR	EGGC_Childhood-Obesity_EUR_2012
rs11676272	rs11676272	chr2:25141538	chr2:24918669	A	G	rs6737082	chr2:25138040	chr2:24915171	A	C	1	0.85391	0.93522	Body mass index in physically active indivdiuals	EFO_0004340	GIANT	28448500	European	2017	-0.029	0.0049	2.89e-09	-	104500	0	104500	57	IVNT	GIANT_BMI-Active_EUR_2017
rs11676272	rs11676272	chr2:25141538	chr2:24918669	A	G	rs6737082	chr2:25138040	chr2:24915171	A	C	1	0.85391	0.93522	Body mass index in physically active indivdiuals	EFO_0004340	GIANT	28448500	Mixed	2017	-0.0273	0.0047	8.76e-09	-	111371	0	111371	60	IVNT	GIANT_BMI-Active_Mixed_2017
rs11676272	rs11676272	chr2:25141538	chr2:24918669	A	G	rs6737082	chr2:25138040	chr2:24915171	A	C	1	0.85391	0.93522	Body mass index in females less than or equal to 50 years of age	EFO_0004340	GIANT	26426971	European	2015	-0.057	0.0066	6.7e-18	-	53853	0	53853	114	IVNT	GIANT_BMI-F-LE-50_EUR_2015
rs11676272	rs11676272	chr2:25141538	chr2:24918669	A	G	rs6737082	chr2:25138040	chr2:24915171	A	C	1	0.85391	0.93522	Body mass index in females	EFO_0004340	GIANT	25673413	Mixed	2015	-0.0354	0.0047	5e-14	-	131529	0	131529	107	IVNT	GIANT_BMI-F_Mixed_2015
rs11676272	rs11676272	chr2:25141538	chr2:24918669	A	G	rs6737082	chr2:25138040	chr2:24915171	A	C	1	0.85391	0.93522	Body mass index in female non-smokers	EFO_0004340	GIANT	28443625	Mixed	2017	-0.0332	0.0054	8.666e-10	-	85123	0	85123	73	IVNT	GIANT_BMI-Non-smokers-F_Mixed_2017
rs11676272	rs11676272	chr2:25141538	chr2:24918669	A	G	rs6737082	chr2:25138040	chr2:24915171	A	C	1	0.85391	0.93522	Body mass index in non-smokers	EFO_0004340	GIANT	28443625	European	2017	-0.0325	0.0046	1.883e-12	-	123184	0	123184	73	IVNT	GIANT_BMI-Non-smokers_EUR_2017
rs11676272	rs11676272	chr2:25141538	chr2:24918669	A	G	rs6737082	chr2:25138040	chr2:24915171	A	C	1	0.85391	0.93522	Body mass index in non-smokers	EFO_0004340	GIANT	28443625	Mixed	2017	-0.0312	0.0043	3.193e-13	-	141686	0	141686	79	IVNT	GIANT_BMI-Non-smokers_Mixed_2017
rs11676272	rs11676272	chr2:25141538	chr2:24918669	A	G	rs6737082	chr2:25138040	chr2:24915171	A	C	1	0.85391	0.93522	Body mass index adjusted for physical activity	EFO_0004340	GIANT	28448500	European	2017	-0.026	0.0045	4.95e-09	-	134476	0	134476	57	IVNT	GIANT_BMI-adjusted-PA_EUR_2017
rs11676272	rs11676272	chr2:25141538	chr2:24918669	A	G	rs6737082	chr2:25138040	chr2:24915171	A	C	1	0.85391	0.93522	Body mass index adjusted for physical activity	EFO_0004340	GIANT	28448500	Mixed	2017	-0.0236	0.0042	2.36e-08	-	147878	0	147878	60	IVNT	GIANT_BMI-adjusted-PA_Mixed_2017
rs11676272	rs11676272	chr2:25141538	chr2:24918669	A	G	rs6737082	chr2:25138040	chr2:24915171	A	C	1	0.85391	0.93522	Body mass index adjusted for smoking in females	EFO_0004340	GIANT	28443625	Mixed	2017	-0.0288	0.0049	3.465e-09	-	104562	0	104562	73	IVNT	GIANT_BMI-adjusted-Smoking-F_Mixed_2017
rs11676272	rs11676272	chr2:25141538	chr2:24918669	A	G	rs6737082	chr2:25138040	chr2:24915171	A	C	1	0.85391	0.93522	Body mass index adjusted for smoking	EFO_0004340	GIANT	28443625	European	2017	-0.029	0.004	4.457e-13	-	156981	0	156981	73	IVNT	GIANT_BMI-adjusted-Smoking_EUR_2017
rs11676272	rs11676272	chr2:25141538	chr2:24918669	A	G	rs6737082	chr2:25138040	chr2:24915171	A	C	1	0.85391	0.93522	Body mass index adjusted for smoking	EFO_0004340	GIANT	28443625	Mixed	2017	-0.0273	0.0038	3.6e-13	-	178942	0	178942	79	IVNT	GIANT_BMI-adjusted-Smoking_Mixed_2017
rs11676272	rs11676272	chr2:25141538	chr2:24918669	A	G	rs6737082	chr2:25138040	chr2:24915171	A	C	1	0.85391	0.93522	Body mass index	EFO_0004340	GIANT	25673413	European	2015	-0.0309	0.0038	4.237e-16	-	232891	0	232891	114	IVNT	GIANT_BMI_EUR_2015
rs11676272	rs11676272	chr2:25141538	chr2:24918669	A	G	rs6737082	chr2:25138040	chr2:24915171	A	C	1	0.85391	0.93522	Body mass index	EFO_0004340	GIANT	25673413	Mixed	2015	-0.0304	0.0037	2.1e-16	-	235053	0	235053	125	IVNT	GIANT_BMI_Mixed_2015
rs11676272	rs11676272	chr2:25141538	chr2:24918669	A	G	rs6737082	chr2:25138040	chr2:24915171	A	C	1	0.85391	0.93522	Height in females	EFO_0004339	GIANT	23754948	European	2013	0.037	0.0058	3.13e-10	+	73012	0	73012	46	Z-score	GIANT_Height-F_EUR_2013
rs11676272	rs11676272	chr2:25141538	chr2:24918669	A	G	rs6737082	chr2:25138040	chr2:24915171	A	C	1	0.85391	0.93522	Height	EFO_0004339	GIANT	20881960	European	2010	NA	NA	4.832e-11	NA	133607	0	133607	46	Z-score	GIANT_Height_EUR_2010
rs11676272	rs11676272	chr2:25141538	chr2:24918669	A	G	rs6737082	chr2:25138040	chr2:24915171	A	C	1	0.85391	0.93522	Height	EFO_0004339	GIANT	23754948	European	2013	0.02966	0.004267	3.628e-12	+	133446	0	133446	46	Z-score	GIANT_Height_EUR_2013
rs11676272	rs11676272	chr2:25141538	chr2:24918669	A	G	rs6737082	chr2:25138040	chr2:24915171	A	C	1	0.85391	0.93522	Height	EFO_0004339	GIANT	25282103	European	2014	0.033	0.003	3.4e-29	+	252067	0	252067	79	Z-score	GIANT_Height_EUR_2014
rs11676272	rs11676272	chr2:25141538	chr2:24918669	A	G	rs6737082	chr2:25138040	chr2:24915171	A	C	1	0.85391	0.93522	Obesity class 1	EFO_0001073	GIANT	23563607	European	2013	-0.069	0.013	4e-08	-	98256	32718	65539	51	log OR	GIANT_Obesity-C1_EUR_2013
rs11676272	rs11676272	chr2:25141538	chr2:24918669	A	G	rs6737082	chr2:25138040	chr2:24915171	A	C	1	0.85391	0.93522	Overweight	EFO_0005935	GIANT	23563607	European	2013	-0.053	0.0091	6.1e-09	-	158194	92654	65540	51	log OR	GIANT_Overweight_EUR_2013
rs11676272	rs11676272	chr2:25141538	chr2:24918669	A	G	rs6737082	chr2:25138040	chr2:24915171	A	C	1	0.85391	0.93522	Gene expression	NCIT_C16608	GIANT	20881960	European	2010	NA	NA	1.79e-21	NA	133653	-	-	-	-	GRASP
rs11676272	rs11676272	chr2:25141538	chr2:24918669	A	G	rs6737082	chr2:25138040	chr2:24915171	A	C	1	0.85391	0.93522	Gene expression	NCIT_C16608	Speliotes EK	20935630	European	2010	NA	NA	1.79e-21	NA	123865	-	-	-	-	GRASP
rs11676272	rs11676272	chr2:25141538	chr2:24918669	A	G	rs6737082	chr2:25138040	chr2:24915171	A	C	1	0.85391	0.93522	Height	EFO_0004339	GIANT	20881960	European	2010	NA	NA	4.832e-11	NA	133653	-	-	-	-	GRASP
rs11676272	rs11676272	chr2:25141538	chr2:24918669	A	G	rs6737082	chr2:25138040	chr2:24915171	A	C	1	0.85391	0.93522	Obesity with early age of onset age 2	HP_0003674	EGGC	22484627	European	2012	NA	NA	1.253e-08	NA	13848	-	-	-	-	GRASP
rs11676272	rs11676272	chr2:25141538	chr2:24918669	A	G	rs6737082	chr2:25138040	chr2:24915171	A	C	1	0.85391	0.93522	Arm fat mass left	-	Neale B	UKBB	European	2017	-0.0264	0.002384	1.725e-28	-	331164	0	331164	1	IVNT	Neale-B_UKBB_EUR_2017
rs11676272	rs11676272	chr2:25141538	chr2:24918669	A	G	rs6737082	chr2:25138040	chr2:24915171	A	C	1	0.85391	0.93522	Arm fat mass right	-	Neale B	UKBB	European	2017	-0.02614	0.002383	5.55e-28	-	331226	0	331226	1	IVNT	Neale-B_UKBB_EUR_2017
rs11676272	rs11676272	chr2:25141538	chr2:24918669	A	G	rs6737082	chr2:25138040	chr2:24915171	A	C	1	0.85391	0.93522	Arm fat percentage left	NCIT_C139218	Neale B	UKBB	European	2017	-0.02531	0.001841	5.392e-43	-	331198	0	331198	1	IVNT	Neale-B_UKBB_EUR_2017
rs11676272	rs11676272	chr2:25141538	chr2:24918669	A	G	rs6737082	chr2:25138040	chr2:24915171	A	C	1	0.85391	0.93522	Arm fat percentage right	NCIT_C139218	Neale B	UKBB	European	2017	-0.02491	0.00185	2.554e-41	-	331249	0	331249	1	IVNT	Neale-B_UKBB_EUR_2017
rs11676272	rs11676272	chr2:25141538	chr2:24918669	A	G	rs6737082	chr2:25138040	chr2:24915171	A	C	1	0.85391	0.93522	Body fat percentage	EFO_0007800	Neale B	UKBB	European	2017	-0.02172	0.001865	2.492e-31	-	331117	0	331117	1	IVNT	Neale-B_UKBB_EUR_2017
rs11676272	rs11676272	chr2:25141538	chr2:24918669	A	G	rs6737082	chr2:25138040	chr2:24915171	A	C	1	0.85391	0.93522	Body mass index	EFO_0004340	Neale B	UKBB	European	2017	-0.03209	0.002406	1.448e-40	-	336107	0	336107	1	IVNT	Neale-B_UKBB_EUR_2017
rs11676272	rs11676272	chr2:25141538	chr2:24918669	A	G	rs6737082	chr2:25138040	chr2:24915171	A	C	1	0.85391	0.93522	Comparative body size at age 10	NCIT_C106497;NCIT_C19666	Neale B	UKBB	European	2017	-0.03442	0.001664	5.997e-95	-	331693	0	331693	1	IVNT	Neale-B_UKBB_EUR_2017
rs11676272	rs11676272	chr2:25141538	chr2:24918669	A	G	rs6737082	chr2:25138040	chr2:24915171	A	C	1	0.85391	0.93522	Comparative height size at age 10	NCIT_C106497;NCIT_C19666	Neale B	UKBB	European	2017	0.01197	0.001661	5.616e-13	+	332021	0	332021	1	IVNT	Neale-B_UKBB_EUR_2017
rs11676272	rs11676272	chr2:25141538	chr2:24918669	A	G	rs6737082	chr2:25138040	chr2:24915171	A	C	1	0.85391	0.93522	Forced expiratory volume in 1-second	EFO_0004314	Neale B	UKBB	European	2017	0.01442	0.002084	4.551e-12	+	307638	0	307638	1	IVNT	Neale-B_UKBB_EUR_2017
rs11676272	rs11676272	chr2:25141538	chr2:24918669	A	G	rs6737082	chr2:25138040	chr2:24915171	A	C	1	0.85391	0.93522	Forced expiratory volume in 1-second, best measure	NCIT_C112285;NCIT_C38084	Neale B	UKBB	European	2017	0.01272	0.002289	2.759e-08	+	255492	0	255492	1	IVNT	Neale-B_UKBB_EUR_2017
rs11676272	rs11676272	chr2:25141538	chr2:24918669	A	G	rs6737082	chr2:25138040	chr2:24915171	A	C	1	0.85391	0.93522	Forced vital capacity	EFO_0004312	Neale B	UKBB	European	2017	0.01784	0.001976	1.768e-19	+	307638	0	307638	1	IVNT	Neale-B_UKBB_EUR_2017
rs11676272	rs11676272	chr2:25141538	chr2:24918669	A	G	rs6737082	chr2:25138040	chr2:24915171	A	C	1	0.85391	0.93522	Forced vital capacity, best measure	EFO_0004312	Neale B	UKBB	European	2017	0.01688	0.002167	6.804e-15	+	255492	0	255492	1	IVNT	Neale-B_UKBB_EUR_2017
rs11676272	rs11676272	chr2:25141538	chr2:24918669	A	G	rs6737082	chr2:25138040	chr2:24915171	A	C	1	0.85391	0.93522	Hand grip strength left	EFO_0006941	Neale B	UKBB	European	2017	0.01322	0.001754	4.883e-14	+	335821	0	335821	1	IVNT	Neale-B_UKBB_EUR_2017
rs11676272	rs11676272	chr2:25141538	chr2:24918669	A	G	rs6737082	chr2:25138040	chr2:24915171	A	C	1	0.85391	0.93522	Hand grip strength right	EFO_0006941	Neale B	UKBB	European	2017	0.01201	0.001757	8.276e-12	+	335842	0	335842	1	IVNT	Neale-B_UKBB_EUR_2017
rs11676272	rs11676272	chr2:25141538	chr2:24918669	A	G	rs6737082	chr2:25138040	chr2:24915171	A	C	1	0.85391	0.93522	Height	EFO_0004339	Neale B	UKBB	European	2017	0.02579	0.001728	2.446e-50	+	336474	0	336474	1	IVNT	Neale-B_UKBB_EUR_2017
rs11676272	rs11676272	chr2:25141538	chr2:24918669	A	G	rs6737082	chr2:25138040	chr2:24915171	A	C	1	0.85391	0.93522	Hip circumference	EFO_0005093	Neale B	UKBB	European	2017	-0.02018	0.002409	5.513e-17	-	336601	0	336601	1	IVNT	Neale-B_UKBB_EUR_2017
rs11676272	rs11676272	chr2:25141538	chr2:24918669	A	G	rs6737082	chr2:25138040	chr2:24915171	A	C	1	0.85391	0.93522	Impedance of leg left	-	Neale B	UKBB	European	2017	0.01431	0.002218	1.096e-10	+	331296	0	331296	1	IVNT	Neale-B_UKBB_EUR_2017
rs11676272	rs11676272	chr2:25141538	chr2:24918669	A	G	rs6737082	chr2:25138040	chr2:24915171	A	C	1	0.85391	0.93522	Impedance of leg right	-	Neale B	UKBB	European	2017	0.0143	0.002201	8.113e-11	+	331301	0	331301	1	IVNT	Neale-B_UKBB_EUR_2017
rs11676272	rs11676272	chr2:25141538	chr2:24918669	A	G	rs6737082	chr2:25138040	chr2:24915171	A	C	1	0.85391	0.93522	Impedance of whole body	NCIT_C137923	Neale B	UKBB	European	2017	0.01024	0.001855	3.405e-08	+	331284	0	331284	1	IVNT	Neale-B_UKBB_EUR_2017
rs11676272	rs11676272	chr2:25141538	chr2:24918669	A	G	rs6737082	chr2:25138040	chr2:24915171	A	C	1	0.85391	0.93522	Leg fat mass left	-	Neale B	UKBB	European	2017	-0.02028	0.001923	5.166e-26	-	331275	0	331275	1	IVNT	Neale-B_UKBB_EUR_2017
rs11676272	rs11676272	chr2:25141538	chr2:24918669	A	G	rs6737082	chr2:25138040	chr2:24915171	A	C	1	0.85391	0.93522	Leg fat mass right	-	Neale B	UKBB	European	2017	-0.02061	0.001945	3.013e-26	-	331293	0	331293	1	IVNT	Neale-B_UKBB_EUR_2017
rs11676272	rs11676272	chr2:25141538	chr2:24918669	A	G	rs6737082	chr2:25138040	chr2:24915171	A	C	1	0.85391	0.93522	Leg fat percentage left	NCIT_C139218	Neale B	UKBB	European	2017	-0.0184	0.001521	1.071e-33	-	331278	0	331278	1	IVNT	Neale-B_UKBB_EUR_2017
rs11676272	rs11676272	chr2:25141538	chr2:24918669	A	G	rs6737082	chr2:25138040	chr2:24915171	A	C	1	0.85391	0.93522	Leg fat percentage right	NCIT_C139218	Neale B	UKBB	European	2017	-0.01851	0.00154	2.967e-33	-	331296	0	331296	1	IVNT	Neale-B_UKBB_EUR_2017
rs11676272	rs11676272	chr2:25141538	chr2:24918669	A	G	rs6737082	chr2:25138040	chr2:24915171	A	C	1	0.85391	0.93522	Sitting height	EFO_0007118	Neale B	UKBB	European	2017	0.02561	0.00188	2.973e-42	+	336172	0	336172	1	IVNT	Neale-B_UKBB_EUR_2017
rs11676272	rs11676272	chr2:25141538	chr2:24918669	A	G	rs6737082	chr2:25138040	chr2:24915171	A	C	1	0.85391	0.93522	Trunk fat mass	EFO_0005409	Neale B	UKBB	European	2017	-0.02115	0.002449	5.908e-18	-	331093	0	331093	1	IVNT	Neale-B_UKBB_EUR_2017
rs11676272	rs11676272	chr2:25141538	chr2:24918669	A	G	rs6737082	chr2:25138040	chr2:24915171	A	C	1	0.85391	0.93522	Trunk fat percentage	NCIT_C139218	Neale B	UKBB	European	2017	-0.02279	0.002236	2.121e-24	-	331113	0	331113	1	IVNT	Neale-B_UKBB_EUR_2017
rs11676272	rs11676272	chr2:25141538	chr2:24918669	A	G	rs6737082	chr2:25138040	chr2:24915171	A	C	1	0.85391	0.93522	Waist circumference	EFO_0004342	Neale B	UKBB	European	2017	-0.0185	0.002154	9.096e-18	-	336639	0	336639	1	IVNT	Neale-B_UKBB_EUR_2017
rs11676272	rs11676272	chr2:25141538	chr2:24918669	A	G	rs6737082	chr2:25138040	chr2:24915171	A	C	1	0.85391	0.93522	Weight	EFO_0004338	Neale B	UKBB	European	2017	-0.01233	0.002126	6.679e-09	-	336227	0	336227	1	IVNT	Neale-B_UKBB_EUR_2017
rs11676272	rs11676272	chr2:25141538	chr2:24918669	A	G	rs6737082	chr2:25138040	chr2:24915171	A	C	1	0.85391	0.93522	Whole body fat mass	-	Neale B	UKBB	European	2017	-0.02282	0.002373	7.105e-22	-	330762	0	330762	1	IVNT	Neale-B_UKBB_EUR_2017
rs11676272	rs11676272	chr2:25141538	chr2:24918669	A	G	rs10203482	chr2:25136916	chr2:24914047	T	C	1	0.82076	0.97402	Body mass index	EFO_0004340	Akiyama M	28892062	East Asian	2017	-0.02352	0.003611	7.415e-11	-	173430	0	173430	3	IVNT	Akiyama-M_BMI_EAS_2017
rs11676272	rs11676272	chr2:25141538	chr2:24918669	A	G	rs10203482	chr2:25136916	chr2:24914047	T	C	1	0.82076	0.97402	High light scatter percentage of red cells	EFO_0004586	Astle W	27863252	European	2016	0.02014	0.003614	2.517e-08	+	173480	0	173480	2	-	Astle-W_Blood-Cell-Traits_EUR_2016
rs11676272	rs11676272	chr2:25141538	chr2:24918669	A	G	rs10203482	chr2:25136916	chr2:24914047	T	C	1	0.82076	0.97402	High light scatter reticulocyte count	EFO_0004586	Astle W	27863252	European	2016	0.02133	0.003614	3.562e-09	+	173480	0	173480	2	-	Astle-W_Blood-Cell-Traits_EUR_2016
rs11676272	rs11676272	chr2:25141538	chr2:24918669	A	G	rs10203482	chr2:25136916	chr2:24914047	T	C	1	0.82076	0.97402	Reticulocyte count	EFO_0004586	Astle W	27863252	European	2016	0.02043	0.00362	1.671e-08	+	173480	0	173480	2	-	Astle-W_Blood-Cell-Traits_EUR_2016
rs11676272	rs11676272	chr2:25141538	chr2:24918669	A	G	rs10203482	chr2:25136916	chr2:24914047	T	C	1	0.82076	0.97402	Arm fat mass left	-	Neale B	UKBB	European	2017	-0.02762	0.002395	9.1e-31	-	331164	0	331164	1	IVNT	Neale-B_UKBB_EUR_2017
rs11676272	rs11676272	chr2:25141538	chr2:24918669	A	G	rs10203482	chr2:25136916	chr2:24914047	T	C	1	0.82076	0.97402	Arm fat mass right	-	Neale B	UKBB	European	2017	-0.02742	0.002394	2.383e-30	-	331226	0	331226	1	IVNT	Neale-B_UKBB_EUR_2017
rs11676272	rs11676272	chr2:25141538	chr2:24918669	A	G	rs10203482	chr2:25136916	chr2:24914047	T	C	1	0.82076	0.97402	Arm fat percentage left	NCIT_C139218	Neale B	UKBB	European	2017	-0.02667	0.00185	3.98e-47	-	331198	0	331198	1	IVNT	Neale-B_UKBB_EUR_2017
rs11676272	rs11676272	chr2:25141538	chr2:24918669	A	G	rs10203482	chr2:25136916	chr2:24914047	T	C	1	0.82076	0.97402	Arm fat percentage right	NCIT_C139218	Neale B	UKBB	European	2017	-0.02648	0.001858	4.72e-46	-	331249	0	331249	1	IVNT	Neale-B_UKBB_EUR_2017
rs11676272	rs11676272	chr2:25141538	chr2:24918669	A	G	rs10203482	chr2:25136916	chr2:24914047	T	C	1	0.82076	0.97402	Body fat percentage	EFO_0007800	Neale B	UKBB	European	2017	-0.02344	0.001873	6.535e-36	-	331117	0	331117	1	IVNT	Neale-B_UKBB_EUR_2017
rs11676272	rs11676272	chr2:25141538	chr2:24918669	A	G	rs10203482	chr2:25136916	chr2:24914047	T	C	1	0.82076	0.97402	Body mass index	EFO_0004340	Neale B	UKBB	European	2017	-0.03302	0.002417	1.79e-42	-	336107	0	336107	1	IVNT	Neale-B_UKBB_EUR_2017
rs11676272	rs11676272	chr2:25141538	chr2:24918669	A	G	rs10203482	chr2:25136916	chr2:24914047	T	C	1	0.82076	0.97402	Comparative body size at age 10	NCIT_C106497;NCIT_C19666	Neale B	UKBB	European	2017	-0.03462	0.001672	3.567e-95	-	331693	0	331693	1	IVNT	Neale-B_UKBB_EUR_2017
rs11676272	rs11676272	chr2:25141538	chr2:24918669	A	G	rs10203482	chr2:25136916	chr2:24914047	T	C	1	0.82076	0.97402	Comparative height size at age 10	NCIT_C106497;NCIT_C19666	Neale B	UKBB	European	2017	0.0124	0.001668	1.096e-13	+	332021	0	332021	1	IVNT	Neale-B_UKBB_EUR_2017
rs11676272	rs11676272	chr2:25141538	chr2:24918669	A	G	rs10203482	chr2:25136916	chr2:24914047	T	C	1	0.82076	0.97402	Forced expiratory volume in 1-second	EFO_0004314	Neale B	UKBB	European	2017	0.01492	0.002094	1.043e-12	+	307638	0	307638	1	IVNT	Neale-B_UKBB_EUR_2017
rs11676272	rs11676272	chr2:25141538	chr2:24918669	A	G	rs10203482	chr2:25136916	chr2:24914047	T	C	1	0.82076	0.97402	Forced expiratory volume in 1-second, best measure	NCIT_C112285;NCIT_C38084	Neale B	UKBB	European	2017	0.0132	0.002301	9.665e-09	+	255492	0	255492	1	IVNT	Neale-B_UKBB_EUR_2017
rs11676272	rs11676272	chr2:25141538	chr2:24918669	A	G	rs10203482	chr2:25136916	chr2:24914047	T	C	1	0.82076	0.97402	Forced vital capacity	EFO_0004312	Neale B	UKBB	European	2017	0.01822	0.001986	4.447e-20	+	307638	0	307638	1	IVNT	Neale-B_UKBB_EUR_2017
rs11676272	rs11676272	chr2:25141538	chr2:24918669	A	G	rs10203482	chr2:25136916	chr2:24914047	T	C	1	0.82076	0.97402	Forced vital capacity, best measure	EFO_0004312	Neale B	UKBB	European	2017	0.01757	0.002179	7.297e-16	+	255492	0	255492	1	IVNT	Neale-B_UKBB_EUR_2017
rs11676272	rs11676272	chr2:25141538	chr2:24918669	A	G	rs10203482	chr2:25136916	chr2:24914047	T	C	1	0.82076	0.97402	Hand grip strength left	EFO_0006941	Neale B	UKBB	European	2017	0.01304	0.001762	1.37e-13	+	335821	0	335821	1	IVNT	Neale-B_UKBB_EUR_2017
rs11676272	rs11676272	chr2:25141538	chr2:24918669	A	G	rs10203482	chr2:25136916	chr2:24914047	T	C	1	0.82076	0.97402	Hand grip strength right	EFO_0006941	Neale B	UKBB	European	2017	0.01227	0.001766	3.73e-12	+	335842	0	335842	1	IVNT	Neale-B_UKBB_EUR_2017
rs11676272	rs11676272	chr2:25141538	chr2:24918669	A	G	rs10203482	chr2:25136916	chr2:24914047	T	C	1	0.82076	0.97402	Height	EFO_0004339	Neale B	UKBB	European	2017	0.02559	0.001736	3.646e-49	+	336474	0	336474	1	IVNT	Neale-B_UKBB_EUR_2017
rs11676272	rs11676272	chr2:25141538	chr2:24918669	A	G	rs10203482	chr2:25136916	chr2:24914047	T	C	1	0.82076	0.97402	Hip circumference	EFO_0005093	Neale B	UKBB	European	2017	-0.02135	0.00242	1.137e-18	-	336601	0	336601	1	IVNT	Neale-B_UKBB_EUR_2017
rs11676272	rs11676272	chr2:25141538	chr2:24918669	A	G	rs10203482	chr2:25136916	chr2:24914047	T	C	1	0.82076	0.97402	Impedance of leg left	-	Neale B	UKBB	European	2017	0.01323	0.002228	2.867e-09	+	331296	0	331296	1	IVNT	Neale-B_UKBB_EUR_2017
rs11676272	rs11676272	chr2:25141538	chr2:24918669	A	G	rs10203482	chr2:25136916	chr2:24914047	T	C	1	0.82076	0.97402	Impedance of leg right	-	Neale B	UKBB	European	2017	0.01337	0.002211	1.465e-09	+	331301	0	331301	1	IVNT	Neale-B_UKBB_EUR_2017
rs11676272	rs11676272	chr2:25141538	chr2:24918669	A	G	rs10203482	chr2:25136916	chr2:24914047	T	C	1	0.82076	0.97402	Leg fat mass left	-	Neale B	UKBB	European	2017	-0.02183	0.001931	1.286e-29	-	331275	0	331275	1	IVNT	Neale-B_UKBB_EUR_2017
rs11676272	rs11676272	chr2:25141538	chr2:24918669	A	G	rs10203482	chr2:25136916	chr2:24914047	T	C	1	0.82076	0.97402	Leg fat mass right	-	Neale B	UKBB	European	2017	-0.02213	0.001954	9.913e-30	-	331293	0	331293	1	IVNT	Neale-B_UKBB_EUR_2017
rs11676272	rs11676272	chr2:25141538	chr2:24918669	A	G	rs10203482	chr2:25136916	chr2:24914047	T	C	1	0.82076	0.97402	Leg fat percentage left	NCIT_C139218	Neale B	UKBB	European	2017	-0.01957	0.001528	1.564e-37	-	331278	0	331278	1	IVNT	Neale-B_UKBB_EUR_2017
rs11676272	rs11676272	chr2:25141538	chr2:24918669	A	G	rs10203482	chr2:25136916	chr2:24914047	T	C	1	0.82076	0.97402	Leg fat percentage right	NCIT_C139218	Neale B	UKBB	European	2017	-0.01975	0.001548	2.669e-37	-	331296	0	331296	1	IVNT	Neale-B_UKBB_EUR_2017
rs11676272	rs11676272	chr2:25141538	chr2:24918669	A	G	rs10203482	chr2:25136916	chr2:24914047	T	C	1	0.82076	0.97402	Sitting height	EFO_0007118	Neale B	UKBB	European	2017	0.02417	0.001889	1.727e-37	+	336172	0	336172	1	IVNT	Neale-B_UKBB_EUR_2017
rs11676272	rs11676272	chr2:25141538	chr2:24918669	A	G	rs10203482	chr2:25136916	chr2:24914047	T	C	1	0.82076	0.97402	Trunk fat mass	EFO_0005409	Neale B	UKBB	European	2017	-0.02313	0.002461	5.466e-21	-	331093	0	331093	1	IVNT	Neale-B_UKBB_EUR_2017
rs11676272	rs11676272	chr2:25141538	chr2:24918669	A	G	rs10203482	chr2:25136916	chr2:24914047	T	C	1	0.82076	0.97402	Trunk fat percentage	NCIT_C139218	Neale B	UKBB	European	2017	-0.02453	0.002246	9.169e-28	-	331113	0	331113	1	IVNT	Neale-B_UKBB_EUR_2017
rs11676272	rs11676272	chr2:25141538	chr2:24918669	A	G	rs10203482	chr2:25136916	chr2:24914047	T	C	1	0.82076	0.97402	Waist circumference	EFO_0004342	Neale B	UKBB	European	2017	-0.01896	0.002164	1.998e-18	-	336639	0	336639	1	IVNT	Neale-B_UKBB_EUR_2017
rs11676272	rs11676272	chr2:25141538	chr2:24918669	A	G	rs10203482	chr2:25136916	chr2:24914047	T	C	1	0.82076	0.97402	Weight	EFO_0004338	Neale B	UKBB	European	2017	-0.01338	0.002136	3.695e-10	-	336227	0	336227	1	IVNT	Neale-B_UKBB_EUR_2017
rs11676272	rs11676272	chr2:25141538	chr2:24918669	A	G	rs10203482	chr2:25136916	chr2:24914047	T	C	1	0.82076	0.97402	Whole body fat mass	-	Neale B	UKBB	European	2017	-0.02476	0.002384	2.935e-25	-	330762	0	330762	1	IVNT	Neale-B_UKBB_EUR_2017
rs11676272	rs11676272	chr2:25141538	chr2:24918669	A	G	rs10206196	chr2:25137323	chr2:24914454	T	C	1	0.81995	0.96568	Body mass index	EFO_0004340	Akiyama M	28892062	East Asian	2017	-0.02313	0.003577	9.953e-11	-	173430	0	173430	3	IVNT	Akiyama-M_BMI_EAS_2017
rs11676272	rs11676272	chr2:25141538	chr2:24918669	A	G	rs10206196	chr2:25137323	chr2:24914454	T	C	1	0.81995	0.96568	High light scatter percentage of red cells	EFO_0004586	Astle W	27863252	European	2016	0.0202	0.003603	2.049e-08	+	173480	0	173480	2	-	Astle-W_Blood-Cell-Traits_EUR_2016
rs11676272	rs11676272	chr2:25141538	chr2:24918669	A	G	rs10206196	chr2:25137323	chr2:24914454	T	C	1	0.81995	0.96568	High light scatter reticulocyte count	EFO_0004586	Astle W	27863252	European	2016	0.02152	0.003603	2.336e-09	+	173480	0	173480	2	-	Astle-W_Blood-Cell-Traits_EUR_2016
rs11676272	rs11676272	chr2:25141538	chr2:24918669	A	G	rs10206196	chr2:25137323	chr2:24914454	T	C	1	0.81995	0.96568	Reticulocyte count	EFO_0004586	Astle W	27863252	European	2016	0.02118	0.003609	4.366e-09	+	173480	0	173480	2	-	Astle-W_Blood-Cell-Traits_EUR_2016
rs11676272	rs11676272	chr2:25141538	chr2:24918669	A	G	rs10206196	chr2:25137323	chr2:24914454	T	C	1	0.81995	0.96568	Reticulocyte fraction of red cells	EFO_0004586	Astle W	27863252	European	2016	0.01977	0.003607	4.225e-08	+	173480	0	173480	2	-	Astle-W_Blood-Cell-Traits_EUR_2016
rs11676272	rs11676272	chr2:25141538	chr2:24918669	A	G	rs10206196	chr2:25137323	chr2:24914454	T	C	1	0.81995	0.96568	Reticulocyte count	EFO_0007986	Astle W	27863252	European	2016	-0.02118	0.0036	4e-09	-	-	-	-	-	unit decrease	NHGRI-EBI_GWAS_Catalog
rs11676272	rs11676272	chr2:25141538	chr2:24918669	A	G	rs10206196	chr2:25137323	chr2:24914454	T	C	1	0.81995	0.96568	Arm fat mass left	-	Neale B	UKBB	European	2017	-0.02661	0.002392	9.624e-29	-	331164	0	331164	1	IVNT	Neale-B_UKBB_EUR_2017
rs11676272	rs11676272	chr2:25141538	chr2:24918669	A	G	rs10206196	chr2:25137323	chr2:24914454	T	C	1	0.81995	0.96568	Arm fat mass right	-	Neale B	UKBB	European	2017	-0.0264	0.002392	2.569e-28	-	331226	0	331226	1	IVNT	Neale-B_UKBB_EUR_2017
rs11676272	rs11676272	chr2:25141538	chr2:24918669	A	G	rs10206196	chr2:25137323	chr2:24914454	T	C	1	0.81995	0.96568	Arm fat percentage left	NCIT_C139218	Neale B	UKBB	European	2017	-0.02591	0.001847	1.134e-44	-	331198	0	331198	1	IVNT	Neale-B_UKBB_EUR_2017
rs11676272	rs11676272	chr2:25141538	chr2:24918669	A	G	rs10206196	chr2:25137323	chr2:24914454	T	C	1	0.81995	0.96568	Arm fat percentage right	NCIT_C139218	Neale B	UKBB	European	2017	-0.02564	0.001856	2.18e-43	-	331249	0	331249	1	IVNT	Neale-B_UKBB_EUR_2017
rs11676272	rs11676272	chr2:25141538	chr2:24918669	A	G	rs10206196	chr2:25137323	chr2:24914454	T	C	1	0.81995	0.96568	Body fat percentage	EFO_0007800	Neale B	UKBB	European	2017	-0.02263	0.001871	1.136e-33	-	331117	0	331117	1	IVNT	Neale-B_UKBB_EUR_2017
rs11676272	rs11676272	chr2:25141538	chr2:24918669	A	G	rs10206196	chr2:25137323	chr2:24914454	T	C	1	0.81995	0.96568	Body mass index	EFO_0004340	Neale B	UKBB	European	2017	-0.03192	0.002415	6.937e-40	-	336107	0	336107	1	IVNT	Neale-B_UKBB_EUR_2017
rs11676272	rs11676272	chr2:25141538	chr2:24918669	A	G	rs10206196	chr2:25137323	chr2:24914454	T	C	1	0.81995	0.96568	Comparative body size at age 10	NCIT_C106497;NCIT_C19666	Neale B	UKBB	European	2017	-0.03434	0.00167	7.119e-94	-	331693	0	331693	1	IVNT	Neale-B_UKBB_EUR_2017
rs11676272	rs11676272	chr2:25141538	chr2:24918669	A	G	rs10206196	chr2:25137323	chr2:24914454	T	C	1	0.81995	0.96568	Comparative height size at age 10	NCIT_C106497;NCIT_C19666	Neale B	UKBB	European	2017	0.01257	0.001667	4.631e-14	+	332021	0	332021	1	IVNT	Neale-B_UKBB_EUR_2017
rs11676272	rs11676272	chr2:25141538	chr2:24918669	A	G	rs10206196	chr2:25137323	chr2:24914454	T	C	1	0.81995	0.96568	Forced expiratory volume in 1-second	EFO_0004314	Neale B	UKBB	European	2017	0.01445	0.002092	4.946e-12	+	307638	0	307638	1	IVNT	Neale-B_UKBB_EUR_2017
rs11676272	rs11676272	chr2:25141538	chr2:24918669	A	G	rs10206196	chr2:25137323	chr2:24914454	T	C	1	0.81995	0.96568	Forced expiratory volume in 1-second, best measure	NCIT_C112285;NCIT_C38084	Neale B	UKBB	European	2017	0.01293	0.002298	1.841e-08	+	255492	0	255492	1	IVNT	Neale-B_UKBB_EUR_2017
rs11676272	rs11676272	chr2:25141538	chr2:24918669	A	G	rs10206196	chr2:25137323	chr2:24914454	T	C	1	0.81995	0.96568	Forced vital capacity	EFO_0004312	Neale B	UKBB	European	2017	0.01774	0.001984	3.749e-19	+	307638	0	307638	1	IVNT	Neale-B_UKBB_EUR_2017
rs11676272	rs11676272	chr2:25141538	chr2:24918669	A	G	rs10206196	chr2:25137323	chr2:24914454	T	C	1	0.81995	0.96568	Forced vital capacity, best measure	EFO_0004312	Neale B	UKBB	European	2017	0.01731	0.002176	1.803e-15	+	255492	0	255492	1	IVNT	Neale-B_UKBB_EUR_2017
rs11676272	rs11676272	chr2:25141538	chr2:24918669	A	G	rs10206196	chr2:25137323	chr2:24914454	T	C	1	0.81995	0.96568	Hand grip strength left	EFO_0006941	Neale B	UKBB	European	2017	0.01301	0.00176	1.463e-13	+	335821	0	335821	1	IVNT	Neale-B_UKBB_EUR_2017
rs11676272	rs11676272	chr2:25141538	chr2:24918669	A	G	rs10206196	chr2:25137323	chr2:24914454	T	C	1	0.81995	0.96568	Hand grip strength right	EFO_0006941	Neale B	UKBB	European	2017	0.01227	0.001764	3.415e-12	+	335842	0	335842	1	IVNT	Neale-B_UKBB_EUR_2017
rs11676272	rs11676272	chr2:25141538	chr2:24918669	A	G	rs10206196	chr2:25137323	chr2:24914454	T	C	1	0.81995	0.96568	Height	EFO_0004339	Neale B	UKBB	European	2017	0.02516	0.001734	1.098e-47	+	336474	0	336474	1	IVNT	Neale-B_UKBB_EUR_2017
rs11676272	rs11676272	chr2:25141538	chr2:24918669	A	G	rs10206196	chr2:25137323	chr2:24914454	T	C	1	0.81995	0.96568	Hip circumference	EFO_0005093	Neale B	UKBB	European	2017	-0.02086	0.002417	6.173e-18	-	336601	0	336601	1	IVNT	Neale-B_UKBB_EUR_2017
rs11676272	rs11676272	chr2:25141538	chr2:24918669	A	G	rs10206196	chr2:25137323	chr2:24914454	T	C	1	0.81995	0.96568	Impedance of leg left	-	Neale B	UKBB	European	2017	0.01246	0.002226	2.168e-08	+	331296	0	331296	1	IVNT	Neale-B_UKBB_EUR_2017
rs11676272	rs11676272	chr2:25141538	chr2:24918669	A	G	rs10206196	chr2:25137323	chr2:24914454	T	C	1	0.81995	0.96568	Impedance of leg right	-	Neale B	UKBB	European	2017	0.0126	0.002209	1.171e-08	+	331301	0	331301	1	IVNT	Neale-B_UKBB_EUR_2017
rs11676272	rs11676272	chr2:25141538	chr2:24918669	A	G	rs10206196	chr2:25137323	chr2:24914454	T	C	1	0.81995	0.96568	Leg fat mass left	-	Neale B	UKBB	European	2017	-0.02113	0.001929	6.502e-28	-	331275	0	331275	1	IVNT	Neale-B_UKBB_EUR_2017
rs11676272	rs11676272	chr2:25141538	chr2:24918669	A	G	rs10206196	chr2:25137323	chr2:24914454	T	C	1	0.81995	0.96568	Leg fat mass right	-	Neale B	UKBB	European	2017	-0.02141	0.001951	5.337e-28	-	331293	0	331293	1	IVNT	Neale-B_UKBB_EUR_2017
rs11676272	rs11676272	chr2:25141538	chr2:24918669	A	G	rs10206196	chr2:25137323	chr2:24914454	T	C	1	0.81995	0.96568	Leg fat percentage left	NCIT_C139218	Neale B	UKBB	European	2017	-0.01911	0.001526	5.867e-36	-	331278	0	331278	1	IVNT	Neale-B_UKBB_EUR_2017
rs11676272	rs11676272	chr2:25141538	chr2:24918669	A	G	rs10206196	chr2:25137323	chr2:24914454	T	C	1	0.81995	0.96568	Leg fat percentage right	NCIT_C139218	Neale B	UKBB	European	2017	-0.01927	0.001546	1.199e-35	-	331296	0	331296	1	IVNT	Neale-B_UKBB_EUR_2017
rs11676272	rs11676272	chr2:25141538	chr2:24918669	A	G	rs10206196	chr2:25137323	chr2:24914454	T	C	1	0.81995	0.96568	Sitting height	EFO_0007118	Neale B	UKBB	European	2017	0.02428	0.001887	6.822e-38	+	336172	0	336172	1	IVNT	Neale-B_UKBB_EUR_2017
rs11676272	rs11676272	chr2:25141538	chr2:24918669	A	G	rs10206196	chr2:25137323	chr2:24914454	T	C	1	0.81995	0.96568	Trunk fat mass	EFO_0005409	Neale B	UKBB	European	2017	-0.02211	0.002458	2.396e-19	-	331093	0	331093	1	IVNT	Neale-B_UKBB_EUR_2017
rs11676272	rs11676272	chr2:25141538	chr2:24918669	A	G	rs10206196	chr2:25137323	chr2:24914454	T	C	1	0.81995	0.96568	Trunk fat percentage	NCIT_C139218	Neale B	UKBB	European	2017	-0.0236	0.002244	7.192e-26	-	331113	0	331113	1	IVNT	Neale-B_UKBB_EUR_2017
rs11676272	rs11676272	chr2:25141538	chr2:24918669	A	G	rs10206196	chr2:25137323	chr2:24914454	T	C	1	0.81995	0.96568	Waist circumference	EFO_0004342	Neale B	UKBB	European	2017	-0.01837	0.002162	1.937e-17	-	336639	0	336639	1	IVNT	Neale-B_UKBB_EUR_2017
rs11676272	rs11676272	chr2:25141538	chr2:24918669	A	G	rs10206196	chr2:25137323	chr2:24914454	T	C	1	0.81995	0.96568	Weight	EFO_0004338	Neale B	UKBB	European	2017	-0.0127	0.002133	2.636e-09	-	336227	0	336227	1	IVNT	Neale-B_UKBB_EUR_2017
rs11676272	rs11676272	chr2:25141538	chr2:24918669	A	G	rs10206196	chr2:25137323	chr2:24914454	T	C	1	0.81995	0.96568	Whole body fat mass	-	Neale B	UKBB	European	2017	-0.0237	0.002382	2.457e-23	-	330762	0	330762	1	IVNT	Neale-B_UKBB_EUR_2017
rs11676272	rs11676272	chr2:25141538	chr2:24918669	A	G	rs10203386	chr2:25136866	chr2:24913997	T	A	1	0.81732	0.97396	Body mass index	EFO_0004340	Akiyama M	28892062	East Asian	2017	-0.02341	0.003627	1.097e-10	-	173430	0	173430	3	IVNT	Akiyama-M_BMI_EAS_2017
rs11676272	rs11676272	chr2:25141538	chr2:24918669	A	G	rs10203386	chr2:25136866	chr2:24913997	T	A	1	0.81732	0.97396	High light scatter percentage of red cells	EFO_0004586	Astle W	27863252	European	2016	0.02069	0.003601	9.248e-09	+	173480	0	173480	2	-	Astle-W_Blood-Cell-Traits_EUR_2016
rs11676272	rs11676272	chr2:25141538	chr2:24918669	A	G	rs10203386	chr2:25136866	chr2:24913997	T	A	1	0.81732	0.97396	High light scatter reticulocyte count	EFO_0004586	Astle W	27863252	European	2016	0.02195	0.003601	1.086e-09	+	173480	0	173480	2	-	Astle-W_Blood-Cell-Traits_EUR_2016
rs11676272	rs11676272	chr2:25141538	chr2:24918669	A	G	rs10203386	chr2:25136866	chr2:24913997	T	A	1	0.81732	0.97396	Reticulocyte count	EFO_0004586	Astle W	27863252	European	2016	0.02109	0.003608	5.021e-09	+	173480	0	173480	2	-	Astle-W_Blood-Cell-Traits_EUR_2016
rs11676272	rs11676272	chr2:25141538	chr2:24918669	A	G	rs10203386	chr2:25136866	chr2:24913997	T	A	1	0.81732	0.97396	Reticulocyte fraction of red cells	EFO_0004586	Astle W	27863252	European	2016	0.01986	0.003606	3.624e-08	+	173480	0	173480	2	-	Astle-W_Blood-Cell-Traits_EUR_2016
rs11676272	rs11676272	chr2:25141538	chr2:24918669	A	G	rs10203386	chr2:25136866	chr2:24913997	T	A	1	0.81732	0.97396	Childhood BMI	EFO_0004340	EGGC	26604143	European	2016	-0.069	0.0084	1.774e-16	-	30117	0	30117	20	SDS	EGGC_Childhood-BMI_EUR_2016
rs11676272	rs11676272	chr2:25141538	chr2:24918669	A	G	rs10203386	chr2:25136866	chr2:24913997	T	A	1	0.81732	0.97396	Childhood obesity	EFO_0001073	EGGC	22484627	European	2012	-0.162	0.0264	9.039e-10	-	13848	5530	8318	14	log OR	EGGC_Childhood-Obesity_EUR_2012
rs11676272	rs11676272	chr2:25141538	chr2:24918669	A	G	rs10203386	chr2:25136866	chr2:24913997	T	A	1	0.81732	0.97396	Body mass index in physically active indivdiuals	EFO_0004340	GIANT	28448500	European	2017	-0.0283	0.0048	3.58e-09	-	104813	0	104813	57	IVNT	GIANT_BMI-Active_EUR_2017
rs11676272	rs11676272	chr2:25141538	chr2:24918669	A	G	rs10203386	chr2:25136866	chr2:24913997	T	A	1	0.81732	0.97396	Body mass index in physically active indivdiuals	EFO_0004340	GIANT	28448500	Mixed	2017	-0.0265	0.0046	1.14e-08	-	111728	0	111728	60	IVNT	GIANT_BMI-Active_Mixed_2017
rs11676272	rs11676272	chr2:25141538	chr2:24918669	A	G	rs10203386	chr2:25136866	chr2:24913997	T	A	1	0.81732	0.97396	Body mass index in females less than or equal to 50 years of age	EFO_0004340	GIANT	26426971	European	2015	-0.05	0.0065	1.1e-14	-	54200	0	54200	114	IVNT	GIANT_BMI-F-LE-50_EUR_2015
rs11676272	rs11676272	chr2:25141538	chr2:24918669	A	G	rs10203386	chr2:25136866	chr2:24913997	T	A	1	0.81732	0.97396	Body mass index in females	EFO_0004340	GIANT	25673413	Mixed	2015	-0.035	0.0047	9.563e-14	-	131987	0	131987	107	IVNT	GIANT_BMI-F_Mixed_2015
rs11676272	rs11676272	chr2:25141538	chr2:24918669	A	G	rs10203386	chr2:25136866	chr2:24913997	T	A	1	0.81732	0.97396	Body mass index in female non-smokers	EFO_0004340	GIANT	28443625	Mixed	2017	-0.0314	0.0054	5.786e-09	-	85200	0	85200	73	IVNT	GIANT_BMI-Non-smokers-F_Mixed_2017
rs11676272	rs11676272	chr2:25141538	chr2:24918669	A	G	rs10203386	chr2:25136866	chr2:24913997	T	A	1	0.81732	0.97396	Body mass index in non-smokers	EFO_0004340	GIANT	28443625	European	2017	-0.0305	0.0045	1.645e-11	-	123303	0	123303	73	IVNT	GIANT_BMI-Non-smokers_EUR_2017
rs11676272	rs11676272	chr2:25141538	chr2:24918669	A	G	rs10203386	chr2:25136866	chr2:24913997	T	A	1	0.81732	0.97396	Body mass index in non-smokers	EFO_0004340	GIANT	28443625	Mixed	2017	-0.0294	0.0042	2.104e-12	-	141837	0	141837	79	IVNT	GIANT_BMI-Non-smokers_Mixed_2017
rs11676272	rs11676272	chr2:25141538	chr2:24918669	A	G	rs10203386	chr2:25136866	chr2:24913997	T	A	1	0.81732	0.97396	Body mass index ajusted for physical activity in females	EFO_0004340	GIANT	28448500	Mixed	2017	-0.0307	0.0053	4.97e-09	-	87442	0	87442	53	IVNT	GIANT_BMI-adjusted-PA-F_Mixed_2017
rs11676272	rs11676272	chr2:25141538	chr2:24918669	A	G	rs10203386	chr2:25136866	chr2:24913997	T	A	1	0.81732	0.97396	Body mass index adjusted for physical activity	EFO_0004340	GIANT	28448500	European	2017	-0.0273	0.0044	4.19e-10	-	134921	0	134921	57	IVNT	GIANT_BMI-adjusted-PA_EUR_2017
rs11676272	rs11676272	chr2:25141538	chr2:24918669	A	G	rs10203386	chr2:25136866	chr2:24913997	T	A	1	0.81732	0.97396	Body mass index adjusted for physical activity	EFO_0004340	GIANT	28448500	Mixed	2017	-0.0254	0.0042	9.41e-10	-	148377	0	148377	60	IVNT	GIANT_BMI-adjusted-PA_Mixed_2017
rs11676272	rs11676272	chr2:25141538	chr2:24918669	A	G	rs10203386	chr2:25136866	chr2:24913997	T	A	1	0.81732	0.97396	Body mass index adjusted for smoking	EFO_0004340	GIANT	28443625	European	2017	-0.0272	0.0039	4.693e-12	-	157162	0	157162	73	IVNT	GIANT_BMI-adjusted-Smoking_EUR_2017
rs11676272	rs11676272	chr2:25141538	chr2:24918669	A	G	rs10203386	chr2:25136866	chr2:24913997	T	A	1	0.81732	0.97396	Body mass index adjusted for smoking	EFO_0004340	GIANT	28443625	Mixed	2017	-0.0252	0.0037	6.851e-12	-	179176	0	179176	79	IVNT	GIANT_BMI-adjusted-Smoking_Mixed_2017
rs11676272	rs11676272	chr2:25141538	chr2:24918669	A	G	rs10203386	chr2:25136866	chr2:24913997	T	A	1	0.81732	0.97396	Body mass index	EFO_0004340	GIANT	25673413	European	2015	-0.0303	0.0037	2.63e-16	-	233794	0	233794	114	IVNT	GIANT_BMI_EUR_2015
rs11676272	rs11676272	chr2:25141538	chr2:24918669	A	G	rs10203386	chr2:25136866	chr2:24913997	T	A	1	0.81732	0.97396	Body mass index	EFO_0004340	GIANT	25673413	Mixed	2015	-0.0301	0.0036	6.213e-17	-	235956	0	235956	125	IVNT	GIANT_BMI_Mixed_2015
rs11676272	rs11676272	chr2:25141538	chr2:24918669	A	G	rs10203386	chr2:25136866	chr2:24913997	T	A	1	0.81732	0.97396	Height in females	EFO_0004339	GIANT	23754948	European	2013	0.034	0.0057	2.01e-09	+	73107	0	73107	46	Z-score	GIANT_Height-F_EUR_2013
rs11676272	rs11676272	chr2:25141538	chr2:24918669	A	G	rs10203386	chr2:25136866	chr2:24913997	T	A	1	0.81732	0.97396	Height	EFO_0004339	GIANT	20881960	European	2010	NA	NA	6.494e-11	NA	133800	0	133800	46	Z-score	GIANT_Height_EUR_2010
rs11676272	rs11676272	chr2:25141538	chr2:24918669	A	G	rs10203386	chr2:25136866	chr2:24913997	T	A	1	0.81732	0.97396	Height	EFO_0004339	GIANT	23754948	European	2013	0.02841	0.004165	9.062e-12	+	133639	0	133639	46	Z-score	GIANT_Height_EUR_2013
rs11676272	rs11676272	chr2:25141538	chr2:24918669	A	G	rs10203386	chr2:25136866	chr2:24913997	T	A	1	0.81732	0.97396	Height	EFO_0004339	GIANT	25282103	European	2014	0.032	0.003	1.5e-27	+	252979	0	252979	79	Z-score	GIANT_Height_EUR_2014
rs11676272	rs11676272	chr2:25141538	chr2:24918669	A	G	rs10203386	chr2:25136866	chr2:24913997	T	A	1	0.81732	0.97396	Obesity class 1	EFO_0001073	GIANT	23563607	European	2013	-0.068	0.012	4.8e-08	-	98650	32837	65813	51	log OR	GIANT_Obesity-C1_EUR_2013
rs11676272	rs11676272	chr2:25141538	chr2:24918669	A	G	rs10203386	chr2:25136866	chr2:24913997	T	A	1	0.81732	0.97396	Overweight	EFO_0005935	GIANT	23563607	European	2013	-0.051	0.009	8.8e-09	-	158782	92968	65814	51	log OR	GIANT_Overweight_EUR_2013
rs11676272	rs11676272	chr2:25141538	chr2:24918669	A	G	rs10203386	chr2:25136866	chr2:24913997	T	A	1	0.81732	0.97396	Height	EFO_0004339	GIANT	20881960	European	2010	NA	NA	6.494e-11	NA	133653	-	-	-	-	GRASP
rs11676272	rs11676272	chr2:25141538	chr2:24918669	A	G	rs10203386	chr2:25136866	chr2:24913997	T	A	1	0.81732	0.97396	Obesity with early age of onset age 2	HP_0003674	EGGC	22484627	European	2012	NA	NA	9.039e-10	NA	13848	-	-	-	-	GRASP
rs11676272	rs11676272	chr2:25141538	chr2:24918669	A	G	rs10203386	chr2:25136866	chr2:24913997	T	A	1	0.81732	0.97396	Arm fat mass left	-	Neale B	UKBB	European	2017	-0.0274	0.002392	2.263e-30	-	331164	0	331164	1	IVNT	Neale-B_UKBB_EUR_2017
rs11676272	rs11676272	chr2:25141538	chr2:24918669	A	G	rs10203386	chr2:25136866	chr2:24913997	T	A	1	0.81732	0.97396	Arm fat mass right	-	Neale B	UKBB	European	2017	-0.02726	0.002391	4.281e-30	-	331226	0	331226	1	IVNT	Neale-B_UKBB_EUR_2017
rs11676272	rs11676272	chr2:25141538	chr2:24918669	A	G	rs10203386	chr2:25136866	chr2:24913997	T	A	1	0.81732	0.97396	Arm fat percentage left	NCIT_C139218	Neale B	UKBB	European	2017	-0.02666	0.001847	3.305e-47	-	331198	0	331198	1	IVNT	Neale-B_UKBB_EUR_2017
rs11676272	rs11676272	chr2:25141538	chr2:24918669	A	G	rs10203386	chr2:25136866	chr2:24913997	T	A	1	0.81732	0.97396	Arm fat percentage right	NCIT_C139218	Neale B	UKBB	European	2017	-0.0264	0.001856	6.355e-46	-	331249	0	331249	1	IVNT	Neale-B_UKBB_EUR_2017
rs11676272	rs11676272	chr2:25141538	chr2:24918669	A	G	rs10203386	chr2:25136866	chr2:24913997	T	A	1	0.81732	0.97396	Body fat percentage	EFO_0007800	Neale B	UKBB	European	2017	-0.02341	0.001871	6.674e-36	-	331117	0	331117	1	IVNT	Neale-B_UKBB_EUR_2017
rs11676272	rs11676272	chr2:25141538	chr2:24918669	A	G	rs10203386	chr2:25136866	chr2:24913997	T	A	1	0.81732	0.97396	Body mass index	EFO_0004340	Neale B	UKBB	European	2017	-0.03295	0.002414	2.092e-42	-	336107	0	336107	1	IVNT	Neale-B_UKBB_EUR_2017
rs11676272	rs11676272	chr2:25141538	chr2:24918669	A	G	rs10203386	chr2:25136866	chr2:24913997	T	A	1	0.81732	0.97396	Comparative body size at age 10	NCIT_C106497;NCIT_C19666	Neale B	UKBB	European	2017	-0.03433	0.00167	7.216e-94	-	331693	0	331693	1	IVNT	Neale-B_UKBB_EUR_2017
rs11676272	rs11676272	chr2:25141538	chr2:24918669	A	G	rs10203386	chr2:25136866	chr2:24913997	T	A	1	0.81732	0.97396	Comparative height size at age 10	NCIT_C106497;NCIT_C19666	Neale B	UKBB	European	2017	0.01297	0.001666	7.028e-15	+	332021	0	332021	1	IVNT	Neale-B_UKBB_EUR_2017
rs11676272	rs11676272	chr2:25141538	chr2:24918669	A	G	rs10203386	chr2:25136866	chr2:24913997	T	A	1	0.81732	0.97396	Forced expiratory volume in 1-second	EFO_0004314	Neale B	UKBB	European	2017	0.01521	0.002092	3.536e-13	+	307638	0	307638	1	IVNT	Neale-B_UKBB_EUR_2017
rs11676272	rs11676272	chr2:25141538	chr2:24918669	A	G	rs10203386	chr2:25136866	chr2:24913997	T	A	1	0.81732	0.97396	Forced expiratory volume in 1-second, best measure	NCIT_C112285;NCIT_C38084	Neale B	UKBB	European	2017	0.01347	0.002298	4.631e-09	+	255492	0	255492	1	IVNT	Neale-B_UKBB_EUR_2017
rs11676272	rs11676272	chr2:25141538	chr2:24918669	A	G	rs10203386	chr2:25136866	chr2:24913997	T	A	1	0.81732	0.97396	Forced vital capacity	EFO_0004312	Neale B	UKBB	European	2017	0.01846	0.001983	1.284e-20	+	307638	0	307638	1	IVNT	Neale-B_UKBB_EUR_2017
rs11676272	rs11676272	chr2:25141538	chr2:24918669	A	G	rs10203386	chr2:25136866	chr2:24913997	T	A	1	0.81732	0.97396	Forced vital capacity, best measure	EFO_0004312	Neale B	UKBB	European	2017	0.0178	0.002176	2.782e-16	+	255492	0	255492	1	IVNT	Neale-B_UKBB_EUR_2017
rs11676272	rs11676272	chr2:25141538	chr2:24918669	A	G	rs10203386	chr2:25136866	chr2:24913997	T	A	1	0.81732	0.97396	Hand grip strength left	EFO_0006941	Neale B	UKBB	European	2017	0.01338	0.00176	2.969e-14	+	335821	0	335821	1	IVNT	Neale-B_UKBB_EUR_2017
rs11676272	rs11676272	chr2:25141538	chr2:24918669	A	G	rs10203386	chr2:25136866	chr2:24913997	T	A	1	0.81732	0.97396	Hand grip strength right	EFO_0006941	Neale B	UKBB	European	2017	0.01245	0.001763	1.629e-12	+	335842	0	335842	1	IVNT	Neale-B_UKBB_EUR_2017
rs11676272	rs11676272	chr2:25141538	chr2:24918669	A	G	rs10203386	chr2:25136866	chr2:24913997	T	A	1	0.81732	0.97396	Height	EFO_0004339	Neale B	UKBB	European	2017	0.02592	0.001734	1.711e-50	+	336474	0	336474	1	IVNT	Neale-B_UKBB_EUR_2017
rs11676272	rs11676272	chr2:25141538	chr2:24918669	A	G	rs10203386	chr2:25136866	chr2:24913997	T	A	1	0.81732	0.97396	Hip circumference	EFO_0005093	Neale B	UKBB	European	2017	-0.0213	0.002417	1.227e-18	-	336601	0	336601	1	IVNT	Neale-B_UKBB_EUR_2017
rs11676272	rs11676272	chr2:25141538	chr2:24918669	A	G	rs10203386	chr2:25136866	chr2:24913997	T	A	1	0.81732	0.97396	Impedance of leg left	-	Neale B	UKBB	European	2017	0.01284	0.002226	7.965e-09	+	331296	0	331296	1	IVNT	Neale-B_UKBB_EUR_2017
rs11676272	rs11676272	chr2:25141538	chr2:24918669	A	G	rs10203386	chr2:25136866	chr2:24913997	T	A	1	0.81732	0.97396	Impedance of leg right	-	Neale B	UKBB	European	2017	0.01304	0.002208	3.532e-09	+	331301	0	331301	1	IVNT	Neale-B_UKBB_EUR_2017
rs11676272	rs11676272	chr2:25141538	chr2:24918669	A	G	rs10203386	chr2:25136866	chr2:24913997	T	A	1	0.81732	0.97396	Leg fat mass left	-	Neale B	UKBB	European	2017	-0.02174	0.001929	1.83e-29	-	331275	0	331275	1	IVNT	Neale-B_UKBB_EUR_2017
rs11676272	rs11676272	chr2:25141538	chr2:24918669	A	G	rs10203386	chr2:25136866	chr2:24913997	T	A	1	0.81732	0.97396	Leg fat mass right	-	Neale B	UKBB	European	2017	-0.022	0.001951	1.76e-29	-	331293	0	331293	1	IVNT	Neale-B_UKBB_EUR_2017
rs11676272	rs11676272	chr2:25141538	chr2:24918669	A	G	rs10203386	chr2:25136866	chr2:24913997	T	A	1	0.81732	0.97396	Leg fat percentage left	NCIT_C139218	Neale B	UKBB	European	2017	-0.01964	0.001526	6.457e-38	-	331278	0	331278	1	IVNT	Neale-B_UKBB_EUR_2017
rs11676272	rs11676272	chr2:25141538	chr2:24918669	A	G	rs10203386	chr2:25136866	chr2:24913997	T	A	1	0.81732	0.97396	Leg fat percentage right	NCIT_C139218	Neale B	UKBB	European	2017	-0.01979	0.001546	1.629e-37	-	331296	0	331296	1	IVNT	Neale-B_UKBB_EUR_2017
rs11676272	rs11676272	chr2:25141538	chr2:24918669	A	G	rs10203386	chr2:25136866	chr2:24913997	T	A	1	0.81732	0.97396	Sitting height	EFO_0007118	Neale B	UKBB	European	2017	0.02449	0.001886	1.584e-38	+	336172	0	336172	1	IVNT	Neale-B_UKBB_EUR_2017
rs11676272	rs11676272	chr2:25141538	chr2:24918669	A	G	rs10203386	chr2:25136866	chr2:24913997	T	A	1	0.81732	0.97396	Trunk fat mass	EFO_0005409	Neale B	UKBB	European	2017	-0.02293	0.002457	1.049e-20	-	331093	0	331093	1	IVNT	Neale-B_UKBB_EUR_2017
rs11676272	rs11676272	chr2:25141538	chr2:24918669	A	G	rs10203386	chr2:25136866	chr2:24913997	T	A	1	0.81732	0.97396	Trunk fat percentage	NCIT_C139218	Neale B	UKBB	European	2017	-0.02446	0.002243	1.089e-27	-	331113	0	331113	1	IVNT	Neale-B_UKBB_EUR_2017
rs11676272	rs11676272	chr2:25141538	chr2:24918669	A	G	rs10203386	chr2:25136866	chr2:24913997	T	A	1	0.81732	0.97396	Waist circumference	EFO_0004342	Neale B	UKBB	European	2017	-0.019	0.002162	1.505e-18	-	336639	0	336639	1	IVNT	Neale-B_UKBB_EUR_2017
rs11676272	rs11676272	chr2:25141538	chr2:24918669	A	G	rs10203386	chr2:25136866	chr2:24913997	T	A	1	0.81732	0.97396	Weight	EFO_0004338	Neale B	UKBB	European	2017	-0.01318	0.002133	6.491e-10	-	336227	0	336227	1	IVNT	Neale-B_UKBB_EUR_2017
rs11676272	rs11676272	chr2:25141538	chr2:24918669	A	G	rs10203386	chr2:25136866	chr2:24913997	T	A	1	0.81732	0.97396	Whole body fat mass	-	Neale B	UKBB	European	2017	-0.02458	0.002381	5.636e-25	-	330762	0	330762	1	IVNT	Neale-B_UKBB_EUR_2017
rs11676272	rs11676272	chr2:25141538	chr2:24918669	A	G	rs7563204	chr2:25125075	chr2:24902206	T	G	1	0.81391	0.9739	Body mass index	EFO_0004340	Akiyama M	28892062	East Asian	2017	-0.02249	0.003568	2.881e-10	-	173430	0	173430	3	IVNT	Akiyama-M_BMI_EAS_2017
rs11676272	rs11676272	chr2:25141538	chr2:24918669	A	G	rs7563204	chr2:25125075	chr2:24902206	T	G	1	0.81391	0.9739	High light scatter percentage of red cells	EFO_0004586	Astle W	27863252	European	2016	0.02033	0.003593	1.522e-08	+	173480	0	173480	2	-	Astle-W_Blood-Cell-Traits_EUR_2016
rs11676272	rs11676272	chr2:25141538	chr2:24918669	A	G	rs7563204	chr2:25125075	chr2:24902206	T	G	1	0.81391	0.9739	High light scatter reticulocyte count	EFO_0004586	Astle W	27863252	European	2016	0.02156	0.003593	1.963e-09	+	173480	0	173480	2	-	Astle-W_Blood-Cell-Traits_EUR_2016
rs11676272	rs11676272	chr2:25141538	chr2:24918669	A	G	rs7563204	chr2:25125075	chr2:24902206	T	G	1	0.81391	0.9739	Reticulocyte count	EFO_0004586	Astle W	27863252	European	2016	0.02095	0.003599	5.84e-09	+	173480	0	173480	2	-	Astle-W_Blood-Cell-Traits_EUR_2016
rs11676272	rs11676272	chr2:25141538	chr2:24918669	A	G	rs7563204	chr2:25125075	chr2:24902206	T	G	1	0.81391	0.9739	Reticulocyte fraction of red cells	EFO_0004586	Astle W	27863252	European	2016	0.01976	0.003597	3.972e-08	+	173480	0	173480	2	-	Astle-W_Blood-Cell-Traits_EUR_2016
rs11676272	rs11676272	chr2:25141538	chr2:24918669	A	G	rs7563204	chr2:25125075	chr2:24902206	T	G	1	0.81391	0.9739	Arm fat mass left	-	Neale B	UKBB	European	2017	-0.02704	0.002389	1.059e-29	-	331164	0	331164	1	IVNT	Neale-B_UKBB_EUR_2017
rs11676272	rs11676272	chr2:25141538	chr2:24918669	A	G	rs7563204	chr2:25125075	chr2:24902206	T	G	1	0.81391	0.9739	Arm fat mass right	-	Neale B	UKBB	European	2017	-0.027	0.002388	1.282e-29	-	331226	0	331226	1	IVNT	Neale-B_UKBB_EUR_2017
rs11676272	rs11676272	chr2:25141538	chr2:24918669	A	G	rs7563204	chr2:25125075	chr2:24902206	T	G	1	0.81391	0.9739	Arm fat percentage left	NCIT_C139218	Neale B	UKBB	European	2017	-0.02629	0.001845	4.714e-46	-	331198	0	331198	1	IVNT	Neale-B_UKBB_EUR_2017
rs11676272	rs11676272	chr2:25141538	chr2:24918669	A	G	rs7563204	chr2:25125075	chr2:24902206	T	G	1	0.81391	0.9739	Arm fat percentage right	NCIT_C139218	Neale B	UKBB	European	2017	-0.0261	0.001853	5.024e-45	-	331249	0	331249	1	IVNT	Neale-B_UKBB_EUR_2017
rs11676272	rs11676272	chr2:25141538	chr2:24918669	A	G	rs7563204	chr2:25125075	chr2:24902206	T	G	1	0.81391	0.9739	Body fat percentage	EFO_0007800	Neale B	UKBB	European	2017	-0.02297	0.001869	1.046e-34	-	331117	0	331117	1	IVNT	Neale-B_UKBB_EUR_2017
rs11676272	rs11676272	chr2:25141538	chr2:24918669	A	G	rs7563204	chr2:25125075	chr2:24902206	T	G	1	0.81391	0.9739	Body mass index	EFO_0004340	Neale B	UKBB	European	2017	-0.03241	0.002411	3.452e-41	-	336107	0	336107	1	IVNT	Neale-B_UKBB_EUR_2017
rs11676272	rs11676272	chr2:25141538	chr2:24918669	A	G	rs7563204	chr2:25125075	chr2:24902206	T	G	1	0.81391	0.9739	Comparative body size at age 10	NCIT_C106497;NCIT_C19666	Neale B	UKBB	European	2017	-0.0346	0.001668	1.466e-95	-	331693	0	331693	1	IVNT	Neale-B_UKBB_EUR_2017
rs11676272	rs11676272	chr2:25141538	chr2:24918669	A	G	rs7563204	chr2:25125075	chr2:24902206	T	G	1	0.81391	0.9739	Comparative height size at age 10	NCIT_C106497;NCIT_C19666	Neale B	UKBB	European	2017	0.01249	0.001664	6.147e-14	+	332021	0	332021	1	IVNT	Neale-B_UKBB_EUR_2017
rs11676272	rs11676272	chr2:25141538	chr2:24918669	A	G	rs7563204	chr2:25125075	chr2:24902206	T	G	1	0.81391	0.9739	Forced expiratory volume in 1-second	EFO_0004314	Neale B	UKBB	European	2017	0.01487	0.002089	1.119e-12	+	307638	0	307638	1	IVNT	Neale-B_UKBB_EUR_2017
rs11676272	rs11676272	chr2:25141538	chr2:24918669	A	G	rs7563204	chr2:25125075	chr2:24902206	T	G	1	0.81391	0.9739	Forced expiratory volume in 1-second, best measure	NCIT_C112285;NCIT_C38084	Neale B	UKBB	European	2017	0.01325	0.002295	7.908e-09	+	255492	0	255492	1	IVNT	Neale-B_UKBB_EUR_2017
rs11676272	rs11676272	chr2:25141538	chr2:24918669	A	G	rs7563204	chr2:25125075	chr2:24902206	T	G	1	0.81391	0.9739	Forced vital capacity	EFO_0004312	Neale B	UKBB	European	2017	0.01817	0.001981	4.72e-20	+	307638	0	307638	1	IVNT	Neale-B_UKBB_EUR_2017
rs11676272	rs11676272	chr2:25141538	chr2:24918669	A	G	rs7563204	chr2:25125075	chr2:24902206	T	G	1	0.81391	0.9739	Forced vital capacity, best measure	EFO_0004312	Neale B	UKBB	European	2017	0.01771	0.002173	3.675e-16	+	255492	0	255492	1	IVNT	Neale-B_UKBB_EUR_2017
rs11676272	rs11676272	chr2:25141538	chr2:24918669	A	G	rs7563204	chr2:25125075	chr2:24902206	T	G	1	0.81391	0.9739	Hand grip strength left	EFO_0006941	Neale B	UKBB	European	2017	0.01309	0.001758	9.484e-14	+	335821	0	335821	1	IVNT	Neale-B_UKBB_EUR_2017
rs11676272	rs11676272	chr2:25141538	chr2:24918669	A	G	rs7563204	chr2:25125075	chr2:24902206	T	G	1	0.81391	0.9739	Hand grip strength right	EFO_0006941	Neale B	UKBB	European	2017	0.01217	0.001761	4.919e-12	+	335842	0	335842	1	IVNT	Neale-B_UKBB_EUR_2017
rs11676272	rs11676272	chr2:25141538	chr2:24918669	A	G	rs7563204	chr2:25125075	chr2:24902206	T	G	1	0.81391	0.9739	Height	EFO_0004339	Neale B	UKBB	European	2017	0.02537	0.001732	1.445e-48	+	336474	0	336474	1	IVNT	Neale-B_UKBB_EUR_2017
rs11676272	rs11676272	chr2:25141538	chr2:24918669	A	G	rs7563204	chr2:25125075	chr2:24902206	T	G	1	0.81391	0.9739	Hip circumference	EFO_0005093	Neale B	UKBB	European	2017	-0.02103	0.002414	3.03e-18	-	336601	0	336601	1	IVNT	Neale-B_UKBB_EUR_2017
rs11676272	rs11676272	chr2:25141538	chr2:24918669	A	G	rs7563204	chr2:25125075	chr2:24902206	T	G	1	0.81391	0.9739	Impedance of leg left	-	Neale B	UKBB	European	2017	0.01298	0.002223	5.289e-09	+	331296	0	331296	1	IVNT	Neale-B_UKBB_EUR_2017
rs11676272	rs11676272	chr2:25141538	chr2:24918669	A	G	rs7563204	chr2:25125075	chr2:24902206	T	G	1	0.81391	0.9739	Impedance of leg right	-	Neale B	UKBB	European	2017	0.013	0.002206	3.795e-09	+	331301	0	331301	1	IVNT	Neale-B_UKBB_EUR_2017
rs11676272	rs11676272	chr2:25141538	chr2:24918669	A	G	rs7563204	chr2:25125075	chr2:24902206	T	G	1	0.81391	0.9739	Leg fat mass left	-	Neale B	UKBB	European	2017	-0.02126	0.001927	2.643e-28	-	331275	0	331275	1	IVNT	Neale-B_UKBB_EUR_2017
rs11676272	rs11676272	chr2:25141538	chr2:24918669	A	G	rs7563204	chr2:25125075	chr2:24902206	T	G	1	0.81391	0.9739	Leg fat mass right	-	Neale B	UKBB	European	2017	-0.02156	0.001949	1.901e-28	-	331293	0	331293	1	IVNT	Neale-B_UKBB_EUR_2017
rs11676272	rs11676272	chr2:25141538	chr2:24918669	A	G	rs7563204	chr2:25125075	chr2:24902206	T	G	1	0.81391	0.9739	Leg fat percentage left	NCIT_C139218	Neale B	UKBB	European	2017	-0.01909	0.001524	5.303e-36	-	331278	0	331278	1	IVNT	Neale-B_UKBB_EUR_2017
rs11676272	rs11676272	chr2:25141538	chr2:24918669	A	G	rs7563204	chr2:25125075	chr2:24902206	T	G	1	0.81391	0.9739	Leg fat percentage right	NCIT_C139218	Neale B	UKBB	European	2017	-0.01934	0.001544	5.201e-36	-	331296	0	331296	1	IVNT	Neale-B_UKBB_EUR_2017
rs11676272	rs11676272	chr2:25141538	chr2:24918669	A	G	rs7563204	chr2:25125075	chr2:24902206	T	G	1	0.81391	0.9739	Sitting height	EFO_0007118	Neale B	UKBB	European	2017	0.02442	0.001884	2.06e-38	+	336172	0	336172	1	IVNT	Neale-B_UKBB_EUR_2017
rs11676272	rs11676272	chr2:25141538	chr2:24918669	A	G	rs7563204	chr2:25125075	chr2:24902206	T	G	1	0.81391	0.9739	Trunk fat mass	EFO_0005409	Neale B	UKBB	European	2017	-0.02259	0.002454	3.467e-20	-	331093	0	331093	1	IVNT	Neale-B_UKBB_EUR_2017
rs11676272	rs11676272	chr2:25141538	chr2:24918669	A	G	rs7563204	chr2:25125075	chr2:24902206	T	G	1	0.81391	0.9739	Trunk fat percentage	NCIT_C139218	Neale B	UKBB	European	2017	-0.02406	0.00224	6.595e-27	-	331113	0	331113	1	IVNT	Neale-B_UKBB_EUR_2017
rs11676272	rs11676272	chr2:25141538	chr2:24918669	A	G	rs7563204	chr2:25125075	chr2:24902206	T	G	1	0.81391	0.9739	Waist circumference	EFO_0004342	Neale B	UKBB	European	2017	-0.01889	0.002159	2.174e-18	-	336639	0	336639	1	IVNT	Neale-B_UKBB_EUR_2017
rs11676272	rs11676272	chr2:25141538	chr2:24918669	A	G	rs7563204	chr2:25125075	chr2:24902206	T	G	1	0.81391	0.9739	Weight	EFO_0004338	Neale B	UKBB	European	2017	-0.01301	0.00213	1.005e-09	-	336227	0	336227	1	IVNT	Neale-B_UKBB_EUR_2017
rs11676272	rs11676272	chr2:25141538	chr2:24918669	A	G	rs7563204	chr2:25125075	chr2:24902206	T	G	1	0.81391	0.9739	Whole body fat mass	-	Neale B	UKBB	European	2017	-0.02412	0.002378	3.63e-24	-	330762	0	330762	1	IVNT	Neale-B_UKBB_EUR_2017
rs11676272	rs11676272	chr2:25141538	chr2:24918669	A	G	rs876186	chr2:25125585	chr2:24902716	C	T	1	0.81391	0.9739	Body mass index	EFO_0004340	Akiyama M	28892062	East Asian	2017	-0.0225	0.003568	2.872e-10	-	173430	0	173430	3	IVNT	Akiyama-M_BMI_EAS_2017
rs11676272	rs11676272	chr2:25141538	chr2:24918669	A	G	rs876186	chr2:25125585	chr2:24902716	C	T	1	0.81391	0.9739	High light scatter percentage of red cells	EFO_0004586	Astle W	27863252	European	2016	0.02029	0.003593	1.62e-08	+	173480	0	173480	2	-	Astle-W_Blood-Cell-Traits_EUR_2016
rs11676272	rs11676272	chr2:25141538	chr2:24918669	A	G	rs876186	chr2:25125585	chr2:24902716	C	T	1	0.81391	0.9739	High light scatter reticulocyte count	EFO_0004586	Astle W	27863252	European	2016	0.02152	0.003593	2.105e-09	+	173480	0	173480	2	-	Astle-W_Blood-Cell-Traits_EUR_2016
rs11676272	rs11676272	chr2:25141538	chr2:24918669	A	G	rs876186	chr2:25125585	chr2:24902716	C	T	1	0.81391	0.9739	Reticulocyte count	EFO_0004586	Astle W	27863252	European	2016	0.02083	0.003599	7.107e-09	+	173480	0	173480	2	-	Astle-W_Blood-Cell-Traits_EUR_2016
rs11676272	rs11676272	chr2:25141538	chr2:24918669	A	G	rs876186	chr2:25125585	chr2:24902716	C	T	1	0.81391	0.9739	Reticulocyte fraction of red cells	EFO_0004586	Astle W	27863252	European	2016	0.01964	0.003597	4.745e-08	+	173480	0	173480	2	-	Astle-W_Blood-Cell-Traits_EUR_2016
rs11676272	rs11676272	chr2:25141538	chr2:24918669	A	G	rs876186	chr2:25125585	chr2:24902716	C	T	1	0.81391	0.9739	Arm fat mass left	-	Neale B	UKBB	European	2017	-0.02704	0.002389	1.075e-29	-	331164	0	331164	1	IVNT	Neale-B_UKBB_EUR_2017
rs11676272	rs11676272	chr2:25141538	chr2:24918669	A	G	rs876186	chr2:25125585	chr2:24902716	C	T	1	0.81391	0.9739	Arm fat mass right	-	Neale B	UKBB	European	2017	-0.02699	0.002388	1.292e-29	-	331226	0	331226	1	IVNT	Neale-B_UKBB_EUR_2017
rs11676272	rs11676272	chr2:25141538	chr2:24918669	A	G	rs876186	chr2:25125585	chr2:24902716	C	T	1	0.81391	0.9739	Arm fat percentage left	NCIT_C139218	Neale B	UKBB	European	2017	-0.02629	0.001845	4.629e-46	-	331198	0	331198	1	IVNT	Neale-B_UKBB_EUR_2017
rs11676272	rs11676272	chr2:25141538	chr2:24918669	A	G	rs876186	chr2:25125585	chr2:24902716	C	T	1	0.81391	0.9739	Arm fat percentage right	NCIT_C139218	Neale B	UKBB	European	2017	-0.0261	0.001853	4.962e-45	-	331249	0	331249	1	IVNT	Neale-B_UKBB_EUR_2017
rs11676272	rs11676272	chr2:25141538	chr2:24918669	A	G	rs876186	chr2:25125585	chr2:24902716	C	T	1	0.81391	0.9739	Body fat percentage	EFO_0007800	Neale B	UKBB	European	2017	-0.02297	0.001869	1.055e-34	-	331117	0	331117	1	IVNT	Neale-B_UKBB_EUR_2017
rs11676272	rs11676272	chr2:25141538	chr2:24918669	A	G	rs876186	chr2:25125585	chr2:24902716	C	T	1	0.81391	0.9739	Body mass index	EFO_0004340	Neale B	UKBB	European	2017	-0.03241	0.002411	3.467e-41	-	336107	0	336107	1	IVNT	Neale-B_UKBB_EUR_2017
rs11676272	rs11676272	chr2:25141538	chr2:24918669	A	G	rs876186	chr2:25125585	chr2:24902716	C	T	1	0.81391	0.9739	Comparative body size at age 10	NCIT_C106497;NCIT_C19666	Neale B	UKBB	European	2017	-0.0346	0.001668	1.496e-95	-	331693	0	331693	1	IVNT	Neale-B_UKBB_EUR_2017
rs11676272	rs11676272	chr2:25141538	chr2:24918669	A	G	rs876186	chr2:25125585	chr2:24902716	C	T	1	0.81391	0.9739	Comparative height size at age 10	NCIT_C106497;NCIT_C19666	Neale B	UKBB	European	2017	0.0125	0.001664	5.828e-14	+	332021	0	332021	1	IVNT	Neale-B_UKBB_EUR_2017
rs11676272	rs11676272	chr2:25141538	chr2:24918669	A	G	rs876186	chr2:25125585	chr2:24902716	C	T	1	0.81391	0.9739	Forced expiratory volume in 1-second	EFO_0004314	Neale B	UKBB	European	2017	0.01487	0.002089	1.1e-12	+	307638	0	307638	1	IVNT	Neale-B_UKBB_EUR_2017
rs11676272	rs11676272	chr2:25141538	chr2:24918669	A	G	rs876186	chr2:25125585	chr2:24902716	C	T	1	0.81391	0.9739	Forced expiratory volume in 1-second, best measure	NCIT_C112285;NCIT_C38084	Neale B	UKBB	European	2017	0.01324	0.002295	8.007e-09	+	255492	0	255492	1	IVNT	Neale-B_UKBB_EUR_2017
rs11676272	rs11676272	chr2:25141538	chr2:24918669	A	G	rs876186	chr2:25125585	chr2:24902716	C	T	1	0.81391	0.9739	Forced vital capacity	EFO_0004312	Neale B	UKBB	European	2017	0.01817	0.001981	4.581e-20	+	307638	0	307638	1	IVNT	Neale-B_UKBB_EUR_2017
rs11676272	rs11676272	chr2:25141538	chr2:24918669	A	G	rs876186	chr2:25125585	chr2:24902716	C	T	1	0.81391	0.9739	Forced vital capacity, best measure	EFO_0004312	Neale B	UKBB	European	2017	0.01771	0.002173	3.698e-16	+	255492	0	255492	1	IVNT	Neale-B_UKBB_EUR_2017
rs11676272	rs11676272	chr2:25141538	chr2:24918669	A	G	rs876186	chr2:25125585	chr2:24902716	C	T	1	0.81391	0.9739	Hand grip strength left	EFO_0006941	Neale B	UKBB	European	2017	0.01311	0.001758	8.986e-14	+	335821	0	335821	1	IVNT	Neale-B_UKBB_EUR_2017
rs11676272	rs11676272	chr2:25141538	chr2:24918669	A	G	rs876186	chr2:25125585	chr2:24902716	C	T	1	0.81391	0.9739	Hand grip strength right	EFO_0006941	Neale B	UKBB	European	2017	0.01218	0.001761	4.654e-12	+	335842	0	335842	1	IVNT	Neale-B_UKBB_EUR_2017
rs11676272	rs11676272	chr2:25141538	chr2:24918669	A	G	rs876186	chr2:25125585	chr2:24902716	C	T	1	0.81391	0.9739	Height	EFO_0004339	Neale B	UKBB	European	2017	0.02538	0.001732	1.31e-48	+	336474	0	336474	1	IVNT	Neale-B_UKBB_EUR_2017
rs11676272	rs11676272	chr2:25141538	chr2:24918669	A	G	rs876186	chr2:25125585	chr2:24902716	C	T	1	0.81391	0.9739	Hip circumference	EFO_0005093	Neale B	UKBB	European	2017	-0.02103	0.002414	3.062e-18	-	336601	0	336601	1	IVNT	Neale-B_UKBB_EUR_2017
rs11676272	rs11676272	chr2:25141538	chr2:24918669	A	G	rs876186	chr2:25125585	chr2:24902716	C	T	1	0.81391	0.9739	Impedance of leg left	-	Neale B	UKBB	European	2017	0.01297	0.002223	5.34e-09	+	331296	0	331296	1	IVNT	Neale-B_UKBB_EUR_2017
rs11676272	rs11676272	chr2:25141538	chr2:24918669	A	G	rs876186	chr2:25125585	chr2:24902716	C	T	1	0.81391	0.9739	Impedance of leg right	-	Neale B	UKBB	European	2017	0.01299	0.002206	3.844e-09	+	331301	0	331301	1	IVNT	Neale-B_UKBB_EUR_2017
rs11676272	rs11676272	chr2:25141538	chr2:24918669	A	G	rs876186	chr2:25125585	chr2:24902716	C	T	1	0.81391	0.9739	Leg fat mass left	-	Neale B	UKBB	European	2017	-0.02126	0.001927	2.623e-28	-	331275	0	331275	1	IVNT	Neale-B_UKBB_EUR_2017
rs11676272	rs11676272	chr2:25141538	chr2:24918669	A	G	rs876186	chr2:25125585	chr2:24902716	C	T	1	0.81391	0.9739	Leg fat mass right	-	Neale B	UKBB	European	2017	-0.02156	0.001949	1.884e-28	-	331293	0	331293	1	IVNT	Neale-B_UKBB_EUR_2017
rs11676272	rs11676272	chr2:25141538	chr2:24918669	A	G	rs876186	chr2:25125585	chr2:24902716	C	T	1	0.81391	0.9739	Leg fat percentage left	NCIT_C139218	Neale B	UKBB	European	2017	-0.0191	0.001524	4.893e-36	-	331278	0	331278	1	IVNT	Neale-B_UKBB_EUR_2017
rs11676272	rs11676272	chr2:25141538	chr2:24918669	A	G	rs876186	chr2:25125585	chr2:24902716	C	T	1	0.81391	0.9739	Leg fat percentage right	NCIT_C139218	Neale B	UKBB	European	2017	-0.01935	0.001544	4.809e-36	-	331296	0	331296	1	IVNT	Neale-B_UKBB_EUR_2017
rs11676272	rs11676272	chr2:25141538	chr2:24918669	A	G	rs876186	chr2:25125585	chr2:24902716	C	T	1	0.81391	0.9739	Sitting height	EFO_0007118	Neale B	UKBB	European	2017	0.02443	0.001884	1.99e-38	+	336172	0	336172	1	IVNT	Neale-B_UKBB_EUR_2017
rs11676272	rs11676272	chr2:25141538	chr2:24918669	A	G	rs876186	chr2:25125585	chr2:24902716	C	T	1	0.81391	0.9739	Trunk fat mass	EFO_0005409	Neale B	UKBB	European	2017	-0.02258	0.002454	3.597e-20	-	331093	0	331093	1	IVNT	Neale-B_UKBB_EUR_2017
rs11676272	rs11676272	chr2:25141538	chr2:24918669	A	G	rs876186	chr2:25125585	chr2:24902716	C	T	1	0.81391	0.9739	Trunk fat percentage	NCIT_C139218	Neale B	UKBB	European	2017	-0.02406	0.00224	6.913e-27	-	331113	0	331113	1	IVNT	Neale-B_UKBB_EUR_2017
rs11676272	rs11676272	chr2:25141538	chr2:24918669	A	G	rs876186	chr2:25125585	chr2:24902716	C	T	1	0.81391	0.9739	Waist circumference	EFO_0004342	Neale B	UKBB	European	2017	-0.01889	0.002159	2.149e-18	-	336639	0	336639	1	IVNT	Neale-B_UKBB_EUR_2017
rs11676272	rs11676272	chr2:25141538	chr2:24918669	A	G	rs876186	chr2:25125585	chr2:24902716	C	T	1	0.81391	0.9739	Weight	EFO_0004338	Neale B	UKBB	European	2017	-0.01301	0.00213	1.021e-09	-	336227	0	336227	1	IVNT	Neale-B_UKBB_EUR_2017
rs11676272	rs11676272	chr2:25141538	chr2:24918669	A	G	rs876186	chr2:25125585	chr2:24902716	C	T	1	0.81391	0.9739	Whole body fat mass	-	Neale B	UKBB	European	2017	-0.02411	0.002378	3.704e-24	-	330762	0	330762	1	IVNT	Neale-B_UKBB_EUR_2017
rs11676272	rs11676272	chr2:25141538	chr2:24918669	A	G	rs6712981	chr2:25126230	chr2:24903361	A	G	1	0.81391	0.9739	Body mass index	EFO_0004340	Akiyama M	28892062	East Asian	2017	-0.02262	0.003574	2.45e-10	-	173430	0	173430	3	IVNT	Akiyama-M_BMI_EAS_2017
rs11676272	rs11676272	chr2:25141538	chr2:24918669	A	G	rs6712981	chr2:25126230	chr2:24903361	A	G	1	0.81391	0.9739	High light scatter percentage of red cells	EFO_0004586	Astle W	27863252	European	2016	0.0203	0.003592	1.578e-08	+	173480	0	173480	2	-	Astle-W_Blood-Cell-Traits_EUR_2016
rs11676272	rs11676272	chr2:25141538	chr2:24918669	A	G	rs6712981	chr2:25126230	chr2:24903361	A	G	1	0.81391	0.9739	High light scatter reticulocyte count	EFO_0004586	Astle W	27863252	European	2016	0.02152	0.003592	2.1e-09	+	173480	0	173480	2	-	Astle-W_Blood-Cell-Traits_EUR_2016
rs11676272	rs11676272	chr2:25141538	chr2:24918669	A	G	rs6712981	chr2:25126230	chr2:24903361	A	G	1	0.81391	0.9739	Reticulocyte count	EFO_0004586	Astle W	27863252	European	2016	0.0208	0.003598	7.476e-09	+	173480	0	173480	2	-	Astle-W_Blood-Cell-Traits_EUR_2016
rs11676272	rs11676272	chr2:25141538	chr2:24918669	A	G	rs6712981	chr2:25126230	chr2:24903361	A	G	1	0.81391	0.9739	Reticulocyte fraction of red cells	EFO_0004586	Astle W	27863252	European	2016	0.01963	0.003596	4.807e-08	+	173480	0	173480	2	-	Astle-W_Blood-Cell-Traits_EUR_2016
rs11676272	rs11676272	chr2:25141538	chr2:24918669	A	G	rs6712981	chr2:25126230	chr2:24903361	A	G	1	0.81391	0.9739	Childhood BMI	EFO_0004340	EGGC	26604143	European	2016	-0.0676	0.0084	6.36e-16	-	30116	0	30116	20	SDS	EGGC_Childhood-BMI_EUR_2016
rs11676272	rs11676272	chr2:25141538	chr2:24918669	A	G	rs6712981	chr2:25126230	chr2:24903361	A	G	1	0.81391	0.9739	Childhood obesity	EFO_0001073	EGGC	22484627	European	2012	-0.1623	0.0263	7.236e-10	-	13848	5530	8318	14	log OR	EGGC_Childhood-Obesity_EUR_2012
rs11676272	rs11676272	chr2:25141538	chr2:24918669	A	G	rs6712981	chr2:25126230	chr2:24903361	A	G	1	0.81391	0.9739	Body mass index in physically active indivdiuals	EFO_0004340	GIANT	28448500	European	2017	-0.0265	0.0048	3.19e-08	-	104882	0	104882	57	IVNT	GIANT_BMI-Active_EUR_2017
rs11676272	rs11676272	chr2:25141538	chr2:24918669	A	G	rs6712981	chr2:25126230	chr2:24903361	A	G	1	0.81391	0.9739	Body mass index in females less than or equal to 50 years of age	EFO_0004340	GIANT	26426971	European	2015	-0.052	0.0065	1.4e-15	-	53903	0	53903	114	IVNT	GIANT_BMI-F-LE-50_EUR_2015
rs11676272	rs11676272	chr2:25141538	chr2:24918669	A	G	rs6712981	chr2:25126230	chr2:24903361	A	G	1	0.81391	0.9739	Body mass index in females	EFO_0004340	GIANT	25673413	Mixed	2015	-0.0352	0.0047	6.921e-14	-	131998	0	131998	107	IVNT	GIANT_BMI-F_Mixed_2015
rs11676272	rs11676272	chr2:25141538	chr2:24918669	A	G	rs6712981	chr2:25126230	chr2:24903361	A	G	1	0.81391	0.9739	Body mass index in female non-smokers	EFO_0004340	GIANT	28443625	Mixed	2017	-0.0324	0.0053	1.048e-09	-	85226	0	85226	73	IVNT	GIANT_BMI-Non-smokers-F_Mixed_2017
rs11676272	rs11676272	chr2:25141538	chr2:24918669	A	G	rs6712981	chr2:25126230	chr2:24903361	A	G	1	0.81391	0.9739	Body mass index in non-smokers	EFO_0004340	GIANT	28443625	European	2017	-0.0308	0.0045	1.092e-11	-	123326	0	123326	73	IVNT	GIANT_BMI-Non-smokers_EUR_2017
rs11676272	rs11676272	chr2:25141538	chr2:24918669	A	G	rs6712981	chr2:25126230	chr2:24903361	A	G	1	0.81391	0.9739	Body mass index in non-smokers	EFO_0004340	GIANT	28443625	Mixed	2017	-0.0298	0.0042	1.157e-12	-	141860	0	141860	79	IVNT	GIANT_BMI-Non-smokers_Mixed_2017
rs11676272	rs11676272	chr2:25141538	chr2:24918669	A	G	rs6712981	chr2:25126230	chr2:24903361	A	G	1	0.81391	0.9739	Body mass index adjusted for physical activity	EFO_0004340	GIANT	28448500	European	2017	-0.0244	0.0044	2.38e-08	-	135003	0	135003	57	IVNT	GIANT_BMI-adjusted-PA_EUR_2017
rs11676272	rs11676272	chr2:25141538	chr2:24918669	A	G	rs6712981	chr2:25126230	chr2:24903361	A	G	1	0.81391	0.9739	Body mass index adjusted for smoking in females	EFO_0004340	GIANT	28443625	Mixed	2017	-0.0282	0.0049	6.815e-09	-	104725	0	104725	73	IVNT	GIANT_BMI-adjusted-Smoking-F_Mixed_2017
rs11676272	rs11676272	chr2:25141538	chr2:24918669	A	G	rs6712981	chr2:25126230	chr2:24903361	A	G	1	0.81391	0.9739	Body mass index adjusted for smoking	EFO_0004340	GIANT	28443625	European	2017	-0.0278	0.0039	1.214e-12	-	157208	0	157208	73	IVNT	GIANT_BMI-adjusted-Smoking_EUR_2017
rs11676272	rs11676272	chr2:25141538	chr2:24918669	A	G	rs6712981	chr2:25126230	chr2:24903361	A	G	1	0.81391	0.9739	Body mass index adjusted for smoking	EFO_0004340	GIANT	28443625	Mixed	2017	-0.0264	0.0037	6.422e-13	-	179222	0	179222	79	IVNT	GIANT_BMI-adjusted-Smoking_Mixed_2017
rs11676272	rs11676272	chr2:25141538	chr2:24918669	A	G	rs6712981	chr2:25126230	chr2:24903361	A	G	1	0.81391	0.9739	Body mass index	EFO_0004340	GIANT	25673413	European	2015	-0.0306	0.0037	1.337e-16	-	233819	0	233819	114	IVNT	GIANT_BMI_EUR_2015
rs11676272	rs11676272	chr2:25141538	chr2:24918669	A	G	rs6712981	chr2:25126230	chr2:24903361	A	G	1	0.81391	0.9739	Body mass index	EFO_0004340	GIANT	25673413	Mixed	2015	-0.0304	0.0036	3.055e-17	-	235981	0	235981	125	IVNT	GIANT_BMI_Mixed_2015
rs11676272	rs11676272	chr2:25141538	chr2:24918669	A	G	rs6712981	chr2:25126230	chr2:24903361	A	G	1	0.81391	0.9739	Height in females	EFO_0004339	GIANT	23754948	European	2013	0.034	0.0057	2.49e-09	+	73126	0	73126	46	Z-score	GIANT_Height-F_EUR_2013
rs11676272	rs11676272	chr2:25141538	chr2:24918669	A	G	rs6712981	chr2:25126230	chr2:24903361	A	G	1	0.81391	0.9739	Height	EFO_0004339	GIANT	20881960	European	2010	NA	NA	1.349e-10	NA	133835	0	133835	46	Z-score	GIANT_Height_EUR_2010
rs11676272	rs11676272	chr2:25141538	chr2:24918669	A	G	rs6712981	chr2:25126230	chr2:24903361	A	G	1	0.81391	0.9739	Height	EFO_0004339	GIANT	23754948	European	2013	0.02841	0.004165	9.062e-12	+	133674	0	133674	46	Z-score	GIANT_Height_EUR_2013
rs11676272	rs11676272	chr2:25141538	chr2:24918669	A	G	rs6712981	chr2:25126230	chr2:24903361	A	G	1	0.81391	0.9739	Height	EFO_0004339	GIANT	25282103	European	2014	0.032	0.0029	5.1e-27	+	253037	0	253037	79	Z-score	GIANT_Height_EUR_2014
rs11676272	rs11676272	chr2:25141538	chr2:24918669	A	G	rs6712981	chr2:25126230	chr2:24903361	A	G	1	0.81391	0.9739	Overweight	EFO_0005935	GIANT	23563607	European	2013	-0.051	0.009	1.3e-08	-	158697	92912	65785	51	log OR	GIANT_Overweight_EUR_2013
rs11676272	rs11676272	chr2:25141538	chr2:24918669	A	G	rs6712981	chr2:25126230	chr2:24903361	A	G	1	0.81391	0.9739	Height	EFO_0004339	GIANT	20881960	European	2010	NA	NA	1.349e-10	NA	133653	-	-	-	-	GRASP
rs11676272	rs11676272	chr2:25141538	chr2:24918669	A	G	rs6712981	chr2:25126230	chr2:24903361	A	G	1	0.81391	0.9739	Obesity with early age of onset age 2	HP_0003674	EGGC	22484627	European	2012	NA	NA	7.236e-10	NA	13848	-	-	-	-	GRASP
rs11676272	rs11676272	chr2:25141538	chr2:24918669	A	G	rs6712981	chr2:25126230	chr2:24903361	A	G	1	0.81391	0.9739	Arm fat mass left	-	Neale B	UKBB	European	2017	-0.02702	0.002389	1.189e-29	-	331164	0	331164	1	IVNT	Neale-B_UKBB_EUR_2017
rs11676272	rs11676272	chr2:25141538	chr2:24918669	A	G	rs6712981	chr2:25126230	chr2:24903361	A	G	1	0.81391	0.9739	Arm fat mass right	-	Neale B	UKBB	European	2017	-0.02698	0.002388	1.401e-29	-	331226	0	331226	1	IVNT	Neale-B_UKBB_EUR_2017
rs11676272	rs11676272	chr2:25141538	chr2:24918669	A	G	rs6712981	chr2:25126230	chr2:24903361	A	G	1	0.81391	0.9739	Arm fat percentage left	NCIT_C139218	Neale B	UKBB	European	2017	-0.02627	0.001845	5.286e-46	-	331198	0	331198	1	IVNT	Neale-B_UKBB_EUR_2017
rs11676272	rs11676272	chr2:25141538	chr2:24918669	A	G	rs6712981	chr2:25126230	chr2:24903361	A	G	1	0.81391	0.9739	Arm fat percentage right	NCIT_C139218	Neale B	UKBB	European	2017	-0.0261	0.001854	5.121e-45	-	331249	0	331249	1	IVNT	Neale-B_UKBB_EUR_2017
rs11676272	rs11676272	chr2:25141538	chr2:24918669	A	G	rs6712981	chr2:25126230	chr2:24903361	A	G	1	0.81391	0.9739	Body fat percentage	EFO_0007800	Neale B	UKBB	European	2017	-0.02297	0.001869	1.051e-34	-	331117	0	331117	1	IVNT	Neale-B_UKBB_EUR_2017
rs11676272	rs11676272	chr2:25141538	chr2:24918669	A	G	rs6712981	chr2:25126230	chr2:24903361	A	G	1	0.81391	0.9739	Body mass index	EFO_0004340	Neale B	UKBB	European	2017	-0.03241	0.002411	3.488e-41	-	336107	0	336107	1	IVNT	Neale-B_UKBB_EUR_2017
rs11676272	rs11676272	chr2:25141538	chr2:24918669	A	G	rs6712981	chr2:25126230	chr2:24903361	A	G	1	0.81391	0.9739	Comparative body size at age 10	NCIT_C106497;NCIT_C19666	Neale B	UKBB	European	2017	-0.03461	0.001668	1.42e-95	-	331693	0	331693	1	IVNT	Neale-B_UKBB_EUR_2017
rs11676272	rs11676272	chr2:25141538	chr2:24918669	A	G	rs6712981	chr2:25126230	chr2:24903361	A	G	1	0.81391	0.9739	Comparative height size at age 10	NCIT_C106497;NCIT_C19666	Neale B	UKBB	European	2017	0.01251	0.001664	5.718e-14	+	332021	0	332021	1	IVNT	Neale-B_UKBB_EUR_2017
rs11676272	rs11676272	chr2:25141538	chr2:24918669	A	G	rs6712981	chr2:25126230	chr2:24903361	A	G	1	0.81391	0.9739	Forced expiratory volume in 1-second	EFO_0004314	Neale B	UKBB	European	2017	0.01493	0.002089	8.896e-13	+	307638	0	307638	1	IVNT	Neale-B_UKBB_EUR_2017
rs11676272	rs11676272	chr2:25141538	chr2:24918669	A	G	rs6712981	chr2:25126230	chr2:24903361	A	G	1	0.81391	0.9739	Forced expiratory volume in 1-second, best measure	NCIT_C112285;NCIT_C38084	Neale B	UKBB	European	2017	0.01331	0.002295	6.613e-09	+	255492	0	255492	1	IVNT	Neale-B_UKBB_EUR_2017
rs11676272	rs11676272	chr2:25141538	chr2:24918669	A	G	rs6712981	chr2:25126230	chr2:24903361	A	G	1	0.81391	0.9739	Forced vital capacity	EFO_0004312	Neale B	UKBB	European	2017	0.01821	0.001981	3.921e-20	+	307638	0	307638	1	IVNT	Neale-B_UKBB_EUR_2017
rs11676272	rs11676272	chr2:25141538	chr2:24918669	A	G	rs6712981	chr2:25126230	chr2:24903361	A	G	1	0.81391	0.9739	Forced vital capacity, best measure	EFO_0004312	Neale B	UKBB	European	2017	0.01775	0.002173	3.118e-16	+	255492	0	255492	1	IVNT	Neale-B_UKBB_EUR_2017
rs11676272	rs11676272	chr2:25141538	chr2:24918669	A	G	rs6712981	chr2:25126230	chr2:24903361	A	G	1	0.81391	0.9739	Hand grip strength left	EFO_0006941	Neale B	UKBB	European	2017	0.01309	0.001758	9.693e-14	+	335821	0	335821	1	IVNT	Neale-B_UKBB_EUR_2017
rs11676272	rs11676272	chr2:25141538	chr2:24918669	A	G	rs6712981	chr2:25126230	chr2:24903361	A	G	1	0.81391	0.9739	Hand grip strength right	EFO_0006941	Neale B	UKBB	European	2017	0.0122	0.001761	4.315e-12	+	335842	0	335842	1	IVNT	Neale-B_UKBB_EUR_2017
rs11676272	rs11676272	chr2:25141538	chr2:24918669	A	G	rs6712981	chr2:25126230	chr2:24903361	A	G	1	0.81391	0.9739	Height	EFO_0004339	Neale B	UKBB	European	2017	0.0254	0.001732	1.118e-48	+	336474	0	336474	1	IVNT	Neale-B_UKBB_EUR_2017
rs11676272	rs11676272	chr2:25141538	chr2:24918669	A	G	rs6712981	chr2:25126230	chr2:24903361	A	G	1	0.81391	0.9739	Hip circumference	EFO_0005093	Neale B	UKBB	European	2017	-0.02102	0.002414	3.153e-18	-	336601	0	336601	1	IVNT	Neale-B_UKBB_EUR_2017
rs11676272	rs11676272	chr2:25141538	chr2:24918669	A	G	rs6712981	chr2:25126230	chr2:24903361	A	G	1	0.81391	0.9739	Impedance of leg left	-	Neale B	UKBB	European	2017	0.01292	0.002223	6.155e-09	+	331296	0	331296	1	IVNT	Neale-B_UKBB_EUR_2017
rs11676272	rs11676272	chr2:25141538	chr2:24918669	A	G	rs6712981	chr2:25126230	chr2:24903361	A	G	1	0.81391	0.9739	Impedance of leg right	-	Neale B	UKBB	European	2017	0.01296	0.002206	4.214e-09	+	331301	0	331301	1	IVNT	Neale-B_UKBB_EUR_2017
rs11676272	rs11676272	chr2:25141538	chr2:24918669	A	G	rs6712981	chr2:25126230	chr2:24903361	A	G	1	0.81391	0.9739	Leg fat mass left	-	Neale B	UKBB	European	2017	-0.02129	0.001927	2.257e-28	-	331275	0	331275	1	IVNT	Neale-B_UKBB_EUR_2017
rs11676272	rs11676272	chr2:25141538	chr2:24918669	A	G	rs6712981	chr2:25126230	chr2:24903361	A	G	1	0.81391	0.9739	Leg fat mass right	-	Neale B	UKBB	European	2017	-0.02159	0.001949	1.623e-28	-	331293	0	331293	1	IVNT	Neale-B_UKBB_EUR_2017
rs11676272	rs11676272	chr2:25141538	chr2:24918669	A	G	rs6712981	chr2:25126230	chr2:24903361	A	G	1	0.81391	0.9739	Leg fat percentage left	NCIT_C139218	Neale B	UKBB	European	2017	-0.01914	0.001524	3.601e-36	-	331278	0	331278	1	IVNT	Neale-B_UKBB_EUR_2017
rs11676272	rs11676272	chr2:25141538	chr2:24918669	A	G	rs6712981	chr2:25126230	chr2:24903361	A	G	1	0.81391	0.9739	Leg fat percentage right	NCIT_C139218	Neale B	UKBB	European	2017	-0.01938	0.001544	3.695e-36	-	331296	0	331296	1	IVNT	Neale-B_UKBB_EUR_2017
rs11676272	rs11676272	chr2:25141538	chr2:24918669	A	G	rs6712981	chr2:25126230	chr2:24903361	A	G	1	0.81391	0.9739	Sitting height	EFO_0007118	Neale B	UKBB	European	2017	0.02445	0.001884	1.67e-38	+	336172	0	336172	1	IVNT	Neale-B_UKBB_EUR_2017
rs11676272	rs11676272	chr2:25141538	chr2:24918669	A	G	rs6712981	chr2:25126230	chr2:24903361	A	G	1	0.81391	0.9739	Trunk fat mass	EFO_0005409	Neale B	UKBB	European	2017	-0.02256	0.002454	3.929e-20	-	331093	0	331093	1	IVNT	Neale-B_UKBB_EUR_2017
rs11676272	rs11676272	chr2:25141538	chr2:24918669	A	G	rs6712981	chr2:25126230	chr2:24903361	A	G	1	0.81391	0.9739	Trunk fat percentage	NCIT_C139218	Neale B	UKBB	European	2017	-0.02403	0.00224	7.952e-27	-	331113	0	331113	1	IVNT	Neale-B_UKBB_EUR_2017
rs11676272	rs11676272	chr2:25141538	chr2:24918669	A	G	rs6712981	chr2:25126230	chr2:24903361	A	G	1	0.81391	0.9739	Waist circumference	EFO_0004342	Neale B	UKBB	European	2017	-0.01891	0.002159	2.019e-18	-	336639	0	336639	1	IVNT	Neale-B_UKBB_EUR_2017
rs11676272	rs11676272	chr2:25141538	chr2:24918669	A	G	rs6712981	chr2:25126230	chr2:24903361	A	G	1	0.81391	0.9739	Weight	EFO_0004338	Neale B	UKBB	European	2017	-0.013	0.00213	1.043e-09	-	336227	0	336227	1	IVNT	Neale-B_UKBB_EUR_2017
rs11676272	rs11676272	chr2:25141538	chr2:24918669	A	G	rs6712981	chr2:25126230	chr2:24903361	A	G	1	0.81391	0.9739	Whole body fat mass	-	Neale B	UKBB	European	2017	-0.02411	0.002378	3.813e-24	-	330762	0	330762	1	IVNT	Neale-B_UKBB_EUR_2017
rs11676272	rs11676272	chr2:25141538	chr2:24918669	A	G	rs6726199	chr2:25126328	chr2:24903459	G	C	1	0.81391	0.9739	Body mass index	EFO_0004340	Akiyama M	28892062	East Asian	2017	-0.02263	0.003574	2.437e-10	-	173430	0	173430	3	IVNT	Akiyama-M_BMI_EAS_2017
rs11676272	rs11676272	chr2:25141538	chr2:24918669	A	G	rs6726199	chr2:25126328	chr2:24903459	G	C	1	0.81391	0.9739	High light scatter percentage of red cells	EFO_0004586	Astle W	27863252	European	2016	0.02034	0.003592	1.503e-08	+	173480	0	173480	2	-	Astle-W_Blood-Cell-Traits_EUR_2016
rs11676272	rs11676272	chr2:25141538	chr2:24918669	A	G	rs6726199	chr2:25126328	chr2:24903459	G	C	1	0.81391	0.9739	High light scatter reticulocyte count	EFO_0004586	Astle W	27863252	European	2016	0.02156	0.003592	1.954e-09	+	173480	0	173480	2	-	Astle-W_Blood-Cell-Traits_EUR_2016
rs11676272	rs11676272	chr2:25141538	chr2:24918669	A	G	rs6726199	chr2:25126328	chr2:24903459	G	C	1	0.81391	0.9739	Reticulocyte count	EFO_0004586	Astle W	27863252	European	2016	0.02087	0.003599	6.704e-09	+	173480	0	173480	2	-	Astle-W_Blood-Cell-Traits_EUR_2016
rs11676272	rs11676272	chr2:25141538	chr2:24918669	A	G	rs6726199	chr2:25126328	chr2:24903459	G	C	1	0.81391	0.9739	Reticulocyte fraction of red cells	EFO_0004586	Astle W	27863252	European	2016	0.01968	0.003597	4.482e-08	+	173480	0	173480	2	-	Astle-W_Blood-Cell-Traits_EUR_2016
rs11676272	rs11676272	chr2:25141538	chr2:24918669	A	G	rs6726199	chr2:25126328	chr2:24903459	G	C	1	0.81391	0.9739	Childhood BMI	EFO_0004340	EGGC	26604143	European	2016	-0.0677	0.0084	5.548e-16	-	30116	0	30116	20	SDS	EGGC_Childhood-BMI_EUR_2016
rs11676272	rs11676272	chr2:25141538	chr2:24918669	A	G	rs6726199	chr2:25126328	chr2:24903459	G	C	1	0.81391	0.9739	Childhood obesity	EFO_0001073	EGGC	22484627	European	2012	-0.1622	0.0264	8.619e-10	-	13848	5530	8318	14	log OR	EGGC_Childhood-Obesity_EUR_2012
rs11676272	rs11676272	chr2:25141538	chr2:24918669	A	G	rs6726199	chr2:25126328	chr2:24903459	G	C	1	0.81391	0.9739	Body mass index in physically active indivdiuals	EFO_0004340	GIANT	28448500	European	2017	-0.0282	0.0048	3.75e-09	-	104882	0	104882	57	IVNT	GIANT_BMI-Active_EUR_2017
rs11676272	rs11676272	chr2:25141538	chr2:24918669	A	G	rs6726199	chr2:25126328	chr2:24903459	G	C	1	0.81391	0.9739	Body mass index in physically active indivdiuals	EFO_0004340	GIANT	28448500	Mixed	2017	-0.0263	0.0046	1.43e-08	-	111797	0	111797	60	IVNT	GIANT_BMI-Active_Mixed_2017
rs11676272	rs11676272	chr2:25141538	chr2:24918669	A	G	rs6726199	chr2:25126328	chr2:24903459	G	C	1	0.81391	0.9739	Body mass index in females less than or equal to 50 years of age	EFO_0004340	GIANT	26426971	European	2015	-0.05	0.0065	1.4e-14	-	53903	0	53903	114	IVNT	GIANT_BMI-F-LE-50_EUR_2015
rs11676272	rs11676272	chr2:25141538	chr2:24918669	A	G	rs6726199	chr2:25126328	chr2:24903459	G	C	1	0.81391	0.9739	Body mass index in females	EFO_0004340	GIANT	25673413	Mixed	2015	-0.0343	0.0047	2.924e-13	-	131998	0	131998	107	IVNT	GIANT_BMI-F_Mixed_2015
rs11676272	rs11676272	chr2:25141538	chr2:24918669	A	G	rs6726199	chr2:25126328	chr2:24903459	G	C	1	0.81391	0.9739	Body mass index in female non-smokers	EFO_0004340	GIANT	28443625	Mixed	2017	-0.0313	0.0054	6.514e-09	-	85226	0	85226	73	IVNT	GIANT_BMI-Non-smokers-F_Mixed_2017
rs11676272	rs11676272	chr2:25141538	chr2:24918669	A	G	rs6726199	chr2:25126328	chr2:24903459	G	C	1	0.81391	0.9739	Body mass index in non-smokers	EFO_0004340	GIANT	28443625	European	2017	-0.0301	0.0045	3.156e-11	-	123328	0	123328	73	IVNT	GIANT_BMI-Non-smokers_EUR_2017
rs11676272	rs11676272	chr2:25141538	chr2:24918669	A	G	rs6726199	chr2:25126328	chr2:24903459	G	C	1	0.81391	0.9739	Body mass index in non-smokers	EFO_0004340	GIANT	28443625	Mixed	2017	-0.029	0.0042	4.69e-12	-	141862	0	141862	79	IVNT	GIANT_BMI-Non-smokers_Mixed_2017
rs11676272	rs11676272	chr2:25141538	chr2:24918669	A	G	rs6726199	chr2:25126328	chr2:24903459	G	C	1	0.81391	0.9739	Body mass index ajusted for physical activity in females	EFO_0004340	GIANT	28448500	Mixed	2017	-0.0298	0.0053	1.41e-08	-	87482	0	87482	53	IVNT	GIANT_BMI-adjusted-PA-F_Mixed_2017
rs11676272	rs11676272	chr2:25141538	chr2:24918669	A	G	rs6726199	chr2:25126328	chr2:24903459	G	C	1	0.81391	0.9739	Body mass index adjusted for physical activity	EFO_0004340	GIANT	28448500	European	2017	-0.0271	0.0044	4.98e-10	-	135004	0	135004	57	IVNT	GIANT_BMI-adjusted-PA_EUR_2017
rs11676272	rs11676272	chr2:25141538	chr2:24918669	A	G	rs6726199	chr2:25126328	chr2:24903459	G	C	1	0.81391	0.9739	Body mass index adjusted for physical activity	EFO_0004340	GIANT	28448500	Mixed	2017	-0.0248	0.0042	2.38e-09	-	148460	0	148460	60	IVNT	GIANT_BMI-adjusted-PA_Mixed_2017
rs11676272	rs11676272	chr2:25141538	chr2:24918669	A	G	rs6726199	chr2:25126328	chr2:24903459	G	C	1	0.81391	0.9739	Body mass index adjusted for smoking in females	EFO_0004340	GIANT	28443625	Mixed	2017	-0.0271	0.0049	2.398e-08	-	104725	0	104725	73	IVNT	GIANT_BMI-adjusted-Smoking-F_Mixed_2017
rs11676272	rs11676272	chr2:25141538	chr2:24918669	A	G	rs6726199	chr2:25126328	chr2:24903459	G	C	1	0.81391	0.9739	Body mass index adjusted for smoking	EFO_0004340	GIANT	28443625	European	2017	-0.027	0.0039	6.015e-12	-	157208	0	157208	73	IVNT	GIANT_BMI-adjusted-Smoking_EUR_2017
rs11676272	rs11676272	chr2:25141538	chr2:24918669	A	G	rs6726199	chr2:25126328	chr2:24903459	G	C	1	0.81391	0.9739	Body mass index adjusted for smoking	EFO_0004340	GIANT	28443625	Mixed	2017	-0.0255	0.0037	3.537e-12	-	179222	0	179222	79	IVNT	GIANT_BMI-adjusted-Smoking_Mixed_2017
rs11676272	rs11676272	chr2:25141538	chr2:24918669	A	G	rs6726199	chr2:25126328	chr2:24903459	G	C	1	0.81391	0.9739	Body mass index	EFO_0004340	GIANT	25673413	European	2015	-0.03	0.0037	5.141e-16	-	233819	0	233819	114	IVNT	GIANT_BMI_EUR_2015
rs11676272	rs11676272	chr2:25141538	chr2:24918669	A	G	rs6726199	chr2:25126328	chr2:24903459	G	C	1	0.81391	0.9739	Body mass index	EFO_0004340	GIANT	25673413	Mixed	2015	-0.0298	0.0036	1.255e-16	-	235981	0	235981	125	IVNT	GIANT_BMI_Mixed_2015
rs11676272	rs11676272	chr2:25141538	chr2:24918669	A	G	rs6726199	chr2:25126328	chr2:24903459	G	C	1	0.81391	0.9739	Height in females	EFO_0004339	GIANT	23754948	European	2013	0.034	0.0057	2.49e-09	+	73126	0	73126	46	Z-score	GIANT_Height-F_EUR_2013
rs11676272	rs11676272	chr2:25141538	chr2:24918669	A	G	rs6726199	chr2:25126328	chr2:24903459	G	C	1	0.81391	0.9739	Height	EFO_0004339	GIANT	20881960	European	2010	NA	NA	1.349e-10	NA	133835	0	133835	46	Z-score	GIANT_Height_EUR_2010
rs11676272	rs11676272	chr2:25141538	chr2:24918669	A	G	rs6726199	chr2:25126328	chr2:24903459	G	C	1	0.81391	0.9739	Height	EFO_0004339	GIANT	23754948	European	2013	0.02841	0.004165	9.062e-12	+	133674	0	133674	46	Z-score	GIANT_Height_EUR_2013
rs11676272	rs11676272	chr2:25141538	chr2:24918669	A	G	rs6726199	chr2:25126328	chr2:24903459	G	C	1	0.81391	0.9739	Height	EFO_0004339	GIANT	25282103	European	2014	0.032	0.0029	4.8e-27	+	253037	0	253037	79	Z-score	GIANT_Height_EUR_2014
rs11676272	rs11676272	chr2:25141538	chr2:24918669	A	G	rs6726199	chr2:25126328	chr2:24903459	G	C	1	0.81391	0.9739	Overweight	EFO_0005935	GIANT	23563607	European	2013	-0.051	0.009	1.3e-08	-	158697	92912	65785	51	log OR	GIANT_Overweight_EUR_2013
rs11676272	rs11676272	chr2:25141538	chr2:24918669	A	G	rs6726199	chr2:25126328	chr2:24903459	G	C	1	0.81391	0.9739	Height	EFO_0004339	GIANT	20881960	European	2010	NA	NA	1.349e-10	NA	133653	-	-	-	-	GRASP
rs11676272	rs11676272	chr2:25141538	chr2:24918669	A	G	rs6726199	chr2:25126328	chr2:24903459	G	C	1	0.81391	0.9739	Obesity with early age of onset age 2	HP_0003674	EGGC	22484627	European	2012	NA	NA	8.619e-10	NA	13848	-	-	-	-	GRASP
rs11676272	rs11676272	chr2:25141538	chr2:24918669	A	G	rs6726199	chr2:25126328	chr2:24903459	G	C	1	0.81391	0.9739	Arm fat mass left	-	Neale B	UKBB	European	2017	-0.02688	0.002389	2.273e-29	-	331164	0	331164	1	IVNT	Neale-B_UKBB_EUR_2017
rs11676272	rs11676272	chr2:25141538	chr2:24918669	A	G	rs6726199	chr2:25126328	chr2:24903459	G	C	1	0.81391	0.9739	Arm fat mass right	-	Neale B	UKBB	European	2017	-0.02681	0.002388	3.09e-29	-	331226	0	331226	1	IVNT	Neale-B_UKBB_EUR_2017
rs11676272	rs11676272	chr2:25141538	chr2:24918669	A	G	rs6726199	chr2:25126328	chr2:24903459	G	C	1	0.81391	0.9739	Arm fat percentage left	NCIT_C139218	Neale B	UKBB	European	2017	-0.02619	0.001845	1.051e-45	-	331198	0	331198	1	IVNT	Neale-B_UKBB_EUR_2017
rs11676272	rs11676272	chr2:25141538	chr2:24918669	A	G	rs6726199	chr2:25126328	chr2:24903459	G	C	1	0.81391	0.9739	Arm fat percentage right	NCIT_C139218	Neale B	UKBB	European	2017	-0.026	0.001854	1.087e-44	-	331249	0	331249	1	IVNT	Neale-B_UKBB_EUR_2017
rs11676272	rs11676272	chr2:25141538	chr2:24918669	A	G	rs6726199	chr2:25126328	chr2:24903459	G	C	1	0.81391	0.9739	Body fat percentage	EFO_0007800	Neale B	UKBB	European	2017	-0.02288	0.001869	1.88e-34	-	331117	0	331117	1	IVNT	Neale-B_UKBB_EUR_2017
rs11676272	rs11676272	chr2:25141538	chr2:24918669	A	G	rs6726199	chr2:25126328	chr2:24903459	G	C	1	0.81391	0.9739	Body mass index	EFO_0004340	Neale B	UKBB	European	2017	-0.03225	0.002411	8.738e-41	-	336107	0	336107	1	IVNT	Neale-B_UKBB_EUR_2017
rs11676272	rs11676272	chr2:25141538	chr2:24918669	A	G	rs6726199	chr2:25126328	chr2:24903459	G	C	1	0.81391	0.9739	Comparative body size at age 10	NCIT_C106497;NCIT_C19666	Neale B	UKBB	European	2017	-0.03459	0.001668	1.722e-95	-	331693	0	331693	1	IVNT	Neale-B_UKBB_EUR_2017
rs11676272	rs11676272	chr2:25141538	chr2:24918669	A	G	rs6726199	chr2:25126328	chr2:24903459	G	C	1	0.81391	0.9739	Comparative height size at age 10	NCIT_C106497;NCIT_C19666	Neale B	UKBB	European	2017	0.01254	0.001664	5.028e-14	+	332021	0	332021	1	IVNT	Neale-B_UKBB_EUR_2017
rs11676272	rs11676272	chr2:25141538	chr2:24918669	A	G	rs6726199	chr2:25126328	chr2:24903459	G	C	1	0.81391	0.9739	Forced expiratory volume in 1-second	EFO_0004314	Neale B	UKBB	European	2017	0.01497	0.002089	7.94e-13	+	307638	0	307638	1	IVNT	Neale-B_UKBB_EUR_2017
rs11676272	rs11676272	chr2:25141538	chr2:24918669	A	G	rs6726199	chr2:25126328	chr2:24903459	G	C	1	0.81391	0.9739	Forced expiratory volume in 1-second, best measure	NCIT_C112285;NCIT_C38084	Neale B	UKBB	European	2017	0.01334	0.002295	6.136e-09	+	255492	0	255492	1	IVNT	Neale-B_UKBB_EUR_2017
rs11676272	rs11676272	chr2:25141538	chr2:24918669	A	G	rs6726199	chr2:25126328	chr2:24903459	G	C	1	0.81391	0.9739	Forced vital capacity	EFO_0004312	Neale B	UKBB	European	2017	0.01817	0.001981	4.7e-20	+	307638	0	307638	1	IVNT	Neale-B_UKBB_EUR_2017
rs11676272	rs11676272	chr2:25141538	chr2:24918669	A	G	rs6726199	chr2:25126328	chr2:24903459	G	C	1	0.81391	0.9739	Forced vital capacity, best measure	EFO_0004312	Neale B	UKBB	European	2017	0.01774	0.002173	3.306e-16	+	255492	0	255492	1	IVNT	Neale-B_UKBB_EUR_2017
rs11676272	rs11676272	chr2:25141538	chr2:24918669	A	G	rs6726199	chr2:25126328	chr2:24903459	G	C	1	0.81391	0.9739	Hand grip strength left	EFO_0006941	Neale B	UKBB	European	2017	0.01306	0.001758	1.107e-13	+	335821	0	335821	1	IVNT	Neale-B_UKBB_EUR_2017
rs11676272	rs11676272	chr2:25141538	chr2:24918669	A	G	rs6726199	chr2:25126328	chr2:24903459	G	C	1	0.81391	0.9739	Hand grip strength right	EFO_0006941	Neale B	UKBB	European	2017	0.01219	0.001761	4.415e-12	+	335842	0	335842	1	IVNT	Neale-B_UKBB_EUR_2017
rs11676272	rs11676272	chr2:25141538	chr2:24918669	A	G	rs6726199	chr2:25126328	chr2:24903459	G	C	1	0.81391	0.9739	Height	EFO_0004339	Neale B	UKBB	European	2017	0.02544	0.001732	7.928e-49	+	336474	0	336474	1	IVNT	Neale-B_UKBB_EUR_2017
rs11676272	rs11676272	chr2:25141538	chr2:24918669	A	G	rs6726199	chr2:25126328	chr2:24903459	G	C	1	0.81391	0.9739	Hip circumference	EFO_0005093	Neale B	UKBB	European	2017	-0.0208	0.002414	7.053e-18	-	336601	0	336601	1	IVNT	Neale-B_UKBB_EUR_2017
rs11676272	rs11676272	chr2:25141538	chr2:24918669	A	G	rs6726199	chr2:25126328	chr2:24903459	G	C	1	0.81391	0.9739	Impedance of leg left	-	Neale B	UKBB	European	2017	0.01285	0.002223	7.502e-09	+	331296	0	331296	1	IVNT	Neale-B_UKBB_EUR_2017
rs11676272	rs11676272	chr2:25141538	chr2:24918669	A	G	rs6726199	chr2:25126328	chr2:24903459	G	C	1	0.81391	0.9739	Impedance of leg right	-	Neale B	UKBB	European	2017	0.01287	0.002206	5.417e-09	+	331301	0	331301	1	IVNT	Neale-B_UKBB_EUR_2017
rs11676272	rs11676272	chr2:25141538	chr2:24918669	A	G	rs6726199	chr2:25126328	chr2:24903459	G	C	1	0.81391	0.9739	Leg fat mass left	-	Neale B	UKBB	European	2017	-0.02116	0.001927	4.745e-28	-	331275	0	331275	1	IVNT	Neale-B_UKBB_EUR_2017
rs11676272	rs11676272	chr2:25141538	chr2:24918669	A	G	rs6726199	chr2:25126328	chr2:24903459	G	C	1	0.81391	0.9739	Leg fat mass right	-	Neale B	UKBB	European	2017	-0.02146	0.001949	3.387e-28	-	331293	0	331293	1	IVNT	Neale-B_UKBB_EUR_2017
rs11676272	rs11676272	chr2:25141538	chr2:24918669	A	G	rs6726199	chr2:25126328	chr2:24903459	G	C	1	0.81391	0.9739	Leg fat percentage left	NCIT_C139218	Neale B	UKBB	European	2017	-0.01906	0.001524	6.891e-36	-	331278	0	331278	1	IVNT	Neale-B_UKBB_EUR_2017
rs11676272	rs11676272	chr2:25141538	chr2:24918669	A	G	rs6726199	chr2:25126328	chr2:24903459	G	C	1	0.81391	0.9739	Leg fat percentage right	NCIT_C139218	Neale B	UKBB	European	2017	-0.01931	0.001544	7.098e-36	-	331296	0	331296	1	IVNT	Neale-B_UKBB_EUR_2017
rs11676272	rs11676272	chr2:25141538	chr2:24918669	A	G	rs6726199	chr2:25126328	chr2:24903459	G	C	1	0.81391	0.9739	Sitting height	EFO_0007118	Neale B	UKBB	European	2017	0.02453	0.001884	9.635e-39	+	336172	0	336172	1	IVNT	Neale-B_UKBB_EUR_2017
rs11676272	rs11676272	chr2:25141538	chr2:24918669	A	G	rs6726199	chr2:25126328	chr2:24903459	G	C	1	0.81391	0.9739	Trunk fat mass	EFO_0005409	Neale B	UKBB	European	2017	-0.02243	0.002455	6.427e-20	-	331093	0	331093	1	IVNT	Neale-B_UKBB_EUR_2017
rs11676272	rs11676272	chr2:25141538	chr2:24918669	A	G	rs6726199	chr2:25126328	chr2:24903459	G	C	1	0.81391	0.9739	Trunk fat percentage	NCIT_C139218	Neale B	UKBB	European	2017	-0.02394	0.002241	1.236e-26	-	331113	0	331113	1	IVNT	Neale-B_UKBB_EUR_2017
rs11676272	rs11676272	chr2:25141538	chr2:24918669	A	G	rs6726199	chr2:25126328	chr2:24903459	G	C	1	0.81391	0.9739	Waist circumference	EFO_0004342	Neale B	UKBB	European	2017	-0.01878	0.002159	3.41e-18	-	336639	0	336639	1	IVNT	Neale-B_UKBB_EUR_2017
rs11676272	rs11676272	chr2:25141538	chr2:24918669	A	G	rs6726199	chr2:25126328	chr2:24903459	G	C	1	0.81391	0.9739	Weight	EFO_0004338	Neale B	UKBB	European	2017	-0.01284	0.00213	1.655e-09	-	336227	0	336227	1	IVNT	Neale-B_UKBB_EUR_2017
rs11676272	rs11676272	chr2:25141538	chr2:24918669	A	G	rs6726199	chr2:25126328	chr2:24903459	G	C	1	0.81391	0.9739	Whole body fat mass	-	Neale B	UKBB	European	2017	-0.02396	0.002378	7.091e-24	-	330762	0	330762	1	IVNT	Neale-B_UKBB_EUR_2017
rs11676272	rs11676272	chr2:25141538	chr2:24918669	A	G	rs6545809	chr2:25126715	chr2:24903846	C	T	1	0.81391	0.9739	Body mass index	EFO_0004340	Akiyama M	28892062	East Asian	2017	-0.02263	0.003574	2.414e-10	-	173430	0	173430	3	IVNT	Akiyama-M_BMI_EAS_2017
rs11676272	rs11676272	chr2:25141538	chr2:24918669	A	G	rs6545809	chr2:25126715	chr2:24903846	C	T	1	0.81391	0.9739	High light scatter percentage of red cells	EFO_0004586	Astle W	27863252	European	2016	0.02024	0.003592	1.771e-08	+	173480	0	173480	2	-	Astle-W_Blood-Cell-Traits_EUR_2016
rs11676272	rs11676272	chr2:25141538	chr2:24918669	A	G	rs6545809	chr2:25126715	chr2:24903846	C	T	1	0.81391	0.9739	High light scatter reticulocyte count	EFO_0004586	Astle W	27863252	European	2016	0.02147	0.003592	2.286e-09	+	173480	0	173480	2	-	Astle-W_Blood-Cell-Traits_EUR_2016
rs11676272	rs11676272	chr2:25141538	chr2:24918669	A	G	rs6545809	chr2:25126715	chr2:24903846	C	T	1	0.81391	0.9739	Reticulocyte count	EFO_0004586	Astle W	27863252	European	2016	0.02077	0.003599	7.856e-09	+	173480	0	173480	2	-	Astle-W_Blood-Cell-Traits_EUR_2016
rs11676272	rs11676272	chr2:25141538	chr2:24918669	A	G	rs6545809	chr2:25126715	chr2:24903846	C	T	1	0.81391	0.9739	Childhood BMI	EFO_0004340	EGGC	26604143	European	2016	-0.0677	0.0084	5.234e-16	-	30116	0	30116	20	SDS	EGGC_Childhood-BMI_EUR_2016
rs11676272	rs11676272	chr2:25141538	chr2:24918669	A	G	rs6545809	chr2:25126715	chr2:24903846	C	T	1	0.81391	0.9739	Childhood obesity	EFO_0001073	EGGC	22484627	European	2012	-0.1622	0.0263	7.412e-10	-	13848	5530	8318	14	log OR	EGGC_Childhood-Obesity_EUR_2012
rs11676272	rs11676272	chr2:25141538	chr2:24918669	A	G	rs6545809	chr2:25126715	chr2:24903846	C	T	1	0.81391	0.9739	Body mass index in physically active indivdiuals	EFO_0004340	GIANT	28448500	European	2017	-0.0265	0.0048	3.19e-08	-	104882	0	104882	57	IVNT	GIANT_BMI-Active_EUR_2017
rs11676272	rs11676272	chr2:25141538	chr2:24918669	A	G	rs6545809	chr2:25126715	chr2:24903846	C	T	1	0.81391	0.9739	Body mass index in females less than or equal to 50 years of age	EFO_0004340	GIANT	26426971	European	2015	-0.052	0.0065	1.2e-15	-	53903	0	53903	114	IVNT	GIANT_BMI-F-LE-50_EUR_2015
rs11676272	rs11676272	chr2:25141538	chr2:24918669	A	G	rs6545809	chr2:25126715	chr2:24903846	C	T	1	0.81391	0.9739	Body mass index in females	EFO_0004340	GIANT	25673413	Mixed	2015	-0.0353	0.0047	5.884e-14	-	131998	0	131998	107	IVNT	GIANT_BMI-F_Mixed_2015
rs11676272	rs11676272	chr2:25141538	chr2:24918669	A	G	rs6545809	chr2:25126715	chr2:24903846	C	T	1	0.81391	0.9739	Body mass index in female non-smokers	EFO_0004340	GIANT	28443625	Mixed	2017	-0.0324	0.0054	2.055e-09	-	85227	0	85227	73	IVNT	GIANT_BMI-Non-smokers-F_Mixed_2017
rs11676272	rs11676272	chr2:25141538	chr2:24918669	A	G	rs6545809	chr2:25126715	chr2:24903846	C	T	1	0.81391	0.9739	Body mass index in non-smokers	EFO_0004340	GIANT	28443625	European	2017	-0.0308	0.0045	1.092e-11	-	123328	0	123328	73	IVNT	GIANT_BMI-Non-smokers_EUR_2017
rs11676272	rs11676272	chr2:25141538	chr2:24918669	A	G	rs6545809	chr2:25126715	chr2:24903846	C	T	1	0.81391	0.9739	Body mass index in non-smokers	EFO_0004340	GIANT	28443625	Mixed	2017	-0.0296	0.0042	1.597e-12	-	141862	0	141862	79	IVNT	GIANT_BMI-Non-smokers_Mixed_2017
rs11676272	rs11676272	chr2:25141538	chr2:24918669	A	G	rs6545809	chr2:25126715	chr2:24903846	C	T	1	0.81391	0.9739	Body mass index adjusted for physical activity	EFO_0004340	GIANT	28448500	European	2017	-0.0244	0.0044	2.38e-08	-	135004	0	135004	57	IVNT	GIANT_BMI-adjusted-PA_EUR_2017
rs11676272	rs11676272	chr2:25141538	chr2:24918669	A	G	rs6545809	chr2:25126715	chr2:24903846	C	T	1	0.81391	0.9739	Body mass index adjusted for smoking in females	EFO_0004340	GIANT	28443625	Mixed	2017	-0.0283	0.0049	5.634e-09	-	104727	0	104727	73	IVNT	GIANT_BMI-adjusted-Smoking-F_Mixed_2017
rs11676272	rs11676272	chr2:25141538	chr2:24918669	A	G	rs6545809	chr2:25126715	chr2:24903846	C	T	1	0.81391	0.9739	Body mass index adjusted for smoking	EFO_0004340	GIANT	28443625	European	2017	-0.0279	0.0039	1.047e-12	-	157211	0	157211	73	IVNT	GIANT_BMI-adjusted-Smoking_EUR_2017
rs11676272	rs11676272	chr2:25141538	chr2:24918669	A	G	rs6545809	chr2:25126715	chr2:24903846	C	T	1	0.81391	0.9739	Body mass index adjusted for smoking	EFO_0004340	GIANT	28443625	Mixed	2017	-0.0263	0.0037	7.406e-13	-	179225	0	179225	79	IVNT	GIANT_BMI-adjusted-Smoking_Mixed_2017
rs11676272	rs11676272	chr2:25141538	chr2:24918669	A	G	rs6545809	chr2:25126715	chr2:24903846	C	T	1	0.81391	0.9739	Body mass index	EFO_0004340	GIANT	25673413	European	2015	-0.0306	0.0037	1.337e-16	-	233819	0	233819	114	IVNT	GIANT_BMI_EUR_2015
rs11676272	rs11676272	chr2:25141538	chr2:24918669	A	G	rs6545809	chr2:25126715	chr2:24903846	C	T	1	0.81391	0.9739	Body mass index	EFO_0004340	GIANT	25673413	Mixed	2015	-0.0305	0.0036	2.408e-17	-	235981	0	235981	125	IVNT	GIANT_BMI_Mixed_2015
rs11676272	rs11676272	chr2:25141538	chr2:24918669	A	G	rs6545809	chr2:25126715	chr2:24903846	C	T	1	0.81391	0.9739	Height in females	EFO_0004339	GIANT	23754948	European	2013	0.034	0.0057	3.08e-09	+	73126	0	73126	46	Z-score	GIANT_Height-F_EUR_2013
rs11676272	rs11676272	chr2:25141538	chr2:24918669	A	G	rs6545809	chr2:25126715	chr2:24903846	C	T	1	0.81391	0.9739	Height	EFO_0004339	GIANT	20881960	European	2010	NA	NA	1.349e-10	NA	133835	0	133835	46	Z-score	GIANT_Height_EUR_2010
rs11676272	rs11676272	chr2:25141538	chr2:24918669	A	G	rs6545809	chr2:25126715	chr2:24903846	C	T	1	0.81391	0.9739	Height	EFO_0004339	GIANT	23754948	European	2013	0.02841	0.004165	9.062e-12	+	133674	0	133674	46	Z-score	GIANT_Height_EUR_2013
rs11676272	rs11676272	chr2:25141538	chr2:24918669	A	G	rs6545809	chr2:25126715	chr2:24903846	C	T	1	0.81391	0.9739	Height	EFO_0004339	GIANT	25282103	European	2014	0.032	0.0029	6.5e-27	+	253037	0	253037	79	Z-score	GIANT_Height_EUR_2014
rs11676272	rs11676272	chr2:25141538	chr2:24918669	A	G	rs6545809	chr2:25126715	chr2:24903846	C	T	1	0.81391	0.9739	Overweight	EFO_0005935	GIANT	23563607	European	2013	-0.051	0.009	1.2e-08	-	158694	92909	65785	51	log OR	GIANT_Overweight_EUR_2013
rs11676272	rs11676272	chr2:25141538	chr2:24918669	A	G	rs6545809	chr2:25126715	chr2:24903846	C	T	1	0.81391	0.9739	Height	EFO_0004339	GIANT	20881960	European	2010	NA	NA	1.349e-10	NA	133653	-	-	-	-	GRASP
rs11676272	rs11676272	chr2:25141538	chr2:24918669	A	G	rs6545809	chr2:25126715	chr2:24903846	C	T	1	0.81391	0.9739	Obesity with early age of onset age 2	HP_0003674	EGGC	22484627	European	2012	NA	NA	7.412e-10	NA	13848	-	-	-	-	GRASP
rs11676272	rs11676272	chr2:25141538	chr2:24918669	A	G	rs6545809	chr2:25126715	chr2:24903846	C	T	1	0.81391	0.9739	Arm fat mass left	-	Neale B	UKBB	European	2017	-0.02683	0.002389	2.948e-29	-	331164	0	331164	1	IVNT	Neale-B_UKBB_EUR_2017
rs11676272	rs11676272	chr2:25141538	chr2:24918669	A	G	rs6545809	chr2:25126715	chr2:24903846	C	T	1	0.81391	0.9739	Arm fat mass right	-	Neale B	UKBB	European	2017	-0.02675	0.002388	4.148e-29	-	331226	0	331226	1	IVNT	Neale-B_UKBB_EUR_2017
rs11676272	rs11676272	chr2:25141538	chr2:24918669	A	G	rs6545809	chr2:25126715	chr2:24903846	C	T	1	0.81391	0.9739	Arm fat percentage left	NCIT_C139218	Neale B	UKBB	European	2017	-0.02613	0.001845	1.558e-45	-	331198	0	331198	1	IVNT	Neale-B_UKBB_EUR_2017
rs11676272	rs11676272	chr2:25141538	chr2:24918669	A	G	rs6545809	chr2:25126715	chr2:24903846	C	T	1	0.81391	0.9739	Arm fat percentage right	NCIT_C139218	Neale B	UKBB	European	2017	-0.02596	0.001854	1.509e-44	-	331249	0	331249	1	IVNT	Neale-B_UKBB_EUR_2017
rs11676272	rs11676272	chr2:25141538	chr2:24918669	A	G	rs6545809	chr2:25126715	chr2:24903846	C	T	1	0.81391	0.9739	Body fat percentage	EFO_0007800	Neale B	UKBB	European	2017	-0.02286	0.001869	2.183e-34	-	331117	0	331117	1	IVNT	Neale-B_UKBB_EUR_2017
rs11676272	rs11676272	chr2:25141538	chr2:24918669	A	G	rs6545809	chr2:25126715	chr2:24903846	C	T	1	0.81391	0.9739	Body mass index	EFO_0004340	Neale B	UKBB	European	2017	-0.03223	0.002411	9.698e-41	-	336107	0	336107	1	IVNT	Neale-B_UKBB_EUR_2017
rs11676272	rs11676272	chr2:25141538	chr2:24918669	A	G	rs6545809	chr2:25126715	chr2:24903846	C	T	1	0.81391	0.9739	Comparative body size at age 10	NCIT_C106497;NCIT_C19666	Neale B	UKBB	European	2017	-0.03454	0.001668	3.303e-95	-	331693	0	331693	1	IVNT	Neale-B_UKBB_EUR_2017
rs11676272	rs11676272	chr2:25141538	chr2:24918669	A	G	rs6545809	chr2:25126715	chr2:24903846	C	T	1	0.81391	0.9739	Comparative height size at age 10	NCIT_C106497;NCIT_C19666	Neale B	UKBB	European	2017	0.01249	0.001664	6.116e-14	+	332021	0	332021	1	IVNT	Neale-B_UKBB_EUR_2017
rs11676272	rs11676272	chr2:25141538	chr2:24918669	A	G	rs6545809	chr2:25126715	chr2:24903846	C	T	1	0.81391	0.9739	Forced expiratory volume in 1-second	EFO_0004314	Neale B	UKBB	European	2017	0.0149	0.002089	9.856e-13	+	307638	0	307638	1	IVNT	Neale-B_UKBB_EUR_2017
rs11676272	rs11676272	chr2:25141538	chr2:24918669	A	G	rs6545809	chr2:25126715	chr2:24903846	C	T	1	0.81391	0.9739	Forced expiratory volume in 1-second, best measure	NCIT_C112285;NCIT_C38084	Neale B	UKBB	European	2017	0.01326	0.002295	7.675e-09	+	255492	0	255492	1	IVNT	Neale-B_UKBB_EUR_2017
rs11676272	rs11676272	chr2:25141538	chr2:24918669	A	G	rs6545809	chr2:25126715	chr2:24903846	C	T	1	0.81391	0.9739	Forced vital capacity	EFO_0004312	Neale B	UKBB	European	2017	0.01809	0.001981	6.642e-20	+	307638	0	307638	1	IVNT	Neale-B_UKBB_EUR_2017
rs11676272	rs11676272	chr2:25141538	chr2:24918669	A	G	rs6545809	chr2:25126715	chr2:24903846	C	T	1	0.81391	0.9739	Forced vital capacity, best measure	EFO_0004312	Neale B	UKBB	European	2017	0.01764	0.002173	4.831e-16	+	255492	0	255492	1	IVNT	Neale-B_UKBB_EUR_2017
rs11676272	rs11676272	chr2:25141538	chr2:24918669	A	G	rs6545809	chr2:25126715	chr2:24903846	C	T	1	0.81391	0.9739	Hand grip strength left	EFO_0006941	Neale B	UKBB	European	2017	0.01301	0.001758	1.347e-13	+	335821	0	335821	1	IVNT	Neale-B_UKBB_EUR_2017
rs11676272	rs11676272	chr2:25141538	chr2:24918669	A	G	rs6545809	chr2:25126715	chr2:24903846	C	T	1	0.81391	0.9739	Hand grip strength right	EFO_0006941	Neale B	UKBB	European	2017	0.01218	0.001761	4.592e-12	+	335842	0	335842	1	IVNT	Neale-B_UKBB_EUR_2017
rs11676272	rs11676272	chr2:25141538	chr2:24918669	A	G	rs6545809	chr2:25126715	chr2:24903846	C	T	1	0.81391	0.9739	Height	EFO_0004339	Neale B	UKBB	European	2017	0.02543	0.001732	8.189e-49	+	336474	0	336474	1	IVNT	Neale-B_UKBB_EUR_2017
rs11676272	rs11676272	chr2:25141538	chr2:24918669	A	G	rs6545809	chr2:25126715	chr2:24903846	C	T	1	0.81391	0.9739	Hip circumference	EFO_0005093	Neale B	UKBB	European	2017	-0.02076	0.002414	7.938e-18	-	336601	0	336601	1	IVNT	Neale-B_UKBB_EUR_2017
rs11676272	rs11676272	chr2:25141538	chr2:24918669	A	G	rs6545809	chr2:25126715	chr2:24903846	C	T	1	0.81391	0.9739	Impedance of leg left	-	Neale B	UKBB	European	2017	0.01278	0.002223	8.975e-09	+	331296	0	331296	1	IVNT	Neale-B_UKBB_EUR_2017
rs11676272	rs11676272	chr2:25141538	chr2:24918669	A	G	rs6545809	chr2:25126715	chr2:24903846	C	T	1	0.81391	0.9739	Impedance of leg right	-	Neale B	UKBB	European	2017	0.01279	0.002206	6.732e-09	+	331301	0	331301	1	IVNT	Neale-B_UKBB_EUR_2017
rs11676272	rs11676272	chr2:25141538	chr2:24918669	A	G	rs6545809	chr2:25126715	chr2:24903846	C	T	1	0.81391	0.9739	Leg fat mass left	-	Neale B	UKBB	European	2017	-0.02116	0.001927	4.659e-28	-	331275	0	331275	1	IVNT	Neale-B_UKBB_EUR_2017
rs11676272	rs11676272	chr2:25141538	chr2:24918669	A	G	rs6545809	chr2:25126715	chr2:24903846	C	T	1	0.81391	0.9739	Leg fat mass right	-	Neale B	UKBB	European	2017	-0.02147	0.001949	3.291e-28	-	331293	0	331293	1	IVNT	Neale-B_UKBB_EUR_2017
rs11676272	rs11676272	chr2:25141538	chr2:24918669	A	G	rs6545809	chr2:25126715	chr2:24903846	C	T	1	0.81391	0.9739	Leg fat percentage left	NCIT_C139218	Neale B	UKBB	European	2017	-0.01909	0.001524	5.739e-36	-	331278	0	331278	1	IVNT	Neale-B_UKBB_EUR_2017
rs11676272	rs11676272	chr2:25141538	chr2:24918669	A	G	rs6545809	chr2:25126715	chr2:24903846	C	T	1	0.81391	0.9739	Leg fat percentage right	NCIT_C139218	Neale B	UKBB	European	2017	-0.01933	0.001544	5.863e-36	-	331296	0	331296	1	IVNT	Neale-B_UKBB_EUR_2017
rs11676272	rs11676272	chr2:25141538	chr2:24918669	A	G	rs6545809	chr2:25126715	chr2:24903846	C	T	1	0.81391	0.9739	Sitting height	EFO_0007118	Neale B	UKBB	European	2017	0.02447	0.001884	1.453e-38	+	336172	0	336172	1	IVNT	Neale-B_UKBB_EUR_2017
rs11676272	rs11676272	chr2:25141538	chr2:24918669	A	G	rs6545809	chr2:25126715	chr2:24903846	C	T	1	0.81391	0.9739	Trunk fat mass	EFO_0005409	Neale B	UKBB	European	2017	-0.02238	0.002454	7.775e-20	-	331093	0	331093	1	IVNT	Neale-B_UKBB_EUR_2017
rs11676272	rs11676272	chr2:25141538	chr2:24918669	A	G	rs6545809	chr2:25126715	chr2:24903846	C	T	1	0.81391	0.9739	Trunk fat percentage	NCIT_C139218	Neale B	UKBB	European	2017	-0.02388	0.002241	1.581e-26	-	331113	0	331113	1	IVNT	Neale-B_UKBB_EUR_2017
rs11676272	rs11676272	chr2:25141538	chr2:24918669	A	G	rs6545809	chr2:25126715	chr2:24903846	C	T	1	0.81391	0.9739	Waist circumference	EFO_0004342	Neale B	UKBB	European	2017	-0.01872	0.002159	4.385e-18	-	336639	0	336639	1	IVNT	Neale-B_UKBB_EUR_2017
rs11676272	rs11676272	chr2:25141538	chr2:24918669	A	G	rs6545809	chr2:25126715	chr2:24903846	C	T	1	0.81391	0.9739	Weight	EFO_0004338	Neale B	UKBB	European	2017	-0.01282	0.00213	1.743e-09	-	336227	0	336227	1	IVNT	Neale-B_UKBB_EUR_2017
rs11676272	rs11676272	chr2:25141538	chr2:24918669	A	G	rs6545809	chr2:25126715	chr2:24903846	C	T	1	0.81391	0.9739	Whole body fat mass	-	Neale B	UKBB	European	2017	-0.02393	0.002378	8.08e-24	-	330762	0	330762	1	IVNT	Neale-B_UKBB_EUR_2017
rs11676272	rs11676272	chr2:25141538	chr2:24918669	A	G	rs6717671	chr2:25127614	chr2:24904745	A	G	1	0.81391	0.9739	Body mass index	EFO_0004340	Akiyama M	28892062	East Asian	2017	-0.02291	0.003662	3.977e-10	-	173430	0	173430	3	IVNT	Akiyama-M_BMI_EAS_2017
rs11676272	rs11676272	chr2:25141538	chr2:24918669	A	G	rs6717671	chr2:25127614	chr2:24904745	A	G	1	0.81391	0.9739	High light scatter percentage of red cells	EFO_0004586	Astle W	27863252	European	2016	0.02021	0.003593	1.871e-08	+	173480	0	173480	2	-	Astle-W_Blood-Cell-Traits_EUR_2016
rs11676272	rs11676272	chr2:25141538	chr2:24918669	A	G	rs6717671	chr2:25127614	chr2:24904745	A	G	1	0.81391	0.9739	High light scatter reticulocyte count	EFO_0004586	Astle W	27863252	European	2016	0.02143	0.003593	2.477e-09	+	173480	0	173480	2	-	Astle-W_Blood-Cell-Traits_EUR_2016
rs11676272	rs11676272	chr2:25141538	chr2:24918669	A	G	rs6717671	chr2:25127614	chr2:24904745	A	G	1	0.81391	0.9739	Reticulocyte count	EFO_0004586	Astle W	27863252	European	2016	0.02068	0.0036	9.22e-09	+	173480	0	173480	2	-	Astle-W_Blood-Cell-Traits_EUR_2016
rs11676272	rs11676272	chr2:25141538	chr2:24918669	A	G	rs6717671	chr2:25127614	chr2:24904745	A	G	1	0.81391	0.9739	Arm fat mass left	-	Neale B	UKBB	European	2017	-0.02711	0.002389	7.615e-30	-	331164	0	331164	1	IVNT	Neale-B_UKBB_EUR_2017
rs11676272	rs11676272	chr2:25141538	chr2:24918669	A	G	rs6717671	chr2:25127614	chr2:24904745	A	G	1	0.81391	0.9739	Arm fat mass right	-	Neale B	UKBB	European	2017	-0.02705	0.002388	9.702e-30	-	331226	0	331226	1	IVNT	Neale-B_UKBB_EUR_2017
rs11676272	rs11676272	chr2:25141538	chr2:24918669	A	G	rs6717671	chr2:25127614	chr2:24904745	A	G	1	0.81391	0.9739	Arm fat percentage left	NCIT_C139218	Neale B	UKBB	European	2017	-0.02632	0.001845	3.732e-46	-	331198	0	331198	1	IVNT	Neale-B_UKBB_EUR_2017
rs11676272	rs11676272	chr2:25141538	chr2:24918669	A	G	rs6717671	chr2:25127614	chr2:24904745	A	G	1	0.81391	0.9739	Arm fat percentage right	NCIT_C139218	Neale B	UKBB	European	2017	-0.02615	0.001853	3.346e-45	-	331249	0	331249	1	IVNT	Neale-B_UKBB_EUR_2017
rs11676272	rs11676272	chr2:25141538	chr2:24918669	A	G	rs6717671	chr2:25127614	chr2:24904745	A	G	1	0.81391	0.9739	Body fat percentage	EFO_0007800	Neale B	UKBB	European	2017	-0.02304	0.001869	6.369e-35	-	331117	0	331117	1	IVNT	Neale-B_UKBB_EUR_2017
rs11676272	rs11676272	chr2:25141538	chr2:24918669	A	G	rs6717671	chr2:25127614	chr2:24904745	A	G	1	0.81391	0.9739	Body mass index	EFO_0004340	Neale B	UKBB	European	2017	-0.03251	0.002411	1.97e-41	-	336107	0	336107	1	IVNT	Neale-B_UKBB_EUR_2017
rs11676272	rs11676272	chr2:25141538	chr2:24918669	A	G	rs6717671	chr2:25127614	chr2:24904745	A	G	1	0.81391	0.9739	Comparative body size at age 10	NCIT_C106497;NCIT_C19666	Neale B	UKBB	European	2017	-0.03459	0.001668	1.661e-95	-	331693	0	331693	1	IVNT	Neale-B_UKBB_EUR_2017
rs11676272	rs11676272	chr2:25141538	chr2:24918669	A	G	rs6717671	chr2:25127614	chr2:24904745	A	G	1	0.81391	0.9739	Comparative height size at age 10	NCIT_C106497;NCIT_C19666	Neale B	UKBB	European	2017	0.01247	0.001664	6.715e-14	+	332021	0	332021	1	IVNT	Neale-B_UKBB_EUR_2017
rs11676272	rs11676272	chr2:25141538	chr2:24918669	A	G	rs6717671	chr2:25127614	chr2:24904745	A	G	1	0.81391	0.9739	Forced expiratory volume in 1-second	EFO_0004314	Neale B	UKBB	European	2017	0.01475	0.002089	1.663e-12	+	307638	0	307638	1	IVNT	Neale-B_UKBB_EUR_2017
rs11676272	rs11676272	chr2:25141538	chr2:24918669	A	G	rs6717671	chr2:25127614	chr2:24904745	A	G	1	0.81391	0.9739	Forced expiratory volume in 1-second, best measure	NCIT_C112285;NCIT_C38084	Neale B	UKBB	European	2017	0.01311	0.002295	1.118e-08	+	255492	0	255492	1	IVNT	Neale-B_UKBB_EUR_2017
rs11676272	rs11676272	chr2:25141538	chr2:24918669	A	G	rs6717671	chr2:25127614	chr2:24904745	A	G	1	0.81391	0.9739	Forced vital capacity	EFO_0004312	Neale B	UKBB	European	2017	0.01803	0.001981	8.831e-20	+	307638	0	307638	1	IVNT	Neale-B_UKBB_EUR_2017
rs11676272	rs11676272	chr2:25141538	chr2:24918669	A	G	rs6717671	chr2:25127614	chr2:24904745	A	G	1	0.81391	0.9739	Forced vital capacity, best measure	EFO_0004312	Neale B	UKBB	European	2017	0.01756	0.002173	6.575e-16	+	255492	0	255492	1	IVNT	Neale-B_UKBB_EUR_2017
rs11676272	rs11676272	chr2:25141538	chr2:24918669	A	G	rs6717671	chr2:25127614	chr2:24904745	A	G	1	0.81391	0.9739	Hand grip strength left	EFO_0006941	Neale B	UKBB	European	2017	0.01296	0.001758	1.645e-13	+	335821	0	335821	1	IVNT	Neale-B_UKBB_EUR_2017
rs11676272	rs11676272	chr2:25141538	chr2:24918669	A	G	rs6717671	chr2:25127614	chr2:24904745	A	G	1	0.81391	0.9739	Hand grip strength right	EFO_0006941	Neale B	UKBB	European	2017	0.01211	0.001761	6.092e-12	+	335842	0	335842	1	IVNT	Neale-B_UKBB_EUR_2017
rs11676272	rs11676272	chr2:25141538	chr2:24918669	A	G	rs6717671	chr2:25127614	chr2:24904745	A	G	1	0.81391	0.9739	Height	EFO_0004339	Neale B	UKBB	European	2017	0.02538	0.001732	1.306e-48	+	336474	0	336474	1	IVNT	Neale-B_UKBB_EUR_2017
rs11676272	rs11676272	chr2:25141538	chr2:24918669	A	G	rs6717671	chr2:25127614	chr2:24904745	A	G	1	0.81391	0.9739	Hip circumference	EFO_0005093	Neale B	UKBB	European	2017	-0.02108	0.002414	2.454e-18	-	336601	0	336601	1	IVNT	Neale-B_UKBB_EUR_2017
rs11676272	rs11676272	chr2:25141538	chr2:24918669	A	G	rs6717671	chr2:25127614	chr2:24904745	A	G	1	0.81391	0.9739	Impedance of leg left	-	Neale B	UKBB	European	2017	0.01293	0.002223	6.049e-09	+	331296	0	331296	1	IVNT	Neale-B_UKBB_EUR_2017
rs11676272	rs11676272	chr2:25141538	chr2:24918669	A	G	rs6717671	chr2:25127614	chr2:24904745	A	G	1	0.81391	0.9739	Impedance of leg right	-	Neale B	UKBB	European	2017	0.01295	0.002206	4.266e-09	+	331301	0	331301	1	IVNT	Neale-B_UKBB_EUR_2017
rs11676272	rs11676272	chr2:25141538	chr2:24918669	A	G	rs6717671	chr2:25127614	chr2:24904745	A	G	1	0.81391	0.9739	Leg fat mass left	-	Neale B	UKBB	European	2017	-0.02139	0.001926	1.216e-28	-	331275	0	331275	1	IVNT	Neale-B_UKBB_EUR_2017
rs11676272	rs11676272	chr2:25141538	chr2:24918669	A	G	rs6717671	chr2:25127614	chr2:24904745	A	G	1	0.81391	0.9739	Leg fat mass right	-	Neale B	UKBB	European	2017	-0.02169	0.001949	8.871e-29	-	331293	0	331293	1	IVNT	Neale-B_UKBB_EUR_2017
rs11676272	rs11676272	chr2:25141538	chr2:24918669	A	G	rs6717671	chr2:25127614	chr2:24904745	A	G	1	0.81391	0.9739	Leg fat percentage left	NCIT_C139218	Neale B	UKBB	European	2017	-0.01923	0.001524	1.653e-36	-	331278	0	331278	1	IVNT	Neale-B_UKBB_EUR_2017
rs11676272	rs11676272	chr2:25141538	chr2:24918669	A	G	rs6717671	chr2:25127614	chr2:24904745	A	G	1	0.81391	0.9739	Leg fat percentage right	NCIT_C139218	Neale B	UKBB	European	2017	-0.01948	0.001544	1.724e-36	-	331296	0	331296	1	IVNT	Neale-B_UKBB_EUR_2017
rs11676272	rs11676272	chr2:25141538	chr2:24918669	A	G	rs6717671	chr2:25127614	chr2:24904745	A	G	1	0.81391	0.9739	Sitting height	EFO_0007118	Neale B	UKBB	European	2017	0.02437	0.001884	2.896e-38	+	336172	0	336172	1	IVNT	Neale-B_UKBB_EUR_2017
rs11676272	rs11676272	chr2:25141538	chr2:24918669	A	G	rs6717671	chr2:25127614	chr2:24904745	A	G	1	0.81391	0.9739	Trunk fat mass	EFO_0005409	Neale B	UKBB	European	2017	-0.02266	0.002454	2.653e-20	-	331093	0	331093	1	IVNT	Neale-B_UKBB_EUR_2017
rs11676272	rs11676272	chr2:25141538	chr2:24918669	A	G	rs6717671	chr2:25127614	chr2:24904745	A	G	1	0.81391	0.9739	Trunk fat percentage	NCIT_C139218	Neale B	UKBB	European	2017	-0.0241	0.00224	5.529e-27	-	331113	0	331113	1	IVNT	Neale-B_UKBB_EUR_2017
rs11676272	rs11676272	chr2:25141538	chr2:24918669	A	G	rs6717671	chr2:25127614	chr2:24904745	A	G	1	0.81391	0.9739	Waist circumference	EFO_0004342	Neale B	UKBB	European	2017	-0.01893	0.002159	1.815e-18	-	336639	0	336639	1	IVNT	Neale-B_UKBB_EUR_2017
rs11676272	rs11676272	chr2:25141538	chr2:24918669	A	G	rs6717671	chr2:25127614	chr2:24904745	A	G	1	0.81391	0.9739	Weight	EFO_0004338	Neale B	UKBB	European	2017	-0.0131	0.00213	7.862e-10	-	336227	0	336227	1	IVNT	Neale-B_UKBB_EUR_2017
rs11676272	rs11676272	chr2:25141538	chr2:24918669	A	G	rs6717671	chr2:25127614	chr2:24904745	A	G	1	0.81391	0.9739	Whole body fat mass	-	Neale B	UKBB	European	2017	-0.02422	0.002378	2.335e-24	-	330762	0	330762	1	IVNT	Neale-B_UKBB_EUR_2017
rs11676272	rs11676272	chr2:25141538	chr2:24918669	A	G	rs6706316	chr2:25128351	chr2:24905482	C	G	1	0.81391	0.9739	Body mass index	EFO_0004340	Akiyama M	28892062	East Asian	2017	-0.02278	0.003583	2.048e-10	-	173430	0	173430	3	IVNT	Akiyama-M_BMI_EAS_2017
rs11676272	rs11676272	chr2:25141538	chr2:24918669	A	G	rs6706316	chr2:25128351	chr2:24905482	C	G	1	0.81391	0.9739	High light scatter percentage of red cells	EFO_0004586	Astle W	27863252	European	2016	0.02023	0.003592	1.773e-08	+	173480	0	173480	2	-	Astle-W_Blood-Cell-Traits_EUR_2016
rs11676272	rs11676272	chr2:25141538	chr2:24918669	A	G	rs6706316	chr2:25128351	chr2:24905482	C	G	1	0.81391	0.9739	High light scatter reticulocyte count	EFO_0004586	Astle W	27863252	European	2016	0.02143	0.003592	2.432e-09	+	173480	0	173480	2	-	Astle-W_Blood-Cell-Traits_EUR_2016
rs11676272	rs11676272	chr2:25141538	chr2:24918669	A	G	rs6706316	chr2:25128351	chr2:24905482	C	G	1	0.81391	0.9739	Reticulocyte count	EFO_0004586	Astle W	27863252	European	2016	0.02068	0.003598	9.106e-09	+	173480	0	173480	2	-	Astle-W_Blood-Cell-Traits_EUR_2016
rs11676272	rs11676272	chr2:25141538	chr2:24918669	A	G	rs6706316	chr2:25128351	chr2:24905482	C	G	1	0.81391	0.9739	Childhood BMI	EFO_0004340	EGGC	26604143	European	2016	-0.0677	0.0084	5.522e-16	-	30116	0	30116	20	SDS	EGGC_Childhood-BMI_EUR_2016
rs11676272	rs11676272	chr2:25141538	chr2:24918669	A	G	rs6706316	chr2:25128351	chr2:24905482	C	G	1	0.81391	0.9739	Childhood obesity	EFO_0001073	EGGC	22484627	European	2012	-0.1621	0.0264	8.827e-10	-	13848	5530	8318	14	log OR	EGGC_Childhood-Obesity_EUR_2012
rs11676272	rs11676272	chr2:25141538	chr2:24918669	A	G	rs6706316	chr2:25128351	chr2:24905482	C	G	1	0.81391	0.9739	Body mass index in physically active indivdiuals	EFO_0004340	GIANT	28448500	European	2017	-0.0265	0.0048	3.19e-08	-	104882	0	104882	57	IVNT	GIANT_BMI-Active_EUR_2017
rs11676272	rs11676272	chr2:25141538	chr2:24918669	A	G	rs6706316	chr2:25128351	chr2:24905482	C	G	1	0.81391	0.9739	Body mass index in females less than or equal to 50 years of age	EFO_0004340	GIANT	26426971	European	2015	-0.052	0.0065	1.2e-15	-	53903	0	53903	114	IVNT	GIANT_BMI-F-LE-50_EUR_2015
rs11676272	rs11676272	chr2:25141538	chr2:24918669	A	G	rs6706316	chr2:25128351	chr2:24905482	C	G	1	0.81391	0.9739	Body mass index in females	EFO_0004340	GIANT	25673413	Mixed	2015	-0.0353	0.0047	5.884e-14	-	131998	0	131998	107	IVNT	GIANT_BMI-F_Mixed_2015
rs11676272	rs11676272	chr2:25141538	chr2:24918669	A	G	rs6706316	chr2:25128351	chr2:24905482	C	G	1	0.81391	0.9739	Body mass index in female non-smokers	EFO_0004340	GIANT	28443625	Mixed	2017	-0.0325	0.0054	1.764e-09	-	85227	0	85227	73	IVNT	GIANT_BMI-Non-smokers-F_Mixed_2017
rs11676272	rs11676272	chr2:25141538	chr2:24918669	A	G	rs6706316	chr2:25128351	chr2:24905482	C	G	1	0.81391	0.9739	Body mass index in non-smokers	EFO_0004340	GIANT	28443625	European	2017	-0.0308	0.0045	1.092e-11	-	123328	0	123328	73	IVNT	GIANT_BMI-Non-smokers_EUR_2017
rs11676272	rs11676272	chr2:25141538	chr2:24918669	A	G	rs6706316	chr2:25128351	chr2:24905482	C	G	1	0.81391	0.9739	Body mass index in non-smokers	EFO_0004340	GIANT	28443625	Mixed	2017	-0.0297	0.0042	1.423e-12	-	141862	0	141862	79	IVNT	GIANT_BMI-Non-smokers_Mixed_2017
rs11676272	rs11676272	chr2:25141538	chr2:24918669	A	G	rs6706316	chr2:25128351	chr2:24905482	C	G	1	0.81391	0.9739	Body mass index adjusted for physical activity	EFO_0004340	GIANT	28448500	European	2017	-0.0244	0.0044	2.31e-08	-	135003	0	135003	57	IVNT	GIANT_BMI-adjusted-PA_EUR_2017
rs11676272	rs11676272	chr2:25141538	chr2:24918669	A	G	rs6706316	chr2:25128351	chr2:24905482	C	G	1	0.81391	0.9739	Body mass index adjusted for smoking in females	EFO_0004340	GIANT	28443625	Mixed	2017	-0.0284	0.0049	5.148e-09	-	104728	0	104728	73	IVNT	GIANT_BMI-adjusted-Smoking-F_Mixed_2017
rs11676272	rs11676272	chr2:25141538	chr2:24918669	A	G	rs6706316	chr2:25128351	chr2:24905482	C	G	1	0.81391	0.9739	Body mass index adjusted for smoking	EFO_0004340	GIANT	28443625	European	2017	-0.0279	0.0039	1.123e-12	-	157213	0	157213	73	IVNT	GIANT_BMI-adjusted-Smoking_EUR_2017
rs11676272	rs11676272	chr2:25141538	chr2:24918669	A	G	rs6706316	chr2:25128351	chr2:24905482	C	G	1	0.81391	0.9739	Body mass index adjusted for smoking	EFO_0004340	GIANT	28443625	Mixed	2017	-0.0263	0.0037	7.077e-13	-	179227	0	179227	79	IVNT	GIANT_BMI-adjusted-Smoking_Mixed_2017
rs11676272	rs11676272	chr2:25141538	chr2:24918669	A	G	rs6706316	chr2:25128351	chr2:24905482	C	G	1	0.81391	0.9739	Body mass index	EFO_0004340	GIANT	25673413	European	2015	-0.0307	0.0037	1.065e-16	-	233819	0	233819	114	IVNT	GIANT_BMI_EUR_2015
rs11676272	rs11676272	chr2:25141538	chr2:24918669	A	G	rs6706316	chr2:25128351	chr2:24905482	C	G	1	0.81391	0.9739	Body mass index	EFO_0004340	GIANT	25673413	Mixed	2015	-0.0305	0.0036	2.408e-17	-	235981	0	235981	125	IVNT	GIANT_BMI_Mixed_2015
rs11676272	rs11676272	chr2:25141538	chr2:24918669	A	G	rs6706316	chr2:25128351	chr2:24905482	C	G	1	0.81391	0.9739	Height in females	EFO_0004339	GIANT	23754948	European	2013	0.034	0.0057	3.08e-09	+	73126	0	73126	46	Z-score	GIANT_Height-F_EUR_2013
rs11676272	rs11676272	chr2:25141538	chr2:24918669	A	G	rs6706316	chr2:25128351	chr2:24905482	C	G	1	0.81391	0.9739	Height	EFO_0004339	GIANT	20881960	European	2010	NA	NA	1.559e-10	NA	133835	0	133835	46	Z-score	GIANT_Height_EUR_2010
rs11676272	rs11676272	chr2:25141538	chr2:24918669	A	G	rs6706316	chr2:25128351	chr2:24905482	C	G	1	0.81391	0.9739	Height	EFO_0004339	GIANT	23754948	European	2013	0.02841	0.004165	9.062e-12	+	133674	0	133674	46	Z-score	GIANT_Height_EUR_2013
rs11676272	rs11676272	chr2:25141538	chr2:24918669	A	G	rs6706316	chr2:25128351	chr2:24905482	C	G	1	0.81391	0.9739	Height	EFO_0004339	GIANT	25282103	European	2014	0.032	0.0029	7.4e-27	+	253037	0	253037	79	Z-score	GIANT_Height_EUR_2014
rs11676272	rs11676272	chr2:25141538	chr2:24918669	A	G	rs6706316	chr2:25128351	chr2:24905482	C	G	1	0.81391	0.9739	Overweight	EFO_0005935	GIANT	23563607	European	2013	-0.051	0.009	1.1e-08	-	158640	92871	65769	51	log OR	GIANT_Overweight_EUR_2013
rs11676272	rs11676272	chr2:25141538	chr2:24918669	A	G	rs6706316	chr2:25128351	chr2:24905482	C	G	1	0.81391	0.9739	Height	EFO_0004339	GIANT	20881960	European	2010	NA	NA	1.559e-10	NA	133653	-	-	-	-	GRASP
rs11676272	rs11676272	chr2:25141538	chr2:24918669	A	G	rs6706316	chr2:25128351	chr2:24905482	C	G	1	0.81391	0.9739	Obesity with early age of onset age 2	HP_0003674	EGGC	22484627	European	2012	NA	NA	8.827e-10	NA	13848	-	-	-	-	GRASP
rs11676272	rs11676272	chr2:25141538	chr2:24918669	A	G	rs6706316	chr2:25128351	chr2:24905482	C	G	1	0.81391	0.9739	Arm fat mass left	-	Neale B	UKBB	European	2017	-0.02709	0.002389	8.305e-30	-	331164	0	331164	1	IVNT	Neale-B_UKBB_EUR_2017
rs11676272	rs11676272	chr2:25141538	chr2:24918669	A	G	rs6706316	chr2:25128351	chr2:24905482	C	G	1	0.81391	0.9739	Arm fat mass right	-	Neale B	UKBB	European	2017	-0.02704	0.002388	1.035e-29	-	331226	0	331226	1	IVNT	Neale-B_UKBB_EUR_2017
rs11676272	rs11676272	chr2:25141538	chr2:24918669	A	G	rs6706316	chr2:25128351	chr2:24905482	C	G	1	0.81391	0.9739	Arm fat percentage left	NCIT_C139218	Neale B	UKBB	European	2017	-0.0263	0.001845	4.023e-46	-	331198	0	331198	1	IVNT	Neale-B_UKBB_EUR_2017
rs11676272	rs11676272	chr2:25141538	chr2:24918669	A	G	rs6706316	chr2:25128351	chr2:24905482	C	G	1	0.81391	0.9739	Arm fat percentage right	NCIT_C139218	Neale B	UKBB	European	2017	-0.02614	0.001853	3.63e-45	-	331249	0	331249	1	IVNT	Neale-B_UKBB_EUR_2017
rs11676272	rs11676272	chr2:25141538	chr2:24918669	A	G	rs6706316	chr2:25128351	chr2:24905482	C	G	1	0.81391	0.9739	Body fat percentage	EFO_0007800	Neale B	UKBB	European	2017	-0.02303	0.001868	6.864e-35	-	331117	0	331117	1	IVNT	Neale-B_UKBB_EUR_2017
rs11676272	rs11676272	chr2:25141538	chr2:24918669	A	G	rs6706316	chr2:25128351	chr2:24905482	C	G	1	0.81391	0.9739	Body mass index	EFO_0004340	Neale B	UKBB	European	2017	-0.03248	0.002411	2.282e-41	-	336107	0	336107	1	IVNT	Neale-B_UKBB_EUR_2017
rs11676272	rs11676272	chr2:25141538	chr2:24918669	A	G	rs6706316	chr2:25128351	chr2:24905482	C	G	1	0.81391	0.9739	Comparative body size at age 10	NCIT_C106497;NCIT_C19666	Neale B	UKBB	European	2017	-0.03458	0.001668	1.968e-95	-	331693	0	331693	1	IVNT	Neale-B_UKBB_EUR_2017
rs11676272	rs11676272	chr2:25141538	chr2:24918669	A	G	rs6706316	chr2:25128351	chr2:24905482	C	G	1	0.81391	0.9739	Comparative height size at age 10	NCIT_C106497;NCIT_C19666	Neale B	UKBB	European	2017	0.01247	0.001664	6.707e-14	+	332021	0	332021	1	IVNT	Neale-B_UKBB_EUR_2017
rs11676272	rs11676272	chr2:25141538	chr2:24918669	A	G	rs6706316	chr2:25128351	chr2:24905482	C	G	1	0.81391	0.9739	Forced expiratory volume in 1-second	EFO_0004314	Neale B	UKBB	European	2017	0.01476	0.002089	1.627e-12	+	307638	0	307638	1	IVNT	Neale-B_UKBB_EUR_2017
rs11676272	rs11676272	chr2:25141538	chr2:24918669	A	G	rs6706316	chr2:25128351	chr2:24905482	C	G	1	0.81391	0.9739	Forced expiratory volume in 1-second, best measure	NCIT_C112285;NCIT_C38084	Neale B	UKBB	European	2017	0.0131	0.002295	1.141e-08	+	255492	0	255492	1	IVNT	Neale-B_UKBB_EUR_2017
rs11676272	rs11676272	chr2:25141538	chr2:24918669	A	G	rs6706316	chr2:25128351	chr2:24905482	C	G	1	0.81391	0.9739	Forced vital capacity	EFO_0004312	Neale B	UKBB	European	2017	0.01804	0.001981	8.394e-20	+	307638	0	307638	1	IVNT	Neale-B_UKBB_EUR_2017
rs11676272	rs11676272	chr2:25141538	chr2:24918669	A	G	rs6706316	chr2:25128351	chr2:24905482	C	G	1	0.81391	0.9739	Forced vital capacity, best measure	EFO_0004312	Neale B	UKBB	European	2017	0.01755	0.002173	6.629e-16	+	255492	0	255492	1	IVNT	Neale-B_UKBB_EUR_2017
rs11676272	rs11676272	chr2:25141538	chr2:24918669	A	G	rs6706316	chr2:25128351	chr2:24905482	C	G	1	0.81391	0.9739	Hand grip strength left	EFO_0006941	Neale B	UKBB	European	2017	0.01297	0.001758	1.564e-13	+	335821	0	335821	1	IVNT	Neale-B_UKBB_EUR_2017
rs11676272	rs11676272	chr2:25141538	chr2:24918669	A	G	rs6706316	chr2:25128351	chr2:24905482	C	G	1	0.81391	0.9739	Hand grip strength right	EFO_0006941	Neale B	UKBB	European	2017	0.01213	0.001761	5.554e-12	+	335842	0	335842	1	IVNT	Neale-B_UKBB_EUR_2017
rs11676272	rs11676272	chr2:25141538	chr2:24918669	A	G	rs6706316	chr2:25128351	chr2:24905482	C	G	1	0.81391	0.9739	Height	EFO_0004339	Neale B	UKBB	European	2017	0.02537	0.001732	1.39e-48	+	336474	0	336474	1	IVNT	Neale-B_UKBB_EUR_2017
rs11676272	rs11676272	chr2:25141538	chr2:24918669	A	G	rs6706316	chr2:25128351	chr2:24905482	C	G	1	0.81391	0.9739	Hip circumference	EFO_0005093	Neale B	UKBB	European	2017	-0.02107	0.002414	2.544e-18	-	336601	0	336601	1	IVNT	Neale-B_UKBB_EUR_2017
rs11676272	rs11676272	chr2:25141538	chr2:24918669	A	G	rs6706316	chr2:25128351	chr2:24905482	C	G	1	0.81391	0.9739	Impedance of leg left	-	Neale B	UKBB	European	2017	0.0129	0.002222	6.534e-09	+	331296	0	331296	1	IVNT	Neale-B_UKBB_EUR_2017
rs11676272	rs11676272	chr2:25141538	chr2:24918669	A	G	rs6706316	chr2:25128351	chr2:24905482	C	G	1	0.81391	0.9739	Impedance of leg right	-	Neale B	UKBB	European	2017	0.01293	0.002205	4.54e-09	+	331301	0	331301	1	IVNT	Neale-B_UKBB_EUR_2017
rs11676272	rs11676272	chr2:25141538	chr2:24918669	A	G	rs6706316	chr2:25128351	chr2:24905482	C	G	1	0.81391	0.9739	Leg fat mass left	-	Neale B	UKBB	European	2017	-0.02137	0.001926	1.359e-28	-	331275	0	331275	1	IVNT	Neale-B_UKBB_EUR_2017
rs11676272	rs11676272	chr2:25141538	chr2:24918669	A	G	rs6706316	chr2:25128351	chr2:24905482	C	G	1	0.81391	0.9739	Leg fat mass right	-	Neale B	UKBB	European	2017	-0.02167	0.001949	1.012e-28	-	331293	0	331293	1	IVNT	Neale-B_UKBB_EUR_2017
rs11676272	rs11676272	chr2:25141538	chr2:24918669	A	G	rs6706316	chr2:25128351	chr2:24905482	C	G	1	0.81391	0.9739	Leg fat percentage left	NCIT_C139218	Neale B	UKBB	European	2017	-0.01922	0.001524	1.777e-36	-	331278	0	331278	1	IVNT	Neale-B_UKBB_EUR_2017
rs11676272	rs11676272	chr2:25141538	chr2:24918669	A	G	rs6706316	chr2:25128351	chr2:24905482	C	G	1	0.81391	0.9739	Leg fat percentage right	NCIT_C139218	Neale B	UKBB	European	2017	-0.01946	0.001543	1.887e-36	-	331296	0	331296	1	IVNT	Neale-B_UKBB_EUR_2017
rs11676272	rs11676272	chr2:25141538	chr2:24918669	A	G	rs6706316	chr2:25128351	chr2:24905482	C	G	1	0.81391	0.9739	Sitting height	EFO_0007118	Neale B	UKBB	European	2017	0.02436	0.001884	3.003e-38	+	336172	0	336172	1	IVNT	Neale-B_UKBB_EUR_2017
rs11676272	rs11676272	chr2:25141538	chr2:24918669	A	G	rs6706316	chr2:25128351	chr2:24905482	C	G	1	0.81391	0.9739	Trunk fat mass	EFO_0005409	Neale B	UKBB	European	2017	-0.02264	0.002454	2.858e-20	-	331093	0	331093	1	IVNT	Neale-B_UKBB_EUR_2017
rs11676272	rs11676272	chr2:25141538	chr2:24918669	A	G	rs6706316	chr2:25128351	chr2:24905482	C	G	1	0.81391	0.9739	Trunk fat percentage	NCIT_C139218	Neale B	UKBB	European	2017	-0.02408	0.00224	5.94e-27	-	331113	0	331113	1	IVNT	Neale-B_UKBB_EUR_2017
rs11676272	rs11676272	chr2:25141538	chr2:24918669	A	G	rs6706316	chr2:25128351	chr2:24905482	C	G	1	0.81391	0.9739	Waist circumference	EFO_0004342	Neale B	UKBB	European	2017	-0.01891	0.002159	1.961e-18	-	336639	0	336639	1	IVNT	Neale-B_UKBB_EUR_2017
rs11676272	rs11676272	chr2:25141538	chr2:24918669	A	G	rs6706316	chr2:25128351	chr2:24905482	C	G	1	0.81391	0.9739	Weight	EFO_0004338	Neale B	UKBB	European	2017	-0.01308	0.00213	8.305e-10	-	336227	0	336227	1	IVNT	Neale-B_UKBB_EUR_2017
rs11676272	rs11676272	chr2:25141538	chr2:24918669	A	G	rs6706316	chr2:25128351	chr2:24905482	C	G	1	0.81391	0.9739	Whole body fat mass	-	Neale B	UKBB	European	2017	-0.0242	0.002378	2.546e-24	-	330762	0	330762	1	IVNT	Neale-B_UKBB_EUR_2017
rs11676272	rs11676272	chr2:25141538	chr2:24918669	A	G	rs6721750	chr2:25128719	chr2:24905850	A	G	1	0.81391	0.9739	Body mass index	EFO_0004340	Akiyama M	28892062	East Asian	2017	-0.02279	0.003583	2.031e-10	-	173430	0	173430	3	IVNT	Akiyama-M_BMI_EAS_2017
rs11676272	rs11676272	chr2:25141538	chr2:24918669	A	G	rs6721750	chr2:25128719	chr2:24905850	A	G	1	0.81391	0.9739	High light scatter percentage of red cells	EFO_0004586	Astle W	27863252	European	2016	0.01977	0.0036	4.004e-08	+	173480	0	173480	2	-	Astle-W_Blood-Cell-Traits_EUR_2016
rs11676272	rs11676272	chr2:25141538	chr2:24918669	A	G	rs6721750	chr2:25128719	chr2:24905850	A	G	1	0.81391	0.9739	High light scatter reticulocyte count	EFO_0004586	Astle W	27863252	European	2016	0.02099	0.0036	5.551e-09	+	173480	0	173480	2	-	Astle-W_Blood-Cell-Traits_EUR_2016
rs11676272	rs11676272	chr2:25141538	chr2:24918669	A	G	rs6721750	chr2:25128719	chr2:24905850	A	G	1	0.81391	0.9739	Reticulocyte count	EFO_0004586	Astle W	27863252	European	2016	0.02033	0.003606	1.714e-08	+	173480	0	173480	2	-	Astle-W_Blood-Cell-Traits_EUR_2016
rs11676272	rs11676272	chr2:25141538	chr2:24918669	A	G	rs6721750	chr2:25128719	chr2:24905850	A	G	1	0.81391	0.9739	Childhood BMI	EFO_0004340	EGGC	26604143	European	2016	-0.0675	0.0083	6.243e-16	-	30099	0	30099	20	SDS	EGGC_Childhood-BMI_EUR_2016
rs11676272	rs11676272	chr2:25141538	chr2:24918669	A	G	rs6721750	chr2:25128719	chr2:24905850	A	G	1	0.81391	0.9739	Childhood obesity	EFO_0001073	EGGC	22484627	European	2012	-0.162	0.0264	9.039e-10	-	13848	5530	8318	14	log OR	EGGC_Childhood-Obesity_EUR_2012
rs11676272	rs11676272	chr2:25141538	chr2:24918669	A	G	rs6721750	chr2:25128719	chr2:24905850	A	G	1	0.81391	0.9739	Body mass index in physically active indivdiuals	EFO_0004340	GIANT	28448500	European	2017	-0.0268	0.0049	3.66e-08	-	103912	0	103912	57	IVNT	GIANT_BMI-Active_EUR_2017
rs11676272	rs11676272	chr2:25141538	chr2:24918669	A	G	rs6721750	chr2:25128719	chr2:24905850	A	G	1	0.81391	0.9739	Body mass index in females less than or equal to 50 years of age	EFO_0004340	GIANT	26426971	European	2015	-0.051	0.0066	1.1e-14	-	52815	0	52815	114	IVNT	GIANT_BMI-F-LE-50_EUR_2015
rs11676272	rs11676272	chr2:25141538	chr2:24918669	A	G	rs6721750	chr2:25128719	chr2:24905850	A	G	1	0.81391	0.9739	Body mass index in females	EFO_0004340	GIANT	25673413	Mixed	2015	-0.0357	0.0047	3.06e-14	-	131405	0	131405	107	IVNT	GIANT_BMI-F_Mixed_2015
rs11676272	rs11676272	chr2:25141538	chr2:24918669	A	G	rs6721750	chr2:25128719	chr2:24905850	A	G	1	0.81391	0.9739	Body mass index in female non-smokers	EFO_0004340	GIANT	28443625	Mixed	2017	-0.0323	0.0054	2.249e-09	-	85228	0	85228	73	IVNT	GIANT_BMI-Non-smokers-F_Mixed_2017
rs11676272	rs11676272	chr2:25141538	chr2:24918669	A	G	rs6721750	chr2:25128719	chr2:24905850	A	G	1	0.81391	0.9739	Body mass index in non-smokers	EFO_0004340	GIANT	28443625	European	2017	-0.0307	0.0045	1.272e-11	-	123328	0	123328	73	IVNT	GIANT_BMI-Non-smokers_EUR_2017
rs11676272	rs11676272	chr2:25141538	chr2:24918669	A	G	rs6721750	chr2:25128719	chr2:24905850	A	G	1	0.81391	0.9739	Body mass index in non-smokers	EFO_0004340	GIANT	28443625	Mixed	2017	-0.0296	0.0042	1.691e-12	-	141862	0	141862	79	IVNT	GIANT_BMI-Non-smokers_Mixed_2017
rs11676272	rs11676272	chr2:25141538	chr2:24918669	A	G	rs6721750	chr2:25128719	chr2:24905850	A	G	1	0.81391	0.9739	Body mass index adjusted for physical activity	EFO_0004340	GIANT	28448500	European	2017	-0.0266	0.0044	2.17e-09	-	131392	0	131392	57	IVNT	GIANT_BMI-adjusted-PA_EUR_2017
rs11676272	rs11676272	chr2:25141538	chr2:24918669	A	G	rs6721750	chr2:25128719	chr2:24905850	A	G	1	0.81391	0.9739	Body mass index adjusted for physical activity	EFO_0004340	GIANT	28448500	Mixed	2017	-0.0244	0.0042	7.45e-09	-	144848	0	144848	60	IVNT	GIANT_BMI-adjusted-PA_Mixed_2017
rs11676272	rs11676272	chr2:25141538	chr2:24918669	A	G	rs6721750	chr2:25128719	chr2:24905850	A	G	1	0.81391	0.9739	Body mass index adjusted for smoking in females	EFO_0004340	GIANT	28443625	Mixed	2017	-0.0284	0.0049	4.924e-09	-	104728	0	104728	73	IVNT	GIANT_BMI-adjusted-Smoking-F_Mixed_2017
rs11676272	rs11676272	chr2:25141538	chr2:24918669	A	G	rs6721750	chr2:25128719	chr2:24905850	A	G	1	0.81391	0.9739	Body mass index adjusted for smoking	EFO_0004340	GIANT	28443625	European	2017	-0.0281	0.0039	8.079e-13	-	157214	0	157214	73	IVNT	GIANT_BMI-adjusted-Smoking_EUR_2017
rs11676272	rs11676272	chr2:25141538	chr2:24918669	A	G	rs6721750	chr2:25128719	chr2:24905850	A	G	1	0.81391	0.9739	Body mass index adjusted for smoking	EFO_0004340	GIANT	28443625	Mixed	2017	-0.0265	0.0037	5.2e-13	-	179228	0	179228	79	IVNT	GIANT_BMI-adjusted-Smoking_Mixed_2017
rs11676272	rs11676272	chr2:25141538	chr2:24918669	A	G	rs6721750	chr2:25128719	chr2:24905850	A	G	1	0.81391	0.9739	Body mass index	EFO_0004340	GIANT	25673413	European	2015	-0.031	0.0037	5.366e-17	-	232534	0	232534	114	IVNT	GIANT_BMI_EUR_2015
rs11676272	rs11676272	chr2:25141538	chr2:24918669	A	G	rs6721750	chr2:25128719	chr2:24905850	A	G	1	0.81391	0.9739	Body mass index	EFO_0004340	GIANT	25673413	Mixed	2015	-0.0308	0.0036	1.173e-17	-	234696	0	234696	125	IVNT	GIANT_BMI_Mixed_2015
rs11676272	rs11676272	chr2:25141538	chr2:24918669	A	G	rs6721750	chr2:25128719	chr2:24905850	A	G	1	0.81391	0.9739	Height in females	EFO_0004339	GIANT	23754948	European	2013	0.034	0.0057	3.42e-09	+	73124	0	73124	46	Z-score	GIANT_Height-F_EUR_2013
rs11676272	rs11676272	chr2:25141538	chr2:24918669	A	G	rs6721750	chr2:25128719	chr2:24905850	A	G	1	0.81391	0.9739	Height	EFO_0004339	GIANT	20881960	European	2010	NA	NA	1.559e-10	NA	133830	0	133830	46	Z-score	GIANT_Height_EUR_2010
rs11676272	rs11676272	chr2:25141538	chr2:24918669	A	G	rs6721750	chr2:25128719	chr2:24905850	A	G	1	0.81391	0.9739	Height	EFO_0004339	GIANT	23754948	European	2013	0.02841	0.004165	9.062e-12	+	133670	0	133670	46	Z-score	GIANT_Height_EUR_2013
rs11676272	rs11676272	chr2:25141538	chr2:24918669	A	G	rs6721750	chr2:25128719	chr2:24905850	A	G	1	0.81391	0.9739	Height	EFO_0004339	GIANT	25282103	European	2014	0.031	0.0029	2.4e-26	+	251748	0	251748	79	Z-score	GIANT_Height_EUR_2014
rs11676272	rs11676272	chr2:25141538	chr2:24918669	A	G	rs6721750	chr2:25128719	chr2:24905850	A	G	1	0.81391	0.9739	Overweight	EFO_0005935	GIANT	23563607	European	2013	-0.051	0.009	1.4e-08	-	158824	92999	65825	51	log OR	GIANT_Overweight_EUR_2013
rs11676272	rs11676272	chr2:25141538	chr2:24918669	A	G	rs6721750	chr2:25128719	chr2:24905850	A	G	1	0.81391	0.9739	Height	EFO_0004339	GIANT	20881960	European	2010	NA	NA	1.559e-10	NA	133653	-	-	-	-	GRASP
rs11676272	rs11676272	chr2:25141538	chr2:24918669	A	G	rs6721750	chr2:25128719	chr2:24905850	A	G	1	0.81391	0.9739	Obesity with early age of onset age 2	HP_0003674	EGGC	22484627	European	2012	NA	NA	9.039e-10	NA	13848	-	-	-	-	GRASP
rs11676272	rs11676272	chr2:25141538	chr2:24918669	A	G	rs6721750	chr2:25128719	chr2:24905850	A	G	1	0.81391	0.9739	Arm fat mass left	-	Neale B	UKBB	European	2017	-0.02704	0.002389	1.126e-29	-	331164	0	331164	1	IVNT	Neale-B_UKBB_EUR_2017
rs11676272	rs11676272	chr2:25141538	chr2:24918669	A	G	rs6721750	chr2:25128719	chr2:24905850	A	G	1	0.81391	0.9739	Arm fat mass right	-	Neale B	UKBB	European	2017	-0.02698	0.002389	1.384e-29	-	331226	0	331226	1	IVNT	Neale-B_UKBB_EUR_2017
rs11676272	rs11676272	chr2:25141538	chr2:24918669	A	G	rs6721750	chr2:25128719	chr2:24905850	A	G	1	0.81391	0.9739	Arm fat percentage left	NCIT_C139218	Neale B	UKBB	European	2017	-0.02627	0.001845	5.785e-46	-	331198	0	331198	1	IVNT	Neale-B_UKBB_EUR_2017
rs11676272	rs11676272	chr2:25141538	chr2:24918669	A	G	rs6721750	chr2:25128719	chr2:24905850	A	G	1	0.81391	0.9739	Arm fat percentage right	NCIT_C139218	Neale B	UKBB	European	2017	-0.02609	0.001854	5.733e-45	-	331249	0	331249	1	IVNT	Neale-B_UKBB_EUR_2017
rs11676272	rs11676272	chr2:25141538	chr2:24918669	A	G	rs6721750	chr2:25128719	chr2:24905850	A	G	1	0.81391	0.9739	Body fat percentage	EFO_0007800	Neale B	UKBB	European	2017	-0.023	0.001869	8.851e-35	-	331117	0	331117	1	IVNT	Neale-B_UKBB_EUR_2017
rs11676272	rs11676272	chr2:25141538	chr2:24918669	A	G	rs6721750	chr2:25128719	chr2:24905850	A	G	1	0.81391	0.9739	Body mass index	EFO_0004340	Neale B	UKBB	European	2017	-0.03247	0.002412	2.524e-41	-	336107	0	336107	1	IVNT	Neale-B_UKBB_EUR_2017
rs11676272	rs11676272	chr2:25141538	chr2:24918669	A	G	rs6721750	chr2:25128719	chr2:24905850	A	G	1	0.81391	0.9739	Comparative body size at age 10	NCIT_C106497;NCIT_C19666	Neale B	UKBB	European	2017	-0.03466	0.001668	7.67e-96	-	331693	0	331693	1	IVNT	Neale-B_UKBB_EUR_2017
rs11676272	rs11676272	chr2:25141538	chr2:24918669	A	G	rs6721750	chr2:25128719	chr2:24905850	A	G	1	0.81391	0.9739	Comparative height size at age 10	NCIT_C106497;NCIT_C19666	Neale B	UKBB	European	2017	0.01246	0.001665	7.011e-14	+	332021	0	332021	1	IVNT	Neale-B_UKBB_EUR_2017
rs11676272	rs11676272	chr2:25141538	chr2:24918669	A	G	rs6721750	chr2:25128719	chr2:24905850	A	G	1	0.81391	0.9739	Forced expiratory volume in 1-second	EFO_0004314	Neale B	UKBB	European	2017	0.01488	0.00209	1.071e-12	+	307638	0	307638	1	IVNT	Neale-B_UKBB_EUR_2017
rs11676272	rs11676272	chr2:25141538	chr2:24918669	A	G	rs6721750	chr2:25128719	chr2:24905850	A	G	1	0.81391	0.9739	Forced expiratory volume in 1-second, best measure	NCIT_C112285;NCIT_C38084	Neale B	UKBB	European	2017	0.01324	0.002296	8.113e-09	+	255492	0	255492	1	IVNT	Neale-B_UKBB_EUR_2017
rs11676272	rs11676272	chr2:25141538	chr2:24918669	A	G	rs6721750	chr2:25128719	chr2:24905850	A	G	1	0.81391	0.9739	Forced vital capacity	EFO_0004312	Neale B	UKBB	European	2017	0.01818	0.001981	4.416e-20	+	307638	0	307638	1	IVNT	Neale-B_UKBB_EUR_2017
rs11676272	rs11676272	chr2:25141538	chr2:24918669	A	G	rs6721750	chr2:25128719	chr2:24905850	A	G	1	0.81391	0.9739	Forced vital capacity, best measure	EFO_0004312	Neale B	UKBB	European	2017	0.0177	0.002174	3.832e-16	+	255492	0	255492	1	IVNT	Neale-B_UKBB_EUR_2017
rs11676272	rs11676272	chr2:25141538	chr2:24918669	A	G	rs6721750	chr2:25128719	chr2:24905850	A	G	1	0.81391	0.9739	Hand grip strength left	EFO_0006941	Neale B	UKBB	European	2017	0.01303	0.001758	1.267e-13	+	335821	0	335821	1	IVNT	Neale-B_UKBB_EUR_2017
rs11676272	rs11676272	chr2:25141538	chr2:24918669	A	G	rs6721750	chr2:25128719	chr2:24905850	A	G	1	0.81391	0.9739	Hand grip strength right	EFO_0006941	Neale B	UKBB	European	2017	0.01223	0.001761	3.863e-12	+	335842	0	335842	1	IVNT	Neale-B_UKBB_EUR_2017
rs11676272	rs11676272	chr2:25141538	chr2:24918669	A	G	rs6721750	chr2:25128719	chr2:24905850	A	G	1	0.81391	0.9739	Height	EFO_0004339	Neale B	UKBB	European	2017	0.02542	0.001732	9.275e-49	+	336474	0	336474	1	IVNT	Neale-B_UKBB_EUR_2017
rs11676272	rs11676272	chr2:25141538	chr2:24918669	A	G	rs6721750	chr2:25128719	chr2:24905850	A	G	1	0.81391	0.9739	Hip circumference	EFO_0005093	Neale B	UKBB	European	2017	-0.02106	0.002414	2.777e-18	-	336601	0	336601	1	IVNT	Neale-B_UKBB_EUR_2017
rs11676272	rs11676272	chr2:25141538	chr2:24918669	A	G	rs6721750	chr2:25128719	chr2:24905850	A	G	1	0.81391	0.9739	Impedance of leg left	-	Neale B	UKBB	European	2017	0.01287	0.002223	7.167e-09	+	331296	0	331296	1	IVNT	Neale-B_UKBB_EUR_2017
rs11676272	rs11676272	chr2:25141538	chr2:24918669	A	G	rs6721750	chr2:25128719	chr2:24905850	A	G	1	0.81391	0.9739	Impedance of leg right	-	Neale B	UKBB	European	2017	0.01287	0.002206	5.487e-09	+	331301	0	331301	1	IVNT	Neale-B_UKBB_EUR_2017
rs11676272	rs11676272	chr2:25141538	chr2:24918669	A	G	rs6721750	chr2:25128719	chr2:24905850	A	G	1	0.81391	0.9739	Leg fat mass left	-	Neale B	UKBB	European	2017	-0.02135	0.001927	1.589e-28	-	331275	0	331275	1	IVNT	Neale-B_UKBB_EUR_2017
rs11676272	rs11676272	chr2:25141538	chr2:24918669	A	G	rs6721750	chr2:25128719	chr2:24905850	A	G	1	0.81391	0.9739	Leg fat mass right	-	Neale B	UKBB	European	2017	-0.02166	0.001949	1.109e-28	-	331293	0	331293	1	IVNT	Neale-B_UKBB_EUR_2017
rs11676272	rs11676272	chr2:25141538	chr2:24918669	A	G	rs6721750	chr2:25128719	chr2:24905850	A	G	1	0.81391	0.9739	Leg fat percentage left	NCIT_C139218	Neale B	UKBB	European	2017	-0.01922	0.001524	1.875e-36	-	331278	0	331278	1	IVNT	Neale-B_UKBB_EUR_2017
rs11676272	rs11676272	chr2:25141538	chr2:24918669	A	G	rs6721750	chr2:25128719	chr2:24905850	A	G	1	0.81391	0.9739	Leg fat percentage right	NCIT_C139218	Neale B	UKBB	European	2017	-0.01948	0.001544	1.737e-36	-	331296	0	331296	1	IVNT	Neale-B_UKBB_EUR_2017
rs11676272	rs11676272	chr2:25141538	chr2:24918669	A	G	rs6721750	chr2:25128719	chr2:24905850	A	G	1	0.81391	0.9739	Sitting height	EFO_0007118	Neale B	UKBB	European	2017	0.02441	0.001884	2.233e-38	+	336172	0	336172	1	IVNT	Neale-B_UKBB_EUR_2017
rs11676272	rs11676272	chr2:25141538	chr2:24918669	A	G	rs6721750	chr2:25128719	chr2:24905850	A	G	1	0.81391	0.9739	Trunk fat mass	EFO_0005409	Neale B	UKBB	European	2017	-0.02258	0.002455	3.719e-20	-	331093	0	331093	1	IVNT	Neale-B_UKBB_EUR_2017
rs11676272	rs11676272	chr2:25141538	chr2:24918669	A	G	rs6721750	chr2:25128719	chr2:24905850	A	G	1	0.81391	0.9739	Trunk fat percentage	NCIT_C139218	Neale B	UKBB	European	2017	-0.02403	0.002241	8.029e-27	-	331113	0	331113	1	IVNT	Neale-B_UKBB_EUR_2017
rs11676272	rs11676272	chr2:25141538	chr2:24918669	A	G	rs6721750	chr2:25128719	chr2:24905850	A	G	1	0.81391	0.9739	Waist circumference	EFO_0004342	Neale B	UKBB	European	2017	-0.0189	0.002159	2.081e-18	-	336639	0	336639	1	IVNT	Neale-B_UKBB_EUR_2017
rs11676272	rs11676272	chr2:25141538	chr2:24918669	A	G	rs6721750	chr2:25128719	chr2:24905850	A	G	1	0.81391	0.9739	Weight	EFO_0004338	Neale B	UKBB	European	2017	-0.01304	0.002131	9.324e-10	-	336227	0	336227	1	IVNT	Neale-B_UKBB_EUR_2017
rs11676272	rs11676272	chr2:25141538	chr2:24918669	A	G	rs6721750	chr2:25128719	chr2:24905850	A	G	1	0.81391	0.9739	Whole body fat mass	-	Neale B	UKBB	European	2017	-0.02415	0.002379	3.216e-24	-	330762	0	330762	1	IVNT	Neale-B_UKBB_EUR_2017
rs11676272	rs11676272	chr2:25141538	chr2:24918669	A	G	rs6724772	chr2:25128730	chr2:24905861	T	C	1	0.81391	0.9739	Body mass index	EFO_0004340	Akiyama M	28892062	East Asian	2017	-0.02279	0.003583	2.026e-10	-	173430	0	173430	3	IVNT	Akiyama-M_BMI_EAS_2017
rs11676272	rs11676272	chr2:25141538	chr2:24918669	A	G	rs6724772	chr2:25128730	chr2:24905861	T	C	1	0.81391	0.9739	High light scatter percentage of red cells	EFO_0004586	Astle W	27863252	European	2016	0.01976	0.003601	4.053e-08	+	173480	0	173480	2	-	Astle-W_Blood-Cell-Traits_EUR_2016
rs11676272	rs11676272	chr2:25141538	chr2:24918669	A	G	rs6724772	chr2:25128730	chr2:24905861	T	C	1	0.81391	0.9739	High light scatter reticulocyte count	EFO_0004586	Astle W	27863252	European	2016	0.02097	0.003601	5.762e-09	+	173480	0	173480	2	-	Astle-W_Blood-Cell-Traits_EUR_2016
rs11676272	rs11676272	chr2:25141538	chr2:24918669	A	G	rs6724772	chr2:25128730	chr2:24905861	T	C	1	0.81391	0.9739	Reticulocyte count	EFO_0004586	Astle W	27863252	European	2016	0.02022	0.003607	2.067e-08	+	173480	0	173480	2	-	Astle-W_Blood-Cell-Traits_EUR_2016
rs11676272	rs11676272	chr2:25141538	chr2:24918669	A	G	rs6724772	chr2:25128730	chr2:24905861	T	C	1	0.81391	0.9739	Childhood BMI	EFO_0004340	EGGC	26604143	European	2016	-0.0676	0.0084	5.882e-16	-	30116	0	30116	20	SDS	EGGC_Childhood-BMI_EUR_2016
rs11676272	rs11676272	chr2:25141538	chr2:24918669	A	G	rs6724772	chr2:25128730	chr2:24905861	T	C	1	0.81391	0.9739	Childhood obesity	EFO_0001073	EGGC	22484627	European	2012	-0.162	0.0263	7.775e-10	-	13848	5530	8318	14	log OR	EGGC_Childhood-Obesity_EUR_2012
rs11676272	rs11676272	chr2:25141538	chr2:24918669	A	G	rs6724772	chr2:25128730	chr2:24905861	T	C	1	0.81391	0.9739	Body mass index in physically active indivdiuals	EFO_0004340	GIANT	28448500	European	2017	-0.0282	0.0048	3.75e-09	-	104883	0	104883	57	IVNT	GIANT_BMI-Active_EUR_2017
rs11676272	rs11676272	chr2:25141538	chr2:24918669	A	G	rs6724772	chr2:25128730	chr2:24905861	T	C	1	0.81391	0.9739	Body mass index in physically active indivdiuals	EFO_0004340	GIANT	28448500	Mixed	2017	-0.0265	0.0046	1.14e-08	-	111798	0	111798	60	IVNT	GIANT_BMI-Active_Mixed_2017
rs11676272	rs11676272	chr2:25141538	chr2:24918669	A	G	rs6724772	chr2:25128730	chr2:24905861	T	C	1	0.81391	0.9739	Body mass index in females less than or equal to 50 years of age	EFO_0004340	GIANT	26426971	European	2015	-0.05	0.0065	1.4e-14	-	53903	0	53903	114	IVNT	GIANT_BMI-F-LE-50_EUR_2015
rs11676272	rs11676272	chr2:25141538	chr2:24918669	A	G	rs6724772	chr2:25128730	chr2:24905861	T	C	1	0.81391	0.9739	Body mass index in females	EFO_0004340	GIANT	25673413	Mixed	2015	-0.0345	0.0047	2.129e-13	-	131998	0	131998	107	IVNT	GIANT_BMI-F_Mixed_2015
rs11676272	rs11676272	chr2:25141538	chr2:24918669	A	G	rs6724772	chr2:25128730	chr2:24905861	T	C	1	0.81391	0.9739	Body mass index in female non-smokers	EFO_0004340	GIANT	28443625	Mixed	2017	-0.0315	0.0054	5.244e-09	-	85228	0	85228	73	IVNT	GIANT_BMI-Non-smokers-F_Mixed_2017
rs11676272	rs11676272	chr2:25141538	chr2:24918669	A	G	rs6724772	chr2:25128730	chr2:24905861	T	C	1	0.81391	0.9739	Body mass index in non-smokers	EFO_0004340	GIANT	28443625	European	2017	-0.03	0.0045	3.372e-11	-	123330	0	123330	73	IVNT	GIANT_BMI-Non-smokers_EUR_2017
rs11676272	rs11676272	chr2:25141538	chr2:24918669	A	G	rs6724772	chr2:25128730	chr2:24905861	T	C	1	0.81391	0.9739	Body mass index in non-smokers	EFO_0004340	GIANT	28443625	Mixed	2017	-0.029	0.0042	4.335e-12	-	141864	0	141864	79	IVNT	GIANT_BMI-Non-smokers_Mixed_2017
rs11676272	rs11676272	chr2:25141538	chr2:24918669	A	G	rs6724772	chr2:25128730	chr2:24905861	T	C	1	0.81391	0.9739	Body mass index ajusted for physical activity in females	EFO_0004340	GIANT	28448500	Mixed	2017	-0.0301	0.0053	1.02e-08	-	87482	0	87482	53	IVNT	GIANT_BMI-adjusted-PA-F_Mixed_2017
rs11676272	rs11676272	chr2:25141538	chr2:24918669	A	G	rs6724772	chr2:25128730	chr2:24905861	T	C	1	0.81391	0.9739	Body mass index adjusted for physical activity	EFO_0004340	GIANT	28448500	European	2017	-0.0271	0.0044	4.98e-10	-	135004	0	135004	57	IVNT	GIANT_BMI-adjusted-PA_EUR_2017
rs11676272	rs11676272	chr2:25141538	chr2:24918669	A	G	rs6724772	chr2:25128730	chr2:24905861	T	C	1	0.81391	0.9739	Body mass index adjusted for physical activity	EFO_0004340	GIANT	28448500	Mixed	2017	-0.025	0.0042	1.64e-09	-	148460	0	148460	60	IVNT	GIANT_BMI-adjusted-PA_Mixed_2017
rs11676272	rs11676272	chr2:25141538	chr2:24918669	A	G	rs6724772	chr2:25128730	chr2:24905861	T	C	1	0.81391	0.9739	Body mass index adjusted for smoking in females	EFO_0004340	GIANT	28443625	Mixed	2017	-0.0272	0.0049	2.151e-08	-	104728	0	104728	73	IVNT	GIANT_BMI-adjusted-Smoking-F_Mixed_2017
rs11676272	rs11676272	chr2:25141538	chr2:24918669	A	G	rs6724772	chr2:25128730	chr2:24905861	T	C	1	0.81391	0.9739	Body mass index adjusted for smoking	EFO_0004340	GIANT	28443625	European	2017	-0.0269	0.0039	6.93e-12	-	157212	0	157212	73	IVNT	GIANT_BMI-adjusted-Smoking_EUR_2017
rs11676272	rs11676272	chr2:25141538	chr2:24918669	A	G	rs6724772	chr2:25128730	chr2:24905861	T	C	1	0.81391	0.9739	Body mass index adjusted for smoking	EFO_0004340	GIANT	28443625	Mixed	2017	-0.0255	0.0037	4.015e-12	-	179226	0	179226	79	IVNT	GIANT_BMI-adjusted-Smoking_Mixed_2017
rs11676272	rs11676272	chr2:25141538	chr2:24918669	A	G	rs6724772	chr2:25128730	chr2:24905861	T	C	1	0.81391	0.9739	Body mass index	EFO_0004340	GIANT	25673413	European	2015	-0.0301	0.0037	4.115e-16	-	233819	0	233819	114	IVNT	GIANT_BMI_EUR_2015
rs11676272	rs11676272	chr2:25141538	chr2:24918669	A	G	rs6724772	chr2:25128730	chr2:24905861	T	C	1	0.81391	0.9739	Body mass index	EFO_0004340	GIANT	25673413	Mixed	2015	-0.0299	0.0036	9.935e-17	-	235981	0	235981	125	IVNT	GIANT_BMI_Mixed_2015
rs11676272	rs11676272	chr2:25141538	chr2:24918669	A	G	rs6724772	chr2:25128730	chr2:24905861	T	C	1	0.81391	0.9739	Height in females	EFO_0004339	GIANT	23754948	European	2013	0.034	0.0057	3.42e-09	+	73126	0	73126	46	Z-score	GIANT_Height-F_EUR_2013
rs11676272	rs11676272	chr2:25141538	chr2:24918669	A	G	rs6724772	chr2:25128730	chr2:24905861	T	C	1	0.81391	0.9739	Height	EFO_0004339	GIANT	20881960	European	2010	NA	NA	1.801e-10	NA	133835	0	133835	46	Z-score	GIANT_Height_EUR_2010
rs11676272	rs11676272	chr2:25141538	chr2:24918669	A	G	rs6724772	chr2:25128730	chr2:24905861	T	C	1	0.81391	0.9739	Height	EFO_0004339	GIANT	23754948	European	2013	0.02841	0.004165	9.062e-12	+	133674	0	133674	46	Z-score	GIANT_Height_EUR_2013
rs11676272	rs11676272	chr2:25141538	chr2:24918669	A	G	rs6724772	chr2:25128730	chr2:24905861	T	C	1	0.81391	0.9739	Height	EFO_0004339	GIANT	25282103	European	2014	0.032	0.0029	5.4e-27	+	253037	0	253037	79	Z-score	GIANT_Height_EUR_2014
rs11676272	rs11676272	chr2:25141538	chr2:24918669	A	G	rs6724772	chr2:25128730	chr2:24905861	T	C	1	0.81391	0.9739	Obesity class 1	EFO_0001073	GIANT	23563607	European	2013	-0.068	0.012	5e-08	-	98536	32768	65768	51	log OR	GIANT_Obesity-C1_EUR_2013
rs11676272	rs11676272	chr2:25141538	chr2:24918669	A	G	rs6724772	chr2:25128730	chr2:24905861	T	C	1	0.81391	0.9739	Overweight	EFO_0005935	GIANT	23563607	European	2013	-0.051	0.009	1.1e-08	-	158637	92868	65769	51	log OR	GIANT_Overweight_EUR_2013
rs11676272	rs11676272	chr2:25141538	chr2:24918669	A	G	rs6724772	chr2:25128730	chr2:24905861	T	C	1	0.81391	0.9739	Height	EFO_0004339	GIANT	20881960	European	2010	NA	NA	1.801e-10	NA	133653	-	-	-	-	GRASP
rs11676272	rs11676272	chr2:25141538	chr2:24918669	A	G	rs6724772	chr2:25128730	chr2:24905861	T	C	1	0.81391	0.9739	Obesity with early age of onset age 2	HP_0003674	EGGC	22484627	European	2012	NA	NA	7.775e-10	NA	13848	-	-	-	-	GRASP
rs11676272	rs11676272	chr2:25141538	chr2:24918669	A	G	rs6724772	chr2:25128730	chr2:24905861	T	C	1	0.81391	0.9739	Arm fat mass left	-	Neale B	UKBB	European	2017	-0.02704	0.002389	1.102e-29	-	331164	0	331164	1	IVNT	Neale-B_UKBB_EUR_2017
rs11676272	rs11676272	chr2:25141538	chr2:24918669	A	G	rs6724772	chr2:25128730	chr2:24905861	T	C	1	0.81391	0.9739	Arm fat mass right	-	Neale B	UKBB	European	2017	-0.02699	0.002389	1.362e-29	-	331226	0	331226	1	IVNT	Neale-B_UKBB_EUR_2017
rs11676272	rs11676272	chr2:25141538	chr2:24918669	A	G	rs6724772	chr2:25128730	chr2:24905861	T	C	1	0.81391	0.9739	Arm fat percentage left	NCIT_C139218	Neale B	UKBB	European	2017	-0.02627	0.001845	5.594e-46	-	331198	0	331198	1	IVNT	Neale-B_UKBB_EUR_2017
rs11676272	rs11676272	chr2:25141538	chr2:24918669	A	G	rs6724772	chr2:25128730	chr2:24905861	T	C	1	0.81391	0.9739	Arm fat percentage right	NCIT_C139218	Neale B	UKBB	European	2017	-0.02609	0.001854	5.56e-45	-	331249	0	331249	1	IVNT	Neale-B_UKBB_EUR_2017
rs11676272	rs11676272	chr2:25141538	chr2:24918669	A	G	rs6724772	chr2:25128730	chr2:24905861	T	C	1	0.81391	0.9739	Body fat percentage	EFO_0007800	Neale B	UKBB	European	2017	-0.023	0.001869	8.643e-35	-	331117	0	331117	1	IVNT	Neale-B_UKBB_EUR_2017
rs11676272	rs11676272	chr2:25141538	chr2:24918669	A	G	rs6724772	chr2:25128730	chr2:24905861	T	C	1	0.81391	0.9739	Body mass index	EFO_0004340	Neale B	UKBB	European	2017	-0.03248	0.002412	2.481e-41	-	336107	0	336107	1	IVNT	Neale-B_UKBB_EUR_2017
rs11676272	rs11676272	chr2:25141538	chr2:24918669	A	G	rs6724772	chr2:25128730	chr2:24905861	T	C	1	0.81391	0.9739	Comparative body size at age 10	NCIT_C106497;NCIT_C19666	Neale B	UKBB	European	2017	-0.03467	0.001668	7.294e-96	-	331693	0	331693	1	IVNT	Neale-B_UKBB_EUR_2017
rs11676272	rs11676272	chr2:25141538	chr2:24918669	A	G	rs6724772	chr2:25128730	chr2:24905861	T	C	1	0.81391	0.9739	Comparative height size at age 10	NCIT_C106497;NCIT_C19666	Neale B	UKBB	European	2017	0.01246	0.001665	7.03e-14	+	332021	0	332021	1	IVNT	Neale-B_UKBB_EUR_2017
rs11676272	rs11676272	chr2:25141538	chr2:24918669	A	G	rs6724772	chr2:25128730	chr2:24905861	T	C	1	0.81391	0.9739	Forced expiratory volume in 1-second	EFO_0004314	Neale B	UKBB	European	2017	0.01488	0.00209	1.079e-12	+	307638	0	307638	1	IVNT	Neale-B_UKBB_EUR_2017
rs11676272	rs11676272	chr2:25141538	chr2:24918669	A	G	rs6724772	chr2:25128730	chr2:24905861	T	C	1	0.81391	0.9739	Forced expiratory volume in 1-second, best measure	NCIT_C112285;NCIT_C38084	Neale B	UKBB	European	2017	0.01323	0.002296	8.197e-09	+	255492	0	255492	1	IVNT	Neale-B_UKBB_EUR_2017
rs11676272	rs11676272	chr2:25141538	chr2:24918669	A	G	rs6724772	chr2:25128730	chr2:24905861	T	C	1	0.81391	0.9739	Forced vital capacity	EFO_0004312	Neale B	UKBB	European	2017	0.01818	0.001981	4.461e-20	+	307638	0	307638	1	IVNT	Neale-B_UKBB_EUR_2017
rs11676272	rs11676272	chr2:25141538	chr2:24918669	A	G	rs6724772	chr2:25128730	chr2:24905861	T	C	1	0.81391	0.9739	Forced vital capacity, best measure	EFO_0004312	Neale B	UKBB	European	2017	0.0177	0.002174	3.902e-16	+	255492	0	255492	1	IVNT	Neale-B_UKBB_EUR_2017
rs11676272	rs11676272	chr2:25141538	chr2:24918669	A	G	rs6724772	chr2:25128730	chr2:24905861	T	C	1	0.81391	0.9739	Hand grip strength left	EFO_0006941	Neale B	UKBB	European	2017	0.01303	0.001758	1.28e-13	+	335821	0	335821	1	IVNT	Neale-B_UKBB_EUR_2017
rs11676272	rs11676272	chr2:25141538	chr2:24918669	A	G	rs6724772	chr2:25128730	chr2:24905861	T	C	1	0.81391	0.9739	Hand grip strength right	EFO_0006941	Neale B	UKBB	European	2017	0.01223	0.001761	3.916e-12	+	335842	0	335842	1	IVNT	Neale-B_UKBB_EUR_2017
rs11676272	rs11676272	chr2:25141538	chr2:24918669	A	G	rs6724772	chr2:25128730	chr2:24905861	T	C	1	0.81391	0.9739	Height	EFO_0004339	Neale B	UKBB	European	2017	0.02542	0.001732	9.453e-49	+	336474	0	336474	1	IVNT	Neale-B_UKBB_EUR_2017
rs11676272	rs11676272	chr2:25141538	chr2:24918669	A	G	rs6724772	chr2:25128730	chr2:24905861	T	C	1	0.81391	0.9739	Hip circumference	EFO_0005093	Neale B	UKBB	European	2017	-0.02106	0.002414	2.75e-18	-	336601	0	336601	1	IVNT	Neale-B_UKBB_EUR_2017
rs11676272	rs11676272	chr2:25141538	chr2:24918669	A	G	rs6724772	chr2:25128730	chr2:24905861	T	C	1	0.81391	0.9739	Impedance of leg left	-	Neale B	UKBB	European	2017	0.01287	0.002223	7.102e-09	+	331296	0	331296	1	IVNT	Neale-B_UKBB_EUR_2017
rs11676272	rs11676272	chr2:25141538	chr2:24918669	A	G	rs6724772	chr2:25128730	chr2:24905861	T	C	1	0.81391	0.9739	Impedance of leg right	-	Neale B	UKBB	European	2017	0.01287	0.002206	5.404e-09	+	331301	0	331301	1	IVNT	Neale-B_UKBB_EUR_2017
rs11676272	rs11676272	chr2:25141538	chr2:24918669	A	G	rs6724772	chr2:25128730	chr2:24905861	T	C	1	0.81391	0.9739	Leg fat mass left	-	Neale B	UKBB	European	2017	-0.02135	0.001927	1.567e-28	-	331275	0	331275	1	IVNT	Neale-B_UKBB_EUR_2017
rs11676272	rs11676272	chr2:25141538	chr2:24918669	A	G	rs6724772	chr2:25128730	chr2:24905861	T	C	1	0.81391	0.9739	Leg fat mass right	-	Neale B	UKBB	European	2017	-0.02166	0.001949	1.103e-28	-	331293	0	331293	1	IVNT	Neale-B_UKBB_EUR_2017
rs11676272	rs11676272	chr2:25141538	chr2:24918669	A	G	rs6724772	chr2:25128730	chr2:24905861	T	C	1	0.81391	0.9739	Leg fat percentage left	NCIT_C139218	Neale B	UKBB	European	2017	-0.01922	0.001524	1.863e-36	-	331278	0	331278	1	IVNT	Neale-B_UKBB_EUR_2017
rs11676272	rs11676272	chr2:25141538	chr2:24918669	A	G	rs6724772	chr2:25128730	chr2:24905861	T	C	1	0.81391	0.9739	Leg fat percentage right	NCIT_C139218	Neale B	UKBB	European	2017	-0.01948	0.001544	1.752e-36	-	331296	0	331296	1	IVNT	Neale-B_UKBB_EUR_2017
rs11676272	rs11676272	chr2:25141538	chr2:24918669	A	G	rs6724772	chr2:25128730	chr2:24905861	T	C	1	0.81391	0.9739	Sitting height	EFO_0007118	Neale B	UKBB	European	2017	0.02441	0.001884	2.236e-38	+	336172	0	336172	1	IVNT	Neale-B_UKBB_EUR_2017
rs11676272	rs11676272	chr2:25141538	chr2:24918669	A	G	rs6724772	chr2:25128730	chr2:24905861	T	C	1	0.81391	0.9739	Trunk fat mass	EFO_0005409	Neale B	UKBB	European	2017	-0.02258	0.002455	3.637e-20	-	331093	0	331093	1	IVNT	Neale-B_UKBB_EUR_2017
rs11676272	rs11676272	chr2:25141538	chr2:24918669	A	G	rs6724772	chr2:25128730	chr2:24905861	T	C	1	0.81391	0.9739	Trunk fat percentage	NCIT_C139218	Neale B	UKBB	European	2017	-0.02403	0.002241	7.805e-27	-	331113	0	331113	1	IVNT	Neale-B_UKBB_EUR_2017
rs11676272	rs11676272	chr2:25141538	chr2:24918669	A	G	rs6724772	chr2:25128730	chr2:24905861	T	C	1	0.81391	0.9739	Waist circumference	EFO_0004342	Neale B	UKBB	European	2017	-0.0189	0.002159	2.066e-18	-	336639	0	336639	1	IVNT	Neale-B_UKBB_EUR_2017
rs11676272	rs11676272	chr2:25141538	chr2:24918669	A	G	rs6724772	chr2:25128730	chr2:24905861	T	C	1	0.81391	0.9739	Weight	EFO_0004338	Neale B	UKBB	European	2017	-0.01304	0.002131	9.223e-10	-	336227	0	336227	1	IVNT	Neale-B_UKBB_EUR_2017
rs11676272	rs11676272	chr2:25141538	chr2:24918669	A	G	rs6724772	chr2:25128730	chr2:24905861	T	C	1	0.81391	0.9739	Whole body fat mass	-	Neale B	UKBB	European	2017	-0.02416	0.002379	3.146e-24	-	330762	0	330762	1	IVNT	Neale-B_UKBB_EUR_2017
rs11676272	rs11676272	chr2:25141538	chr2:24918669	A	G	rs6736210	chr2:25131161	chr2:24908292	T	C	1	0.81391	0.9739	Body mass index	EFO_0004340	Akiyama M	28892062	East Asian	2017	-0.02222	0.003849	7.841e-09	-	173430	0	173430	3	IVNT	Akiyama-M_BMI_EAS_2017
rs11676272	rs11676272	chr2:25141538	chr2:24918669	A	G	rs6736210	chr2:25131161	chr2:24908292	T	C	1	0.81391	0.9739	High light scatter percentage of red cells	EFO_0004586	Astle W	27863252	European	2016	0.02015	0.003603	2.257e-08	+	173480	0	173480	2	-	Astle-W_Blood-Cell-Traits_EUR_2016
rs11676272	rs11676272	chr2:25141538	chr2:24918669	A	G	rs6736210	chr2:25131161	chr2:24908292	T	C	1	0.81391	0.9739	High light scatter reticulocyte count	EFO_0004586	Astle W	27863252	European	2016	0.02136	0.003603	3.076e-09	+	173480	0	173480	2	-	Astle-W_Blood-Cell-Traits_EUR_2016
rs11676272	rs11676272	chr2:25141538	chr2:24918669	A	G	rs6736210	chr2:25131161	chr2:24908292	T	C	1	0.81391	0.9739	Reticulocyte count	EFO_0004586	Astle W	27863252	European	2016	0.02084	0.00361	7.778e-09	+	173480	0	173480	2	-	Astle-W_Blood-Cell-Traits_EUR_2016
rs11676272	rs11676272	chr2:25141538	chr2:24918669	A	G	rs6736210	chr2:25131161	chr2:24908292	T	C	1	0.81391	0.9739	Arm fat mass left	-	Neale B	UKBB	European	2017	-0.02705	0.002389	1.019e-29	-	331164	0	331164	1	IVNT	Neale-B_UKBB_EUR_2017
rs11676272	rs11676272	chr2:25141538	chr2:24918669	A	G	rs6736210	chr2:25131161	chr2:24908292	T	C	1	0.81391	0.9739	Arm fat mass right	-	Neale B	UKBB	European	2017	-0.02698	0.002388	1.328e-29	-	331226	0	331226	1	IVNT	Neale-B_UKBB_EUR_2017
rs11676272	rs11676272	chr2:25141538	chr2:24918669	A	G	rs6736210	chr2:25131161	chr2:24908292	T	C	1	0.81391	0.9739	Arm fat percentage left	NCIT_C139218	Neale B	UKBB	European	2017	-0.02627	0.001845	5.134e-46	-	331198	0	331198	1	IVNT	Neale-B_UKBB_EUR_2017
rs11676272	rs11676272	chr2:25141538	chr2:24918669	A	G	rs6736210	chr2:25131161	chr2:24908292	T	C	1	0.81391	0.9739	Arm fat percentage right	NCIT_C139218	Neale B	UKBB	European	2017	-0.02609	0.001853	5.165e-45	-	331249	0	331249	1	IVNT	Neale-B_UKBB_EUR_2017
rs11676272	rs11676272	chr2:25141538	chr2:24918669	A	G	rs6736210	chr2:25131161	chr2:24908292	T	C	1	0.81391	0.9739	Body fat percentage	EFO_0007800	Neale B	UKBB	European	2017	-0.02301	0.001868	7.484e-35	-	331117	0	331117	1	IVNT	Neale-B_UKBB_EUR_2017
rs11676272	rs11676272	chr2:25141538	chr2:24918669	A	G	rs6736210	chr2:25131161	chr2:24908292	T	C	1	0.81391	0.9739	Body mass index	EFO_0004340	Neale B	UKBB	European	2017	-0.0325	0.002411	2.087e-41	-	336107	0	336107	1	IVNT	Neale-B_UKBB_EUR_2017
rs11676272	rs11676272	chr2:25141538	chr2:24918669	A	G	rs6736210	chr2:25131161	chr2:24908292	T	C	1	0.81391	0.9739	Comparative body size at age 10	NCIT_C106497;NCIT_C19666	Neale B	UKBB	European	2017	-0.03453	0.001668	3.618e-95	-	331693	0	331693	1	IVNT	Neale-B_UKBB_EUR_2017
rs11676272	rs11676272	chr2:25141538	chr2:24918669	A	G	rs6736210	chr2:25131161	chr2:24908292	T	C	1	0.81391	0.9739	Comparative height size at age 10	NCIT_C106497;NCIT_C19666	Neale B	UKBB	European	2017	0.0125	0.001664	5.773e-14	+	332021	0	332021	1	IVNT	Neale-B_UKBB_EUR_2017
rs11676272	rs11676272	chr2:25141538	chr2:24918669	A	G	rs6736210	chr2:25131161	chr2:24908292	T	C	1	0.81391	0.9739	Forced expiratory volume in 1-second	EFO_0004314	Neale B	UKBB	European	2017	0.01485	0.002089	1.183e-12	+	307638	0	307638	1	IVNT	Neale-B_UKBB_EUR_2017
rs11676272	rs11676272	chr2:25141538	chr2:24918669	A	G	rs6736210	chr2:25131161	chr2:24908292	T	C	1	0.81391	0.9739	Forced expiratory volume in 1-second, best measure	NCIT_C112285;NCIT_C38084	Neale B	UKBB	European	2017	0.01322	0.002295	8.44e-09	+	255492	0	255492	1	IVNT	Neale-B_UKBB_EUR_2017
rs11676272	rs11676272	chr2:25141538	chr2:24918669	A	G	rs6736210	chr2:25131161	chr2:24908292	T	C	1	0.81391	0.9739	Forced vital capacity	EFO_0004312	Neale B	UKBB	European	2017	0.01814	0.001981	5.263e-20	+	307638	0	307638	1	IVNT	Neale-B_UKBB_EUR_2017
rs11676272	rs11676272	chr2:25141538	chr2:24918669	A	G	rs6736210	chr2:25131161	chr2:24908292	T	C	1	0.81391	0.9739	Forced vital capacity, best measure	EFO_0004312	Neale B	UKBB	European	2017	0.01765	0.002173	4.548e-16	+	255492	0	255492	1	IVNT	Neale-B_UKBB_EUR_2017
rs11676272	rs11676272	chr2:25141538	chr2:24918669	A	G	rs6736210	chr2:25131161	chr2:24908292	T	C	1	0.81391	0.9739	Hand grip strength left	EFO_0006941	Neale B	UKBB	European	2017	0.01297	0.001758	1.574e-13	+	335821	0	335821	1	IVNT	Neale-B_UKBB_EUR_2017
rs11676272	rs11676272	chr2:25141538	chr2:24918669	A	G	rs6736210	chr2:25131161	chr2:24908292	T	C	1	0.81391	0.9739	Hand grip strength right	EFO_0006941	Neale B	UKBB	European	2017	0.01214	0.001761	5.36e-12	+	335842	0	335842	1	IVNT	Neale-B_UKBB_EUR_2017
rs11676272	rs11676272	chr2:25141538	chr2:24918669	A	G	rs6736210	chr2:25131161	chr2:24908292	T	C	1	0.81391	0.9739	Height	EFO_0004339	Neale B	UKBB	European	2017	0.02542	0.001732	8.694e-49	+	336474	0	336474	1	IVNT	Neale-B_UKBB_EUR_2017
rs11676272	rs11676272	chr2:25141538	chr2:24918669	A	G	rs6736210	chr2:25131161	chr2:24908292	T	C	1	0.81391	0.9739	Hip circumference	EFO_0005093	Neale B	UKBB	European	2017	-0.02114	0.002414	1.964e-18	-	336601	0	336601	1	IVNT	Neale-B_UKBB_EUR_2017
rs11676272	rs11676272	chr2:25141538	chr2:24918669	A	G	rs6736210	chr2:25131161	chr2:24908292	T	C	1	0.81391	0.9739	Impedance of leg left	-	Neale B	UKBB	European	2017	0.0129	0.002222	6.476e-09	+	331296	0	331296	1	IVNT	Neale-B_UKBB_EUR_2017
rs11676272	rs11676272	chr2:25141538	chr2:24918669	A	G	rs6736210	chr2:25131161	chr2:24908292	T	C	1	0.81391	0.9739	Impedance of leg right	-	Neale B	UKBB	European	2017	0.01291	0.002205	4.817e-09	+	331301	0	331301	1	IVNT	Neale-B_UKBB_EUR_2017
rs11676272	rs11676272	chr2:25141538	chr2:24918669	A	G	rs6736210	chr2:25131161	chr2:24908292	T	C	1	0.81391	0.9739	Leg fat mass left	-	Neale B	UKBB	European	2017	-0.02136	0.001926	1.435e-28	-	331275	0	331275	1	IVNT	Neale-B_UKBB_EUR_2017
rs11676272	rs11676272	chr2:25141538	chr2:24918669	A	G	rs6736210	chr2:25131161	chr2:24908292	T	C	1	0.81391	0.9739	Leg fat mass right	-	Neale B	UKBB	European	2017	-0.02166	0.001948	1.032e-28	-	331293	0	331293	1	IVNT	Neale-B_UKBB_EUR_2017
rs11676272	rs11676272	chr2:25141538	chr2:24918669	A	G	rs6736210	chr2:25131161	chr2:24908292	T	C	1	0.81391	0.9739	Leg fat percentage left	NCIT_C139218	Neale B	UKBB	European	2017	-0.01923	0.001524	1.619e-36	-	331278	0	331278	1	IVNT	Neale-B_UKBB_EUR_2017
rs11676272	rs11676272	chr2:25141538	chr2:24918669	A	G	rs6736210	chr2:25131161	chr2:24908292	T	C	1	0.81391	0.9739	Leg fat percentage right	NCIT_C139218	Neale B	UKBB	European	2017	-0.01948	0.001543	1.605e-36	-	331296	0	331296	1	IVNT	Neale-B_UKBB_EUR_2017
rs11676272	rs11676272	chr2:25141538	chr2:24918669	A	G	rs6736210	chr2:25131161	chr2:24908292	T	C	1	0.81391	0.9739	Sitting height	EFO_0007118	Neale B	UKBB	European	2017	0.02439	0.001884	2.523e-38	+	336172	0	336172	1	IVNT	Neale-B_UKBB_EUR_2017
rs11676272	rs11676272	chr2:25141538	chr2:24918669	A	G	rs6736210	chr2:25131161	chr2:24908292	T	C	1	0.81391	0.9739	Trunk fat mass	EFO_0005409	Neale B	UKBB	European	2017	-0.0226	0.002454	3.355e-20	-	331093	0	331093	1	IVNT	Neale-B_UKBB_EUR_2017
rs11676272	rs11676272	chr2:25141538	chr2:24918669	A	G	rs6736210	chr2:25131161	chr2:24908292	T	C	1	0.81391	0.9739	Trunk fat percentage	NCIT_C139218	Neale B	UKBB	European	2017	-0.02405	0.00224	6.999e-27	-	331113	0	331113	1	IVNT	Neale-B_UKBB_EUR_2017
rs11676272	rs11676272	chr2:25141538	chr2:24918669	A	G	rs6736210	chr2:25131161	chr2:24908292	T	C	1	0.81391	0.9739	Waist circumference	EFO_0004342	Neale B	UKBB	European	2017	-0.01895	0.002159	1.681e-18	-	336639	0	336639	1	IVNT	Neale-B_UKBB_EUR_2017
rs11676272	rs11676272	chr2:25141538	chr2:24918669	A	G	rs6736210	chr2:25131161	chr2:24908292	T	C	1	0.81391	0.9739	Weight	EFO_0004338	Neale B	UKBB	European	2017	-0.01306	0.00213	8.597e-10	-	336227	0	336227	1	IVNT	Neale-B_UKBB_EUR_2017
rs11676272	rs11676272	chr2:25141538	chr2:24918669	A	G	rs6736210	chr2:25131161	chr2:24908292	T	C	1	0.81391	0.9739	Whole body fat mass	-	Neale B	UKBB	European	2017	-0.02417	0.002378	2.826e-24	-	330762	0	330762	1	IVNT	Neale-B_UKBB_EUR_2017
rs11676272	rs11676272	chr2:25141538	chr2:24918669	A	G	rs6718628	chr2:25131170	chr2:24908301	C	G	1	0.81391	0.9739	Body mass index	EFO_0004340	Akiyama M	28892062	East Asian	2017	-0.02222	0.00385	7.81e-09	-	173430	0	173430	3	IVNT	Akiyama-M_BMI_EAS_2017
rs11676272	rs11676272	chr2:25141538	chr2:24918669	A	G	rs6718628	chr2:25131170	chr2:24908301	C	G	1	0.81391	0.9739	High light scatter percentage of red cells	EFO_0004586	Astle W	27863252	European	2016	0.02005	0.003603	2.635e-08	+	173480	0	173480	2	-	Astle-W_Blood-Cell-Traits_EUR_2016
rs11676272	rs11676272	chr2:25141538	chr2:24918669	A	G	rs6718628	chr2:25131170	chr2:24908301	C	G	1	0.81391	0.9739	High light scatter reticulocyte count	EFO_0004586	Astle W	27863252	European	2016	0.02125	0.003603	3.67e-09	+	173480	0	173480	2	-	Astle-W_Blood-Cell-Traits_EUR_2016
rs11676272	rs11676272	chr2:25141538	chr2:24918669	A	G	rs6718628	chr2:25131170	chr2:24908301	C	G	1	0.81391	0.9739	Reticulocyte count	EFO_0004586	Astle W	27863252	European	2016	0.02079	0.00361	8.504e-09	+	173480	0	173480	2	-	Astle-W_Blood-Cell-Traits_EUR_2016
rs11676272	rs11676272	chr2:25141538	chr2:24918669	A	G	rs6718628	chr2:25131170	chr2:24908301	C	G	1	0.81391	0.9739	Arm fat mass left	-	Neale B	UKBB	European	2017	-0.02704	0.002389	1.053e-29	-	331164	0	331164	1	IVNT	Neale-B_UKBB_EUR_2017
rs11676272	rs11676272	chr2:25141538	chr2:24918669	A	G	rs6718628	chr2:25131170	chr2:24908301	C	G	1	0.81391	0.9739	Arm fat mass right	-	Neale B	UKBB	European	2017	-0.02698	0.002388	1.366e-29	-	331226	0	331226	1	IVNT	Neale-B_UKBB_EUR_2017
rs11676272	rs11676272	chr2:25141538	chr2:24918669	A	G	rs6718628	chr2:25131170	chr2:24908301	C	G	1	0.81391	0.9739	Arm fat percentage left	NCIT_C139218	Neale B	UKBB	European	2017	-0.02627	0.001845	5.389e-46	-	331198	0	331198	1	IVNT	Neale-B_UKBB_EUR_2017
rs11676272	rs11676272	chr2:25141538	chr2:24918669	A	G	rs6718628	chr2:25131170	chr2:24908301	C	G	1	0.81391	0.9739	Arm fat percentage right	NCIT_C139218	Neale B	UKBB	European	2017	-0.02609	0.001853	5.506e-45	-	331249	0	331249	1	IVNT	Neale-B_UKBB_EUR_2017
rs11676272	rs11676272	chr2:25141538	chr2:24918669	A	G	rs6718628	chr2:25131170	chr2:24908301	C	G	1	0.81391	0.9739	Body fat percentage	EFO_0007800	Neale B	UKBB	European	2017	-0.02301	0.001868	7.882e-35	-	331117	0	331117	1	IVNT	Neale-B_UKBB_EUR_2017
rs11676272	rs11676272	chr2:25141538	chr2:24918669	A	G	rs6718628	chr2:25131170	chr2:24908301	C	G	1	0.81391	0.9739	Body mass index	EFO_0004340	Neale B	UKBB	European	2017	-0.0325	0.002411	2.111e-41	-	336107	0	336107	1	IVNT	Neale-B_UKBB_EUR_2017
rs11676272	rs11676272	chr2:25141538	chr2:24918669	A	G	rs6718628	chr2:25131170	chr2:24908301	C	G	1	0.81391	0.9739	Comparative body size at age 10	NCIT_C106497;NCIT_C19666	Neale B	UKBB	European	2017	-0.03451	0.001668	4.396e-95	-	331693	0	331693	1	IVNT	Neale-B_UKBB_EUR_2017
rs11676272	rs11676272	chr2:25141538	chr2:24918669	A	G	rs6718628	chr2:25131170	chr2:24908301	C	G	1	0.81391	0.9739	Comparative height size at age 10	NCIT_C106497;NCIT_C19666	Neale B	UKBB	European	2017	0.01253	0.001664	5.19e-14	+	332021	0	332021	1	IVNT	Neale-B_UKBB_EUR_2017
rs11676272	rs11676272	chr2:25141538	chr2:24918669	A	G	rs6718628	chr2:25131170	chr2:24908301	C	G	1	0.81391	0.9739	Forced expiratory volume in 1-second	EFO_0004314	Neale B	UKBB	European	2017	0.01482	0.002089	1.286e-12	+	307638	0	307638	1	IVNT	Neale-B_UKBB_EUR_2017
rs11676272	rs11676272	chr2:25141538	chr2:24918669	A	G	rs6718628	chr2:25131170	chr2:24908301	C	G	1	0.81391	0.9739	Forced expiratory volume in 1-second, best measure	NCIT_C112285;NCIT_C38084	Neale B	UKBB	European	2017	0.01319	0.002295	9.171e-09	+	255492	0	255492	1	IVNT	Neale-B_UKBB_EUR_2017
rs11676272	rs11676272	chr2:25141538	chr2:24918669	A	G	rs6718628	chr2:25131170	chr2:24908301	C	G	1	0.81391	0.9739	Forced vital capacity	EFO_0004312	Neale B	UKBB	European	2017	0.01812	0.001981	5.854e-20	+	307638	0	307638	1	IVNT	Neale-B_UKBB_EUR_2017
rs11676272	rs11676272	chr2:25141538	chr2:24918669	A	G	rs6718628	chr2:25131170	chr2:24908301	C	G	1	0.81391	0.9739	Forced vital capacity, best measure	EFO_0004312	Neale B	UKBB	European	2017	0.01762	0.002173	5.079e-16	+	255492	0	255492	1	IVNT	Neale-B_UKBB_EUR_2017
rs11676272	rs11676272	chr2:25141538	chr2:24918669	A	G	rs6718628	chr2:25131170	chr2:24908301	C	G	1	0.81391	0.9739	Hand grip strength left	EFO_0006941	Neale B	UKBB	European	2017	0.01298	0.001758	1.536e-13	+	335821	0	335821	1	IVNT	Neale-B_UKBB_EUR_2017
rs11676272	rs11676272	chr2:25141538	chr2:24918669	A	G	rs6718628	chr2:25131170	chr2:24908301	C	G	1	0.81391	0.9739	Hand grip strength right	EFO_0006941	Neale B	UKBB	European	2017	0.01216	0.001761	5.105e-12	+	335842	0	335842	1	IVNT	Neale-B_UKBB_EUR_2017
rs11676272	rs11676272	chr2:25141538	chr2:24918669	A	G	rs6718628	chr2:25131170	chr2:24908301	C	G	1	0.81391	0.9739	Height	EFO_0004339	Neale B	UKBB	European	2017	0.02544	0.001732	7.515e-49	+	336474	0	336474	1	IVNT	Neale-B_UKBB_EUR_2017
rs11676272	rs11676272	chr2:25141538	chr2:24918669	A	G	rs6718628	chr2:25131170	chr2:24908301	C	G	1	0.81391	0.9739	Hip circumference	EFO_0005093	Neale B	UKBB	European	2017	-0.02114	0.002414	1.988e-18	-	336601	0	336601	1	IVNT	Neale-B_UKBB_EUR_2017
rs11676272	rs11676272	chr2:25141538	chr2:24918669	A	G	rs6718628	chr2:25131170	chr2:24908301	C	G	1	0.81391	0.9739	Impedance of leg left	-	Neale B	UKBB	European	2017	0.01291	0.002222	6.248e-09	+	331296	0	331296	1	IVNT	Neale-B_UKBB_EUR_2017
rs11676272	rs11676272	chr2:25141538	chr2:24918669	A	G	rs6718628	chr2:25131170	chr2:24908301	C	G	1	0.81391	0.9739	Impedance of leg right	-	Neale B	UKBB	European	2017	0.01292	0.002205	4.639e-09	+	331301	0	331301	1	IVNT	Neale-B_UKBB_EUR_2017
rs11676272	rs11676272	chr2:25141538	chr2:24918669	A	G	rs6718628	chr2:25131170	chr2:24908301	C	G	1	0.81391	0.9739	Leg fat mass left	-	Neale B	UKBB	European	2017	-0.02135	0.001926	1.51e-28	-	331275	0	331275	1	IVNT	Neale-B_UKBB_EUR_2017
rs11676272	rs11676272	chr2:25141538	chr2:24918669	A	G	rs6718628	chr2:25131170	chr2:24908301	C	G	1	0.81391	0.9739	Leg fat mass right	-	Neale B	UKBB	European	2017	-0.02166	0.001949	1.087e-28	-	331293	0	331293	1	IVNT	Neale-B_UKBB_EUR_2017
rs11676272	rs11676272	chr2:25141538	chr2:24918669	A	G	rs6718628	chr2:25131170	chr2:24908301	C	G	1	0.81391	0.9739	Leg fat percentage left	NCIT_C139218	Neale B	UKBB	European	2017	-0.01923	0.001524	1.752e-36	-	331278	0	331278	1	IVNT	Neale-B_UKBB_EUR_2017
rs11676272	rs11676272	chr2:25141538	chr2:24918669	A	G	rs6718628	chr2:25131170	chr2:24908301	C	G	1	0.81391	0.9739	Leg fat percentage right	NCIT_C139218	Neale B	UKBB	European	2017	-0.01947	0.001543	1.727e-36	-	331296	0	331296	1	IVNT	Neale-B_UKBB_EUR_2017
rs11676272	rs11676272	chr2:25141538	chr2:24918669	A	G	rs6718628	chr2:25131170	chr2:24908301	C	G	1	0.81391	0.9739	Sitting height	EFO_0007118	Neale B	UKBB	European	2017	0.02439	0.001884	2.566e-38	+	336172	0	336172	1	IVNT	Neale-B_UKBB_EUR_2017
rs11676272	rs11676272	chr2:25141538	chr2:24918669	A	G	rs6718628	chr2:25131170	chr2:24908301	C	G	1	0.81391	0.9739	Trunk fat mass	EFO_0005409	Neale B	UKBB	European	2017	-0.02259	0.002454	3.465e-20	-	331093	0	331093	1	IVNT	Neale-B_UKBB_EUR_2017
rs11676272	rs11676272	chr2:25141538	chr2:24918669	A	G	rs6718628	chr2:25131170	chr2:24908301	C	G	1	0.81391	0.9739	Trunk fat percentage	NCIT_C139218	Neale B	UKBB	European	2017	-0.02404	0.00224	7.169e-27	-	331113	0	331113	1	IVNT	Neale-B_UKBB_EUR_2017
rs11676272	rs11676272	chr2:25141538	chr2:24918669	A	G	rs6718628	chr2:25131170	chr2:24908301	C	G	1	0.81391	0.9739	Waist circumference	EFO_0004342	Neale B	UKBB	European	2017	-0.01895	0.002159	1.697e-18	-	336639	0	336639	1	IVNT	Neale-B_UKBB_EUR_2017
rs11676272	rs11676272	chr2:25141538	chr2:24918669	A	G	rs6718628	chr2:25131170	chr2:24908301	C	G	1	0.81391	0.9739	Weight	EFO_0004338	Neale B	UKBB	European	2017	-0.01306	0.00213	8.82e-10	-	336227	0	336227	1	IVNT	Neale-B_UKBB_EUR_2017
rs11676272	rs11676272	chr2:25141538	chr2:24918669	A	G	rs6718628	chr2:25131170	chr2:24908301	C	G	1	0.81391	0.9739	Whole body fat mass	-	Neale B	UKBB	European	2017	-0.02416	0.002378	2.945e-24	-	330762	0	330762	1	IVNT	Neale-B_UKBB_EUR_2017
rs11676272	rs11676272	chr2:25141538	chr2:24918669	A	G	rs6545813	chr2:25131287	chr2:24908418	C	T	1	0.81391	0.9739	Body mass index	EFO_0004340	Akiyama M	28892062	East Asian	2017	-0.02291	0.003589	1.727e-10	-	173430	0	173430	3	IVNT	Akiyama-M_BMI_EAS_2017
rs11676272	rs11676272	chr2:25141538	chr2:24918669	A	G	rs6545813	chr2:25131287	chr2:24908418	C	T	1	0.81391	0.9739	High light scatter percentage of red cells	EFO_0004586	Astle W	27863252	European	2016	0.02021	0.003592	1.842e-08	+	173480	0	173480	2	-	Astle-W_Blood-Cell-Traits_EUR_2016
rs11676272	rs11676272	chr2:25141538	chr2:24918669	A	G	rs6545813	chr2:25131287	chr2:24908418	C	T	1	0.81391	0.9739	High light scatter reticulocyte count	EFO_0004586	Astle W	27863252	European	2016	0.02142	0.003592	2.468e-09	+	173480	0	173480	2	-	Astle-W_Blood-Cell-Traits_EUR_2016
rs11676272	rs11676272	chr2:25141538	chr2:24918669	A	G	rs6545813	chr2:25131287	chr2:24908418	C	T	1	0.81391	0.9739	Reticulocyte count	EFO_0004586	Astle W	27863252	European	2016	0.02073	0.003598	8.314e-09	+	173480	0	173480	2	-	Astle-W_Blood-Cell-Traits_EUR_2016
rs11676272	rs11676272	chr2:25141538	chr2:24918669	A	G	rs6545813	chr2:25131287	chr2:24908418	C	T	1	0.81391	0.9739	Arm fat mass left	-	Neale B	UKBB	European	2017	-0.02703	0.002389	1.114e-29	-	331164	0	331164	1	IVNT	Neale-B_UKBB_EUR_2017
rs11676272	rs11676272	chr2:25141538	chr2:24918669	A	G	rs6545813	chr2:25131287	chr2:24908418	C	T	1	0.81391	0.9739	Arm fat mass right	-	Neale B	UKBB	European	2017	-0.02697	0.002388	1.45e-29	-	331226	0	331226	1	IVNT	Neale-B_UKBB_EUR_2017
rs11676272	rs11676272	chr2:25141538	chr2:24918669	A	G	rs6545813	chr2:25131287	chr2:24908418	C	T	1	0.81391	0.9739	Arm fat percentage left	NCIT_C139218	Neale B	UKBB	European	2017	-0.02626	0.001845	5.634e-46	-	331198	0	331198	1	IVNT	Neale-B_UKBB_EUR_2017
rs11676272	rs11676272	chr2:25141538	chr2:24918669	A	G	rs6545813	chr2:25131287	chr2:24908418	C	T	1	0.81391	0.9739	Arm fat percentage right	NCIT_C139218	Neale B	UKBB	European	2017	-0.02608	0.001853	5.542e-45	-	331249	0	331249	1	IVNT	Neale-B_UKBB_EUR_2017
rs11676272	rs11676272	chr2:25141538	chr2:24918669	A	G	rs6545813	chr2:25131287	chr2:24908418	C	T	1	0.81391	0.9739	Body fat percentage	EFO_0007800	Neale B	UKBB	European	2017	-0.023	0.001868	7.913e-35	-	331117	0	331117	1	IVNT	Neale-B_UKBB_EUR_2017
rs11676272	rs11676272	chr2:25141538	chr2:24918669	A	G	rs6545813	chr2:25131287	chr2:24908418	C	T	1	0.81391	0.9739	Body mass index	EFO_0004340	Neale B	UKBB	European	2017	-0.03248	0.002411	2.279e-41	-	336107	0	336107	1	IVNT	Neale-B_UKBB_EUR_2017
rs11676272	rs11676272	chr2:25141538	chr2:24918669	A	G	rs6545813	chr2:25131287	chr2:24908418	C	T	1	0.81391	0.9739	Comparative body size at age 10	NCIT_C106497;NCIT_C19666	Neale B	UKBB	European	2017	-0.03453	0.001668	3.58e-95	-	331693	0	331693	1	IVNT	Neale-B_UKBB_EUR_2017
rs11676272	rs11676272	chr2:25141538	chr2:24918669	A	G	rs6545813	chr2:25131287	chr2:24908418	C	T	1	0.81391	0.9739	Comparative height size at age 10	NCIT_C106497;NCIT_C19666	Neale B	UKBB	European	2017	0.0125	0.001664	5.743e-14	+	332021	0	332021	1	IVNT	Neale-B_UKBB_EUR_2017
rs11676272	rs11676272	chr2:25141538	chr2:24918669	A	G	rs6545813	chr2:25131287	chr2:24908418	C	T	1	0.81391	0.9739	Forced expiratory volume in 1-second	EFO_0004314	Neale B	UKBB	European	2017	0.01486	0.002089	1.137e-12	+	307638	0	307638	1	IVNT	Neale-B_UKBB_EUR_2017
rs11676272	rs11676272	chr2:25141538	chr2:24918669	A	G	rs6545813	chr2:25131287	chr2:24908418	C	T	1	0.81391	0.9739	Forced expiratory volume in 1-second, best measure	NCIT_C112285;NCIT_C38084	Neale B	UKBB	European	2017	0.01322	0.002295	8.362e-09	+	255492	0	255492	1	IVNT	Neale-B_UKBB_EUR_2017
rs11676272	rs11676272	chr2:25141538	chr2:24918669	A	G	rs6545813	chr2:25131287	chr2:24908418	C	T	1	0.81391	0.9739	Forced vital capacity	EFO_0004312	Neale B	UKBB	European	2017	0.01815	0.001981	5.018e-20	+	307638	0	307638	1	IVNT	Neale-B_UKBB_EUR_2017
rs11676272	rs11676272	chr2:25141538	chr2:24918669	A	G	rs6545813	chr2:25131287	chr2:24908418	C	T	1	0.81391	0.9739	Forced vital capacity, best measure	EFO_0004312	Neale B	UKBB	European	2017	0.01766	0.002173	4.437e-16	+	255492	0	255492	1	IVNT	Neale-B_UKBB_EUR_2017
rs11676272	rs11676272	chr2:25141538	chr2:24918669	A	G	rs6545813	chr2:25131287	chr2:24908418	C	T	1	0.81391	0.9739	Hand grip strength left	EFO_0006941	Neale B	UKBB	European	2017	0.01297	0.001758	1.579e-13	+	335821	0	335821	1	IVNT	Neale-B_UKBB_EUR_2017
rs11676272	rs11676272	chr2:25141538	chr2:24918669	A	G	rs6545813	chr2:25131287	chr2:24908418	C	T	1	0.81391	0.9739	Hand grip strength right	EFO_0006941	Neale B	UKBB	European	2017	0.01215	0.001761	5.217e-12	+	335842	0	335842	1	IVNT	Neale-B_UKBB_EUR_2017
rs11676272	rs11676272	chr2:25141538	chr2:24918669	A	G	rs6545813	chr2:25131287	chr2:24908418	C	T	1	0.81391	0.9739	Height	EFO_0004339	Neale B	UKBB	European	2017	0.02543	0.001732	7.981e-49	+	336474	0	336474	1	IVNT	Neale-B_UKBB_EUR_2017
rs11676272	rs11676272	chr2:25141538	chr2:24918669	A	G	rs6545813	chr2:25131287	chr2:24908418	C	T	1	0.81391	0.9739	Hip circumference	EFO_0005093	Neale B	UKBB	European	2017	-0.02112	0.002414	2.129e-18	-	336601	0	336601	1	IVNT	Neale-B_UKBB_EUR_2017
rs11676272	rs11676272	chr2:25141538	chr2:24918669	A	G	rs6545813	chr2:25131287	chr2:24908418	C	T	1	0.81391	0.9739	Impedance of leg left	-	Neale B	UKBB	European	2017	0.01288	0.002222	6.826e-09	+	331296	0	331296	1	IVNT	Neale-B_UKBB_EUR_2017
rs11676272	rs11676272	chr2:25141538	chr2:24918669	A	G	rs6545813	chr2:25131287	chr2:24908418	C	T	1	0.81391	0.9739	Impedance of leg right	-	Neale B	UKBB	European	2017	0.0129	0.002205	4.986e-09	+	331301	0	331301	1	IVNT	Neale-B_UKBB_EUR_2017
rs11676272	rs11676272	chr2:25141538	chr2:24918669	A	G	rs6545813	chr2:25131287	chr2:24908418	C	T	1	0.81391	0.9739	Leg fat mass left	-	Neale B	UKBB	European	2017	-0.02135	0.001926	1.51e-28	-	331275	0	331275	1	IVNT	Neale-B_UKBB_EUR_2017
rs11676272	rs11676272	chr2:25141538	chr2:24918669	A	G	rs6545813	chr2:25131287	chr2:24908418	C	T	1	0.81391	0.9739	Leg fat mass right	-	Neale B	UKBB	European	2017	-0.02165	0.001948	1.099e-28	-	331293	0	331293	1	IVNT	Neale-B_UKBB_EUR_2017
rs11676272	rs11676272	chr2:25141538	chr2:24918669	A	G	rs6545813	chr2:25131287	chr2:24908418	C	T	1	0.81391	0.9739	Leg fat percentage left	NCIT_C139218	Neale B	UKBB	European	2017	-0.01923	0.001524	1.629e-36	-	331278	0	331278	1	IVNT	Neale-B_UKBB_EUR_2017
rs11676272	rs11676272	chr2:25141538	chr2:24918669	A	G	rs6545813	chr2:25131287	chr2:24908418	C	T	1	0.81391	0.9739	Leg fat percentage right	NCIT_C139218	Neale B	UKBB	European	2017	-0.01948	0.001543	1.648e-36	-	331296	0	331296	1	IVNT	Neale-B_UKBB_EUR_2017
rs11676272	rs11676272	chr2:25141538	chr2:24918669	A	G	rs6545813	chr2:25131287	chr2:24908418	C	T	1	0.81391	0.9739	Sitting height	EFO_0007118	Neale B	UKBB	European	2017	0.0244	0.001884	2.319e-38	+	336172	0	336172	1	IVNT	Neale-B_UKBB_EUR_2017
rs11676272	rs11676272	chr2:25141538	chr2:24918669	A	G	rs6545813	chr2:25131287	chr2:24908418	C	T	1	0.81391	0.9739	Trunk fat mass	EFO_0005409	Neale B	UKBB	European	2017	-0.02258	0.002454	3.566e-20	-	331093	0	331093	1	IVNT	Neale-B_UKBB_EUR_2017
rs11676272	rs11676272	chr2:25141538	chr2:24918669	A	G	rs6545813	chr2:25131287	chr2:24908418	C	T	1	0.81391	0.9739	Trunk fat percentage	NCIT_C139218	Neale B	UKBB	European	2017	-0.02404	0.00224	7.452e-27	-	331113	0	331113	1	IVNT	Neale-B_UKBB_EUR_2017
rs11676272	rs11676272	chr2:25141538	chr2:24918669	A	G	rs6545813	chr2:25131287	chr2:24908418	C	T	1	0.81391	0.9739	Waist circumference	EFO_0004342	Neale B	UKBB	European	2017	-0.01894	0.002159	1.757e-18	-	336639	0	336639	1	IVNT	Neale-B_UKBB_EUR_2017
rs11676272	rs11676272	chr2:25141538	chr2:24918669	A	G	rs6545813	chr2:25131287	chr2:24908418	C	T	1	0.81391	0.9739	Weight	EFO_0004338	Neale B	UKBB	European	2017	-0.01305	0.00213	9.084e-10	-	336227	0	336227	1	IVNT	Neale-B_UKBB_EUR_2017
rs11676272	rs11676272	chr2:25141538	chr2:24918669	A	G	rs6545813	chr2:25131287	chr2:24908418	C	T	1	0.81391	0.9739	Whole body fat mass	-	Neale B	UKBB	European	2017	-0.02416	0.002378	3.028e-24	-	330762	0	330762	1	IVNT	Neale-B_UKBB_EUR_2017
rs11676272	rs11676272	chr2:25141538	chr2:24918669	A	G	rs6545814	chr2:25131316	chr2:24908447	A	G	1	0.81391	0.9739	Body mass index	EFO_0004340	Akiyama M	28892062	East Asian	2017	-0.02292	0.003589	1.72e-10	-	173430	0	173430	3	IVNT	Akiyama-M_BMI_EAS_2017
rs11676272	rs11676272	chr2:25141538	chr2:24918669	A	G	rs6545814	chr2:25131316	chr2:24908447	A	G	1	0.81391	0.9739	High light scatter percentage of red cells	EFO_0004586	Astle W	27863252	European	2016	0.0204	0.003593	1.356e-08	+	173480	0	173480	2	-	Astle-W_Blood-Cell-Traits_EUR_2016
rs11676272	rs11676272	chr2:25141538	chr2:24918669	A	G	rs6545814	chr2:25131316	chr2:24908447	A	G	1	0.81391	0.9739	High light scatter reticulocyte count	EFO_0004586	Astle W	27863252	European	2016	0.02162	0.003593	1.769e-09	+	173480	0	173480	2	-	Astle-W_Blood-Cell-Traits_EUR_2016
rs11676272	rs11676272	chr2:25141538	chr2:24918669	A	G	rs6545814	chr2:25131316	chr2:24908447	A	G	1	0.81391	0.9739	Reticulocyte count	EFO_0004586	Astle W	27863252	European	2016	0.0209	0.0036	6.416e-09	+	173480	0	173480	2	-	Astle-W_Blood-Cell-Traits_EUR_2016
rs11676272	rs11676272	chr2:25141538	chr2:24918669	A	G	rs6545814	chr2:25131316	chr2:24908447	A	G	1	0.81391	0.9739	Reticulocyte fraction of red cells	EFO_0004586	Astle W	27863252	European	2016	0.01972	0.003598	4.186e-08	+	173480	0	173480	2	-	Astle-W_Blood-Cell-Traits_EUR_2016
rs11676272	rs11676272	chr2:25141538	chr2:24918669	A	G	rs6545814	chr2:25131316	chr2:24908447	A	G	1	0.81391	0.9739	Childhood BMI	EFO_0004340	EGGC	26604143	European	2016	-0.068	0.0084	4.403e-16	-	30091	0	30091	20	SDS	EGGC_Childhood-BMI_EUR_2016
rs11676272	rs11676272	chr2:25141538	chr2:24918669	A	G	rs6545814	chr2:25131316	chr2:24908447	A	G	1	0.81391	0.9739	Childhood obesity	EFO_0001073	EGGC	22484627	European	2012	-0.1642	0.0264	5.342e-10	-	13848	5530	8318	14	log OR	EGGC_Childhood-Obesity_EUR_2012
rs11676272	rs11676272	chr2:25141538	chr2:24918669	A	G	rs6545814	chr2:25131316	chr2:24908447	A	G	1	0.81391	0.9739	Body mass index in physically active indivdiuals	EFO_0004340	GIANT	28448500	European	2017	-0.0265	0.0048	3.19e-08	-	104583	0	104583	57	IVNT	GIANT_BMI-Active_EUR_2017
rs11676272	rs11676272	chr2:25141538	chr2:24918669	A	G	rs6545814	chr2:25131316	chr2:24908447	A	G	1	0.81391	0.9739	Body mass index in females less than or equal to 50 years of age	EFO_0004340	GIANT	26426971	European	2015	-0.052	0.0066	4.9e-15	-	53607	0	53607	114	IVNT	GIANT_BMI-F-LE-50_EUR_2015
rs11676272	rs11676272	chr2:25141538	chr2:24918669	A	G	rs6545814	chr2:25131316	chr2:24908447	A	G	1	0.81391	0.9739	Body mass index in females	EFO_0004340	GIANT	25673413	Mixed	2015	-0.0345	0.0047	2.129e-13	-	131715	0	131715	107	IVNT	GIANT_BMI-F_Mixed_2015
rs11676272	rs11676272	chr2:25141538	chr2:24918669	A	G	rs6545814	chr2:25131316	chr2:24908447	A	G	1	0.81391	0.9739	Body mass index in female non-smokers	EFO_0004340	GIANT	28443625	Mixed	2017	-0.0315	0.0054	5.211e-09	-	85210	0	85210	73	IVNT	GIANT_BMI-Non-smokers-F_Mixed_2017
rs11676272	rs11676272	chr2:25141538	chr2:24918669	A	G	rs6545814	chr2:25131316	chr2:24908447	A	G	1	0.81391	0.9739	Body mass index in non-smokers	EFO_0004340	GIANT	28443625	European	2017	-0.0307	0.0045	1.206e-11	-	123024	0	123024	73	IVNT	GIANT_BMI-Non-smokers_EUR_2017
rs11676272	rs11676272	chr2:25141538	chr2:24918669	A	G	rs6545814	chr2:25131316	chr2:24908447	A	G	1	0.81391	0.9739	Body mass index in non-smokers	EFO_0004340	GIANT	28443625	Mixed	2017	-0.0295	0.0042	1.884e-12	-	141556	0	141556	79	IVNT	GIANT_BMI-Non-smokers_Mixed_2017
rs11676272	rs11676272	chr2:25141538	chr2:24918669	A	G	rs6545814	chr2:25131316	chr2:24908447	A	G	1	0.81391	0.9739	Body mass index adjusted for physical activity	EFO_0004340	GIANT	28448500	European	2017	-0.0244	0.0044	2.31e-08	-	134587	0	134587	57	IVNT	GIANT_BMI-adjusted-PA_EUR_2017
rs11676272	rs11676272	chr2:25141538	chr2:24918669	A	G	rs6545814	chr2:25131316	chr2:24908447	A	G	1	0.81391	0.9739	Body mass index adjusted for smoking in females	EFO_0004340	GIANT	28443625	Mixed	2017	-0.0279	0.0049	9.775e-09	-	104704	0	104704	73	IVNT	GIANT_BMI-adjusted-Smoking-F_Mixed_2017
rs11676272	rs11676272	chr2:25141538	chr2:24918669	A	G	rs6545814	chr2:25131316	chr2:24908447	A	G	1	0.81391	0.9739	Body mass index adjusted for smoking	EFO_0004340	GIANT	28443625	European	2017	-0.0279	0.0039	1.161e-12	-	156754	0	156754	73	IVNT	GIANT_BMI-adjusted-Smoking_EUR_2017
rs11676272	rs11676272	chr2:25141538	chr2:24918669	A	G	rs6545814	chr2:25131316	chr2:24908447	A	G	1	0.81391	0.9739	Body mass index adjusted for smoking	EFO_0004340	GIANT	28443625	Mixed	2017	-0.0265	0.0037	4.417e-13	-	178766	0	178766	79	IVNT	GIANT_BMI-adjusted-Smoking_Mixed_2017
rs11676272	rs11676272	chr2:25141538	chr2:24918669	A	G	rs6545814	chr2:25131316	chr2:24908447	A	G	1	0.81391	0.9739	Body mass index	EFO_0004340	GIANT	25673413	European	2015	-0.0303	0.0037	2.63e-16	-	233247	0	233247	114	IVNT	GIANT_BMI_EUR_2015
rs11676272	rs11676272	chr2:25141538	chr2:24918669	A	G	rs6545814	chr2:25131316	chr2:24908447	A	G	1	0.81391	0.9739	Body mass index	EFO_0004340	GIANT	25673413	Mixed	2015	-0.0302	0.0036	4.908e-17	-	235409	0	235409	125	IVNT	GIANT_BMI_Mixed_2015
rs11676272	rs11676272	chr2:25141538	chr2:24918669	A	G	rs6545814	chr2:25131316	chr2:24908447	A	G	1	0.81391	0.9739	Height in females	EFO_0004339	GIANT	23754948	European	2013	0.033	0.0057	5.79e-09	+	73093	0	73093	46	Z-score	GIANT_Height-F_EUR_2013
rs11676272	rs11676272	chr2:25141538	chr2:24918669	A	G	rs6545814	chr2:25131316	chr2:24908447	A	G	1	0.81391	0.9739	Height	EFO_0004339	GIANT	20881960	European	2010	NA	NA	1.559e-10	NA	133762	0	133762	46	Z-score	GIANT_Height_EUR_2010
rs11676272	rs11676272	chr2:25141538	chr2:24918669	A	G	rs6545814	chr2:25131316	chr2:24908447	A	G	1	0.81391	0.9739	Height	EFO_0004339	GIANT	23754948	European	2013	0.02787	0.004165	2.194e-11	+	133601	0	133601	46	Z-score	GIANT_Height_EUR_2013
rs11676272	rs11676272	chr2:25141538	chr2:24918669	A	G	rs6545814	chr2:25131316	chr2:24908447	A	G	1	0.81391	0.9739	Height	EFO_0004339	GIANT	25282103	European	2014	0.032	0.0029	3.7e-27	+	252425	0	252425	79	Z-score	GIANT_Height_EUR_2014
rs11676272	rs11676272	chr2:25141538	chr2:24918669	A	G	rs6545814	chr2:25131316	chr2:24908447	A	G	1	0.81391	0.9739	Overweight	EFO_0005935	GIANT	23563607	European	2013	-0.05	0.009	2.2e-08	-	158591	92880	65710	51	log OR	GIANT_Overweight_EUR_2013
rs11676272	rs11676272	chr2:25141538	chr2:24918669	A	G	rs6545814	chr2:25131316	chr2:24908447	A	G	1	0.81391	0.9739	Body mass index	EFO_0004340	Wen W	22344219	East Asian	2012	NA	NA	1.35e-13	NA	27715	-	-	-	-	GRASP
rs11676272	rs11676272	chr2:25141538	chr2:24918669	A	G	rs6545814	chr2:25131316	chr2:24908447	A	G	1	0.81391	0.9739	Height	EFO_0004339	GIANT	20881960	European	2010	NA	NA	1.559e-10	NA	133653	-	-	-	-	GRASP
rs11676272	rs11676272	chr2:25141538	chr2:24918669	A	G	rs6545814	chr2:25131316	chr2:24908447	A	G	1	0.81391	0.9739	Obesity with early age of onset age 2	HP_0003674	EGGC	22484627	European	2012	NA	NA	5.342e-10	NA	13848	-	-	-	-	GRASP
rs11676272	rs11676272	chr2:25141538	chr2:24918669	A	G	rs6545814	chr2:25131316	chr2:24908447	A	G	1	0.81391	0.9739	Body mass index	EFO_0004340	Wen W	22344219	East Asian	2012	-3.26	0.4381	1e-13	-	-	-	-	-	% increase	NHGRI-EBI_GWAS_Catalog
rs11676272	rs11676272	chr2:25141538	chr2:24918669	A	G	rs6545814	chr2:25131316	chr2:24908447	A	G	1	0.81391	0.9739	Body mass index	EFO_0004340	Wen W	24861553	East Asian	2014	-0.0331	0.005118	1e-10	-	-	-	-	-	unit increase	NHGRI-EBI_GWAS_Catalog
rs11676272	rs11676272	chr2:25141538	chr2:24918669	A	G	rs6545814	chr2:25131316	chr2:24908447	A	G	1	0.81391	0.9739	Arm fat mass left	-	Neale B	UKBB	European	2017	-0.02697	0.002389	1.49e-29	-	331164	0	331164	1	IVNT	Neale-B_UKBB_EUR_2017
rs11676272	rs11676272	chr2:25141538	chr2:24918669	A	G	rs6545814	chr2:25131316	chr2:24908447	A	G	1	0.81391	0.9739	Arm fat mass right	-	Neale B	UKBB	European	2017	-0.02691	0.002388	1.895e-29	-	331226	0	331226	1	IVNT	Neale-B_UKBB_EUR_2017
rs11676272	rs11676272	chr2:25141538	chr2:24918669	A	G	rs6545814	chr2:25131316	chr2:24908447	A	G	1	0.81391	0.9739	Arm fat percentage left	NCIT_C139218	Neale B	UKBB	European	2017	-0.0262	0.001845	8.744e-46	-	331198	0	331198	1	IVNT	Neale-B_UKBB_EUR_2017
rs11676272	rs11676272	chr2:25141538	chr2:24918669	A	G	rs6545814	chr2:25131316	chr2:24908447	A	G	1	0.81391	0.9739	Arm fat percentage right	NCIT_C139218	Neale B	UKBB	European	2017	-0.02603	0.001853	8.497e-45	-	331249	0	331249	1	IVNT	Neale-B_UKBB_EUR_2017
rs11676272	rs11676272	chr2:25141538	chr2:24918669	A	G	rs6545814	chr2:25131316	chr2:24908447	A	G	1	0.81391	0.9739	Body fat percentage	EFO_0007800	Neale B	UKBB	European	2017	-0.02294	0.001868	1.234e-34	-	331117	0	331117	1	IVNT	Neale-B_UKBB_EUR_2017
rs11676272	rs11676272	chr2:25141538	chr2:24918669	A	G	rs6545814	chr2:25131316	chr2:24908447	A	G	1	0.81391	0.9739	Body mass index	EFO_0004340	Neale B	UKBB	European	2017	-0.03243	0.002411	3.016e-41	-	336107	0	336107	1	IVNT	Neale-B_UKBB_EUR_2017
rs11676272	rs11676272	chr2:25141538	chr2:24918669	A	G	rs6545814	chr2:25131316	chr2:24908447	A	G	1	0.81391	0.9739	Comparative body size at age 10	NCIT_C106497;NCIT_C19666	Neale B	UKBB	European	2017	-0.03456	0.001668	2.525e-95	-	331693	0	331693	1	IVNT	Neale-B_UKBB_EUR_2017
rs11676272	rs11676272	chr2:25141538	chr2:24918669	A	G	rs6545814	chr2:25131316	chr2:24908447	A	G	1	0.81391	0.9739	Comparative height size at age 10	NCIT_C106497;NCIT_C19666	Neale B	UKBB	European	2017	0.01254	0.001664	4.973e-14	+	332021	0	332021	1	IVNT	Neale-B_UKBB_EUR_2017
rs11676272	rs11676272	chr2:25141538	chr2:24918669	A	G	rs6545814	chr2:25131316	chr2:24908447	A	G	1	0.81391	0.9739	Forced expiratory volume in 1-second	EFO_0004314	Neale B	UKBB	European	2017	0.01476	0.002089	1.579e-12	+	307638	0	307638	1	IVNT	Neale-B_UKBB_EUR_2017
rs11676272	rs11676272	chr2:25141538	chr2:24918669	A	G	rs6545814	chr2:25131316	chr2:24908447	A	G	1	0.81391	0.9739	Forced expiratory volume in 1-second, best measure	NCIT_C112285;NCIT_C38084	Neale B	UKBB	European	2017	0.01313	0.002295	1.072e-08	+	255492	0	255492	1	IVNT	Neale-B_UKBB_EUR_2017
rs11676272	rs11676272	chr2:25141538	chr2:24918669	A	G	rs6545814	chr2:25131316	chr2:24908447	A	G	1	0.81391	0.9739	Forced vital capacity	EFO_0004312	Neale B	UKBB	European	2017	0.0181	0.001981	6.417e-20	+	307638	0	307638	1	IVNT	Neale-B_UKBB_EUR_2017
rs11676272	rs11676272	chr2:25141538	chr2:24918669	A	G	rs6545814	chr2:25131316	chr2:24908447	A	G	1	0.81391	0.9739	Forced vital capacity, best measure	EFO_0004312	Neale B	UKBB	European	2017	0.01759	0.002173	5.749e-16	+	255492	0	255492	1	IVNT	Neale-B_UKBB_EUR_2017
rs11676272	rs11676272	chr2:25141538	chr2:24918669	A	G	rs6545814	chr2:25131316	chr2:24908447	A	G	1	0.81391	0.9739	Hand grip strength left	EFO_0006941	Neale B	UKBB	European	2017	0.01294	0.001758	1.783e-13	+	335821	0	335821	1	IVNT	Neale-B_UKBB_EUR_2017
rs11676272	rs11676272	chr2:25141538	chr2:24918669	A	G	rs6545814	chr2:25131316	chr2:24908447	A	G	1	0.81391	0.9739	Hand grip strength right	EFO_0006941	Neale B	UKBB	European	2017	0.01213	0.001761	5.539e-12	+	335842	0	335842	1	IVNT	Neale-B_UKBB_EUR_2017
rs11676272	rs11676272	chr2:25141538	chr2:24918669	A	G	rs6545814	chr2:25131316	chr2:24908447	A	G	1	0.81391	0.9739	Height	EFO_0004339	Neale B	UKBB	European	2017	0.02541	0.001732	9.797e-49	+	336474	0	336474	1	IVNT	Neale-B_UKBB_EUR_2017
rs11676272	rs11676272	chr2:25141538	chr2:24918669	A	G	rs6545814	chr2:25131316	chr2:24908447	A	G	1	0.81391	0.9739	Hip circumference	EFO_0005093	Neale B	UKBB	European	2017	-0.02106	0.002414	2.66e-18	-	336601	0	336601	1	IVNT	Neale-B_UKBB_EUR_2017
rs11676272	rs11676272	chr2:25141538	chr2:24918669	A	G	rs6545814	chr2:25131316	chr2:24908447	A	G	1	0.81391	0.9739	Impedance of leg left	-	Neale B	UKBB	European	2017	0.01292	0.002222	6.145e-09	+	331296	0	331296	1	IVNT	Neale-B_UKBB_EUR_2017
rs11676272	rs11676272	chr2:25141538	chr2:24918669	A	G	rs6545814	chr2:25131316	chr2:24908447	A	G	1	0.81391	0.9739	Impedance of leg right	-	Neale B	UKBB	European	2017	0.01292	0.002205	4.653e-09	+	331301	0	331301	1	IVNT	Neale-B_UKBB_EUR_2017
rs11676272	rs11676272	chr2:25141538	chr2:24918669	A	G	rs6545814	chr2:25131316	chr2:24908447	A	G	1	0.81391	0.9739	Leg fat mass left	-	Neale B	UKBB	European	2017	-0.0213	0.001926	1.98e-28	-	331275	0	331275	1	IVNT	Neale-B_UKBB_EUR_2017
rs11676272	rs11676272	chr2:25141538	chr2:24918669	A	G	rs6545814	chr2:25131316	chr2:24908447	A	G	1	0.81391	0.9739	Leg fat mass right	-	Neale B	UKBB	European	2017	-0.02161	0.001948	1.411e-28	-	331293	0	331293	1	IVNT	Neale-B_UKBB_EUR_2017
rs11676272	rs11676272	chr2:25141538	chr2:24918669	A	G	rs6545814	chr2:25131316	chr2:24908447	A	G	1	0.81391	0.9739	Leg fat percentage left	NCIT_C139218	Neale B	UKBB	European	2017	-0.01918	0.001524	2.586e-36	-	331278	0	331278	1	IVNT	Neale-B_UKBB_EUR_2017
rs11676272	rs11676272	chr2:25141538	chr2:24918669	A	G	rs6545814	chr2:25131316	chr2:24908447	A	G	1	0.81391	0.9739	Leg fat percentage right	NCIT_C139218	Neale B	UKBB	European	2017	-0.01943	0.001543	2.507e-36	-	331296	0	331296	1	IVNT	Neale-B_UKBB_EUR_2017
rs11676272	rs11676272	chr2:25141538	chr2:24918669	A	G	rs6545814	chr2:25131316	chr2:24908447	A	G	1	0.81391	0.9739	Sitting height	EFO_0007118	Neale B	UKBB	European	2017	0.02434	0.001884	3.544e-38	+	336172	0	336172	1	IVNT	Neale-B_UKBB_EUR_2017
rs11676272	rs11676272	chr2:25141538	chr2:24918669	A	G	rs6545814	chr2:25131316	chr2:24908447	A	G	1	0.81391	0.9739	Trunk fat mass	EFO_0005409	Neale B	UKBB	European	2017	-0.02251	0.002454	4.557e-20	-	331093	0	331093	1	IVNT	Neale-B_UKBB_EUR_2017
rs11676272	rs11676272	chr2:25141538	chr2:24918669	A	G	rs6545814	chr2:25131316	chr2:24908447	A	G	1	0.81391	0.9739	Trunk fat percentage	NCIT_C139218	Neale B	UKBB	European	2017	-0.02396	0.00224	1.095e-26	-	331113	0	331113	1	IVNT	Neale-B_UKBB_EUR_2017
rs11676272	rs11676272	chr2:25141538	chr2:24918669	A	G	rs6545814	chr2:25131316	chr2:24908447	A	G	1	0.81391	0.9739	Waist circumference	EFO_0004342	Neale B	UKBB	European	2017	-0.01886	0.002159	2.454e-18	-	336639	0	336639	1	IVNT	Neale-B_UKBB_EUR_2017
rs11676272	rs11676272	chr2:25141538	chr2:24918669	A	G	rs6545814	chr2:25131316	chr2:24908447	A	G	1	0.81391	0.9739	Weight	EFO_0004338	Neale B	UKBB	European	2017	-0.01302	0.00213	9.893e-10	-	336227	0	336227	1	IVNT	Neale-B_UKBB_EUR_2017
rs11676272	rs11676272	chr2:25141538	chr2:24918669	A	G	rs6545814	chr2:25131316	chr2:24908447	A	G	1	0.81391	0.9739	Whole body fat mass	-	Neale B	UKBB	European	2017	-0.02409	0.002378	4.033e-24	-	330762	0	330762	1	IVNT	Neale-B_UKBB_EUR_2017
rs11676272	rs11676272	chr2:25141538	chr2:24918669	A	G	rs6545814	chr2:25131316	chr2:24908447	A	G	1	0.81391	0.9739	Body mass index	EFO_0004340	Wen W	22344219	East Asian	2012	NA	NA	1e-13	NA	-	-	-	-	-	dbGaP
rs11676272	rs11676272	chr2:25141538	chr2:24918669	A	G	rs36048912	chr2:25131484	chr2:24908615	TA	T	1	0.81391	0.9739	High light scatter percentage of red cells	EFO_0004586	Astle W	27863252	European	2016	0.02045	0.003596	1.283e-08	+	173480	0	173480	2	-	Astle-W_Blood-Cell-Traits_EUR_2016
rs11676272	rs11676272	chr2:25141538	chr2:24918669	A	G	rs36048912	chr2:25131484	chr2:24908615	TA	T	1	0.81391	0.9739	High light scatter reticulocyte count	EFO_0004586	Astle W	27863252	European	2016	0.02168	0.003596	1.66e-09	+	173480	0	173480	2	-	Astle-W_Blood-Cell-Traits_EUR_2016
rs11676272	rs11676272	chr2:25141538	chr2:24918669	A	G	rs36048912	chr2:25131484	chr2:24908615	TA	T	1	0.81391	0.9739	Reticulocyte count	EFO_0004586	Astle W	27863252	European	2016	0.0209	0.003602	6.59e-09	+	173480	0	173480	2	-	Astle-W_Blood-Cell-Traits_EUR_2016
rs11676272	rs11676272	chr2:25141538	chr2:24918669	A	G	rs36048912	chr2:25131484	chr2:24908615	TA	T	1	0.81391	0.9739	Reticulocyte fraction of red cells	EFO_0004586	Astle W	27863252	European	2016	0.01972	0.0036	4.282e-08	+	173480	0	173480	2	-	Astle-W_Blood-Cell-Traits_EUR_2016
rs11676272	rs11676272	chr2:25141538	chr2:24918669	A	G	rs11900505	chr2:25131986	chr2:24909117	A	C	1	0.81391	0.9739	Body mass index	EFO_0004340	Akiyama M	28892062	East Asian	2017	-0.02294	0.00359	1.657e-10	-	173430	0	173430	3	IVNT	Akiyama-M_BMI_EAS_2017
rs11676272	rs11676272	chr2:25141538	chr2:24918669	A	G	rs11900505	chr2:25131986	chr2:24909117	A	C	1	0.81391	0.9739	High light scatter percentage of red cells	EFO_0004586	Astle W	27863252	European	2016	0.02041	0.003596	1.392e-08	+	173480	0	173480	2	-	Astle-W_Blood-Cell-Traits_EUR_2016
rs11676272	rs11676272	chr2:25141538	chr2:24918669	A	G	rs11900505	chr2:25131986	chr2:24909117	A	C	1	0.81391	0.9739	High light scatter reticulocyte count	EFO_0004586	Astle W	27863252	European	2016	0.02163	0.003596	1.785e-09	+	173480	0	173480	2	-	Astle-W_Blood-Cell-Traits_EUR_2016
rs11676272	rs11676272	chr2:25141538	chr2:24918669	A	G	rs11900505	chr2:25131986	chr2:24909117	A	C	1	0.81391	0.9739	Reticulocyte count	EFO_0004586	Astle W	27863252	European	2016	0.02086	0.003602	6.959e-09	+	173480	0	173480	2	-	Astle-W_Blood-Cell-Traits_EUR_2016
rs11676272	rs11676272	chr2:25141538	chr2:24918669	A	G	rs11900505	chr2:25131986	chr2:24909117	A	C	1	0.81391	0.9739	Reticulocyte fraction of red cells	EFO_0004586	Astle W	27863252	European	2016	0.01967	0.0036	4.666e-08	+	173480	0	173480	2	-	Astle-W_Blood-Cell-Traits_EUR_2016
rs11676272	rs11676272	chr2:25141538	chr2:24918669	A	G	rs11900505	chr2:25131986	chr2:24909117	A	C	1	0.81391	0.9739	Childhood BMI	EFO_0004340	EGGC	26604143	European	2016	-0.0678	0.0083	4.205e-16	-	30089	0	30089	20	SDS	EGGC_Childhood-BMI_EUR_2016
[truncated: 305 more rows]
