# Supplementary material for: Genome-wide analysis of dental caries and periodontitis combining clinical and self-reported data
Source: Nat Commun. 2019 Jun 24;10:2773. doi: 10.1038/s41467-019-10630-1 (PMC6591304; doi:10.1038/s41467-019-10630-1)
Supplement: Supplementary file 7 — Supplementary Dataset 4 [file 41467_2019_10630_MOESM7_ESM.zip › rs62106258_PhenoScanner_GWAS.tsv]

snp	ref_rsid	ref_hg19_coordinates	ref_hg38_coordinates	ref_a1	ref_a2	rsid	hg19_coordinates	hg38_coordinates	a1	a2	proxy	r2	dprime	trait	efo	study	pmid	ancestry	year	beta	se	p	direction	n	n_cases	n_controls	n_studies	unit	dataset
rs62106258	rs62106258	chr2:417167	chr2:417167	C	T	rs62106258	chr2:417167	chr2:417167	C	T	0	1	1	Age at menarche	EFO_0004703	Neale B	UKBB	European	2017	0.05653	0.005743	7.38e-23	+	176008	0	176008	1	IVNT	Neale-B_UKBB_EUR_2017
rs62106258	rs62106258	chr2:417167	chr2:417167	C	T	rs62106258	chr2:417167	chr2:417167	C	T	0	1	1	Arm fat mass left	-	Neale B	UKBB	European	2017	-0.08618	0.005542	1.712e-54	-	331164	0	331164	1	IVNT	Neale-B_UKBB_EUR_2017
rs62106258	rs62106258	chr2:417167	chr2:417167	C	T	rs62106258	chr2:417167	chr2:417167	C	T	0	1	1	Arm fat mass right	-	Neale B	UKBB	European	2017	-0.08628	0.005541	1.198e-54	-	331226	0	331226	1	IVNT	Neale-B_UKBB_EUR_2017
rs62106258	rs62106258	chr2:417167	chr2:417167	C	T	rs62106258	chr2:417167	chr2:417167	C	T	0	1	1	Arm fat percentage left	NCIT_C139218	Neale B	UKBB	European	2017	-0.05672	0.004281	4.714e-40	-	331198	0	331198	1	IVNT	Neale-B_UKBB_EUR_2017
rs62106258	rs62106258	chr2:417167	chr2:417167	C	T	rs62106258	chr2:417167	chr2:417167	C	T	0	1	1	Arm fat percentage right	NCIT_C139218	Neale B	UKBB	European	2017	-0.05733	0.004301	1.584e-40	-	331249	0	331249	1	IVNT	Neale-B_UKBB_EUR_2017
rs62106258	rs62106258	chr2:417167	chr2:417167	C	T	rs62106258	chr2:417167	chr2:417167	C	T	0	1	1	Arm fat-free mass left	-	Neale B	UKBB	European	2017	-0.04974	0.003596	1.674e-43	-	331159	0	331159	1	IVNT	Neale-B_UKBB_EUR_2017
rs62106258	rs62106258	chr2:417167	chr2:417167	C	T	rs62106258	chr2:417167	chr2:417167	C	T	0	1	1	Arm fat-free mass right	-	Neale B	UKBB	European	2017	-0.04809	0.003524	2.187e-42	-	331221	0	331221	1	IVNT	Neale-B_UKBB_EUR_2017
rs62106258	rs62106258	chr2:417167	chr2:417167	C	T	rs62106258	chr2:417167	chr2:417167	C	T	0	1	1	Arm predicted mass left	-	Neale B	UKBB	European	2017	-0.04931	0.003582	4.291e-43	-	331146	0	331146	1	IVNT	Neale-B_UKBB_EUR_2017
rs62106258	rs62106258	chr2:417167	chr2:417167	C	T	rs62106258	chr2:417167	chr2:417167	C	T	0	1	1	Arm predicted mass right	-	Neale B	UKBB	European	2017	-0.04758	0.003512	8.186e-42	-	331216	0	331216	1	IVNT	Neale-B_UKBB_EUR_2017
rs62106258	rs62106258	chr2:417167	chr2:417167	C	T	rs62106258	chr2:417167	chr2:417167	C	T	0	1	1	Basal metabolic rate	EFO_0007777	Neale B	UKBB	European	2017	-0.05941	0.00375	1.645e-56	-	331307	0	331307	1	IVNT	Neale-B_UKBB_EUR_2017
rs62106258	rs62106258	chr2:417167	chr2:417167	C	T	rs62106258	chr2:417167	chr2:417167	C	T	0	1	1	Body fat percentage	EFO_0007800	Neale B	UKBB	European	2017	-0.04955	0.004337	3.103e-30	-	331117	0	331117	1	IVNT	Neale-B_UKBB_EUR_2017
rs62106258	rs62106258	chr2:417167	chr2:417167	C	T	rs62106258	chr2:417167	chr2:417167	C	T	0	1	1	Body mass index	EFO_0004340	Neale B	UKBB	European	2017	-0.09069	0.005592	3.926e-59	-	336107	0	336107	1	IVNT	Neale-B_UKBB_EUR_2017
rs62106258	rs62106258	chr2:417167	chr2:417167	C	T	rs62106258	chr2:417167	chr2:417167	C	T	0	1	1	Comparative body size at age 10	NCIT_C106497;NCIT_C19666	Neale B	UKBB	European	2017	-0.07916	0.003869	5.444e-93	-	331693	0	331693	1	IVNT	Neale-B_UKBB_EUR_2017
rs62106258	rs62106258	chr2:417167	chr2:417167	C	T	rs62106258	chr2:417167	chr2:417167	C	T	0	1	1	Comparative height size at age 10	NCIT_C106497;NCIT_C19666	Neale B	UKBB	European	2017	-0.03906	0.00386	4.624e-24	-	332021	0	332021	1	IVNT	Neale-B_UKBB_EUR_2017
rs62106258	rs62106258	chr2:417167	chr2:417167	C	T	rs62106258	chr2:417167	chr2:417167	C	T	0	1	1	Hip circumference	EFO_0005093	Neale B	UKBB	European	2017	-0.08085	0.005599	3.018e-47	-	336601	0	336601	1	IVNT	Neale-B_UKBB_EUR_2017
rs62106258	rs62106258	chr2:417167	chr2:417167	C	T	rs62106258	chr2:417167	chr2:417167	C	T	0	1	1	Impedance of arm left	-	Neale B	UKBB	European	2017	0.04133	0.003995	4.364e-25	+	331292	0	331292	1	IVNT	Neale-B_UKBB_EUR_2017
rs62106258	rs62106258	chr2:417167	chr2:417167	C	T	rs62106258	chr2:417167	chr2:417167	C	T	0	1	1	Impedance of arm right	-	Neale B	UKBB	European	2017	0.03929	0.003978	5.25e-23	+	331279	0	331279	1	IVNT	Neale-B_UKBB_EUR_2017
rs62106258	rs62106258	chr2:417167	chr2:417167	C	T	rs62106258	chr2:417167	chr2:417167	C	T	0	1	1	Impedance of leg left	-	Neale B	UKBB	European	2017	0.08317	0.005156	1.644e-58	+	331296	0	331296	1	IVNT	Neale-B_UKBB_EUR_2017
rs62106258	rs62106258	chr2:417167	chr2:417167	C	T	rs62106258	chr2:417167	chr2:417167	C	T	0	1	1	Impedance of leg right	-	Neale B	UKBB	European	2017	0.08343	0.005117	9.507e-60	+	331301	0	331301	1	IVNT	Neale-B_UKBB_EUR_2017
rs62106258	rs62106258	chr2:417167	chr2:417167	C	T	rs62106258	chr2:417167	chr2:417167	C	T	0	1	1	Impedance of whole body	NCIT_C137923	Neale B	UKBB	European	2017	0.06211	0.004313	5.089e-47	+	331284	0	331284	1	IVNT	Neale-B_UKBB_EUR_2017
rs62106258	rs62106258	chr2:417167	chr2:417167	C	T	rs62106258	chr2:417167	chr2:417167	C	T	0	1	1	Leg fat mass left	-	Neale B	UKBB	European	2017	-0.06289	0.00447	5.919e-45	-	331275	0	331275	1	IVNT	Neale-B_UKBB_EUR_2017
rs62106258	rs62106258	chr2:417167	chr2:417167	C	T	rs62106258	chr2:417167	chr2:417167	C	T	0	1	1	Leg fat mass right	-	Neale B	UKBB	European	2017	-0.06275	0.004522	8.844e-44	-	331293	0	331293	1	IVNT	Neale-B_UKBB_EUR_2017
rs62106258	rs62106258	chr2:417167	chr2:417167	C	T	rs62106258	chr2:417167	chr2:417167	C	T	0	1	1	Leg fat percentage left	NCIT_C139218	Neale B	UKBB	European	2017	-0.03601	0.003537	2.421e-24	-	331278	0	331278	1	IVNT	Neale-B_UKBB_EUR_2017
rs62106258	rs62106258	chr2:417167	chr2:417167	C	T	rs62106258	chr2:417167	chr2:417167	C	T	0	1	1	Leg fat percentage right	NCIT_C139218	Neale B	UKBB	European	2017	-0.03513	0.003582	1.077e-22	-	331296	0	331296	1	IVNT	Neale-B_UKBB_EUR_2017
rs62106258	rs62106258	chr2:417167	chr2:417167	C	T	rs62106258	chr2:417167	chr2:417167	C	T	0	1	1	Leg fat-free mass left	-	Neale B	UKBB	European	2017	-0.06308	0.003724	2.446e-64	-	331258	0	331258	1	IVNT	Neale-B_UKBB_EUR_2017
rs62106258	rs62106258	chr2:417167	chr2:417167	C	T	rs62106258	chr2:417167	chr2:417167	C	T	0	1	1	Leg fat-free mass right	-	Neale B	UKBB	European	2017	-0.06291	0.003722	4.652e-64	-	331285	0	331285	1	IVNT	Neale-B_UKBB_EUR_2017
rs62106258	rs62106258	chr2:417167	chr2:417167	C	T	rs62106258	chr2:417167	chr2:417167	C	T	0	1	1	Leg predicted mass left	-	Neale B	UKBB	European	2017	-0.06277	0.003698	1.367e-64	-	331253	0	331253	1	IVNT	Neale-B_UKBB_EUR_2017
rs62106258	rs62106258	chr2:417167	chr2:417167	C	T	rs62106258	chr2:417167	chr2:417167	C	T	0	1	1	Leg predicted mass right	-	Neale B	UKBB	European	2017	-0.06255	0.003698	3.717e-64	-	331285	0	331285	1	IVNT	Neale-B_UKBB_EUR_2017
rs62106258	rs62106258	chr2:417167	chr2:417167	C	T	rs62106258	chr2:417167	chr2:417167	C	T	0	1	1	Mouth or teeth dental problems: dentures	NCIT_C99885;NCIT_C102044	Neale B	UKBB	European	2017	-0.01239	0.002126	5.689e-09	-	336138	56894	279244	1	-	Neale-B_UKBB_EUR_2017
rs62106258	rs62106258	chr2:417167	chr2:417167	C	T	rs62106258	chr2:417167	chr2:417167	C	T	0	1	1	Trunk fat mass	EFO_0005409	Neale B	UKBB	European	2017	-0.0782	0.005694	6.607e-43	-	331093	0	331093	1	IVNT	Neale-B_UKBB_EUR_2017
rs62106258	rs62106258	chr2:417167	chr2:417167	C	T	rs62106258	chr2:417167	chr2:417167	C	T	0	1	1	Trunk fat percentage	NCIT_C139218	Neale B	UKBB	European	2017	-0.05699	0.005199	5.898e-28	-	331113	0	331113	1	IVNT	Neale-B_UKBB_EUR_2017
rs62106258	rs62106258	chr2:417167	chr2:417167	C	T	rs62106258	chr2:417167	chr2:417167	C	T	0	1	1	Trunk fat-free mass	-	Neale B	UKBB	European	2017	-0.04629	0.003563	1.368e-38	-	331030	0	331030	1	IVNT	Neale-B_UKBB_EUR_2017
rs62106258	rs62106258	chr2:417167	chr2:417167	C	T	rs62106258	chr2:417167	chr2:417167	C	T	0	1	1	Trunk predicted mass	-	Neale B	UKBB	European	2017	-0.04591	0.003551	3.223e-38	-	330995	0	330995	1	IVNT	Neale-B_UKBB_EUR_2017
rs62106258	rs62106258	chr2:417167	chr2:417167	C	T	rs62106258	chr2:417167	chr2:417167	C	T	0	1	1	Waist circumference	EFO_0004342	Neale B	UKBB	European	2017	-0.06801	0.005008	5.432e-42	-	336639	0	336639	1	IVNT	Neale-B_UKBB_EUR_2017
rs62106258	rs62106258	chr2:417167	chr2:417167	C	T	rs62106258	chr2:417167	chr2:417167	C	T	0	1	1	Weight	EFO_0004338	Neale B	UKBB	European	2017	-0.08232	0.004939	2.475e-62	-	336227	0	336227	1	IVNT	Neale-B_UKBB_EUR_2017
rs62106258	rs62106258	chr2:417167	chr2:417167	C	T	rs62106258	chr2:417167	chr2:417167	C	T	0	1	1	Whole body fat mass	-	Neale B	UKBB	European	2017	-0.08007	0.005517	1.042e-47	-	330762	0	330762	1	IVNT	Neale-B_UKBB_EUR_2017
rs62106258	rs62106258	chr2:417167	chr2:417167	C	T	rs62106258	chr2:417167	chr2:417167	C	T	0	1	1	Whole body fat-free mass	-	Neale B	UKBB	European	2017	-0.05429	0.003576	4.901e-52	-	331291	0	331291	1	IVNT	Neale-B_UKBB_EUR_2017
rs62106258	rs62106258	chr2:417167	chr2:417167	C	T	rs62106258	chr2:417167	chr2:417167	C	T	0	1	1	Whole body water mass	-	Neale B	UKBB	European	2017	-0.05427	0.003582	7.519e-52	-	331315	0	331315	1	IVNT	Neale-B_UKBB_EUR_2017
rs62106258	rs62106258	chr2:417167	chr2:417167	C	T	rs62106252	chr2:408713	chr2:408713	A	G	1	0.97676	1	Age at menarche	EFO_0004703	Neale B	UKBB	European	2017	0.05503	0.005847	4.919e-21	+	176008	0	176008	1	IVNT	Neale-B_UKBB_EUR_2017
rs62106258	rs62106258	chr2:417167	chr2:417167	C	T	rs62106252	chr2:408713	chr2:408713	A	G	1	0.97676	1	Arm fat mass left	-	Neale B	UKBB	European	2017	-0.0776	0.005643	5.1e-43	-	331164	0	331164	1	IVNT	Neale-B_UKBB_EUR_2017
rs62106258	rs62106258	chr2:417167	chr2:417167	C	T	rs62106252	chr2:408713	chr2:408713	A	G	1	0.97676	1	Arm fat mass right	-	Neale B	UKBB	European	2017	-0.07783	0.005642	2.765e-43	-	331226	0	331226	1	IVNT	Neale-B_UKBB_EUR_2017
rs62106258	rs62106258	chr2:417167	chr2:417167	C	T	rs62106252	chr2:408713	chr2:408713	A	G	1	0.97676	1	Arm fat percentage left	NCIT_C139218	Neale B	UKBB	European	2017	-0.05161	0.004359	2.47e-32	-	331198	0	331198	1	IVNT	Neale-B_UKBB_EUR_2017
rs62106258	rs62106258	chr2:417167	chr2:417167	C	T	rs62106252	chr2:408713	chr2:408713	A	G	1	0.97676	1	Arm fat percentage right	NCIT_C139218	Neale B	UKBB	European	2017	-0.0519	0.004379	2.119e-32	-	331249	0	331249	1	IVNT	Neale-B_UKBB_EUR_2017
rs62106258	rs62106258	chr2:417167	chr2:417167	C	T	rs62106252	chr2:408713	chr2:408713	A	G	1	0.97676	1	Arm fat-free mass left	-	Neale B	UKBB	European	2017	-0.04451	0.003661	5.311e-34	-	331159	0	331159	1	IVNT	Neale-B_UKBB_EUR_2017
rs62106258	rs62106258	chr2:417167	chr2:417167	C	T	rs62106252	chr2:408713	chr2:408713	A	G	1	0.97676	1	Arm fat-free mass right	-	Neale B	UKBB	European	2017	-0.04341	0.003588	1.082e-33	-	331221	0	331221	1	IVNT	Neale-B_UKBB_EUR_2017
rs62106258	rs62106258	chr2:417167	chr2:417167	C	T	rs62106252	chr2:408713	chr2:408713	A	G	1	0.97676	1	Arm predicted mass left	-	Neale B	UKBB	European	2017	-0.04407	0.003647	1.323e-33	-	331146	0	331146	1	IVNT	Neale-B_UKBB_EUR_2017
rs62106258	rs62106258	chr2:417167	chr2:417167	C	T	rs62106252	chr2:408713	chr2:408713	A	G	1	0.97676	1	Arm predicted mass right	-	Neale B	UKBB	European	2017	-0.04283	0.003575	4.588e-33	-	331216	0	331216	1	IVNT	Neale-B_UKBB_EUR_2017
rs62106258	rs62106258	chr2:417167	chr2:417167	C	T	rs62106252	chr2:408713	chr2:408713	A	G	1	0.97676	1	Basal metabolic rate	EFO_0007777	Neale B	UKBB	European	2017	-0.05355	0.003818	1.095e-44	-	331307	0	331307	1	IVNT	Neale-B_UKBB_EUR_2017
rs62106258	rs62106258	chr2:417167	chr2:417167	C	T	rs62106252	chr2:408713	chr2:408713	A	G	1	0.97676	1	Body fat percentage	EFO_0007800	Neale B	UKBB	European	2017	-0.04466	0.004415	4.745e-24	-	331117	0	331117	1	IVNT	Neale-B_UKBB_EUR_2017
rs62106258	rs62106258	chr2:417167	chr2:417167	C	T	rs62106252	chr2:408713	chr2:408713	A	G	1	0.97676	1	Body mass index	EFO_0004340	Neale B	UKBB	European	2017	-0.08166	0.005694	1.257e-46	-	336107	0	336107	1	IVNT	Neale-B_UKBB_EUR_2017
rs62106258	rs62106258	chr2:417167	chr2:417167	C	T	rs62106252	chr2:408713	chr2:408713	A	G	1	0.97676	1	Comparative body size at age 10	NCIT_C106497;NCIT_C19666	Neale B	UKBB	European	2017	-0.07329	0.00394	3.269e-77	-	331693	0	331693	1	IVNT	Neale-B_UKBB_EUR_2017
rs62106258	rs62106258	chr2:417167	chr2:417167	C	T	rs62106252	chr2:408713	chr2:408713	A	G	1	0.97676	1	Comparative height size at age 10	NCIT_C106497;NCIT_C19666	Neale B	UKBB	European	2017	-0.03719	0.00393	3.026e-21	-	332021	0	332021	1	IVNT	Neale-B_UKBB_EUR_2017
rs62106258	rs62106258	chr2:417167	chr2:417167	C	T	rs62106252	chr2:408713	chr2:408713	A	G	1	0.97676	1	Hip circumference	EFO_0005093	Neale B	UKBB	European	2017	-0.07311	0.005702	1.25e-37	-	336601	0	336601	1	IVNT	Neale-B_UKBB_EUR_2017
rs62106258	rs62106258	chr2:417167	chr2:417167	C	T	rs62106252	chr2:408713	chr2:408713	A	G	1	0.97676	1	Impedance of arm left	-	Neale B	UKBB	European	2017	0.03618	0.004067	5.77e-19	+	331292	0	331292	1	IVNT	Neale-B_UKBB_EUR_2017
rs62106258	rs62106258	chr2:417167	chr2:417167	C	T	rs62106252	chr2:408713	chr2:408713	A	G	1	0.97676	1	Impedance of arm right	-	Neale B	UKBB	European	2017	0.03463	0.00405	1.217e-17	+	331279	0	331279	1	IVNT	Neale-B_UKBB_EUR_2017
rs62106258	rs62106258	chr2:417167	chr2:417167	C	T	rs62106252	chr2:408713	chr2:408713	A	G	1	0.97676	1	Impedance of leg left	-	Neale B	UKBB	European	2017	0.07604	0.00525	1.574e-47	+	331296	0	331296	1	IVNT	Neale-B_UKBB_EUR_2017
rs62106258	rs62106258	chr2:417167	chr2:417167	C	T	rs62106252	chr2:408713	chr2:408713	A	G	1	0.97676	1	Impedance of leg right	-	Neale B	UKBB	European	2017	0.07727	0.00521	9.502e-50	+	331301	0	331301	1	IVNT	Neale-B_UKBB_EUR_2017
rs62106258	rs62106258	chr2:417167	chr2:417167	C	T	rs62106252	chr2:408713	chr2:408713	A	G	1	0.97676	1	Impedance of whole body	NCIT_C137923	Neale B	UKBB	European	2017	0.05568	0.004391	7.712e-37	+	331284	0	331284	1	IVNT	Neale-B_UKBB_EUR_2017
rs62106258	rs62106258	chr2:417167	chr2:417167	C	T	rs62106252	chr2:408713	chr2:408713	A	G	1	0.97676	1	Leg fat mass left	-	Neale B	UKBB	European	2017	-0.05669	0.004551	1.308e-35	-	331275	0	331275	1	IVNT	Neale-B_UKBB_EUR_2017
rs62106258	rs62106258	chr2:417167	chr2:417167	C	T	rs62106252	chr2:408713	chr2:408713	A	G	1	0.97676	1	Leg fat mass right	-	Neale B	UKBB	European	2017	-0.05638	0.004604	1.793e-34	-	331293	0	331293	1	IVNT	Neale-B_UKBB_EUR_2017
rs62106258	rs62106258	chr2:417167	chr2:417167	C	T	rs62106252	chr2:408713	chr2:408713	A	G	1	0.97676	1	Leg fat percentage left	NCIT_C139218	Neale B	UKBB	European	2017	-0.03195	0.003601	7.24e-19	-	331278	0	331278	1	IVNT	Neale-B_UKBB_EUR_2017
rs62106258	rs62106258	chr2:417167	chr2:417167	C	T	rs62106252	chr2:408713	chr2:408713	A	G	1	0.97676	1	Leg fat percentage right	NCIT_C139218	Neale B	UKBB	European	2017	-0.0308	0.003647	3.082e-17	-	331296	0	331296	1	IVNT	Neale-B_UKBB_EUR_2017
rs62106258	rs62106258	chr2:417167	chr2:417167	C	T	rs62106252	chr2:408713	chr2:408713	A	G	1	0.97676	1	Leg fat-free mass left	-	Neale B	UKBB	European	2017	-0.05755	0.003791	5.1e-52	-	331258	0	331258	1	IVNT	Neale-B_UKBB_EUR_2017
rs62106258	rs62106258	chr2:417167	chr2:417167	C	T	rs62106252	chr2:408713	chr2:408713	A	G	1	0.97676	1	Leg fat-free mass right	-	Neale B	UKBB	European	2017	-0.05776	0.00379	1.933e-52	-	331285	0	331285	1	IVNT	Neale-B_UKBB_EUR_2017
rs62106258	rs62106258	chr2:417167	chr2:417167	C	T	rs62106252	chr2:408713	chr2:408713	A	G	1	0.97676	1	Leg predicted mass left	-	Neale B	UKBB	European	2017	-0.05721	0.003766	4.021e-52	-	331253	0	331253	1	IVNT	Neale-B_UKBB_EUR_2017
rs62106258	rs62106258	chr2:417167	chr2:417167	C	T	rs62106252	chr2:408713	chr2:408713	A	G	1	0.97676	1	Leg predicted mass right	-	Neale B	UKBB	European	2017	-0.05751	0.003765	1.17e-52	-	331285	0	331285	1	IVNT	Neale-B_UKBB_EUR_2017
rs62106258	rs62106258	chr2:417167	chr2:417167	C	T	rs62106252	chr2:408713	chr2:408713	A	G	1	0.97676	1	Trunk fat mass	EFO_0005409	Neale B	UKBB	European	2017	-0.0709	0.005797	2.214e-34	-	331093	0	331093	1	IVNT	Neale-B_UKBB_EUR_2017
rs62106258	rs62106258	chr2:417167	chr2:417167	C	T	rs62106252	chr2:408713	chr2:408713	A	G	1	0.97676	1	Trunk fat percentage	NCIT_C139218	Neale B	UKBB	European	2017	-0.05168	0.005293	1.606e-22	-	331113	0	331113	1	IVNT	Neale-B_UKBB_EUR_2017
rs62106258	rs62106258	chr2:417167	chr2:417167	C	T	rs62106252	chr2:408713	chr2:408713	A	G	1	0.97676	1	Trunk fat-free mass	-	Neale B	UKBB	European	2017	-0.04149	0.003627	2.724e-30	-	331030	0	331030	1	IVNT	Neale-B_UKBB_EUR_2017
rs62106258	rs62106258	chr2:417167	chr2:417167	C	T	rs62106252	chr2:408713	chr2:408713	A	G	1	0.97676	1	Trunk predicted mass	-	Neale B	UKBB	European	2017	-0.04116	0.003616	5.062e-30	-	330995	0	330995	1	IVNT	Neale-B_UKBB_EUR_2017
rs62106258	rs62106258	chr2:417167	chr2:417167	C	T	rs62106252	chr2:408713	chr2:408713	A	G	1	0.97676	1	Waist circumference	EFO_0004342	Neale B	UKBB	European	2017	-0.06285	0.0051	6.735e-35	-	336639	0	336639	1	IVNT	Neale-B_UKBB_EUR_2017
rs62106258	rs62106258	chr2:417167	chr2:417167	C	T	rs62106252	chr2:408713	chr2:408713	A	G	1	0.97676	1	Weight	EFO_0004338	Neale B	UKBB	European	2017	-0.07451	0.00503	1.229e-49	-	336227	0	336227	1	IVNT	Neale-B_UKBB_EUR_2017
rs62106258	rs62106258	chr2:417167	chr2:417167	C	T	rs62106252	chr2:408713	chr2:408713	A	G	1	0.97676	1	Whole body fat mass	-	Neale B	UKBB	European	2017	-0.07216	0.005618	9.433e-38	-	330762	0	330762	1	IVNT	Neale-B_UKBB_EUR_2017
rs62106258	rs62106258	chr2:417167	chr2:417167	C	T	rs62106252	chr2:408713	chr2:408713	A	G	1	0.97676	1	Whole body fat-free mass	-	Neale B	UKBB	European	2017	-0.04904	0.003641	2.5e-41	-	331291	0	331291	1	IVNT	Neale-B_UKBB_EUR_2017
rs62106258	rs62106258	chr2:417167	chr2:417167	C	T	rs62106252	chr2:408713	chr2:408713	A	G	1	0.97676	1	Whole body water mass	-	Neale B	UKBB	European	2017	-0.04909	0.003647	2.724e-41	-	331315	0	331315	1	IVNT	Neale-B_UKBB_EUR_2017
rs62106258	rs62106258	chr2:417167	chr2:417167	C	T	rs62107261	chr2:422144	chr2:422144	C	T	1	0.97676	1	Age at menarche	EFO_0004703	Neale B	UKBB	European	2017	0.05654	0.005776	1.274e-22	+	176008	0	176008	1	IVNT	Neale-B_UKBB_EUR_2017
rs62106258	rs62106258	chr2:417167	chr2:417167	C	T	rs62107261	chr2:422144	chr2:422144	C	T	1	0.97676	1	Arm fat mass left	-	Neale B	UKBB	European	2017	-0.08596	0.005574	1.236e-53	-	331164	0	331164	1	IVNT	Neale-B_UKBB_EUR_2017
rs62106258	rs62106258	chr2:417167	chr2:417167	C	T	rs62107261	chr2:422144	chr2:422144	C	T	1	0.97676	1	Arm fat mass right	-	Neale B	UKBB	European	2017	-0.086	0.005573	1.022e-53	-	331226	0	331226	1	IVNT	Neale-B_UKBB_EUR_2017
rs62106258	rs62106258	chr2:417167	chr2:417167	C	T	rs62107261	chr2:422144	chr2:422144	C	T	1	0.97676	1	Arm fat percentage left	NCIT_C139218	Neale B	UKBB	European	2017	-0.05664	0.004306	1.642e-39	-	331198	0	331198	1	IVNT	Neale-B_UKBB_EUR_2017
rs62106258	rs62106258	chr2:417167	chr2:417167	C	T	rs62107261	chr2:422144	chr2:422144	C	T	1	0.97676	1	Arm fat percentage right	NCIT_C139218	Neale B	UKBB	European	2017	-0.05726	0.004326	5.49e-40	-	331249	0	331249	1	IVNT	Neale-B_UKBB_EUR_2017
rs62106258	rs62106258	chr2:417167	chr2:417167	C	T	rs62107261	chr2:422144	chr2:422144	C	T	1	0.97676	1	Arm fat-free mass left	-	Neale B	UKBB	European	2017	-0.04951	0.003616	1.177e-42	-	331159	0	331159	1	IVNT	Neale-B_UKBB_EUR_2017
rs62106258	rs62106258	chr2:417167	chr2:417167	C	T	rs62107261	chr2:422144	chr2:422144	C	T	1	0.97676	1	Arm fat-free mass right	-	Neale B	UKBB	European	2017	-0.04772	0.003544	2.619e-41	-	331221	0	331221	1	IVNT	Neale-B_UKBB_EUR_2017
rs62106258	rs62106258	chr2:417167	chr2:417167	C	T	rs62107261	chr2:422144	chr2:422144	C	T	1	0.97676	1	Arm predicted mass left	-	Neale B	UKBB	European	2017	-0.04903	0.003603	3.602e-42	-	331146	0	331146	1	IVNT	Neale-B_UKBB_EUR_2017
rs62106258	rs62106258	chr2:417167	chr2:417167	C	T	rs62107261	chr2:422144	chr2:422144	C	T	1	0.97676	1	Arm predicted mass right	-	Neale B	UKBB	European	2017	-0.04729	0.003532	7.163e-41	-	331216	0	331216	1	IVNT	Neale-B_UKBB_EUR_2017
rs62106258	rs62106258	chr2:417167	chr2:417167	C	T	rs62107261	chr2:422144	chr2:422144	C	T	1	0.97676	1	Basal metabolic rate	EFO_0007777	Neale B	UKBB	European	2017	-0.05904	0.003771	3.237e-55	-	331307	0	331307	1	IVNT	Neale-B_UKBB_EUR_2017
rs62106258	rs62106258	chr2:417167	chr2:417167	C	T	rs62107261	chr2:422144	chr2:422144	C	T	1	0.97676	1	Body fat percentage	EFO_0007800	Neale B	UKBB	European	2017	-0.04953	0.004361	6.91e-30	-	331117	0	331117	1	IVNT	Neale-B_UKBB_EUR_2017
rs62106258	rs62106258	chr2:417167	chr2:417167	C	T	rs62107261	chr2:422144	chr2:422144	C	T	1	0.97676	1	Body mass index	EFO_0004340	Neale B	UKBB	European	2017	-0.09044	0.005624	3.591e-58	-	336107	0	336107	1	IVNT	Neale-B_UKBB_EUR_2017
rs62106258	rs62106258	chr2:417167	chr2:417167	C	T	rs62107261	chr2:422144	chr2:422144	C	T	1	0.97676	1	Comparative body size at age 10	NCIT_C106497;NCIT_C19666	Neale B	UKBB	European	2017	-0.07901	0.00389	1.197e-91	-	331693	0	331693	1	IVNT	Neale-B_UKBB_EUR_2017
rs62106258	rs62106258	chr2:417167	chr2:417167	C	T	rs62107261	chr2:422144	chr2:422144	C	T	1	0.97676	1	Comparative height size at age 10	NCIT_C106497;NCIT_C19666	Neale B	UKBB	European	2017	-0.03868	0.003882	2.193e-23	-	332021	0	332021	1	IVNT	Neale-B_UKBB_EUR_2017
rs62106258	rs62106258	chr2:417167	chr2:417167	C	T	rs62107261	chr2:422144	chr2:422144	C	T	1	0.97676	1	Hip circumference	EFO_0005093	Neale B	UKBB	European	2017	-0.08056	0.005631	2.042e-46	-	336601	0	336601	1	IVNT	Neale-B_UKBB_EUR_2017
rs62106258	rs62106258	chr2:417167	chr2:417167	C	T	rs62107261	chr2:422144	chr2:422144	C	T	1	0.97676	1	Impedance of arm left	-	Neale B	UKBB	European	2017	0.04125	0.004017	9.968e-25	+	331292	0	331292	1	IVNT	Neale-B_UKBB_EUR_2017
rs62106258	rs62106258	chr2:417167	chr2:417167	C	T	rs62107261	chr2:422144	chr2:422144	C	T	1	0.97676	1	Impedance of arm right	-	Neale B	UKBB	European	2017	0.03902	0.004	1.775e-22	+	331279	0	331279	1	IVNT	Neale-B_UKBB_EUR_2017
rs62106258	rs62106258	chr2:417167	chr2:417167	C	T	rs62107261	chr2:422144	chr2:422144	C	T	1	0.97676	1	Impedance of leg left	-	Neale B	UKBB	European	2017	0.08245	0.005185	6.709e-57	+	331296	0	331296	1	IVNT	Neale-B_UKBB_EUR_2017
rs62106258	rs62106258	chr2:417167	chr2:417167	C	T	rs62107261	chr2:422144	chr2:422144	C	T	1	0.97676	1	Impedance of leg right	-	Neale B	UKBB	European	2017	0.08268	0.005146	4.467e-58	+	331301	0	331301	1	IVNT	Neale-B_UKBB_EUR_2017
rs62106258	rs62106258	chr2:417167	chr2:417167	C	T	rs62107261	chr2:422144	chr2:422144	C	T	1	0.97676	1	Impedance of whole body	NCIT_C137923	Neale B	UKBB	European	2017	0.06182	0.004337	4.384e-46	+	331284	0	331284	1	IVNT	Neale-B_UKBB_EUR_2017
rs62106258	rs62106258	chr2:417167	chr2:417167	C	T	rs62107261	chr2:422144	chr2:422144	C	T	1	0.97676	1	Leg fat mass left	-	Neale B	UKBB	European	2017	-0.06285	0.004495	2.074e-44	-	331275	0	331275	1	IVNT	Neale-B_UKBB_EUR_2017
rs62106258	rs62106258	chr2:417167	chr2:417167	C	T	rs62107261	chr2:422144	chr2:422144	C	T	1	0.97676	1	Leg fat mass right	-	Neale B	UKBB	European	2017	-0.06266	0.004547	3.432e-43	-	331293	0	331293	1	IVNT	Neale-B_UKBB_EUR_2017
rs62106258	rs62106258	chr2:417167	chr2:417167	C	T	rs62107261	chr2:422144	chr2:422144	C	T	1	0.97676	1	Leg fat percentage left	NCIT_C139218	Neale B	UKBB	European	2017	-0.0361	0.003557	3.359e-24	-	331278	0	331278	1	IVNT	Neale-B_UKBB_EUR_2017
rs62106258	rs62106258	chr2:417167	chr2:417167	C	T	rs62107261	chr2:422144	chr2:422144	C	T	1	0.97676	1	Leg fat percentage right	NCIT_C139218	Neale B	UKBB	European	2017	-0.03518	0.003603	1.586e-22	-	331296	0	331296	1	IVNT	Neale-B_UKBB_EUR_2017
rs62106258	rs62106258	chr2:417167	chr2:417167	C	T	rs62107261	chr2:422144	chr2:422144	C	T	1	0.97676	1	Leg fat-free mass left	-	Neale B	UKBB	European	2017	-0.06264	0.003745	8.595e-63	-	331258	0	331258	1	IVNT	Neale-B_UKBB_EUR_2017
rs62106258	rs62106258	chr2:417167	chr2:417167	C	T	rs62107261	chr2:422144	chr2:422144	C	T	1	0.97676	1	Leg fat-free mass right	-	Neale B	UKBB	European	2017	-0.06247	0.003743	1.664e-62	-	331285	0	331285	1	IVNT	Neale-B_UKBB_EUR_2017
rs62106258	rs62106258	chr2:417167	chr2:417167	C	T	rs62107261	chr2:422144	chr2:422144	C	T	1	0.97676	1	Leg predicted mass left	-	Neale B	UKBB	European	2017	-0.06238	0.003719	4.153e-63	-	331253	0	331253	1	IVNT	Neale-B_UKBB_EUR_2017
rs62106258	rs62106258	chr2:417167	chr2:417167	C	T	rs62107261	chr2:422144	chr2:422144	C	T	1	0.97676	1	Leg predicted mass right	-	Neale B	UKBB	European	2017	-0.06212	0.003719	1.329e-62	-	331285	0	331285	1	IVNT	Neale-B_UKBB_EUR_2017
rs62106258	rs62106258	chr2:417167	chr2:417167	C	T	rs62107261	chr2:422144	chr2:422144	C	T	1	0.97676	1	Mouth or teeth dental problems: dentures	NCIT_C99885;NCIT_C102044	Neale B	UKBB	European	2017	-0.01234	0.002138	7.942e-09	-	336138	56894	279244	1	-	Neale-B_UKBB_EUR_2017
rs62106258	rs62106258	chr2:417167	chr2:417167	C	T	rs62107261	chr2:422144	chr2:422144	C	T	1	0.97676	1	Trunk fat mass	EFO_0005409	Neale B	UKBB	European	2017	-0.07807	0.005727	2.593e-42	-	331093	0	331093	1	IVNT	Neale-B_UKBB_EUR_2017
rs62106258	rs62106258	chr2:417167	chr2:417167	C	T	rs62107261	chr2:422144	chr2:422144	C	T	1	0.97676	1	Trunk fat percentage	NCIT_C139218	Neale B	UKBB	European	2017	-0.05696	0.005228	1.238e-27	-	331113	0	331113	1	IVNT	Neale-B_UKBB_EUR_2017
rs62106258	rs62106258	chr2:417167	chr2:417167	C	T	rs62107261	chr2:422144	chr2:422144	C	T	1	0.97676	1	Trunk fat-free mass	-	Neale B	UKBB	European	2017	-0.04599	0.003583	1.05e-37	-	331030	0	331030	1	IVNT	Neale-B_UKBB_EUR_2017
rs62106258	rs62106258	chr2:417167	chr2:417167	C	T	rs62107261	chr2:422144	chr2:422144	C	T	1	0.97676	1	Trunk predicted mass	-	Neale B	UKBB	European	2017	-0.04563	0.003572	2.3e-37	-	330995	0	330995	1	IVNT	Neale-B_UKBB_EUR_2017
rs62106258	rs62106258	chr2:417167	chr2:417167	C	T	rs62107261	chr2:422144	chr2:422144	C	T	1	0.97676	1	Waist circumference	EFO_0004342	Neale B	UKBB	European	2017	-0.06791	0.005036	1.99e-41	-	336639	0	336639	1	IVNT	Neale-B_UKBB_EUR_2017
rs62106258	rs62106258	chr2:417167	chr2:417167	C	T	rs62107261	chr2:422144	chr2:422144	C	T	1	0.97676	1	Weight	EFO_0004338	Neale B	UKBB	European	2017	-0.08187	0.004967	5.304e-61	-	336227	0	336227	1	IVNT	Neale-B_UKBB_EUR_2017
rs62106258	rs62106258	chr2:417167	chr2:417167	C	T	rs62107261	chr2:422144	chr2:422144	C	T	1	0.97676	1	Whole body fat mass	-	Neale B	UKBB	European	2017	-0.07996	0.005549	4.574e-47	-	330762	0	330762	1	IVNT	Neale-B_UKBB_EUR_2017
rs62106258	rs62106258	chr2:417167	chr2:417167	C	T	rs62107261	chr2:422144	chr2:422144	C	T	1	0.97676	1	Whole body fat-free mass	-	Neale B	UKBB	European	2017	-0.05397	0.003597	6.998e-51	-	331291	0	331291	1	IVNT	Neale-B_UKBB_EUR_2017
rs62106258	rs62106258	chr2:417167	chr2:417167	C	T	rs62107261	chr2:422144	chr2:422144	C	T	1	0.97676	1	Whole body water mass	-	Neale B	UKBB	European	2017	-0.05395	0.003602	1.054e-50	-	331315	0	331315	1	IVNT	Neale-B_UKBB_EUR_2017
