# Supplementary material for: Genome-wide analysis of dental caries and periodontitis combining clinical and self-reported data
Source: Nat Commun. 2019 Jun 24;10:2773. doi: 10.1038/s41467-019-10630-1 (PMC6591304; doi:10.1038/s41467-019-10630-1)
Supplement: Supplementary file 7 — Supplementary Dataset 4 [file 41467_2019_10630_MOESM7_ESM.zip › rs2046850_PhenoScanner_GWAS.tsv]

snp	ref_rsid	ref_hg19_coordinates	ref_hg38_coordinates	ref_a1	ref_a2	rsid	hg19_coordinates	hg38_coordinates	a1	a2	proxy	r2	dprime	trait	efo	study	pmid	ancestry	year	beta	se	p	direction	n	n_cases	n_controls	n_studies	unit	dataset
rs2046850	rs2046850	chr1:210304319	chr1:210130974	C	T	rs2046850	chr1:210304319	chr1:210130974	C	T	0	1	1	Wheeze or whistling in the chest in last year	-	Neale B	UKBB	European	2017	0.00693	0.001263	4.09e-08	+	331257	68531	262726	1	-	Neale-B_UKBB_EUR_2017
