# Supplementary material for: Genome-wide analysis of dental caries and periodontitis combining clinical and self-reported data
Source: Nat Commun. 2019 Jun 24;10:2773. doi: 10.1038/s41467-019-10630-1 (PMC6591304; doi:10.1038/s41467-019-10630-1)
Supplement: Supplementary file 7 — Supplementary Dataset 4 [file 41467_2019_10630_MOESM7_ESM.zip › rs4971099_PhenoScanner_GWAS.tsv]

snp	ref_rsid	ref_hg19_coordinates	ref_hg38_coordinates	ref_a1	ref_a2	rsid	hg19_coordinates	hg38_coordinates	a1	a2	proxy	r2	dprime	trait	efo	study	pmid	ancestry	year	beta	se	p	direction	n	n_cases	n_controls	n_studies	unit	dataset
rs4971099	rs4971099	chr1:155155608	chr1:155183132	A	G	rs4971100	chr1:155155731	chr1:155183255	G	A	1	0.91436	1	Hematocrit	EFO_0004586	Astle W	27863252	European	2016	-0.0203	0.003559	1.163e-08	-	173480	0	173480	2	-	Astle-W_Blood-Cell-Traits_EUR_2016
rs4971099	rs4971099	chr1:155155608	chr1:155183132	A	G	rs4971100	chr1:155155731	chr1:155183255	G	A	1	0.91436	1	Serum magnesium	NCIT_C61035	Meyer TE	20700443	European	2010	NA	NA	4.79e-19	NA	15366	-	-	-	-	GRASP
rs4971099	rs4971099	chr1:155155608	chr1:155183132	A	G	rs4971100	chr1:155155731	chr1:155183255	G	A	1	0.91436	1	Serum urate	NCIT_C64814	GUGC	23263486	European	2012	NA	NA	1.82e-14	NA	69374	-	-	-	-	GRASP
rs4971099	rs4971099	chr1:155155608	chr1:155183132	A	G	rs4971100	chr1:155155731	chr1:155183255	G	A	1	0.91436	1	Serum urate	EFO_0004531	GUGC	23263486	European	2012	0.048	0.0059	1.817e-14	+	105425	0	105425	48	mg/dl	GUGC_Urate_EUR_2012
rs4971099	rs4971099	chr1:155155608	chr1:155183132	A	G	rs4971100	chr1:155155731	chr1:155183255	G	A	1	0.91436	1	Arm fat-free mass left	-	Neale B	UKBB	European	2017	0.01062	0.001561	9.957e-12	+	331159	0	331159	1	IVNT	Neale-B_UKBB_EUR_2017
rs4971099	rs4971099	chr1:155155608	chr1:155183132	A	G	rs4971100	chr1:155155731	chr1:155183255	G	A	1	0.91436	1	Arm fat-free mass right	-	Neale B	UKBB	European	2017	0.009717	0.00153	2.124e-10	+	331221	0	331221	1	IVNT	Neale-B_UKBB_EUR_2017
rs4971099	rs4971099	chr1:155155608	chr1:155183132	A	G	rs4971100	chr1:155155731	chr1:155183255	G	A	1	0.91436	1	Arm predicted mass left	-	Neale B	UKBB	European	2017	0.01063	0.001555	8.029e-12	+	331146	0	331146	1	IVNT	Neale-B_UKBB_EUR_2017
rs4971099	rs4971099	chr1:155155608	chr1:155183132	A	G	rs4971100	chr1:155155731	chr1:155183255	G	A	1	0.91436	1	Arm predicted mass right	-	Neale B	UKBB	European	2017	0.009977	0.001524	5.925e-11	+	331216	0	331216	1	IVNT	Neale-B_UKBB_EUR_2017
rs4971099	rs4971099	chr1:155155608	chr1:155183132	A	G	rs4971100	chr1:155155731	chr1:155183255	G	A	1	0.91436	1	Basal metabolic rate	EFO_0007777	Neale B	UKBB	European	2017	0.0115	0.001628	1.585e-12	+	331307	0	331307	1	IVNT	Neale-B_UKBB_EUR_2017
rs4971099	rs4971099	chr1:155155608	chr1:155183132	A	G	rs4971100	chr1:155155731	chr1:155183255	G	A	1	0.91436	1	Forced vital capacity	EFO_0004312	Neale B	UKBB	European	2017	0.01098	0.001993	3.65e-08	+	307638	0	307638	1	IVNT	Neale-B_UKBB_EUR_2017
rs4971099	rs4971099	chr1:155155608	chr1:155183132	A	G	rs4971100	chr1:155155731	chr1:155183255	G	A	1	0.91436	1	Impedance of arm left	-	Neale B	UKBB	European	2017	-0.0107	0.001734	6.878e-10	-	331292	0	331292	1	IVNT	Neale-B_UKBB_EUR_2017
rs4971099	rs4971099	chr1:155155608	chr1:155183132	A	G	rs4971100	chr1:155155731	chr1:155183255	G	A	1	0.91436	1	Impedance of arm right	-	Neale B	UKBB	European	2017	-0.01074	0.001726	4.908e-10	-	331279	0	331279	1	IVNT	Neale-B_UKBB_EUR_2017
rs4971099	rs4971099	chr1:155155608	chr1:155183132	A	G	rs4971100	chr1:155155731	chr1:155183255	G	A	1	0.91436	1	Impedance of leg left	-	Neale B	UKBB	European	2017	-0.01923	0.002238	8.592e-18	-	331296	0	331296	1	IVNT	Neale-B_UKBB_EUR_2017
rs4971099	rs4971099	chr1:155155608	chr1:155183132	A	G	rs4971100	chr1:155155731	chr1:155183255	G	A	1	0.91436	1	Impedance of leg right	-	Neale B	UKBB	European	2017	-0.01758	0.002221	2.456e-15	-	331301	0	331301	1	IVNT	Neale-B_UKBB_EUR_2017
rs4971099	rs4971099	chr1:155155608	chr1:155183132	A	G	rs4971100	chr1:155155731	chr1:155183255	G	A	1	0.91436	1	Impedance of whole body	NCIT_C137923	Neale B	UKBB	European	2017	-0.01465	0.001872	5.12e-15	-	331284	0	331284	1	IVNT	Neale-B_UKBB_EUR_2017
rs4971099	rs4971099	chr1:155155608	chr1:155183132	A	G	rs4971100	chr1:155155731	chr1:155183255	G	A	1	0.91436	1	Leg fat-free mass left	-	Neale B	UKBB	European	2017	0.01138	0.001616	1.955e-12	+	331258	0	331258	1	IVNT	Neale-B_UKBB_EUR_2017
rs4971099	rs4971099	chr1:155155608	chr1:155183132	A	G	rs4971100	chr1:155155731	chr1:155183255	G	A	1	0.91436	1	Leg fat-free mass right	-	Neale B	UKBB	European	2017	0.01143	0.001616	1.491e-12	+	331285	0	331285	1	IVNT	Neale-B_UKBB_EUR_2017
rs4971099	rs4971099	chr1:155155608	chr1:155183132	A	G	rs4971100	chr1:155155731	chr1:155183255	G	A	1	0.91436	1	Leg predicted mass left	-	Neale B	UKBB	European	2017	0.01132	0.001605	1.765e-12	+	331253	0	331253	1	IVNT	Neale-B_UKBB_EUR_2017
rs4971099	rs4971099	chr1:155155608	chr1:155183132	A	G	rs4971100	chr1:155155731	chr1:155183255	G	A	1	0.91436	1	Leg predicted mass right	-	Neale B	UKBB	European	2017	0.01129	0.001605	2.071e-12	+	331285	0	331285	1	IVNT	Neale-B_UKBB_EUR_2017
rs4971099	rs4971099	chr1:155155608	chr1:155183132	A	G	rs4971100	chr1:155155731	chr1:155183255	G	A	1	0.91436	1	Trunk fat-free mass	-	Neale B	UKBB	European	2017	0.01179	0.001546	2.489e-14	+	331030	0	331030	1	IVNT	Neale-B_UKBB_EUR_2017
rs4971099	rs4971099	chr1:155155608	chr1:155183132	A	G	rs4971100	chr1:155155731	chr1:155183255	G	A	1	0.91436	1	Trunk predicted mass	-	Neale B	UKBB	European	2017	0.01163	0.001541	4.496e-14	+	330995	0	330995	1	IVNT	Neale-B_UKBB_EUR_2017
rs4971099	rs4971099	chr1:155155608	chr1:155183132	A	G	rs4971100	chr1:155155731	chr1:155183255	G	A	1	0.91436	1	Whole body fat-free mass	-	Neale B	UKBB	European	2017	0.01175	0.001552	3.855e-14	+	331291	0	331291	1	IVNT	Neale-B_UKBB_EUR_2017
rs4971099	rs4971099	chr1:155155608	chr1:155183132	A	G	rs4971100	chr1:155155731	chr1:155183255	G	A	1	0.91436	1	Whole body water mass	-	Neale B	UKBB	European	2017	0.01176	0.001555	3.816e-14	+	331315	0	331315	1	IVNT	Neale-B_UKBB_EUR_2017
rs4971099	rs4971099	chr1:155155608	chr1:155183132	A	G	rs4971101	chr1:155157635	chr1:155185159	G	A	1	0.91033	0.99575	Hematocrit	EFO_0004586	Astle W	27863252	European	2016	-0.02035	0.003558	1.066e-08	-	173480	0	173480	2	-	Astle-W_Blood-Cell-Traits_EUR_2016
rs4971099	rs4971099	chr1:155155608	chr1:155183132	A	G	rs4971101	chr1:155157635	chr1:155185159	G	A	1	0.91033	0.99575	Arm fat-free mass left	-	Neale B	UKBB	European	2017	0.01045	0.00156	2.128e-11	+	331159	0	331159	1	IVNT	Neale-B_UKBB_EUR_2017
rs4971099	rs4971099	chr1:155155608	chr1:155183132	A	G	rs4971101	chr1:155157635	chr1:155185159	G	A	1	0.91033	0.99575	Arm fat-free mass right	-	Neale B	UKBB	European	2017	0.009509	0.001529	4.985e-10	+	331221	0	331221	1	IVNT	Neale-B_UKBB_EUR_2017
rs4971099	rs4971099	chr1:155155608	chr1:155183132	A	G	rs4971101	chr1:155157635	chr1:155185159	G	A	1	0.91033	0.99575	Arm predicted mass left	-	Neale B	UKBB	European	2017	0.01045	0.001554	1.733e-11	+	331146	0	331146	1	IVNT	Neale-B_UKBB_EUR_2017
rs4971099	rs4971099	chr1:155155608	chr1:155183132	A	G	rs4971101	chr1:155157635	chr1:155185159	G	A	1	0.91033	0.99575	Arm predicted mass right	-	Neale B	UKBB	European	2017	0.009765	0.001523	1.455e-10	+	331216	0	331216	1	IVNT	Neale-B_UKBB_EUR_2017
rs4971099	rs4971099	chr1:155155608	chr1:155183132	A	G	rs4971101	chr1:155157635	chr1:155185159	G	A	1	0.91033	0.99575	Basal metabolic rate	EFO_0007777	Neale B	UKBB	European	2017	0.01127	0.001627	4.315e-12	+	331307	0	331307	1	IVNT	Neale-B_UKBB_EUR_2017
rs4971099	rs4971099	chr1:155155608	chr1:155183132	A	G	rs4971101	chr1:155157635	chr1:155185159	G	A	1	0.91033	0.99575	Forced vital capacity	EFO_0004312	Neale B	UKBB	European	2017	0.01092	0.001992	4.267e-08	+	307638	0	307638	1	IVNT	Neale-B_UKBB_EUR_2017
rs4971099	rs4971099	chr1:155155608	chr1:155183132	A	G	rs4971101	chr1:155157635	chr1:155185159	G	A	1	0.91033	0.99575	Impedance of arm left	-	Neale B	UKBB	European	2017	-0.01058	0.001733	1.011e-09	-	331292	0	331292	1	IVNT	Neale-B_UKBB_EUR_2017
rs4971099	rs4971099	chr1:155155608	chr1:155183132	A	G	rs4971101	chr1:155157635	chr1:155185159	G	A	1	0.91033	0.99575	Impedance of arm right	-	Neale B	UKBB	European	2017	-0.01059	0.001725	8.468e-10	-	331279	0	331279	1	IVNT	Neale-B_UKBB_EUR_2017
rs4971099	rs4971099	chr1:155155608	chr1:155183132	A	G	rs4971101	chr1:155157635	chr1:155185159	G	A	1	0.91033	0.99575	Impedance of leg left	-	Neale B	UKBB	European	2017	-0.01904	0.002237	1.73e-17	-	331296	0	331296	1	IVNT	Neale-B_UKBB_EUR_2017
rs4971099	rs4971099	chr1:155155608	chr1:155183132	A	G	rs4971101	chr1:155157635	chr1:155185159	G	A	1	0.91033	0.99575	Impedance of leg right	-	Neale B	UKBB	European	2017	-0.01745	0.00222	3.826e-15	-	331301	0	331301	1	IVNT	Neale-B_UKBB_EUR_2017
rs4971099	rs4971099	chr1:155155608	chr1:155183132	A	G	rs4971101	chr1:155157635	chr1:155185159	G	A	1	0.91033	0.99575	Impedance of whole body	NCIT_C137923	Neale B	UKBB	European	2017	-0.01446	0.001871	1.101e-14	-	331284	0	331284	1	IVNT	Neale-B_UKBB_EUR_2017
rs4971099	rs4971099	chr1:155155608	chr1:155183132	A	G	rs4971101	chr1:155157635	chr1:155185159	G	A	1	0.91033	0.99575	Leg fat-free mass left	-	Neale B	UKBB	European	2017	0.01117	0.001616	4.641e-12	+	331258	0	331258	1	IVNT	Neale-B_UKBB_EUR_2017
rs4971099	rs4971099	chr1:155155608	chr1:155183132	A	G	rs4971101	chr1:155157635	chr1:155185159	G	A	1	0.91033	0.99575	Leg fat-free mass right	-	Neale B	UKBB	European	2017	0.01125	0.001615	3.338e-12	+	331285	0	331285	1	IVNT	Neale-B_UKBB_EUR_2017
rs4971099	rs4971099	chr1:155155608	chr1:155183132	A	G	rs4971101	chr1:155157635	chr1:155185159	G	A	1	0.91033	0.99575	Leg predicted mass left	-	Neale B	UKBB	European	2017	0.01112	0.001605	4.162e-12	+	331253	0	331253	1	IVNT	Neale-B_UKBB_EUR_2017
rs4971099	rs4971099	chr1:155155608	chr1:155183132	A	G	rs4971101	chr1:155157635	chr1:155185159	G	A	1	0.91033	0.99575	Leg predicted mass right	-	Neale B	UKBB	European	2017	0.0111	0.001604	4.514e-12	+	331285	0	331285	1	IVNT	Neale-B_UKBB_EUR_2017
rs4971099	rs4971099	chr1:155155608	chr1:155183132	A	G	rs4971101	chr1:155157635	chr1:155185159	G	A	1	0.91033	0.99575	Trunk fat-free mass	-	Neale B	UKBB	European	2017	0.01154	0.001545	8.214e-14	+	331030	0	331030	1	IVNT	Neale-B_UKBB_EUR_2017
rs4971099	rs4971099	chr1:155155608	chr1:155183132	A	G	rs4971101	chr1:155157635	chr1:155185159	G	A	1	0.91033	0.99575	Trunk predicted mass	-	Neale B	UKBB	European	2017	0.01138	0.00154	1.483e-13	+	330995	0	330995	1	IVNT	Neale-B_UKBB_EUR_2017
rs4971099	rs4971099	chr1:155155608	chr1:155183132	A	G	rs4971101	chr1:155157635	chr1:155185159	G	A	1	0.91033	0.99575	Whole body fat-free mass	-	Neale B	UKBB	European	2017	0.01152	0.001552	1.119e-13	+	331291	0	331291	1	IVNT	Neale-B_UKBB_EUR_2017
rs4971099	rs4971099	chr1:155155608	chr1:155183132	A	G	rs4971101	chr1:155157635	chr1:155185159	G	A	1	0.91033	0.99575	Whole body water mass	-	Neale B	UKBB	European	2017	0.01155	0.001554	1.082e-13	+	331315	0	331315	1	IVNT	Neale-B_UKBB_EUR_2017
rs4971099	rs4971099	chr1:155155608	chr1:155183132	A	G	rs2070803	chr1:155157715	chr1:155185239	A	G	1	0.91033	0.99575	Hematocrit	EFO_0004586	Astle W	27863252	European	2016	-0.02021	0.003558	1.352e-08	-	173480	0	173480	2	-	Astle-W_Blood-Cell-Traits_EUR_2016
rs4971099	rs4971099	chr1:155155608	chr1:155183132	A	G	rs2070803	chr1:155157715	chr1:155185239	A	G	1	0.91033	0.99575	Arm fat-free mass left	-	Neale B	UKBB	European	2017	0.0104	0.00156	2.559e-11	+	331159	0	331159	1	IVNT	Neale-B_UKBB_EUR_2017
rs4971099	rs4971099	chr1:155155608	chr1:155183132	A	G	rs2070803	chr1:155157715	chr1:155185239	A	G	1	0.91033	0.99575	Arm fat-free mass right	-	Neale B	UKBB	European	2017	0.009489	0.001529	5.412e-10	+	331221	0	331221	1	IVNT	Neale-B_UKBB_EUR_2017
rs4971099	rs4971099	chr1:155155608	chr1:155183132	A	G	rs2070803	chr1:155157715	chr1:155185239	A	G	1	0.91033	0.99575	Arm predicted mass left	-	Neale B	UKBB	European	2017	0.0104	0.001554	2.151e-11	+	331146	0	331146	1	IVNT	Neale-B_UKBB_EUR_2017
rs4971099	rs4971099	chr1:155155608	chr1:155183132	A	G	rs2070803	chr1:155157715	chr1:155185239	A	G	1	0.91033	0.99575	Arm predicted mass right	-	Neale B	UKBB	European	2017	0.009742	0.001523	1.607e-10	+	331216	0	331216	1	IVNT	Neale-B_UKBB_EUR_2017
rs4971099	rs4971099	chr1:155155608	chr1:155183132	A	G	rs2070803	chr1:155157715	chr1:155185239	A	G	1	0.91033	0.99575	Basal metabolic rate	EFO_0007777	Neale B	UKBB	European	2017	0.01124	0.001627	4.803e-12	+	331307	0	331307	1	IVNT	Neale-B_UKBB_EUR_2017
rs4971099	rs4971099	chr1:155155608	chr1:155183132	A	G	rs2070803	chr1:155157715	chr1:155185239	A	G	1	0.91033	0.99575	Forced vital capacity	EFO_0004312	Neale B	UKBB	European	2017	0.01089	0.001992	4.569e-08	+	307638	0	307638	1	IVNT	Neale-B_UKBB_EUR_2017
rs4971099	rs4971099	chr1:155155608	chr1:155183132	A	G	rs2070803	chr1:155157715	chr1:155185239	A	G	1	0.91033	0.99575	Impedance of arm left	-	Neale B	UKBB	European	2017	-0.01058	0.001733	1.018e-09	-	331292	0	331292	1	IVNT	Neale-B_UKBB_EUR_2017
rs4971099	rs4971099	chr1:155155608	chr1:155183132	A	G	rs2070803	chr1:155157715	chr1:155185239	A	G	1	0.91033	0.99575	Impedance of arm right	-	Neale B	UKBB	European	2017	-0.01063	0.001725	7.346e-10	-	331279	0	331279	1	IVNT	Neale-B_UKBB_EUR_2017
rs4971099	rs4971099	chr1:155155608	chr1:155183132	A	G	rs2070803	chr1:155157715	chr1:155185239	A	G	1	0.91033	0.99575	Impedance of leg left	-	Neale B	UKBB	European	2017	-0.01906	0.002237	1.594e-17	-	331296	0	331296	1	IVNT	Neale-B_UKBB_EUR_2017
rs4971099	rs4971099	chr1:155155608	chr1:155183132	A	G	rs2070803	chr1:155157715	chr1:155185239	A	G	1	0.91033	0.99575	Impedance of leg right	-	Neale B	UKBB	European	2017	-0.01745	0.00222	3.82e-15	-	331301	0	331301	1	IVNT	Neale-B_UKBB_EUR_2017
rs4971099	rs4971099	chr1:155155608	chr1:155183132	A	G	rs2070803	chr1:155157715	chr1:155185239	A	G	1	0.91033	0.99575	Impedance of whole body	NCIT_C137923	Neale B	UKBB	European	2017	-0.01448	0.001871	1.001e-14	-	331284	0	331284	1	IVNT	Neale-B_UKBB_EUR_2017
rs4971099	rs4971099	chr1:155155608	chr1:155183132	A	G	rs2070803	chr1:155157715	chr1:155185239	A	G	1	0.91033	0.99575	Leg fat-free mass left	-	Neale B	UKBB	European	2017	0.01116	0.001615	5.01e-12	+	331258	0	331258	1	IVNT	Neale-B_UKBB_EUR_2017
rs4971099	rs4971099	chr1:155155608	chr1:155183132	A	G	rs2070803	chr1:155157715	chr1:155185239	A	G	1	0.91033	0.99575	Leg fat-free mass right	-	Neale B	UKBB	European	2017	0.01122	0.001615	3.763e-12	+	331285	0	331285	1	IVNT	Neale-B_UKBB_EUR_2017
rs4971099	rs4971099	chr1:155155608	chr1:155183132	A	G	rs2070803	chr1:155157715	chr1:155185239	A	G	1	0.91033	0.99575	Leg predicted mass left	-	Neale B	UKBB	European	2017	0.01111	0.001605	4.414e-12	+	331253	0	331253	1	IVNT	Neale-B_UKBB_EUR_2017
rs4971099	rs4971099	chr1:155155608	chr1:155183132	A	G	rs2070803	chr1:155157715	chr1:155185239	A	G	1	0.91033	0.99575	Leg predicted mass right	-	Neale B	UKBB	European	2017	0.01107	0.001604	5.103e-12	+	331285	0	331285	1	IVNT	Neale-B_UKBB_EUR_2017
rs4971099	rs4971099	chr1:155155608	chr1:155183132	A	G	rs2070803	chr1:155157715	chr1:155185239	A	G	1	0.91033	0.99575	Trunk fat-free mass	-	Neale B	UKBB	European	2017	0.01152	0.001545	9.194e-14	+	331030	0	331030	1	IVNT	Neale-B_UKBB_EUR_2017
rs4971099	rs4971099	chr1:155155608	chr1:155183132	A	G	rs2070803	chr1:155157715	chr1:155185239	A	G	1	0.91033	0.99575	Trunk predicted mass	-	Neale B	UKBB	European	2017	0.01136	0.00154	1.658e-13	+	330995	0	330995	1	IVNT	Neale-B_UKBB_EUR_2017
rs4971099	rs4971099	chr1:155155608	chr1:155183132	A	G	rs2070803	chr1:155157715	chr1:155185239	A	G	1	0.91033	0.99575	Whole body fat-free mass	-	Neale B	UKBB	European	2017	0.0115	0.001551	1.252e-13	+	331291	0	331291	1	IVNT	Neale-B_UKBB_EUR_2017
rs4971099	rs4971099	chr1:155155608	chr1:155183132	A	G	rs2070803	chr1:155157715	chr1:155185239	A	G	1	0.91033	0.99575	Whole body water mass	-	Neale B	UKBB	European	2017	0.01152	0.001554	1.196e-13	+	331315	0	331315	1	IVNT	Neale-B_UKBB_EUR_2017
rs4971099	rs4971099	chr1:155155608	chr1:155183132	A	G	rs7366775	chr1:155168930	chr1:155199139	G	A	1	0.90632	0.99153	Hematocrit	EFO_0004586	Astle W	27863252	European	2016	-0.02054	0.003561	8.01e-09	-	173480	0	173480	2	-	Astle-W_Blood-Cell-Traits_EUR_2016
rs4971099	rs4971099	chr1:155155608	chr1:155183132	A	G	rs7366775	chr1:155168930	chr1:155199139	G	A	1	0.90632	0.99153	Arm fat-free mass left	-	Neale B	UKBB	European	2017	0.01036	0.001559	3.005e-11	+	331159	0	331159	1	IVNT	Neale-B_UKBB_EUR_2017
rs4971099	rs4971099	chr1:155155608	chr1:155183132	A	G	rs7366775	chr1:155168930	chr1:155199139	G	A	1	0.90632	0.99153	Arm fat-free mass right	-	Neale B	UKBB	European	2017	0.009427	0.001528	6.908e-10	+	331221	0	331221	1	IVNT	Neale-B_UKBB_EUR_2017
rs4971099	rs4971099	chr1:155155608	chr1:155183132	A	G	rs7366775	chr1:155168930	chr1:155199139	G	A	1	0.90632	0.99153	Arm predicted mass left	-	Neale B	UKBB	European	2017	0.01036	0.001553	2.54e-11	+	331146	0	331146	1	IVNT	Neale-B_UKBB_EUR_2017
rs4971099	rs4971099	chr1:155155608	chr1:155183132	A	G	rs7366775	chr1:155168930	chr1:155199139	G	A	1	0.90632	0.99153	Arm predicted mass right	-	Neale B	UKBB	European	2017	0.009705	0.001523	1.858e-10	+	331216	0	331216	1	IVNT	Neale-B_UKBB_EUR_2017
rs4971099	rs4971099	chr1:155155608	chr1:155183132	A	G	rs7366775	chr1:155168930	chr1:155199139	G	A	1	0.90632	0.99153	Basal metabolic rate	EFO_0007777	Neale B	UKBB	European	2017	0.01116	0.001626	6.751e-12	+	331307	0	331307	1	IVNT	Neale-B_UKBB_EUR_2017
rs4971099	rs4971099	chr1:155155608	chr1:155183132	A	G	rs7366775	chr1:155168930	chr1:155199139	G	A	1	0.90632	0.99153	Forced vital capacity	EFO_0004312	Neale B	UKBB	European	2017	0.01087	0.001992	4.824e-08	+	307638	0	307638	1	IVNT	Neale-B_UKBB_EUR_2017
rs4971099	rs4971099	chr1:155155608	chr1:155183132	A	G	rs7366775	chr1:155168930	chr1:155199139	G	A	1	0.90632	0.99153	Impedance of arm left	-	Neale B	UKBB	European	2017	-0.01057	0.001732	1.062e-09	-	331292	0	331292	1	IVNT	Neale-B_UKBB_EUR_2017
rs4971099	rs4971099	chr1:155155608	chr1:155183132	A	G	rs7366775	chr1:155168930	chr1:155199139	G	A	1	0.90632	0.99153	Impedance of arm right	-	Neale B	UKBB	European	2017	-0.01057	0.001725	8.839e-10	-	331279	0	331279	1	IVNT	Neale-B_UKBB_EUR_2017
rs4971099	rs4971099	chr1:155155608	chr1:155183132	A	G	rs7366775	chr1:155168930	chr1:155199139	G	A	1	0.90632	0.99153	Impedance of leg left	-	Neale B	UKBB	European	2017	-0.01874	0.002236	5.242e-17	-	331296	0	331296	1	IVNT	Neale-B_UKBB_EUR_2017
rs4971099	rs4971099	chr1:155155608	chr1:155183132	A	G	rs7366775	chr1:155168930	chr1:155199139	G	A	1	0.90632	0.99153	Impedance of leg right	-	Neale B	UKBB	European	2017	-0.01713	0.002219	1.156e-14	-	331301	0	331301	1	IVNT	Neale-B_UKBB_EUR_2017
rs4971099	rs4971099	chr1:155155608	chr1:155183132	A	G	rs7366775	chr1:155168930	chr1:155199139	G	A	1	0.90632	0.99153	Impedance of whole body	NCIT_C137923	Neale B	UKBB	European	2017	-0.01431	0.00187	1.973e-14	-	331284	0	331284	1	IVNT	Neale-B_UKBB_EUR_2017
rs4971099	rs4971099	chr1:155155608	chr1:155183132	A	G	rs7366775	chr1:155168930	chr1:155199139	G	A	1	0.90632	0.99153	Leg fat-free mass left	-	Neale B	UKBB	European	2017	0.01108	0.001615	6.969e-12	+	331258	0	331258	1	IVNT	Neale-B_UKBB_EUR_2017
rs4971099	rs4971099	chr1:155155608	chr1:155183132	A	G	rs7366775	chr1:155168930	chr1:155199139	G	A	1	0.90632	0.99153	Leg fat-free mass right	-	Neale B	UKBB	European	2017	0.01113	0.001614	5.385e-12	+	331285	0	331285	1	IVNT	Neale-B_UKBB_EUR_2017
rs4971099	rs4971099	chr1:155155608	chr1:155183132	A	G	rs7366775	chr1:155168930	chr1:155199139	G	A	1	0.90632	0.99153	Leg predicted mass left	-	Neale B	UKBB	European	2017	0.01101	0.001604	6.667e-12	+	331253	0	331253	1	IVNT	Neale-B_UKBB_EUR_2017
rs4971099	rs4971099	chr1:155155608	chr1:155183132	A	G	rs7366775	chr1:155168930	chr1:155199139	G	A	1	0.90632	0.99153	Leg predicted mass right	-	Neale B	UKBB	European	2017	0.01099	0.001604	7.266e-12	+	331285	0	331285	1	IVNT	Neale-B_UKBB_EUR_2017
rs4971099	rs4971099	chr1:155155608	chr1:155183132	A	G	rs7366775	chr1:155168930	chr1:155199139	G	A	1	0.90632	0.99153	Treatment with allopurinol	-	Neale B	UKBB	European	2017	0.001416	0.0002592	4.64e-08	+	337159	3819	333340	1	-	Neale-B_UKBB_EUR_2017
rs4971099	rs4971099	chr1:155155608	chr1:155183132	A	G	rs7366775	chr1:155168930	chr1:155199139	G	A	1	0.90632	0.99153	Trunk fat-free mass	-	Neale B	UKBB	European	2017	0.01147	0.001545	1.135e-13	+	331030	0	331030	1	IVNT	Neale-B_UKBB_EUR_2017
rs4971099	rs4971099	chr1:155155608	chr1:155183132	A	G	rs7366775	chr1:155168930	chr1:155199139	G	A	1	0.90632	0.99153	Trunk predicted mass	-	Neale B	UKBB	European	2017	0.01131	0.00154	2.048e-13	+	330995	0	330995	1	IVNT	Neale-B_UKBB_EUR_2017
rs4971099	rs4971099	chr1:155155608	chr1:155183132	A	G	rs7366775	chr1:155168930	chr1:155199139	G	A	1	0.90632	0.99153	Whole body fat-free mass	-	Neale B	UKBB	European	2017	0.01143	0.001551	1.676e-13	+	331291	0	331291	1	IVNT	Neale-B_UKBB_EUR_2017
rs4971099	rs4971099	chr1:155155608	chr1:155183132	A	G	rs7366775	chr1:155168930	chr1:155199139	G	A	1	0.90632	0.99153	Whole body water mass	-	Neale B	UKBB	European	2017	0.01145	0.001553	1.712e-13	+	331315	0	331315	1	IVNT	Neale-B_UKBB_EUR_2017
rs4971099	rs4971099	chr1:155155608	chr1:155183132	A	G	rs423144	chr1:155169355	chr1:155199564	G	T	1	0.90632	0.99153	Hematocrit	EFO_0004586	Astle W	27863252	European	2016	-0.02057	0.003559	7.497e-09	-	173480	0	173480	2	-	Astle-W_Blood-Cell-Traits_EUR_2016
rs4971099	rs4971099	chr1:155155608	chr1:155183132	A	G	rs423144	chr1:155169355	chr1:155199564	G	T	1	0.90632	0.99153	Arm fat-free mass left	-	Neale B	UKBB	European	2017	0.0104	0.001559	2.552e-11	+	331159	0	331159	1	IVNT	Neale-B_UKBB_EUR_2017
rs4971099	rs4971099	chr1:155155608	chr1:155183132	A	G	rs423144	chr1:155169355	chr1:155199564	G	T	1	0.90632	0.99153	Arm fat-free mass right	-	Neale B	UKBB	European	2017	0.00947	0.001528	5.773e-10	+	331221	0	331221	1	IVNT	Neale-B_UKBB_EUR_2017
rs4971099	rs4971099	chr1:155155608	chr1:155183132	A	G	rs423144	chr1:155169355	chr1:155199564	G	T	1	0.90632	0.99153	Arm predicted mass left	-	Neale B	UKBB	European	2017	0.0104	0.001553	2.144e-11	+	331146	0	331146	1	IVNT	Neale-B_UKBB_EUR_2017
rs4971099	rs4971099	chr1:155155608	chr1:155183132	A	G	rs423144	chr1:155169355	chr1:155199564	G	T	1	0.90632	0.99153	Arm predicted mass right	-	Neale B	UKBB	European	2017	0.009754	0.001523	1.501e-10	+	331216	0	331216	1	IVNT	Neale-B_UKBB_EUR_2017
rs4971099	rs4971099	chr1:155155608	chr1:155183132	A	G	rs423144	chr1:155169355	chr1:155199564	G	T	1	0.90632	0.99153	Basal metabolic rate	EFO_0007777	Neale B	UKBB	European	2017	0.0112	0.001626	5.702e-12	+	331307	0	331307	1	IVNT	Neale-B_UKBB_EUR_2017
rs4971099	rs4971099	chr1:155155608	chr1:155183132	A	G	rs423144	chr1:155169355	chr1:155199564	G	T	1	0.90632	0.99153	Forced vital capacity	EFO_0004312	Neale B	UKBB	European	2017	0.01091	0.001992	4.352e-08	+	307638	0	307638	1	IVNT	Neale-B_UKBB_EUR_2017
rs4971099	rs4971099	chr1:155155608	chr1:155183132	A	G	rs423144	chr1:155169355	chr1:155199564	G	T	1	0.90632	0.99153	Impedance of arm left	-	Neale B	UKBB	European	2017	-0.01062	0.001732	8.688e-10	-	331292	0	331292	1	IVNT	Neale-B_UKBB_EUR_2017
rs4971099	rs4971099	chr1:155155608	chr1:155183132	A	G	rs423144	chr1:155169355	chr1:155199564	G	T	1	0.90632	0.99153	Impedance of arm right	-	Neale B	UKBB	European	2017	-0.01064	0.001725	6.902e-10	-	331279	0	331279	1	IVNT	Neale-B_UKBB_EUR_2017
rs4971099	rs4971099	chr1:155155608	chr1:155183132	A	G	rs423144	chr1:155169355	chr1:155199564	G	T	1	0.90632	0.99153	Impedance of leg left	-	Neale B	UKBB	European	2017	-0.01878	0.002236	4.483e-17	-	331296	0	331296	1	IVNT	Neale-B_UKBB_EUR_2017
rs4971099	rs4971099	chr1:155155608	chr1:155183132	A	G	rs423144	chr1:155169355	chr1:155199564	G	T	1	0.90632	0.99153	Impedance of leg right	-	Neale B	UKBB	European	2017	-0.01718	0.002219	9.8e-15	-	331301	0	331301	1	IVNT	Neale-B_UKBB_EUR_2017
rs4971099	rs4971099	chr1:155155608	chr1:155183132	A	G	rs423144	chr1:155169355	chr1:155199564	G	T	1	0.90632	0.99153	Impedance of whole body	NCIT_C137923	Neale B	UKBB	European	2017	-0.01437	0.00187	1.541e-14	-	331284	0	331284	1	IVNT	Neale-B_UKBB_EUR_2017
rs4971099	rs4971099	chr1:155155608	chr1:155183132	A	G	rs423144	chr1:155169355	chr1:155199564	G	T	1	0.90632	0.99153	Leg fat-free mass left	-	Neale B	UKBB	European	2017	0.01111	0.001615	6.015e-12	+	331258	0	331258	1	IVNT	Neale-B_UKBB_EUR_2017
rs4971099	rs4971099	chr1:155155608	chr1:155183132	A	G	rs423144	chr1:155169355	chr1:155199564	G	T	1	0.90632	0.99153	Leg fat-free mass right	-	Neale B	UKBB	European	2017	0.01117	0.001614	4.571e-12	+	331285	0	331285	1	IVNT	Neale-B_UKBB_EUR_2017
rs4971099	rs4971099	chr1:155155608	chr1:155183132	A	G	rs423144	chr1:155169355	chr1:155199564	G	T	1	0.90632	0.99153	Leg predicted mass left	-	Neale B	UKBB	European	2017	0.01104	0.001604	5.811e-12	+	331253	0	331253	1	IVNT	Neale-B_UKBB_EUR_2017
rs4971099	rs4971099	chr1:155155608	chr1:155183132	A	G	rs423144	chr1:155169355	chr1:155199564	G	T	1	0.90632	0.99153	Leg predicted mass right	-	Neale B	UKBB	European	2017	0.01103	0.001604	6.196e-12	+	331285	0	331285	1	IVNT	Neale-B_UKBB_EUR_2017
rs4971099	rs4971099	chr1:155155608	chr1:155183132	A	G	rs423144	chr1:155169355	chr1:155199564	G	T	1	0.90632	0.99153	Treatment with allopurinol	-	Neale B	UKBB	European	2017	0.00142	0.0002592	4.274e-08	+	337159	3819	333340	1	-	Neale-B_UKBB_EUR_2017
rs4971099	rs4971099	chr1:155155608	chr1:155183132	A	G	rs423144	chr1:155169355	chr1:155199564	G	T	1	0.90632	0.99153	Trunk fat-free mass	-	Neale B	UKBB	European	2017	0.01151	0.001545	9.281e-14	+	331030	0	331030	1	IVNT	Neale-B_UKBB_EUR_2017
rs4971099	rs4971099	chr1:155155608	chr1:155183132	A	G	rs423144	chr1:155169355	chr1:155199564	G	T	1	0.90632	0.99153	Trunk predicted mass	-	Neale B	UKBB	European	2017	0.01135	0.00154	1.666e-13	+	330995	0	330995	1	IVNT	Neale-B_UKBB_EUR_2017
rs4971099	rs4971099	chr1:155155608	chr1:155183132	A	G	rs423144	chr1:155169355	chr1:155199564	G	T	1	0.90632	0.99153	Whole body fat-free mass	-	Neale B	UKBB	European	2017	0.01147	0.001551	1.381e-13	+	331291	0	331291	1	IVNT	Neale-B_UKBB_EUR_2017
rs4971099	rs4971099	chr1:155155608	chr1:155183132	A	G	rs423144	chr1:155169355	chr1:155199564	G	T	1	0.90632	0.99153	Whole body water mass	-	Neale B	UKBB	European	2017	0.01148	0.001553	1.427e-13	+	331315	0	331315	1	IVNT	Neale-B_UKBB_EUR_2017
rs4971099	rs4971099	chr1:155155608	chr1:155183132	A	G	rs2075571	chr1:155174106	chr1:155204315	C	T	1	0.89836	0.98313	Hematocrit	EFO_0004586	Astle W	27863252	European	2016	-0.02076	0.003564	5.695e-09	-	173480	0	173480	2	-	Astle-W_Blood-Cell-Traits_EUR_2016
rs4971099	rs4971099	chr1:155155608	chr1:155183132	A	G	rs2075571	chr1:155174106	chr1:155204315	C	T	1	0.89836	0.98313	Arm fat-free mass left	-	Neale B	UKBB	European	2017	0.01048	0.00156	1.849e-11	+	331159	0	331159	1	IVNT	Neale-B_UKBB_EUR_2017
rs4971099	rs4971099	chr1:155155608	chr1:155183132	A	G	rs2075571	chr1:155174106	chr1:155204315	C	T	1	0.89836	0.98313	Arm fat-free mass right	-	Neale B	UKBB	European	2017	0.009581	0.001529	3.666e-10	+	331221	0	331221	1	IVNT	Neale-B_UKBB_EUR_2017
rs4971099	rs4971099	chr1:155155608	chr1:155183132	A	G	rs2075571	chr1:155174106	chr1:155204315	C	T	1	0.89836	0.98313	Arm predicted mass left	-	Neale B	UKBB	European	2017	0.01043	0.001554	1.879e-11	+	331146	0	331146	1	IVNT	Neale-B_UKBB_EUR_2017
rs4971099	rs4971099	chr1:155155608	chr1:155183132	A	G	rs2075571	chr1:155174106	chr1:155204315	C	T	1	0.89836	0.98313	Arm predicted mass right	-	Neale B	UKBB	European	2017	0.009863	0.001523	9.49e-11	+	331216	0	331216	1	IVNT	Neale-B_UKBB_EUR_2017
rs4971099	rs4971099	chr1:155155608	chr1:155183132	A	G	rs2075571	chr1:155174106	chr1:155204315	C	T	1	0.89836	0.98313	Basal metabolic rate	EFO_0007777	Neale B	UKBB	European	2017	0.01132	0.001627	3.386e-12	+	331307	0	331307	1	IVNT	Neale-B_UKBB_EUR_2017
rs4971099	rs4971099	chr1:155155608	chr1:155183132	A	G	rs2075571	chr1:155174106	chr1:155204315	C	T	1	0.89836	0.98313	Forced vital capacity	EFO_0004312	Neale B	UKBB	European	2017	0.01116	0.001992	2.102e-08	+	307638	0	307638	1	IVNT	Neale-B_UKBB_EUR_2017
rs4971099	rs4971099	chr1:155155608	chr1:155183132	A	G	rs2075571	chr1:155174106	chr1:155204315	C	T	1	0.89836	0.98313	Impedance of arm left	-	Neale B	UKBB	European	2017	-0.01049	0.001733	1.387e-09	-	331292	0	331292	1	IVNT	Neale-B_UKBB_EUR_2017
rs4971099	rs4971099	chr1:155155608	chr1:155183132	A	G	rs2075571	chr1:155174106	chr1:155204315	C	T	1	0.89836	0.98313	Impedance of arm right	-	Neale B	UKBB	European	2017	-0.01052	0.001725	1.096e-09	-	331279	0	331279	1	IVNT	Neale-B_UKBB_EUR_2017
rs4971099	rs4971099	chr1:155155608	chr1:155183132	A	G	rs2075571	chr1:155174106	chr1:155204315	C	T	1	0.89836	0.98313	Impedance of leg left	-	Neale B	UKBB	European	2017	-0.01877	0.002237	4.805e-17	-	331296	0	331296	1	IVNT	Neale-B_UKBB_EUR_2017
rs4971099	rs4971099	chr1:155155608	chr1:155183132	A	G	rs2075571	chr1:155174106	chr1:155204315	C	T	1	0.89836	0.98313	Impedance of leg right	-	Neale B	UKBB	European	2017	-0.01723	0.00222	8.445e-15	-	331301	0	331301	1	IVNT	Neale-B_UKBB_EUR_2017
rs4971099	rs4971099	chr1:155155608	chr1:155183132	A	G	rs2075571	chr1:155174106	chr1:155204315	C	T	1	0.89836	0.98313	Impedance of whole body	NCIT_C137923	Neale B	UKBB	European	2017	-0.01424	0.001871	2.711e-14	-	331284	0	331284	1	IVNT	Neale-B_UKBB_EUR_2017
rs4971099	rs4971099	chr1:155155608	chr1:155183132	A	G	rs2075571	chr1:155174106	chr1:155204315	C	T	1	0.89836	0.98313	Leg fat-free mass left	-	Neale B	UKBB	European	2017	0.01128	0.001615	2.947e-12	+	331258	0	331258	1	IVNT	Neale-B_UKBB_EUR_2017
rs4971099	rs4971099	chr1:155155608	chr1:155183132	A	G	rs2075571	chr1:155174106	chr1:155204315	C	T	1	0.89836	0.98313	Leg fat-free mass right	-	Neale B	UKBB	European	2017	0.01136	0.001615	2.042e-12	+	331285	0	331285	1	IVNT	Neale-B_UKBB_EUR_2017
rs4971099	rs4971099	chr1:155155608	chr1:155183132	A	G	rs2075571	chr1:155174106	chr1:155204315	C	T	1	0.89836	0.98313	Leg predicted mass left	-	Neale B	UKBB	European	2017	0.01119	0.001604	3.021e-12	+	331253	0	331253	1	IVNT	Neale-B_UKBB_EUR_2017
rs4971099	rs4971099	chr1:155155608	chr1:155183132	A	G	rs2075571	chr1:155174106	chr1:155204315	C	T	1	0.89836	0.98313	Leg predicted mass right	-	Neale B	UKBB	European	2017	0.01123	0.001604	2.617e-12	+	331285	0	331285	1	IVNT	Neale-B_UKBB_EUR_2017
rs4971099	rs4971099	chr1:155155608	chr1:155183132	A	G	rs2075571	chr1:155174106	chr1:155204315	C	T	1	0.89836	0.98313	Trunk fat-free mass	-	Neale B	UKBB	European	2017	0.01165	0.001545	4.64e-14	+	331030	0	331030	1	IVNT	Neale-B_UKBB_EUR_2017
rs4971099	rs4971099	chr1:155155608	chr1:155183132	A	G	rs2075571	chr1:155174106	chr1:155204315	C	T	1	0.89836	0.98313	Trunk predicted mass	-	Neale B	UKBB	European	2017	0.01149	0.00154	8.484e-14	+	330995	0	330995	1	IVNT	Neale-B_UKBB_EUR_2017
rs4971099	rs4971099	chr1:155155608	chr1:155183132	A	G	rs2075571	chr1:155174106	chr1:155204315	C	T	1	0.89836	0.98313	Whole body fat-free mass	-	Neale B	UKBB	European	2017	0.01162	0.001551	6.798e-14	+	331291	0	331291	1	IVNT	Neale-B_UKBB_EUR_2017
rs4971099	rs4971099	chr1:155155608	chr1:155183132	A	G	rs2075571	chr1:155174106	chr1:155204315	C	T	1	0.89836	0.98313	Whole body water mass	-	Neale B	UKBB	European	2017	0.01162	0.001554	7.551e-14	+	331315	0	331315	1	IVNT	Neale-B_UKBB_EUR_2017
rs4971099	rs4971099	chr1:155155608	chr1:155183132	A	G	rs9426886	chr1:155151754	chr1:155179278	A	T	1	0.89486	0.98726	Hematocrit	EFO_0004586	Astle W	27863252	European	2016	-0.02043	0.003554	8.924e-09	-	173480	0	173480	2	-	Astle-W_Blood-Cell-Traits_EUR_2016
rs4971099	rs4971099	chr1:155155608	chr1:155183132	A	G	rs9426886	chr1:155151754	chr1:155179278	A	T	1	0.89486	0.98726	Serum magnesium	NCIT_C61035	Meyer TE	20700443	European	2010	NA	NA	7.4e-19	NA	15366	-	-	-	-	GRASP
rs4971099	rs4971099	chr1:155155608	chr1:155183132	A	G	rs9426886	chr1:155151754	chr1:155179278	A	T	1	0.89486	0.98726	Serum urate	NCIT_C64814	GUGC	23263486	European	2012	NA	NA	1.12e-14	NA	69374	-	-	-	-	GRASP
rs4971099	rs4971099	chr1:155155608	chr1:155183132	A	G	rs9426886	chr1:155151754	chr1:155179278	A	T	1	0.89486	0.98726	Serum urate	EFO_0004531	GUGC	23263486	European	2012	0.048	0.0059	1.123e-14	+	105224	0	105224	48	mg/dl	GUGC_Urate_EUR_2012
rs4971099	rs4971099	chr1:155155608	chr1:155183132	A	G	rs9426886	chr1:155151754	chr1:155179278	A	T	1	0.89486	0.98726	Arm fat-free mass left	-	Neale B	UKBB	European	2017	0.01054	0.001557	1.289e-11	+	331159	0	331159	1	IVNT	Neale-B_UKBB_EUR_2017
rs4971099	rs4971099	chr1:155155608	chr1:155183132	A	G	rs9426886	chr1:155151754	chr1:155179278	A	T	1	0.89486	0.98726	Arm fat-free mass right	-	Neale B	UKBB	European	2017	0.009589	0.001526	3.35e-10	+	331221	0	331221	1	IVNT	Neale-B_UKBB_EUR_2017
rs4971099	rs4971099	chr1:155155608	chr1:155183132	A	G	rs9426886	chr1:155151754	chr1:155179278	A	T	1	0.89486	0.98726	Arm predicted mass left	-	Neale B	UKBB	European	2017	0.01061	0.001552	7.965e-12	+	331146	0	331146	1	IVNT	Neale-B_UKBB_EUR_2017
rs4971099	rs4971099	chr1:155155608	chr1:155183132	A	G	rs9426886	chr1:155151754	chr1:155179278	A	T	1	0.89486	0.98726	Arm predicted mass right	-	Neale B	UKBB	European	2017	0.009839	0.001521	9.888e-11	+	331216	0	331216	1	IVNT	Neale-B_UKBB_EUR_2017
rs4971099	rs4971099	chr1:155155608	chr1:155183132	A	G	rs9426886	chr1:155151754	chr1:155179278	A	T	1	0.89486	0.98726	Basal metabolic rate	EFO_0007777	Neale B	UKBB	European	2017	0.01134	0.001624	2.927e-12	+	331307	0	331307	1	IVNT	Neale-B_UKBB_EUR_2017
rs4971099	rs4971099	chr1:155155608	chr1:155183132	A	G	rs9426886	chr1:155151754	chr1:155179278	A	T	1	0.89486	0.98726	Forced vital capacity	EFO_0004312	Neale B	UKBB	European	2017	0.0109	0.001989	4.195e-08	+	307638	0	307638	1	IVNT	Neale-B_UKBB_EUR_2017
rs4971099	rs4971099	chr1:155155608	chr1:155183132	A	G	rs9426886	chr1:155151754	chr1:155179278	A	T	1	0.89486	0.98726	Impedance of arm left	-	Neale B	UKBB	European	2017	-0.01064	0.00173	7.787e-10	-	331292	0	331292	1	IVNT	Neale-B_UKBB_EUR_2017
rs4971099	rs4971099	chr1:155155608	chr1:155183132	A	G	rs9426886	chr1:155151754	chr1:155179278	A	T	1	0.89486	0.98726	Impedance of arm right	-	Neale B	UKBB	European	2017	-0.01064	0.001723	6.592e-10	-	331279	0	331279	1	IVNT	Neale-B_UKBB_EUR_2017
rs4971099	rs4971099	chr1:155155608	chr1:155183132	A	G	rs9426886	chr1:155151754	chr1:155179278	A	T	1	0.89486	0.98726	Impedance of leg left	-	Neale B	UKBB	European	2017	-0.01905	0.002234	1.488e-17	-	331296	0	331296	1	IVNT	Neale-B_UKBB_EUR_2017
rs4971099	rs4971099	chr1:155155608	chr1:155183132	A	G	rs9426886	chr1:155151754	chr1:155179278	A	T	1	0.89486	0.98726	Impedance of leg right	-	Neale B	UKBB	European	2017	-0.01746	0.002216	3.292e-15	-	331301	0	331301	1	IVNT	Neale-B_UKBB_EUR_2017
rs4971099	rs4971099	chr1:155155608	chr1:155183132	A	G	rs9426886	chr1:155151754	chr1:155179278	A	T	1	0.89486	0.98726	Impedance of whole body	NCIT_C137923	Neale B	UKBB	European	2017	-0.01452	0.001868	7.517e-15	-	331284	0	331284	1	IVNT	Neale-B_UKBB_EUR_2017
rs4971099	rs4971099	chr1:155155608	chr1:155183132	A	G	rs9426886	chr1:155151754	chr1:155179278	A	T	1	0.89486	0.98726	Leg fat-free mass left	-	Neale B	UKBB	European	2017	0.01121	0.001613	3.735e-12	+	331258	0	331258	1	IVNT	Neale-B_UKBB_EUR_2017
rs4971099	rs4971099	chr1:155155608	chr1:155183132	A	G	rs9426886	chr1:155151754	chr1:155179278	A	T	1	0.89486	0.98726	Leg fat-free mass right	-	Neale B	UKBB	European	2017	0.01127	0.001612	2.805e-12	+	331285	0	331285	1	IVNT	Neale-B_UKBB_EUR_2017
rs4971099	rs4971099	chr1:155155608	chr1:155183132	A	G	rs9426886	chr1:155151754	chr1:155179278	A	T	1	0.89486	0.98726	Leg predicted mass left	-	Neale B	UKBB	European	2017	0.01116	0.001602	3.256e-12	+	331253	0	331253	1	IVNT	Neale-B_UKBB_EUR_2017
rs4971099	rs4971099	chr1:155155608	chr1:155183132	A	G	rs9426886	chr1:155151754	chr1:155179278	A	T	1	0.89486	0.98726	Leg predicted mass right	-	Neale B	UKBB	European	2017	0.01114	0.001602	3.571e-12	+	331285	0	331285	1	IVNT	Neale-B_UKBB_EUR_2017
rs4971099	rs4971099	chr1:155155608	chr1:155183132	A	G	rs9426886	chr1:155151754	chr1:155179278	A	T	1	0.89486	0.98726	Trunk fat-free mass	-	Neale B	UKBB	European	2017	0.01151	0.001543	8.84e-14	+	331030	0	331030	1	IVNT	Neale-B_UKBB_EUR_2017
rs4971099	rs4971099	chr1:155155608	chr1:155183132	A	G	rs9426886	chr1:155151754	chr1:155179278	A	T	1	0.89486	0.98726	Trunk predicted mass	-	Neale B	UKBB	European	2017	0.01135	0.001538	1.564e-13	+	330995	0	330995	1	IVNT	Neale-B_UKBB_EUR_2017
rs4971099	rs4971099	chr1:155155608	chr1:155183132	A	G	rs9426886	chr1:155151754	chr1:155179278	A	T	1	0.89486	0.98726	Whole body fat-free mass	-	Neale B	UKBB	European	2017	0.01152	0.001549	1.03e-13	+	331291	0	331291	1	IVNT	Neale-B_UKBB_EUR_2017
rs4971099	rs4971099	chr1:155155608	chr1:155183132	A	G	rs9426886	chr1:155151754	chr1:155179278	A	T	1	0.89486	0.98726	Whole body water mass	-	Neale B	UKBB	European	2017	0.01156	0.001551	9.333e-14	+	331315	0	331315	1	IVNT	Neale-B_UKBB_EUR_2017
rs4971099	rs4971099	chr1:155155608	chr1:155183132	A	G	rs11264341	chr1:155151493	chr1:155179017	C	T	1	0.88375	0.98717	Hematocrit	EFO_0004586	Astle W	27863252	European	2016	-0.02054	0.003553	7.476e-09	-	173480	0	173480	2	-	Astle-W_Blood-Cell-Traits_EUR_2016
rs4971099	rs4971099	chr1:155155608	chr1:155183132	A	G	rs11264341	chr1:155151493	chr1:155179017	C	T	1	0.88375	0.98717	Serum magnesium	NCIT_C61035	Meyer TE	20700443	European	2010	NA	NA	7.72e-19	NA	15366	-	-	-	-	GRASP
rs4971099	rs4971099	chr1:155155608	chr1:155183132	A	G	rs11264341	chr1:155151493	chr1:155179017	C	T	1	0.88375	0.98717	Serum urate	NCIT_C64814	GUGC	23263486	European	2012	NA	NA	6.2e-19	NA	69374	-	-	-	-	GRASP
rs4971099	rs4971099	chr1:155155608	chr1:155183132	A	G	rs11264341	chr1:155151493	chr1:155179017	C	T	1	0.88375	0.98717	Serum urate	EFO_0004531	GUGC	23263486	European	2012	0.048	0.0059	1.039e-14	+	105030	0	105030	48	mg/dl	GUGC_Urate_EUR_2012
rs4971099	rs4971099	chr1:155155608	chr1:155183132	A	G	rs11264341	chr1:155151493	chr1:155179017	C	T	1	0.88375	0.98717	Urate levels	EFO_0004531	GUGC	23263486	European	2012	-0.05	0.005623	6e-19	-	-	-	-	-	mg/dl decrease	NHGRI-EBI_GWAS_Catalog
rs4971099	rs4971099	chr1:155155608	chr1:155183132	A	G	rs11264341	chr1:155151493	chr1:155179017	C	T	1	0.88375	0.98717	Arm fat-free mass left	-	Neale B	UKBB	European	2017	0.01053	0.001558	1.377e-11	+	331159	0	331159	1	IVNT	Neale-B_UKBB_EUR_2017
rs4971099	rs4971099	chr1:155155608	chr1:155183132	A	G	rs11264341	chr1:155151493	chr1:155179017	C	T	1	0.88375	0.98717	Arm fat-free mass right	-	Neale B	UKBB	European	2017	0.009589	0.001527	3.378e-10	+	331221	0	331221	1	IVNT	Neale-B_UKBB_EUR_2017
rs4971099	rs4971099	chr1:155155608	chr1:155183132	A	G	rs11264341	chr1:155151493	chr1:155179017	C	T	1	0.88375	0.98717	Arm predicted mass left	-	Neale B	UKBB	European	2017	0.01058	0.001552	9.145e-12	+	331146	0	331146	1	IVNT	Neale-B_UKBB_EUR_2017
rs4971099	rs4971099	chr1:155155608	chr1:155183132	A	G	rs11264341	chr1:155151493	chr1:155179017	C	T	1	0.88375	0.98717	Arm predicted mass right	-	Neale B	UKBB	European	2017	0.009866	0.001521	8.877e-11	+	331216	0	331216	1	IVNT	Neale-B_UKBB_EUR_2017
rs4971099	rs4971099	chr1:155155608	chr1:155183132	A	G	rs11264341	chr1:155151493	chr1:155179017	C	T	1	0.88375	0.98717	Basal metabolic rate	EFO_0007777	Neale B	UKBB	European	2017	0.01134	0.001625	2.918e-12	+	331307	0	331307	1	IVNT	Neale-B_UKBB_EUR_2017
rs4971099	rs4971099	chr1:155155608	chr1:155183132	A	G	rs11264341	chr1:155151493	chr1:155179017	C	T	1	0.88375	0.98717	Forced vital capacity	EFO_0004312	Neale B	UKBB	European	2017	0.0111	0.001989	2.436e-08	+	307638	0	307638	1	IVNT	Neale-B_UKBB_EUR_2017
rs4971099	rs4971099	chr1:155155608	chr1:155183132	A	G	rs11264341	chr1:155151493	chr1:155179017	C	T	1	0.88375	0.98717	Impedance of arm left	-	Neale B	UKBB	European	2017	-0.01063	0.00173	7.966e-10	-	331292	0	331292	1	IVNT	Neale-B_UKBB_EUR_2017
rs4971099	rs4971099	chr1:155155608	chr1:155183132	A	G	rs11264341	chr1:155151493	chr1:155179017	C	T	1	0.88375	0.98717	Impedance of arm right	-	Neale B	UKBB	European	2017	-0.01073	0.001723	4.735e-10	-	331279	0	331279	1	IVNT	Neale-B_UKBB_EUR_2017
rs4971099	rs4971099	chr1:155155608	chr1:155183132	A	G	rs11264341	chr1:155151493	chr1:155179017	C	T	1	0.88375	0.98717	Impedance of leg left	-	Neale B	UKBB	European	2017	-0.0192	0.002234	8.408e-18	-	331296	0	331296	1	IVNT	Neale-B_UKBB_EUR_2017
rs4971099	rs4971099	chr1:155155608	chr1:155183132	A	G	rs11264341	chr1:155151493	chr1:155179017	C	T	1	0.88375	0.98717	Impedance of leg right	-	Neale B	UKBB	European	2017	-0.01761	0.002217	2.001e-15	-	331301	0	331301	1	IVNT	Neale-B_UKBB_EUR_2017
rs4971099	rs4971099	chr1:155155608	chr1:155183132	A	G	rs11264341	chr1:155151493	chr1:155179017	C	T	1	0.88375	0.98717	Impedance of whole body	NCIT_C137923	Neale B	UKBB	European	2017	-0.01463	0.001868	4.828e-15	-	331284	0	331284	1	IVNT	Neale-B_UKBB_EUR_2017
rs4971099	rs4971099	chr1:155155608	chr1:155183132	A	G	rs11264341	chr1:155151493	chr1:155179017	C	T	1	0.88375	0.98717	Leg fat-free mass left	-	Neale B	UKBB	European	2017	0.0112	0.001613	3.907e-12	+	331258	0	331258	1	IVNT	Neale-B_UKBB_EUR_2017
rs4971099	rs4971099	chr1:155155608	chr1:155183132	A	G	rs11264341	chr1:155151493	chr1:155179017	C	T	1	0.88375	0.98717	Leg fat-free mass right	-	Neale B	UKBB	European	2017	0.01126	0.001613	2.888e-12	+	331285	0	331285	1	IVNT	Neale-B_UKBB_EUR_2017
rs4971099	rs4971099	chr1:155155608	chr1:155183132	A	G	rs11264341	chr1:155151493	chr1:155179017	C	T	1	0.88375	0.98717	Leg predicted mass left	-	Neale B	UKBB	European	2017	0.01114	0.001602	3.541e-12	+	331253	0	331253	1	IVNT	Neale-B_UKBB_EUR_2017
rs4971099	rs4971099	chr1:155155608	chr1:155183132	A	G	rs11264341	chr1:155151493	chr1:155179017	C	T	1	0.88375	0.98717	Leg predicted mass right	-	Neale B	UKBB	European	2017	0.01114	0.001602	3.613e-12	+	331285	0	331285	1	IVNT	Neale-B_UKBB_EUR_2017
rs4971099	rs4971099	chr1:155155608	chr1:155183132	A	G	rs11264341	chr1:155151493	chr1:155179017	C	T	1	0.88375	0.98717	Trunk fat-free mass	-	Neale B	UKBB	European	2017	0.01155	0.001543	7.304e-14	+	331030	0	331030	1	IVNT	Neale-B_UKBB_EUR_2017
rs4971099	rs4971099	chr1:155155608	chr1:155183132	A	G	rs11264341	chr1:155151493	chr1:155179017	C	T	1	0.88375	0.98717	Trunk predicted mass	-	Neale B	UKBB	European	2017	0.01139	0.001538	1.328e-13	+	330995	0	330995	1	IVNT	Neale-B_UKBB_EUR_2017
rs4971099	rs4971099	chr1:155155608	chr1:155183132	A	G	rs11264341	chr1:155151493	chr1:155179017	C	T	1	0.88375	0.98717	Whole body fat-free mass	-	Neale B	UKBB	European	2017	0.01153	0.001549	9.996e-14	+	331291	0	331291	1	IVNT	Neale-B_UKBB_EUR_2017
rs4971099	rs4971099	chr1:155155608	chr1:155183132	A	G	rs11264341	chr1:155151493	chr1:155179017	C	T	1	0.88375	0.98717	Whole body water mass	-	Neale B	UKBB	European	2017	0.01157	0.001552	8.801e-14	+	331315	0	331315	1	IVNT	Neale-B_UKBB_EUR_2017
rs4971099	rs4971099	chr1:155155608	chr1:155183132	A	G	rs377383967	chr1:155155389	chr1:155182913	G	GTT	1	0.84679	0.9783	Hematocrit	EFO_0004586	Astle W	27863252	European	2016	-0.01998	0.003593	2.667e-08	-	173480	0	173480	2	-	Astle-W_Blood-Cell-Traits_EUR_2016
