# Supplementary material for: Genome-wide analysis of dental caries and periodontitis combining clinical and self-reported data
Source: Nat Commun. 2019 Jun 24;10:2773. doi: 10.1038/s41467-019-10630-1 (PMC6591304; doi:10.1038/s41467-019-10630-1)
Supplement: Supplementary file 8 — Supplementary Dataset 5 [file 41467_2019_10630_MOESM8_ESM.zip]

Archive with 47 entries (47 files):
- regional_association/AAK1.pdf
- regional_association/ADCY3.pdf
- regional_association/ALK.pdf
- regional_association/AMY1C.pdf
- regional_association/BAHCC1.pdf
- regional_association/C5orf66.pdf
- regional_association/CA12.pdf
- regional_association/CDH9.pdf
- regional_association/CHRNA3.pdf
- regional_association/CRLF1.pdf
- regional_association/DMRTA1.pdf
- regional_association/EFNA5.pdf
- regional_association/FAM118A.pdf
- regional_association/FAM150B.pdf
- regional_association/FGF10.pdf
- regional_association/FOXL1.pdf
- regional_association/HAO1.pdf
- regional_association/HLA.pdf
- regional_association/HOSB-AS2_NPEPPS.pdf
- regional_association/ITPKB.pdf
- regional_association/KCNH8.pdf
- regional_association/KCNJ2.pdf
- regional_association/KCNJ3.pdf
- regional_association/KLRAP1.pdf
- regional_association/KRTCAP2.pdf
- regional_association/Legend.txt
- regional_association/LOC_157273.pdf
- regional_association/LOC100499467.pdf
- regional_association/MAMSTR.pdf
- regional_association/MC4R.pdf
- regional_association/MTMR_4.pdf
- regional_association/NEO1.pdf
- regional_association/OPA1.pdf
- regional_association/P2RY2.pdf
- regional_association/PBX3.pdf
- regional_association/PRUNE2.pdf
- regional_association/RARB.pdf
- regional_association/RHCG.pdf
- regional_association/RMB5.pdf
- regional_association/SALL1.pdf
- regional_association/STAG1.pdf
- regional_association/STFA1P.pdf
- regional_association/SYT14.pdf
- regional_association/Thumbs.db
- regional_association/TMEM219.pdf
- regional_association/WNT10A.pdf
- regional_association/ZNF804A.pdf
