# Supplementary material for: Genome-wide analysis of dental caries and periodontitis combining clinical and self-reported data
Source: Nat Commun. 2019 Jun 24;10:2773. doi: 10.1038/s41467-019-10630-1 (PMC6591304; doi:10.1038/s41467-019-10630-1)
Supplement: Supplementary file 8 — Supplementary Dataset 5 [file 41467_2019_10630_MOESM8_ESM.zip › regional_association/Legend.txt]

Regional association plots were produced using the FUMA tool (fuma.ctglab.nl).

The following information is reproduced from the online legend.

eQTLs
The color of eQTLs are arbitrary. When P-value is not available (i.e. for CMC eQTLs), -log10 FDR is plotted in stead of P-value.

SNPs colored grey in the plots
GWAS P-value: SNPs which are not in LD of any of significant independent lead SNPs in the selected region are colored grey.
CADD score: Only SNPs which are in LD of any of significant independent lead SNPs are displayed in the plot. Of those SNPs, SNPs which did not used for mapping (SNPs that were filtered by user defined parameters) are colored grey.
When positional mapping is performed, SNPs used for positional mapping are always colored non-grey colors.
When eQTL mapping is performed and eQTLs are plotted, SNPs used for eQTL mapping are also colored non-grey colors. If the option of eQTLs is not selected for the plot, SNPs which are not used for other mappings are colored grey even if they are used for eQTL mapping.
When chromatin interaction mapping is performed and chromatin interactions are plotted, SNPs used for chromatin interaction mapping are also colored non-grey colors. If the option of chromatin interactions is not selected for the plot, SNPs which are not used for other mappings are colored grey even if they are used for chromatin interaction mapping.
RegulomeDB score: Same as CADD score.
eQTLs: When eQTL mapping was performed and if there is any eQTL in the selected region, all eQTLs with user defined P-value threshold and tissue types are displayed. Of those eQTLs, eQTLs which did not used for eQTL mapping (eQTLs that were filtered by user defined parameters) are colored grey.

Color-code for genes
Red : Mapped genes. Genes mapped by positional mapping are always colored red. Genes mapped by eQTL mapping are colore red only when the option of eQTLs is selected for the plot, otherwise those genes are considered as non-mapped genes. Genes mapped by chromatin interaction are colored red only when the option of chromatin interactions is selected for the plot, otherwise those genes are considered as non-mapped genes.
Blue : Non-mapped protein-coding genes.
Dark grey : Non-mapped non-coding genes.
