# Supplementary material for: Genome-wide analysis of dental caries and periodontitis combining clinical and self-reported data
Source: Nat Commun. 2019 Jun 24;10:2773. doi: 10.1038/s41467-019-10630-1 (PMC6591304; doi:10.1038/s41467-019-10630-1)
Supplement: Supplementary file 9 — Supplementary Dataset 6 [file 41467_2019_10630_MOESM9_ESM.xlsx]

## Sheet: .
Supplementary Data 6. TissueXcan results for combined analysis of DMFS/dentures passing a Bonferroni correction
gene	gene_name	tissue	pvalue	n	n_indep	p_i_best	t_i_best	p_i_worst	t_i_worst	eigen_max	eigen_min	eigen_min_kept	z_min	z_max	z_mean	z_sd	tmi	status	symbol	chr	start	end	strand	biotype	description
ENSG00000137185	ZSCAN9	multitissue	9.68939e-35	19	8	7.21377e-21	Brain_Cerebellum	0.535793	Brain_Anterior_cingulate_cortex_BA24	9.37324	0.0510797	0.35665	-1.63375	9.37058	2.92039	3.64924	8	0	ZSCAN9	6	28224886	28233482	1	protein_coding	zinc finger and SCAN domain containing 9 [Source:HGNC Symbol;Acc:HGNC:12984]
ENSG00000158373	HIST1H2BD	multitissue	2.63746e-30	5	5	4.75883e-23	Nerve_Tibial	4.51932e-06	Whole_Blood	2.71379	0.28932	0.28932	-4.86911	9.88661	5.14249	5.92557	5	0	HIST1H2BD	6	26158146	26171349	1	protein_coding	histone cluster 1 H2B family member d [Source:HGNC Symbol;Acc:HGNC:4747]
ENSG00000204290	BTNL2	multitissue	3.17749e-30	6	6	1.9491e-21	Brain_Cerebellum	0.0223079	Thyroid	2.64765	0.250136	0.250136	-9.50771	-2.28508	-6.00535	2.72727	6	0	BTNL2	6	32393963	32407128	-1	protein_coding	butyrophilin like 2 [Source:HGNC Symbol;Acc:HGNC:1142]
ENSG00000137337	MDC1	multitissue	9.80519e-29	9	9	3.51442e-15	Uterus	0.527411	Cells_Transformed_fibroblasts	3.09587	0.253539	0.253539	-7.87113	6.74146	-0.750034	4.58933	9	0	MDC1	6	30699807	30717889	-1	protein_coding	mediator of DNA damage checkpoint 1 [Source:HGNC Symbol;Acc:HGNC:21163]
ENSG00000204713	TRIM27	multitissue	2.3068e-24	19	7	1.08817e-08	Muscle_Skeletal	0.946287	Adipose_Visceral_Omentum	12.2988	0.00818716	0.426971	-5.71638	3.20431	-2.16302	2.52651	7	0	TRIM27	6	28903002	28923989	-1	protein_coding	tripartite motif containing 27 [Source:HGNC Symbol;Acc:HGNC:9975]
ENSG00000137338	PGBD1	multitissue	8.42329e-24	14	11	8.14046e-22	Brain_Cerebellum	0.128769	Breast_Mammary_Tissue	4.26098	0.0489158	0.185915	-5.45171	9.59813	3.4757	4.53514	11	0	PGBD1	6	28281572	28302549	1	protein_coding	piggyBac transposable element derived 1 [Source:HGNC Symbol;Acc:HGNC:19398]
ENSG00000146112	PPP1R18	multitissue	9.48382e-24	16	10	1.39833e-26	Thyroid	0.138845	Brain_Hippocampus	8.60265	0.0781812	0.28746	-10.6705	2.60807	-6.94352	3.47947	10	0	PPP1R18	6	30676389	30687895	-1	protein_coding	protein phosphatase 1 regulatory subunit 18 [Source:HGNC Symbol;Acc:HGNC:29413]
ENSG00000204308	RNF5	multitissue	1.06684e-23	27	5	9.65658e-24	Brain_Cerebellar_Hemisphere	5.81189e-12	Brain_Cortex	18.8905	0.00978328	0.721509	-10.0451	-6.88419	-8.60541	0.973198	5	0	RNF5	6	32178354	32180793	1	protein_coding	ring finger protein 5 [Source:HGNC Symbol;Acc:HGNC:10068]
ENSG00000182952	HMGN4	multitissue	1.43263e-23	21	6	4.20508e-22	Minor_Salivary_Gland	0.905487	Heart_Atrial_Appendage	13.9305	0.00908345	0.496318	-2.07704	9.666	2.37196	2.44611	6	0	HMGN4	6	26538405	26546254	1	protein_coding	high mobility group nucleosomal binding domain 4 [Source:HGNC Symbol;Acc:HGNC:4989]
ENSG00000204632	HLA-G	multitissue	2.32268e-23	37	6	1.35838e-24	Cells_EBV-transformed_lymphocytes	0.703984	Pancreas	23.2834	0.0123127	0.889481	-10.2367	1.51728	-4.60488	2.01741	6	0	HLA-G	6	29826967	29831125	1	protein_coding	major histocompatibility complex, class I, G [Source:HGNC Symbol;Acc:HGNC:4964]
ENSG00000213719	CLIC1	multitissue	2.39532e-23	9	8	1.6896e-21	Whole_Blood	0.513131	Colon_Sigmoid	4.15945	0.0968606	0.210882	-9.52256	1.21418	-6.01	4.18442	8	0	CLIC1	6	31730581	31739763	-1	protein_coding	chloride intracellular channel 1 [Source:HGNC Symbol;Acc:HGNC:2062]
ENSG00000204444	APOM	multitissue	4.57545e-23	8	7	4.58161e-28	Testis	0.682264	Brain_Putamen_basal_ganglia	3.85052	0.0737808	0.158599	-10.9836	0.409375	-6.05869	3.56301	7	0	APOM	6	31652416	31658210	1	protein_coding	apolipoprotein M [Source:HGNC Symbol;Acc:HGNC:13916]
ENSG00000189298	ZKSCAN3	multitissue	4.69226e-23	25	6	3.70937e-15	Adipose_Visceral_Omentum	0.970377	Brain_Anterior_cingulate_cortex_BA24	16.3901	0.00417813	0.601108	-7.86438	5.85074	-4.48951	3.70575	6	0	ZKSCAN3	6	28349914	28369177	1	protein_coding	zinc finger with KRAB and SCAN domains 3 [Source:HGNC Symbol;Acc:HGNC:13853]
ENSG00000224389	C4B	multitissue	4.01349e-22	31	14	8.5184e-24	Cells_Transformed_fibroblasts	0.7547	Brain_Caudate_basal_ganglia	12.2564	0.0245234	0.414921	-3.61258	10.0574	3.98719	3.85733	14	0	C4B	6	32014762	32035418	1	protein_coding	complement C4B (Chido blood group) [Source:HGNC Symbol;Acc:HGNC:1324]
ENSG00000124508	BTN2A2	multitissue	2.23283e-21	37	8	1.79529e-09	Brain_Nucleus_accumbens_basal_ganglia	0.852965	Brain_Hippocampus	19.5306	0.0029422	0.672636	-6.01532	3.47063	-0.675039	2.40772	8	0	BTN2A2	6	26383096	26394874	1	protein_coding	butyrophilin subfamily 2 member A2 [Source:HGNC Symbol;Acc:HGNC:1137]
ENSG00000204301	NOTCH4	multitissue	2.30749e-21	36	5	4.33508e-20	Uterus	0.941514	Brain_Spinal_cord_cervical_c-1	25.4488	0.00289707	0.908205	-9.1794	1.01339	-5.22609	2.28191	5	0	NOTCH4	6	32194843	32224067	-1	protein_coding	notch 4 [Source:HGNC Symbol;Acc:HGNC:7884]
ENSG00000158691	ZSCAN12	multitissue	2.47874e-21	9	6	3.37876e-18	Esophagus_Gastroesophageal_Junction	0.509251	Artery_Tibial	5.10456	0.0409309	0.248143	-4.5371	8.69797	1.2762	3.76607	6	0	ZSCAN12	6	28378955	28399734	-1	protein_coding	zinc finger and SCAN domain containing 12 [Source:HGNC Symbol;Acc:HGNC:13172]
ENSG00000187626	ZKSCAN4	multitissue	3.38719e-21	4	4	1.53706e-18	Spleen	0.421327	Brain_Frontal_Cortex_BA9	1.73757	0.309621	0.309621	0.804122	8.78693	5.47406	3.44426	4	0	ZKSCAN4	6	28244623	28252224	-1	protein_coding	zinc finger with KRAB and SCAN domains 4 [Source:HGNC Symbol;Acc:HGNC:13854]
ENSG00000244731	C4A	multitissue	3.98584e-21	44	1	3.47563e-22	Brain_Cerebellum	2.26781e-12	Breast_Mammary_Tissue	36.2794	0.0039206	36.2794	-9.68548	-7.01694	-8.54648	0.754306	1	0	C4A	6	31982024	32002681	1	protein_coding	complement C4A (Rodgers blood group) [Source:HGNC Symbol;Acc:HGNC:1323]
ENSG00000204657	OR2H2	multitissue	8.64102e-21	9	9	6.49266e-22	Skin_Not_Sun_Exposed_Suprapubic	0.62515	Brain_Frontal_Cortex_BA9	3.78123	0.131028	0.131028	0.488564	9.62142	5.20856	3.2712	9	0	OR2H2	6	29587455	29589038	1	protein_coding	olfactory receptor family 2 subfamily H member 2 [Source:HGNC Symbol;Acc:HGNC:8253]
ENSG00000197903	HIST1H2BK	multitissue	1.05231e-20	7	6	1.85024e-11	Adipose_Subcutaneous	0.426276	Colon_Transverse	3.02241	0.0829907	0.3885	0.79558	6.71738	3.77587	2.084	6	0	HIST1H2BK	6	27146418	27146798	-1	protein_coding	histone cluster 1 H2B family member k [Source:HGNC Symbol;Acc:HGNC:13954]
ENSG00000137331	IER3	multitissue	1.12714e-20	10	9	1.23963e-20	Esophagus_Mucosa	0.851134	Nerve_Tibial	3.56971	0.106539	0.132054	-2.24023	9.31326	1.22861	3.73247	9	0	IER3	6	30743199	30744554	-1	protein_coding	immediate early response 3 [Source:HGNC Symbol;Acc:HGNC:5392]
ENSG00000158406	HIST1H4H	multitissue	1.89279e-20	6	6	8.68635e-14	Whole_Blood	0.000620731	Muscle_Skeletal	2.30725	0.138929	0.138929	-5.94555	7.45948	0.440773	6.21631	6	0	HIST1H4H	6	26277609	26285638	-1	protein_coding	histone cluster 1 H4 family member h [Source:HGNC Symbol;Acc:HGNC:4788]
ENSG00000197935	ZNF311	multitissue	2.03077e-20	22	7	5.92908e-17	Stomach	0.958176	Adipose_Subcutaneous	14.0997	0.00841265	0.501046	-8.36663	5.23166	-0.187971	2.40006	7	0	ZNF311	6	28994785	29005316	-1	protein_coding	zinc finger protein 311 [Source:HGNC Symbol;Acc:HGNC:13847]
ENSG00000189134	NKAPL	multitissue	3.66947e-20	7	7	1.85017e-17	Esophagus_Muscularis	0.722064	Lung	2.09028	0.238937	0.238937	-8.50283	3.45936	-0.966619	3.75092	7	0	NKAPL	6	28259320	28260958	1	protein_coding	NFKB activating protein like [Source:HGNC Symbol;Acc:HGNC:21584]
ENSG00000221988	PPT2	multitissue	6.43345e-20	4	4	8.7394e-21	Muscle_Skeletal	0.0476971	Cells_Transformed_fibroblasts	2.48631	0.118023	0.118023	1.98006	9.35031	6.43402	3.15922	4	0	PPT2	6	32153441	32163680	1	protein_coding	palmitoyl-protein thioesterase 2 [Source:HGNC Symbol;Acc:HGNC:9326]
ENSG00000204618	RNF39	multitissue	1.86635e-19	27	9	7.1118e-15	Pancreas	0.953362	Colon_Sigmoid	12.0406	0.00894241	0.533355	-7.44501	7.78248	-1.11091	3.17683	9	0	RNF39	6	30070266	30075887	-1	protein_coding	ring finger protein 39 [Source:HGNC Symbol;Acc:HGNC:18064]
ENSG00000235109	ZSCAN31	multitissue	1.86916e-19	38	5	6.49114e-20	Brain_Spinal_cord_cervical_c-1	0.766968	Liver	26.259	0.00483906	0.968149	-1.43021	9.13582	4.55869	2.61785	5	0	ZSCAN31	6	28324693	28356271	-1	protein_coding	zinc finger and SCAN domain containing 31 [Source:HGNC Symbol;Acc:HGNC:14097]
ENSG00000096654	ZNF184	multitissue	2.03791e-19	5	5	1.59567e-19	Brain_Hypothalamus	0.992891	Lung	1.91925	0.387047	0.387047	-1.66908	9.038	1.66694	4.22495	5	0	ZNF184	6	27450743	27473118	-1	protein_coding	zinc finger protein 184 [Source:HGNC Symbol;Acc:HGNC:12975]
ENSG00000234745	HLA-B	multitissue	3.24912e-19	33	8	2.69633e-10	Testis	0.831234	Artery_Coronary	18.0079	0.0183954	0.63843	-3.19458	6.3153	1.62604	2.4228	8	0	HLA-B	6	31269491	31357188	-1	protein_coding	major histocompatibility complex, class I, B [Source:HGNC Symbol;Acc:HGNC:4932]
ENSG00000204305	AGER	multitissue	4.6688e-19	22	11	2.71102e-16	Whole_Blood	0.151927	Lung	12.1801	0.0143531	0.417558	-6.93634	8.18553	4.65312	3.38879	11	0	AGER	6	32180968	32184324	-1	protein_coding	advanced glycosylation end-product specific receptor [Source:HGNC Symbol;Acc:HGNC:320]
ENSG00000197238	HIST1H4J	multitissue	5.42348e-19	3	3	1.08457e-20	Stomach	5.69818e-05	Breast_Mammary_Tissue	2.05031	0.374768	0.374768	-9.32744	-4.02497	-6.26948	2.74323	3	0	HIST1H4J	6	27824108	27824480	1	protein_coding	histone cluster 1 H4 family member j [Source:HGNC Symbol;Acc:HGNC:4785]
ENSG00000198315	ZKSCAN8	multitissue	1.0013e-18	10	9	2.0423e-16	Brain_Cerebellum	0.466231	Brain_Cerebellar_Hemisphere	4.04855	0.0956115	0.177805	-8.21957	5.25478	-0.771698	4.65055	9	0	ZKSCAN8	6	28141910	28159472	1	protein_coding	zinc finger with KRAB and SCAN domains 8 [Source:HGNC Symbol;Acc:HGNC:12983]
ENSG00000187837	HIST1H1C	multitissue	1.17402e-18	11	8	2.54459e-18	Cells_Transformed_fibroblasts	0.582454	Muscle_Skeletal	6.06015	0.0467834	0.233733	-8.73009	2.19237	-2.08478	2.92842	8	0	HIST1H1C	6	26055787	26056428	-1	protein_coding	histone cluster 1 H1 family member c [Source:HGNC Symbol;Acc:HGNC:4716]
ENSG00000243649	CFB	multitissue	1.41919e-18	4	4	4.11813e-21	Brain_Anterior_cingulate_cortex_BA24	0.692118	Artery_Aorta	1.54702	0.592296	0.592296	0.395982	9.42956	3.22868	4.17867	4	0	CFB	6	31945650	31952084	1	protein_coding	complement factor B [Source:HGNC Symbol;Acc:HGNC:1037]
ENSG00000213722	DDAH2	multitissue	1.77561e-18	13	7	3.10546e-16	Brain_Hippocampus	0.533923	Lung	7.35835	0.0397167	0.310118	-8.16916	0.829196	-3.6862	2.32054	7	0	DDAH2	6	31727038	31730617	-1	protein_coding	dimethylarginine dimethylaminohydrolase 2 [Source:HGNC Symbol;Acc:HGNC:2716]
ENSG00000196126	HLA-DRB1	multitissue	1.87239e-18	43	5	1.21115e-13	Spleen	0.982397	Brain_Cortex	26.9597	0.00200834	1.18375	-5.24294	7.41556	-1.61793	2.38834	5	0	HLA-DRB1	6	32578769	32589848	-1	protein_coding	major histocompatibility complex, class II, DR beta 1 [Source:HGNC Symbol;Acc:HGNC:4948]
ENSG00000213760	ATP6V1G2	multitissue	2.63522e-18	32	5	6.66797e-11	Esophagus_Mucosa	0.854552	Esophagus_Gastroesophageal_Junction	22.5423	0.0024779	0.84237	-6.52794	2.73517	-3.2573	1.96589	5	0	ATP6V1G2	6	31544462	31548427	-1	protein_coding	ATPase H+ transporting V1 subunit G2 [Source:HGNC Symbol;Acc:HGNC:862]
ENSG00000186470	BTN3A2	multitissue	4.09739e-18	48	1	8.70263e-24	Brain_Substantia_nigra	1.57957e-06	Brain_Amygdala	43.7845	0.000402936	43.7845	-10.0553	-4.8009	-8.28802	0.87895	1	0	BTN3A2	6	26365159	26378320	1	protein_coding	butyrophilin subfamily 3 member A2 [Source:HGNC Symbol;Acc:HGNC:1139]
ENSG00000137310	TCF19	multitissue	4.96685e-18	36	6	5.37562e-14	Cells_Transformed_fibroblasts	0.733145	Brain_Substantia_nigra	18.9758	0.00663954	0.829105	-4.06318	7.52246	1.20574	3.02004	6	0	TCF19	6	31158542	31167159	1	protein_coding	transcription factor 19 [Source:HGNC Symbol;Acc:HGNC:11629]
ENSG00000204616	TRIM31	multitissue	1.23821e-17	12	8	1.23035e-19	Skin_Not_Sun_Exposed_Suprapubic	0.330544	Brain_Cerebellum	4.85102	0.0291559	0.222322	-9.06638	4.4689	-4.01118	4.30296	8	0	TRIM31	6	30102897	30113106	-1	protein_coding	tripartite motif containing 31 [Source:HGNC Symbol;Acc:HGNC:16289]
ENSG00000204531	POU5F1	multitissue	1.76586e-17	41	7	1.15767e-11	Colon_Sigmoid	0.898056	Brain_Amygdala	22.6389	0.00951204	0.759649	-5.59673	6.7854	1.0187	3.53962	7	0	POU5F1	6	31164337	31180731	-1	protein_coding	POU class 5 homeobox 1 [Source:HGNC Symbol;Acc:HGNC:9221]
ENSG00000204410	MSH5	multitissue	1.77981e-17	8	8	1.52933e-19	Esophagus_Mucosa	0.275288	Esophagus_Gastroesophageal_Junction	3.38495	0.133444	0.133444	-9.04264	2.17652	-4.04092	4.15696	8	0	MSH5	6	31739948	31762834	1	protein_coding	mutS homolog 5 [Source:HGNC Symbol;Acc:HGNC:7328]
ENSG00000206503	HLA-A	multitissue	1.87173e-17	39	5	2.54655e-11	Esophagus_Mucosa	0.861201	Brain_Putamen_basal_ganglia	22.3594	0.00727606	1.00955	-6.67066	6.0379	-0.0436496	3.24675	5	0	HLA-A	6	29941260	29945884	1	protein_coding	major histocompatibility complex, class I, A [Source:HGNC Symbol;Acc:HGNC:4931]
ENSG00000112343	TRIM38	multitissue	1.96564e-17	15	10	1.58793e-08	Thyroid	0.740556	Esophagus_Gastroesophageal_Junction	6.58624	0.0361846	0.228332	-3.36447	5.65178	0.556493	3.11918	10	0	TRIM38	6	25962802	25991226	1	protein_coding	tripartite motif containing 38 [Source:HGNC Symbol;Acc:HGNC:10059]
ENSG00000074410	CA12	multitissue	2.78231e-17	12	9	1.04591e-16	Testis	0.469844	Brain_Anterior_cingulate_cortex_BA24	5.91689	0.0580593	0.212893	-8.29945	7.07776	1.90774	5.27189	9	0	CA12	15	63321378	63382161	-1	protein_coding	carbonic anhydrase 12 [Source:HGNC Symbol;Acc:HGNC:1371]
ENSG00000240065	PSMB9	multitissue	3.08135e-17	27	3	1.88122e-19	Adipose_Visceral_Omentum	0.000512466	Cells_EBV-transformed_lymphocytes	21.0172	0.00411672	0.953821	3.47415	9.01998	6.06617	1.10532	3	0	PSMB9	6	32844136	32859585	1	protein_coding	proteasome subunit beta 9 [Source:HGNC Symbol;Acc:HGNC:9546]
ENSG00000137312	FLOT1	multitissue	3.57068e-17	24	10	2.73059e-21	Brain_Anterior_cingulate_cortex_BA24	0.279914	Muscle_Skeletal	12.8177	0.0297859	0.450366	-1.24896	9.47256	6.30997	2.64022	10	0	FLOT1	6	30727709	30742733	-1	protein_coding	flotillin 1 [Source:HGNC Symbol;Acc:HGNC:3757]
ENSG00000204610	TRIM15	multitissue	6.09186e-17	5	5	1.80124e-10	Lung	0.311267	Whole_Blood	2.40016	0.315704	0.315704	-6.3774	1.01257	-3.22756	2.98926	5	0	TRIM15	6	30163206	30172696	1	protein_coding	tripartite motif containing 15 [Source:HGNC Symbol;Acc:HGNC:16284]
ENSG00000204536	CCHCR1	multitissue	1.83844e-16	40	5	9.1321e-19	Prostate	0.377992	Cells_Transformed_fibroblasts	25.3749	0.00360343	0.946802	-4.40691	8.84525	5.9712	2.85355	5	0	CCHCR1	6	31142439	31158238	-1	protein_coding	coiled-coil alpha-helical rod protein 1 [Source:HGNC Symbol;Acc:HGNC:13930]
ENSG00000124575	HIST1H1D	multitissue	2.34121e-16	7	7	2.06939e-07	Heart_Atrial_Appendage	0.98962	Stomach	3.19977	0.339102	0.339102	-3.8249	5.19299	-0.790114	2.98146	7	0	HIST1H1D	6	26234268	26234933	-1	protein_coding	histone cluster 1 H1 family member d [Source:HGNC Symbol;Acc:HGNC:4717]
ENSG00000204420	MPIG6B	multitissue	2.7636e-16	5	5	6.92454e-18	Brain_Cerebellum	0.876593	Thyroid	1.68896	0.2927	0.2927	-8.61615	3.39931	-0.899269	4.64407	5	0	MPIG6B	6	31718594	31726714	1	protein_coding	megakaryocyte and platelet inhibitory receptor G6b [Source:HGNC Symbol;Acc:HGNC:13937]
ENSG00000232629	HLA-DQB2	multitissue	2.84804e-16	47	3	2.90062e-15	Adrenal_Gland	0.10819	Brain_Cortex	34.8188	0.00129725	1.97673	1.60638	7.89511	5.81702	1.30504	3	0	HLA-DQB2	6	32756098	32763534	-1	protein_coding	major histocompatibility complex, class II, DQ beta 2 [Source:HGNC Symbol;Acc:HGNC:4945]
ENSG00000204421	LY6G6C	multitissue	3.15038e-16	4	4	1.99381e-15	Esophagus_Muscularis	0.176856	Brain_Nucleus_accumbens_basal_ganglia	1.9636	0.342772	0.342772	-7.94173	3.10297	-1.18332	4.86629	4	0	LY6G6C	6	31718648	31721845	-1	protein_coding	lymphocyte antigen 6 family member G6C [Source:HGNC Symbol;Acc:HGNC:13936]
ENSG00000204463	BAG6	multitissue	3.15145e-16	31	6	9.73622e-08	Muscle_Skeletal	0.871016	Brain_Spinal_cord_cervical_c-1	19.8973	0.0146704	0.857167	-5.33158	4.49392	-2.05331	1.99045	6	0	BAG6	6	31639028	31652705	-1	protein_coding	BCL2 associated athanogene 6 [Source:HGNC Symbol;Acc:HGNC:13919]
ENSG00000231852	CYP21A2	multitissue	6.47369e-16	29	11	2.46257e-20	Skin_Sun_Exposed_Lower_leg	0.327008	Small_Intestine_Terminal_Ileum	14.3261	0.0336282	0.509528	-1.73427	9.2401	4.37728	2.84001	11	0	CYP21A2	6	32038265	32041670	1	protein_coding	cytochrome P450 family 21 subfamily A member 2 [Source:HGNC Symbol;Acc:HGNC:2600]
ENSG00000204580	DDR1	multitissue	1.05541e-15	13	11	4.69476e-08	Heart_Left_Ventricle	0.872085	Thyroid	3.96147	0.0727403	0.16848	-5.41568	5.4625	-0.104873	2.9569	11	0	DDR1	6	30876421	30900156	1	protein_coding	discoidin domain receptor tyrosine kinase 1 [Source:HGNC Symbol;Acc:HGNC:2730]
ENSG00000204540	PSORS1C1	multitissue	1.2841e-15	41	4	9.92203e-18	Heart_Atrial_Appendage	0.462558	Testis	29.9864	0.0001722	1.11042	-8.57485	-0.734641	-4.77194	1.39711	4	0	PSORS1C1	6	31114750	31140092	1	protein_coding	psoriasis susceptibility 1 candidate 1 [Source:HGNC Symbol;Acc:HGNC:17202]
ENSG00000187987	ZSCAN23	multitissue	1.39347e-15	43	2	7.01974e-20	Brain_Spinal_cord_cervical_c-1	0.799284	Spleen	36.021	0.000208644	1.81481	0.254273	9.12735	4.61756	1.67562	2	0	ZSCAN23	6	28431930	28443502	-1	protein_coding	zinc finger and SCAN domain containing 23 [Source:HGNC Symbol;Acc:HGNC:21193]
ENSG00000196735	HLA-DQA1	multitissue	1.45588e-15	37	4	1.25567e-14	Prostate	0.296313	Brain_Spinal_cord_cervical_c-1	26.9833	0.00390427	0.992982	-7.71026	2.91312	-4.19769	2.29806	4	0	HLA-DQA1	6	32628179	32647062	1	protein_coding	major histocompatibility complex, class II, DQ alpha 1 [Source:HGNC Symbol;Acc:HGNC:4942]
ENSG00000010704	HFE	multitissue	1.61801e-15	15	8	4.25297e-10	Brain_Nucleus_accumbens_basal_ganglia	0.717874	Small_Intestine_Terminal_Ileum	9.04049	0.0261826	0.303483	-6.24445	3.84565	-1.68956	2.37715	8	0	HFE	6	26087281	26098343	1	protein_coding	hemochromatosis [Source:HGNC Symbol;Acc:HGNC:4886]
ENSG00000146109	ABT1	multitissue	1.61885e-15	18	9	7.14515e-11	Muscle_Skeletal	0.903766	Whole_Blood	9.87424	0.0472008	0.360961	-1.62729	6.51758	3.18333	2.10525	9	0	ABT1	6	26596952	26600744	1	protein_coding	activator of basal transcription 1 [Source:HGNC Symbol;Acc:HGNC:17369]
ENSG00000204681	GABBR1	multitissue	1.77671e-15	12	9	2.02042e-18	Colon_Sigmoid	0.785447	Brain_Caudate_basal_ganglia	4.36043	0.0579892	0.149533	-8.75615	6.0926	-2.03863	3.67285	9	0	GABBR1	6	29555629	29633976	-1	protein_coding	gamma-aminobutyric acid type B receptor subunit 1 [Source:HGNC Symbol;Acc:HGNC:4070]
ENSG00000204655	MOG	multitissue	2.97506e-15	9	9	8.89452e-15	Artery_Tibial	0.496401	Colon_Sigmoid	4.0645	0.146349	0.146349	-4.75297	7.75414	3.72032	4.08639	9	0	MOG	6	29656981	29672372	1	protein_coding	myelin oligodendrocyte glycoprotein [Source:HGNC Symbol;Acc:HGNC:7197]
ENSG00000204314	PRRT1	multitissue	2.98529e-15	13	8	2.31454e-06	Prostate	0.963608	Skin_Sun_Exposed_Lower_leg	7.41525	0.0561294	0.309339	-3.19173	4.72382	0.1331	2.46215	8	0	PRRT1	6	32148359	32154373	-1	protein_coding	proline rich transmembrane protein 1 [Source:HGNC Symbol;Acc:HGNC:13943]
ENSG00000197062	ZSCAN26	multitissue	3.07964e-15	40	2	6.30791e-23	Breast_Mammary_Tissue	0.000888406	Brain_Cortex	33.0314	0.000990464	1.15501	-9.85835	-3.32367	-7.00265	1.53503	2	0	ZSCAN26	6	28267010	28278224	1	protein_coding	zinc finger and SCAN domain containing 26 [Source:HGNC Symbol;Acc:HGNC:12978]
ENSG00000204348	DXO	multitissue	5.70993e-15	16	9	0.00102246	Esophagus_Mucosa	0.901286	Cells_Transformed_fibroblasts	9.3807	0.0167188	0.330438	-3.28427	3.05602	0.375363	1.77118	9	0	DXO	6	31969810	31972292	-1	protein_coding	decapping exoribonuclease [Source:HGNC Symbol;Acc:HGNC:2992]
ENSG00000168477	TNXB	multitissue	1.32388e-14	4	4	9.85649e-13	Spleen	0.537163	Adrenal_Gland	1.79782	0.542212	0.542212	-7.1325	1.94546	-1.89039	3.8224	4	0	TNXB	6	32041154	32115334	-1	protein_coding	tenascin XB [Source:HGNC Symbol;Acc:HGNC:11976]
ENSG00000204592	HLA-E	multitissue	2.1474e-14	14	10	4.24241e-14	Adipose_Subcutaneous	0.0939499	Nerve_Tibial	5.69255	0.0430665	0.250203	1.67492	7.55334	3.7191	1.80124	10	0	HLA-E	6	30489467	30494205	1	protein_coding	major histocompatibility complex, class I, E [Source:HGNC Symbol;Acc:HGNC:4962]
ENSG00000204438	GPANK1	multitissue	2.37382e-14	14	12	2.50025e-14	Adipose_Visceral_Omentum	0.626112	Artery_Aorta	5.28065	0.131061	0.223251	-7.62187	-0.487206	-4.15989	1.86282	12	0	GPANK1	6	31661229	31666283	-1	protein_coding	G-patch domain and ankyrin repeats 1 [Source:HGNC Symbol;Acc:HGNC:13920]
ENSG00000166278	C2	multitissue	2.96318e-14	7	7	1.21785e-16	Whole_Blood	0.921223	Testis	2.22965	0.278464	0.278464	-0.0988938	8.28135	2.67195	2.87615	7	0	C2	6	31897785	31945672	1	protein_coding	complement C2 [Source:HGNC Symbol;Acc:HGNC:1248]
ENSG00000204267	TAP2	multitissue	3.83619e-14	35	6	1.02914e-10	Liver	0.848723	Stomach	19.3635	0.00704546	0.806213	-6.46261	6.2455	1.85579	3.20572	6	0	TAP2	6	32821833	32838780	-1	protein_coding	transporter 2, ATP binding cassette subfamily B member [Source:HGNC Symbol;Acc:HGNC:44]
ENSG00000204576	PRR3	multitissue	4.46193e-14	4	4	3.41105e-16	Cells_Transformed_fibroblasts	0.882251	Skin_Sun_Exposed_Lower_leg	1.36928	0.652317	0.652317	-8.15783	0.885627	-2.16397	4.08868	4	0	PRR3	6	30556886	30563723	1	protein_coding	proline rich 3 [Source:HGNC Symbol;Acc:HGNC:21149]
ENSG00000168394	TAP1	multitissue	5.07256e-14	15	11	7.36925e-12	Testis	0.853981	Artery_Tibial	6.11136	0.0407733	0.288957	-6.85031	6.83796	0.55157	3.50826	11	0	TAP1	6	32845209	32853978	-1	protein_coding	transporter 1, ATP binding cassette subfamily B member [Source:HGNC Symbol;Acc:HGNC:43]
ENSG00000169231	THBS3	multitissue	5.35477e-14	26	8	1.08868e-14	Lung	0.881588	Brain_Amygdala	16.9417	0.0103459	0.591316	0.148956	7.72844	4.84707	2.10163	8	0	THBS3	1	155195588	155209051	-1	protein_coding	thrombospondin 3 [Source:HGNC Symbol;Acc:HGNC:11787]
ENSG00000204435	CSNK2B	multitissue	6.81545e-14	9	7	2.54321e-06	Stomach	0.938197	Heart_Atrial_Appendage	4.92801	0.0758112	0.230099	-3.6178	4.70463	0.166044	3.23253	7	0	CSNK2B	6	31665236	31670343	1	protein_coding	casein kinase 2 beta [Source:HGNC Symbol;Acc:HGNC:2460]
ENSG00000160753	RUSC1	multitissue	1.06244e-13	2	2	1.80242e-14	Esophagus_Gastroesophageal_Junction	0.0334819	Nerve_Tibial	1.14779	0.852212	0.852212	-7.66399	-2.12626	-4.89512	3.91577	2	0	RUSC1	1	155320896	155331114	1	protein_coding	RUN and SH3 domain containing 1 [Source:HGNC Symbol;Acc:HGNC:17153]
ENSG00000242574	HLA-DMB	multitissue	2.49378e-13	8	7	1.15839e-16	Brain_Cerebellum	0.364568	Cells_EBV-transformed_lymphocytes	4.12964	0.117514	0.249015	-5.92277	8.28731	3.27093	4.71871	7	0	HLA-DMB	6	32934629	32941070	-1	protein_coding	major histocompatibility complex, class II, DM beta [Source:HGNC Symbol;Acc:HGNC:4935]
ENSG00000185499	MUC1	multitissue	2.68493e-13	13	9	9.97607e-14	Esophagus_Mucosa	0.327967	Artery_Aorta	6.40211	0.0425095	0.284401	-5.77815	7.44122	3.28801	3.79627	9	0	MUC1	1	155185824	155192916	-1	protein_coding	mucin 1, cell surface associated [Source:HGNC Symbol;Acc:HGNC:7508]
ENSG00000197279	ZNF165	multitissue	3.25818e-13	18	4	6.6647e-20	Cells_Transformed_fibroblasts	0.799332	Brain_Caudate_basal_ganglia	12.5492	0.00854134	0.610865	-9.13297	6.32959	-5.0112	3.84148	4	0	ZNF165	6	28080975	28089563	1	protein_coding	zinc finger protein 165 [Source:HGNC Symbol;Acc:HGNC:12953]
ENSG00000213676	ATF6B	multitissue	3.62822e-13	28	2	3.59389e-11	Whole_Blood	0.919891	Breast_Mammary_Tissue	22.7503	0.00129551	1.30238	-3.04343	6.61992	0.0732454	1.97506	2	0	ATF6B	6	32098176	32128253	-1	protein_coding	activating transcription factor 6 beta [Source:HGNC Symbol;Acc:HGNC:2349]
ENSG00000196787	HIST1H2AG	multitissue	4.02351e-13	2	2	1.37071e-13	Brain_Hypothalamus	0.000416947	Brain_Frontal_Cortex_BA9	1.27859	0.721408	0.721408	-7.39914	-3.52912	-5.46413	2.73652	2	0	HIST1H2AG	6	27133042	27135291	1	protein_coding	histone cluster 1 H2A family member g [Source:HGNC Symbol;Acc:HGNC:4737]
ENSG00000124564	SLC17A3	multitissue	4.53292e-13	5	4	1.86337e-06	Liver	0.209963	Whole_Blood	3.84222	0.0312737	0.186405	-4.7677	1.25367	-1.98253	2.14964	4	0	SLC17A3	6	25833066	25882286	-1	protein_coding	solute carrier family 17 member 3 [Source:HGNC Symbol;Acc:HGNC:10931]
ENSG00000204424	LY6G6F	multitissue	4.97977e-13	1	1	4.97977e-13	Testis	4.97977e-13	Testis	1	1	1	7.22585	7.22585	7.22585		1	0	LY6G6F	6	31706885	31710595	1	protein_coding	lymphocyte antigen 6 family member G6F [Source:HGNC Symbol;Acc:HGNC:13933]
ENSG00000169242	EFNA1	multitissue	5.38897e-13	9	7	3.61922e-14	Lung	0.0184602	Artery_Aorta	6.01503	0.075283	0.206582	-7.57399	-2.35626	-5.4649	1.832	7	0	EFNA1	1	155127460	155134857	1	protein_coding	ephrin A1 [Source:HGNC Symbol;Acc:HGNC:3221]
ENSG00000169241	SLC50A1	multitissue	9.15496e-13	3	2	8.72352e-14	Esophagus_Mucosa	0.433197	Brain_Anterior_cingulate_cortex_BA24	1.96409	0.0407876	0.99512	0.783732	7.45892	5.16632	3.79679	2	0	SLC50A1	1	155135344	155138857	1	protein_coding	solute carrier family 50 member 1 [Source:HGNC Symbol;Acc:HGNC:30657]
ENSG00000146039	SLC17A4	multitissue	1.47466e-12	3	3	4.69869e-11	Pancreas	3.50612e-06	Testis	1.89617	0.256594	0.256594	-4.6387	6.58018	2.23272	6.02027	3	0	SLC17A4	6	25754699	25781191	1	protein_coding	solute carrier family 17 member 4 [Source:HGNC Symbol;Acc:HGNC:10932]
ENSG00000197409	HIST1H3D	multitissue	1.64263e-12	3	3	2.48968e-13	Brain_Spinal_cord_cervical_c-1	0.724171	Artery_Coronary	1.17651	0.901828	0.901828	-2.43458	7.31946	1.74592	5.02402	3	0	HIST1H3D	6	26196840	26197250	-1	protein_coding	histone cluster 1 H3 family member d [Source:HGNC Symbol;Acc:HGNC:4767]
ENSG00000069011	PITX1	multitissue	2.89547e-12	9	9	2.60486e-09	Esophagus_Mucosa	0.989271	Colon_Sigmoid	2.36615	0.118257	0.118257	-5.95474	5.62425	-0.928758	3.74175	9	0	PITX1	5	135027735	135034813	-1	protein_coding	paired like homeodomain 1 [Source:HGNC Symbol;Acc:HGNC:9004]
ENSG00000204644	ZFP57	multitissue	3.78326e-12	34	2	1.36088e-14	Artery_Coronary	0.759567	Testis	31.4061	4.90779e-05	1.08257	-0.30605	7.69998	6.84979	1.30711	2	0	ZFP57	6	29672392	29681110	-1	protein_coding	ZFP57 zinc finger protein [Source:HGNC Symbol;Acc:HGNC:18791]
ENSG00000124635	HIST1H2BJ	multitissue	3.81613e-12	2	2	1.14963e-12	Adipose_Subcutaneous	0.0275492	Cells_Transformed_fibroblasts	1.11161	0.888393	0.888393	-2.20365	7.11129	2.45382	6.58665	2	0	HIST1H2BJ	6	27125897	27132750	-1	protein_coding	histone cluster 1 H2B family member j [Source:HGNC Symbol;Acc:HGNC:4761]
ENSG00000003756	RBM5	multitissue	4.51816e-12	3	3	1.06447e-07	Esophagus_Mucosa	0.163849	Pituitary	1.45309	0.463062	0.463062	-5.31536	1.39224	-3.00256	3.80776	3	0	RBM5	3	50088908	50119021	1	protein_coding	RNA binding motif protein 5 [Source:HGNC Symbol;Acc:HGNC:9902]
ENSG00000204256	BRD2	multitissue	6.33854e-12	9	8	4.71659e-10	Cells_Transformed_fibroblasts	0.584717	Nerve_Tibial	3.86346	0.0937148	0.219303	-6.22825	4.76051	1.01283	3.37475	8	0	BRD2	6	32968660	32981505	1	protein_coding	bromodomain containing 2 [Source:HGNC Symbol;Acc:HGNC:1103]
ENSG00000204642	HLA-F	multitissue	1.00983e-11	28	7	2.22284e-09	Brain_Cerebellar_Hemisphere	0.99729	Brain_Spinal_cord_cervical_c-1	15.4465	0.00335155	0.542297	-5.98062	4.73895	0.479277	2.89809	7	0	HLA-F	6	29722775	29738528	1	protein_coding	major histocompatibility complex, class I, F [Source:HGNC Symbol;Acc:HGNC:4963]
ENSG00000137404	NRM	multitissue	1.23388e-11	26	8	4.20908e-09	Colon_Sigmoid	0.854986	Adipose_Visceral_Omentum	15.7645	0.000361618	0.583233	-5.87576	4.87895	-1.17453	2.32658	8	0	NRM	6	30688047	30691420	-1	protein_coding	nurim (nuclear envelope membrane protein) [Source:HGNC Symbol;Acc:HGNC:8003]
ENSG00000234127	TRIM26	multitissue	1.32271e-11	15	8	1.24842e-12	Brain_Cerebellar_Hemisphere	0.749466	Pancreas	7.22456	0.0478068	0.27528	-3.36534	7.09991	1.50371	2.47225	8	0	TRIM26	6	30184455	30213427	-1	protein_coding	tripartite motif containing 26 [Source:HGNC Symbol;Acc:HGNC:12962]
ENSG00000004534	RBM6	multitissue	1.62388e-11	47	1	8.91513e-12	Prostate	2.69059e-07	Brain_Amygdala	44.1083	2.60214e-06	44.1083	-6.82301	-5.14392	-6.52066	0.310912	1	0	RBM6	3	49940007	50100045	1	protein_coding	RNA binding motif protein 6 [Source:HGNC Symbol;Acc:HGNC:9903]
ENSG00000204427	ABHD16A	multitissue	1.64413e-11	9	9	2.27946e-08	Liver	0.642991	Skin_Sun_Exposed_Lower_leg	3.67054	0.240709	0.240709	-5.58933	3.56083	0.140066	2.87944	9	0	ABHD16A	6	31686949	31703444	-1	protein_coding	abhydrolase domain containing 16A [Source:HGNC Symbol;Acc:HGNC:13921]
ENSG00000111801	BTN3A3	multitissue	1.86483e-11	17	9	2.27871e-08	Brain_Amygdala	0.932245	Artery_Aorta	8.86295	0.0491301	0.319078	-3.11481	5.58939	0.177267	2.2609	9	0	BTN3A3	6	26440472	26453415	1	protein_coding	butyrophilin subfamily 3 member A3 [Source:HGNC Symbol;Acc:HGNC:1140]
ENSG00000204356	NELFE	multitissue	1.92323e-11	16	7	7.05765e-06	Muscle_Skeletal	0.994688	Skin_Sun_Exposed_Lower_leg	9.78449	0.039147	0.356168	-4.10841	4.49194	0.567779	2.23145	7	0	NELFE	6	31952087	31959110	-1	protein_coding	negative elongation factor complex member E [Source:HGNC Symbol;Acc:HGNC:13974]
ENSG00000204257	HLA-DMA	multitissue	2.02153e-11	26	4	4.77358e-16	Colon_Transverse	0.99696	Uterus	19.6418	0.00433889	0.682926	-0.400441	8.11712	5.36432	1.90851	4	0	HLA-DMA	6	32948613	32969094	-1	protein_coding	major histocompatibility complex, class II, DM alpha [Source:HGNC Symbol;Acc:HGNC:4934]
ENSG00000204542	C6orf15	multitissue	2.14226e-11	4	4	6.95244e-13	Skin_Sun_Exposed_Lower_leg	0.0612251	Minor_Salivary_Gland	2.01906	0.189183	0.189183	-3.36875	7.18037	2.71701	4.61017	4	0	C6orf15	6	31111223	31112559	-1	protein_coding	chromosome 6 open reading frame 15 [Source:HGNC Symbol;Acc:HGNC:13927]
ENSG00000112763	BTN2A1	multitissue	2.48293e-11	18	8	0.00020218	Testis	0.784816	Brain_Frontal_Cortex_BA9	10.2438	0.0137956	0.455015	-3.71628	3.03402	-0.764011	2.10598	8	0	BTN2A1	6	26457904	26476621	1	protein_coding	butyrophilin subfamily 2 member A1 [Source:HGNC Symbol;Acc:HGNC:1136]
ENSG00000103642	LACTB	multitissue	5.07373e-11	31	4	2.85789e-10	Skin_Sun_Exposed_Lower_leg	0.291435	Cells_Transformed_fibroblasts	24.279	0.00013992	0.855152	1.05498	6.3063	5.11504	1.1114	4	0	LACTB	15	63121800	63142061	1	protein_coding	lactamase beta [Source:HGNC Symbol;Acc:HGNC:16468]
ENSG00000197061	HIST1H4C	multitissue	6.02441e-11	2	2	5.58808e-09	Brain_Putamen_basal_ganglia	1.34566e-08	Brain_Anterior_cingulate_cortex_BA24	1.40767	0.592327	0.592327	-5.82864	5.68016	-0.0742387	8.13795	2	0	HIST1H4C	6	26103876	26104310	1	protein_coding	histone cluster 1 H4 family member c [Source:HGNC Symbol;Acc:HGNC:4787]
ENSG00000164068	RNF123	multitissue	6.13694e-11	33	4	1.18645e-12	Brain_Anterior_cingulate_cortex_BA24	0.00863445	Uterus	24.0939	0.000995246	0.968041	2.6262	7.10694	5.26085	0.86952	4	0	RNF123	3	49689499	49721529	1	protein_coding	ring finger protein 123 [Source:HGNC Symbol;Acc:HGNC:21148]
ENSG00000176909	MAMSTR	multitissue	7.37663e-11	16	9	1.20248e-13	Heart_Left_Ventricle	0.0713529	Brain_Frontal_Cortex_BA9	9.466	0.0190476	0.339266	1.80322	7.41651	4.84807	1.87686	9	0	MAMSTR	19	48712742	48719721	-1	protein_coding	MEF2 activating motif and SAP domain containing transcriptional regulator [Source:HGNC Symbol;Acc:HGNC:26689]
ENSG00000179344	HLA-DQB1	multitissue	9.07712e-11	47	2	5.47486e-15	Spleen	0.00179648	Liver	38.8579	0.00167476	1.47663	-7.81549	-3.12197	-6.14702	0.994262	2	0	HLA-DQB1	6	32659467	32668383	-1	protein_coding	major histocompatibility complex, class II, DQ beta 1 [Source:HGNC Symbol;Acc:HGNC:4944]
ENSG00000176920	FUT2	multitissue	1.07569e-10	18	7	3.11243e-15	Skin_Sun_Exposed_Lower_leg	0.233418	Artery_Coronary	11.7978	0.0074059	0.501285	-7.88631	7.25367	-1.71532	5.60335	7	0	FUT2	19	48695971	48705950	1	protein_coding	fucosyltransferase 2 [Source:HGNC Symbol;Acc:HGNC:4013]
ENSG00000138613	APH1B	multitissue	1.13016e-10	6	6	2.248e-13	Skin_Sun_Exposed_Lower_leg	0.218981	Ovary	3.22246	0.156561	0.156561	-1.22924	7.33315	4.16588	3.12515	6	0	APH1B	15	63276018	63309126	1	protein_coding	aph-1 homolog B, gamma-secretase subunit [Source:HGNC Symbol;Acc:HGNC:24080]
ENSG00000204701	OR2J3	multitissue	1.19099e-10	1	1	1.19099e-10	Testis	1.19099e-10	Testis	1	1	1	-6.44048	-6.44048	-6.44048		1	0	OR2J3	6	29111891	29112826	1	protein_coding	olfactory receptor family 2 subfamily J member 3 [Source:HGNC Symbol;Acc:HGNC:8261]
ENSG00000241370	RPP21	multitissue	1.39387e-10	9	9	6.05681e-09	Thyroid	0.643398	Artery_Tibial	2.54538	0.259332	0.259332	-5.81518	3.31983	-1.2472	2.68025	9	0	RPP21	6	30345131	30346884	1	protein_coding	ribonuclease P/MRP subunit p21 [Source:HGNC Symbol;Acc:HGNC:21300]
ENSG00000181315	ZNF322	multitissue	1.64818e-10	23	5	6.86596e-09	Esophagus_Muscularis	0.968465	Adipose_Visceral_Omentum	16.9661	0.00155309	0.604005	-5.79417	1.06751	-2.88664	2.01743	5	0	ZNF322	6	26634383	26659752	-1	protein_coding	zinc finger protein 322 [Source:HGNC Symbol;Acc:HGNC:23640]
ENSG00000105538	RASIP1	multitissue	1.68663e-10	12	6	1.30812e-13	Cells_Transformed_fibroblasts	0.343901	Pancreas	7.22054	0.00955914	0.328592	-1.41423	7.40534	4.54005	3.20111	6	0	RASIP1	19	48720587	48740721	-1	protein_coding	Ras interacting protein 1 [Source:HGNC Symbol;Acc:HGNC:24716]
ENSG00000142233	NTN5	multitissue	1.9427e-10	19	7	1.64586e-17	Brain_Cerebellum	0.15848	Breast_Mammary_Tissue	12.0329	0.00877585	0.440841	1.4102	8.5164	5.70386	1.70655	7	0	NTN5	19	48661407	48673081	-1	protein_coding	netrin 5 [Source:HGNC Symbol;Acc:HGNC:25208]
ENSG00000204525	HLA-C	multitissue	3.08336e-10	46	2	1.27324e-13	Brain_Anterior_cingulate_cortex_BA24	0.000497175	Adipose_Subcutaneous	37.637	0.00206933	2.26175	3.48227	7.40893	5.91645	0.990761	2	0	HLA-C	6	31268749	31272130	-1	protein_coding	major histocompatibility complex, class I, C [Source:HGNC Symbol;Acc:HGNC:4933]
ENSG00000001617	SEMA3F	multitissue	3.90027e-10	14	5	1.75785e-11	Brain_Anterior_cingulate_cortex_BA24	0.0609257	Brain_Spinal_cord_cervical_c-1	8.98624	0.00822778	0.396073	-6.72484	5.63041	-3.66232	3.06061	5	0	SEMA3F	3	50155045	50189075	1	protein_coding	semaphorin 3F [Source:HGNC Symbol;Acc:HGNC:10728]
ENSG00000204482	LST1	multitissue	4.57314e-10	10	10	8.31103e-10	Muscle_Skeletal	0.668703	Adipose_Visceral_Omentum	3.32375	0.260569	0.260569	0.427929	6.13887	2.76178	2.03346	10	0	LST1	6	31586124	31588909	1	protein_coding	leukocyte specific transcript 1 [Source:HGNC Symbol;Acc:HGNC:14189]
ENSG00000166128	RAB8B	multitissue	4.8501e-10	3	3	1.65741e-08	Thyroid	0.0235603	Brain_Anterior_cingulate_cortex_BA24	1.39114	0.72656	0.72656	-4.87668	5.64442	-0.49883	5.47822	3	0	RAB8B	15	63189469	63267782	1	protein_coding	RAB8B, member RAS oncogene family [Source:HGNC Symbol;Acc:HGNC:30273]
ENSG00000204538	PSORS1C2	multitissue	6.50881e-10	32	5	1.94902e-09	Skin_Sun_Exposed_Lower_leg	0.779058	Testis	23.4632	0.00172906	0.846083	-6.002	1.25079	-2.75917	1.54689	5	0	PSORS1C2	6	31137536	31139350	-1	protein_coding	psoriasis susceptibility 1 candidate 2 [Source:HGNC Symbol;Acc:HGNC:17199]
ENSG00000204231	RXRB	multitissue	9.45335e-10	5	5	1.13045e-09	Heart_Atrial_Appendage	0.22458	Minor_Salivary_Gland	1.85837	0.390289	0.390289	-6.08981	1.21444	-3.21581	2.95856	5	0	RXRB	6	33193588	33200688	-1	protein_coding	retinoid X receptor beta [Source:HGNC Symbol;Acc:HGNC:10478]
ENSG00000204310	AGPAT1	multitissue	1.01054e-09	5	5	9.09646e-09	Liver	0.704773	Artery_Aorta	2.38676	0.253631	0.253631	-0.378885	5.74677	2.22805	2.23074	5	0	AGPAT1	6	32168212	32178096	-1	protein_coding	1-acylglycerol-3-phosphate O-acyltransferase 1 [Source:HGNC Symbol;Acc:HGNC:324]
ENSG00000143537	ADAM15	multitissue	2.92756e-09	15	11	2.98433e-09	Cells_Transformed_fibroblasts	0.906414	Adipose_Visceral_Omentum	6.85328	0.0430987	0.245941	-5.93246	2.73822	0.251941	2.3846	11	0	ADAM15	1	155050566	155062775	1	protein_coding	ADAM metallopeptidase domain 15 [Source:HGNC Symbol;Acc:HGNC:193]
ENSG00000204385	SLC44A4	multitissue	4.02346e-09	6	6	2.50458e-10	Thyroid	0.921102	Brain_Hypothalamus	1.6993	0.523631	0.523631	-3.58102	6.3267	0.521444	3.38536	6	0	SLC44A4	6	31863192	31879046	-1	protein_coding	solute carrier family 44 member 4 [Source:HGNC Symbol;Acc:HGNC:13941]
ENSG00000204287	HLA-DRA	multitissue	4.28463e-09	7	7	2.35102e-10	Muscle_Skeletal	0.74193	Liver	2.64604	0.192074	0.192074	-6.33646	0.329298	-2.70476	2.3173	7	0	HLA-DRA	6	32439842	32445046	1	protein_coding	major histocompatibility complex, class II, DR alpha [Source:HGNC Symbol;Acc:HGNC:4947]
ENSG00000144580	CNOT9	multitissue	5.9643e-09	10	8	2.17323e-07	Whole_Blood	0.077725	Esophagus_Muscularis	6.2199	0.0424074	0.227731	-5.18387	4.36059	1.63481	2.93882	8	0	CNOT9	2	218568580	218597080	1	protein_coding	CCR4-NOT transcription complex subunit 9 [Source:HGNC Symbol;Acc:HGNC:10445]
ENSG00000164076	CAMKV	multitissue	6.61294e-09	4	4	4.03868e-10	Testis	0.308847	Skin_Sun_Exposed_Lower_leg	2.59255	0.189379	0.189379	1.01764	6.25253	4.77246	2.51317	4	0	CAMKV	3	49857988	49870222	-1	protein_coding	CaM kinase like vesicle associated [Source:HGNC Symbol;Acc:HGNC:28788]
ENSG00000108468	CBX1	multitissue	6.83733e-09	11	8	8.6794e-07	Artery_Tibial	0.264502	Brain_Hippocampus	5.55751	0.047317	0.253063	-4.91944	-1.11581	-3.33578	1.32862	8	0	CBX1	17	48070052	48101521	-1	protein_coding	chromobox 1 [Source:HGNC Symbol;Acc:HGNC:1551]
ENSG00000204574	ABCF1	multitissue	7.07118e-09	21	6	1.78913e-08	Heart_Left_Ventricle	0.584842	Pituitary	13.8199	0.0131131	0.628593	0.546325	5.63125	2.99641	1.20023	6	0	ABCF1	6	30571376	30597179	1	protein_coding	ATP binding cassette subfamily F member 1 [Source:HGNC Symbol;Acc:HGNC:70]
ENSG00000141293	SKAP1	multitissue	7.14447e-09	8	8	6.84185e-07	Brain_Caudate_basal_ganglia	0.872931	Brain_Cortex	2.00032	0.312541	0.312541	-0.181202	4.9658	2.23879	2.02018	8	0	SKAP1	17	48133440	48430275	-1	protein_coding	src kinase associated phosphoprotein 1 [Source:HGNC Symbol;Acc:HGNC:15605]
ENSG00000103740	ACSBG1	multitissue	9.40788e-09	13	8	9.43446e-07	Liver	0.952079	Heart_Atrial_Appendage	7.19039	0.0346022	0.241145	-2.22072	4.90308	0.324978	1.86806	8	0	ACSBG1	15	78167468	78245688	-1	protein_coding	acyl-CoA synthetase bubblegum family member 1 [Source:HGNC Symbol;Acc:HGNC:29567]
ENSG00000182179	UBA7	multitissue	1.03787e-08	17	5	1.1217e-09	Small_Intestine_Terminal_Ileum	0.0222411	Brain_Spinal_cord_cervical_c-1	12.24	0.00103845	0.457256	-6.09105	3.54178	-4.07206	2.74851	5	0	UBA7	3	49805207	49813946	-1	protein_coding	ubiquitin like modifier activating enzyme 7 [Source:HGNC Symbol;Acc:HGNC:12471]
ENSG00000157734	SNX22	multitissue	1.42355e-08	13	6	0.000316897	Esophagus_Gastroesophageal_Junction	0.921083	Cells_Transformed_fibroblasts	8.68832	0.0101901	0.348576	-3.60108	1.04053	-0.899295	1.47716	6	0	SNX22	15	64151715	64157481	1	protein_coding	sorting nexin 22 [Source:HGNC Symbol;Acc:HGNC:16315]
ENSG00000127831	VIL1	multitissue	1.47927e-08	2	2	3.13853e-08	Whole_Blood	0.0546399	Colon_Transverse	1.07302	0.926978	0.926978	-5.53353	1.92173	-1.8059	5.27166	2	0	VIL1	2	218419092	218453295	1	protein_coding	villin 1 [Source:HGNC Symbol;Acc:HGNC:12690]
ENSG00000146047	HIST1H2BA	multitissue	1.50801e-08	1	1	1.50801e-08	Testis	1.50801e-08	Testis	1	1	1	5.66065	5.66065	5.66065		1	0	HIST1H2BA	6	25726777	25727292	1	protein_coding	histone cluster 1 H2B family member a [Source:HGNC Symbol;Acc:HGNC:18730]
ENSG00000177628	GBA	multitissue	1.51779e-08	12	7	5.37862e-10	Adipose_Visceral_Omentum	0.0898274	Adipose_Subcutaneous	8.18378	0.0128259	0.297353	-6.20764	3.49115	-3.67951	2.58506	7	0	GBA	1	155234452	155244699	-1	protein_coding	glucosylceramidase beta [Source:HGNC Symbol;Acc:HGNC:4177]
ENSG00000204304	PBX2	multitissue	1.53098e-08	4	4	7.02407e-07	Whole_Blood	0.00858762	Artery_Aorta	1.38964	0.652228	0.652228	-4.9607	2.62805	-2.28682	3.35917	4	0	PBX2	6	32184741	32190186	-1	protein_coding	PBX homeobox 2 [Source:HGNC Symbol;Acc:HGNC:8633]
ENSG00000160767	FAM189B	multitissue	1.78885e-08	6	5	1.46584e-08	Nerve_Tibial	0.915357	Brain_Nucleus_accumbens_basal_ganglia	3.18845	0.0719585	0.197056	-4.40482	5.66552	1.40397	3.39034	5	0	FAM189B	1	155247205	155255483	-1	protein_coding	family with sequence similarity 189 member B [Source:HGNC Symbol;Acc:HGNC:1233]
ENSG00000173540	GMPPB	multitissue	1.9065e-08	20	3	5.84856e-09	Artery_Aorta	0.140149	Pancreas	15.4022	0.00214619	0.886383	1.47523	5.82103	3.51088	1.15165	3	0	GMPPB	3	49716844	49723951	-1	protein_coding	GDP-mannose pyrophosphorylase B [Source:HGNC Symbol;Acc:HGNC:22932]
ENSG00000138101	DTNB	multitissue	1.99026e-08	11	10	2.39292e-06	Brain_Spinal_cord_cervical_c-1	0.704725	Adipose_Visceral_Omentum	4.10264	0.00282366	0.179183	-4.71705	1.49525	-1.15694	1.94726	10	0	DTNB	2	25377198	25673647	-1	protein_coding	dystrobrevin beta [Source:HGNC Symbol;Acc:HGNC:3058]
ENSG00000163482	STK36	multitissue	2.00813e-08	3	3	7.00218e-05	Artery_Tibial	0.020491	Skin_Sun_Exposed_Lower_leg	1.2024	0.8264	0.8264	-3.97621	-2.31723	-3.35756	0.906318	3	0	STK36	2	218672026	218702716	1	protein_coding	serine/threonine kinase 36 [Source:HGNC Symbol;Acc:HGNC:17209]
ENSG00000182264	IZUMO1	multitissue	2.5213e-08	29	5	5.42832e-11	Testis	0.973207	Pancreas	19.7932	0.00409233	0.682965	-1.82067	6.55869	1.82583	1.91983	5	0	IZUMO1	19	48740852	48746909	-1	protein_coding	izumo sperm-egg fusion 1 [Source:HGNC Symbol;Acc:HGNC:28539]
ENSG00000197153	HIST1H3J	multitissue	2.7142e-08	2	2	4.81368e-08	Testis	0.0246582	Skin_Not_Sun_Exposed_Suprapubic	1.00025	0.999746	0.999746	-2.24672	5.45806	1.60567	5.4481	2	0	HIST1H3J	6	27890382	27893106	-1	protein_coding	histone cluster 1 H3 family member j [Source:HGNC Symbol;Acc:HGNC:4774]
ENSG00000138031	ADCY3	multitissue	3.48873e-08	14	4	5.52704e-08	Skin_Sun_Exposed_Lower_leg	0.0001339	Spleen	10.6208	0.016432	0.37927	-5.43346	4.90531	0.355393	4.78291	4	0	ADCY3	2	24819169	24919839	-1	protein_coding	adenylate cyclase 3 [Source:HGNC Symbol;Acc:HGNC:234]
ENSG00000114388	NPRL2	multitissue	3.7435e-08	3	3	5.70754e-06	Artery_Aorta	0.0104573	Testis	1.47144	0.625124	0.625124	-3.12432	4.53694	1.32432	3.97738	3	0	NPRL2	3	50347330	50351091	-1	protein_coding	NPR2-like, GATOR1 complex subunit [Source:HGNC Symbol;Acc:HGNC:24969]
ENSG00000112812	PRSS16	multitissue	3.94983e-08	19	7	7.57781e-13	Brain_Cerebellum	0.0674396	Ovary	12.6734	0.00457917	0.43149	1.82873	7.16858	4.4575	1.48394	7	0	PRSS16	6	27247701	27256624	1	protein_coding	protease, serine 16 [Source:HGNC Symbol;Acc:HGNC:9480]
ENSG00000164078	MST1R	multitissue	4.77862e-08	24	6	4.01027e-12	Brain_Cerebellar_Hemisphere	0.00191386	Colon_Sigmoid	17.4313	0.00130948	0.61226	3.10328	6.93682	5.57748	0.949591	6	0	MST1R	3	49887002	49903873	-1	protein_coding	macrophage stimulating 1 receptor [Source:HGNC Symbol;Acc:HGNC:7381]
ENSG00000066379	ZNRD1	multitissue	5.34717e-08	28	7	8.71484e-09	Brain_Cerebellum	0.923166	Artery_Aorta	17.0455	0.0131929	0.81215	-5.75402	0.675018	-1.90339	1.6587	7	0	ZNRD1	6	30058899	30064909	1	protein_coding	zinc ribbon domain containing 1 [Source:HGNC Symbol;Acc:HGNC:13182]
ENSG00000198563	DDX39B	multitissue	5.94417e-08	8	7	2.82953e-05	Testis	0.846312	Lung	3.48845	0.0230975	0.268437	-2.52796	4.18677	-0.188352	2.28776	7	0	DDX39B	6	31530219	31542448	-1	protein_coding	DExD-box helicase 39B [Source:HGNC Symbol;Acc:HGNC:13917]
ENSG00000223501	VPS52	multitissue	6.38301e-08	7	6	0.00060811	Testis	0.416091	Thyroid	3.79993	0.0401609	0.261464	-3.38522	3.42797	-0.594367	2.27772	6	0	VPS52	6	33250272	33272047	-1	protein_coding	VPS52, GARP complex subunit [Source:HGNC Symbol;Acc:HGNC:10518]
ENSG00000204344	STK19	multitissue	6.67365e-08	25	7	3.44268e-09	Liver	0.934341	Thyroid	15.1976	0.0186504	0.635533	-3.03744	5.90896	-0.728168	1.59611	7	0	STK19	6	31971091	31982821	1	protein_coding	serine/threonine kinase 19 [Source:HGNC Symbol;Acc:HGNC:11398]
ENSG00000261272	MUC22	multitissue	7.65521e-08	2	2	1.63368e-08	Muscle_Skeletal	0.0400739	Esophagus_Mucosa	1.20052	0.799478	0.799478	-2.05299	5.6469	1.79696	5.44464	2	0	MUC22	6	31010474	31035402	1	protein_coding	mucin 22 [Source:HGNC Symbol;Acc:HGNC:39755]
ENSG00000100330	MTMR3	multitissue	7.80074e-08	41	2	8.56024e-10	Liver	0.0649391	Brain_Cerebellar_Hemisphere	34.2679	0.000153965	1.22617	-6.13417	-1.84568	-4.85276	0.928012	2	0	MTMR3	22	29883155	30030866	1	protein_coding	myotubularin related protein 3 [Source:HGNC Symbol;Acc:HGNC:7451]
ENSG00000167081	PBX3	multitissue	7.81909e-08	16	6	2.69795e-11	Heart_Left_Ventricle	0.766896	Pituitary	10.8497	0.0182182	0.38387	-6.66218	0.296437	-4.90126	2.12341	6	0	PBX3	9	125747345	125967377	1	protein_coding	PBX homeobox 3 [Source:HGNC Symbol;Acc:HGNC:8634]
ENSG00000204264	PSMB8	multitissue	8.96834e-08	4	4	4.83221e-08	Liver	0.454326	Cells_Transformed_fibroblasts	1.26414	0.717473	0.717473	-0.999951	5.45738	1.94139	2.75801	4	0	PSMB8	6	32840717	32844703	-1	protein_coding	proteasome subunit beta 8 [Source:HGNC Symbol;Acc:HGNC:9545]
ENSG00000196260	SFTA2	multitissue	9.42273e-08	7	6	3.23823e-08	Skin_Not_Sun_Exposed_Suprapubic	0.969516	Testis	3.22324	0.0527767	0.25904	-5.52804	3.88866	1.30072	3.25728	6	0	SFTA2	6	30931353	30955636	-1	protein_coding	surfactant associated 2 [Source:HGNC Symbol;Acc:HGNC:18386]
ENSG00000223865	HLA-DPB1	multitissue	9.55132e-08	19	17	8.93832e-07	Brain_Cortex	0.908961	Esophagus_Muscularis	4.89731	0.0742502	0.204833	-4.01097	4.91368	-0.201147	1.90005	17	0	HLA-DPB1	6	33075926	33087201	1	protein_coding	major histocompatibility complex, class II, DP beta 1 [Source:HGNC Symbol;Acc:HGNC:4940]
ENSG00000185614	FAM212A	multitissue	9.95533e-08	13	5	7.68742e-09	Brain_Cerebellum	0.190248	Testis	8.50646	9.92759e-05	0.543472	-5.37994	5.77517	0.941999	4.85804	5	0	FAM212A	3	49803254	49805030	1	protein_coding	family with sequence similarity 212 member A [Source:HGNC Symbol;Acc:HGNC:32480]
ENSG00000232040	ZBED9	multitissue	1.41919e-07	6	6	0.000209481	Artery_Aorta	0.904681	Esophagus_Muscularis	2.21901	0.387488	0.387488	-3.7073	2.51803	0.292592	2.25146	6	0	ZBED9	6	28571630	28616212	-1	protein_coding	zinc finger BED-type containing 9 [Source:HGNC Symbol;Acc:HGNC:13851]
ENSG00000169592	INO80E	multitissue	1.95713e-07	37	2	1.16433e-09	Heart_Left_Ventricle	0.0613165	Brain_Hippocampus	29.871	9.32272e-05	1.46215	-6.08508	-1.87121	-4.8427	0.896199	2	0	INO80E	16	29995294	30005793	1	protein_coding	INO80 complex subunit E [Source:HGNC Symbol;Acc:HGNC:26905]
ENSG00000102882	MAPK3	multitissue	2.10313e-07	18	5	1.31293e-08	Whole_Blood	0.589694	Adrenal_Gland	12.6113	0.0125042	0.472321	-5.68437	-0.53928	-3.69107	1.35634	5	0	MAPK3	16	30114105	30123506	-1	protein_coding	mitogen-activated protein kinase 3 [Source:HGNC Symbol;Acc:HGNC:6877]
ENSG00000108424	KPNB1	multitissue	2.62469e-07	5	5	6.50862e-06	Liver	0.591501	Brain_Anterior_cingulate_cortex_BA24	2.04071	0.404431	0.404431	-4.50916	0.536663	-3.03176	2.03455	5	0	KPNB1	17	47649476	47685505	1	protein_coding	karyopherin subunit beta 1 [Source:HGNC Symbol;Acc:HGNC:6400]
ENSG00000169599	NFU1	multitissue	2.72549e-07	11	6	1.58985e-07	Liver	0.788621	Breast_Mammary_Tissue	5.78151	0.0200679	0.301007	-4.49929	5.24184	1.22466	2.89869	6	0	NFU1	2	69395750	69437628	-1	protein_coding	NFU1 iron-sulfur cluster scaffold [Source:HGNC Symbol;Acc:HGNC:16287]
ENSG00000084734	GCKR	multitissue	2.7265e-07	5	5	9.1105e-06	Thyroid	0.887725	Spleen	1.77587	0.604378	0.604378	-4.18201	4.43727	0.14683	3.26263	5	0	GCKR	2	27496842	27523684	1	protein_coding	glucokinase regulator [Source:HGNC Symbol;Acc:HGNC:4196]
ENSG00000226979	LTA	multitissue	3.03573e-07	6	6	0.000261816	Thyroid	0.944031	Breast_Mammary_Tissue	1.69299	0.428493	0.428493	-3.65042	3.30298	-0.109325	2.57118	6	0	LTA	6	31572054	31574324	1	protein_coding	lymphotoxin alpha [Source:HGNC Symbol;Acc:HGNC:6709]
ENSG00000079691	CARMIL1	multitissue	3.13009e-07	16	11	1.85071e-08	Pituitary	0.927884	Skin_Not_Sun_Exposed_Suprapubic	5.56807	0.0702859	0.23545	-5.62541	2.43678	-0.568491	2.19873	11	0	CARMIL1	6	25279078	25620530	1	protein_coding	capping protein regulator and myosin 1 linker 1 [Source:HGNC Symbol;Acc:HGNC:21581]
ENSG00000135002	RFK	multitissue	3.2131e-07	22	21	0.000278475	Lung	0.853683	Spleen	5.39547	0.117309	0.210729	-3.63454	1.49392	-1.65888	1.62519	21	0	RFK	9	76385517	76394517	-1	protein_coding	riboflavin kinase [Source:HGNC Symbol;Acc:HGNC:30324]
ENSG00000204469	PRRC2A	multitissue	3.37102e-07	8	8	2.87219e-05	Prostate	0.803869	Testis	3.14014	0.148934	0.148934	-4.18337	3.59064	-0.516001	2.60659	8	0	PRRC2A	6	31620720	31637771	1	protein_coding	proline rich coiled-coil 2A [Source:HGNC Symbol;Acc:HGNC:13918]
ENSG00000005243	COPZ2	multitissue	3.5793e-07	13	11	0.000205919	Muscle_Skeletal	0.904452	Adipose_Subcutaneous	5.56497	0.0851307	0.226156	-3.04639	3.71164	0.540838	2.14938	11	0	COPZ2	17	48026167	48038030	-1	protein_coding	coatomer protein complex subunit zeta 2 [Source:HGNC Symbol;Acc:HGNC:19356]
ENSG00000183763	TRAIP	multitissue	3.67551e-07	4	4	8.36383e-08	Skin_Not_Sun_Exposed_Suprapubic	0.561669	Pituitary	1.51732	0.545437	0.545437	0.580365	5.3591	3.0919	2.04982	4	0	TRAIP	3	49828599	49856574	-1	protein_coding	TRAF interacting protein [Source:HGNC Symbol;Acc:HGNC:30764]
ENSG00000026950	BTN3A1	multitissue	3.81748e-07	33	3	1.5896e-07	Whole_Blood	0.831752	Lung	26.4759	0.00121644	0.987368	-5.24187	0.777992	-1.31066	1.37177	3	0	BTN3A1	6	26402237	26415216	1	protein_coding	butyrophilin subfamily 3 member A1 [Source:HGNC Symbol;Acc:HGNC:1138]
ENSG00000171094	ALK	multitissue	3.89762e-07	6	6	9.68909e-07	Testis	0.98146	Nerve_Tibial	1.7206	0.434584	0.434584	-4.89785	-0.0232382	-2.00013	2.04263	6	0	ALK	2	29192774	29921566	-1	protein_coding	ALK receptor tyrosine kinase [Source:HGNC Symbol;Acc:HGNC:427]
ENSG00000158158	CNNM4	multitissue	3.99283e-07	11	8	3.50269e-05	Brain_Caudate_basal_ganglia	0.636993	Colon_Transverse	5.74757	0.0459326	0.199134	-1.49579	4.13805	1.48827	1.67474	8	0	CNNM4	2	96760902	96811891	1	protein_coding	cyclin and CBS domain divalent metal cation transport mediator 4 [Source:HGNC Symbol;Acc:HGNC:105]
ENSG00000136381	IREB2	multitissue	4.1469e-07	6	5	2.90393e-07	Skin_Not_Sun_Exposed_Suprapubic	0.961195	Prostate	2.67084	0.0552571	0.116555	-5.12958	0.0654938	-2.27819	2.53315	5	0	IREB2	15	78437431	78501456	1	protein_coding	iron responsive element binding protein 2 [Source:HGNC Symbol;Acc:HGNC:6115]
ENSG00000120093	HOXB3	multitissue	4.14906e-07	13	9	6.23065e-05	Whole_Blood	0.860904	Adipose_Visceral_Omentum	7.64042	0.0445736	0.269829	-2.52934	4.0039	1.5687	2.07015	9	0	HOXB3	17	48548870	48604912	-1	protein_coding	homeobox B3 [Source:HGNC Symbol;Acc:HGNC:5114]
ENSG00000128408	RIBC2	multitissue	4.60759e-07	31	4	3.06246e-08	Nerve_Tibial	0.794194	Stomach	22.712	0.00139379	0.899095	-5.53783	-0.260869	-3.46191	1.05148	4	0	RIBC2	22	45413691	45432496	1	protein_coding	RIB43A domain with coiled-coils 2 [Source:HGNC Symbol;Acc:HGNC:13241]
ENSG00000163121	NEURL3	multitissue	4.62487e-07	3	3	1.8522e-05	Brain_Caudate_basal_ganglia	0.200212	Brain_Cortex	1.75164	0.285541	0.285541	-4.06109	4.282	-0.353346	4.24819	3	0	NEURL3	2	96497643	96508109	-1	protein_coding	neuralized E3 ubiquitin protein ligase 3 [Source:HGNC Symbol;Acc:HGNC:25162]
ENSG00000204700	OR2J2	multitissue	4.66589e-07	1	1	4.66589e-07	Testis	4.66589e-07	Testis	1	1	1	5.03957	5.03957	5.03957		1	0	OR2J2	6	29173303	29174574	1	protein_coding	olfactory receptor family 2 subfamily J member 2 [Source:HGNC Symbol;Acc:HGNC:8260]
ENSG00000240053	LY6G5B	multitissue	4.89939e-07	39	3	4.05031e-07	Nerve_Tibial	0.437699	Brain_Frontal_Cortex_BA9	30.7002	0.00261731	1.06091	-0.982909	5.06658	2.88232	1.25888	3	0	LY6G5B	6	31670167	31673776	1	protein_coding	lymphocyte antigen 6 family member G5B [Source:HGNC Symbol;Acc:HGNC:13931]
ENSG00000204227	RING1	multitissue	5.2593e-07	6	6	0.000124633	Brain_Putamen_basal_ganglia	0.793282	Adipose_Subcutaneous	2.26212	0.447443	0.447443	-3.83683	2.85268	-0.832027	2.27159	6	0	RING1	6	33208495	33212722	1	protein_coding	ring finger protein 1 [Source:HGNC Symbol;Acc:HGNC:10018]
ENSG00000169203	NPIPB12	multitissue	5.56226e-07	33	4	2.9789e-08	Adrenal_Gland	0.0481055	Stomach	25.4454	0.00262397	0.894992	1.97644	5.54267	4.30026	0.774906	4	0	NPIPB12	16	29483642	29505999	-1	protein_coding	nuclear pore complex interacting protein family, member B12 [Source:HGNC Symbol;Acc:HGNC:37491]
ENSG00000168298	HIST1H1E	multitissue	5.61093e-07	2	2	5.13364e-07	Stomach	0.00788214	Nerve_Tibial	1.15737	0.842633	0.842633	-5.02125	2.65708	-1.18209	5.4294	2	0	HIST1H1E	6	26156354	26157107	1	protein_coding	histone cluster 1 H1 family member e [Source:HGNC Symbol;Acc:HGNC:4718]
ENSG00000124557	BTN1A1	multitissue	5.86175e-07	4	4	7.58478e-07	Nerve_Tibial	0.5765	Whole_Blood	1.40753	0.611232	0.611232	0.558504	4.94576	2.72077	2.07425	4	0	BTN1A1	6	26501221	26510422	1	protein_coding	butyrophilin subfamily 1 member A1 [Source:HGNC Symbol;Acc:HGNC:1135]
ENSG00000186635	ARAP1	multitissue	6.26913e-07	7	4	1.61672e-08	Vagina	0.0768727	Lung	5.36138	0.0164102	0.259935	-3.79754	5.64869	1.51105	3.84691	4	0	ARAP1	11	72685069	72793599	-1	protein_coding	ArfGAP with RhoGAP domain, ankyrin repeat and PH domain 1 [Source:HGNC Symbol;Acc:HGNC:16925]
ENSG00000168631	DPCR1	multitissue	7.04173e-07	5	4	1.12849e-05	Thyroid	0.132425	Testis	3.28159	0.0183371	0.318515	-4.39096	-1.50461	-2.8258	1.29891	4	0	DPCR1	6	30934523	30954221	1	protein_coding	diffuse panbronchiolitis critical region 1 [Source:HGNC Symbol;Acc:HGNC:21666]
ENSG00000173171	MTX1	multitissue	7.09073e-07	3	3	2.26863e-06	Breast_Mammary_Tissue	0.216497	Nerve_Tibial	1.25127	0.78439	0.78439	-2.50915	4.72789	0.327615	3.86356	3	0	MTX1	1	155208699	155213824	1	protein_coding	metaxin 1 [Source:HGNC Symbol;Acc:HGNC:7504]
ENSG00000151882	CCL28	multitissue	7.47545e-07	5	5	7.04905e-05	Brain_Putamen_basal_ganglia	0.759874	Pancreas	1.71937	0.480942	0.480942	-3.667	3.97462	0.421952	2.94734	5	0	CCL28	5	43376645	43412391	-1	protein_coding	C-C motif chemokine ligand 28 [Source:HGNC Symbol;Acc:HGNC:17700]
ENSG00000231389	HLA-DPA1	multitissue	7.86309e-07	22	7	0.0020367	Brain_Anterior_cingulate_cortex_BA24	0.968527	Artery_Aorta	14.037	0.00173537	0.563357	-3.08483	2.9574	-1.11891	1.37881	7	0	HLA-DPA1	6	33064569	33080775	-1	protein_coding	major histocompatibility complex, class II, DP alpha 1 [Source:HGNC Symbol;Acc:HGNC:4938]
ENSG00000204387	C6orf48	multitissue	9.04029e-07	17	10	0.000518627	Adipose_Visceral_Omentum	0.961896	Esophagus_Muscularis	9.12687	0.0155754	0.308599	-1.46211	3.47095	1.30476	1.70913	10	0	C6orf48	6	31834608	31839766	1	protein_coding	chromosome 6 open reading frame 48 [Source:HGNC Symbol;Acc:HGNC:19078]
ENSG00000149932	TMEM219	multitissue	9.81411e-07	3	3	1.04322e-07	Cells_Transformed_fibroblasts	0.040075	Brain_Cortex	2.04307	0.193999	0.193999	-5.31903	-2.05297	-4.19194	1.85329	3	0	TMEM219	16	29940885	29973052	1	protein_coding	transmembrane protein 219 [Source:HGNC Symbol;Acc:HGNC:25201]
ENSG00000115977	AAK1	multitissue	1.03257e-06	12	9	1.12483e-09	Esophagus_Muscularis	0.859194	Artery_Aorta	5.52433	0.0823337	0.249419	-6.09061	0.1774	-3.35472	2.18002	9	0	AAK1	2	69457997	69674349	-1	protein_coding	AP2 associated kinase 1 [Source:HGNC Symbol;Acc:HGNC:19679]
ENSG00000114988	LMAN2L	multitissue	1.0384e-06	25	4	5.1889e-05	Brain_Hypothalamus	0.781879	Brain_Nucleus_accumbens_basal_ganglia	17.2857	0.00135451	0.979635	-1.82302	4.04695	1.36402	1.2494	4	0	LMAN2L	2	96705929	96740064	-1	protein_coding	lectin, mannose binding 2 like [Source:HGNC Symbol;Acc:HGNC:19263]
ENSG00000204396	VWA7	multitissue	1.12272e-06	7	6	7.82795e-05	Testis	0.777223	Artery_Aorta	4.23899	0.104545	0.158593	-0.327983	3.94961	1.86305	1.83248	6	0	VWA7	6	31765590	31777294	-1	protein_coding	von Willebrand factor A domain containing 7 [Source:HGNC Symbol;Acc:HGNC:13939]
ENSG00000214530	STARD10	multitissue	1.14519e-06	34	4	5.13396e-05	Heart_Atrial_Appendage	0.970752	Brain_Hippocampus	24.8993	0.000243645	0.831023	-4.04944	3.28861	-1.98955	1.87219	4	0	STARD10	11	72754729	72794168	-1	protein_coding	StAR related lipid transfer domain containing 10 [Source:HGNC Symbol;Acc:HGNC:10666]
ENSG00000167182	SP2	multitissue	1.16129e-06	6	6	0.00013788	Heart_Left_Ventricle	0.156112	Skin_Not_Sun_Exposed_Suprapubic	1.48719	0.591471	0.591471	-2.29791	3.81194	0.662576	2.85265	6	0	SP2	17	47896150	47928957	1	protein_coding	Sp2 transcription factor [Source:HGNC Symbol;Acc:HGNC:11207]
ENSG00000254206	NPIPB11	multitissue	1.16572e-06	2	2	1.19043e-06	Whole_Blood	2.1049e-06	Nerve_Tibial	1.68781	0.312195	0.312195	4.74308	4.85722	4.80015	0.0807105	2	0	NPIPB11	16	29381354	29404029	-1	protein_coding	nuclear pore complex interacting protein family member B11 [Source:HGNC Symbol;Acc:HGNC:37453]
ENSG00000108439	PNPO	multitissue	1.18616e-06	30	6	3.75056e-07	Colon_Sigmoid	0.125707	Artery_Aorta	20.05	0.00917511	0.766104	-5.0812	-1.53125	-3.34289	0.96532	6	0	PNPO	17	47941506	47948288	1	protein_coding	pyridoxamine 5'-phosphate oxidase [Source:HGNC Symbol;Acc:HGNC:30260]
ENSG00000120333	MRPS14	multitissue	1.23886e-06	7	7	1.64679e-06	Cells_Transformed_fibroblasts	0.988341	Breast_Mammary_Tissue	2.17743	0.105496	0.105496	-4.79255	4.5381	-0.731244	3.02189	7	0	MRPS14	1	175010789	175023425	-1	protein_coding	mitochondrial ribosomal protein S14 [Source:HGNC Symbol;Acc:HGNC:14049]
ENSG00000176399	DMRTA1	multitissue	1.41692e-06	18	10	1.2337e-09	Testis	0.912566	Esophagus_Muscularis	8.72575	0.00275672	0.299242	-4.81171	6.0758	1.36689	2.56889	10	0	DMRTA1	9	22446841	22455740	1	protein_coding	DMRT like family A1 [Source:HGNC Symbol;Acc:HGNC:13826]
ENSG00000115226	FNDC4	multitissue	1.4327e-06	3	3	2.78295e-06	Thyroid	0.910571	Spleen	1.25626	0.710267	0.710267	-2.94114	4.68622	0.544254	3.85584	3	0	FNDC4	2	27491883	27495245	-1	protein_coding	fibronectin type III domain containing 4 [Source:HGNC Symbol;Acc:HGNC:20239]
ENSG00000198380	GFPT1	multitissue	1.49192e-06	13	10	2.62998e-08	Thyroid	0.948798	Breast_Mammary_Tissue	7.16085	0.0614407	0.290339	0.0642162	5.56444	4.10566	1.51298	10	0	GFPT1	2	69319769	69387254	-1	protein_coding	glutamine--fructose-6-phosphate transaminase 1 [Source:HGNC Symbol;Acc:HGNC:4241]
ENSG00000115649	CNPPD1	multitissue	1.51078e-06	9	9	0.000453381	Thyroid	0.58574	Heart_Atrial_Appendage	3.96058	0.136778	0.136778	-2.32393	3.50689	0.129554	2.32783	9	0	CNPPD1	2	219171897	219178106	-1	protein_coding	cyclin Pas1/PHO80 domain containing 1 [Source:HGNC Symbol;Acc:HGNC:25220]
ENSG00000198933	TBKBP1	multitissue	1.51646e-06	35	3	7.34503e-08	Esophagus_Gastroesophageal_Junction	0.819662	Brain_Cortex	28.6026	0.000142906	0.957497	-5.38252	-0.227979	-4.20623	0.978262	3	0	TBKBP1	17	47694081	47712050	1	protein_coding	TBK1 binding protein 1 [Source:HGNC Symbol;Acc:HGNC:30140]
ENSG00000163053	SLC16A14	multitissue	1.59818e-06	5	5	0.00203025	Esophagus_Muscularis	0.323184	Colon_Transverse	1.58607	0.523602	0.523602	-2.5514	3.08577	0.31658	2.67423	5	0	SLC16A14	2	230034974	230068999	-1	protein_coding	solute carrier family 16 member 14 [Source:HGNC Symbol;Acc:HGNC:26417]
ENSG00000101337	TM9SF4	multitissue	1.61224e-06	6	5	1.32077e-07	Esophagus_Muscularis	0.87371	Thyroid	3.94083	0.113102	0.175685	-5.27594	3.09138	-0.050621	3.34052	5	0	TM9SF4	20	32109506	32167258	1	protein_coding	transmembrane 9 superfamily member 4 [Source:HGNC Symbol;Acc:HGNC:30797]
ENSG00000204564	C6orf136	multitissue	1.66203e-06	1	1	1.66203e-06	Testis	1.66203e-06	Testis	1	1	1	4.7907	4.7907	4.7907		1	0	C6orf136	6	30647039	30653210	1	protein_coding	chromosome 6 open reading frame 136 [Source:HGNC Symbol;Acc:HGNC:21301]
ENSG00000204599	TRIM39	multitissue	1.70503e-06	2	2	0.000301901	Uterus	0.000351539	Nerve_Tibial	1.02754	0.972455	0.972455	-3.61366	3.57402	-0.0198206	5.08246	2	0	TRIM39	6	30326479	30343729	1	protein_coding	tripartite motif containing 39 [Source:HGNC Symbol;Acc:HGNC:10065]
ENSG00000149923	PPP4C	multitissue	1.77925e-06	3	3	6.92519e-07	Skin_Not_Sun_Exposed_Suprapubic	0.50381	Brain_Cerebellum	1.65743	0.524245	0.524245	-4.96345	-0.668507	-2.71839	2.15411	3	0	PPP4C	16	30075978	30085377	1	protein_coding	protein phosphatase 4 catalytic subunit [Source:HGNC Symbol;Acc:HGNC:9319]
ENSG00000174943	KCTD13	multitissue	1.80172e-06	9	7	4.83288e-08	Small_Intestine_Terminal_Ileum	0.929311	Esophagus_Mucosa	4.37539	0.0260791	0.243273	-0.469069	5.45735	2.25112	2.03402	7	0	KCTD13	16	29905012	29927035	-1	protein_coding	potassium channel tetramerization domain containing 13 [Source:HGNC Symbol;Acc:HGNC:22234]
ENSG00000187492	CDHR4	multitissue	1.81002e-06	6	4	1.3117e-06	Artery_Tibial	0.379707	Nerve_Tibial	3.73536	0.00942956	0.504112	-3.27982	4.83797	1.44456	3.45715	4	0	CDHR4	3	49790732	49799835	-1	protein_coding	cadherin related family member 4 [Source:HGNC Symbol;Acc:HGNC:34527]
ENSG00000257365	FNTB	multitissue	1.84788e-06	11	8	0.000758061	Thyroid	0.755274	Whole_Blood	3.78792	0.0126987	0.213746	-3.36767	3.35099	0.172436	2.273	8	0	FNTB	14	64986720	65062652	1	protein_coding	farnesyltransferase, CAAX box, beta [Source:HGNC Symbol;Acc:HGNC:3785]
ENSG00000135913	USP37	multitissue	1.84858e-06	19	5	8.66522e-08	Spleen	0.768276	Pituitary	13.0216	0.00868914	0.571579	-4.45126	5.3527	3.47991	2.47076	5	0	USP37	2	218450251	218568361	-1	protein_coding	ubiquitin specific peptidase 37 [Source:HGNC Symbol;Acc:HGNC:20063]
ENSG00000127249	ATP13A4	multitissue	1.99473e-06	24	6	1.9103e-05	Skin_Sun_Exposed_Lower_leg	0.849462	Esophagus_Muscularis	14.4304	0.0112577	0.500184	-4.27513	1.49449	-1.1209	1.44177	6	0	ATP13A4	3	193402077	193593111	-1	protein_coding	ATPase 13A4 [Source:HGNC Symbol;Acc:HGNC:25422]
ENSG00000204388	HSPA1B	multitissue	1.9999e-06	5	5	1.13781e-08	Stomach	0.580019	Whole_Blood	2.28708	0.420911	0.420911	-1.36826	5.70879	2.14188	2.75044	5	0	HSPA1B	6	31827735	31830255	1	protein_coding	heat shock protein family A (Hsp70) member 1B [Source:HGNC Symbol;Acc:HGNC:5233]
ENSG00000145839	IL9	multitissue	2.24559e-06	1	1	2.24559e-06	Nerve_Tibial	2.24559e-06	Nerve_Tibial	1	1	1	-4.72996	-4.72996	-4.72996		1	0	IL9	5	135892246	135895827	-1	protein_coding	interleukin 9 [Source:HGNC Symbol;Acc:HGNC:6029]
ENSG00000204539	CDSN	multitissue	2.28265e-06	2	2	0.16482	Skin_Not_Sun_Exposed_Suprapubic	0.239479	Skin_Sun_Exposed_Lower_leg	1.87329	0.126711	0.126711	-1.38904	1.17629	-0.106375	1.81396	2	0	CDSN	6	31115090	31120446	-1	protein_coding	corneodesmosin [Source:HGNC Symbol;Acc:HGNC:1802]
ENSG00000173557	C2orf70	multitissue	2.32504e-06	4	4	1.71994e-07	Adrenal_Gland	0.33829	Pancreas	2.29841	0.110836	0.110836	-5.22731	0.95755	-2.53654	2.78477	4	0	C2orf70	2	26562582	26579532	1	protein_coding	chromosome 2 open reading frame 70 [Source:HGNC Symbol;Acc:HGNC:27938]
ENSG00000041357	PSMA4	multitissue	2.54001e-06	21	7	3.8269e-10	Whole_Blood	0.898952	Artery_Aorta	13.5672	0.00670292	0.465466	-1.44149	6.26093	1.87223	1.70088	7	0	PSMA4	15	78540405	78552419	1	protein_coding	proteasome subunit alpha 4 [Source:HGNC Symbol;Acc:HGNC:9533]
ENSG00000187475	HIST1H1T	multitissue	2.72201e-06	1	1	2.72201e-06	Muscle_Skeletal	2.72201e-06	Muscle_Skeletal	1	1	1	4.69075	4.69075	4.69075		1	0	HIST1H1T	6	26107419	26108136	-1	protein_coding	histone cluster 1 H1 family member t [Source:HGNC Symbol;Acc:HGNC:4720]
ENSG00000204296	C6orf10	multitissue	2.86302e-06	1	1	2.86302e-06	Testis	2.86302e-06	Testis	1	1	1	-4.68041	-4.68041	-4.68041		1	0	C6orf10	6	32288526	32371912	-1	protein_coding	chromosome 6 open reading frame 10 [Source:HGNC Symbol;Acc:HGNC:13922]
ENSG00000188886	ASTL	multitissue	2.94177e-06	7	6	2.40125e-05	Artery_Aorta	0.918779	Adipose_Visceral_Omentum	3.16463	0.0672536	0.184134	-3.1029	4.22389	1.10038	2.86398	6	0	ASTL	2	96123850	96138436	-1	protein_coding	astacin like metalloendopeptidase [Source:HGNC Symbol;Acc:HGNC:31704]
