# Supplementary material for: Genome-wide analysis of dental caries and periodontitis combining clinical and self-reported data
Source: Nat Commun. 2019 Jun 24;10:2773. doi: 10.1038/s41467-019-10630-1 (PMC6591304; doi:10.1038/s41467-019-10630-1)
Supplement: Supplementary file 10 — Supplementary Dataset 7 [file 41467_2019_10630_MOESM10_ESM.xlsx]

## Sheet: .
Supplementary Data 7. Full TissueXcan results for combined analysis of DMFS/dentures
gene	gene_name	tissue	pvalue	n	n_indep	p_i_best	t_i_best	p_i_worst	t_i_worst	eigen_max	eigen_min	eigen_min_kept	z_min	z_max	z_mean	z_sd	tmi	status	symbol	chr	start	end	strand	biotype	description
ENSG00000137185	ZSCAN9	multitissue	9.68939e-35	19	8	7.21377e-21	Brain_Cerebellum	0.535793	Brain_Anterior_cingulate_cortex_BA24	9.37324	0.0510797	0.35665	-1.63375	9.37058	2.92039	3.64924	8	0	ZSCAN9	6	28224886	28233482	1	protein_coding	zinc finger and SCAN domain containing 9 [Source:HGNC Symbol;Acc:HGNC:12984]
ENSG00000158373	HIST1H2BD	multitissue	2.63746e-30	5	5	4.75883e-23	Nerve_Tibial	4.51932e-06	Whole_Blood	2.71379	0.28932	0.28932	-4.86911	9.88661	5.14249	5.92557	5	0	HIST1H2BD	6	26158146	26171349	1	protein_coding	histone cluster 1 H2B family member d [Source:HGNC Symbol;Acc:HGNC:4747]
ENSG00000204290	BTNL2	multitissue	3.17749e-30	6	6	1.9491e-21	Brain_Cerebellum	0.0223079	Thyroid	2.64765	0.250136	0.250136	-9.50771	-2.28508	-6.00535	2.72727	6	0	BTNL2	6	32393963	32407128	-1	protein_coding	butyrophilin like 2 [Source:HGNC Symbol;Acc:HGNC:1142]
ENSG00000137337	MDC1	multitissue	9.80519e-29	9	9	3.51442e-15	Uterus	0.527411	Cells_Transformed_fibroblasts	3.09587	0.253539	0.253539	-7.87113	6.74146	-0.750034	4.58933	9	0	MDC1	6	30699807	30717889	-1	protein_coding	mediator of DNA damage checkpoint 1 [Source:HGNC Symbol;Acc:HGNC:21163]
ENSG00000204713	TRIM27	multitissue	2.3068e-24	19	7	1.08817e-08	Muscle_Skeletal	0.946287	Adipose_Visceral_Omentum	12.2988	0.00818716	0.426971	-5.71638	3.20431	-2.16302	2.52651	7	0	TRIM27	6	28903002	28923989	-1	protein_coding	tripartite motif containing 27 [Source:HGNC Symbol;Acc:HGNC:9975]
ENSG00000137338	PGBD1	multitissue	8.42329e-24	14	11	8.14046e-22	Brain_Cerebellum	0.128769	Breast_Mammary_Tissue	4.26098	0.0489158	0.185915	-5.45171	9.59813	3.4757	4.53514	11	0	PGBD1	6	28281572	28302549	1	protein_coding	piggyBac transposable element derived 1 [Source:HGNC Symbol;Acc:HGNC:19398]
ENSG00000146112	PPP1R18	multitissue	9.48382e-24	16	10	1.39833e-26	Thyroid	0.138845	Brain_Hippocampus	8.60265	0.0781812	0.28746	-10.6705	2.60807	-6.94352	3.47947	10	0	PPP1R18	6	30676389	30687895	-1	protein_coding	protein phosphatase 1 regulatory subunit 18 [Source:HGNC Symbol;Acc:HGNC:29413]
ENSG00000204308	RNF5	multitissue	1.06684e-23	27	5	9.65658e-24	Brain_Cerebellar_Hemisphere	5.81189e-12	Brain_Cortex	18.8905	0.00978328	0.721509	-10.0451	-6.88419	-8.60541	0.973198	5	0	RNF5	6	32178354	32180793	1	protein_coding	ring finger protein 5 [Source:HGNC Symbol;Acc:HGNC:10068]
ENSG00000182952	HMGN4	multitissue	1.43263e-23	21	6	4.20508e-22	Minor_Salivary_Gland	0.905487	Heart_Atrial_Appendage	13.9305	0.00908345	0.496318	-2.07704	9.666	2.37196	2.44611	6	0	HMGN4	6	26538405	26546254	1	protein_coding	high mobility group nucleosomal binding domain 4 [Source:HGNC Symbol;Acc:HGNC:4989]
ENSG00000204632	HLA-G	multitissue	2.32268e-23	37	6	1.35838e-24	Cells_EBV-transformed_lymphocytes	0.703984	Pancreas	23.2834	0.0123127	0.889481	-10.2367	1.51728	-4.60488	2.01741	6	0	HLA-G	6	29826967	29831125	1	protein_coding	major histocompatibility complex, class I, G [Source:HGNC Symbol;Acc:HGNC:4964]
ENSG00000213719	CLIC1	multitissue	2.39532e-23	9	8	1.6896e-21	Whole_Blood	0.513131	Colon_Sigmoid	4.15945	0.0968606	0.210882	-9.52256	1.21418	-6.01	4.18442	8	0	CLIC1	6	31730581	31739763	-1	protein_coding	chloride intracellular channel 1 [Source:HGNC Symbol;Acc:HGNC:2062]
ENSG00000204444	APOM	multitissue	4.57545e-23	8	7	4.58161e-28	Testis	0.682264	Brain_Putamen_basal_ganglia	3.85052	0.0737808	0.158599	-10.9836	0.409375	-6.05869	3.56301	7	0	APOM	6	31652416	31658210	1	protein_coding	apolipoprotein M [Source:HGNC Symbol;Acc:HGNC:13916]
ENSG00000189298	ZKSCAN3	multitissue	4.69226e-23	25	6	3.70937e-15	Adipose_Visceral_Omentum	0.970377	Brain_Anterior_cingulate_cortex_BA24	16.3901	0.00417813	0.601108	-7.86438	5.85074	-4.48951	3.70575	6	0	ZKSCAN3	6	28349914	28369177	1	protein_coding	zinc finger with KRAB and SCAN domains 3 [Source:HGNC Symbol;Acc:HGNC:13853]
ENSG00000224389	C4B	multitissue	4.01349e-22	31	14	8.5184e-24	Cells_Transformed_fibroblasts	0.7547	Brain_Caudate_basal_ganglia	12.2564	0.0245234	0.414921	-3.61258	10.0574	3.98719	3.85733	14	0	C4B	6	32014762	32035418	1	protein_coding	complement C4B (Chido blood group) [Source:HGNC Symbol;Acc:HGNC:1324]
ENSG00000124508	BTN2A2	multitissue	2.23283e-21	37	8	1.79529e-09	Brain_Nucleus_accumbens_basal_ganglia	0.852965	Brain_Hippocampus	19.5306	0.0029422	0.672636	-6.01532	3.47063	-0.675039	2.40772	8	0	BTN2A2	6	26383096	26394874	1	protein_coding	butyrophilin subfamily 2 member A2 [Source:HGNC Symbol;Acc:HGNC:1137]
ENSG00000204301	NOTCH4	multitissue	2.30749e-21	36	5	4.33508e-20	Uterus	0.941514	Brain_Spinal_cord_cervical_c-1	25.4488	0.00289707	0.908205	-9.1794	1.01339	-5.22609	2.28191	5	0	NOTCH4	6	32194843	32224067	-1	protein_coding	notch 4 [Source:HGNC Symbol;Acc:HGNC:7884]
ENSG00000158691	ZSCAN12	multitissue	2.47874e-21	9	6	3.37876e-18	Esophagus_Gastroesophageal_Junction	0.509251	Artery_Tibial	5.10456	0.0409309	0.248143	-4.5371	8.69797	1.2762	3.76607	6	0	ZSCAN12	6	28378955	28399734	-1	protein_coding	zinc finger and SCAN domain containing 12 [Source:HGNC Symbol;Acc:HGNC:13172]
ENSG00000187626	ZKSCAN4	multitissue	3.38719e-21	4	4	1.53706e-18	Spleen	0.421327	Brain_Frontal_Cortex_BA9	1.73757	0.309621	0.309621	0.804122	8.78693	5.47406	3.44426	4	0	ZKSCAN4	6	28244623	28252224	-1	protein_coding	zinc finger with KRAB and SCAN domains 4 [Source:HGNC Symbol;Acc:HGNC:13854]
ENSG00000244731	C4A	multitissue	3.98584e-21	44	1	3.47563e-22	Brain_Cerebellum	2.26781e-12	Breast_Mammary_Tissue	36.2794	0.0039206	36.2794	-9.68548	-7.01694	-8.54648	0.754306	1	0	C4A	6	31982024	32002681	1	protein_coding	complement C4A (Rodgers blood group) [Source:HGNC Symbol;Acc:HGNC:1323]
ENSG00000204657	OR2H2	multitissue	8.64102e-21	9	9	6.49266e-22	Skin_Not_Sun_Exposed_Suprapubic	0.62515	Brain_Frontal_Cortex_BA9	3.78123	0.131028	0.131028	0.488564	9.62142	5.20856	3.2712	9	0	OR2H2	6	29587455	29589038	1	protein_coding	olfactory receptor family 2 subfamily H member 2 [Source:HGNC Symbol;Acc:HGNC:8253]
ENSG00000197903	HIST1H2BK	multitissue	1.05231e-20	7	6	1.85024e-11	Adipose_Subcutaneous	0.426276	Colon_Transverse	3.02241	0.0829907	0.3885	0.79558	6.71738	3.77587	2.084	6	0	HIST1H2BK	6	27146418	27146798	-1	protein_coding	histone cluster 1 H2B family member k [Source:HGNC Symbol;Acc:HGNC:13954]
ENSG00000137331	IER3	multitissue	1.12714e-20	10	9	1.23963e-20	Esophagus_Mucosa	0.851134	Nerve_Tibial	3.56971	0.106539	0.132054	-2.24023	9.31326	1.22861	3.73247	9	0	IER3	6	30743199	30744554	-1	protein_coding	immediate early response 3 [Source:HGNC Symbol;Acc:HGNC:5392]
ENSG00000158406	HIST1H4H	multitissue	1.89279e-20	6	6	8.68635e-14	Whole_Blood	0.000620731	Muscle_Skeletal	2.30725	0.138929	0.138929	-5.94555	7.45948	0.440773	6.21631	6	0	HIST1H4H	6	26277609	26285638	-1	protein_coding	histone cluster 1 H4 family member h [Source:HGNC Symbol;Acc:HGNC:4788]
ENSG00000197935	ZNF311	multitissue	2.03077e-20	22	7	5.92908e-17	Stomach	0.958176	Adipose_Subcutaneous	14.0997	0.00841265	0.501046	-8.36663	5.23166	-0.187971	2.40006	7	0	ZNF311	6	28994785	29005316	-1	protein_coding	zinc finger protein 311 [Source:HGNC Symbol;Acc:HGNC:13847]
ENSG00000189134	NKAPL	multitissue	3.66947e-20	7	7	1.85017e-17	Esophagus_Muscularis	0.722064	Lung	2.09028	0.238937	0.238937	-8.50283	3.45936	-0.966619	3.75092	7	0	NKAPL	6	28259320	28260958	1	protein_coding	NFKB activating protein like [Source:HGNC Symbol;Acc:HGNC:21584]
ENSG00000221988	PPT2	multitissue	6.43345e-20	4	4	8.7394e-21	Muscle_Skeletal	0.0476971	Cells_Transformed_fibroblasts	2.48631	0.118023	0.118023	1.98006	9.35031	6.43402	3.15922	4	0	PPT2	6	32153441	32163680	1	protein_coding	palmitoyl-protein thioesterase 2 [Source:HGNC Symbol;Acc:HGNC:9326]
ENSG00000204618	RNF39	multitissue	1.86635e-19	27	9	7.1118e-15	Pancreas	0.953362	Colon_Sigmoid	12.0406	0.00894241	0.533355	-7.44501	7.78248	-1.11091	3.17683	9	0	RNF39	6	30070266	30075887	-1	protein_coding	ring finger protein 39 [Source:HGNC Symbol;Acc:HGNC:18064]
ENSG00000235109	ZSCAN31	multitissue	1.86916e-19	38	5	6.49114e-20	Brain_Spinal_cord_cervical_c-1	0.766968	Liver	26.259	0.00483906	0.968149	-1.43021	9.13582	4.55869	2.61785	5	0	ZSCAN31	6	28324693	28356271	-1	protein_coding	zinc finger and SCAN domain containing 31 [Source:HGNC Symbol;Acc:HGNC:14097]
ENSG00000096654	ZNF184	multitissue	2.03791e-19	5	5	1.59567e-19	Brain_Hypothalamus	0.992891	Lung	1.91925	0.387047	0.387047	-1.66908	9.038	1.66694	4.22495	5	0	ZNF184	6	27450743	27473118	-1	protein_coding	zinc finger protein 184 [Source:HGNC Symbol;Acc:HGNC:12975]
ENSG00000234745	HLA-B	multitissue	3.24912e-19	33	8	2.69633e-10	Testis	0.831234	Artery_Coronary	18.0079	0.0183954	0.63843	-3.19458	6.3153	1.62604	2.4228	8	0	HLA-B	6	31269491	31357188	-1	protein_coding	major histocompatibility complex, class I, B [Source:HGNC Symbol;Acc:HGNC:4932]
ENSG00000204305	AGER	multitissue	4.6688e-19	22	11	2.71102e-16	Whole_Blood	0.151927	Lung	12.1801	0.0143531	0.417558	-6.93634	8.18553	4.65312	3.38879	11	0	AGER	6	32180968	32184324	-1	protein_coding	advanced glycosylation end-product specific receptor [Source:HGNC Symbol;Acc:HGNC:320]
ENSG00000197238	HIST1H4J	multitissue	5.42348e-19	3	3	1.08457e-20	Stomach	5.69818e-05	Breast_Mammary_Tissue	2.05031	0.374768	0.374768	-9.32744	-4.02497	-6.26948	2.74323	3	0	HIST1H4J	6	27824108	27824480	1	protein_coding	histone cluster 1 H4 family member j [Source:HGNC Symbol;Acc:HGNC:4785]
ENSG00000198315	ZKSCAN8	multitissue	1.0013e-18	10	9	2.0423e-16	Brain_Cerebellum	0.466231	Brain_Cerebellar_Hemisphere	4.04855	0.0956115	0.177805	-8.21957	5.25478	-0.771698	4.65055	9	0	ZKSCAN8	6	28141910	28159472	1	protein_coding	zinc finger with KRAB and SCAN domains 8 [Source:HGNC Symbol;Acc:HGNC:12983]
ENSG00000187837	HIST1H1C	multitissue	1.17402e-18	11	8	2.54459e-18	Cells_Transformed_fibroblasts	0.582454	Muscle_Skeletal	6.06015	0.0467834	0.233733	-8.73009	2.19237	-2.08478	2.92842	8	0	HIST1H1C	6	26055787	26056428	-1	protein_coding	histone cluster 1 H1 family member c [Source:HGNC Symbol;Acc:HGNC:4716]
ENSG00000243649	CFB	multitissue	1.41919e-18	4	4	4.11813e-21	Brain_Anterior_cingulate_cortex_BA24	0.692118	Artery_Aorta	1.54702	0.592296	0.592296	0.395982	9.42956	3.22868	4.17867	4	0	CFB	6	31945650	31952084	1	protein_coding	complement factor B [Source:HGNC Symbol;Acc:HGNC:1037]
ENSG00000213722	DDAH2	multitissue	1.77561e-18	13	7	3.10546e-16	Brain_Hippocampus	0.533923	Lung	7.35835	0.0397167	0.310118	-8.16916	0.829196	-3.6862	2.32054	7	0	DDAH2	6	31727038	31730617	-1	protein_coding	dimethylarginine dimethylaminohydrolase 2 [Source:HGNC Symbol;Acc:HGNC:2716]
ENSG00000196126	HLA-DRB1	multitissue	1.87239e-18	43	5	1.21115e-13	Spleen	0.982397	Brain_Cortex	26.9597	0.00200834	1.18375	-5.24294	7.41556	-1.61793	2.38834	5	0	HLA-DRB1	6	32578769	32589848	-1	protein_coding	major histocompatibility complex, class II, DR beta 1 [Source:HGNC Symbol;Acc:HGNC:4948]
ENSG00000213760	ATP6V1G2	multitissue	2.63522e-18	32	5	6.66797e-11	Esophagus_Mucosa	0.854552	Esophagus_Gastroesophageal_Junction	22.5423	0.0024779	0.84237	-6.52794	2.73517	-3.2573	1.96589	5	0	ATP6V1G2	6	31544462	31548427	-1	protein_coding	ATPase H+ transporting V1 subunit G2 [Source:HGNC Symbol;Acc:HGNC:862]
ENSG00000186470	BTN3A2	multitissue	4.09739e-18	48	1	8.70263e-24	Brain_Substantia_nigra	1.57957e-06	Brain_Amygdala	43.7845	0.000402936	43.7845	-10.0553	-4.8009	-8.28802	0.87895	1	0	BTN3A2	6	26365159	26378320	1	protein_coding	butyrophilin subfamily 3 member A2 [Source:HGNC Symbol;Acc:HGNC:1139]
ENSG00000137310	TCF19	multitissue	4.96685e-18	36	6	5.37562e-14	Cells_Transformed_fibroblasts	0.733145	Brain_Substantia_nigra	18.9758	0.00663954	0.829105	-4.06318	7.52246	1.20574	3.02004	6	0	TCF19	6	31158542	31167159	1	protein_coding	transcription factor 19 [Source:HGNC Symbol;Acc:HGNC:11629]
ENSG00000204616	TRIM31	multitissue	1.23821e-17	12	8	1.23035e-19	Skin_Not_Sun_Exposed_Suprapubic	0.330544	Brain_Cerebellum	4.85102	0.0291559	0.222322	-9.06638	4.4689	-4.01118	4.30296	8	0	TRIM31	6	30102897	30113106	-1	protein_coding	tripartite motif containing 31 [Source:HGNC Symbol;Acc:HGNC:16289]
ENSG00000204531	POU5F1	multitissue	1.76586e-17	41	7	1.15767e-11	Colon_Sigmoid	0.898056	Brain_Amygdala	22.6389	0.00951204	0.759649	-5.59673	6.7854	1.0187	3.53962	7	0	POU5F1	6	31164337	31180731	-1	protein_coding	POU class 5 homeobox 1 [Source:HGNC Symbol;Acc:HGNC:9221]
ENSG00000204410	MSH5	multitissue	1.77981e-17	8	8	1.52933e-19	Esophagus_Mucosa	0.275288	Esophagus_Gastroesophageal_Junction	3.38495	0.133444	0.133444	-9.04264	2.17652	-4.04092	4.15696	8	0	MSH5	6	31739948	31762834	1	protein_coding	mutS homolog 5 [Source:HGNC Symbol;Acc:HGNC:7328]
ENSG00000206503	HLA-A	multitissue	1.87173e-17	39	5	2.54655e-11	Esophagus_Mucosa	0.861201	Brain_Putamen_basal_ganglia	22.3594	0.00727606	1.00955	-6.67066	6.0379	-0.0436496	3.24675	5	0	HLA-A	6	29941260	29945884	1	protein_coding	major histocompatibility complex, class I, A [Source:HGNC Symbol;Acc:HGNC:4931]
ENSG00000112343	TRIM38	multitissue	1.96564e-17	15	10	1.58793e-08	Thyroid	0.740556	Esophagus_Gastroesophageal_Junction	6.58624	0.0361846	0.228332	-3.36447	5.65178	0.556493	3.11918	10	0	TRIM38	6	25962802	25991226	1	protein_coding	tripartite motif containing 38 [Source:HGNC Symbol;Acc:HGNC:10059]
ENSG00000074410	CA12	multitissue	2.78231e-17	12	9	1.04591e-16	Testis	0.469844	Brain_Anterior_cingulate_cortex_BA24	5.91689	0.0580593	0.212893	-8.29945	7.07776	1.90774	5.27189	9	0	CA12	15	63321378	63382161	-1	protein_coding	carbonic anhydrase 12 [Source:HGNC Symbol;Acc:HGNC:1371]
ENSG00000240065	PSMB9	multitissue	3.08135e-17	27	3	1.88122e-19	Adipose_Visceral_Omentum	0.000512466	Cells_EBV-transformed_lymphocytes	21.0172	0.00411672	0.953821	3.47415	9.01998	6.06617	1.10532	3	0	PSMB9	6	32844136	32859585	1	protein_coding	proteasome subunit beta 9 [Source:HGNC Symbol;Acc:HGNC:9546]
ENSG00000137312	FLOT1	multitissue	3.57068e-17	24	10	2.73059e-21	Brain_Anterior_cingulate_cortex_BA24	0.279914	Muscle_Skeletal	12.8177	0.0297859	0.450366	-1.24896	9.47256	6.30997	2.64022	10	0	FLOT1	6	30727709	30742733	-1	protein_coding	flotillin 1 [Source:HGNC Symbol;Acc:HGNC:3757]
ENSG00000204610	TRIM15	multitissue	6.09186e-17	5	5	1.80124e-10	Lung	0.311267	Whole_Blood	2.40016	0.315704	0.315704	-6.3774	1.01257	-3.22756	2.98926	5	0	TRIM15	6	30163206	30172696	1	protein_coding	tripartite motif containing 15 [Source:HGNC Symbol;Acc:HGNC:16284]
ENSG00000204536	CCHCR1	multitissue	1.83844e-16	40	5	9.1321e-19	Prostate	0.377992	Cells_Transformed_fibroblasts	25.3749	0.00360343	0.946802	-4.40691	8.84525	5.9712	2.85355	5	0	CCHCR1	6	31142439	31158238	-1	protein_coding	coiled-coil alpha-helical rod protein 1 [Source:HGNC Symbol;Acc:HGNC:13930]
ENSG00000124575	HIST1H1D	multitissue	2.34121e-16	7	7	2.06939e-07	Heart_Atrial_Appendage	0.98962	Stomach	3.19977	0.339102	0.339102	-3.8249	5.19299	-0.790114	2.98146	7	0	HIST1H1D	6	26234268	26234933	-1	protein_coding	histone cluster 1 H1 family member d [Source:HGNC Symbol;Acc:HGNC:4717]
ENSG00000204420	MPIG6B	multitissue	2.7636e-16	5	5	6.92454e-18	Brain_Cerebellum	0.876593	Thyroid	1.68896	0.2927	0.2927	-8.61615	3.39931	-0.899269	4.64407	5	0	MPIG6B	6	31718594	31726714	1	protein_coding	megakaryocyte and platelet inhibitory receptor G6b [Source:HGNC Symbol;Acc:HGNC:13937]
ENSG00000232629	HLA-DQB2	multitissue	2.84804e-16	47	3	2.90062e-15	Adrenal_Gland	0.10819	Brain_Cortex	34.8188	0.00129725	1.97673	1.60638	7.89511	5.81702	1.30504	3	0	HLA-DQB2	6	32756098	32763534	-1	protein_coding	major histocompatibility complex, class II, DQ beta 2 [Source:HGNC Symbol;Acc:HGNC:4945]
ENSG00000204421	LY6G6C	multitissue	3.15038e-16	4	4	1.99381e-15	Esophagus_Muscularis	0.176856	Brain_Nucleus_accumbens_basal_ganglia	1.9636	0.342772	0.342772	-7.94173	3.10297	-1.18332	4.86629	4	0	LY6G6C	6	31718648	31721845	-1	protein_coding	lymphocyte antigen 6 family member G6C [Source:HGNC Symbol;Acc:HGNC:13936]
ENSG00000204463	BAG6	multitissue	3.15145e-16	31	6	9.73622e-08	Muscle_Skeletal	0.871016	Brain_Spinal_cord_cervical_c-1	19.8973	0.0146704	0.857167	-5.33158	4.49392	-2.05331	1.99045	6	0	BAG6	6	31639028	31652705	-1	protein_coding	BCL2 associated athanogene 6 [Source:HGNC Symbol;Acc:HGNC:13919]
ENSG00000231852	CYP21A2	multitissue	6.47369e-16	29	11	2.46257e-20	Skin_Sun_Exposed_Lower_leg	0.327008	Small_Intestine_Terminal_Ileum	14.3261	0.0336282	0.509528	-1.73427	9.2401	4.37728	2.84001	11	0	CYP21A2	6	32038265	32041670	1	protein_coding	cytochrome P450 family 21 subfamily A member 2 [Source:HGNC Symbol;Acc:HGNC:2600]
ENSG00000204580	DDR1	multitissue	1.05541e-15	13	11	4.69476e-08	Heart_Left_Ventricle	0.872085	Thyroid	3.96147	0.0727403	0.16848	-5.41568	5.4625	-0.104873	2.9569	11	0	DDR1	6	30876421	30900156	1	protein_coding	discoidin domain receptor tyrosine kinase 1 [Source:HGNC Symbol;Acc:HGNC:2730]
ENSG00000204540	PSORS1C1	multitissue	1.2841e-15	41	4	9.92203e-18	Heart_Atrial_Appendage	0.462558	Testis	29.9864	0.0001722	1.11042	-8.57485	-0.734641	-4.77194	1.39711	4	0	PSORS1C1	6	31114750	31140092	1	protein_coding	psoriasis susceptibility 1 candidate 1 [Source:HGNC Symbol;Acc:HGNC:17202]
ENSG00000187987	ZSCAN23	multitissue	1.39347e-15	43	2	7.01974e-20	Brain_Spinal_cord_cervical_c-1	0.799284	Spleen	36.021	0.000208644	1.81481	0.254273	9.12735	4.61756	1.67562	2	0	ZSCAN23	6	28431930	28443502	-1	protein_coding	zinc finger and SCAN domain containing 23 [Source:HGNC Symbol;Acc:HGNC:21193]
ENSG00000196735	HLA-DQA1	multitissue	1.45588e-15	37	4	1.25567e-14	Prostate	0.296313	Brain_Spinal_cord_cervical_c-1	26.9833	0.00390427	0.992982	-7.71026	2.91312	-4.19769	2.29806	4	0	HLA-DQA1	6	32628179	32647062	1	protein_coding	major histocompatibility complex, class II, DQ alpha 1 [Source:HGNC Symbol;Acc:HGNC:4942]
ENSG00000010704	HFE	multitissue	1.61801e-15	15	8	4.25297e-10	Brain_Nucleus_accumbens_basal_ganglia	0.717874	Small_Intestine_Terminal_Ileum	9.04049	0.0261826	0.303483	-6.24445	3.84565	-1.68956	2.37715	8	0	HFE	6	26087281	26098343	1	protein_coding	hemochromatosis [Source:HGNC Symbol;Acc:HGNC:4886]
ENSG00000146109	ABT1	multitissue	1.61885e-15	18	9	7.14515e-11	Muscle_Skeletal	0.903766	Whole_Blood	9.87424	0.0472008	0.360961	-1.62729	6.51758	3.18333	2.10525	9	0	ABT1	6	26596952	26600744	1	protein_coding	activator of basal transcription 1 [Source:HGNC Symbol;Acc:HGNC:17369]
ENSG00000204681	GABBR1	multitissue	1.77671e-15	12	9	2.02042e-18	Colon_Sigmoid	0.785447	Brain_Caudate_basal_ganglia	4.36043	0.0579892	0.149533	-8.75615	6.0926	-2.03863	3.67285	9	0	GABBR1	6	29555629	29633976	-1	protein_coding	gamma-aminobutyric acid type B receptor subunit 1 [Source:HGNC Symbol;Acc:HGNC:4070]
ENSG00000204655	MOG	multitissue	2.97506e-15	9	9	8.89452e-15	Artery_Tibial	0.496401	Colon_Sigmoid	4.0645	0.146349	0.146349	-4.75297	7.75414	3.72032	4.08639	9	0	MOG	6	29656981	29672372	1	protein_coding	myelin oligodendrocyte glycoprotein [Source:HGNC Symbol;Acc:HGNC:7197]
ENSG00000204314	PRRT1	multitissue	2.98529e-15	13	8	2.31454e-06	Prostate	0.963608	Skin_Sun_Exposed_Lower_leg	7.41525	0.0561294	0.309339	-3.19173	4.72382	0.1331	2.46215	8	0	PRRT1	6	32148359	32154373	-1	protein_coding	proline rich transmembrane protein 1 [Source:HGNC Symbol;Acc:HGNC:13943]
ENSG00000197062	ZSCAN26	multitissue	3.07964e-15	40	2	6.30791e-23	Breast_Mammary_Tissue	0.000888406	Brain_Cortex	33.0314	0.000990464	1.15501	-9.85835	-3.32367	-7.00265	1.53503	2	0	ZSCAN26	6	28267010	28278224	1	protein_coding	zinc finger and SCAN domain containing 26 [Source:HGNC Symbol;Acc:HGNC:12978]
ENSG00000204348	DXO	multitissue	5.70993e-15	16	9	0.00102246	Esophagus_Mucosa	0.901286	Cells_Transformed_fibroblasts	9.3807	0.0167188	0.330438	-3.28427	3.05602	0.375363	1.77118	9	0	DXO	6	31969810	31972292	-1	protein_coding	decapping exoribonuclease [Source:HGNC Symbol;Acc:HGNC:2992]
ENSG00000168477	TNXB	multitissue	1.32388e-14	4	4	9.85649e-13	Spleen	0.537163	Adrenal_Gland	1.79782	0.542212	0.542212	-7.1325	1.94546	-1.89039	3.8224	4	0	TNXB	6	32041154	32115334	-1	protein_coding	tenascin XB [Source:HGNC Symbol;Acc:HGNC:11976]
ENSG00000204592	HLA-E	multitissue	2.1474e-14	14	10	4.24241e-14	Adipose_Subcutaneous	0.0939499	Nerve_Tibial	5.69255	0.0430665	0.250203	1.67492	7.55334	3.7191	1.80124	10	0	HLA-E	6	30489467	30494205	1	protein_coding	major histocompatibility complex, class I, E [Source:HGNC Symbol;Acc:HGNC:4962]
ENSG00000204438	GPANK1	multitissue	2.37382e-14	14	12	2.50025e-14	Adipose_Visceral_Omentum	0.626112	Artery_Aorta	5.28065	0.131061	0.223251	-7.62187	-0.487206	-4.15989	1.86282	12	0	GPANK1	6	31661229	31666283	-1	protein_coding	G-patch domain and ankyrin repeats 1 [Source:HGNC Symbol;Acc:HGNC:13920]
ENSG00000166278	C2	multitissue	2.96318e-14	7	7	1.21785e-16	Whole_Blood	0.921223	Testis	2.22965	0.278464	0.278464	-0.0988938	8.28135	2.67195	2.87615	7	0	C2	6	31897785	31945672	1	protein_coding	complement C2 [Source:HGNC Symbol;Acc:HGNC:1248]
ENSG00000204267	TAP2	multitissue	3.83619e-14	35	6	1.02914e-10	Liver	0.848723	Stomach	19.3635	0.00704546	0.806213	-6.46261	6.2455	1.85579	3.20572	6	0	TAP2	6	32821833	32838780	-1	protein_coding	transporter 2, ATP binding cassette subfamily B member [Source:HGNC Symbol;Acc:HGNC:44]
ENSG00000204576	PRR3	multitissue	4.46193e-14	4	4	3.41105e-16	Cells_Transformed_fibroblasts	0.882251	Skin_Sun_Exposed_Lower_leg	1.36928	0.652317	0.652317	-8.15783	0.885627	-2.16397	4.08868	4	0	PRR3	6	30556886	30563723	1	protein_coding	proline rich 3 [Source:HGNC Symbol;Acc:HGNC:21149]
ENSG00000168394	TAP1	multitissue	5.07256e-14	15	11	7.36925e-12	Testis	0.853981	Artery_Tibial	6.11136	0.0407733	0.288957	-6.85031	6.83796	0.55157	3.50826	11	0	TAP1	6	32845209	32853978	-1	protein_coding	transporter 1, ATP binding cassette subfamily B member [Source:HGNC Symbol;Acc:HGNC:43]
ENSG00000169231	THBS3	multitissue	5.35477e-14	26	8	1.08868e-14	Lung	0.881588	Brain_Amygdala	16.9417	0.0103459	0.591316	0.148956	7.72844	4.84707	2.10163	8	0	THBS3	1	155195588	155209051	-1	protein_coding	thrombospondin 3 [Source:HGNC Symbol;Acc:HGNC:11787]
ENSG00000204435	CSNK2B	multitissue	6.81545e-14	9	7	2.54321e-06	Stomach	0.938197	Heart_Atrial_Appendage	4.92801	0.0758112	0.230099	-3.6178	4.70463	0.166044	3.23253	7	0	CSNK2B	6	31665236	31670343	1	protein_coding	casein kinase 2 beta [Source:HGNC Symbol;Acc:HGNC:2460]
ENSG00000160753	RUSC1	multitissue	1.06244e-13	2	2	1.80242e-14	Esophagus_Gastroesophageal_Junction	0.0334819	Nerve_Tibial	1.14779	0.852212	0.852212	-7.66399	-2.12626	-4.89512	3.91577	2	0	RUSC1	1	155320896	155331114	1	protein_coding	RUN and SH3 domain containing 1 [Source:HGNC Symbol;Acc:HGNC:17153]
ENSG00000242574	HLA-DMB	multitissue	2.49378e-13	8	7	1.15839e-16	Brain_Cerebellum	0.364568	Cells_EBV-transformed_lymphocytes	4.12964	0.117514	0.249015	-5.92277	8.28731	3.27093	4.71871	7	0	HLA-DMB	6	32934629	32941070	-1	protein_coding	major histocompatibility complex, class II, DM beta [Source:HGNC Symbol;Acc:HGNC:4935]
ENSG00000185499	MUC1	multitissue	2.68493e-13	13	9	9.97607e-14	Esophagus_Mucosa	0.327967	Artery_Aorta	6.40211	0.0425095	0.284401	-5.77815	7.44122	3.28801	3.79627	9	0	MUC1	1	155185824	155192916	-1	protein_coding	mucin 1, cell surface associated [Source:HGNC Symbol;Acc:HGNC:7508]
ENSG00000197279	ZNF165	multitissue	3.25818e-13	18	4	6.6647e-20	Cells_Transformed_fibroblasts	0.799332	Brain_Caudate_basal_ganglia	12.5492	0.00854134	0.610865	-9.13297	6.32959	-5.0112	3.84148	4	0	ZNF165	6	28080975	28089563	1	protein_coding	zinc finger protein 165 [Source:HGNC Symbol;Acc:HGNC:12953]
ENSG00000213676	ATF6B	multitissue	3.62822e-13	28	2	3.59389e-11	Whole_Blood	0.919891	Breast_Mammary_Tissue	22.7503	0.00129551	1.30238	-3.04343	6.61992	0.0732454	1.97506	2	0	ATF6B	6	32098176	32128253	-1	protein_coding	activating transcription factor 6 beta [Source:HGNC Symbol;Acc:HGNC:2349]
ENSG00000196787	HIST1H2AG	multitissue	4.02351e-13	2	2	1.37071e-13	Brain_Hypothalamus	0.000416947	Brain_Frontal_Cortex_BA9	1.27859	0.721408	0.721408	-7.39914	-3.52912	-5.46413	2.73652	2	0	HIST1H2AG	6	27133042	27135291	1	protein_coding	histone cluster 1 H2A family member g [Source:HGNC Symbol;Acc:HGNC:4737]
ENSG00000124564	SLC17A3	multitissue	4.53292e-13	5	4	1.86337e-06	Liver	0.209963	Whole_Blood	3.84222	0.0312737	0.186405	-4.7677	1.25367	-1.98253	2.14964	4	0	SLC17A3	6	25833066	25882286	-1	protein_coding	solute carrier family 17 member 3 [Source:HGNC Symbol;Acc:HGNC:10931]
ENSG00000169242	EFNA1	multitissue	5.38897e-13	9	7	3.61922e-14	Lung	0.0184602	Artery_Aorta	6.01503	0.075283	0.206582	-7.57399	-2.35626	-5.4649	1.832	7	0	EFNA1	1	155127460	155134857	1	protein_coding	ephrin A1 [Source:HGNC Symbol;Acc:HGNC:3221]
ENSG00000169241	SLC50A1	multitissue	9.15496e-13	3	2	8.72352e-14	Esophagus_Mucosa	0.433197	Brain_Anterior_cingulate_cortex_BA24	1.96409	0.0407876	0.99512	0.783732	7.45892	5.16632	3.79679	2	0	SLC50A1	1	155135344	155138857	1	protein_coding	solute carrier family 50 member 1 [Source:HGNC Symbol;Acc:HGNC:30657]
ENSG00000146039	SLC17A4	multitissue	1.47466e-12	3	3	4.69869e-11	Pancreas	3.50612e-06	Testis	1.89617	0.256594	0.256594	-4.6387	6.58018	2.23272	6.02027	3	0	SLC17A4	6	25754699	25781191	1	protein_coding	solute carrier family 17 member 4 [Source:HGNC Symbol;Acc:HGNC:10932]
ENSG00000197409	HIST1H3D	multitissue	1.64263e-12	3	3	2.48968e-13	Brain_Spinal_cord_cervical_c-1	0.724171	Artery_Coronary	1.17651	0.901828	0.901828	-2.43458	7.31946	1.74592	5.02402	3	0	HIST1H3D	6	26196840	26197250	-1	protein_coding	histone cluster 1 H3 family member d [Source:HGNC Symbol;Acc:HGNC:4767]
ENSG00000069011	PITX1	multitissue	2.89547e-12	9	9	2.60486e-09	Esophagus_Mucosa	0.989271	Colon_Sigmoid	2.36615	0.118257	0.118257	-5.95474	5.62425	-0.928758	3.74175	9	0	PITX1	5	135027735	135034813	-1	protein_coding	paired like homeodomain 1 [Source:HGNC Symbol;Acc:HGNC:9004]
ENSG00000204644	ZFP57	multitissue	3.78326e-12	34	2	1.36088e-14	Artery_Coronary	0.759567	Testis	31.4061	4.90779e-05	1.08257	-0.30605	7.69998	6.84979	1.30711	2	0	ZFP57	6	29672392	29681110	-1	protein_coding	ZFP57 zinc finger protein [Source:HGNC Symbol;Acc:HGNC:18791]
ENSG00000124635	HIST1H2BJ	multitissue	3.81613e-12	2	2	1.14963e-12	Adipose_Subcutaneous	0.0275492	Cells_Transformed_fibroblasts	1.11161	0.888393	0.888393	-2.20365	7.11129	2.45382	6.58665	2	0	HIST1H2BJ	6	27125897	27132750	-1	protein_coding	histone cluster 1 H2B family member j [Source:HGNC Symbol;Acc:HGNC:4761]
ENSG00000003756	RBM5	multitissue	4.51816e-12	3	3	1.06447e-07	Esophagus_Mucosa	0.163849	Pituitary	1.45309	0.463062	0.463062	-5.31536	1.39224	-3.00256	3.80776	3	0	RBM5	3	50088908	50119021	1	protein_coding	RNA binding motif protein 5 [Source:HGNC Symbol;Acc:HGNC:9902]
ENSG00000204256	BRD2	multitissue	6.33854e-12	9	8	4.71659e-10	Cells_Transformed_fibroblasts	0.584717	Nerve_Tibial	3.86346	0.0937148	0.219303	-6.22825	4.76051	1.01283	3.37475	8	0	BRD2	6	32968660	32981505	1	protein_coding	bromodomain containing 2 [Source:HGNC Symbol;Acc:HGNC:1103]
ENSG00000204642	HLA-F	multitissue	1.00983e-11	28	7	2.22284e-09	Brain_Cerebellar_Hemisphere	0.99729	Brain_Spinal_cord_cervical_c-1	15.4465	0.00335155	0.542297	-5.98062	4.73895	0.479277	2.89809	7	0	HLA-F	6	29722775	29738528	1	protein_coding	major histocompatibility complex, class I, F [Source:HGNC Symbol;Acc:HGNC:4963]
ENSG00000137404	NRM	multitissue	1.23388e-11	26	8	4.20908e-09	Colon_Sigmoid	0.854986	Adipose_Visceral_Omentum	15.7645	0.000361618	0.583233	-5.87576	4.87895	-1.17453	2.32658	8	0	NRM	6	30688047	30691420	-1	protein_coding	nurim (nuclear envelope membrane protein) [Source:HGNC Symbol;Acc:HGNC:8003]
ENSG00000234127	TRIM26	multitissue	1.32271e-11	15	8	1.24842e-12	Brain_Cerebellar_Hemisphere	0.749466	Pancreas	7.22456	0.0478068	0.27528	-3.36534	7.09991	1.50371	2.47225	8	0	TRIM26	6	30184455	30213427	-1	protein_coding	tripartite motif containing 26 [Source:HGNC Symbol;Acc:HGNC:12962]
ENSG00000004534	RBM6	multitissue	1.62388e-11	47	1	8.91513e-12	Prostate	2.69059e-07	Brain_Amygdala	44.1083	2.60214e-06	44.1083	-6.82301	-5.14392	-6.52066	0.310912	1	0	RBM6	3	49940007	50100045	1	protein_coding	RNA binding motif protein 6 [Source:HGNC Symbol;Acc:HGNC:9903]
ENSG00000204427	ABHD16A	multitissue	1.64413e-11	9	9	2.27946e-08	Liver	0.642991	Skin_Sun_Exposed_Lower_leg	3.67054	0.240709	0.240709	-5.58933	3.56083	0.140066	2.87944	9	0	ABHD16A	6	31686949	31703444	-1	protein_coding	abhydrolase domain containing 16A [Source:HGNC Symbol;Acc:HGNC:13921]
ENSG00000111801	BTN3A3	multitissue	1.86483e-11	17	9	2.27871e-08	Brain_Amygdala	0.932245	Artery_Aorta	8.86295	0.0491301	0.319078	-3.11481	5.58939	0.177267	2.2609	9	0	BTN3A3	6	26440472	26453415	1	protein_coding	butyrophilin subfamily 3 member A3 [Source:HGNC Symbol;Acc:HGNC:1140]
ENSG00000204356	NELFE	multitissue	1.92323e-11	16	7	7.05765e-06	Muscle_Skeletal	0.994688	Skin_Sun_Exposed_Lower_leg	9.78449	0.039147	0.356168	-4.10841	4.49194	0.567779	2.23145	7	0	NELFE	6	31952087	31959110	-1	protein_coding	negative elongation factor complex member E [Source:HGNC Symbol;Acc:HGNC:13974]
ENSG00000204257	HLA-DMA	multitissue	2.02153e-11	26	4	4.77358e-16	Colon_Transverse	0.99696	Uterus	19.6418	0.00433889	0.682926	-0.400441	8.11712	5.36432	1.90851	4	0	HLA-DMA	6	32948613	32969094	-1	protein_coding	major histocompatibility complex, class II, DM alpha [Source:HGNC Symbol;Acc:HGNC:4934]
ENSG00000204542	C6orf15	multitissue	2.14226e-11	4	4	6.95244e-13	Skin_Sun_Exposed_Lower_leg	0.0612251	Minor_Salivary_Gland	2.01906	0.189183	0.189183	-3.36875	7.18037	2.71701	4.61017	4	0	C6orf15	6	31111223	31112559	-1	protein_coding	chromosome 6 open reading frame 15 [Source:HGNC Symbol;Acc:HGNC:13927]
ENSG00000112763	BTN2A1	multitissue	2.48293e-11	18	8	0.00020218	Testis	0.784816	Brain_Frontal_Cortex_BA9	10.2438	0.0137956	0.455015	-3.71628	3.03402	-0.764011	2.10598	8	0	BTN2A1	6	26457904	26476621	1	protein_coding	butyrophilin subfamily 2 member A1 [Source:HGNC Symbol;Acc:HGNC:1136]
ENSG00000103642	LACTB	multitissue	5.07373e-11	31	4	2.85789e-10	Skin_Sun_Exposed_Lower_leg	0.291435	Cells_Transformed_fibroblasts	24.279	0.00013992	0.855152	1.05498	6.3063	5.11504	1.1114	4	0	LACTB	15	63121800	63142061	1	protein_coding	lactamase beta [Source:HGNC Symbol;Acc:HGNC:16468]
ENSG00000197061	HIST1H4C	multitissue	6.02441e-11	2	2	5.58808e-09	Brain_Putamen_basal_ganglia	1.34566e-08	Brain_Anterior_cingulate_cortex_BA24	1.40767	0.592327	0.592327	-5.82864	5.68016	-0.0742387	8.13795	2	0	HIST1H4C	6	26103876	26104310	1	protein_coding	histone cluster 1 H4 family member c [Source:HGNC Symbol;Acc:HGNC:4787]
ENSG00000164068	RNF123	multitissue	6.13694e-11	33	4	1.18645e-12	Brain_Anterior_cingulate_cortex_BA24	0.00863445	Uterus	24.0939	0.000995246	0.968041	2.6262	7.10694	5.26085	0.86952	4	0	RNF123	3	49689499	49721529	1	protein_coding	ring finger protein 123 [Source:HGNC Symbol;Acc:HGNC:21148]
ENSG00000176909	MAMSTR	multitissue	7.37663e-11	16	9	1.20248e-13	Heart_Left_Ventricle	0.0713529	Brain_Frontal_Cortex_BA9	9.466	0.0190476	0.339266	1.80322	7.41651	4.84807	1.87686	9	0	MAMSTR	19	48712742	48719721	-1	protein_coding	MEF2 activating motif and SAP domain containing transcriptional regulator [Source:HGNC Symbol;Acc:HGNC:26689]
ENSG00000179344	HLA-DQB1	multitissue	9.07712e-11	47	2	5.47486e-15	Spleen	0.00179648	Liver	38.8579	0.00167476	1.47663	-7.81549	-3.12197	-6.14702	0.994262	2	0	HLA-DQB1	6	32659467	32668383	-1	protein_coding	major histocompatibility complex, class II, DQ beta 1 [Source:HGNC Symbol;Acc:HGNC:4944]
ENSG00000176920	FUT2	multitissue	1.07569e-10	18	7	3.11243e-15	Skin_Sun_Exposed_Lower_leg	0.233418	Artery_Coronary	11.7978	0.0074059	0.501285	-7.88631	7.25367	-1.71532	5.60335	7	0	FUT2	19	48695971	48705950	1	protein_coding	fucosyltransferase 2 [Source:HGNC Symbol;Acc:HGNC:4013]
ENSG00000138613	APH1B	multitissue	1.13016e-10	6	6	2.248e-13	Skin_Sun_Exposed_Lower_leg	0.218981	Ovary	3.22246	0.156561	0.156561	-1.22924	7.33315	4.16588	3.12515	6	0	APH1B	15	63276018	63309126	1	protein_coding	aph-1 homolog B, gamma-secretase subunit [Source:HGNC Symbol;Acc:HGNC:24080]
ENSG00000241370	RPP21	multitissue	1.39387e-10	9	9	6.05681e-09	Thyroid	0.643398	Artery_Tibial	2.54538	0.259332	0.259332	-5.81518	3.31983	-1.2472	2.68025	9	0	RPP21	6	30345131	30346884	1	protein_coding	ribonuclease P/MRP subunit p21 [Source:HGNC Symbol;Acc:HGNC:21300]
ENSG00000181315	ZNF322	multitissue	1.64818e-10	23	5	6.86596e-09	Esophagus_Muscularis	0.968465	Adipose_Visceral_Omentum	16.9661	0.00155309	0.604005	-5.79417	1.06751	-2.88664	2.01743	5	0	ZNF322	6	26634383	26659752	-1	protein_coding	zinc finger protein 322 [Source:HGNC Symbol;Acc:HGNC:23640]
ENSG00000105538	RASIP1	multitissue	1.68663e-10	12	6	1.30812e-13	Cells_Transformed_fibroblasts	0.343901	Pancreas	7.22054	0.00955914	0.328592	-1.41423	7.40534	4.54005	3.20111	6	0	RASIP1	19	48720587	48740721	-1	protein_coding	Ras interacting protein 1 [Source:HGNC Symbol;Acc:HGNC:24716]
ENSG00000142233	NTN5	multitissue	1.9427e-10	19	7	1.64586e-17	Brain_Cerebellum	0.15848	Breast_Mammary_Tissue	12.0329	0.00877585	0.440841	1.4102	8.5164	5.70386	1.70655	7	0	NTN5	19	48661407	48673081	-1	protein_coding	netrin 5 [Source:HGNC Symbol;Acc:HGNC:25208]
ENSG00000204525	HLA-C	multitissue	3.08336e-10	46	2	1.27324e-13	Brain_Anterior_cingulate_cortex_BA24	0.000497175	Adipose_Subcutaneous	37.637	0.00206933	2.26175	3.48227	7.40893	5.91645	0.990761	2	0	HLA-C	6	31268749	31272130	-1	protein_coding	major histocompatibility complex, class I, C [Source:HGNC Symbol;Acc:HGNC:4933]
ENSG00000001617	SEMA3F	multitissue	3.90027e-10	14	5	1.75785e-11	Brain_Anterior_cingulate_cortex_BA24	0.0609257	Brain_Spinal_cord_cervical_c-1	8.98624	0.00822778	0.396073	-6.72484	5.63041	-3.66232	3.06061	5	0	SEMA3F	3	50155045	50189075	1	protein_coding	semaphorin 3F [Source:HGNC Symbol;Acc:HGNC:10728]
ENSG00000204482	LST1	multitissue	4.57314e-10	10	10	8.31103e-10	Muscle_Skeletal	0.668703	Adipose_Visceral_Omentum	3.32375	0.260569	0.260569	0.427929	6.13887	2.76178	2.03346	10	0	LST1	6	31586124	31588909	1	protein_coding	leukocyte specific transcript 1 [Source:HGNC Symbol;Acc:HGNC:14189]
ENSG00000166128	RAB8B	multitissue	4.8501e-10	3	3	1.65741e-08	Thyroid	0.0235603	Brain_Anterior_cingulate_cortex_BA24	1.39114	0.72656	0.72656	-4.87668	5.64442	-0.49883	5.47822	3	0	RAB8B	15	63189469	63267782	1	protein_coding	RAB8B, member RAS oncogene family [Source:HGNC Symbol;Acc:HGNC:30273]
ENSG00000204538	PSORS1C2	multitissue	6.50881e-10	32	5	1.94902e-09	Skin_Sun_Exposed_Lower_leg	0.779058	Testis	23.4632	0.00172906	0.846083	-6.002	1.25079	-2.75917	1.54689	5	0	PSORS1C2	6	31137536	31139350	-1	protein_coding	psoriasis susceptibility 1 candidate 2 [Source:HGNC Symbol;Acc:HGNC:17199]
ENSG00000204231	RXRB	multitissue	9.45335e-10	5	5	1.13045e-09	Heart_Atrial_Appendage	0.22458	Minor_Salivary_Gland	1.85837	0.390289	0.390289	-6.08981	1.21444	-3.21581	2.95856	5	0	RXRB	6	33193588	33200688	-1	protein_coding	retinoid X receptor beta [Source:HGNC Symbol;Acc:HGNC:10478]
ENSG00000204310	AGPAT1	multitissue	1.01054e-09	5	5	9.09646e-09	Liver	0.704773	Artery_Aorta	2.38676	0.253631	0.253631	-0.378885	5.74677	2.22805	2.23074	5	0	AGPAT1	6	32168212	32178096	-1	protein_coding	1-acylglycerol-3-phosphate O-acyltransferase 1 [Source:HGNC Symbol;Acc:HGNC:324]
ENSG00000143537	ADAM15	multitissue	2.92756e-09	15	11	2.98433e-09	Cells_Transformed_fibroblasts	0.906414	Adipose_Visceral_Omentum	6.85328	0.0430987	0.245941	-5.93246	2.73822	0.251941	2.3846	11	0	ADAM15	1	155050566	155062775	1	protein_coding	ADAM metallopeptidase domain 15 [Source:HGNC Symbol;Acc:HGNC:193]
ENSG00000204385	SLC44A4	multitissue	4.02346e-09	6	6	2.50458e-10	Thyroid	0.921102	Brain_Hypothalamus	1.6993	0.523631	0.523631	-3.58102	6.3267	0.521444	3.38536	6	0	SLC44A4	6	31863192	31879046	-1	protein_coding	solute carrier family 44 member 4 [Source:HGNC Symbol;Acc:HGNC:13941]
ENSG00000204287	HLA-DRA	multitissue	4.28463e-09	7	7	2.35102e-10	Muscle_Skeletal	0.74193	Liver	2.64604	0.192074	0.192074	-6.33646	0.329298	-2.70476	2.3173	7	0	HLA-DRA	6	32439842	32445046	1	protein_coding	major histocompatibility complex, class II, DR alpha [Source:HGNC Symbol;Acc:HGNC:4947]
ENSG00000144580	CNOT9	multitissue	5.9643e-09	10	8	2.17323e-07	Whole_Blood	0.077725	Esophagus_Muscularis	6.2199	0.0424074	0.227731	-5.18387	4.36059	1.63481	2.93882	8	0	CNOT9	2	218568580	218597080	1	protein_coding	CCR4-NOT transcription complex subunit 9 [Source:HGNC Symbol;Acc:HGNC:10445]
ENSG00000164076	CAMKV	multitissue	6.61294e-09	4	4	4.03868e-10	Testis	0.308847	Skin_Sun_Exposed_Lower_leg	2.59255	0.189379	0.189379	1.01764	6.25253	4.77246	2.51317	4	0	CAMKV	3	49857988	49870222	-1	protein_coding	CaM kinase like vesicle associated [Source:HGNC Symbol;Acc:HGNC:28788]
ENSG00000108468	CBX1	multitissue	6.83733e-09	11	8	8.6794e-07	Artery_Tibial	0.264502	Brain_Hippocampus	5.55751	0.047317	0.253063	-4.91944	-1.11581	-3.33578	1.32862	8	0	CBX1	17	48070052	48101521	-1	protein_coding	chromobox 1 [Source:HGNC Symbol;Acc:HGNC:1551]
ENSG00000204574	ABCF1	multitissue	7.07118e-09	21	6	1.78913e-08	Heart_Left_Ventricle	0.584842	Pituitary	13.8199	0.0131131	0.628593	0.546325	5.63125	2.99641	1.20023	6	0	ABCF1	6	30571376	30597179	1	protein_coding	ATP binding cassette subfamily F member 1 [Source:HGNC Symbol;Acc:HGNC:70]
ENSG00000141293	SKAP1	multitissue	7.14447e-09	8	8	6.84185e-07	Brain_Caudate_basal_ganglia	0.872931	Brain_Cortex	2.00032	0.312541	0.312541	-0.181202	4.9658	2.23879	2.02018	8	0	SKAP1	17	48133440	48430275	-1	protein_coding	src kinase associated phosphoprotein 1 [Source:HGNC Symbol;Acc:HGNC:15605]
ENSG00000103740	ACSBG1	multitissue	9.40788e-09	13	8	9.43446e-07	Liver	0.952079	Heart_Atrial_Appendage	7.19039	0.0346022	0.241145	-2.22072	4.90308	0.324978	1.86806	8	0	ACSBG1	15	78167468	78245688	-1	protein_coding	acyl-CoA synthetase bubblegum family member 1 [Source:HGNC Symbol;Acc:HGNC:29567]
ENSG00000182179	UBA7	multitissue	1.03787e-08	17	5	1.1217e-09	Small_Intestine_Terminal_Ileum	0.0222411	Brain_Spinal_cord_cervical_c-1	12.24	0.00103845	0.457256	-6.09105	3.54178	-4.07206	2.74851	5	0	UBA7	3	49805207	49813946	-1	protein_coding	ubiquitin like modifier activating enzyme 7 [Source:HGNC Symbol;Acc:HGNC:12471]
ENSG00000157734	SNX22	multitissue	1.42355e-08	13	6	0.000316897	Esophagus_Gastroesophageal_Junction	0.921083	Cells_Transformed_fibroblasts	8.68832	0.0101901	0.348576	-3.60108	1.04053	-0.899295	1.47716	6	0	SNX22	15	64151715	64157481	1	protein_coding	sorting nexin 22 [Source:HGNC Symbol;Acc:HGNC:16315]
ENSG00000127831	VIL1	multitissue	1.47927e-08	2	2	3.13853e-08	Whole_Blood	0.0546399	Colon_Transverse	1.07302	0.926978	0.926978	-5.53353	1.92173	-1.8059	5.27166	2	0	VIL1	2	218419092	218453295	1	protein_coding	villin 1 [Source:HGNC Symbol;Acc:HGNC:12690]
ENSG00000177628	GBA	multitissue	1.51779e-08	12	7	5.37862e-10	Adipose_Visceral_Omentum	0.0898274	Adipose_Subcutaneous	8.18378	0.0128259	0.297353	-6.20764	3.49115	-3.67951	2.58506	7	0	GBA	1	155234452	155244699	-1	protein_coding	glucosylceramidase beta [Source:HGNC Symbol;Acc:HGNC:4177]
ENSG00000204304	PBX2	multitissue	1.53098e-08	4	4	7.02407e-07	Whole_Blood	0.00858762	Artery_Aorta	1.38964	0.652228	0.652228	-4.9607	2.62805	-2.28682	3.35917	4	0	PBX2	6	32184741	32190186	-1	protein_coding	PBX homeobox 2 [Source:HGNC Symbol;Acc:HGNC:8633]
ENSG00000160767	FAM189B	multitissue	1.78885e-08	6	5	1.46584e-08	Nerve_Tibial	0.915357	Brain_Nucleus_accumbens_basal_ganglia	3.18845	0.0719585	0.197056	-4.40482	5.66552	1.40397	3.39034	5	0	FAM189B	1	155247205	155255483	-1	protein_coding	family with sequence similarity 189 member B [Source:HGNC Symbol;Acc:HGNC:1233]
ENSG00000173540	GMPPB	multitissue	1.9065e-08	20	3	5.84856e-09	Artery_Aorta	0.140149	Pancreas	15.4022	0.00214619	0.886383	1.47523	5.82103	3.51088	1.15165	3	0	GMPPB	3	49716844	49723951	-1	protein_coding	GDP-mannose pyrophosphorylase B [Source:HGNC Symbol;Acc:HGNC:22932]
ENSG00000138101	DTNB	multitissue	1.99026e-08	11	10	2.39292e-06	Brain_Spinal_cord_cervical_c-1	0.704725	Adipose_Visceral_Omentum	4.10264	0.00282366	0.179183	-4.71705	1.49525	-1.15694	1.94726	10	0	DTNB	2	25377198	25673647	-1	protein_coding	dystrobrevin beta [Source:HGNC Symbol;Acc:HGNC:3058]
ENSG00000163482	STK36	multitissue	2.00813e-08	3	3	7.00218e-05	Artery_Tibial	0.020491	Skin_Sun_Exposed_Lower_leg	1.2024	0.8264	0.8264	-3.97621	-2.31723	-3.35756	0.906318	3	0	STK36	2	218672026	218702716	1	protein_coding	serine/threonine kinase 36 [Source:HGNC Symbol;Acc:HGNC:17209]
ENSG00000182264	IZUMO1	multitissue	2.5213e-08	29	5	5.42832e-11	Testis	0.973207	Pancreas	19.7932	0.00409233	0.682965	-1.82067	6.55869	1.82583	1.91983	5	0	IZUMO1	19	48740852	48746909	-1	protein_coding	izumo sperm-egg fusion 1 [Source:HGNC Symbol;Acc:HGNC:28539]
ENSG00000197153	HIST1H3J	multitissue	2.7142e-08	2	2	4.81368e-08	Testis	0.0246582	Skin_Not_Sun_Exposed_Suprapubic	1.00025	0.999746	0.999746	-2.24672	5.45806	1.60567	5.4481	2	0	HIST1H3J	6	27890382	27893106	-1	protein_coding	histone cluster 1 H3 family member j [Source:HGNC Symbol;Acc:HGNC:4774]
ENSG00000138031	ADCY3	multitissue	3.48873e-08	14	4	5.52704e-08	Skin_Sun_Exposed_Lower_leg	0.0001339	Spleen	10.6208	0.016432	0.37927	-5.43346	4.90531	0.355393	4.78291	4	0	ADCY3	2	24819169	24919839	-1	protein_coding	adenylate cyclase 3 [Source:HGNC Symbol;Acc:HGNC:234]
ENSG00000114388	NPRL2	multitissue	3.7435e-08	3	3	5.70754e-06	Artery_Aorta	0.0104573	Testis	1.47144	0.625124	0.625124	-3.12432	4.53694	1.32432	3.97738	3	0	NPRL2	3	50347330	50351091	-1	protein_coding	NPR2-like, GATOR1 complex subunit [Source:HGNC Symbol;Acc:HGNC:24969]
ENSG00000112812	PRSS16	multitissue	3.94983e-08	19	7	7.57781e-13	Brain_Cerebellum	0.0674396	Ovary	12.6734	0.00457917	0.43149	1.82873	7.16858	4.4575	1.48394	7	0	PRSS16	6	27247701	27256624	1	protein_coding	protease, serine 16 [Source:HGNC Symbol;Acc:HGNC:9480]
ENSG00000164078	MST1R	multitissue	4.77862e-08	24	6	4.01027e-12	Brain_Cerebellar_Hemisphere	0.00191386	Colon_Sigmoid	17.4313	0.00130948	0.61226	3.10328	6.93682	5.57748	0.949591	6	0	MST1R	3	49887002	49903873	-1	protein_coding	macrophage stimulating 1 receptor [Source:HGNC Symbol;Acc:HGNC:7381]
ENSG00000066379	ZNRD1	multitissue	5.34717e-08	28	7	8.71484e-09	Brain_Cerebellum	0.923166	Artery_Aorta	17.0455	0.0131929	0.81215	-5.75402	0.675018	-1.90339	1.6587	7	0	ZNRD1	6	30058899	30064909	1	protein_coding	zinc ribbon domain containing 1 [Source:HGNC Symbol;Acc:HGNC:13182]
ENSG00000198563	DDX39B	multitissue	5.94417e-08	8	7	2.82953e-05	Testis	0.846312	Lung	3.48845	0.0230975	0.268437	-2.52796	4.18677	-0.188352	2.28776	7	0	DDX39B	6	31530219	31542448	-1	protein_coding	DExD-box helicase 39B [Source:HGNC Symbol;Acc:HGNC:13917]
ENSG00000223501	VPS52	multitissue	6.38301e-08	7	6	0.00060811	Testis	0.416091	Thyroid	3.79993	0.0401609	0.261464	-3.38522	3.42797	-0.594367	2.27772	6	0	VPS52	6	33250272	33272047	-1	protein_coding	VPS52, GARP complex subunit [Source:HGNC Symbol;Acc:HGNC:10518]
ENSG00000204344	STK19	multitissue	6.67365e-08	25	7	3.44268e-09	Liver	0.934341	Thyroid	15.1976	0.0186504	0.635533	-3.03744	5.90896	-0.728168	1.59611	7	0	STK19	6	31971091	31982821	1	protein_coding	serine/threonine kinase 19 [Source:HGNC Symbol;Acc:HGNC:11398]
ENSG00000261272	MUC22	multitissue	7.65521e-08	2	2	1.63368e-08	Muscle_Skeletal	0.0400739	Esophagus_Mucosa	1.20052	0.799478	0.799478	-2.05299	5.6469	1.79696	5.44464	2	0	MUC22	6	31010474	31035402	1	protein_coding	mucin 22 [Source:HGNC Symbol;Acc:HGNC:39755]
ENSG00000100330	MTMR3	multitissue	7.80074e-08	41	2	8.56024e-10	Liver	0.0649391	Brain_Cerebellar_Hemisphere	34.2679	0.000153965	1.22617	-6.13417	-1.84568	-4.85276	0.928012	2	0	MTMR3	22	29883155	30030866	1	protein_coding	myotubularin related protein 3 [Source:HGNC Symbol;Acc:HGNC:7451]
ENSG00000167081	PBX3	multitissue	7.81909e-08	16	6	2.69795e-11	Heart_Left_Ventricle	0.766896	Pituitary	10.8497	0.0182182	0.38387	-6.66218	0.296437	-4.90126	2.12341	6	0	PBX3	9	125747345	125967377	1	protein_coding	PBX homeobox 3 [Source:HGNC Symbol;Acc:HGNC:8634]
ENSG00000204264	PSMB8	multitissue	8.96834e-08	4	4	4.83221e-08	Liver	0.454326	Cells_Transformed_fibroblasts	1.26414	0.717473	0.717473	-0.999951	5.45738	1.94139	2.75801	4	0	PSMB8	6	32840717	32844703	-1	protein_coding	proteasome subunit beta 8 [Source:HGNC Symbol;Acc:HGNC:9545]
ENSG00000196260	SFTA2	multitissue	9.42273e-08	7	6	3.23823e-08	Skin_Not_Sun_Exposed_Suprapubic	0.969516	Testis	3.22324	0.0527767	0.25904	-5.52804	3.88866	1.30072	3.25728	6	0	SFTA2	6	30931353	30955636	-1	protein_coding	surfactant associated 2 [Source:HGNC Symbol;Acc:HGNC:18386]
ENSG00000223865	HLA-DPB1	multitissue	9.55132e-08	19	17	8.93832e-07	Brain_Cortex	0.908961	Esophagus_Muscularis	4.89731	0.0742502	0.204833	-4.01097	4.91368	-0.201147	1.90005	17	0	HLA-DPB1	6	33075926	33087201	1	protein_coding	major histocompatibility complex, class II, DP beta 1 [Source:HGNC Symbol;Acc:HGNC:4940]
ENSG00000185614	FAM212A	multitissue	9.95533e-08	13	5	7.68742e-09	Brain_Cerebellum	0.190248	Testis	8.50646	9.92759e-05	0.543472	-5.37994	5.77517	0.941999	4.85804	5	0	FAM212A	3	49803254	49805030	1	protein_coding	family with sequence similarity 212 member A [Source:HGNC Symbol;Acc:HGNC:32480]
ENSG00000232040	ZBED9	multitissue	1.41919e-07	6	6	0.000209481	Artery_Aorta	0.904681	Esophagus_Muscularis	2.21901	0.387488	0.387488	-3.7073	2.51803	0.292592	2.25146	6	0	ZBED9	6	28571630	28616212	-1	protein_coding	zinc finger BED-type containing 9 [Source:HGNC Symbol;Acc:HGNC:13851]
ENSG00000169592	INO80E	multitissue	1.95713e-07	37	2	1.16433e-09	Heart_Left_Ventricle	0.0613165	Brain_Hippocampus	29.871	9.32272e-05	1.46215	-6.08508	-1.87121	-4.8427	0.896199	2	0	INO80E	16	29995294	30005793	1	protein_coding	INO80 complex subunit E [Source:HGNC Symbol;Acc:HGNC:26905]
ENSG00000102882	MAPK3	multitissue	2.10313e-07	18	5	1.31293e-08	Whole_Blood	0.589694	Adrenal_Gland	12.6113	0.0125042	0.472321	-5.68437	-0.53928	-3.69107	1.35634	5	0	MAPK3	16	30114105	30123506	-1	protein_coding	mitogen-activated protein kinase 3 [Source:HGNC Symbol;Acc:HGNC:6877]
ENSG00000108424	KPNB1	multitissue	2.62469e-07	5	5	6.50862e-06	Liver	0.591501	Brain_Anterior_cingulate_cortex_BA24	2.04071	0.404431	0.404431	-4.50916	0.536663	-3.03176	2.03455	5	0	KPNB1	17	47649476	47685505	1	protein_coding	karyopherin subunit beta 1 [Source:HGNC Symbol;Acc:HGNC:6400]
ENSG00000169599	NFU1	multitissue	2.72549e-07	11	6	1.58985e-07	Liver	0.788621	Breast_Mammary_Tissue	5.78151	0.0200679	0.301007	-4.49929	5.24184	1.22466	2.89869	6	0	NFU1	2	69395750	69437628	-1	protein_coding	NFU1 iron-sulfur cluster scaffold [Source:HGNC Symbol;Acc:HGNC:16287]
ENSG00000084734	GCKR	multitissue	2.7265e-07	5	5	9.1105e-06	Thyroid	0.887725	Spleen	1.77587	0.604378	0.604378	-4.18201	4.43727	0.14683	3.26263	5	0	GCKR	2	27496842	27523684	1	protein_coding	glucokinase regulator [Source:HGNC Symbol;Acc:HGNC:4196]
ENSG00000226979	LTA	multitissue	3.03573e-07	6	6	0.000261816	Thyroid	0.944031	Breast_Mammary_Tissue	1.69299	0.428493	0.428493	-3.65042	3.30298	-0.109325	2.57118	6	0	LTA	6	31572054	31574324	1	protein_coding	lymphotoxin alpha [Source:HGNC Symbol;Acc:HGNC:6709]
ENSG00000079691	CARMIL1	multitissue	3.13009e-07	16	11	1.85071e-08	Pituitary	0.927884	Skin_Not_Sun_Exposed_Suprapubic	5.56807	0.0702859	0.23545	-5.62541	2.43678	-0.568491	2.19873	11	0	CARMIL1	6	25279078	25620530	1	protein_coding	capping protein regulator and myosin 1 linker 1 [Source:HGNC Symbol;Acc:HGNC:21581]
ENSG00000135002	RFK	multitissue	3.2131e-07	22	21	0.000278475	Lung	0.853683	Spleen	5.39547	0.117309	0.210729	-3.63454	1.49392	-1.65888	1.62519	21	0	RFK	9	76385517	76394517	-1	protein_coding	riboflavin kinase [Source:HGNC Symbol;Acc:HGNC:30324]
ENSG00000204469	PRRC2A	multitissue	3.37102e-07	8	8	2.87219e-05	Prostate	0.803869	Testis	3.14014	0.148934	0.148934	-4.18337	3.59064	-0.516001	2.60659	8	0	PRRC2A	6	31620720	31637771	1	protein_coding	proline rich coiled-coil 2A [Source:HGNC Symbol;Acc:HGNC:13918]
ENSG00000005243	COPZ2	multitissue	3.5793e-07	13	11	0.000205919	Muscle_Skeletal	0.904452	Adipose_Subcutaneous	5.56497	0.0851307	0.226156	-3.04639	3.71164	0.540838	2.14938	11	0	COPZ2	17	48026167	48038030	-1	protein_coding	coatomer protein complex subunit zeta 2 [Source:HGNC Symbol;Acc:HGNC:19356]
ENSG00000183763	TRAIP	multitissue	3.67551e-07	4	4	8.36383e-08	Skin_Not_Sun_Exposed_Suprapubic	0.561669	Pituitary	1.51732	0.545437	0.545437	0.580365	5.3591	3.0919	2.04982	4	0	TRAIP	3	49828599	49856574	-1	protein_coding	TRAF interacting protein [Source:HGNC Symbol;Acc:HGNC:30764]
ENSG00000026950	BTN3A1	multitissue	3.81748e-07	33	3	1.5896e-07	Whole_Blood	0.831752	Lung	26.4759	0.00121644	0.987368	-5.24187	0.777992	-1.31066	1.37177	3	0	BTN3A1	6	26402237	26415216	1	protein_coding	butyrophilin subfamily 3 member A1 [Source:HGNC Symbol;Acc:HGNC:1138]
ENSG00000171094	ALK	multitissue	3.89762e-07	6	6	9.68909e-07	Testis	0.98146	Nerve_Tibial	1.7206	0.434584	0.434584	-4.89785	-0.0232382	-2.00013	2.04263	6	0	ALK	2	29192774	29921566	-1	protein_coding	ALK receptor tyrosine kinase [Source:HGNC Symbol;Acc:HGNC:427]
ENSG00000158158	CNNM4	multitissue	3.99283e-07	11	8	3.50269e-05	Brain_Caudate_basal_ganglia	0.636993	Colon_Transverse	5.74757	0.0459326	0.199134	-1.49579	4.13805	1.48827	1.67474	8	0	CNNM4	2	96760902	96811891	1	protein_coding	cyclin and CBS domain divalent metal cation transport mediator 4 [Source:HGNC Symbol;Acc:HGNC:105]
ENSG00000136381	IREB2	multitissue	4.1469e-07	6	5	2.90393e-07	Skin_Not_Sun_Exposed_Suprapubic	0.961195	Prostate	2.67084	0.0552571	0.116555	-5.12958	0.0654938	-2.27819	2.53315	5	0	IREB2	15	78437431	78501456	1	protein_coding	iron responsive element binding protein 2 [Source:HGNC Symbol;Acc:HGNC:6115]
ENSG00000120093	HOXB3	multitissue	4.14906e-07	13	9	6.23065e-05	Whole_Blood	0.860904	Adipose_Visceral_Omentum	7.64042	0.0445736	0.269829	-2.52934	4.0039	1.5687	2.07015	9	0	HOXB3	17	48548870	48604912	-1	protein_coding	homeobox B3 [Source:HGNC Symbol;Acc:HGNC:5114]
ENSG00000128408	RIBC2	multitissue	4.60759e-07	31	4	3.06246e-08	Nerve_Tibial	0.794194	Stomach	22.712	0.00139379	0.899095	-5.53783	-0.260869	-3.46191	1.05148	4	0	RIBC2	22	45413691	45432496	1	protein_coding	RIB43A domain with coiled-coils 2 [Source:HGNC Symbol;Acc:HGNC:13241]
ENSG00000163121	NEURL3	multitissue	4.62487e-07	3	3	1.8522e-05	Brain_Caudate_basal_ganglia	0.200212	Brain_Cortex	1.75164	0.285541	0.285541	-4.06109	4.282	-0.353346	4.24819	3	0	NEURL3	2	96497643	96508109	-1	protein_coding	neuralized E3 ubiquitin protein ligase 3 [Source:HGNC Symbol;Acc:HGNC:25162]
ENSG00000240053	LY6G5B	multitissue	4.89939e-07	39	3	4.05031e-07	Nerve_Tibial	0.437699	Brain_Frontal_Cortex_BA9	30.7002	0.00261731	1.06091	-0.982909	5.06658	2.88232	1.25888	3	0	LY6G5B	6	31670167	31673776	1	protein_coding	lymphocyte antigen 6 family member G5B [Source:HGNC Symbol;Acc:HGNC:13931]
ENSG00000204227	RING1	multitissue	5.2593e-07	6	6	0.000124633	Brain_Putamen_basal_ganglia	0.793282	Adipose_Subcutaneous	2.26212	0.447443	0.447443	-3.83683	2.85268	-0.832027	2.27159	6	0	RING1	6	33208495	33212722	1	protein_coding	ring finger protein 1 [Source:HGNC Symbol;Acc:HGNC:10018]
ENSG00000169203	NPIPB12	multitissue	5.56226e-07	33	4	2.9789e-08	Adrenal_Gland	0.0481055	Stomach	25.4454	0.00262397	0.894992	1.97644	5.54267	4.30026	0.774906	4	0	NPIPB12	16	29483642	29505999	-1	protein_coding	nuclear pore complex interacting protein family, member B12 [Source:HGNC Symbol;Acc:HGNC:37491]
ENSG00000168298	HIST1H1E	multitissue	5.61093e-07	2	2	5.13364e-07	Stomach	0.00788214	Nerve_Tibial	1.15737	0.842633	0.842633	-5.02125	2.65708	-1.18209	5.4294	2	0	HIST1H1E	6	26156354	26157107	1	protein_coding	histone cluster 1 H1 family member e [Source:HGNC Symbol;Acc:HGNC:4718]
ENSG00000124557	BTN1A1	multitissue	5.86175e-07	4	4	7.58478e-07	Nerve_Tibial	0.5765	Whole_Blood	1.40753	0.611232	0.611232	0.558504	4.94576	2.72077	2.07425	4	0	BTN1A1	6	26501221	26510422	1	protein_coding	butyrophilin subfamily 1 member A1 [Source:HGNC Symbol;Acc:HGNC:1135]
ENSG00000186635	ARAP1	multitissue	6.26913e-07	7	4	1.61672e-08	Vagina	0.0768727	Lung	5.36138	0.0164102	0.259935	-3.79754	5.64869	1.51105	3.84691	4	0	ARAP1	11	72685069	72793599	-1	protein_coding	ArfGAP with RhoGAP domain, ankyrin repeat and PH domain 1 [Source:HGNC Symbol;Acc:HGNC:16925]
ENSG00000168631	DPCR1	multitissue	7.04173e-07	5	4	1.12849e-05	Thyroid	0.132425	Testis	3.28159	0.0183371	0.318515	-4.39096	-1.50461	-2.8258	1.29891	4	0	DPCR1	6	30934523	30954221	1	protein_coding	diffuse panbronchiolitis critical region 1 [Source:HGNC Symbol;Acc:HGNC:21666]
ENSG00000173171	MTX1	multitissue	7.09073e-07	3	3	2.26863e-06	Breast_Mammary_Tissue	0.216497	Nerve_Tibial	1.25127	0.78439	0.78439	-2.50915	4.72789	0.327615	3.86356	3	0	MTX1	1	155208699	155213824	1	protein_coding	metaxin 1 [Source:HGNC Symbol;Acc:HGNC:7504]
ENSG00000151882	CCL28	multitissue	7.47545e-07	5	5	7.04905e-05	Brain_Putamen_basal_ganglia	0.759874	Pancreas	1.71937	0.480942	0.480942	-3.667	3.97462	0.421952	2.94734	5	0	CCL28	5	43376645	43412391	-1	protein_coding	C-C motif chemokine ligand 28 [Source:HGNC Symbol;Acc:HGNC:17700]
ENSG00000231389	HLA-DPA1	multitissue	7.86309e-07	22	7	0.0020367	Brain_Anterior_cingulate_cortex_BA24	0.968527	Artery_Aorta	14.037	0.00173537	0.563357	-3.08483	2.9574	-1.11891	1.37881	7	0	HLA-DPA1	6	33064569	33080775	-1	protein_coding	major histocompatibility complex, class II, DP alpha 1 [Source:HGNC Symbol;Acc:HGNC:4938]
ENSG00000204387	C6orf48	multitissue	9.04029e-07	17	10	0.000518627	Adipose_Visceral_Omentum	0.961896	Esophagus_Muscularis	9.12687	0.0155754	0.308599	-1.46211	3.47095	1.30476	1.70913	10	0	C6orf48	6	31834608	31839766	1	protein_coding	chromosome 6 open reading frame 48 [Source:HGNC Symbol;Acc:HGNC:19078]
ENSG00000149932	TMEM219	multitissue	9.81411e-07	3	3	1.04322e-07	Cells_Transformed_fibroblasts	0.040075	Brain_Cortex	2.04307	0.193999	0.193999	-5.31903	-2.05297	-4.19194	1.85329	3	0	TMEM219	16	29940885	29973052	1	protein_coding	transmembrane protein 219 [Source:HGNC Symbol;Acc:HGNC:25201]
ENSG00000115977	AAK1	multitissue	1.03257e-06	12	9	1.12483e-09	Esophagus_Muscularis	0.859194	Artery_Aorta	5.52433	0.0823337	0.249419	-6.09061	0.1774	-3.35472	2.18002	9	0	AAK1	2	69457997	69674349	-1	protein_coding	AP2 associated kinase 1 [Source:HGNC Symbol;Acc:HGNC:19679]
ENSG00000114988	LMAN2L	multitissue	1.0384e-06	25	4	5.1889e-05	Brain_Hypothalamus	0.781879	Brain_Nucleus_accumbens_basal_ganglia	17.2857	0.00135451	0.979635	-1.82302	4.04695	1.36402	1.2494	4	0	LMAN2L	2	96705929	96740064	-1	protein_coding	lectin, mannose binding 2 like [Source:HGNC Symbol;Acc:HGNC:19263]
ENSG00000204396	VWA7	multitissue	1.12272e-06	7	6	7.82795e-05	Testis	0.777223	Artery_Aorta	4.23899	0.104545	0.158593	-0.327983	3.94961	1.86305	1.83248	6	0	VWA7	6	31765590	31777294	-1	protein_coding	von Willebrand factor A domain containing 7 [Source:HGNC Symbol;Acc:HGNC:13939]
ENSG00000214530	STARD10	multitissue	1.14519e-06	34	4	5.13396e-05	Heart_Atrial_Appendage	0.970752	Brain_Hippocampus	24.8993	0.000243645	0.831023	-4.04944	3.28861	-1.98955	1.87219	4	0	STARD10	11	72754729	72794168	-1	protein_coding	StAR related lipid transfer domain containing 10 [Source:HGNC Symbol;Acc:HGNC:10666]
ENSG00000167182	SP2	multitissue	1.16129e-06	6	6	0.00013788	Heart_Left_Ventricle	0.156112	Skin_Not_Sun_Exposed_Suprapubic	1.48719	0.591471	0.591471	-2.29791	3.81194	0.662576	2.85265	6	0	SP2	17	47896150	47928957	1	protein_coding	Sp2 transcription factor [Source:HGNC Symbol;Acc:HGNC:11207]
ENSG00000254206	NPIPB11	multitissue	1.16572e-06	2	2	1.19043e-06	Whole_Blood	2.1049e-06	Nerve_Tibial	1.68781	0.312195	0.312195	4.74308	4.85722	4.80015	0.0807105	2	0	NPIPB11	16	29381354	29404029	-1	protein_coding	nuclear pore complex interacting protein family member B11 [Source:HGNC Symbol;Acc:HGNC:37453]
ENSG00000108439	PNPO	multitissue	1.18616e-06	30	6	3.75056e-07	Colon_Sigmoid	0.125707	Artery_Aorta	20.05	0.00917511	0.766104	-5.0812	-1.53125	-3.34289	0.96532	6	0	PNPO	17	47941506	47948288	1	protein_coding	pyridoxamine 5'-phosphate oxidase [Source:HGNC Symbol;Acc:HGNC:30260]
ENSG00000120333	MRPS14	multitissue	1.23886e-06	7	7	1.64679e-06	Cells_Transformed_fibroblasts	0.988341	Breast_Mammary_Tissue	2.17743	0.105496	0.105496	-4.79255	4.5381	-0.731244	3.02189	7	0	MRPS14	1	175010789	175023425	-1	protein_coding	mitochondrial ribosomal protein S14 [Source:HGNC Symbol;Acc:HGNC:14049]
ENSG00000176399	DMRTA1	multitissue	1.41692e-06	18	10	1.2337e-09	Testis	0.912566	Esophagus_Muscularis	8.72575	0.00275672	0.299242	-4.81171	6.0758	1.36689	2.56889	10	0	DMRTA1	9	22446841	22455740	1	protein_coding	DMRT like family A1 [Source:HGNC Symbol;Acc:HGNC:13826]
ENSG00000115226	FNDC4	multitissue	1.4327e-06	3	3	2.78295e-06	Thyroid	0.910571	Spleen	1.25626	0.710267	0.710267	-2.94114	4.68622	0.544254	3.85584	3	0	FNDC4	2	27491883	27495245	-1	protein_coding	fibronectin type III domain containing 4 [Source:HGNC Symbol;Acc:HGNC:20239]
ENSG00000198380	GFPT1	multitissue	1.49192e-06	13	10	2.62998e-08	Thyroid	0.948798	Breast_Mammary_Tissue	7.16085	0.0614407	0.290339	0.0642162	5.56444	4.10566	1.51298	10	0	GFPT1	2	69319769	69387254	-1	protein_coding	glutamine--fructose-6-phosphate transaminase 1 [Source:HGNC Symbol;Acc:HGNC:4241]
ENSG00000115649	CNPPD1	multitissue	1.51078e-06	9	9	0.000453381	Thyroid	0.58574	Heart_Atrial_Appendage	3.96058	0.136778	0.136778	-2.32393	3.50689	0.129554	2.32783	9	0	CNPPD1	2	219171897	219178106	-1	protein_coding	cyclin Pas1/PHO80 domain containing 1 [Source:HGNC Symbol;Acc:HGNC:25220]
ENSG00000198933	TBKBP1	multitissue	1.51646e-06	35	3	7.34503e-08	Esophagus_Gastroesophageal_Junction	0.819662	Brain_Cortex	28.6026	0.000142906	0.957497	-5.38252	-0.227979	-4.20623	0.978262	3	0	TBKBP1	17	47694081	47712050	1	protein_coding	TBK1 binding protein 1 [Source:HGNC Symbol;Acc:HGNC:30140]
ENSG00000163053	SLC16A14	multitissue	1.59818e-06	5	5	0.00203025	Esophagus_Muscularis	0.323184	Colon_Transverse	1.58607	0.523602	0.523602	-2.5514	3.08577	0.31658	2.67423	5	0	SLC16A14	2	230034974	230068999	-1	protein_coding	solute carrier family 16 member 14 [Source:HGNC Symbol;Acc:HGNC:26417]
ENSG00000101337	TM9SF4	multitissue	1.61224e-06	6	5	1.32077e-07	Esophagus_Muscularis	0.87371	Thyroid	3.94083	0.113102	0.175685	-5.27594	3.09138	-0.050621	3.34052	5	0	TM9SF4	20	32109506	32167258	1	protein_coding	transmembrane 9 superfamily member 4 [Source:HGNC Symbol;Acc:HGNC:30797]
ENSG00000204599	TRIM39	multitissue	1.70503e-06	2	2	0.000301901	Uterus	0.000351539	Nerve_Tibial	1.02754	0.972455	0.972455	-3.61366	3.57402	-0.0198206	5.08246	2	0	TRIM39	6	30326479	30343729	1	protein_coding	tripartite motif containing 39 [Source:HGNC Symbol;Acc:HGNC:10065]
ENSG00000149923	PPP4C	multitissue	1.77925e-06	3	3	6.92519e-07	Skin_Not_Sun_Exposed_Suprapubic	0.50381	Brain_Cerebellum	1.65743	0.524245	0.524245	-4.96345	-0.668507	-2.71839	2.15411	3	0	PPP4C	16	30075978	30085377	1	protein_coding	protein phosphatase 4 catalytic subunit [Source:HGNC Symbol;Acc:HGNC:9319]
ENSG00000174943	KCTD13	multitissue	1.80172e-06	9	7	4.83288e-08	Small_Intestine_Terminal_Ileum	0.929311	Esophagus_Mucosa	4.37539	0.0260791	0.243273	-0.469069	5.45735	2.25112	2.03402	7	0	KCTD13	16	29905012	29927035	-1	protein_coding	potassium channel tetramerization domain containing 13 [Source:HGNC Symbol;Acc:HGNC:22234]
ENSG00000187492	CDHR4	multitissue	1.81002e-06	6	4	1.3117e-06	Artery_Tibial	0.379707	Nerve_Tibial	3.73536	0.00942956	0.504112	-3.27982	4.83797	1.44456	3.45715	4	0	CDHR4	3	49790732	49799835	-1	protein_coding	cadherin related family member 4 [Source:HGNC Symbol;Acc:HGNC:34527]
ENSG00000257365	FNTB	multitissue	1.84788e-06	11	8	0.000758061	Thyroid	0.755274	Whole_Blood	3.78792	0.0126987	0.213746	-3.36767	3.35099	0.172436	2.273	8	0	FNTB	14	64986720	65062652	1	protein_coding	farnesyltransferase, CAAX box, beta [Source:HGNC Symbol;Acc:HGNC:3785]
ENSG00000135913	USP37	multitissue	1.84858e-06	19	5	8.66522e-08	Spleen	0.768276	Pituitary	13.0216	0.00868914	0.571579	-4.45126	5.3527	3.47991	2.47076	5	0	USP37	2	218450251	218568361	-1	protein_coding	ubiquitin specific peptidase 37 [Source:HGNC Symbol;Acc:HGNC:20063]
ENSG00000127249	ATP13A4	multitissue	1.99473e-06	24	6	1.9103e-05	Skin_Sun_Exposed_Lower_leg	0.849462	Esophagus_Muscularis	14.4304	0.0112577	0.500184	-4.27513	1.49449	-1.1209	1.44177	6	0	ATP13A4	3	193402077	193593111	-1	protein_coding	ATPase 13A4 [Source:HGNC Symbol;Acc:HGNC:25422]
ENSG00000204388	HSPA1B	multitissue	1.9999e-06	5	5	1.13781e-08	Stomach	0.580019	Whole_Blood	2.28708	0.420911	0.420911	-1.36826	5.70879	2.14188	2.75044	5	0	HSPA1B	6	31827735	31830255	1	protein_coding	heat shock protein family A (Hsp70) member 1B [Source:HGNC Symbol;Acc:HGNC:5233]
ENSG00000204539	CDSN	multitissue	2.28265e-06	2	2	0.16482	Skin_Not_Sun_Exposed_Suprapubic	0.239479	Skin_Sun_Exposed_Lower_leg	1.87329	0.126711	0.126711	-1.38904	1.17629	-0.106375	1.81396	2	0	CDSN	6	31115090	31120446	-1	protein_coding	corneodesmosin [Source:HGNC Symbol;Acc:HGNC:1802]
ENSG00000173557	C2orf70	multitissue	2.32504e-06	4	4	1.71994e-07	Adrenal_Gland	0.33829	Pancreas	2.29841	0.110836	0.110836	-5.22731	0.95755	-2.53654	2.78477	4	0	C2orf70	2	26562582	26579532	1	protein_coding	chromosome 2 open reading frame 70 [Source:HGNC Symbol;Acc:HGNC:27938]
ENSG00000041357	PSMA4	multitissue	2.54001e-06	21	7	3.8269e-10	Whole_Blood	0.898952	Artery_Aorta	13.5672	0.00670292	0.465466	-1.44149	6.26093	1.87223	1.70088	7	0	PSMA4	15	78540405	78552419	1	protein_coding	proteasome subunit alpha 4 [Source:HGNC Symbol;Acc:HGNC:9533]
ENSG00000188886	ASTL	multitissue	2.94177e-06	7	6	2.40125e-05	Artery_Aorta	0.918779	Adipose_Visceral_Omentum	3.16463	0.0672536	0.184134	-3.1029	4.22389	1.10038	2.86398	6	0	ASTL	2	96123850	96138436	-1	protein_coding	astacin like metalloendopeptidase [Source:HGNC Symbol;Acc:HGNC:31704]
ENSG00000204390	HSPA1L	multitissue	3.03457e-06	4	4	1.77504e-06	Whole_Blood	0.365035	Brain_Cerebellar_Hemisphere	1.36346	0.607117	0.607117	-4.77748	1.11361	-1.53344	2.99302	4	0	HSPA1L	6	31809619	31815065	-1	protein_coding	heat shock protein family A (Hsp70) member 1 like [Source:HGNC Symbol;Acc:HGNC:5234]
ENSG00000144028	SNRNP200	multitissue	3.29037e-06	5	5	8.20701e-08	Testis	0.0214746	Colon_Transverse	2.66595	0.246595	0.246595	2.29953	5.36252	3.47981	1.28816	5	0	SNRNP200	2	96274336	96305515	-1	protein_coding	small nuclear ribonucleoprotein U5 subunit 200 [Source:HGNC Symbol;Acc:HGNC:30859]
ENSG00000115568	ZNF142	multitissue	3.43538e-06	12	8	3.2247e-05	Cells_Transformed_fibroblasts	0.716763	Skin_Sun_Exposed_Lower_leg	5.6767	0.0138502	0.409056	-2.0594	4.15699	0.792975	2.10131	8	0	ZNF142	2	218637916	218659655	-1	protein_coding	zinc finger protein 142 [Source:HGNC Symbol;Acc:HGNC:12927]
ENSG00000103449	SALL1	multitissue	3.54784e-06	4	4	1.75015e-05	Testis	0.869556	Nerve_Tibial	1.58903	0.557239	0.557239	-0.199366	4.29459	1.49697	2.04402	4	0	SALL1	16	51135975	51151367	-1	protein_coding	spalt like transcription factor 1 [Source:HGNC Symbol;Acc:HGNC:10524]
ENSG00000182742	HOXB4	multitissue	3.58855e-06	5	5	4.49602e-07	Whole_Blood	0.816108	Skin_Not_Sun_Exposed_Suprapubic	1.7114	0.413999	0.413999	-4.53684	5.04666	-0.219099	3.47699	5	0	HOXB4	17	48575513	48580111	-1	protein_coding	homeobox B4 [Source:HGNC Symbol;Acc:HGNC:5115]
ENSG00000185946	RNPC3	multitissue	3.66019e-06	13	9	3.46629e-05	Lung	0.739411	Cells_Transformed_fibroblasts	5.76384	0.0247803	0.271058	-4.14045	0.938186	-1.71417	1.52788	9	0	RNPC3	1	103525691	103555239	1	protein_coding	RNA binding region (RNP1, RRM) containing 3 [Source:HGNC Symbol;Acc:HGNC:18666]
ENSG00000140319	SRP14	multitissue	3.66109e-06	28	6	3.74452e-05	Breast_Mammary_Tissue	0.862442	Whole_Blood	18.9512	0.00960513	0.641785	-0.963208	4.1227	1.5934	1.34082	6	0	SRP14	15	40035739	40039188	-1	protein_coding	signal recognition particle 14 [Source:HGNC Symbol;Acc:HGNC:11299]
ENSG00000178057	NDUFAF3	multitissue	3.9777e-06	6	5	6.72772e-07	Esophagus_Muscularis	0.8193	Spleen	3.61559	0.0924379	0.167451	-4.96906	0.884409	-0.726384	2.15905	5	0	NDUFAF3	3	49020459	49023495	1	protein_coding	NADH:ubiquinone oxidoreductase complex assembly factor 3 [Source:HGNC Symbol;Acc:HGNC:29918]
ENSG00000002919	SNX11	multitissue	4.25111e-06	26	3	4.48601e-08	Skin_Sun_Exposed_Lower_leg	0.00111509	Heart_Atrial_Appendage	20.3107	5.75315e-05	0.89793	-5.47057	-3.25975	-4.3227	0.691967	3	0	SNX11	17	48103357	48123074	1	protein_coding	sorting nexin 11 [Source:HGNC Symbol;Acc:HGNC:14975]
ENSG00000141279	NPEPPS	multitissue	4.7322e-06	19	5	4.2638e-07	Brain_Hippocampus	0.758743	Colon_Sigmoid	13.2472	0.0212493	0.623929	-5.05679	0.905378	-2.31304	1.46586	5	0	NPEPPS	17	47522942	47623276	1	protein_coding	aminopeptidase puromycin sensitive [Source:HGNC Symbol;Acc:HGNC:7900]
ENSG00000177453	NIM1K	multitissue	5.01969e-06	12	6	0.000133709	Artery_Tibial	0.932355	Muscle_Skeletal	6.74406	0.0142868	0.42886	-3.81952	2.8273	0.47817	2.051	6	0	NIM1K	5	43192071	43280850	1	protein_coding	NIM1 serine/threonine protein kinase [Source:HGNC Symbol;Acc:HGNC:28646]
ENSG00000140416	TPM1	multitissue	5.42442e-06	12	11	0.00168226	Muscle_Skeletal	0.993795	Adipose_Subcutaneous	4.05862	0.0872389	0.163399	-3.14125	2.66753	-0.418294	1.64417	11	0	TPM1	15	63042632	63071915	1	protein_coding	tropomyosin 1 (alpha) [Source:HGNC Symbol;Acc:HGNC:12010]
ENSG00000204568	MRPS18B	multitissue	5.47718e-06	2	2	8.58121e-07	Brain_Cortex	0.0561915	Brain_Caudate_basal_ganglia	1.37212	0.627878	0.627878	1.90955	4.92166	3.41561	2.12989	2	0	MRPS18B	6	30617709	30626395	1	protein_coding	mitochondrial ribosomal protein S18B [Source:HGNC Symbol;Acc:HGNC:14516]
ENSG00000067141	NEO1	multitissue	5.58532e-06	6	5	3.4112e-05	Esophagus_Muscularis	0.961213	Brain_Frontal_Cortex_BA9	2.83795	0.0635557	0.50219	-2.94618	4.14412	-0.0666161	3.12455	5	0	NEO1	15	73051710	73305206	1	protein_coding	neogenin 1 [Source:HGNC Symbol;Acc:HGNC:7754]
ENSG00000141294	LRRC46	multitissue	6.12831e-06	30	4	7.71854e-07	Liver	0.84398	Testis	21.1285	0.000737635	0.723362	-1.49199	4.94235	1.91167	1.27103	4	0	LRRC46	17	47831627	47837713	1	protein_coding	leucine rich repeat containing 46 [Source:HGNC Symbol;Acc:HGNC:25047]
ENSG00000228727	SAPCD1	multitissue	6.49965e-06	4	4	3.02425e-06	Nerve_Tibial	0.0441274	Stomach	1.72808	0.42946	0.42946	-4.66917	2.01288	-2.01812	2.89138	4	0	SAPCD1	6	31762799	31764851	1	protein_coding	suppressor APC domain containing 1 [Source:HGNC Symbol;Acc:HGNC:13938]
ENSG00000177731	FLII	multitissue	6.60144e-06	7	7	0.000110081	Thyroid	0.988601	Artery_Aorta	2.07283	0.180105	0.180105	-3.86723	1.57406	-0.336037	2.16019	7	0	FLII	17	18244836	18258916	-1	protein_coding	FLII, actin remodeling protein [Source:HGNC Symbol;Acc:HGNC:3750]
ENSG00000143595	AQP10	multitissue	6.60467e-06	5	3	0.00224793	Heart_Atrial_Appendage	0.655687	Skin_Sun_Exposed_Lower_leg	4.02065	0.00285979	0.297958	-1.46044	3.05536	-0.0961801	1.92425	3	0	AQP10	1	154321090	154325325	1	protein_coding	aquaporin 10 [Source:HGNC Symbol;Acc:HGNC:16029]
ENSG00000173421	CCDC36	multitissue	6.64087e-06	25	5	0.000296148	Cells_Transformed_fibroblasts	0.978172	Adipose_Visceral_Omentum	18.1039	0.00195472	0.795302	-2.56361	3.61865	0.638311	1.36897	5	0	CCDC36	3	49198428	49258104	1	protein_coding	coiled-coil domain containing 36 [Source:HGNC Symbol;Acc:HGNC:27945]
ENSG00000137497	NUMA1	multitissue	6.70416e-06	2	2	9.97399e-06	Artery_Aorta	0.606069	Adipose_Visceral_Omentum	1.32728	0.67272	0.67272	-4.41774	0.515692	-1.95102	3.48846	2	0	NUMA1	11	72002864	72080693	-1	protein_coding	nuclear mitotic apparatus protein 1 [Source:HGNC Symbol;Acc:HGNC:8059]
ENSG00000108465	CDK5RAP3	multitissue	6.70887e-06	36	4	4.45255e-05	Brain_Caudate_basal_ganglia	0.903808	Stomach	25.4771	0.0033787	0.910497	-4.08265	1.10019	-1.92716	1.30291	4	0	CDK5RAP3	17	47967810	47981774	1	protein_coding	CDK5 regulatory subunit associated protein 3 [Source:HGNC Symbol;Acc:HGNC:18673]
ENSG00000143970	ASXL2	multitissue	6.74423e-06	8	8	8.74133e-07	Brain_Caudate_basal_ganglia	0.345998	Pituitary	2.35934	0.287959	0.287959	-4.91804	2.0742	-0.686231	2.36576	8	0	ASXL2	2	25733753	25878516	-1	protein_coding	additional sex combs like 2, transcriptional regulator [Source:HGNC Symbol;Acc:HGNC:23805]
ENSG00000004838	ZMYND10	multitissue	6.89459e-06	4	4	1.19791e-05	Brain_Hypothalamus	0.159856	Pituitary	1.40928	0.589992	0.589992	-4.37797	1.73423	-1.46005	2.50533	4	0	ZMYND10	3	50341110	50346852	-1	protein_coding	zinc finger MYND-type containing 10 [Source:HGNC Symbol;Acc:HGNC:19412]
ENSG00000037042	TUBG2	multitissue	7.2738e-06	32	4	4.78126e-07	Skin_Not_Sun_Exposed_Suprapubic	0.982145	Brain_Hypothalamus	25.0334	0.00420737	0.836446	-5.03489	-0.02238	-3.67856	1.15341	4	0	TUBG2	17	42659305	42667006	1	protein_coding	tubulin gamma 2 [Source:HGNC Symbol;Acc:HGNC:12419]
ENSG00000102886	GDPD3	multitissue	7.42865e-06	26	7	0.00179851	Skin_Sun_Exposed_Lower_leg	0.989907	Uterus	15.0036	0.030111	0.5713	-3.12163	2.54217	-0.414435	1.45387	7	0	GDPD3	16	30104810	30113856	-1	protein_coding	glycerophosphodiester phosphodiesterase domain containing 3 [Source:HGNC Symbol;Acc:HGNC:28638]
ENSG00000118007	STAG1	multitissue	7.64015e-06	2	2	2.85953e-05	Skin_Not_Sun_Exposed_Suprapubic	0.0502545	Esophagus_Mucosa	1.11621	0.88379	0.88379	-4.18437	1.95779	-1.11329	4.34317	2	0	STAG1	3	136336233	136752403	-1	protein_coding	stromal antigen 1 [Source:HGNC Symbol;Acc:HGNC:11354]
ENSG00000105501	SIGLEC5	multitissue	8.18164e-06	23	13	3.06048e-07	Lung	0.655481	Vagina	10.7588	0.0456624	0.3819	-0.955703	5.11968	2.36495	1.83514	13	0	SIGLEC5	19	51611927	51645545	-1	protein_coding	sialic acid binding Ig like lectin 5 [Source:HGNC Symbol;Acc:HGNC:10874]
ENSG00000204560	DHX16	multitissue	8.59884e-06	15	9	0.000746206	Esophagus_Muscularis	0.972757	Skin_Not_Sun_Exposed_Suprapubic	8.74758	0.0318113	0.325923	-3.37201	3.06333	-0.570341	1.5506	9	0	DHX16	6	30653119	30673037	-1	protein_coding	DEAH-box helicase 16 [Source:HGNC Symbol;Acc:HGNC:2739]
ENSG00000082641	NFE2L1	multitissue	8.71826e-06	7	7	3.20277e-06	Esophagus_Mucosa	0.569398	Uterus	1.69818	0.279413	0.279413	-2.87886	4.65737	0.362788	2.77488	7	0	NFE2L1	17	48048329	48061487	1	protein_coding	nuclear factor, erythroid 2 like 1 [Source:HGNC Symbol;Acc:HGNC:7781]
ENSG00000176095	IP6K1	multitissue	9.03129e-06	9	7	1.22182e-07	Thyroid	0.419886	Pituitary	4.81673	0.0949279	0.230923	-5.26913	5.2902	1.37201	3.02886	7	0	IP6K1	3	49724294	49786542	-1	protein_coding	inositol hexakisphosphate kinase 1 [Source:HGNC Symbol;Acc:HGNC:18360]
ENSG00000140519	RHCG	multitissue	9.98606e-06	3	3	7.68783e-07	Esophagus_Mucosa	0.988762	Testis	1.13822	0.893476	0.893476	0.0140857	4.94313	1.98014	2.61138	3	0	RHCG	15	89471398	89496613	-1	protein_coding	Rh family C glycoprotein [Source:HGNC Symbol;Acc:HGNC:18140]
ENSG00000204381	LAYN	multitissue	1.04197e-05	20	10	3.72163e-07	Colon_Sigmoid	0.616089	Nerve_Tibial	9.69516	0.0223876	0.361853	-4.50631	5.08267	2.15178	2.04918	10	0	LAYN	11	111540280	111561745	1	protein_coding	layilin [Source:HGNC Symbol;Acc:HGNC:29471]
ENSG00000166317	SYNPO2L	multitissue	1.10031e-05	6	6	0.00277412	Artery_Tibial	0.992752	Nerve_Tibial	2.08065	0.368969	0.368969	-1.73753	2.99172	0.546769	2.02444	6	0	SYNPO2L	10	73644881	73663803	-1	protein_coding	synaptopodin 2 like [Source:HGNC Symbol;Acc:HGNC:23532]
ENSG00000077942	FBLN1	multitissue	1.15818e-05	3	3	5.1915e-07	Cells_Transformed_fibroblasts	0.500108	Spleen	1.11372	0.910102	0.910102	-5.0191	-0.674319	-2.12718	2.50448	3	0	FBLN1	22	45502238	45601135	1	protein_coding	fibulin 1 [Source:HGNC Symbol;Acc:HGNC:3600]
ENSG00000105523	FAM83E	multitissue	1.16739e-05	9	6	4.9931e-07	Skin_Sun_Exposed_Lower_leg	0.730588	Colon_Transverse	5.06564	0.08683	0.209189	-1.33194	5.02658	2.16256	2.02549	6	0	FAM83E	19	48600810	48614854	-1	protein_coding	family with sequence similarity 83 member E [Source:HGNC Symbol;Acc:HGNC:25972]
ENSG00000135912	TTLL4	multitissue	1.18598e-05	7	6	1.17445e-06	Cells_Transformed_fibroblasts	0.718015	Brain_Hypothalamus	3.05422	0.0294176	0.233054	-2.91389	4.8599	0.716682	2.93214	6	0	TTLL4	2	218710845	218755416	1	protein_coding	tubulin tyrosine ligase like 4 [Source:HGNC Symbol;Acc:HGNC:28976]
ENSG00000009844	VTA1	multitissue	1.23759e-05	7	7	3.72068e-06	Vagina	0.747336	Skin_Not_Sun_Exposed_Suprapubic	2.07727	0.305788	0.305788	-2.84876	4.6264	0.859536	2.37271	7	0	VTA1	6	142147162	142224689	1	protein_coding	vesicle trafficking 1 [Source:HGNC Symbol;Acc:HGNC:20954]
ENSG00000164077	MON1A	multitissue	1.24741e-05	4	4	9.8409e-07	Testis	0.960298	Nerve_Tibial	1.81899	0.465754	0.465754	-4.89479	3.89679	0.0570032	3.675	4	0	MON1A	3	49908862	49930173	-1	protein_coding	MON1 homolog A, secretory trafficking associated [Source:HGNC Symbol;Acc:HGNC:28207]
ENSG00000173402	DAG1	multitissue	1.26516e-05	3	3	0.000191747	Esophagus_Mucosa	0.210117	Cells_Transformed_fibroblasts	1.41316	0.579442	0.579442	-3.72965	-1.25324	-2.72701	1.30369	3	0	DAG1	3	49468703	49535618	1	protein_coding	dystroglycan 1 [Source:HGNC Symbol;Acc:HGNC:2666]
ENSG00000204516	MICB	multitissue	1.29622e-05	41	5	3.30425e-07	Brain_Frontal_Cortex_BA9	0.773702	Cells_EBV-transformed_lymphocytes	26.3724	0.00748102	0.910626	-1.98335	5.10521	2.57216	1.60428	5	0	MICB	6	31494881	31511124	1	protein_coding	MHC class I polypeptide-related sequence B [Source:HGNC Symbol;Acc:HGNC:7091]
ENSG00000186642	PDE2A	multitissue	1.38646e-05	10	8	4.51164e-07	Muscle_Skeletal	0.278831	Esophagus_Muscularis	4.95732	0.0596326	0.289165	-5.046	4.35604	-2.65111	2.72346	8	0	PDE2A	11	72576141	72674591	-1	protein_coding	phosphodiesterase 2A [Source:HGNC Symbol;Acc:HGNC:8777]
ENSG00000077782	FGFR1	multitissue	1.42734e-05	14	14	8.67193e-07	Whole_Blood	0.85531	Uterus	3.07514	0.27916	0.27916	-1.46102	4.9196	1.01029	2.21679	14	0	FGFR1	8	38411138	38468834	-1	protein_coding	fibroblast growth factor receptor 1 [Source:HGNC Symbol;Acc:HGNC:3688]
ENSG00000088543	C3orf18	multitissue	1.47693e-05	10	6	0.00710518	Muscle_Skeletal	0.998262	Nerve_Tibial	6.64201	0.0150652	0.233003	-2.18379	2.69187	0.797516	1.48636	6	0	C3orf18	3	50558025	50571027	-1	protein_coding	chromosome 3 open reading frame 18 [Source:HGNC Symbol;Acc:HGNC:24837]
ENSG00000108306	FBXL20	multitissue	1.48571e-05	8	6	2.54224e-05	Colon_Transverse	0.115921	Uterus	4.31403	0.0327664	0.201121	-4.21102	-1.57213	-3.23558	0.970365	6	0	FBXL20	17	39252644	39402523	-1	protein_coding	F-box and leucine rich repeat protein 20 [Source:HGNC Symbol;Acc:HGNC:24679]
ENSG00000125968	ID1	multitissue	1.52467e-05	6	6	0.000104011	Cells_Transformed_fibroblasts	0.771226	Brain_Cortex	2.19997	0.224824	0.224824	-2.71672	3.88104	0.179639	2.72824	6	0	ID1	20	31605283	31606515	1	protein_coding	inhibitor of DNA binding 1, HLH protein [Source:HGNC Symbol;Acc:HGNC:5360]
ENSG00000173611	SCAI	multitissue	1.57555e-05	16	8	1.657e-05	Adipose_Visceral_Omentum	0.494999	Adrenal_Gland	8.82938	0.00366263	0.349704	0.68238	4.30671	2.25959	1.08967	8	0	SCAI	9	124942608	125143506	-1	protein_coding	suppressor of cancer cell invasion [Source:HGNC Symbol;Acc:HGNC:26709]
ENSG00000102879	CORO1A	multitissue	1.61453e-05	7	5	9.35057e-06	Skin_Not_Sun_Exposed_Suprapubic	0.455783	Pituitary	3.28704	0.0316047	0.670812	-4.43167	-0.745808	-3.04624	1.51902	5	0	CORO1A	16	30182827	30189076	1	protein_coding	coronin 1A [Source:HGNC Symbol;Acc:HGNC:2252]
ENSG00000081177	EXD2	multitissue	1.63833e-05	3	3	1.80474e-05	Colon_Transverse	0.0718004	Stomach	1.33938	0.733959	0.733959	-4.28777	1.80038	-1.93036	3.26817	3	0	EXD2	14	69191511	69244020	1	protein_coding	exonuclease 3'-5' domain containing 2 [Source:HGNC Symbol;Acc:HGNC:20217]
ENSG00000261052	SULT1A3	multitissue	1.77355e-05	3	3	1.75772e-06	Uterus	0.433703	Brain_Caudate_basal_ganglia	1.08312	0.859952	0.859952	-4.77945	-0.78287	-2.24967	2.20014	3	0	SULT1A3	16	30199228	30204310	1	protein_coding	sulfotransferase family 1A member 3 [Source:HGNC Symbol;Acc:HGNC:11455]
ENSG00000164588	HCN1	multitissue	1.78907e-05	7	6	0.000791277	Skin_Not_Sun_Exposed_Suprapubic	0.951289	Adipose_Subcutaneous	4.38086	0.079333	0.153123	-3.35583	1.27653	-1.29682	1.63625	6	0	HCN1	5	45254950	45696498	-1	protein_coding	hyperpolarization activated cyclic nucleotide gated potassium channel 1 [Source:HGNC Symbol;Acc:HGNC:4845]
ENSG00000140463	BBS4	multitissue	1.8011e-05	21	11	3.81363e-05	Brain_Spinal_cord_cervical_c-1	0.970886	Heart_Atrial_Appendage	8.71926	0.00664017	0.344558	-1.48485	4.11849	1.00585	1.68344	11	0	BBS4	15	72686179	72738476	1	protein_coding	Bardet-Biedl syndrome 4 [Source:HGNC Symbol;Acc:HGNC:969]
ENSG00000149930	TAOK2	multitissue	1.80647e-05	6	6	1.09967e-05	Skin_Not_Sun_Exposed_Suprapubic	0.831994	Adipose_Subcutaneous	1.42061	0.528966	0.528966	-4.39659	1.79529	-0.535512	2.65723	6	0	TAOK2	16	29973641	29992261	1	protein_coding	TAO kinase 2 [Source:HGNC Symbol;Acc:HGNC:16835]
ENSG00000136935	GOLGA1	multitissue	1.89538e-05	13	6	4.97855e-07	Skin_Sun_Exposed_Lower_leg	0.963205	Breast_Mammary_Tissue	8.21633	0.0103138	0.462557	-5.02714	-0.0461316	-2.36779	1.23687	6	0	GOLGA1	9	124878357	124948492	-1	protein_coding	golgin A1 [Source:HGNC Symbol;Acc:HGNC:4424]
ENSG00000114349	GNAT1	multitissue	1.92042e-05	2	2	3.8757e-06	Lung	0.00483456	Adipose_Visceral_Omentum	1.49162	0.508378	0.508378	-4.61794	-2.81786	-3.7179	1.27285	2	0	GNAT1	3	50191612	50196516	1	protein_coding	G protein subunit alpha transducin 1 [Source:HGNC Symbol;Acc:HGNC:4393]
ENSG00000115128	SF3B6	multitissue	1.98339e-05	4	4	0.000263638	Brain_Nucleus_accumbens_basal_ganglia	0.751978	Muscle_Skeletal	1.54307	0.462647	0.462647	-3.64863	2.57322	-0.625299	2.56264	4	0	SF3B6	2	24067584	24076443	-1	protein_coding	splicing factor 3b subunit 6 [Source:HGNC Symbol;Acc:HGNC:30096]
ENSG00000174501	ANKRD36C	multitissue	1.99178e-05	10	6	7.528e-06	Small_Intestine_Terminal_Ileum	0.0656869	Skin_Sun_Exposed_Lower_leg	6.24839	0.0482139	0.319368	1.84055	4.47819	3.39957	0.858094	6	0	ANKRD36C	2	95836919	95991831	-1	protein_coding	ankyrin repeat domain 36C [Source:HGNC Symbol;Acc:HGNC:32946]
ENSG00000035664	DAPK2	multitissue	2.1124e-05	18	10	0.00144018	Nerve_Tibial	0.959378	Adrenal_Gland	8.09178	0.00926002	0.3116	-1.91282	3.18648	0.519293	1.37527	10	0	DAPK2	15	63907036	64072033	-1	protein_coding	death associated protein kinase 2 [Source:HGNC Symbol;Acc:HGNC:2675]
ENSG00000243477	NAT6	multitissue	2.11977e-05	22	5	1.27128e-06	Artery_Tibial	0.363463	Muscle_Skeletal	15.8583	0.00142758	0.689045	0.908786	4.84419	3.04936	0.956768	5	0	NAT6	3	50296402	50299421	-1	protein_coding	N-acetyltransferase 6 [Source:HGNC Symbol;Acc:HGNC:30252]
ENSG00000204472	AIF1	multitissue	2.29667e-05	6	6	8.29567e-05	Esophagus_Muscularis	0.837237	Artery_Aorta	2.60984	0.336722	0.336722	-1.39515	3.93569	1.70484	1.95662	6	0	AIF1	6	31615184	31617021	1	protein_coding	allograft inflammatory factor 1 [Source:HGNC Symbol;Acc:HGNC:352]
ENSG00000143630	HCN3	multitissue	2.31116e-05	9	9	7.971e-07	Ovary	0.674978	Lung	3.30591	0.126743	0.126743	-4.93608	1.41873	-1.06985	1.95594	9	0	HCN3	1	155277583	155289848	1	protein_coding	hyperpolarization activated cyclic nucleotide gated potassium channel 3 [Source:HGNC Symbol;Acc:HGNC:19183]
ENSG00000227057	WDR46	multitissue	2.32046e-05	13	10	9.08933e-05	Pituitary	0.9613	Breast_Mammary_Tissue	6.11199	0.0599504	0.223398	-2.17656	3.9137	1.98399	1.73025	10	0	WDR46	6	33279108	33289527	-1	protein_coding	WD repeat domain 46 [Source:HGNC Symbol;Acc:HGNC:13923]
ENSG00000128829	EIF2AK4	multitissue	2.35769e-05	31	6	4.60826e-07	Esophagus_Muscularis	0.181988	Testis	17.8467	0.00845484	0.660954	-5.04194	-1.33466	-3.71808	0.86024	6	0	EIF2AK4	15	39934146	40035591	1	protein_coding	eukaryotic translation initiation factor 2 alpha kinase 4 [Source:HGNC Symbol;Acc:HGNC:19687]
ENSG00000155744	FAM126B	multitissue	2.58686e-05	6	6	4.10204e-06	Artery_Coronary	0.420533	Adipose_Subcutaneous	1.56982	0.576355	0.576355	-2.89269	4.60614	0.592016	2.66296	6	0	FAM126B	2	200973718	201071671	-1	protein_coding	family with sequence similarity 126 member B [Source:HGNC Symbol;Acc:HGNC:28593]
ENSG00000171201	SMR3B	multitissue	2.60617e-05	2	2	0.000527598	Minor_Salivary_Gland	0.00306393	Thyroid	1.01561	0.984391	0.984391	2.96125	3.46634	3.21379	0.357152	2	0	SMR3B	4	70370093	70390244	1	protein_coding	submaxillary gland androgen regulated protein 3B [Source:HGNC Symbol;Acc:HGNC:17326]
ENSG00000172171	TEFM	multitissue	2.62842e-05	29	4	2.58677e-06	Muscle_Skeletal	0.0293676	Pancreas	20.9333	0.000664163	0.718341	-4.57547	4.70117	3.42348	1.75464	4	0	TEFM	17	30897336	30906820	-1	protein_coding	transcription elongation factor, mitochondrial [Source:HGNC Symbol;Acc:HGNC:26223]
ENSG00000063180	CA11	multitissue	2.68914e-05	8	8	6.04566e-08	Spleen	0.984715	Skin_Not_Sun_Exposed_Suprapubic	1.77089	0.522585	0.522585	-5.41745	0.497392	-1.24077	2.01373	8	0	CA11	19	48637942	48646312	-1	protein_coding	carbonic anhydrase 11 [Source:HGNC Symbol;Acc:HGNC:1370]
ENSG00000232810	TNF	multitissue	2.70391e-05	4	4	0.000201567	Pituitary	0.442193	Brain_Nucleus_accumbens_basal_ganglia	1.3361	0.618373	0.618373	-3.25215	3.71704	-0.470194	2.97695	4	0	TNF	6	31575567	31578336	1	protein_coding	tumor necrosis factor [Source:HGNC Symbol;Acc:HGNC:11892]
ENSG00000173531	MST1	multitissue	2.77568e-05	30	10	0.000103878	Brain_Hypothalamus	0.986769	Pituitary	15.2692	0.00826646	0.56016	-3.88135	1.70486	-1.28092	1.43162	10	0	MST1	3	49683947	49689501	-1	protein_coding	macrophage stimulating 1 [Source:HGNC Symbol;Acc:HGNC:7380]
ENSG00000173692	PSMD1	multitissue	2.84415e-05	4	4	9.93977e-07	Muscle_Skeletal	0.255231	Vagina	2.19916	0.149722	0.149722	-3.23287	4.89283	1.7151	3.67083	4	0	PSMD1	2	231056864	231172827	1	protein_coding	proteasome 26S subunit, non-ATPase 1 [Source:HGNC Symbol;Acc:HGNC:9554]
ENSG00000088320	REM1	multitissue	2.9112e-05	4	4	4.67193e-06	Cells_Transformed_fibroblasts	0.2364	Colon_Transverse	1.53291	0.452491	0.452491	-1.18403	4.579	1.82369	2.36735	4	0	REM1	20	31475293	31484905	1	protein_coding	RRAD and GEM like GTPase 1 [Source:HGNC Symbol;Acc:HGNC:15922]
ENSG00000158859	ADAMTS4	multitissue	2.91147e-05	2	2	5.1363e-06	Cells_Transformed_fibroblasts	0.573885	Heart_Left_Ventricle	1.05313	0.946869	0.946869	-0.562339	4.55914	1.9984	3.62143	2	0	ADAMTS4	1	161184308	161199056	-1	protein_coding	ADAM metallopeptidase with thrombospondin type 1 motif 4 [Source:HGNC Symbol;Acc:HGNC:220]
ENSG00000102870	ZNF629	multitissue	2.98618e-05	3	3	0.000620984	Testis	0.809899	Skin_Sun_Exposed_Lower_leg	1.30219	0.722253	0.722253	-3.42228	0.240556	-2.10177	2.03401	3	0	ZNF629	16	30778449	30787202	-1	protein_coding	zinc finger protein 629 [Source:HGNC Symbol;Acc:HGNC:29008]
ENSG00000116406	EDEM3	multitissue	3.10088e-05	34	2	5.23349e-06	Colon_Transverse	0.0621784	Liver	28.0525	0.000413278	0.937193	-4.5552	-1.86502	-3.93627	0.690334	2	0	EDEM3	1	184690231	184754913	-1	protein_coding	ER degradation enhancing alpha-mannosidase like protein 3 [Source:HGNC Symbol;Acc:HGNC:16787]
ENSG00000080644	CHRNA3	multitissue	3.14449e-05	9	7	4.98346e-07	Colon_Sigmoid	0.824684	Testis	4.89867	0.0505769	0.222147	-5.02695	0.720114	-1.6768	1.61921	7	0	CHRNA3	15	78593052	78621295	-1	protein_coding	cholinergic receptor nicotinic alpha 3 subunit [Source:HGNC Symbol;Acc:HGNC:1957]
ENSG00000204614	TRIM40	multitissue	3.21174e-05	2	2	7.31328e-05	Testis	0.0112817	Colon_Transverse	1.89241	0.107586	0.107586	-3.96586	-2.53385	-3.24985	1.01258	2	0	TRIM40	6	30136108	30148735	1	protein_coding	tripartite motif containing 40 [Source:HGNC Symbol;Acc:HGNC:18736]
ENSG00000170145	SIK2	multitissue	3.21641e-05	7	5	2.52484e-07	Esophagus_Mucosa	0.602974	Artery_Aorta	3.69876	0.0343055	0.192457	-5.15585	0.520128	-2.99178	2.38546	5	0	SIK2	11	111602391	111730853	1	protein_coding	salt inducible kinase 2 [Source:HGNC Symbol;Acc:HGNC:21680]
ENSG00000185909	KLHDC8B	multitissue	3.22827e-05	13	6	1.96784e-05	Brain_Anterior_cingulate_cortex_BA24	0.997423	Brain_Substantia_nigra	8.30971	0.00567522	0.331643	-4.26851	2.64487	0.431705	1.94774	6	0	KLHDC8B	3	49171611	49176486	1	protein_coding	kelch domain containing 8B [Source:HGNC Symbol;Acc:HGNC:28557]
ENSG00000241258	CRCP	multitissue	3.27878e-05	28	6	0.000563204	Brain_Hypothalamus	0.849374	Brain_Cerebellar_Hemisphere	14.7282	0.00650714	0.506058	-3.41231	3.44874	1.02305	1.95221	6	0	CRCP	7	66114604	66154568	1	protein_coding	CGRP receptor component [Source:HGNC Symbol;Acc:HGNC:17888]
ENSG00000184060	ADAP2	multitissue	3.36242e-05	4	4	8.51165e-07	Brain_Cerebellum	0.584894	Brain_Cortex	2.54489	0.152699	0.152699	-4.92325	-0.54625	-3.50614	2.02217	4	0	ADAP2	17	30906344	30959322	1	protein_coding	ArfGAP with dual PH domains 2 [Source:HGNC Symbol;Acc:HGNC:16487]
ENSG00000204315	FKBPL	multitissue	3.45107e-05	6	5	0.00152317	Uterus	0.744864	Whole_Blood	2.72352	0.0409699	0.332453	-2.68772	3.17023	-0.792126	2.25591	5	0	FKBPL	6	32128707	32130291	-1	protein_coding	FK506 binding protein like [Source:HGNC Symbol;Acc:HGNC:13949]
ENSG00000115556	PLCD4	multitissue	3.46093e-05	14	6	5.55743e-07	Artery_Aorta	0.983	Nerve_Tibial	9.10152	0.00473862	0.538328	-5.00599	4.48102	-1.79011	3.58537	6	0	PLCD4	2	218607765	218637184	1	protein_coding	phospholipase C delta 4 [Source:HGNC Symbol;Acc:HGNC:9062]
ENSG00000114796	KLHL24	multitissue	3.47305e-05	15	6	0.010029	Thyroid	0.955393	Stomach	9.24069	0.0291132	0.524244	-2.57483	1.46231	0.122374	1.186	6	0	KLHL24	3	183635568	183684477	1	protein_coding	kelch like family member 24 [Source:HGNC Symbol;Acc:HGNC:25947]
ENSG00000197361	FBXL22	multitissue	3.47775e-05	9	4	0.000454404	Nerve_Tibial	0.870133	Artery_Aorta	7.10151	0.0208933	0.275826	-3.50629	-0.16349	-1.40007	0.9942	4	0	FBXL22	15	63597353	63602428	1	protein_coding	F-box and leucine rich repeat protein 22 [Source:HGNC Symbol;Acc:HGNC:27537]
ENSG00000171989	LDHAL6B	multitissue	3.51305e-05	2	2	6.30166e-06	Nerve_Tibial	0.00432296	Testis	1.68727	0.312733	0.312733	-2.85358	4.51601	0.831213	5.21109	2	0	LDHAL6B	15	59206823	59208515	1	protein_coding	lactate dehydrogenase A like 6B [Source:HGNC Symbol;Acc:HGNC:21481]
ENSG00000160691	SHC1	multitissue	3.52372e-05	7	7	1.81784e-06	Spleen	0.952065	Vagina	1.7665	0.440986	0.440986	-0.895144	4.77269	1.51558	1.98482	7	0	SHC1	1	154962298	154974395	-1	protein_coding	SHC adaptor protein 1 [Source:HGNC Symbol;Acc:HGNC:10840]
ENSG00000173917	HOXB2	multitissue	3.58602e-05	28	3	5.54403e-08	Esophagus_Muscularis	0.187764	Cells_EBV-transformed_lymphocytes	21.8742	0.000134011	0.797673	-1.31722	5.43292	3.89945	1.31887	3	0	HOXB2	17	48540894	48544989	-1	protein_coding	homeobox B2 [Source:HGNC Symbol;Acc:HGNC:5113]
ENSG00000175938	ORAI3	multitissue	3.6805e-05	3	3	1.86916e-05	Cells_Transformed_fibroblasts	0.865082	Stomach	1.37684	0.613526	0.613526	0.169909	4.27997	2.57998	2.14507	3	0	ORAI3	16	30949066	30956461	1	protein_coding	ORAI calcium release-activated calcium modulator 3 [Source:HGNC Symbol;Acc:HGNC:28185]
ENSG00000145029	NICN1	multitissue	3.68905e-05	25	4	0.000309261	Testis	0.788102	Brain_Cerebellum	19.0017	0.000320274	0.883992	-3.0625	3.60742	-1.59471	1.40101	4	0	NICN1	3	49422946	49429326	-1	protein_coding	nicolin 1 [Source:HGNC Symbol;Acc:HGNC:18317]
ENSG00000145936	KCNMB1	multitissue	3.7581e-05	8	8	0.00011765	Stomach	0.868844	Esophagus_Muscularis	2.27713	0.295132	0.295132	-3.85097	0.7181	-1.32838	1.64277	8	0	KCNMB1	5	170374671	170389677	-1	protein_coding	potassium calcium-activated channel subfamily M regulatory beta subunit 1 [Source:HGNC Symbol;Acc:HGNC:6285]
ENSG00000198502	HLA-DRB5	multitissue	3.99768e-05	47	1	5.01081e-09	Brain_Substantia_nigra	0.103	Adrenal_Gland	42.3143	0.00176215	42.3143	-5.84681	-1.63048	-3.90279	0.791599	1	0	HLA-DRB5	6	32517343	32530287	-1	protein_coding	major histocompatibility complex, class II, DR beta 5 [Source:HGNC Symbol;Acc:HGNC:4953]
ENSG00000107317	PTGDS	multitissue	4.07684e-05	10	5	0.00251264	Artery_Coronary	0.901527	Adipose_Visceral_Omentum	6.66664	0.0248318	0.343266	-3.02182	1.26262	-0.520902	1.25858	5	0	PTGDS	9	136975092	136981742	1	protein_coding	prostaglandin D2 synthase [Source:HGNC Symbol;Acc:HGNC:9592]
ENSG00000181450	ZNF678	multitissue	4.1552e-05	6	6	0.000744235	Vagina	0.291897	Cells_EBV-transformed_lymphocytes	1.68986	0.419274	0.419274	-1.53584	3.37274	1.60325	1.75572	6	0	ZNF678	1	227563543	227677443	1	protein_coding	zinc finger protein 678 [Source:HGNC Symbol;Acc:HGNC:28652]
ENSG00000008196	TFAP2B	multitissue	4.26261e-05	6	5	0.000162999	Esophagus_Mucosa	0.220019	Colon_Sigmoid	2.27547	0.0703725	0.174371	-3.77038	-1.22648	-2.91788	0.914097	5	0	TFAP2B	6	50818723	50847613	1	protein_coding	transcription factor AP-2 beta [Source:HGNC Symbol;Acc:HGNC:11743]
ENSG00000141699	RETREG3	multitissue	4.33183e-05	7	7	7.59808e-06	Artery_Aorta	0.2194	Brain_Cerebellar_Hemisphere	2.99777	0.176218	0.176218	-4.46274	4.47621	0.412515	3.3981	7	0	RETREG3	17	42579513	42610623	-1	protein_coding	reticulophagy regulator family member 3 [Source:HGNC Symbol;Acc:HGNC:27258]
ENSG00000166603	MC4R	multitissue	4.37616e-05	3	3	1.1732e-05	Esophagus_Muscularis	0.978967	Brain_Cerebellar_Hemisphere	1.84156	0.185694	0.185694	-1.5966	4.38251	0.937425	3.09192	3	0	MC4R	18	60371110	60372775	-1	protein_coding	melanocortin 4 receptor [Source:HGNC Symbol;Acc:HGNC:6932]
ENSG00000108773	KAT2A	multitissue	4.53848e-05	7	7	6.33856e-06	Stomach	0.522764	Brain_Nucleus_accumbens_basal_ganglia	1.548	0.59572	0.59572	-4.51477	0.670748	-1.37875	1.78037	7	0	KAT2A	17	42113108	42121358	-1	protein_coding	lysine acetyltransferase 2A [Source:HGNC Symbol;Acc:HGNC:4201]
ENSG00000007402	CACNA2D2	multitissue	4.72667e-05	7	7	6.37181e-07	Thyroid	0.714983	Brain_Caudate_basal_ganglia	2.17505	0.23814	0.23814	-4.97959	0.547089	-1.16012	1.94812	7	0	CACNA2D2	3	50362799	50504244	-1	protein_coding	calcium voltage-gated channel auxiliary subunit alpha2delta 2 [Source:HGNC Symbol;Acc:HGNC:1400]
ENSG00000172262	ZNF131	multitissue	4.79766e-05	11	9	0.00389574	Testis	0.985856	Brain_Anterior_cingulate_cortex_BA24	5.37845	0.113511	0.227091	-2.88648	2.1458	-0.750686	1.75648	9	0	ZNF131	5	43065176	43192021	1	protein_coding	zinc finger protein 131 [Source:HGNC Symbol;Acc:HGNC:12915]
ENSG00000164615	CAMLG	multitissue	4.98385e-05	40	1	3.83744e-08	Breast_Mammary_Tissue	0.264182	Vagina	32.5144	0.00156968	32.5144	-5.49817	-1.11656	-3.6287	0.863917	1	0	CAMLG	5	134738501	134752160	1	protein_coding	calcium modulating ligand [Source:HGNC Symbol;Acc:HGNC:1471]
ENSG00000065413	ANKRD44	multitissue	5.10877e-05	22	5	2.87614e-07	Testis	0.98191	Thyroid	15.5649	0.0100142	0.571451	-3.69636	5.13139	0.00887278	1.60867	5	0	ANKRD44	2	196967017	197311173	-1	protein_coding	ankyrin repeat domain 44 [Source:HGNC Symbol;Acc:HGNC:25259]
ENSG00000177225	GATD1	multitissue	5.29885e-05	7	3	0.000134194	Pituitary	0.0910826	Nerve_Tibial	5.07144	0.000264437	0.240959	-2.23444	3.81863	0.167655	2.6332	3	0	GATD1	11	767220	777488	-1	protein_coding	glutamine amidotransferase like class 1 domain containing 1 [Source:HGNC Symbol;Acc:HGNC:26616]
ENSG00000124134	KCNS1	multitissue	5.30733e-05	8	8	1.06045e-05	Skin_Sun_Exposed_Lower_leg	0.132632	Colon_Transverse	3.4121	0.203974	0.203974	-2.35983	4.40447	1.7865	2.412	8	0	KCNS1	20	45092310	45101112	-1	protein_coding	potassium voltage-gated channel modifier subfamily S member 1 [Source:HGNC Symbol;Acc:HGNC:6300]
ENSG00000204687	MAS1L	multitissue	5.32405e-05	2	2	0.000190796	Heart_Left_Ventricle	0.0128887	Heart_Atrial_Appendage	1.02335	0.97665	0.97665	-3.7309	-2.48683	-3.10886	0.879692	2	0	MAS1L	6	29486697	29487956	-1	protein_coding	MAS1 proto-oncogene like, G protein-coupled receptor [Source:HGNC Symbol;Acc:HGNC:13961]
ENSG00000167183	PRR15L	multitissue	5.51669e-05	8	7	6.3376e-05	Lung	0.254816	Ovary	3.56912	0.0797768	0.302346	-3.99987	3.84251	-1.2157	2.83605	7	0	PRR15L	17	47951967	47957878	-1	protein_coding	proline rich 15 like [Source:HGNC Symbol;Acc:HGNC:28149]
ENSG00000117448	AKR1A1	multitissue	5.8623e-05	4	4	4.468e-05	Skin_Sun_Exposed_Lower_leg	0.0273465	Brain_Cerebellum	2.08356	0.245466	0.245466	-2.87188	4.08184	-0.905219	3.33603	4	0	AKR1A1	1	45550543	45570049	1	protein_coding	aldo-keto reductase family 1 member A1 [Source:HGNC Symbol;Acc:HGNC:380]
ENSG00000087338	GMCL1	multitissue	6.07087e-05	13	4	0.0129374	Pituitary	0.992671	Brain_Cerebellar_Hemisphere	9.08151	0.0182467	0.448114	-1.33647	2.48549	0.656612	1.23205	4	0	GMCL1	2	69829642	69881396	1	protein_coding	germ cell-less, spermatogenesis associated 1 [Source:HGNC Symbol;Acc:HGNC:23843]
ENSG00000147889	CDKN2A	multitissue	6.18532e-05	6	6	2.79489e-05	Nerve_Tibial	0.48934	Vagina	1.51195	0.647385	0.647385	-4.18957	3.29866	-0.317507	2.57924	6	0	CDKN2A	9	21967753	21995301	-1	protein_coding	cyclin dependent kinase inhibitor 2A [Source:HGNC Symbol;Acc:HGNC:1787]
ENSG00000137288	UQCC2	multitissue	6.25003e-05	20	9	0.0119713	Muscle_Skeletal	0.986539	Brain_Putamen_basal_ganglia	9.28603	0.00695342	0.484788	-2.36476	2.51299	-0.104329	1.24533	9	0	UQCC2	6	33694293	33711727	-1	protein_coding	ubiquinol-cytochrome c reductase complex assembly factor 2 [Source:HGNC Symbol;Acc:HGNC:21237]
ENSG00000187689	AMTN	multitissue	6.25986e-05	8	3	0.0860746	Lung	0.568264	Thyroid	6.7834	0.010728	0.239762	-1.71648	1.18711	-0.562075	1.08056	3	0	AMTN	4	70518540	70532742	1	protein_coding	amelotin [Source:HGNC Symbol;Acc:HGNC:33188]
ENSG00000068745	IP6K2	multitissue	6.3724e-05	28	6	0.000125072	Whole_Blood	0.984934	Heart_Left_Ventricle	18.9342	0.00254039	0.719475	-1.55165	3.83597	1.10296	1.39483	6	0	IP6K2	3	48688003	48740353	-1	protein_coding	inositol hexakisphosphate kinase 2 [Source:HGNC Symbol;Acc:HGNC:17313]
ENSG00000138092	CENPO	multitissue	6.85067e-05	12	8	1.09166e-07	Whole_Blood	0.846405	Esophagus_Mucosa	5.71271	0.0123028	0.274087	-2.60162	5.31077	2.04961	2.91843	8	0	CENPO	2	24793136	24822376	1	protein_coding	centromere protein O [Source:HGNC Symbol;Acc:HGNC:28152]
ENSG00000138080	EMILIN1	multitissue	6.95834e-05	4	4	1.61196e-05	Uterus	0.99942	Skin_Sun_Exposed_Lower_leg	1.32635	0.683372	0.683372	-2.53417	4.3128	0.5365	2.82881	4	0	EMILIN1	2	27078567	27086408	1	protein_coding	elastin microfibril interfacer 1 [Source:HGNC Symbol;Acc:HGNC:19880]
ENSG00000104626	ERI1	multitissue	6.98307e-05	15	11	5.22548e-07	Esophagus_Gastroesophageal_Junction	0.85975	Ovary	7.05341	0.0800059	0.294386	-5.01784	3.31043	-2.41294	2.33579	11	0	ERI1	8	9002147	9116746	1	protein_coding	exoribonuclease 1 [Source:HGNC Symbol;Acc:HGNC:23994]
ENSG00000126581	BECN1	multitissue	7.26934e-05	8	7	2.3853e-05	Pancreas	0.31882	Skin_Sun_Exposed_Lower_leg	4.3719	0.133819	0.303132	0.996887	4.22539	3.1677	1.00127	7	0	BECN1	17	42810134	42833350	-1	protein_coding	beclin 1 [Source:HGNC Symbol;Acc:HGNC:1034]
ENSG00000108784	NAGLU	multitissue	7.3434e-05	22	4	4.40685e-07	Esophagus_Muscularis	0.0281931	Colon_Sigmoid	16.3604	0.0074571	0.661966	-5.05049	-2.19459	-3.95959	0.773961	4	0	NAGLU	17	42536172	42544449	1	protein_coding	N-acetyl-alpha-glucosaminidase [Source:HGNC Symbol;Acc:HGNC:7632]
ENSG00000124104	SNX21	multitissue	7.58392e-05	16	5	0.00309333	Pancreas	0.908611	Skin_Sun_Exposed_Lower_leg	11.8562	0.00913843	0.503113	-1.37431	2.95831	0.732855	1.03239	5	0	SNX21	20	45833810	45843275	1	protein_coding	sorting nexin family member 21 [Source:HGNC Symbol;Acc:HGNC:16154]
ENSG00000068796	KIF2A	multitissue	7.6178e-05	13	11	0.000327765	Esophagus_Gastroesophageal_Junction	0.957833	Brain_Cortex	4.68609	0.0997697	0.17771	-1.71385	3.59231	-0.16681	1.50358	11	0	KIF2A	5	62306162	62537249	1	protein_coding	kinesin family member 2A [Source:HGNC Symbol;Acc:HGNC:6318]
ENSG00000070614	NDST1	multitissue	7.74001e-05	19	9	2.8605e-06	Esophagus_Mucosa	0.880361	Adipose_Subcutaneous	11.1137	0.00653328	0.403817	-3.69666	4.68059	2.53465	2.19521	9	0	NDST1	5	150485818	150558211	1	protein_coding	N-deacetylase and N-sulfotransferase 1 [Source:HGNC Symbol;Acc:HGNC:7680]
ENSG00000125388	GRK4	multitissue	7.74274e-05	36	2	1.63103e-05	Colon_Transverse	0.949283	Brain_Substantia_nigra	31.4666	0.000133845	1.41473	-3.17418	4.31021	3.5202	1.3464	2	0	GRK4	4	2963608	3040747	1	protein_coding	G protein-coupled receptor kinase 4 [Source:HGNC Symbol;Acc:HGNC:4543]
ENSG00000128908	INO80	multitissue	7.99128e-05	4	4	1.03652e-05	Artery_Coronary	0.428218	Brain_Putamen_basal_ganglia	1.33655	0.857095	0.857095	-0.792244	4.40941	1.40397	2.17624	4	0	INO80	15	40978880	41116354	-1	protein_coding	INO80 complex subunit [Source:HGNC Symbol;Acc:HGNC:26956]
ENSG00000158050	DUSP2	multitissue	8.68296e-05	4	4	9.90834e-06	Skin_Not_Sun_Exposed_Suprapubic	0.938272	Cells_EBV-transformed_lymphocytes	1.70531	0.419869	0.419869	-0.077442	4.41916	2.11672	2.05935	4	0	DUSP2	2	96143166	96145440	-1	protein_coding	dual specificity phosphatase 2 [Source:HGNC Symbol;Acc:HGNC:3068]
ENSG00000163050	COQ8A	multitissue	8.80221e-05	13	12	2.31261e-05	Esophagus_Gastroesophageal_Junction	0.75241	Brain_Frontal_Cortex_BA9	3.9627	0.0770332	0.136256	-3.24776	4.23235	1.27782	2.53976	12	0	COQ8A	1	226897536	226987545	1	protein_coding	coenzyme Q8A [Source:HGNC Symbol;Acc:HGNC:16812]
ENSG00000138698	RAP1GDS1	multitissue	8.81718e-05	8	8	6.93319e-05	Whole_Blood	0.845006	Skin_Not_Sun_Exposed_Suprapubic	2.73542	0.138676	0.138676	-0.684735	3.97857	1.75655	1.71929	8	0	RAP1GDS1	4	98261384	98443861	1	protein_coding	Rap1 GTPase-GDP dissociation stimulator 1 [Source:HGNC Symbol;Acc:HGNC:9859]
ENSG00000235863	B3GALT4	multitissue	9.13341e-05	8	8	0.000435035	Muscle_Skeletal	0.9913	Breast_Mammary_Tissue	2.76579	0.252187	0.252187	-0.546947	3.51786	0.987251	1.35057	8	0	B3GALT4	6	33277132	33284832	1	protein_coding	beta-1,3-galactosyltransferase 4 [Source:HGNC Symbol;Acc:HGNC:919]
ENSG00000164062	APEH	multitissue	9.23211e-05	11	6	4.19075e-05	Adrenal_Gland	0.676285	Skin_Sun_Exposed_Lower_leg	6.75057	0.0400129	0.313635	-3.96989	4.0967	-1.32391	2.08376	6	0	APEH	3	49674002	49683963	1	protein_coding	acylaminoacyl-peptide hydrolase [Source:HGNC Symbol;Acc:HGNC:586]
ENSG00000108671	PSMD11	multitissue	9.23514e-05	5	5	3.24137e-05	Testis	0.891943	Ovary	1.82	0.360747	0.360747	-4.15581	1.31676	-1.14156	2.0806	5	0	PSMD11	17	32444261	32483318	1	protein_coding	proteasome 26S subunit, non-ATPase 11 [Source:HGNC Symbol;Acc:HGNC:9556]
ENSG00000166501	PRKCB	multitissue	9.24026e-05	17	10	5.99287e-06	Nerve_Tibial	0.84512	Lung	7.35491	0.0189802	0.255347	-2.77565	4.52664	1.55269	1.66201	10	0	PRKCB	16	23836001	24220611	1	protein_coding	protein kinase C beta [Source:HGNC Symbol;Acc:HGNC:9395]
ENSG00000156858	PRR14	multitissue	9.28422e-05	2	2	1.78186e-05	Skin_Not_Sun_Exposed_Suprapubic	0.0454371	Esophagus_Mucosa	1.38006	0.619938	0.619938	-4.29061	-2.00059	-3.1456	1.61929	2	0	PRR14	16	30650717	30656440	1	protein_coding	proline rich 14 [Source:HGNC Symbol;Acc:HGNC:28458]
ENSG00000153982	GDPD1	multitissue	9.79604e-05	6	6	0.000116709	Minor_Salivary_Gland	0.385786	Adipose_Visceral_Omentum	1.65773	0.399505	0.399505	-3.85294	1.6784	-0.921787	2.23276	6	0	GDPD1	17	59220467	59275967	1	protein_coding	glycerophosphodiester phosphodiesterase domain containing 1 [Source:HGNC Symbol;Acc:HGNC:20883]
ENSG00000114316	USP4	multitissue	9.88186e-05	4	4	3.03848e-05	Brain_Nucleus_accumbens_basal_ganglia	0.145634	Colon_Sigmoid	2.40786	0.181782	0.181782	-4.17056	2.91711	0.612007	3.24389	4	0	USP4	3	49277831	49340712	-1	protein_coding	ubiquitin specific peptidase 4 [Source:HGNC Symbol;Acc:HGNC:12627]
ENSG00000176208	ATAD5	multitissue	0.000101305	6	4	2.64229e-06	Thyroid	0.0421319	Brain_Spinal_cord_cervical_c-1	4.39428	0.0850961	0.22179	-4.69683	-2.03221	-3.98451	0.977	4	0	ATAD5	17	30831970	30895869	1	protein_coding	ATPase family, AAA domain containing 5 [Source:HGNC Symbol;Acc:HGNC:25752]
ENSG00000108786	HSD17B1	multitissue	0.000104479	26	3	0.00104274	Liver	0.950339	Heart_Left_Ventricle	20.9539	0.000276038	1.24866	-3.27873	0.781808	-1.6354	1.23117	3	0	HSD17B1	17	42549214	42555213	1	protein_coding	hydroxysteroid 17-beta dehydrogenase 1 [Source:HGNC Symbol;Acc:HGNC:5210]
ENSG00000115159	GPD2	multitissue	0.000104997	8	5	8.09052e-07	Whole_Blood	0.399198	Lung	4.81912	0.0045593	0.405354	-4.93317	1.00731	-1.77741	1.68669	5	0	GPD2	2	156435290	156613735	1	protein_coding	glycerol-3-phosphate dehydrogenase 2 [Source:HGNC Symbol;Acc:HGNC:4456]
ENSG00000167371	PRRT2	multitissue	0.00011065	3	3	0.00014351	Skin_Not_Sun_Exposed_Suprapubic	0.031953	Colon_Transverse	1.50429	0.464351	0.464351	-3.80204	2.145	-1.58579	3.24995	3	0	PRRT2	16	29811382	29815892	1	protein_coding	proline rich transmembrane protein 2 [Source:HGNC Symbol;Acc:HGNC:30500]
ENSG00000172543	CTSW	multitissue	0.000111079	35	1	2.04456e-06	Brain_Hippocampus	0.160094	Cells_Transformed_fibroblasts	32.2954	2.78068e-09	32.2954	-4.74897	-1.40475	-3.69498	0.503535	1	0	CTSW	11	65879809	65883741	1	protein_coding	cathepsin W [Source:HGNC Symbol;Acc:HGNC:2546]
ENSG00000225556	C2CD4D	multitissue	0.000111974	3	3	1.58953e-05	Skin_Sun_Exposed_Lower_leg	0.316896	Skin_Not_Sun_Exposed_Suprapubic	1.6612	0.564284	0.564284	-4.3159	-1.00086	-2.41645	1.70967	3	0	C2CD4D	1	151837819	151840557	-1	protein_coding	C2 calcium dependent domain containing 4D [Source:HGNC Symbol;Acc:HGNC:37210]
ENSG00000198885	ITPRIPL1	multitissue	0.000118911	32	4	6.83112e-08	Cells_EBV-transformed_lymphocytes	0.118204	Artery_Tibial	23.6016	0.00302744	1.0713	1.56236	5.39556	3.96273	0.803145	4	0	ITPRIPL1	2	96325331	96330517	1	protein_coding	inositol 1,4,5-trisphosphate receptor interacting protein-like 1 [Source:HGNC Symbol;Acc:HGNC:29371]
ENSG00000114378	HYAL1	multitissue	0.000119207	19	8	1.63951e-05	Adrenal_Gland	0.78923	Adipose_Subcutaneous	8.82887	0.0105347	0.422643	-4.01524	4.30906	-0.301078	2.0947	8	0	HYAL1	3	50299889	50312381	-1	protein_coding	hyaluronoglucosaminidase 1 [Source:HGNC Symbol;Acc:HGNC:5320]
ENSG00000120075	HOXB5	multitissue	0.00011981	3	3	2.21182e-05	Heart_Atrial_Appendage	0.145562	Esophagus_Muscularis	1.74883	0.239951	0.239951	1.45539	4.24236	3.20954	1.5271	3	0	HOXB5	17	48591257	48593961	-1	protein_coding	homeobox B5 [Source:HGNC Symbol;Acc:HGNC:5116]
ENSG00000067191	CACNB1	multitissue	0.000122141	3	3	2.12157e-05	Prostate	0.517658	Thyroid	1.19357	0.817742	0.817742	-4.2517	-0.64696	-2.20656	1.85077	3	0	CACNB1	17	39173456	39197703	-1	protein_coding	calcium voltage-gated channel auxiliary subunit beta 1 [Source:HGNC Symbol;Acc:HGNC:1401]
ENSG00000115850	LCT	multitissue	0.000124132	2	2	0.000102899	Cells_EBV-transformed_lymphocytes	0.0281582	Testis	1.13002	0.869975	0.869975	2.19507	3.88365	3.03936	1.19401	2	0	LCT	2	135787840	135837180	-1	protein_coding	lactase [Source:HGNC Symbol;Acc:HGNC:6530]
ENSG00000186281	GPAT2	multitissue	0.000126212	16	5	4.81e-05	Esophagus_Muscularis	0.478605	Adipose_Visceral_Omentum	11.266	0.0228369	0.471749	0.708548	4.06467	2.86684	0.95001	5	0	GPAT2	2	96021946	96039451	-1	protein_coding	glycerol-3-phosphate acyltransferase 2, mitochondrial [Source:HGNC Symbol;Acc:HGNC:27168]
ENSG00000163521	GLB1L	multitissue	0.000128504	25	5	0.000656444	Esophagus_Gastroesophageal_Junction	0.579896	Muscle_Skeletal	17.7024	1.40424e-05	0.688813	-3.40715	3.34066	-1.83343	1.68632	5	0	GLB1L	2	219236606	219245478	-1	protein_coding	galactosidase beta 1 like [Source:HGNC Symbol;Acc:HGNC:28129]
ENSG00000214402	LCNL1	multitissue	0.0001346	24	7	0.0153199	Brain_Hypothalamus	0.972073	Brain_Caudate_basal_ganglia	13.2822	0.0287588	0.500288	-1.73186	2.42473	0.0150795	1.14868	7	0	LCNL1	9	136981904	136986410	1	protein_coding	lipocalin like 1 [Source:HGNC Symbol;Acc:HGNC:34436]
ENSG00000117595	IRF6	multitissue	0.000137446	16	6	0.00272686	Brain_Hypothalamus	0.978636	Uterus	11.0448	0.00692047	0.405675	-1.82069	2.99696	0.450863	1.28119	6	0	IRF6	1	209785623	209806175	-1	protein_coding	interferon regulatory factor 6 [Source:HGNC Symbol;Acc:HGNC:6121]
ENSG00000205810	KLRC3	multitissue	0.000137471	13	6	0.000304809	Testis	0.588333	Whole_Blood	8.20247	0.047534	0.326485	-3.61118	3.01339	1.11306	1.70562	6	0	KLRC3	12	10412312	10420595	-1	protein_coding	killer cell lectin like receptor C3 [Source:HGNC Symbol;Acc:HGNC:6376]
ENSG00000174564	IL20RB	multitissue	0.000138534	18	7	1.01145e-05	Heart_Atrial_Appendage	0.965475	Artery_Tibial	9.95332	0.00907113	0.338439	-4.41471	1.60088	-0.613468	1.59045	7	0	IL20RB	3	136946230	137011085	1	protein_coding	interleukin 20 receptor subunit beta [Source:HGNC Symbol;Acc:HGNC:6004]
ENSG00000116521	SCAMP3	multitissue	0.000138541	2	2	8.81466e-05	Pituitary	0.0152907	Testis	1.23504	0.764962	0.764962	2.42542	3.9211	3.17326	1.0576	2	0	SCAMP3	1	155255979	155262430	-1	protein_coding	secretory carrier membrane protein 3 [Source:HGNC Symbol;Acc:HGNC:10565]
ENSG00000104412	EMC2	multitissue	0.000139334	17	7	6.92347e-06	Artery_Tibial	0.210418	Testis	9.87585	0.0200031	0.416996	-4.057	4.49603	0.932032	2.89659	7	0	EMC2	8	108443601	108486918	1	protein_coding	ER membrane protein complex subunit 2 [Source:HGNC Symbol;Acc:HGNC:28963]
ENSG00000164124	TMEM144	multitissue	0.000140965	27	3	0.0072584	Cells_Transformed_fibroblasts	0.902624	Heart_Atrial_Appendage	22.043	0.001827	0.832753	-1.63284	2.68475	1.21225	0.985486	3	0	TMEM144	4	158201604	158255411	1	protein_coding	transmembrane protein 144 [Source:HGNC Symbol;Acc:HGNC:25633]
ENSG00000168811	IL12A	multitissue	0.000143936	7	7	0.0226681	Skin_Sun_Exposed_Lower_leg	0.598105	Brain_Spinal_cord_cervical_c-1	2.43378	0.245197	0.245197	-2.17977	2.27898	-0.833539	1.47841	7	0	IL12A	3	159988750	159996019	1	protein_coding	interleukin 12A [Source:HGNC Symbol;Acc:HGNC:5969]
ENSG00000107816	LZTS2	multitissue	0.00014625	8	8	0.000716503	Brain_Cerebellar_Hemisphere	0.989244	Whole_Blood	3.25061	0.187024	0.187024	-0.843882	3.38319	1.49047	1.41283	8	0	LZTS2	10	100996618	101007836	1	protein_coding	leucine zipper tumor suppressor 2 [Source:HGNC Symbol;Acc:HGNC:29381]
ENSG00000077984	CST7	multitissue	0.000146387	8	7	0.000149529	Artery_Aorta	0.945442	Esophagus_Gastroesophageal_Junction	3.62613	0.0551841	0.140886	-3.79185	1.67546	-0.707926	1.66234	7	0	CST7	20	24949230	24959928	1	protein_coding	cystatin F [Source:HGNC Symbol;Acc:HGNC:2479]
ENSG00000213901	SLC23A3	multitissue	0.000151138	20	7	0.000596436	Artery_Aorta	0.836549	Heart_Atrial_Appendage	12.912	0.00753726	0.537739	-0.843499	3.43323	2.25009	1.35302	7	0	SLC23A3	2	219161465	219170095	-1	protein_coding	solute carrier family 23 member 3 [Source:HGNC Symbol;Acc:HGNC:20601]
ENSG00000189120	SP6	multitissue	0.000154561	12	11	7.23503e-07	Heart_Atrial_Appendage	0.915449	Adipose_Subcutaneous	4.02273	0.110246	0.15096	-4.95495	3.38031	-1.19322	2.73442	11	0	SP6	17	47844908	47855874	-1	protein_coding	Sp6 transcription factor [Source:HGNC Symbol;Acc:HGNC:14530]
ENSG00000115524	SF3B1	multitissue	0.000155226	12	5	2.77675e-06	Testis	0.00182866	Adipose_Subcutaneous	9.24739	0.000381968	0.318388	3.11673	4.68668	4.14204	0.453834	5	0	SF3B1	2	197389784	197435091	-1	protein_coding	splicing factor 3b subunit 1 [Source:HGNC Symbol;Acc:HGNC:10768]
ENSG00000004660	CAMKK1	multitissue	0.000156422	3	3	8.31236e-05	Brain_Putamen_basal_ganglia	0.78451	Cells_Transformed_fibroblasts	1.23567	0.774858	0.774858	-3.93521	1.84127	-0.60683	2.98716	3	0	CAMKK1	17	3860315	3894891	-1	protein_coding	calcium/calmodulin dependent protein kinase kinase 1 [Source:HGNC Symbol;Acc:HGNC:1469]
ENSG00000172818	OVOL1	multitissue	0.000158085	9	6	6.0276e-05	Pancreas	0.804846	Brain_Cortex	4.81128	0.0143233	0.195905	-4.01173	1.48162	-0.321365	1.72106	6	0	OVOL1	11	65787022	65797219	1	protein_coding	ovo like transcriptional repressor 1 [Source:HGNC Symbol;Acc:HGNC:8525]
ENSG00000100373	UPK3A	multitissue	0.00016214	14	6	1.23429e-05	Artery_Aorta	0.0438713	Brain_Hypothalamus	9.40486	0.0199556	0.352401	-4.37144	4.18046	2.26356	2.77866	6	0	UPK3A	22	45284982	45295874	1	protein_coding	uroplakin 3A [Source:HGNC Symbol;Acc:HGNC:12580]
ENSG00000157992	KRTCAP3	multitissue	0.000162612	16	5	0.000618954	Thyroid	0.963856	Testis	8.89525	0.0156428	0.396185	-0.963795	3.42317	0.985748	1.07574	5	0	KRTCAP3	2	27442366	27446481	1	protein_coding	keratinocyte associated protein 3 [Source:HGNC Symbol;Acc:HGNC:28943]
ENSG00000030419	IKZF2	multitissue	0.000162684	2	2	4.20121e-05	Thyroid	0.90375	Adipose_Visceral_Omentum	1.16737	0.832633	0.832633	0.120926	4.09613	2.10853	2.81089	2	0	IKZF2	2	212999691	213152427	-1	protein_coding	IKAROS family zinc finger 2 [Source:HGNC Symbol;Acc:HGNC:13177]
ENSG00000137713	PPP2R1B	multitissue	0.00016297	32	3	7.8209e-06	Testis	0.801777	Pituitary	24.1361	0.000377732	0.951931	-1.32277	4.47003	1.34665	1.28299	3	0	PPP2R1B	11	111726908	111766427	-1	protein_coding	protein phosphatase 2 scaffold subunit Abeta [Source:HGNC Symbol;Acc:HGNC:9303]
ENSG00000198874	TYW1	multitissue	0.000163844	44	2	1.79547e-05	Testis	0.792704	Thyroid	34.68	0.000787099	2.12194	-4.28892	-0.262801	-3.27462	1.0699	2	0	TYW1	7	66995173	67239519	1	protein_coding	tRNA-yW synthesizing protein 1 homolog [Source:HGNC Symbol;Acc:HGNC:25598]
ENSG00000268655	AC008687.4	multitissue	0.000164989	2	2	0.000168709	Esophagus_Mucosa	0.59169	Testis	1.31373	0.686271	0.686271	0.536389	3.76178	2.14908	2.2807	2	0	AC008687.4	19	49017496	49020523	-1	protein_coding
ENSG00000198336	MYL4	multitissue	0.000170282	13	5	0.00473163	Colon_Sigmoid	0.885765	Skin_Sun_Exposed_Lower_leg	9.36029	0.00182199	0.341802	0.143665	2.82476	1.88252	0.834434	5	0	MYL4	17	47200446	47223679	1	protein_coding	myosin light chain 4 [Source:HGNC Symbol;Acc:HGNC:7585]
ENSG00000116815	CD58	multitissue	0.000170553	2	2	4.36837e-05	Brain_Caudate_basal_ganglia	0.279052	Esophagus_Mucosa	1.06824	0.931759	0.931759	1.08245	4.08708	2.58477	2.12459	2	0	CD58	1	116514535	116571039	-1	protein_coding	CD58 molecule [Source:HGNC Symbol;Acc:HGNC:1688]
ENSG00000140718	FTO	multitissue	0.000173319	15	9	0.0009306	Brain_Anterior_cingulate_cortex_BA24	0.959747	Ovary	7.47494	-3.95517e-16	0.249308	-1.79521	3.31071	0.57797	1.7725	9	0	FTO	16	53701692	54158512	1	protein_coding	FTO, alpha-ketoglutarate dependent dioxygenase [Source:HGNC Symbol;Acc:HGNC:24678]
ENSG00000103502	CDIPT	multitissue	0.000176886	5	5	8.28668e-07	Brain_Cortex	0.826633	Skin_Not_Sun_Exposed_Suprapubic	1.39121	0.697628	0.697628	-1.185	4.92849	0.779245	2.41272	5	0	CDIPT	16	29858357	29863736	-1	protein_coding	CDP-diacylglycerol--inositol 3-phosphatidyltransferase [Source:HGNC Symbol;Acc:HGNC:1769]
ENSG00000172244	C5orf34	multitissue	0.00017774	17	7	0.00334708	Colon_Transverse	0.963265	Nerve_Tibial	10.6704	0.00367681	0.409194	-2.93392	2.44088	-0.941985	1.42046	7	0	C5orf34	5	43486701	43515145	-1	protein_coding	chromosome 5 open reading frame 34 [Source:HGNC Symbol;Acc:HGNC:24738]
ENSG00000175806	MSRA	multitissue	0.000181678	9	8	1.54612e-06	Brain_Spinal_cord_cervical_c-1	0.612314	Brain_Caudate_basal_ganglia	4.3981	0.146072	0.173112	-4.70627	4.80518	-1.91345	2.74203	8	0	MSRA	8	10054268	10428891	1	protein_coding	methionine sulfoxide reductase A [Source:HGNC Symbol;Acc:HGNC:7377]
ENSG00000171303	KCNK3	multitissue	0.000183575	9	9	0.00896878	Lung	0.682987	Skin_Not_Sun_Exposed_Suprapubic	3.59849	0.20579	0.20579	-2.61324	2.50624	-0.964183	1.826	9	0	KCNK3	2	26692690	26733420	1	protein_coding	potassium two pore domain channel subfamily K member 3 [Source:HGNC Symbol;Acc:HGNC:6278]
ENSG00000204767	FAM196B	multitissue	0.000185345	5	5	9.22125e-05	Adipose_Visceral_Omentum	0.250137	Artery_Tibial	1.5912	0.546775	0.546775	-1.9559	3.91022	0.893059	2.40785	5	0	FAM196B	5	169864264	169980740	-1	protein_coding	family with sequence similarity 196 member B [Source:HGNC Symbol;Acc:HGNC:37271]
ENSG00000120709	FAM53C	multitissue	0.000190579	5	5	0.00053209	Nerve_Tibial	0.639784	Adrenal_Gland	1.99697	0.347588	0.347588	-1.88228	3.46406	0.41138	2.24367	5	0	FAM53C	5	138331935	138349729	1	protein_coding	family with sequence similarity 53 member C [Source:HGNC Symbol;Acc:HGNC:1336]
ENSG00000149596	JPH2	multitissue	0.000190986	12	9	2.57057e-05	Testis	0.936293	Muscle_Skeletal	5.65335	0.0348199	0.277941	-4.20851	-0.0799298	-1.79637	1.33921	9	0	JPH2	20	44111695	44187578	-1	protein_coding	junctophilin 2 [Source:HGNC Symbol;Acc:HGNC:14202]
ENSG00000239474	KLHL41	multitissue	0.000191586	2	2	0.000270249	Artery_Aorta	0.0236012	Skin_Sun_Exposed_Lower_leg	1.08438	0.915619	0.915619	2.26356	3.64227	2.95291	0.974892	2	0	KLHL41	2	169509702	169526262	1	protein_coding	kelch like family member 41 [Source:HGNC Symbol;Acc:HGNC:16905]
ENSG00000112029	FBXO5	multitissue	0.000193196	2	2	0.000442132	Pituitary	0.0234898	Testis	1.02408	0.975917	0.975917	-2.26537	3.51357	0.624098	4.08633	2	0	FBXO5	6	152970519	152983579	-1	protein_coding	F-box protein 5 [Source:HGNC Symbol;Acc:HGNC:13584]
ENSG00000173273	TNKS	multitissue	0.000193823	6	6	3.49743e-05	Cells_Transformed_fibroblasts	0.993328	Heart_Atrial_Appendage	3.66703	0.124336	0.124336	-4.1384	0.00836259	-3.03031	1.54664	6	0	TNKS	8	9555914	9782346	1	protein_coding	tankyrase [Source:HGNC Symbol;Acc:HGNC:11941]
ENSG00000176390	CRLF3	multitissue	0.000194791	30	4	8.84064e-06	Heart_Left_Ventricle	0.971321	Esophagus_Mucosa	20.1827	0.0129383	0.83172	-0.33045	4.44375	2.71088	1.27908	4	0	CRLF3	17	30769388	30824776	-1	protein_coding	cytokine receptor like factor 3 [Source:HGNC Symbol;Acc:HGNC:17177]
ENSG00000196141	SPATS2L	multitissue	0.000195615	11	7	4.6993e-06	Heart_Atrial_Appendage	0.118815	Cells_EBV-transformed_lymphocytes	6.15909	0.0198325	0.22129	-4.57778	4.50484	1.82216	3.10006	7	0	SPATS2L	2	200305881	200482263	1	protein_coding	spermatogenesis associated serine rich 2 like [Source:HGNC Symbol;Acc:HGNC:24574]
ENSG00000068120	COASY	multitissue	0.000199086	4	4	7.24352e-06	Artery_Tibial	0.810066	Colon_Transverse	1.77945	0.278807	0.278807	0.240341	4.4864	2.45363	2.19094	4	0	COASY	17	42561467	42566277	1	protein_coding	Coenzyme A synthase [Source:HGNC Symbol;Acc:HGNC:29932]
ENSG00000156966	B3GNT7	multitissue	0.000199391	9	8	1.06194e-05	Colon_Transverse	0.90349	Artery_Tibial	4.51068	0.0447252	0.206117	-0.17472	4.40416	1.61791	1.54691	8	0	B3GNT7	2	231395543	231401164	1	protein_coding	UDP-GlcNAc:betaGal beta-1,3-N-acetylglucosaminyltransferase 7 [Source:HGNC Symbol;Acc:HGNC:18811]
ENSG00000204590	GNL1	multitissue	0.000202243	3	3	0.0110763	Skin_Sun_Exposed_Lower_leg	0.0294581	Skin_Not_Sun_Exposed_Suprapubic	1.22244	0.779507	0.779507	-2.1773	2.54028	0.901132	2.66787	3	0	GNL1	6	30541377	30557174	-1	protein_coding	G protein nucleolar 1 (putative) [Source:HGNC Symbol;Acc:HGNC:4413]
ENSG00000100319	ZMAT5	multitissue	0.000202581	5	5	1.1579e-06	Whole_Blood	0.359951	Uterus	1.82819	0.0916102	0.0916102	-4.86271	2.94328	-0.767775	2.92498	5	0	ZMAT5	22	29730956	29767011	-1	protein_coding	zinc finger matrin-type 5 [Source:HGNC Symbol;Acc:HGNC:28046]
ENSG00000119778	ATAD2B	multitissue	0.000205174	7	6	0.000439992	Adipose_Subcutaneous	0.836733	Brain_Cerebellum	2.95714	0.039305	0.516807	-0.870403	3.51486	1.50761	1.6249	6	0	ATAD2B	2	23748664	23927114	-1	protein_coding	ATPase family, AAA domain containing 2B [Source:HGNC Symbol;Acc:HGNC:29230]
ENSG00000070193	FGF10	multitissue	0.000205572	2	2	3.82006e-05	Pancreas	0.0385283	Adipose_Subcutaneous	1.47168	0.528321	0.528321	-4.1181	2.06919	-1.02446	4.37508	2	0	FGF10	5	44303544	44389706	-1	protein_coding	fibroblast growth factor 10 [Source:HGNC Symbol;Acc:HGNC:3666]
ENSG00000125952	MAX	multitissue	0.000205863	5	5	0.000280757	Whole_Blood	0.238162	Skin_Not_Sun_Exposed_Suprapubic	2.08869	0.281262	0.281262	-2.02308	3.63244	1.00977	2.53301	5	0	MAX	14	65006174	65102695	-1	protein_coding	MYC associated factor X [Source:HGNC Symbol;Acc:HGNC:6913]
ENSG00000072736	NFATC3	multitissue	0.000213164	28	6	3.04954e-06	Esophagus_Mucosa	0.0683505	Brain_Cortex	18.673	0.00734908	0.683361	1.82269	4.66745	3.32214	0.699422	6	0	NFATC3	16	68084751	68229259	1	protein_coding	nuclear factor of activated T-cells 3 [Source:HGNC Symbol;Acc:HGNC:7777]
ENSG00000011405	PIK3C2A	multitissue	0.000216484	4	4	3.8437e-06	Esophagus_Mucosa	0.0181785	Nerve_Tibial	2.51155	0.104487	0.104487	-4.61966	3.80838	-1.43009	3.63919	4	0	PIK3C2A	11	17077730	17207983	-1	protein_coding	phosphatidylinositol-4-phosphate 3-kinase catalytic subunit type 2 alpha [Source:HGNC Symbol;Acc:HGNC:8971]
ENSG00000146021	KLHL3	multitissue	0.000218661	10	9	2.39496e-07	Skin_Not_Sun_Exposed_Suprapubic	0.270145	Testis	3.50249	0.0596075	0.166017	-5.16573	3.96255	-1.3862	2.80232	9	0	KLHL3	5	137617500	137736090	-1	protein_coding	kelch like family member 3 [Source:HGNC Symbol;Acc:HGNC:6354]
ENSG00000009307	CSDE1	multitissue	0.000220788	5	5	0.00887067	Skin_Sun_Exposed_Lower_leg	0.814094	Brain_Cortex	1.40926	0.601052	0.601052	-2.20674	2.617	0.347511	2.01724	5	0	CSDE1	1	114716913	114758676	-1	protein_coding	cold shock domain containing E1 [Source:HGNC Symbol;Acc:HGNC:29905]
ENSG00000203685	STUM	multitissue	0.000221002	15	10	0.000145774	Adipose_Visceral_Omentum	0.939684	Adipose_Subcutaneous	5.84886	0.0186658	0.268982	-3.79816	2.9115	-0.497507	2.36438	10	0	STUM	1	226548800	226609214	1	protein_coding	stum, mechanosensory transduction mediator homolog [Source:HGNC Symbol;Acc:HGNC:30491]
ENSG00000104129	DNAJC17	multitissue	0.000222345	9	8	0.00414427	Adrenal_Gland	0.943692	Skin_Not_Sun_Exposed_Suprapubic	5.17435	0.076435	0.234269	-2.86697	2.48662	-0.109849	1.56758	8	0	DNAJC17	15	40765155	40807478	-1	protein_coding	DnaJ heat shock protein family (Hsp40) member C17 [Source:HGNC Symbol;Acc:HGNC:25556]
ENSG00000101004	NINL	multitissue	0.000224244	20	10	0.000192122	Breast_Mammary_Tissue	0.909902	Artery_Tibial	7.2237	0.0144617	0.244172	-3.72916	3.46242	0.152705	2.20309	10	0	NINL	20	25452705	25585517	-1	protein_coding	ninein like [Source:HGNC Symbol;Acc:HGNC:29163]
ENSG00000231925	TAPBP	multitissue	0.000228481	24	3	0.000639944	Esophagus_Gastroesophageal_Junction	0.918847	Breast_Mammary_Tissue	17.3278	0.00432634	0.80615	-2.06557	3.41409	0.224458	1.30871	3	0	TAPBP	6	33299694	33314387	-1	protein_coding	TAP binding protein [Source:HGNC Symbol;Acc:HGNC:11566]
ENSG00000204248	COL11A2	multitissue	0.00022853	10	9	0.00148308	Brain_Frontal_Cortex_BA9	0.938117	Lung	3.49172	0.0803164	0.170854	-3.17797	1.60482	-0.571497	1.48483	9	0	COL11A2	6	33162681	33192499	-1	protein_coding	collagen type XI alpha 2 chain [Source:HGNC Symbol;Acc:HGNC:2187]
ENSG00000145217	SLC26A1	multitissue	0.000228636	43	1	9.35349e-05	Minor_Salivary_Gland	0.0187027	Brain_Spinal_cord_cervical_c-1	39.5464	0.000223327	39.5464	2.3514	3.90678	3.53103	0.313791	1	0	SLC26A1	4	979073	993440	-1	protein_coding	solute carrier family 26 member 1 [Source:HGNC Symbol;Acc:HGNC:10993]
ENSG00000110700	RPS13	multitissue	0.000228712	11	5	0.0103407	Uterus	0.826831	Lung	8.28509	0.00108233	0.324125	-1.78993	2.56422	-0.749206	1.37994	5	0	RPS13	11	17074389	17077787	-1	protein_coding	ribosomal protein S13 [Source:HGNC Symbol;Acc:HGNC:10386]
ENSG00000177427	MIEF2	multitissue	0.000238451	15	9	4.98187e-06	Artery_Aorta	0.72493	Brain_Putamen_basal_ganglia	7.92205	0.00940214	0.278939	-4.56555	3.38092	-1.75689	2.19298	9	0	MIEF2	17	18260534	18266552	1	protein_coding	mitochondrial elongation factor 2 [Source:HGNC Symbol;Acc:HGNC:17920]
ENSG00000160752	FDPS	multitissue	0.000239349	7	5	1.61571e-06	Skin_Sun_Exposed_Lower_leg	0.789723	Brain_Nucleus_accumbens_basal_ganglia	4.41946	0.0683137	0.208416	-0.26667	4.79636	1.70373	1.58483	5	0	FDPS	1	155308748	155320666	1	protein_coding	farnesyl diphosphate synthase [Source:HGNC Symbol;Acc:HGNC:3631]
ENSG00000196843	ARID5A	multitissue	0.000245591	6	6	1.29962e-05	Artery_Aorta	0.572814	Whole_Blood	2.77889	0.1914	0.1914	-0.856619	4.36017	1.20203	1.95664	6	0	ARID5A	2	96536743	96552638	1	protein_coding	AT-rich interaction domain 5A [Source:HGNC Symbol;Acc:HGNC:17361]
ENSG00000151881	TMEM267	multitissue	0.000252495	2	2	6.4331e-05	Adipose_Subcutaneous	0.0319683	Heart_Atrial_Appendage	1.35593	0.64407	0.64407	-2.14481	3.99633	0.925764	4.34244	2	0	TMEM267	5	43444252	43483893	-1	protein_coding	transmembrane protein 267 [Source:HGNC Symbol;Acc:HGNC:26139]
ENSG00000185585	OLFML2A	multitissue	0.000256353	10	10	0.00771257	Heart_Left_Ventricle	0.87542	Spleen	3.69206	0.124946	0.124946	-2.6644	2.47179	0.7438	1.60945	10	0	OLFML2A	9	124777158	124814885	1	protein_coding	olfactomedin like 2A [Source:HGNC Symbol;Acc:HGNC:27270]
ENSG00000160710	ADAR	multitissue	0.000256724	5	4	3.15606e-05	Artery_Tibial	0.00899946	Lung	3.60434	0.0729467	0.122201	-2.65593	4.1619	2.15539	2.74889	4	0	ADAR	1	154582062	154627999	-1	protein_coding	adenosine deaminase, RNA specific [Source:HGNC Symbol;Acc:HGNC:225]
ENSG00000115353	TACR1	multitissue	0.000260028	13	11	0.000220338	Prostate	0.973135	Muscle_Skeletal	4.96412	0.0993431	0.185118	-2.84027	3.69448	-0.27528	1.70617	11	0	TACR1	2	75046463	75199700	-1	protein_coding	tachykinin receptor 1 [Source:HGNC Symbol;Acc:HGNC:11526]
ENSG00000116957	TBCE	multitissue	0.000262529	21	9	2.64574e-05	Brain_Anterior_cingulate_cortex_BA24	0.921965	Muscle_Skeletal	12.4689	0.0201994	0.488216	-1.50692	4.20199	0.691204	1.14058	9	0	TBCE	1	235367360	235448968	1	protein_coding	tubulin folding cofactor E [Source:HGNC Symbol;Acc:HGNC:11582]
ENSG00000156869	FRRS1	multitissue	0.000264237	11	9	0.00228837	Small_Intestine_Terminal_Ileum	0.601329	Esophagus_Muscularis	4.52377	0.0798471	0.209686	-3.05001	2.44675	-0.992911	2.01322	9	0	FRRS1	1	99708703	99766631	-1	protein_coding	ferric chelate reductase 1 [Source:HGNC Symbol;Acc:HGNC:27622]
ENSG00000159648	TEPP	multitissue	0.000269066	24	4	1.5111e-05	Esophagus_Gastroesophageal_Junction	0.356722	Whole_Blood	17.4774	0.00248448	0.707728	-4.32706	1.31946	-2.74628	1.25734	4	0	TEPP	16	57976435	57988116	1	protein_coding	testis, prostate and placenta expressed [Source:HGNC Symbol;Acc:HGNC:33745]
ENSG00000023318	ERP44	multitissue	0.000272806	2	2	0.000387955	Lung	0.100978	Prostate	1.08682	0.913185	0.913185	-1.64013	3.54814	0.954006	3.66867	2	0	ERP44	9	99979179	100099040	-1	protein_coding	endoplasmic reticulum protein 44 [Source:HGNC Symbol;Acc:HGNC:18311]
ENSG00000131470	PSMC3IP	multitissue	0.000274669	3	3	5.34486e-05	Thyroid	0.0740852	Testis	2.02409	0.0731189	0.0731189	1.78609	4.04001	3.01184	1.13988	3	0	PSMC3IP	17	42572315	42577831	-1	protein_coding	PSMC3 interacting protein [Source:HGNC Symbol;Acc:HGNC:17928]
ENSG00000035403	VCL	multitissue	0.000278802	11	5	1.86669e-05	Adipose_Subcutaneous	0.0319907	Brain_Cortex	6.81101	0.0188784	0.498182	-4.28027	-2.14453	-3.11478	0.571077	5	0	VCL	10	73995193	74121363	1	protein_coding	vinculin [Source:HGNC Symbol;Acc:HGNC:12665]
ENSG00000009950	MLXIPL	multitissue	0.000283056	21	4	2.68919e-05	Stomach	0.260792	Adrenal_Gland	15.5782	0.00365864	0.711005	1.12452	4.19831	3.16229	1.05346	4	0	MLXIPL	7	73593194	73624543	-1	protein_coding	MLX interacting protein like [Source:HGNC Symbol;Acc:HGNC:12744]
ENSG00000204351	SKIV2L	multitissue	0.000283234	45	1	1.3238e-12	Liver	0.685847	Adrenal_Gland	38.6489	9.87365e-05	38.6489	-5.63225	7.0918	-3.17918	1.8888	1	0	SKIV2L	6	31959080	31969755	1	protein_coding	Ski2 like RNA helicase [Source:HGNC Symbol;Acc:HGNC:10898]
ENSG00000021645	NRXN3	multitissue	0.00028364	6	6	0.0002913	Ovary	0.7359	Brain_Spinal_cord_cervical_c-1	3.08475	0.109887	0.109887	-2.76954	3.62292	-1.09426	2.48241	6	0	NRXN3	14	78170373	79868290	1	protein_coding	neurexin 3 [Source:HGNC Symbol;Acc:HGNC:8010]
ENSG00000249715	FER1L5	multitissue	0.000283804	2	2	0.000297366	Spleen	0.00992172	Brain_Nucleus_accumbens_basal_ganglia	1.22772	0.772279	0.772279	-2.57855	3.61758	0.519519	4.38133	2	0	FER1L5	2	96642737	96704885	1	protein_coding	fer-1 like family member 5 [Source:HGNC Symbol;Acc:HGNC:19044]
ENSG00000100426	ZBED4	multitissue	0.000285999	4	4	0.00135327	Adipose_Subcutaneous	0.497937	Brain_Cerebellum	2.49428	0.237713	0.237713	-3.20444	1.23073	-0.113951	2.07335	4	0	ZBED4	22	49853842	49890078	1	protein_coding	zinc finger BED-type containing 4 [Source:HGNC Symbol;Acc:HGNC:20721]
ENSG00000108797	CNTNAP1	multitissue	0.000290066	20	6	6.05718e-06	Pancreas	0.719904	Brain_Substantia_nigra	13.5714	0.000941905	0.568904	0.358587	4.52438	3.46025	1.12844	6	0	CNTNAP1	17	42682613	42699814	1	protein_coding	contactin associated protein 1 [Source:HGNC Symbol;Acc:HGNC:8011]
ENSG00000211448	DIO2	multitissue	0.000294313	7	7	1.54397e-05	Heart_Atrial_Appendage	0.937061	Stomach	2.12354	0.296605	0.296605	-1.69257	4.32232	0.605159	1.9618	7	0	DIO2	14	80197527	80387757	-1	protein_coding	iodothyronine deiodinase 2 [Source:HGNC Symbol;Acc:HGNC:2884]
ENSG00000168818	STX18	multitissue	0.000296351	6	6	1.51393e-06	Testis	0.855323	Adipose_Subcutaneous	2.59439	0.231866	0.231866	-4.80939	0.663419	-1.26723	1.97582	6	0	STX18	4	4415742	4542346	-1	protein_coding	syntaxin 18 [Source:HGNC Symbol;Acc:HGNC:15942]
ENSG00000188033	ZNF490	multitissue	0.000297309	8	8	0.000115471	Artery_Tibial	0.868687	Cells_Transformed_fibroblasts	2.94814	0.206892	0.206892	-1.94418	3.85555	1.70311	2.02171	8	0	ZNF490	19	12577961	12640098	-1	protein_coding	zinc finger protein 490 [Source:HGNC Symbol;Acc:HGNC:23705]
ENSG00000183798	EMILIN3	multitissue	0.000301794	17	9	0.00133982	Brain_Nucleus_accumbens_basal_ganglia	0.742292	Artery_Aorta	8.8348	0.0288549	0.370112	-2.36635	3.20731	0.0492476	1.8513	9	0	EMILIN3	20	41359966	41366827	-1	protein_coding	elastin microfibril interfacer 3 [Source:HGNC Symbol;Acc:HGNC:16123]
ENSG00000112984	KIF20A	multitissue	0.000301892	2	2	9.12944e-05	Testis	0.362414	Adipose_Visceral_Omentum	1.00997	0.990031	0.990031	0.910775	3.91264	2.41171	2.12264	2	0	KIF20A	5	138178719	138187715	1	protein_coding	kinesin family member 20A [Source:HGNC Symbol;Acc:HGNC:9787]
ENSG00000141736	ERBB2	multitissue	0.00030228	7	7	3.55665e-06	Brain_Substantia_nigra	0.45898	Brain_Spinal_cord_cervical_c-1	4.11139	0.167646	0.167646	0.740527	4.63574	3.10988	1.25564	7	0	ERBB2	17	39687914	39730426	1	protein_coding	erb-b2 receptor tyrosine kinase 2 [Source:HGNC Symbol;Acc:HGNC:3430]
ENSG00000007080	CCDC124	multitissue	0.000302596	25	6	0.0176482	Spleen	0.990288	Artery_Tibial	16.7537	0.013398	0.586612	-2.37292	1.13109	-0.211034	0.936103	6	0	CCDC124	19	17933016	17943991	1	protein_coding	coiled-coil domain containing 124 [Source:HGNC Symbol;Acc:HGNC:25171]
ENSG00000163354	DCST2	multitissue	0.000303475	22	5	0.0011031	Brain_Amygdala	0.774942	Liver	15.2424	0.0132341	0.665563	-1.37031	3.26282	0.536665	1.09114	5	0	DCST2	1	155018520	155033781	-1	protein_coding	DC-STAMP domain containing 2 [Source:HGNC Symbol;Acc:HGNC:26562]
ENSG00000188710	QRFP	multitissue	0.000303839	4	4	0.000817033	Skin_Not_Sun_Exposed_Suprapubic	0.741466	Pancreas	1.10251	0.923146	0.923146	-3.34696	3.18446	-0.366875	2.69964	4	0	QRFP	9	130892702	130896812	-1	protein_coding	pyroglutamylated RFamide peptide [Source:HGNC Symbol;Acc:HGNC:29982]
ENSG00000117407	ARTN	multitissue	0.000305218	19	8	0.00123137	Brain_Spinal_cord_cervical_c-1	0.978473	Brain_Frontal_Cortex_BA9	11.4526	0.0270515	0.447542	-1.82426	3.23151	0.99369	1.18511	8	0	ARTN	1	43933320	43937241	1	protein_coding	artemin [Source:HGNC Symbol;Acc:HGNC:727]
ENSG00000166507	NDST2	multitissue	0.000308502	7	5	0.00536008	Heart_Atrial_Appendage	0.566227	Prostate	4.46265	0.0803458	0.23935	-2.78456	2.42803	0.550652	1.74483	5	0	NDST2	10	73801911	73811798	-1	protein_coding	N-deacetylase and N-sulfotransferase 2 [Source:HGNC Symbol;Acc:HGNC:7681]
ENSG00000117640	MTFR1L	multitissue	0.000309631	28	3	5.72632e-05	Heart_Left_Ventricle	0.697709	Prostate	18.8406	0.00269776	0.886578	-3.51607	4.02381	2.01398	1.94476	3	0	MTFR1L	1	25818640	25832942	1	protein_coding	mitochondrial fission regulator 1 like [Source:HGNC Symbol;Acc:HGNC:28836]
ENSG00000100263	RHBDD3	multitissue	0.000310261	16	9	1.56207e-05	Esophagus_Muscularis	0.991161	Pancreas	9.45883	0.0769762	0.348361	0.0110787	4.31975	2.15443	1.19596	9	0	RHBDD3	22	29259852	29268209	-1	protein_coding	rhomboid domain containing 3 [Source:HGNC Symbol;Acc:HGNC:1308]
ENSG00000184007	PTP4A2	multitissue	0.000311763	7	7	1.79635e-05	Colon_Transverse	0.815773	Cells_Transformed_fibroblasts	2.34831	0.263566	0.263566	-4.28881	-0.232985	-1.7088	1.51139	7	0	PTP4A2	1	31906421	31944856	-1	protein_coding	protein tyrosine phosphatase type IVA, member 2 [Source:HGNC Symbol;Acc:HGNC:9635]
ENSG00000186075	ZPBP2	multitissue	0.000315633	2	2	0.00019786	Testis	0.000380093	Spleen	1.64562	0.354381	0.354381	-3.55353	3.72173	0.0840998	5.14439	2	0	ZPBP2	17	39868164	39877896	1	protein_coding	zona pellucida binding protein 2 [Source:HGNC Symbol;Acc:HGNC:20678]
ENSG00000143801	PSEN2	multitissue	0.000318229	16	10	1.41179e-05	Esophagus_Mucosa	0.895315	Whole_Blood	7.6518	0.0144891	0.341598	-4.34202	3.07523	-2.43126	2.44645	10	0	PSEN2	1	226870184	226896105	1	protein_coding	presenilin 2 [Source:HGNC Symbol;Acc:HGNC:9509]
ENSG00000126091	ST3GAL3	multitissue	0.000318431	11	9	0.000163294	Muscle_Skeletal	0.805144	Adipose_Subcutaneous	3.66646	0.0370148	0.182864	-1.69628	3.76993	0.256247	1.80553	9	0	ST3GAL3	1	43705824	43931165	1	protein_coding	ST3 beta-galactoside alpha-2,3-sialyltransferase 3 [Source:HGNC Symbol;Acc:HGNC:10866]
ENSG00000143418	CERS2	multitissue	0.000334617	11	5	0.00179667	Testis	0.877015	Thyroid	8.36025	0.0217393	0.283753	-3.12193	0.858263	-0.748707	1.17951	5	0	CERS2	1	150960583	150975004	-1	protein_coding	ceramide synthase 2 [Source:HGNC Symbol;Acc:HGNC:14076]
ENSG00000237541	HLA-DQA2	multitissue	0.000335562	47	1	2.63406e-06	Adipose_Visceral_Omentum	0.202015	Liver	42.7448	0.00111203	42.7448	1.27583	4.69747	3.42451	0.81254	1	0	HLA-DQA2	6	32741342	32747215	1	protein_coding	major histocompatibility complex, class II, DQ alpha 2 [Source:HGNC Symbol;Acc:HGNC:4943]
ENSG00000164181	ELOVL7	multitissue	0.000336371	22	12	0.000249084	Pancreas	0.832268	Lung	7.92211	0.0324735	0.349949	-3.6632	2.17462	-0.367537	1.63689	12	0	ELOVL7	5	60751791	60844389	-1	protein_coding	ELOVL fatty acid elongase 7 [Source:HGNC Symbol;Acc:HGNC:26292]
ENSG00000113615	SEC24A	multitissue	0.000340818	2	2	0.000147567	Skin_Not_Sun_Exposed_Suprapubic	0.122008	Brain_Cerebellum	1.07883	0.921172	0.921172	-3.79513	-1.5464	-2.67076	1.59009	2	0	SEC24A	5	134648789	134727823	1	protein_coding	SEC24 homolog A, COPII coat complex component [Source:HGNC Symbol;Acc:HGNC:10703]
ENSG00000173818	ENDOV	multitissue	0.000341843	10	10	0.0245421	Skin_Sun_Exposed_Lower_leg	0.942595	Colon_Sigmoid	3.2853	0.201678	0.201678	-2.24853	1.78209	0.0563428	1.31776	10	0	ENDOV	17	80415165	80438086	1	protein_coding	endonuclease V [Source:HGNC Symbol;Acc:HGNC:26640]
ENSG00000114054	PCCB	multitissue	0.000342725	29	4	0.00199339	Brain_Amygdala	0.860195	Adipose_Visceral_Omentum	21.2409	0.00508792	0.951445	-3.09122	0.711621	-1.77708	1.05404	4	0	PCCB	3	136250306	136337896	1	protein_coding	propionyl-CoA carboxylase beta subunit [Source:HGNC Symbol;Acc:HGNC:8654]
ENSG00000182050	MGAT4C	multitissue	0.000344012	7	6	5.44155e-06	Adipose_Visceral_Omentum	0.521574	Esophagus_Gastroesophageal_Junction	3.49	0.05693	0.170478	-4.547	4.31795	-0.394787	3.34464	6	0	MGAT4C	12	85955666	86838904	-1	protein_coding	MGAT4 family member C [Source:HGNC Symbol;Acc:HGNC:30871]
ENSG00000157884	CIB4	multitissue	0.000344835	2	2	6.69298e-05	Brain_Cerebellum	0.082163	Pancreas	1.38465	0.615345	0.615345	1.73827	3.98694	2.86261	1.59005	2	0	CIB4	2	26581202	26641368	-1	protein_coding	calcium and integrin binding family member 4 [Source:HGNC Symbol;Acc:HGNC:33703]
ENSG00000115042	FAHD2A	multitissue	0.000346531	6	6	0.00107521	Colon_Transverse	0.720719	Brain_Cortex	2.70308	0.115039	0.115039	-3.06963	3.27007	0.0191492	2.43414	6	0	FAHD2A	2	95402721	95416616	1	protein_coding	fumarylacetoacetate hydrolase domain containing 2A [Source:HGNC Symbol;Acc:HGNC:24252]
ENSG00000149926	FAM57B	multitissue	0.000348285	5	5	3.7111e-05	Breast_Mammary_Tissue	0.455387	Brain_Hippocampus	2.62108	0.27258	0.27258	-3.39335	4.12477	-1.01921	3.08769	5	0	FAM57B	16	30024427	30052978	-1	protein_coding	family with sequence similarity 57 member B [Source:HGNC Symbol;Acc:HGNC:25295]
ENSG00000204498	NFKBIL1	multitissue	0.000348392	5	5	3.72661e-05	Adipose_Subcutaneous	0.332475	Spleen	1.67531	0.366796	0.366796	-3.09156	4.12381	0.404373	2.73159	5	0	NFKBIL1	6	31546870	31558829	1	protein_coding	NFKB inhibitor like 1 [Source:HGNC Symbol;Acc:HGNC:7800]
ENSG00000135472	FAIM2	multitissue	0.000352565	20	8	6.16456e-05	Testis	0.931452	Thyroid	10.2701	0.00765671	0.582038	-2.50807	4.00642	-0.642975	1.72955	8	0	FAIM2	12	49866896	49904217	-1	protein_coding	Fas apoptotic inhibitory molecule 2 [Source:HGNC Symbol;Acc:HGNC:17067]
ENSG00000138028	CGREF1	multitissue	0.000355822	9	7	0.000376877	Lung	0.937535	Cells_Transformed_fibroblasts	4.8385	0.0421535	0.171901	-2.24038	3.55577	0.287162	1.66479	7	0	CGREF1	2	27098889	27119115	-1	protein_coding	cell growth regulator with EF-hand domain 1 [Source:HGNC Symbol;Acc:HGNC:16962]
ENSG00000174776	WDR49	multitissue	0.000357203	2	2	0.000360038	Testis	0.0814013	Esophagus_Mucosa	1.00865	0.991349	0.991349	-3.56777	1.74261	-0.912577	3.755	2	0	WDR49	3	167478684	167653983	-1	protein_coding	WD repeat domain 49 [Source:HGNC Symbol;Acc:HGNC:26587]
ENSG00000233276	GPX1	multitissue	0.000359924	17	7	0.000122933	Brain_Anterior_cingulate_cortex_BA24	0.57247	Nerve_Tibial	8.64092	0.00397685	0.327697	-2.92671	3.8402	0.168869	2.38836	7	0	GPX1	3	49357176	49358600	-1	protein_coding	glutathione peroxidase 1 [Source:HGNC Symbol;Acc:HGNC:4553]
ENSG00000124614	RPS10	multitissue	0.000361778	18	8	1.19078e-05	Muscle_Skeletal	0.838473	Lung	8.03659	0.0132863	0.28662	-2.56053	4.37927	0.587787	2.12197	8	0	RPS10	6	34417454	34426125	-1	protein_coding	ribosomal protein S10 [Source:HGNC Symbol;Acc:HGNC:10383]
ENSG00000182362	YBEY	multitissue	0.000369416	48	2	0.00132421	Small_Intestine_Terminal_Ileum	0.890789	Muscle_Skeletal	40.5704	0.000684294	2.16855	-3.21068	1.42875	-1.58133	0.894849	2	0	YBEY	21	46286337	46297751	1	protein_coding	ybeY metallopeptidase (putative) [Source:HGNC Symbol;Acc:HGNC:1299]
ENSG00000214706	IFRD2	multitissue	0.000373857	7	6	7.5268e-05	Brain_Cerebellum	0.875738	Pancreas	3.91458	0.0631366	0.154296	-3.95899	3.71236	-0.000467633	2.98475	6	0	IFRD2	3	50287732	50292918	-1	protein_coding	interferon related developmental regulator 2 [Source:HGNC Symbol;Acc:HGNC:5457]
ENSG00000103485	QPRT	multitissue	0.000374263	17	5	4.98671e-05	Brain_Caudate_basal_ganglia	0.767734	Lung	12.3422	0.035079	0.444872	-0.29534	4.05625	2.46976	0.98276	5	0	QPRT	16	29679008	29698699	1	protein_coding	quinolinate phosphoribosyltransferase [Source:HGNC Symbol;Acc:HGNC:9755]
ENSG00000136807	CDK9	multitissue	0.000374885	3	3	3.08853e-05	Pancreas	0.00868802	Skin_Not_Sun_Exposed_Suprapubic	2.56075	0.112539	0.112539	2.62409	4.16684	3.37043	0.772591	3	0	CDK9	9	127785679	127790787	1	protein_coding	cyclin dependent kinase 9 [Source:HGNC Symbol;Acc:HGNC:1780]
ENSG00000184226	PCDH9	multitissue	0.000378233	10	10	0.00070438	Nerve_Tibial	0.676976	Cells_Transformed_fibroblasts	3.50542	0.131662	0.131662	-2.81216	3.38787	-0.706331	1.66212	10	0	PCDH9	13	66302834	67230445	-1	protein_coding	protocadherin 9 [Source:HGNC Symbol;Acc:HGNC:8661]
ENSG00000178184	PARD6G	multitissue	0.000383885	8	8	5.71137e-05	Esophagus_Mucosa	0.936332	Prostate	2.3313	0.136229	0.136229	-2.61615	4.02443	0.418864	2.30319	8	0	PARD6G	18	80157232	80247546	-1	protein_coding	par-6 family cell polarity regulator gamma [Source:HGNC Symbol;Acc:HGNC:16076]
ENSG00000174165	ZDHHC24	multitissue	0.000386944	10	10	0.000677368	Brain_Hypothalamus	0.848507	Muscle_Skeletal	3.92394	0.20837	0.20837	-0.981758	3.39858	1.05769	1.54073	10	0	ZDHHC24	11	66520637	66546238	-1	protein_coding	zinc finger DHHC-type containing 24 [Source:HGNC Symbol;Acc:HGNC:27387]
ENSG00000138600	SPPL2A	multitissue	0.000398649	30	5	0.000495379	Colon_Transverse	0.788637	Stomach	20.1281	0.0100685	0.691224	-2.46896	3.48324	1.47829	1.46717	5	0	SPPL2A	15	50702266	50765808	-1	protein_coding	signal peptide peptidase like 2A [Source:HGNC Symbol;Acc:HGNC:30227]
ENSG00000184574	LPAR5	multitissue	0.000407425	6	5	3.55046e-05	Nerve_Tibial	0.354311	Brain_Amygdala	2.14358	0.00305342	0.180676	-4.13494	1.40594	-0.902928	2.53057	5	0	LPAR5	12	6618835	6636447	-1	protein_coding	lysophosphatidic acid receptor 5 [Source:HGNC Symbol;Acc:HGNC:13307]
ENSG00000125851	PCSK2	multitissue	0.000420539	24	6	6.78254e-05	Cells_Transformed_fibroblasts	0.866354	Adipose_Visceral_Omentum	14.8001	0.000470294	0.824419	-3.0737	3.98379	-0.75297	1.4654	6	0	PCSK2	20	17226107	17484578	1	protein_coding	proprotein convertase subtilisin/kexin type 2 [Source:HGNC Symbol;Acc:HGNC:8744]
ENSG00000105443	CYTH2	multitissue	0.000425291	10	7	0.00472594	Breast_Mammary_Tissue	0.933852	Muscle_Skeletal	5.01456	0.0676728	0.365109	-1.78604	2.82514	-0.292255	1.52094	7	0	CYTH2	19	48469032	48482314	1	protein_coding	cytohesin 2 [Source:HGNC Symbol;Acc:HGNC:9502]
ENSG00000145824	CXCL14	multitissue	0.000427966	8	8	0.00365532	Brain_Substantia_nigra	0.593077	Nerve_Tibial	1.89	0.485834	0.485834	-2.90647	2.40982	0.189386	1.73503	8	0	CXCL14	5	135570679	135579279	-1	protein_coding	C-X-C motif chemokine ligand 14 [Source:HGNC Symbol;Acc:HGNC:10640]
ENSG00000180096	2001-09-01	multitissue	0.000439361	11	6	1.68963e-05	Thyroid	0.674629	Ovary	6.8688	0.0205261	0.229547	-4.30239	0.419804	-2.73993	1.26039	6	0	2001-09-01	16	30378133	30395991	-1	protein_coding	septin 1 [Source:HGNC Symbol;Acc:HGNC:2879]
ENSG00000169618	PROKR1	multitissue	0.000448786	3	3	5.74192e-05	Skin_Not_Sun_Exposed_Suprapubic	0.414639	Adipose_Visceral_Omentum	1.03528	0.957261	0.957261	-1.07047	4.02317	1.25615	2.57522	3	0	PROKR1	2	68643589	68658247	1	protein_coding	prokineticin receptor 1 [Source:HGNC Symbol;Acc:HGNC:4524]
ENSG00000127423	AUNIP	multitissue	0.000450729	6	5	2.78486e-05	Heart_Left_Ventricle	0.679454	Brain_Hippocampus	3.20178	0.072938	0.201548	0.413209	4.19038	2.56791	1.48531	5	0	AUNIP	1	25831913	25859458	-1	protein_coding	aurora kinase A and ninein interacting protein [Source:HGNC Symbol;Acc:HGNC:28363]
ENSG00000146352	CLVS2	multitissue	0.000451698	4	4	0.00223779	Brain_Cerebellum	0.02665	Stomach	1.34277	0.649127	0.649127	-2.27949	3.05671	0.189383	2.84666	4	0	CLVS2	6	122995971	123072927	1	protein_coding	clavesin 2 [Source:HGNC Symbol;Acc:HGNC:23046]
ENSG00000175662	TOM1L2	multitissue	0.000452833	21	4	6.04645e-07	Nerve_Tibial	0.0786725	Cells_EBV-transformed_lymphocytes	15.7868	0.00254439	0.680204	-4.98973	1.75844	-2.90243	1.22415	4	0	TOM1L2	17	17843511	17972422	-1	protein_coding	target of myb1 like 2 membrane trafficking protein [Source:HGNC Symbol;Acc:HGNC:11984]
ENSG00000140307	GTF2A2	multitissue	0.000462475	7	2	7.34672e-06	Heart_Left_Ventricle	0.00341291	Whole_Blood	6.31094	0.0356116	0.23789	-4.48339	2.92787	-2.87708	2.58271	2	0	GTF2A2	15	59638062	59657541	-1	protein_coding	general transcription factor IIA subunit 2 [Source:HGNC Symbol;Acc:HGNC:4647]
ENSG00000198791	CNOT7	multitissue	0.000475874	2	2	0.000129943	Brain_Caudate_basal_ganglia	0.763909	Brain_Cerebellum	1.13166	0.868335	0.868335	-0.300351	3.82657	1.76311	2.91817	2	0	CNOT7	8	17224964	17246878	-1	protein_coding	CCR4-NOT transcription complex subunit 7 [Source:HGNC Symbol;Acc:HGNC:14101]
ENSG00000073711	PPP2R3A	multitissue	0.000478771	7	5	2.65178e-06	Thyroid	0.0436904	Brain_Cortex	4.71794	0.0525891	0.213311	-3.67183	4.6961	1.85027	3.61438	5	0	PPP2R3A	3	135965673	136147891	1	protein_coding	protein phosphatase 2 regulatory subunit B''alpha [Source:HGNC Symbol;Acc:HGNC:9307]
ENSG00000184647	PRSS55	multitissue	0.000486905	8	3	0.000378124	Brain_Hypothalamus	0.332237	Brain_Cortex	6.55797	0.0114041	0.371077	-3.5549	1.34562	-1.60506	1.46917	3	0	PRSS55	8	10525546	10554166	1	protein_coding	protease, serine 55 [Source:HGNC Symbol;Acc:HGNC:30824]
ENSG00000188211	NCR3LG1	multitissue	0.000490047	19	7	3.42668e-07	Adipose_Visceral_Omentum	0.844292	Thyroid	11.1091	0.0058123	0.410712	-0.428449	5.09833	2.58378	1.48809	7	0	NCR3LG1	11	17351726	17377341	1	protein_coding	natural killer cell cytotoxicity receptor 3 ligand 1 [Source:HGNC Symbol;Acc:HGNC:42400]
ENSG00000152700	SAR1B	multitissue	0.000490235	12	10	1.37548e-05	Skin_Sun_Exposed_Lower_leg	0.712665	Brain_Cerebellum	5.06349	0.0561769	0.175571	-4.34774	0.368279	-2.3265	1.39449	10	0	SAR1B	5	134601144	134649271	-1	protein_coding	secretion associated Ras related GTPase 1B [Source:HGNC Symbol;Acc:HGNC:10535]
ENSG00000140455	USP3	multitissue	0.000496667	2	2	9.90705e-05	Whole_Blood	0.581305	Vagina	1.0785	0.921504	0.921504	-0.55148	3.89286	1.67069	3.14262	2	0	USP3	15	63504511	63594640	1	protein_coding	ubiquitin specific peptidase 3 [Source:HGNC Symbol;Acc:HGNC:12626]
ENSG00000039537	C6	multitissue	0.000501305	16	7	7.50132e-05	Adrenal_Gland	0.420953	Thyroid	8.69977	0.0363754	0.335495	-3.9598	2.40396	-1.96105	1.53203	7	0	C6	5	41142234	41261438	-1	protein_coding	complement C6 [Source:HGNC Symbol;Acc:HGNC:1339]
ENSG00000113621	TXNDC15	multitissue	0.000506295	26	4	7.79233e-07	Brain_Cortex	0.901747	Artery_Tibial	16.5052	0.000682342	0.648593	-4.9405	3.98995	-2.012	2.33154	4	0	TXNDC15	5	134873803	134901525	1	protein_coding	thioredoxin domain containing 15 [Source:HGNC Symbol;Acc:HGNC:20652]
ENSG00000141744	PNMT	multitissue	0.000506476	8	6	1.53695e-05	Nerve_Tibial	0.256034	Colon_Sigmoid	4.44924	0.0625665	0.368204	-2.39075	4.32332	2.48522	2.20893	6	0	PNMT	17	39667981	39670475	1	protein_coding	phenylethanolamine N-methyltransferase [Source:HGNC Symbol;Acc:HGNC:9160]
ENSG00000158869	FCER1G	multitissue	0.000509196	14	10	1.45179e-06	Skin_Sun_Exposed_Lower_leg	0.717265	Colon_Sigmoid	6.45333	0.0306902	0.302565	-0.362116	4.81776	2.76105	1.70277	10	0	FCER1G	1	161215234	161220699	1	protein_coding	Fc fragment of IgE receptor Ig [Source:HGNC Symbol;Acc:HGNC:3611]
ENSG00000243147	MRPL33	multitissue	0.000531601	7	7	1.35885e-05	Brain_Caudate_basal_ganglia	0.401617	Lung	3.3117	0.114277	0.114277	-4.35041	-0.838737	-2.34966	1.24748	7	0	MRPL33	2	27771717	27988087	1	protein_coding	mitochondrial ribosomal protein L33 [Source:HGNC Symbol;Acc:HGNC:14487]
ENSG00000188315	C3orf62	multitissue	0.000532889	5	5	0.000928291	Adipose_Visceral_Omentum	0.718443	Colon_Sigmoid	2.61735	0.318851	0.318851	-1.38804	3.3114	0.946994	1.70164	5	0	C3orf62	3	49268602	49277909	-1	protein_coding	chromosome 3 open reading frame 62 [Source:HGNC Symbol;Acc:HGNC:24771]
ENSG00000115137	DNAJC27	multitissue	0.000533246	8	8	3.3326e-06	Whole_Blood	0.902817	Minor_Salivary_Gland	2.52543	0.100007	0.100007	-2.0478	4.64918	0.490372	2.13706	8	0	DNAJC27	2	24943636	24972094	-1	protein_coding	DnaJ heat shock protein family (Hsp40) member C27 [Source:HGNC Symbol;Acc:HGNC:30290]
ENSG00000167202	TBC1D2B	multitissue	0.000533722	17	10	0.000547539	Testis	0.856423	Minor_Salivary_Gland	8.28603	0.0324936	0.294764	-3.45635	0.670147	-1.98058	1.39135	10	0	TBC1D2B	15	77984036	78077724	-1	protein_coding	TBC1 domain family member 2B [Source:HGNC Symbol;Acc:HGNC:29183]
ENSG00000074582	BCS1L	multitissue	0.000548247	2	2	0.000122942	Breast_Mammary_Tissue	0.0142129	Thyroid	1.73091	0.269092	0.269092	-3.84018	-2.45184	-3.14601	0.981711	2	0	BCS1L	2	218658764	218663443	1	protein_coding	BCS1 homolog, ubiquinol-cytochrome c reductase complex chaperone [Source:HGNC Symbol;Acc:HGNC:1020]
ENSG00000185722	ANKFY1	multitissue	0.00055714	6	6	0.000131589	Cells_Transformed_fibroblasts	0.687767	Heart_Left_Ventricle	1.88803	0.449208	0.449208	-2.43274	3.82347	0.776578	2.53106	6	0	ANKFY1	17	4163907	4263977	-1	protein_coding	ankyrin repeat and FYVE domain containing 1 [Source:HGNC Symbol;Acc:HGNC:20763]
ENSG00000113742	CPEB4	multitissue	0.000564823	7	7	0.000505971	Artery_Coronary	0.681948	Whole_Blood	1.35285	0.702072	0.702072	-3.47758	2.49422	-0.0221629	2.07414	7	0	CPEB4	5	173888280	173961976	1	protein_coding	cytoplasmic polyadenylation element binding protein 4 [Source:HGNC Symbol;Acc:HGNC:21747]
ENSG00000112640	PPP2R5D	multitissue	0.000574331	8	8	0.00324785	Colon_Transverse	0.994581	Adrenal_Gland	2.42161	0.364294	0.364294	-2.94325	0.62176	-1.37715	1.21961	8	0	PPP2R5D	6	42984499	43012342	1	protein_coding	protein phosphatase 2 regulatory subunit B'delta [Source:HGNC Symbol;Acc:HGNC:9312]
ENSG00000204619	PPP1R11	multitissue	0.000581903	8	7	2.60253e-05	Thyroid	0.966818	Whole_Blood	3.73921	0.09791	0.195162	-4.20572	-0.0415996	-2.1286	1.50772	7	0	PPP1R11	6	30066709	30070333	1	protein_coding	protein phosphatase 1 regulatory inhibitor subunit 11 [Source:HGNC Symbol;Acc:HGNC:9285]
ENSG00000170214	ADRA1B	multitissue	0.000593508	3	3	0.000146831	Thyroid	0.342892	Skin_Not_Sun_Exposed_Suprapubic	1.80074	0.204445	0.204445	-1.3657	3.79637	0.494069	2.86747	3	0	ADRA1B	5	159916783	159972544	1	protein_coding	adrenoceptor alpha 1B [Source:HGNC Symbol;Acc:HGNC:278]
ENSG00000119487	MAPKAP1	multitissue	0.000597499	6	6	0.000732401	Adipose_Visceral_Omentum	0.886055	Brain_Cerebellar_Hemisphere	2.71954	0.362854	0.362854	-2.22075	3.37715	1.01042	2.00669	6	0	MAPKAP1	9	125437393	125707234	-1	protein_coding	mitogen-activated protein kinase associated protein 1 [Source:HGNC Symbol;Acc:HGNC:18752]
ENSG00000152433	ZNF547	multitissue	0.000600019	14	14	0.00964244	Adipose_Visceral_Omentum	0.898051	Brain_Cortex	3.25446	0.252241	0.252241	-2.58839	2.34845	-0.456853	1.51435	14	0	ZNF547	19	57363477	57379565	1	protein_coding	zinc finger protein 547 [Source:HGNC Symbol;Acc:HGNC:26432]
ENSG00000103067	ESRP2	multitissue	0.000600243	2	2	0.000134649	Thyroid	0.36025	Skin_Not_Sun_Exposed_Suprapubic	1.10664	0.893358	0.893358	-3.8178	-0.91489	-2.36634	2.05267	2	0	ESRP2	16	68229111	68238102	-1	protein_coding	epithelial splicing regulatory protein 2 [Source:HGNC Symbol;Acc:HGNC:26152]
ENSG00000184524	CEND1	multitissue	0.000600623	10	8	2.41554e-05	Heart_Atrial_Appendage	0.817472	Brain_Putamen_basal_ganglia	4.92623	0.0169792	0.177738	-1.48774	4.22255	1.70985	1.80395	8	0	CEND1	11	787104	790123	-1	protein_coding	cell cycle exit and neuronal differentiation 1 [Source:HGNC Symbol;Acc:HGNC:24153]
ENSG00000185009	AP3M1	multitissue	0.000604447	6	6	7.31099e-05	Artery_Aorta	0.32639	Vagina	2.27419	0.0846777	0.0846777	-1.86362	3.96593	1.75051	2.01019	6	0	AP3M1	10	74120255	74151063	-1	protein_coding	adaptor related protein complex 3 mu 1 subunit [Source:HGNC Symbol;Acc:HGNC:569]
ENSG00000169554	ZEB2	multitissue	0.00060837	7	7	0.000113165	Artery_Aorta	0.64146	Whole_Blood	1.89393	0.427407	0.427407	-0.817721	3.86048	1.24581	1.68608	7	0	ZEB2	2	144364364	144524583	-1	protein_coding	zinc finger E-box binding homeobox 2 [Source:HGNC Symbol;Acc:HGNC:14881]
ENSG00000175073	VCPIP1	multitissue	0.000611638	2	2	0.000177441	Brain_Spinal_cord_cervical_c-1	0.275769	Small_Intestine_Terminal_Ileum	1.06127	0.938731	0.938731	-3.74914	-1.08987	-2.41951	1.88039	2	0	VCPIP1	8	66628487	66667217	-1	protein_coding	valosin containing protein interacting protein 1 [Source:HGNC Symbol;Acc:HGNC:30897]
ENSG00000169738	DCXR	multitissue	0.000611757	30	4	4.47435e-06	Spleen	0.252022	Brain_Substantia_nigra	23.7562	0.000188092	0.860951	1.14545	4.58804	3.79379	0.901861	4	0	DCXR	17	82035136	82037732	-1	protein_coding	dicarbonyl and L-xylulose reductase [Source:HGNC Symbol;Acc:HGNC:18985]
ENSG00000187778	MCRS1	multitissue	0.000615553	7	7	6.81417e-06	Esophagus_Muscularis	0.313491	Uterus	3.60128	0.155401	0.155401	1.00792	4.49941	2.98411	1.13136	7	0	MCRS1	12	49556544	49568153	-1	protein_coding	microspherule protein 1 [Source:HGNC Symbol;Acc:HGNC:6960]
ENSG00000105825	TFPI2	multitissue	0.000622136	6	6	0.00130871	Testis	0.429864	Brain_Putamen_basal_ganglia	1.45135	0.593599	0.593599	-1.47442	3.21406	1.35233	1.61286	6	0	TFPI2	7	93885397	93890991	-1	protein_coding	tissue factor pathway inhibitor 2 [Source:HGNC Symbol;Acc:HGNC:11761]
ENSG00000156853	ZNF689	multitissue	0.00062294	3	3	0.00354333	Ovary	0.168559	Brain_Spinal_cord_cervical_c-1	1.10052	0.874665	0.874665	-2.57303	2.91619	0.573338	2.83145	3	0	ZNF689	16	30602558	30624012	-1	protein_coding	zinc finger protein 689 [Source:HGNC Symbol;Acc:HGNC:25173]
ENSG00000260027	HOXB7	multitissue	0.000626536	6	6	1.30858e-05	Thyroid	0.425213	Esophagus_Mucosa	2.6824	0.291879	0.291879	-0.797411	4.35866	2.37445	1.91245	6	0	HOXB7	17	48607227	48633572	-1	protein_coding	homeobox B7 [Source:HGNC Symbol;Acc:HGNC:5118]
ENSG00000135914	HTR2B	multitissue	0.000626789	13	7	3.79611e-07	Heart_Atrial_Appendage	0.919195	Small_Intestine_Terminal_Ileum	6.56629	0.00934965	0.386104	-4.41328	5.07891	0.610899	3.30208	7	0	HTR2B	2	231108230	231125118	-1	protein_coding	5-hydroxytryptamine receptor 2B [Source:HGNC Symbol;Acc:HGNC:5294]
ENSG00000165802	NSMF	multitissue	0.000637665	8	8	0.0927954	Skin_Not_Sun_Exposed_Suprapubic	0.891392	Muscle_Skeletal	3.52598	0.164877	0.164877	-1.09641	1.68083	0.413269	0.903752	8	0	NSMF	9	137447570	137459334	-1	protein_coding	NMDA receptor synaptonuclear signaling and neuronal migration factor [Source:HGNC Symbol;Acc:HGNC:29843]
ENSG00000204252	HLA-DOA	multitissue	0.000651264	14	13	0.00316879	Skin_Sun_Exposed_Lower_leg	0.966258	Brain_Putamen_basal_ganglia	4.8954	0.14604	0.183226	-2.95087	1.88833	-0.475792	1.32983	13	0	HLA-DOA	6	33004178	33009612	-1	protein_coding	major histocompatibility complex, class II, DO alpha [Source:HGNC Symbol;Acc:HGNC:4936]
ENSG00000164197	RNF180	multitissue	0.000652181	12	10	0.000202744	Adrenal_Gland	0.972478	Nerve_Tibial	6.23298	0.0370973	0.209291	-3.71557	0.550288	-0.733735	1.4015	10	0	RNF180	5	64165844	64372869	1	protein_coding	ring finger protein 180 [Source:HGNC Symbol;Acc:HGNC:27752]
ENSG00000121988	ZRANB3	multitissue	0.00065434	5	5	2.09851e-05	Pituitary	0.0145762	Skin_Not_Sun_Exposed_Suprapubic	2.9312	0.243446	0.243446	2.44274	4.25414	3.08999	0.697633	5	0	ZRANB3	2	135136916	135531236	-1	protein_coding	zinc finger RANBP2-type containing 3 [Source:HGNC Symbol;Acc:HGNC:25249]
ENSG00000175334	BANF1	multitissue	0.000655829	25	5	0.000274945	Artery_Tibial	0.993924	Skin_Sun_Exposed_Lower_leg	17.4915	0.00148999	0.62932	-3.63783	0.670366	-1.19699	0.951256	5	0	BANF1	11	66002079	66004149	1	protein_coding	barrier to autointegration factor 1 [Source:HGNC Symbol;Acc:HGNC:17397]
ENSG00000148356	LRSAM1	multitissue	0.00066973	10	9	0.000233436	Adipose_Subcutaneous	0.751615	Artery_Tibial	2.96933	0.0506329	0.185081	-1.37108	3.67978	1.16601	1.74667	9	0	LRSAM1	9	127451486	127503501	1	protein_coding	leucine rich repeat and sterile alpha motif containing 1 [Source:HGNC Symbol;Acc:HGNC:25135]
ENSG00000163348	PYGO2	multitissue	0.000684379	2	2	0.000217	Skin_Not_Sun_Exposed_Suprapubic	0.682771	Brain_Anterior_cingulate_cortex_BA24	1.14284	0.857162	0.857162	-3.69836	-0.408684	-2.05352	2.32615	2	0	PYGO2	1	154957026	154963853	-1	protein_coding	pygopus family PHD finger 2 [Source:HGNC Symbol;Acc:HGNC:30257]
ENSG00000172803	SNX32	multitissue	0.000712568	47	1	4.62026e-05	Brain_Putamen_basal_ganglia	0.232611	Liver	42.0163	0.000108311	42.0163	1.19366	4.07405	3.1811	0.562211	1	0	SNX32	11	65833641	65856896	1	protein_coding	sorting nexin 32 [Source:HGNC Symbol;Acc:HGNC:26423]
ENSG00000204544	MUC21	multitissue	0.000732344	5	5	0.000259998	Minor_Salivary_Gland	0.453467	Lung	2.08358	0.232057	0.232057	0.749648	3.65221	2.28557	1.08766	5	0	MUC21	6	30983718	30989903	1	protein_coding	mucin 21, cell surface associated [Source:HGNC Symbol;Acc:HGNC:21661]
ENSG00000109805	NCAPG	multitissue	0.000736211	6	6	0.00020527	Brain_Nucleus_accumbens_basal_ganglia	0.644557	Minor_Salivary_Gland	1.54302	0.593477	0.593477	-0.900393	3.71244	0.641996	1.87014	6	0	NCAPG	4	17810902	17844862	1	protein_coding	non-SMC condensin I complex subunit G [Source:HGNC Symbol;Acc:HGNC:24304]
ENSG00000205882	DEFB134	multitissue	0.000749402	5	5	0.000472261	Pancreas	0.163334	Brain_Frontal_Cortex_BA9	2.70294	0.1062	0.1062	1.39395	3.49602	2.78568	0.86705	5	0	DEFB134	8	11993174	11996312	-1	protein_coding	defensin beta 134 [Source:HGNC Symbol;Acc:HGNC:32399]
ENSG00000236699	ARHGEF38	multitissue	0.000758548	2	2	0.00102202	Thyroid	0.170666	Pancreas	1.1523	0.847703	0.847703	-3.28439	-1.37007	-2.32723	1.35363	2	0	ARHGEF38	4	105552620	105708093	1	protein_coding	Rho guanine nucleotide exchange factor 38 [Source:HGNC Symbol;Acc:HGNC:25968]
ENSG00000228672	PROB1	multitissue	0.000770144	16	4	3.26741e-05	Pancreas	0.467162	Heart_Atrial_Appendage	12.1423	0.00907101	0.590093	0.727104	4.15398	1.92035	0.828391	4	0	PROB1	5	139390592	139395713	-1	protein_coding	proline rich basic protein 1 [Source:HGNC Symbol;Acc:HGNC:41906]
ENSG00000139998	RAB15	multitissue	0.000770842	27	9	7.91372e-05	Cells_Transformed_fibroblasts	0.816585	Artery_Tibial	15.3623	0.0178339	0.592501	-1.83562	3.947	2.00096	1.45822	9	0	RAB15	14	64945814	64972776	-1	protein_coding	RAB15, member RAS oncogene family [Source:HGNC Symbol;Acc:HGNC:20150]
ENSG00000255561	FDXACB1	multitissue	0.000780831	7	7	0.00017101	Colon_Sigmoid	0.123006	Artery_Coronary	3.23661	0.226785	0.226785	1.54228	3.75839	2.80844	0.790072	7	0	FDXACB1	11	111874056	111881243	-1	protein_coding	ferredoxin-fold anticodon binding domain containing 1 [Source:HGNC Symbol;Acc:HGNC:25110]
ENSG00000115998	C2orf42	multitissue	0.000810356	11	7	0.0089452	Artery_Tibial	0.908006	Pancreas	7.20598	0.050235	0.279518	-2.61414	1.70425	-0.272851	1.15068	7	0	C2orf42	2	70149880	70248615	-1	protein_coding	chromosome 2 open reading frame 42 [Source:HGNC Symbol;Acc:HGNC:26056]
ENSG00000131771	PPP1R1B	multitissue	0.000811586	4	3	3.2364e-05	Skin_Not_Sun_Exposed_Suprapubic	0.000727513	Esophagus_Mucosa	3.52539	0.0459316	0.146451	-4.15616	3.88043	-1.79297	3.79738	3	0	PPP1R1B	17	39626740	39636626	1	protein_coding	protein phosphatase 1 regulatory inhibitor subunit 1B [Source:HGNC Symbol;Acc:HGNC:9287]
ENSG00000179921	GPBAR1	multitissue	0.000811691	9	7	0.0257075	Artery_Aorta	0.747404	Colon_Transverse	5.14111	0.0107885	0.175063	-2.2306	2.22324	-0.220153	1.39558	7	0	GPBAR1	2	218259496	218263859	1	protein_coding	G protein-coupled bile acid receptor 1 [Source:HGNC Symbol;Acc:HGNC:19680]
ENSG00000111249	CUX2	multitissue	0.000818025	4	4	0.000363959	Muscle_Skeletal	0.43946	Brain_Anterior_cingulate_cortex_BA24	1.69943	0.31994	0.31994	-3.56493	-0.773105	-1.79015	1.22085	4	0	CUX2	12	111034024	111350554	1	protein_coding	cut like homeobox 2 [Source:HGNC Symbol;Acc:HGNC:19347]
ENSG00000033627	ATP6V0A1	multitissue	0.000818166	8	7	9.08703e-06	Brain_Cerebellar_Hemisphere	0.170409	Skin_Sun_Exposed_Lower_leg	3.77118	0.112412	0.200323	1.37089	4.43783	2.69463	1.16087	7	0	ATP6V0A1	17	42458844	42522611	1	protein_coding	ATPase H+ transporting V0 subunit a1 [Source:HGNC Symbol;Acc:HGNC:865]
ENSG00000006016	CRLF1	multitissue	0.000827878	12	10	0.00615595	Brain_Nucleus_accumbens_basal_ganglia	0.925425	Vagina	4.45039	0.0658006	0.210642	-2.54674	2.73936	-0.574639	1.48275	10	0	CRLF1	19	18572220	18607741	-1	protein_coding	cytokine receptor like factor 1 [Source:HGNC Symbol;Acc:HGNC:2364]
ENSG00000162989	KCNJ3	multitissue	0.000835099	14	12	5.71766e-05	Brain_Cerebellar_Hemisphere	0.835878	Brain_Anterior_cingulate_cortex_BA24	4.44808	0.0771592	0.162204	-3.26856	4.02417	0.928113	1.99892	12	0	KCNJ3	2	154698299	154858352	1	protein_coding	potassium voltage-gated channel subfamily J member 3 [Source:HGNC Symbol;Acc:HGNC:6264]
ENSG00000164690	SHH	multitissue	0.000846622	3	3	9.66263e-05	Adrenal_Gland	0.33847	Brain_Hypothalamus	1.07319	0.927465	0.927465	-0.990565	3.89891	0.650385	2.81336	3	0	SHH	7	155799986	155812273	-1	protein_coding	sonic hedgehog [Source:HGNC Symbol;Acc:HGNC:10848]
ENSG00000058335	RASGRF1	multitissue	0.000855429	7	7	0.000326108	Pancreas	0.874798	Brain_Cerebellum	1.52583	0.559699	0.559699	-0.739696	3.59363	1.46276	1.57654	7	0	RASGRF1	15	78959947	79090773	-1	protein_coding	Ras protein specific guanine nucleotide releasing factor 1 [Source:HGNC Symbol;Acc:HGNC:9875]
ENSG00000049167	ERCC8	multitissue	0.000859026	22	10	0.000274402	Skin_Sun_Exposed_Lower_leg	0.942335	Brain_Frontal_Cortex_BA9	11.0268	0.0104363	0.380069	-1.91695	3.63834	2.31821	1.47283	10	0	ERCC8	5	60873831	60945073	-1	protein_coding	ERCC excision repair 8, CSA ubiquitin ligase complex subunit [Source:HGNC Symbol;Acc:HGNC:3439]
ENSG00000086159	AQP6	multitissue	0.000869294	2	2	0.000802672	Stomach	0.0238876	Testis	1.17734	0.822665	0.822665	-2.25893	3.35187	0.546469	3.96744	2	0	AQP6	12	49967194	49977139	1	protein_coding	aquaporin 6 [Source:HGNC Symbol;Acc:HGNC:639]
ENSG00000168229	PTGDR	multitissue	0.000876584	17	11	0.00461628	Prostate	0.995206	Pituitary	5.91312	0.015029	0.223338	-2.0823	2.83266	0.110359	1.41038	11	0	PTGDR	14	52267713	52276724	1	protein_coding	prostaglandin D2 receptor [Source:HGNC Symbol;Acc:HGNC:9591]
ENSG00000169221	TBC1D10B	multitissue	0.000881588	4	4	0.000381775	Testis	0.786015	Pancreas	1.6644	0.523383	0.523383	-2.30506	3.55237	0.792989	2.60218	4	0	TBC1D10B	16	30357102	30370264	-1	protein_coding	TBC1 domain family member 10B [Source:HGNC Symbol;Acc:HGNC:24510]
ENSG00000177238	TRIM72	multitissue	0.0008834	5	5	0.000312772	Brain_Hippocampus	0.869194	Brain_Caudate_basal_ganglia	2.02386	0.27612	0.27612	-3.60449	0.290309	-1.24649	1.62034	5	0	TRIM72	16	31214021	31231537	1	protein_coding	tripartite motif containing 72 [Source:HGNC Symbol;Acc:HGNC:32671]
ENSG00000204103	MAFB	multitissue	0.000884375	5	5	0.000549121	Small_Intestine_Terminal_Ileum	0.932303	Brain_Spinal_cord_cervical_c-1	1.43923	0.648835	0.648835	-1.51575	3.45557	0.593494	1.90451	5	0	MAFB	20	40685848	40689240	-1	protein_coding	MAF bZIP transcription factor B [Source:HGNC Symbol;Acc:HGNC:6408]
ENSG00000160208	RRP1B	multitissue	0.000886215	4	4	6.45407e-05	Muscle_Skeletal	0.00398524	Thyroid	3.48519	0.128666	0.128666	-3.89416	3.99556	-0.218412	4.24598	4	0	RRP1B	21	43659548	43696079	1	protein_coding	ribosomal RNA processing 1B [Source:HGNC Symbol;Acc:HGNC:23818]
ENSG00000110172	CHORDC1	multitissue	0.000887108	5	5	8.80751e-05	Breast_Mammary_Tissue	0.740106	Skin_Sun_Exposed_Lower_leg	1.90981	0.353738	0.353738	-3.92129	3.2981	0.229185	2.6662	5	0	CHORDC1	11	90201160	90223364	-1	protein_coding	cysteine and histidine rich domain containing 1 [Source:HGNC Symbol;Acc:HGNC:14525]
ENSG00000183671	GPR1	multitissue	0.000895512	5	4	3.1706e-05	Esophagus_Muscularis	0.782352	Brain_Putamen_basal_ganglia	3.0104	0.0747333	0.343026	-4.16085	0.276256	-2.62825	1.71347	4	0	GPR1	2	206175316	206218047	-1	protein_coding	G protein-coupled receptor 1 [Source:HGNC Symbol;Acc:HGNC:4463]
ENSG00000115241	PPM1G	multitissue	0.000896566	10	7	0.0400958	Prostate	0.485769	Thyroid	6.24211	0.00902302	0.234886	-1.82358	2.05276	-0.149203	1.44826	7	0	PPM1G	2	27381194	27409687	-1	protein_coding	protein phosphatase, Mg2+/Mn2+ dependent 1G [Source:HGNC Symbol;Acc:HGNC:9278]
ENSG00000181915	ADO	multitissue	0.000898166	13	9	0.00588811	Esophagus_Muscularis	0.42972	Lung	7.13576	0.0214029	0.272336	-2.75395	1.37254	-0.666923	1.32445	9	0	ADO	10	62804857	62808483	1	protein_coding	2-aminoethanethiol dioxygenase [Source:HGNC Symbol;Acc:HGNC:23506]
ENSG00000101367	MAPRE1	multitissue	0.00091312	22	9	0.00686572	Thyroid	0.952779	Small_Intestine_Terminal_Ileum	11.3299	0.00782112	0.409751	-2.40272	2.70329	1.07759	1.29591	9	0	MAPRE1	20	32819893	32850405	1	protein_coding	microtubule associated protein RP/EB family member 1 [Source:HGNC Symbol;Acc:HGNC:6890]
ENSG00000139734	DIAPH3	multitissue	0.000915565	6	5	0.000169276	Skin_Sun_Exposed_Lower_leg	0.886791	Testis	2.63558	0.0572261	0.176966	-1.9852	3.76094	0.804911	2.4111	5	0	DIAPH3	13	59665583	60163987	-1	protein_coding	diaphanous related formin 3 [Source:HGNC Symbol;Acc:HGNC:15480]
ENSG00000159713	TPPP3	multitissue	0.000919743	2	2	0.000558987	Heart_Left_Ventricle	0.0411809	Brain_Caudate_basal_ganglia	1.18113	0.818869	0.818869	-3.45077	-2.0417	-2.74624	0.996361	2	0	TPPP3	16	67389809	67393535	-1	protein_coding	tubulin polymerization promoting protein family member 3 [Source:HGNC Symbol;Acc:HGNC:24162]
ENSG00000149089	APIP	multitissue	0.000920461	47	2	0.000361033	Brain_Amygdala	0.707971	Muscle_Skeletal	41.6102	0.000403436	3.04157	-0.73718	3.56704	2.53441	0.89168	2	0	APIP	11	34853094	34916499	-1	protein_coding	APAF1 interacting protein [Source:HGNC Symbol;Acc:HGNC:17581]
ENSG00000135956	TMEM127	multitissue	0.000925202	15	6	3.74809e-06	Whole_Blood	0.310394	Uterus	9.36875	0.0187937	0.479366	-1.0144	4.62488	2.78062	1.29897	6	0	TMEM127	2	96248516	96265994	-1	protein_coding	transmembrane protein 127 [Source:HGNC Symbol;Acc:HGNC:26038]
ENSG00000168824	AC110814.1	multitissue	0.000947007	15	12	2.24164e-05	Esophagus_Mucosa	0.858068	Colon_Sigmoid	5.67482	0.0315791	0.202035	-4.23935	3.39923	-2.11794	2.08655	12	0	AC110814.1	4	4348140	4419058	1	protein_coding	Neuron-specific protein family member 1 [Source:UniProtKB/Swiss-Prot;Acc:P42857]
ENSG00000233822	HIST1H2BN	multitissue	0.000958972	7	7	0.00442882	Esophagus_Gastroesophageal_Junction	0.779651	Lung	1.73685	0.279787	0.279787	-2.84588	2.56196	-0.758177	1.97297	7	0	HIST1H2BN	6	27837760	27865798	1	protein_coding	histone cluster 1 H2B family member n [Source:HGNC Symbol;Acc:HGNC:4749]
ENSG00000117594	HSD11B1	multitissue	0.000960604	2	2	0.00146907	Colon_Transverse	0.0455495	Breast_Mammary_Tissue	1.01758	0.982423	0.982423	-1.99954	3.18072	0.59059	3.663	2	0	HSD11B1	1	209686178	209734950	1	protein_coding	hydroxysteroid 11-beta dehydrogenase 1 [Source:HGNC Symbol;Acc:HGNC:5208]
ENSG00000128298	BAIAP2L2	multitissue	0.000968047	8	8	0.00130688	Esophagus_Muscularis	0.512231	Stomach	3.00914	0.115216	0.115216	-3.21446	0.655368	-1.47332	1.17038	8	0	BAIAP2L2	22	38084889	38110670	-1	protein_coding	BAI1 associated protein 2 like 2 [Source:HGNC Symbol;Acc:HGNC:26203]
ENSG00000083799	CYLD	multitissue	0.000968102	7	4	0.000763311	Cells_Transformed_fibroblasts	0.943898	Skin_Sun_Exposed_Lower_leg	4.58242	0.0635015	0.400009	-1.77961	3.36577	-0.214642	1.69654	4	0	CYLD	16	50742050	50801935	1	protein_coding	CYLD lysine 63 deubiquitinase [Source:HGNC Symbol;Acc:HGNC:2584]
ENSG00000102934	PLLP	multitissue	0.000974148	13	10	0.00370068	Esophagus_Mucosa	0.896225	Artery_Tibial	5.071	0.0445552	0.212927	-2.90261	1.82247	0.093642	1.47959	10	0	PLLP	16	57248547	57284687	-1	protein_coding	plasmolipin [Source:HGNC Symbol;Acc:HGNC:18553]
ENSG00000134200	TSHB	multitissue	0.000982467	6	6	0.00179038	Stomach	0.703464	Uterus	2.98936	0.196222	0.196222	-3.12297	2.12102	-0.635354	1.69124	6	0	TSHB	1	115029824	115034309	1	protein_coding	thyroid stimulating hormone beta [Source:HGNC Symbol;Acc:HGNC:12372]
ENSG00000135931	ARMC9	multitissue	0.000985825	13	9	2.77275e-06	Spleen	0.600657	Esophagus_Gastroesophageal_Junction	7.6785	0.0167967	0.289532	-4.68697	2.16418	-2.78019	2.40719	9	0	ARMC9	2	231198546	231374837	1	protein_coding	armadillo repeat containing 9 [Source:HGNC Symbol;Acc:HGNC:20730]
ENSG00000149922	TBX6	multitissue	0.000991084	35	4	1.50769e-06	Testis	0.969808	Pancreas	23.3952	0.0124989	1.1616	-4.81021	4.69643	2.3276	1.77091	4	0	TBX6	16	30085793	30091887	-1	protein_coding	T-box 6 [Source:HGNC Symbol;Acc:HGNC:11605]
ENSG00000132563	REEP2	multitissue	0.001016	22	8	2.84519e-05	Brain_Hippocampus	0.86615	Esophagus_Mucosa	12.5345	0.00304845	0.492816	-4.18552	1.13885	-1.13356	1.27926	8	0	REEP2	5	138439017	138446969	1	protein_coding	receptor accessory protein 2 [Source:HGNC Symbol;Acc:HGNC:17975]
ENSG00000204209	DAXX	multitissue	0.00101647	8	6	4.78219e-05	Muscle_Skeletal	0.820525	Adrenal_Gland	4.96029	0.00304014	0.205557	-1.195	4.06602	0.660355	1.53907	6	0	DAXX	6	33318558	33329286	-1	protein_coding	death domain associated protein [Source:HGNC Symbol;Acc:HGNC:2681]
ENSG00000152061	RABGAP1L	multitissue	0.00102565	20	10	7.26869e-05	Esophagus_Gastroesophageal_Junction	0.991793	Muscle_Skeletal	9.22982	0.0142364	0.312146	-3.96731	0.426548	-1.9849	1.45154	10	0	RABGAP1L	1	174159410	174995308	1	protein_coding	RAB GTPase activating protein 1 like [Source:HGNC Symbol;Acc:HGNC:24663]
ENSG00000107854	TNKS2	multitissue	0.00103499	33	3	5.06498e-05	Pituitary	0.798736	Ovary	23.9637	0.000216018	1.00164	-0.492057	4.05261	1.94262	1.06479	3	0	TNKS2	10	91798312	91865276	1	protein_coding	tankyrase 2 [Source:HGNC Symbol;Acc:HGNC:15677]
ENSG00000130475	FCHO1	multitissue	0.00103556	15	11	0.00731486	Uterus	0.85194	Lung	5.47372	0.0855385	0.298024	-2.68216	2.64053	0.519963	1.48731	11	0	FCHO1	19	17747718	17788568	1	protein_coding	FCH domain only 1 [Source:HGNC Symbol;Acc:HGNC:29002]
ENSG00000160803	UBQLN4	multitissue	0.00107345	6	6	0.0342026	Cells_Transformed_fibroblasts	0.891427	Artery_Tibial	3.56821	0.118996	0.118996	-2.11767	0.723432	-0.504722	1.02663	6	0	UBQLN4	1	156035301	156053794	-1	protein_coding	ubiquilin 4 [Source:HGNC Symbol;Acc:HGNC:1237]
ENSG00000125999	BPIFB1	multitissue	0.00107923	2	2	0.00836532	Testis	0.00951045	Stomach	1.00109	0.998909	0.998909	2.59314	2.63696	2.61505	0.030985	2	0	BPIFB1	20	33273480	33309878	1	protein_coding	BPI fold containing family B member 1 [Source:HGNC Symbol;Acc:HGNC:16108]
ENSG00000198198	SZT2	multitissue	0.00108219	10	10	3.51839e-05	Thyroid	0.881431	Uterus	3.98114	0.146833	0.146833	-1.32114	4.13702	1.61899	1.83544	10	0	SZT2	1	43389882	43454247	1	protein_coding	seizure threshold 2 homolog (mouse) [Source:HGNC Symbol;Acc:HGNC:29040]
ENSG00000141013	GAS8	multitissue	0.00108227	39	6	0.000195289	Liver	0.976109	Brain_Caudate_basal_ganglia	22.6754	0.00186716	0.837606	-3.72503	2.47996	-1.75805	1.27203	6	0	GAS8	16	90019629	90044975	1	protein_coding	growth arrest specific 8 [Source:HGNC Symbol;Acc:HGNC:4166]
ENSG00000070081	NUCB2	multitissue	0.00108531	17	7	1.56127e-06	Brain_Cerebellum	0.725898	Stomach	11.2358	0.0140761	0.452043	-0.751279	4.80323	3.47343	1.55106	7	0	NUCB2	11	17208153	17349974	1	protein_coding	nucleobindin 2 [Source:HGNC Symbol;Acc:HGNC:8044]
ENSG00000196396	PTPN1	multitissue	0.00110071	6	6	0.000944042	Whole_Blood	0.99195	Cells_Transformed_fibroblasts	2.57216	0.234783	0.234783	-3.30669	2.39374	-0.167962	1.96949	6	0	PTPN1	20	50510321	50585241	1	protein_coding	protein tyrosine phosphatase, non-receptor type 1 [Source:HGNC Symbol;Acc:HGNC:9642]
ENSG00000115596	WNT6	multitissue	0.00110503	3	3	0.00374616	Adipose_Subcutaneous	0.472679	Adipose_Visceral_Omentum	1.72332	0.551166	0.551166	-0.844175	2.89878	0.445493	2.12554	3	0	WNT6	2	218859821	218874233	1	protein_coding	Wnt family member 6 [Source:HGNC Symbol;Acc:HGNC:12785]
ENSG00000169683	LRRC45	multitissue	0.00110551	22	3	0.00191677	Brain_Caudate_basal_ganglia	0.750431	Esophagus_Gastroesophageal_Junction	17.0268	0.00188109	1.02007	-0.888323	3.10283	0.995046	0.806852	3	0	LRRC45	17	82023302	82031151	1	protein_coding	leucine rich repeat containing 45 [Source:HGNC Symbol;Acc:HGNC:28302]
ENSG00000213638	ADAT3	multitissue	0.00110836	2	2	0.000257952	Brain_Caudate_basal_ganglia	0.706641	Uterus	1.03547	0.964532	0.964532	-0.376372	3.65423	1.63893	2.85007	2	0	ADAT3	19	1905378	1913447	1	protein_coding	adenosine deaminase, tRNA specific 3 [Source:HGNC Symbol;Acc:HGNC:25151]
ENSG00000204228	HSD17B8	multitissue	0.00112497	27	5	0.00663197	Pancreas	0.998652	Nerve_Tibial	18.3399	0.00388706	0.640769	-2.58654	2.71478	-0.299312	1.09961	5	0	HSD17B8	6	33204642	33206831	1	protein_coding	hydroxysteroid 17-beta dehydrogenase 8 [Source:HGNC Symbol;Acc:HGNC:3554]
ENSG00000186862	PDZD7	multitissue	0.00113359	16	12	0.0117779	Brain_Amygdala	0.855979	Brain_Cerebellar_Hemisphere	5.93003	0.106319	0.255637	-2.4605	2.51873	-0.190215	1.41747	12	0	PDZD7	10	101007683	101031157	-1	protein_coding	PDZ domain containing 7 [Source:HGNC Symbol;Acc:HGNC:26257]
ENSG00000174938	SEZ6L2	multitissue	0.00114864	8	5	3.18872e-05	Heart_Left_Ventricle	0.271255	Brain_Frontal_Cortex_BA9	5.48142	0.0209323	0.183878	1.10018	4.15955	2.94663	1.06157	5	0	SEZ6L2	16	29871159	29899547	-1	protein_coding	seizure related 6 homolog like 2 [Source:HGNC Symbol;Acc:HGNC:30844]
ENSG00000137225	CAPN11	multitissue	0.00115149	16	16	0.00073358	Artery_Tibial	0.997566	Muscle_Skeletal	3.6504	0.124342	0.124342	-1.03972	3.37671	0.617681	1.24733	16	0	CAPN11	6	44158811	44184402	1	protein_coding	calpain 11 [Source:HGNC Symbol;Acc:HGNC:1478]
ENSG00000115657	ABCB6	multitissue	0.00115414	4	4	0.000430806	Brain_Cerebellar_Hemisphere	0.85793	Esophagus_Muscularis	1.11762	0.885235	0.885235	-3.52046	0.836627	-1.18321	2.0404	4	0	ABCB6	2	219209768	219218990	-1	protein_coding	ATP binding cassette subfamily B member 6 (Langereis blood group) [Source:HGNC Symbol;Acc:HGNC:47]
ENSG00000243480	AMY2A	multitissue	0.00116658	13	9	4.94861e-07	Colon_Sigmoid	0.967908	Brain_Amygdala	6.63125	0.0211601	0.266791	-0.0402326	5.02829	2.66022	1.45821	9	0	AMY2A	1	103616811	103625780	1	protein_coding	amylase, alpha 2A (pancreatic) [Source:HGNC Symbol;Acc:HGNC:477]
ENSG00000092439	TRPM7	multitissue	0.001202	5	5	0.00012393	Muscle_Skeletal	0.892049	Skin_Sun_Exposed_Lower_leg	1.92276	0.33738	0.33738	-3.83822	-0.135712	-1.92073	1.69265	5	0	TRPM7	15	50552473	50686815	-1	protein_coding	transient receptor potential cation channel subfamily M member 7 [Source:HGNC Symbol;Acc:HGNC:17994]
ENSG00000144802	NFKBIZ	multitissue	0.00120871	5	5	0.000258596	Heart_Left_Ventricle	0.767267	Uterus	1.4572	0.660024	0.660024	-3.65359	1.68075	-0.278039	2.02751	5	0	NFKBIZ	3	101827991	101861022	1	protein_coding	NFKB inhibitor zeta [Source:HGNC Symbol;Acc:HGNC:29805]
ENSG00000106948	AKNA	multitissue	0.0012157	13	9	5.72494e-05	Skin_Sun_Exposed_Lower_leg	0.910022	Artery_Tibial	6.33544	0.00555788	0.264494	-0.624369	4.02387	1.66651	1.35648	9	0	AKNA	9	114334156	114394405	-1	protein_coding	AT-hook transcription factor [Source:HGNC Symbol;Acc:HGNC:24108]
ENSG00000072422	RHOBTB1	multitissue	0.00122135	14	10	0.000112815	Testis	0.633448	Colon_Transverse	6.63568	0.0373454	0.232903	-1.26741	3.86124	1.32549	1.23303	10	0	RHOBTB1	10	60869438	61001440	-1	protein_coding	Rho related BTB domain containing 1 [Source:HGNC Symbol;Acc:HGNC:18738]
ENSG00000106462	EZH2	multitissue	0.0012214	5	5	0.000116422	Skin_Not_Sun_Exposed_Suprapubic	0.597367	Brain_Hippocampus	2.67884	0.126559	0.126559	-3.85354	0.734839	-1.46825	2.02227	5	0	EZH2	7	148807383	148884321	-1	protein_coding	enhancer of zeste 2 polycomb repressive complex 2 subunit [Source:HGNC Symbol;Acc:HGNC:3527]
ENSG00000068078	FGFR3	multitissue	0.00122814	20	3	0.00124666	Esophagus_Gastroesophageal_Junction	0.706302	Thyroid	15.6853	0.00675936	0.725222	-3.22798	0.468227	-2.23156	1.01873	3	0	FGFR3	4	1793307	1808872	1	protein_coding	fibroblast growth factor receptor 3 [Source:HGNC Symbol;Acc:HGNC:3690]
ENSG00000158019	BABAM2	multitissue	0.00123986	4	4	0.000235093	Thyroid	0.296841	Testis	1.35803	0.614721	0.614721	-3.67797	2.37457	-0.86647	2.48355	4	0	BABAM2	2	27889941	28338901	1	protein_coding	BRISC and BRCA1 A complex member 2 [Source:HGNC Symbol;Acc:HGNC:1106]
ENSG00000237172	B3GNT9	multitissue	0.00124503	14	6	3.85493e-05	Muscle_Skeletal	0.688174	Prostate	9.50481	0.010104	0.332158	-4.11601	-0.401335	-2.44469	1.03506	6	0	B3GNT9	16	67148105	67151214	-1	protein_coding	UDP-GlcNAc:betaGal beta-1,3-N-acetylglucosaminyltransferase 9 [Source:HGNC Symbol;Acc:HGNC:28714]
ENSG00000116254	CHD5	multitissue	0.00124637	5	5	0.000665814	Muscle_Skeletal	0.748603	Esophagus_Gastroesophageal_Junction	1.82296	0.187465	0.187465	-3.40328	2.93521	-0.488112	2.60906	5	0	CHD5	1	6101793	6180123	-1	protein_coding	chromodomain helicase DNA binding protein 5 [Source:HGNC Symbol;Acc:HGNC:16816]
ENSG00000014216	CAPN1	multitissue	0.00125829	6	6	0.0453543	Colon_Transverse	0.630636	Whole_Blood	1.90885	0.215886	0.215886	-1.99138	2.00135	-0.776848	1.46757	6	0	CAPN1	11	65180566	65212006	1	protein_coding	calpain 1 [Source:HGNC Symbol;Acc:HGNC:1476]
ENSG00000258839	MC1R	multitissue	0.00126219	25	8	5.40846e-05	Cells_Transformed_fibroblasts	0.783282	Skin_Not_Sun_Exposed_Suprapubic	14.8752	0.00704166	0.515891	-0.873181	4.03724	1.59602	1.22668	8	0	MC1R	16	89912119	89920977	1	protein_coding	melanocortin 1 receptor [Source:HGNC Symbol;Acc:HGNC:6929]
ENSG00000170276	HSPB2	multitissue	0.00126247	10	10	7.33078e-06	Cells_Transformed_fibroblasts	0.8903	Artery_Coronary	3.57935	0.157416	0.157416	-4.48385	3.43156	-0.450602	2.61493	10	0	HSPB2	11	111912242	111914093	1	protein_coding	heat shock protein family B (small) member 2 [Source:HGNC Symbol;Acc:HGNC:5247]
ENSG00000100342	APOL1	multitissue	0.00126671	4	4	0.000255495	Brain_Hypothalamus	0.702164	Skin_Not_Sun_Exposed_Suprapubic	1.80434	0.553681	0.553681	-1.75792	3.65669	0.342876	2.37803	4	0	APOL1	22	36253010	36267530	1	protein_coding	apolipoprotein L1 [Source:HGNC Symbol;Acc:HGNC:618]
ENSG00000133067	LGR6	multitissue	0.00126759	8	6	0.00467287	Artery_Tibial	0.68667	Testis	4.5202	0.0649756	0.232579	-2.55653	2.82876	0.0165815	1.84152	6	0	LGR6	1	202193901	202319781	1	protein_coding	leucine rich repeat containing G protein-coupled receptor 6 [Source:HGNC Symbol;Acc:HGNC:19719]
ENSG00000149927	DOC2A	multitissue	0.0012693	12	5	2.12392e-06	Pancreas	0.0171703	Spleen	8.29539	0.000475947	0.312104	-4.74126	-2.38304	-3.12616	0.675306	5	0	DOC2A	16	30005509	30023270	-1	protein_coding	double C2 domain alpha [Source:HGNC Symbol;Acc:HGNC:2985]
ENSG00000104643	MTMR9	multitissue	0.00128228	13	9	1.28084e-05	Liver	0.99111	Brain_Cerebellar_Hemisphere	7.20438	0.0699084	0.246797	-0.802712	4.36335	2.2475	1.63161	9	0	MTMR9	8	11284416	11328146	1	protein_coding	myotubularin related protein 9 [Source:HGNC Symbol;Acc:HGNC:14596]
ENSG00000105398	SULT2A1	multitissue	0.00129958	4	4	0.0412535	Colon_Transverse	0.848789	Adrenal_Gland	2.81242	0.0988228	0.0988228	-2.04097	0.900884	-0.257281	1.27013	4	0	SULT2A1	19	47870466	47886397	-1	protein_coding	sulfotransferase family 2A member 1 [Source:HGNC Symbol;Acc:HGNC:11458]
ENSG00000119771	KLHL29	multitissue	0.00130441	10	10	0.00150884	Skin_Not_Sun_Exposed_Suprapubic	0.964656	Cells_Transformed_fibroblasts	2.87397	0.249535	0.249535	-1.27117	3.17298	1.33675	1.39896	10	0	KLHL29	2	23385217	23708611	1	protein_coding	kelch like family member 29 [Source:HGNC Symbol;Acc:HGNC:29404]
ENSG00000138095	LRPPRC	multitissue	0.00130694	41	2	3.28953e-05	Brain_Substantia_nigra	0.731896	Spleen	34.1674	0.000852635	1.82868	-4.15244	-0.342605	-2.77622	0.689326	2	0	LRPPRC	2	43886508	43996005	-1	protein_coding	leucine rich pentatricopeptide repeat containing [Source:HGNC Symbol;Acc:HGNC:15714]
ENSG00000197375	SLC22A5	multitissue	0.0013082	26	6	1.18771e-05	Brain_Nucleus_accumbens_basal_ganglia	0.911453	Adipose_Visceral_Omentum	14.925	0.00163228	0.571524	-2.19141	4.37983	0.188329	1.47598	6	0	SLC22A5	5	132369752	132395614	1	protein_coding	solute carrier family 22 member 5 [Source:HGNC Symbol;Acc:HGNC:10969]
ENSG00000168763	CNNM3	multitissue	0.00132355	6	6	0.00435849	Thyroid	0.923335	Brain_Cortex	1.91316	0.288408	0.288408	-2.85098	1.9438	-0.481866	1.86475	6	0	CNNM3	2	96816245	96833911	1	protein_coding	cyclin and CBS domain divalent metal cation transport mediator 3 [Source:HGNC Symbol;Acc:HGNC:104]
ENSG00000237441	RGL2	multitissue	0.00133553	6	6	0.000141422	Muscle_Skeletal	0.780528	Vagina	2.15795	0.135387	0.135387	-1.96588	3.80567	1.61772	2.29563	6	0	RGL2	6	33291654	33299324	-1	protein_coding	ral guanine nucleotide dissociation stimulator like 2 [Source:HGNC Symbol;Acc:HGNC:9769]
ENSG00000113083	LOX	multitissue	0.00134792	4	3	0.00434164	Skin_Not_Sun_Exposed_Suprapubic	0.939856	Adipose_Subcutaneous	3.22815	0.0104677	0.270033	-2.85221	0.837993	-0.4882	1.62362	3	0	LOX	5	122063195	122078360	-1	protein_coding	lysyl oxidase [Source:HGNC Symbol;Acc:HGNC:6664]
ENSG00000076003	MCM6	multitissue	0.00135264	24	8	3.49934e-05	Adipose_Subcutaneous	0.687464	Brain_Cortex	13.375	0.0128098	0.45034	-4.13827	2.17583	-2.20667	2.13922	8	0	MCM6	2	135839626	135876426	-1	protein_coding	minichromosome maintenance complex component 6 [Source:HGNC Symbol;Acc:HGNC:6949]
ENSG00000221883	ARIH2OS	multitissue	0.00136376	3	3	0.00075528	Nerve_Tibial	0.331614	Brain_Cortex	1.09372	0.880798	0.880798	-3.36868	-0.970869	-2.14404	1.19974	3	0	ARIH2OS	3	48917788	48919385	-1	protein_coding	ariadne homolog 2 opposite strand [Source:HGNC Symbol;Acc:HGNC:34425]
ENSG00000166189	HPS6	multitissue	0.00136686	4	4	0.0200479	Testis	0.940248	Whole_Blood	1.53871	0.403716	0.403716	-2.32545	0.074958	-1.14818	0.98164	4	0	HPS6	10	102065390	102068038	1	protein_coding	HPS6, biogenesis of lysosomal organelles complex 2 subunit 3 [Source:HGNC Symbol;Acc:HGNC:18817]
ENSG00000137573	SULF1	multitissue	0.00138465	11	11	0.00339021	Adipose_Visceral_Omentum	0.963654	Testis	3.69484	0.267638	0.267638	-2.92995	0.763848	-1.05562	1.19639	11	0	SULF1	8	69466624	69660915	1	protein_coding	sulfatase 1 [Source:HGNC Symbol;Acc:HGNC:20391]
ENSG00000168040	FADD	multitissue	0.00138585	3	3	0.000193304	Brain_Cerebellar_Hemisphere	0.97631	Brain_Caudate_basal_ganglia	1.15801	0.85911	0.85911	-0.0296951	3.72761	1.55877	1.94473	3	0	FADD	11	70203163	70207390	1	protein_coding	Fas associated via death domain [Source:HGNC Symbol;Acc:HGNC:3573]
ENSG00000170624	SGCD	multitissue	0.00138908	10	9	0.000107211	Cells_Transformed_fibroblasts	0.70198	Liver	4.2413	0.0770599	0.183862	-1.14505	3.87366	2.15625	1.69832	9	0	SGCD	5	155870344	156767788	1	protein_coding	sarcoglycan delta [Source:HGNC Symbol;Acc:HGNC:10807]
ENSG00000173281	PPP1R3B	multitissue	0.00139096	6	6	0.000166735	Pituitary	0.594621	Pancreas	2.73986	0.273455	0.273455	-1.79439	3.76472	0.626435	2.25205	6	0	PPP1R3B	8	9136255	9151574	-1	protein_coding	protein phosphatase 1 regulatory subunit 3B [Source:HGNC Symbol;Acc:HGNC:14942]
ENSG00000132842	AP3B1	multitissue	0.00139315	15	12	2.23473e-05	Whole_Blood	0.387777	Brain_Nucleus_accumbens_basal_ganglia	6.14603	0.0621279	0.217665	-4.24005	1.46878	-2.44328	1.54857	12	0	AP3B1	5	78000525	78294755	-1	protein_coding	adaptor related protein complex 3 beta 1 subunit [Source:HGNC Symbol;Acc:HGNC:566]
ENSG00000182263	FIGN	multitissue	0.0014019	33	5	0.00311373	Heart_Left_Ventricle	0.998871	Breast_Mammary_Tissue	21.5075	0.00276873	0.856027	-2.95628	2.83109	-0.691952	1.00588	5	0	FIGN	2	163593396	163736012	-1	protein_coding	fidgetin, microtubule severing factor [Source:HGNC Symbol;Acc:HGNC:13285]
ENSG00000079689	SCGN	multitissue	0.0014216	11	6	0.000169525	Brain_Hypothalamus	0.935851	Artery_Coronary	6.14703	0.00616721	0.291447	-1.32979	3.76057	0.980604	1.29698	6	0	SCGN	6	25652201	25701783	1	protein_coding	secretagogin, EF-hand calcium binding protein [Source:HGNC Symbol;Acc:HGNC:16941]
ENSG00000186188	FFAR4	multitissue	0.0014274	9	8	0.016602	Adipose_Subcutaneous	0.951784	Breast_Mammary_Tissue	5.08942	0.131959	0.197818	-2.3954	2.01926	-0.0694054	1.45106	8	0	FFAR4	10	93566665	93604480	1	protein_coding	free fatty acid receptor 4 [Source:HGNC Symbol;Acc:HGNC:19061]
ENSG00000068028	RASSF1	multitissue	0.00143682	6	6	0.011085	Adipose_Subcutaneous	0.808308	Skin_Not_Sun_Exposed_Suprapubic	3.18373	0.187002	0.187002	-1.49295	2.54001	0.712042	1.46214	6	0	RASSF1	3	50329782	50340980	-1	protein_coding	Ras association domain family member 1 [Source:HGNC Symbol;Acc:HGNC:9882]
ENSG00000087269	NOP14	multitissue	0.00144006	6	5	6.69452e-05	Testis	0.9951	Artery_Coronary	3.66392	0.0604353	0.200221	-0.00614128	3.98689	3.07004	1.55486	5	0	NOP14	4	2937933	2963385	-1	protein_coding	NOP14 nucleolar protein [Source:HGNC Symbol;Acc:HGNC:16821]
ENSG00000171928	TVP23B	multitissue	0.00145116	47	1	0.000281638	Pituitary	0.786685	Brain_Substantia_nigra	41.7519	0.000289217	41.7519	0.270618	3.63163	2.98247	0.528511	1	0	TVP23B	17	18780995	18806714	1	protein_coding	trans-golgi network vesicle protein 23 homolog B [Source:HGNC Symbol;Acc:HGNC:20399]
ENSG00000137309	HMGA1	multitissue	0.00146908	4	4	0.00173116	Pituitary	0.230845	Pancreas	1.54083	0.568694	0.568694	1.19818	3.13285	2.17826	1.05345	4	0	HMGA1	6	34236873	34246231	1	protein_coding	high mobility group AT-hook 1 [Source:HGNC Symbol;Acc:HGNC:5010]
ENSG00000106772	PRUNE2	multitissue	0.00149295	10	8	0.00683178	Esophagus_Gastroesophageal_Junction	0.877503	Skin_Sun_Exposed_Lower_leg	5.04467	0.0244636	0.182032	-2.70493	1.06989	-1.22297	1.07616	8	0	PRUNE2	9	76611376	76906087	-1	protein_coding	prune homolog 2 [Source:HGNC Symbol;Acc:HGNC:25209]
ENSG00000257017	HP	multitissue	0.00150833	11	6	0.00198351	Heart_Left_Ventricle	0.879327	Artery_Tibial	6.35032	0.0088371	0.429768	-3.09269	2.82583	0.403813	1.84512	6	0	HP	16	72054592	72061055	1	protein_coding	haptoglobin [Source:HGNC Symbol;Acc:HGNC:5141]
ENSG00000267127	AC090360.1	multitissue	0.00151013	24	5	0.000136608	Brain_Frontal_Cortex_BA9	0.929949	Brain_Hippocampus	16.005	0.00320427	0.616321	-3.81423	2.09663	-2.10042	1.3377	5	0	AC090360.1	18	80034346	80097088	1	protein_coding
ENSG00000139269	INHBE	multitissue	0.00154078	3	3	0.0520049	Breast_Mammary_Tissue	0.221842	Spleen	1.62702	0.491723	0.491723	-1.65242	1.94309	-0.310322	1.96337	3	0	INHBE	12	57452323	57459280	1	protein_coding	inhibin beta E subunit [Source:HGNC Symbol;Acc:HGNC:24029]
ENSG00000162753	SLC9C2	multitissue	0.00154461	10	3	0.0187902	Brain_Hypothalamus	0.801558	Brain_Nucleus_accumbens_basal_ganglia	7.94989	0.0159966	0.600936	-2.34967	1.35418	0.351393	1.19366	3	0	SLC9C2	1	173500464	173603094	-1	protein_coding	solute carrier family 9 member C2 (putative) [Source:HGNC Symbol;Acc:HGNC:28664]
ENSG00000137171	KLC4	multitissue	0.00156074	6	6	0.00806588	Pituitary	0.950305	Minor_Salivary_Gland	1.60766	0.578175	0.578175	-1.06739	2.6493	0.789473	1.65749	6	0	KLC4	6	43040777	43075099	1	protein_coding	kinesin light chain 4 [Source:HGNC Symbol;Acc:HGNC:21624]
ENSG00000181467	RAP2B	multitissue	0.00156295	6	6	0.00225917	Esophagus_Mucosa	0.340294	Skin_Not_Sun_Exposed_Suprapubic	1.34722	0.710811	0.710811	-1.70345	3.05386	1.25635	1.64819	6	0	RAP2B	3	153162270	153170620	1	protein_coding	RAP2B, member of RAS oncogene family [Source:HGNC Symbol;Acc:HGNC:9862]
ENSG00000146013	GFRA3	multitissue	0.0015662	4	3	0.00291183	Lung	0.163086	Brain_Hippocampus	2.22056	0.0547465	0.700801	-2.94559	2.9769	-0.376299	3.02819	3	0	GFRA3	5	138252379	138274671	-1	protein_coding	GDNF family receptor alpha 3 [Source:HGNC Symbol;Acc:HGNC:4245]
ENSG00000179284	DAND5	multitissue	0.00158327	6	5	0.000924142	Skin_Not_Sun_Exposed_Suprapubic	0.962229	Brain_Cortex	3.53124	0.0101533	0.203665	-0.0473571	3.31266	1.38704	1.465	5	0	DAND5	19	12965159	12974762	1	protein_coding	DAN domain BMP antagonist family member 5 [Source:HGNC Symbol;Acc:HGNC:26780]
ENSG00000169902	TPST1	multitissue	0.00159343	16	7	0.000425214	Nerve_Tibial	0.556078	Cells_Transformed_fibroblasts	8.3387	0.0247305	0.34613	-3.35699	3.52392	1.21405	2.18918	7	0	TPST1	7	66205199	66420543	1	protein_coding	tyrosylprotein sulfotransferase 1 [Source:HGNC Symbol;Acc:HGNC:12020]
ENSG00000172057	ORMDL3	multitissue	0.00159459	16	6	1.74248e-05	Lung	0.399756	Prostate	10.7141	0.00281945	0.486164	-3.25203	4.29557	2.76754	2.29541	6	0	ORMDL3	17	39921041	39927601	-1	protein_coding	ORMDL sphingolipid biosynthesis regulator 3 [Source:HGNC Symbol;Acc:HGNC:16038]
ENSG00000054654	SYNE2	multitissue	0.00159653	13	9	4.54876e-06	Skin_Not_Sun_Exposed_Suprapubic	0.890625	Brain_Nucleus_accumbens_basal_ganglia	6.17668	0.0218192	0.284065	-4.58459	2.87581	0.437738	1.75237	9	0	SYNE2	14	63852983	64226433	1	protein_coding	spectrin repeat containing nuclear envelope protein 2 [Source:HGNC Symbol;Acc:HGNC:17084]
ENSG00000115661	STK16	multitissue	0.00160898	6	6	0.000687614	Adrenal_Gland	0.991777	Brain_Hypothalamus	1.50664	0.662641	0.662641	-0.65466	3.39447	0.987747	1.71398	6	0	STK16	2	219245455	219250337	1	protein_coding	serine/threonine kinase 16 [Source:HGNC Symbol;Acc:HGNC:11394]
ENSG00000171970	ZNF57	multitissue	0.00161866	3	3	0.00109732	Artery_Coronary	0.229495	Pituitary	1.1043	0.892127	0.892127	-1.92088	3.26431	0.0472567	2.80916	3	0	ZNF57	19	2900898	2918476	1	protein_coding	zinc finger protein 57 [Source:HGNC Symbol;Acc:HGNC:13125]
ENSG00000184939	ZFP90	multitissue	0.00162324	12	6	0.000421979	Adipose_Subcutaneous	0.51076	Brain_Cortex	8.03176	0.00269538	0.338305	-2.72823	3.52594	0.915113	2.19031	6	0	ZFP90	16	68530090	68576072	1	protein_coding	ZFP90 zinc finger protein [Source:HGNC Symbol;Acc:HGNC:23329]
ENSG00000173825	TIGD3	multitissue	0.00162675	3	3	0.000253123	Adrenal_Gland	0.789375	Thyroid	1.54475	0.446663	0.446663	-3.65908	0.267122	-1.33856	2.0584	3	0	TIGD3	11	65354767	65357613	1	protein_coding	tigger transposable element derived 3 [Source:HGNC Symbol;Acc:HGNC:18334]
ENSG00000183336	BOLA2	multitissue	0.00162994	30	4	3.01465e-06	Brain_Hippocampus	0.143896	Adipose_Visceral_Omentum	21.7281	0.00528092	0.89784	-4.66982	-1.46143	-3.3034	0.85715	4	0	BOLA2	16	29443056	29454964	-1	protein_coding	bolA family member 2 [Source:HGNC Symbol;Acc:HGNC:29488]
ENSG00000168036	CTNNB1	multitissue	0.00163991	11	6	0.00115577	Brain_Nucleus_accumbens_basal_ganglia	0.876163	Stomach	7.15978	0.0346152	0.312248	-2.45699	3.24958	1.87665	1.75556	6	0	CTNNB1	3	41194837	41260096	1	protein_coding	catenin beta 1 [Source:HGNC Symbol;Acc:HGNC:2514]
ENSG00000107566	ERLIN1	multitissue	0.00164268	5	4	5.11541e-05	Brain_Substantia_nigra	0.968004	Adrenal_Gland	2.71604	0.0451891	0.250045	-4.05029	0.41471	-0.788186	1.84883	4	0	ERLIN1	10	100150094	100188334	-1	protein_coding	ER lipid raft associated 1 [Source:HGNC Symbol;Acc:HGNC:16947]
ENSG00000149929	HIRIP3	multitissue	0.00166153	6	5	0.00124104	Small_Intestine_Terminal_Ileum	0.497644	Ovary	3.10163	0.0435977	0.165992	-1.84496	3.22928	1.19407	2.04416	5	0	HIRIP3	16	29992321	29996436	-1	protein_coding	HIRA interacting protein 3 [Source:HGNC Symbol;Acc:HGNC:4917]
ENSG00000084774	CAD	multitissue	0.00166334	17	9	0.000218877	Colon_Transverse	0.708468	Brain_Cerebellar_Hemisphere	8.83496	0.0103476	0.306045	-1.52721	3.69617	0.489391	1.33382	9	0	CAD	2	27217390	27243943	1	protein_coding	carbamoyl-phosphate synthetase 2, aspartate transcarbamylase, and dihydroorotase [Source:HGNC Symbol;Acc:HGNC:1424]
ENSG00000137054	POLR1E	multitissue	0.00166737	17	10	0.00352054	Pituitary	0.900438	Artery_Aorta	7.87588	0.00485044	0.328703	-1.41218	2.9182	0.640554	1.3826	10	0	POLR1E	9	37485935	37503697	1	protein_coding	RNA polymerase I subunit E [Source:HGNC Symbol;Acc:HGNC:17631]
ENSG00000136682	CBWD2	multitissue	0.00166969	29	10	0.000318693	Esophagus_Mucosa	0.952451	Skin_Sun_Exposed_Lower_leg	14.8068	0.00790901	0.506316	-3.59961	2.62269	0.155825	1.79846	10	0	CBWD2	2	113437691	113496189	1	protein_coding	COBW domain containing 2 [Source:HGNC Symbol;Acc:HGNC:17907]
ENSG00000054356	PTPRN	multitissue	0.00167318	6	6	5.75861e-05	Brain_Caudate_basal_ganglia	0.42725	Cells_Transformed_fibroblasts	2.39657	0.147686	0.147686	-4.02249	1.79478	-1.06886	2.60218	6	0	PTPRN	2	219289623	219309648	-1	protein_coding	protein tyrosine phosphatase, receptor type N [Source:HGNC Symbol;Acc:HGNC:9676]
ENSG00000073605	GSDMB	multitissue	0.00170064	22	6	9.75472e-06	Spleen	0.447373	Brain_Cerebellum	12.6374	0.00400865	0.449719	-2.34363	4.42254	2.75626	1.63693	6	0	GSDMB	17	39904595	39919854	-1	protein_coding	gasdermin B [Source:HGNC Symbol;Acc:HGNC:23690]
ENSG00000108406	DHX40	multitissue	0.0017074	8	3	0.000160971	Stomach	0.132407	Cells_EBV-transformed_lymphocytes	6.60404	0.0271561	0.32298	1.50468	3.7735	3.28013	0.752886	3	0	DHX40	17	59565525	59608345	1	protein_coding	DEAH-box helicase 40 [Source:HGNC Symbol;Acc:HGNC:18018]
ENSG00000260456	C16orf95	multitissue	0.00171701	7	4	0.0039855	Esophagus_Muscularis	0.910324	Thyroid	5.15813	0.011185	0.208571	-2.87931	0.836496	-0.165872	1.28173	4	0	C16orf95	16	87083562	87317420	-1	protein_coding	chromosome 16 open reading frame 95 [Source:HGNC Symbol;Acc:HGNC:40033]
ENSG00000173757	STAT5B	multitissue	0.00172357	4	4	0.00098644	Breast_Mammary_Tissue	0.868501	Whole_Blood	1.26092	0.744622	0.744622	-1.45346	3.29437	0.93388	2.04074	4	0	STAT5B	17	42199168	42276707	-1	protein_coding	signal transducer and activator of transcription 5B [Source:HGNC Symbol;Acc:HGNC:11367]
ENSG00000109846	CRYAB	multitissue	0.00172791	5	4	6.4689e-05	Cells_Transformed_fibroblasts	0.842017	Brain_Amygdala	2.98767	0.0103959	0.171726	-3.99502	-0.199314	-2.31545	1.92844	4	0	CRYAB	11	111908565	111923722	-1	protein_coding	crystallin alpha B [Source:HGNC Symbol;Acc:HGNC:2389]
ENSG00000105254	TBCB	multitissue	0.00173461	5	4	0.00785025	Muscle_Skeletal	0.614624	Brain_Spinal_cord_cervical_c-1	2.2905	0.0378005	0.437527	-2.1567	2.65844	0.179393	2.21065	4	0	TBCB	19	36114289	36125947	1	protein_coding	tubulin folding cofactor B [Source:HGNC Symbol;Acc:HGNC:1989]
ENSG00000152207	CYSLTR2	multitissue	0.00173726	3	3	0.000227638	Skin_Sun_Exposed_Lower_leg	0.0424316	Thyroid	1.86512	0.232291	0.232291	-3.68619	-2.02926	-2.67191	0.888784	3	0	CYSLTR2	13	48653711	48711226	1	protein_coding	cysteinyl leukotriene receptor 2 [Source:HGNC Symbol;Acc:HGNC:18274]
ENSG00000175489	LRRC25	multitissue	0.00173993	16	9	0.0526681	Vagina	0.945909	Artery_Tibial	8.47137	0.0428045	0.308022	-1.80725	1.93763	-0.284696	1.10331	9	0	LRRC25	19	18391144	18397617	-1	protein_coding	leucine rich repeat containing 25 [Source:HGNC Symbol;Acc:HGNC:29806]
ENSG00000108342	CSF3	multitissue	0.00175025	3	3	0.000154132	Spleen	0.473642	Lung	1.17458	0.825693	0.825693	-0.716567	3.78432	1.37972	2.26623	3	0	CSF3	17	40015361	40017813	1	protein_coding	colony stimulating factor 3 [Source:HGNC Symbol;Acc:HGNC:2438]
ENSG00000173846	PLK3	multitissue	0.00175188	4	4	7.09264e-05	Brain_Putamen_basal_ganglia	0.874903	Adipose_Subcutaneous	1.16143	0.848821	0.848821	-3.97316	1.26623	-0.871846	2.25487	4	0	PLK3	1	44800225	44805990	1	protein_coding	polo like kinase 3 [Source:HGNC Symbol;Acc:HGNC:2154]
ENSG00000179915	NRXN1	multitissue	0.00176552	2	2	0.00306163	Nerve_Tibial	0.0423759	Testis	1.01796	0.982037	0.982037	2.02981	2.96148	2.49565	0.658791	2	0	NRXN1	2	49918505	51225575	-1	protein_coding	neurexin 1 [Source:HGNC Symbol;Acc:HGNC:8008]
ENSG00000178201	VN1R1	multitissue	0.00176999	30	9	0.00467586	Brain_Amygdala	0.95197	Cells_Transformed_fibroblasts	15.1615	0.009146	0.505691	-1.85642	2.82856	0.236375	1.06473	9	0	VN1R1	19	57454790	57457142	-1	protein_coding	vomeronasal 1 receptor 1 [Source:HGNC Symbol;Acc:HGNC:13548]
ENSG00000240563	L1TD1	multitissue	0.00177284	26	6	2.49544e-05	Artery_Aorta	0.297779	Testis	16.6082	0.00460973	0.598099	-4.21521	1.56626	-2.55956	1.8286	6	0	L1TD1	1	62194831	62212328	1	protein_coding	LINE1 type transposase domain containing 1 [Source:HGNC Symbol;Acc:HGNC:25595]
ENSG00000099810	MTAP	multitissue	0.00177981	20	13	0.0304802	Brain_Cerebellum	0.9643	Heart_Atrial_Appendage	8.51744	0.01952	0.30109	-1.07917	2.16379	0.622053	0.949145	13	0	MTAP	9	21802543	21937651	1	protein_coding	methylthioadenosine phosphorylase [Source:HGNC Symbol;Acc:HGNC:7413]
ENSG00000143553	SNAPIN	multitissue	0.00179013	5	5	0.00282648	Esophagus_Mucosa	0.247412	Brain_Putamen_basal_ganglia	2.57348	0.132786	0.132786	-1.15666	2.98601	1.79879	1.68722	5	0	SNAPIN	1	153658654	153661830	1	protein_coding	SNAP associated protein [Source:HGNC Symbol;Acc:HGNC:17145]
ENSG00000143870	PDIA6	multitissue	0.00179038	4	4	0.00477958	Esophagus_Mucosa	0.852239	Skin_Sun_Exposed_Lower_leg	2.38081	0.234434	0.234434	-2.82153	-0.186262	-1.16369	1.2553	4	0	PDIA6	2	10783391	10837977	-1	protein_coding	protein disulfide isomerase family A member 6 [Source:HGNC Symbol;Acc:HGNC:30168]
ENSG00000161395	PGAP3	multitissue	0.00180039	23	6	1.28579e-05	Thyroid	0.82473	Brain_Amygdala	16.8134	0.000414422	0.565961	-1.76433	4.36251	3.21334	1.52945	6	0	PGAP3	17	39671122	39696797	-1	protein_coding	post-GPI attachment to proteins 3 [Source:HGNC Symbol;Acc:HGNC:23719]
ENSG00000184451	CCR10	multitissue	0.00181077	5	5	0.00104385	Liver	0.326133	Spleen	1.62508	0.401265	0.401265	-3.23023	3.27843	0.145824	2.56696	5	0	CCR10	17	42678889	42683917	-1	protein_coding	C-C motif chemokine receptor 10 [Source:HGNC Symbol;Acc:HGNC:4474]
ENSG00000178922	HYI	multitissue	0.00181138	30	3	2.82855e-05	Small_Intestine_Terminal_Ileum	0.36509	Brain_Cortex	24.1059	0.000522614	1.02879	0.90571	4.18685	3.04798	0.873927	3	0	HYI	1	43451003	43453989	-1	protein_coding	hydroxypyruvate isomerase (putative) [Source:HGNC Symbol;Acc:HGNC:26948]
ENSG00000089876	DHX32	multitissue	0.00181577	13	5	0.000740054	Esophagus_Muscularis	0.0593232	Breast_Mammary_Tissue	9.80623	0.0101433	0.334458	1.88579	3.37429	2.94278	0.468412	5	0	DHX32	10	125836337	125896436	-1	protein_coding	DEAH-box helicase 32 (putative) [Source:HGNC Symbol;Acc:HGNC:16717]
ENSG00000139679	LPAR6	multitissue	0.00181644	3	3	0.000411685	Adipose_Subcutaneous	0.65047	Testis	1.48276	0.583504	0.583504	0.45311	3.53248	1.85648	1.55768	3	0	LPAR6	13	48389567	48444704	-1	protein_coding	lysophosphatidic acid receptor 6 [Source:HGNC Symbol;Acc:HGNC:15520]
ENSG00000013810	TACC3	multitissue	0.00182178	27	5	0.00399092	Lung	0.981682	Brain_Cortex	18.3893	0.00510193	0.729039	-2.87888	2.64115	-0.591119	1.33576	5	0	TACC3	4	1721490	1745176	1	protein_coding	transforming acidic coiled-coil containing protein 3 [Source:HGNC Symbol;Acc:HGNC:11524]
ENSG00000159210	SNF8	multitissue	0.00182369	22	7	0.00454913	Testis	0.903076	Breast_Mammary_Tissue	14.6836	0.0116114	0.585607	-0.496606	2.83734	1.66485	0.908168	7	0	SNF8	17	48929316	48945117	-1	protein_coding	SNF8, ESCRT-II complex subunit [Source:HGNC Symbol;Acc:HGNC:17028]
ENSG00000144455	SUMF1	multitissue	0.00182723	36	2	0.000108882	Whole_Blood	0.885569	Cells_EBV-transformed_lymphocytes	28.7418	0.00229019	1.66978	0.143913	3.8699	2.68542	0.630341	2	0	SUMF1	3	3700814	4467281	-1	protein_coding	sulfatase modifying factor 1 [Source:HGNC Symbol;Acc:HGNC:20376]
ENSG00000133059	DSTYK	multitissue	0.00183075	27	8	4.75424e-05	Whole_Blood	0.727298	Brain_Cerebellum	16.1248	0.00439185	0.610419	-3.39885	4.06739	-1.89973	1.80165	8	0	DSTYK	1	205142505	205211566	-1	protein_coding	dual serine/threonine and tyrosine protein kinase [Source:HGNC Symbol;Acc:HGNC:29043]
ENSG00000145681	HAPLN1	multitissue	0.00184429	9	9	0.00460489	Colon_Transverse	0.96063	Lung	2.98291	0.135405	0.135405	-1.44782	2.83345	0.12456	1.58128	9	0	HAPLN1	5	83637805	83721613	-1	protein_coding	hyaluronan and proteoglycan link protein 1 [Source:HGNC Symbol;Acc:HGNC:2380]
ENSG00000170185	USP38	multitissue	0.00184498	4	4	0.00102911	Adipose_Visceral_Omentum	0.480369	Brain_Cortex	1.9024	0.347875	0.347875	0.705709	3.28245	2.42346	1.16701	4	0	USP38	4	143184917	143223830	1	protein_coding	ubiquitin specific peptidase 38 [Source:HGNC Symbol;Acc:HGNC:20067]
ENSG00000126773	PCNX4	multitissue	0.00185273	15	5	0.000194294	Brain_Cerebellum	0.777272	Colon_Sigmoid	10.7	0.00308853	0.465766	-3.27488	3.72632	2.27759	2.07667	5	0	PCNX4	14	60091911	60169133	1	protein_coding	pecanex homolog 4 (Drosophila) [Source:HGNC Symbol;Acc:HGNC:20349]
ENSG00000113812	ACTR8	multitissue	0.00185445	39	2	5.30803e-05	Colon_Transverse	0.122918	Skin_Sun_Exposed_Lower_leg	31.5268	0.000193192	1.83315	-4.04163	-1.54264	-3.14039	0.583991	2	0	ACTR8	3	53867066	53882202	-1	protein_coding	ARP8 actin-related protein 8 homolog [Source:HGNC Symbol;Acc:HGNC:14672]
ENSG00000117597	DIEXF	multitissue	0.00185847	14	8	6.15709e-05	Colon_Transverse	0.937407	Nerve_Tibial	7.85617	0.0379922	0.267162	-4.00671	1.96136	-2.18023	1.60682	8	0	DIEXF	1	209828007	209857565	1	protein_coding	digestive organ expansion factor homolog (zebrafish) [Source:HGNC Symbol;Acc:HGNC:28440]
ENSG00000134909	ARHGAP32	multitissue	0.00186327	10	7	0.0358029	Esophagus_Mucosa	0.870702	Muscle_Skeletal	5.80966	0.02478	0.230724	-1.90059	2.09916	-0.0134993	1.07761	7	0	ARHGAP32	11	128965060	129279324	-1	protein_coding	Rho GTPase activating protein 32 [Source:HGNC Symbol;Acc:HGNC:17399]
ENSG00000168676	KCTD19	multitissue	0.00188594	3	3	0.00213236	Brain_Cerebellar_Hemisphere	0.63986	Thyroid	1.73536	0.446334	0.446334	-1.48403	3.07115	0.373074	2.3912	3	0	KCTD19	16	67289428	67326763	-1	protein_coding	potassium channel tetramerization domain containing 19 [Source:HGNC Symbol;Acc:HGNC:24753]
ENSG00000087274	ADD1	multitissue	0.0018871	7	7	0.000360673	Thyroid	0.971582	Breast_Mammary_Tissue	3.30558	0.180757	0.180757	-3.15063	3.5673	0.654848	2.70172	7	0	ADD1	4	2843857	2930076	1	protein_coding	adducin 1 [Source:HGNC Symbol;Acc:HGNC:243]
ENSG00000205363	C15orf59	multitissue	0.00189555	14	11	0.000199763	Adipose_Visceral_Omentum	0.95867	Heart_Atrial_Appendage	4.84566	0.0691689	0.206284	-1.59824	3.71932	0.816639	1.35462	11	0	C15orf59	15	73735431	73752747	-1	protein_coding	chromosome 15 open reading frame 59 [Source:HGNC Symbol;Acc:HGNC:33753]
ENSG00000075568	TMEM131	multitissue	0.00189912	10	9	0.000101588	Skin_Not_Sun_Exposed_Suprapubic	0.811493	Brain_Spinal_cord_cervical_c-1	3.70347	0.0592287	0.130103	-3.88677	1.03609	-1.72903	1.66167	9	0	TMEM131	2	97756333	97995891	-1	protein_coding	transmembrane protein 131 [Source:HGNC Symbol;Acc:HGNC:30366]
ENSG00000167196	FBXO22	multitissue	0.00190008	11	4	0.0161595	Heart_Atrial_Appendage	0.484734	Adrenal_Gland	8.66761	0.00393523	0.372141	-2.40529	0.698709	-1.24536	0.878728	4	0	FBXO22	15	75903859	75942510	1	protein_coding	F-box protein 22 [Source:HGNC Symbol;Acc:HGNC:13593]
ENSG00000100124	ANKRD54	multitissue	0.00190523	15	9	0.00216643	Artery_Aorta	0.868025	Muscle_Skeletal	8.62185	0.103788	0.300599	-2.13513	3.06641	1.16547	1.30925	9	0	ANKRD54	22	37830855	37849327	-1	protein_coding	ankyrin repeat domain 54 [Source:HGNC Symbol;Acc:HGNC:25185]
ENSG00000163682	RPL9	multitissue	0.00190754	48	1	0.000432742	Skin_Not_Sun_Exposed_Suprapubic	0.272272	Uterus	45.0304	0.000101991	45.0304	1.09785	3.51927	2.99284	0.396551	1	0	RPL9	4	39454124	39458948	-1	protein_coding	ribosomal protein L9 [Source:HGNC Symbol;Acc:HGNC:10369]
ENSG00000136950	ARPC5L	multitissue	0.0019157	14	7	0.000208082	Nerve_Tibial	0.689002	Brain_Caudate_basal_ganglia	8.45439	0.014183	0.354641	-3.709	-0.40021	-2.34919	0.765392	7	0	ARPC5L	9	124862130	124877733	1	protein_coding	actin related protein 2/3 complex subunit 5 like [Source:HGNC Symbol;Acc:HGNC:23366]
ENSG00000114982	KANSL3	multitissue	0.00191682	2	2	0.000483294	Brain_Amygdala	0.151365	Pancreas	1.25052	0.749479	0.749479	-1.43473	3.48985	1.02756	3.4822	2	0	KANSL3	2	96593170	96642787	-1	protein_coding	KAT8 regulatory NSL complex subunit 3 [Source:HGNC Symbol;Acc:HGNC:25473]
ENSG00000187109	NAP1L1	multitissue	0.00192618	6	6	0.00296464	Artery_Tibial	0.978117	Brain_Nucleus_accumbens_basal_ganglia	1.87273	0.338711	0.338711	-1.69341	2.97138	0.350189	1.81893	6	0	NAP1L1	12	76036587	76085033	-1	protein_coding	nucleosome assembly protein 1 like 1 [Source:HGNC Symbol;Acc:HGNC:7637]
ENSG00000198276	UCKL1	multitissue	0.0019342	8	8	8.07663e-05	Skin_Sun_Exposed_Lower_leg	0.906313	Lung	3.98513	0.158445	0.158445	-0.11769	3.94211	1.66899	1.21515	8	0	UCKL1	20	63939829	63956415	-1	protein_coding	uridine-cytidine kinase 1 like 1 [Source:HGNC Symbol;Acc:HGNC:15938]
ENSG00000197536	C5orf56	multitissue	0.00195976	7	7	0.00463024	Esophagus_Mucosa	0.725708	Brain_Putamen_basal_ganglia	2.04266	0.322736	0.322736	-2.6043	2.83169	0.958973	1.94859	7	0	C5orf56	5	132410636	132488702	1	protein_coding	chromosome 5 open reading frame 56 [Source:HGNC Symbol;Acc:HGNC:33838]
ENSG00000131558	EXOC4	multitissue	0.00196185	34	3	6.47878e-06	Brain_Hippocampus	0.184977	Brain_Cortex	26.3201	0.00115809	0.890293	1.32559	4.51013	3.10104	0.723455	3	0	EXOC4	7	133253073	134066589	1	protein_coding	exocyst complex component 4 [Source:HGNC Symbol;Acc:HGNC:30389]
ENSG00000100490	CDKL1	multitissue	0.00196973	11	7	0.00367927	Thyroid	0.996948	Artery_Tibial	5.60319	0.0500997	0.21865	-2.90443	0.839384	-1.06895	1.21566	7	0	CDKL1	14	50329404	50416461	-1	protein_coding	cyclin dependent kinase like 1 [Source:HGNC Symbol;Acc:HGNC:1781]
ENSG00000164125	FAM198B	multitissue	0.00197221	9	6	0.00127023	Lung	0.412864	Pituitary	3.87131	0.0283628	0.297867	-3.22262	0.818863	-1.86059	1.2662	6	0	FAM198B	4	158124474	158173318	-1	protein_coding	family with sequence similarity 198 member B [Source:HGNC Symbol;Acc:HGNC:25312]
ENSG00000163536	SERPINI1	multitissue	0.00197235	23	8	0.000876142	Artery_Aorta	0.790208	Brain_Hippocampus	13.6565	1.53607e-05	0.492589	-1.84644	3.32755	1.85599	1.54258	8	0	SERPINI1	3	167735243	167825568	1	protein_coding	serpin family I member 1 [Source:HGNC Symbol;Acc:HGNC:8943]
ENSG00000109736	MFSD10	multitissue	0.00197444	2	2	0.000439152	Thyroid	0.0139356	Brain_Cerebellum	1.63067	0.369335	0.369335	2.45892	3.51536	2.98714	0.747018	2	0	MFSD10	4	2930561	2934859	-1	protein_coding	major facilitator superfamily domain containing 10 [Source:HGNC Symbol;Acc:HGNC:16894]
ENSG00000197888	UGT2B17	multitissue	0.00197833	10	6	0.00140797	Liver	0.703102	Brain_Spinal_cord_cervical_c-1	6.73203	0.0481026	0.305583	-3.19301	1.246	-0.974499	1.23968	6	0	UGT2B17	4	68537184	68568527	-1	protein_coding	UDP glucuronosyltransferase family 2 member B17 [Source:HGNC Symbol;Acc:HGNC:12547]
ENSG00000154265	ABCA5	multitissue	0.00198542	16	6	0.000466337	Artery_Tibial	0.682881	Stomach	10.0515	0.00804069	0.354229	0.408535	3.49938	1.68983	0.832888	6	0	ABCA5	17	69244311	69327244	-1	protein_coding	ATP binding cassette subfamily A member 5 [Source:HGNC Symbol;Acc:HGNC:35]
ENSG00000159917	ZNF235	multitissue	0.00199889	16	8	0.00123866	Artery_Coronary	0.820382	Adipose_Subcutaneous	8.95071	0.0184303	0.398106	-3.22983	-0.227054	-1.81969	0.934169	8	0	ZNF235	19	44228729	44305046	-1	protein_coding	zinc finger protein 235 [Source:HGNC Symbol;Acc:HGNC:12866]
ENSG00000164061	BSN	multitissue	0.0020009	3	3	0.000196999	Liver	0.367822	Skin_Sun_Exposed_Lower_leg	1.37253	0.480044	0.480044	-3.72283	1.47681	-0.448486	2.85027	3	0	BSN	3	49554489	49671545	1	protein_coding	bassoon presynaptic cytomatrix protein [Source:HGNC Symbol;Acc:HGNC:1117]
ENSG00000168936	TMEM129	multitissue	0.00200295	33	3	0.00282193	Brain_Spinal_cord_cervical_c-1	0.971773	Esophagus_Mucosa	25.2798	5.18798e-06	1.37959	-2.28137	2.9865	0.496196	0.956728	3	0	TMEM129	4	1715952	1721358	-1	protein_coding	transmembrane protein 129 [Source:HGNC Symbol;Acc:HGNC:25137]
ENSG00000186575	NF2	multitissue	0.00201078	8	8	0.000329188	Brain_Hypothalamus	0.821053	Testis	3.8633	0.208356	0.208356	-1.15694	3.59118	1.04952	1.55044	8	0	NF2	22	29603556	29698598	1	protein_coding	neurofibromin 2 [Source:HGNC Symbol;Acc:HGNC:7773]
ENSG00000147324	MFHAS1	multitissue	0.00201358	7	7	0.000145813	Heart_Atrial_Appendage	0.981051	Heart_Left_Ventricle	2.76485	0.197932	0.197932	-2.15786	3.79809	1.62061	2.19256	7	0	MFHAS1	8	8783354	8893645	-1	protein_coding	malignant fibrous histiocytoma amplified sequence 1 [Source:HGNC Symbol;Acc:HGNC:16982]
ENSG00000140009	ESR2	multitissue	0.00201674	12	7	1.16509e-05	Esophagus_Muscularis	0.817379	Nerve_Tibial	7.38054	0.032336	0.257675	0.230917	4.38402	1.55803	1.04119	7	0	ESR2	14	64084232	64338112	-1	protein_coding	estrogen receptor 2 [Source:HGNC Symbol;Acc:HGNC:3468]
ENSG00000121897	LIAS	multitissue	0.00202517	5	5	0.000122647	Whole_Blood	0.990934	Thyroid	2.52801	0.210553	0.210553	-0.0113629	3.84077	2.33707	1.41858	5	0	LIAS	4	39458587	39485109	1	protein_coding	lipoic acid synthetase [Source:HGNC Symbol;Acc:HGNC:16429]
ENSG00000185989	RASA3	multitissue	0.00204237	25	10	0.00704186	Breast_Mammary_Tissue	0.929523	Ovary	11.4398	0.00316774	0.409501	-2.69486	2.62185	0.125151	1.60399	10	0	RASA3	13	113977783	114132611	-1	protein_coding	RAS p21 protein activator 3 [Source:HGNC Symbol;Acc:HGNC:20331]
ENSG00000154710	RABGEF1	multitissue	0.00205619	34	2	0.00243647	Adrenal_Gland	0.999042	Pituitary	28.9631	0.00235112	1.33242	-3.03112	1.26322	-0.162505	0.813545	2	0	RABGEF1	7	66682164	66811464	1	protein_coding	RAB guanine nucleotide exchange factor 1 [Source:HGNC Symbol;Acc:HGNC:17676]
ENSG00000114302	PRKAR2A	multitissue	0.0020582	5	5	0.0379691	Breast_Mammary_Tissue	0.451941	Skin_Not_Sun_Exposed_Suprapubic	2.58695	0.122465	0.122465	-2.07519	1.86918	0.586401	1.55292	5	0	PRKAR2A	3	48744597	48847846	-1	protein_coding	protein kinase cAMP-dependent type II regulatory subunit alpha [Source:HGNC Symbol;Acc:HGNC:9391]
ENSG00000105662	CRTC1	multitissue	0.00206614	7	7	0.00599648	Brain_Cerebellum	0.792301	Nerve_Tibial	2.26264	0.342582	0.342582	-1.25833	2.74797	0.129786	1.31513	7	0	CRTC1	19	18683677	18782333	1	protein_coding	CREB regulated transcription coactivator 1 [Source:HGNC Symbol;Acc:HGNC:16062]
ENSG00000113522	RAD50	multitissue	0.00207875	10	7	9.9168e-05	Artery_Aorta	0.702693	Skin_Sun_Exposed_Lower_leg	5.82247	0.0770689	0.283083	-3.89262	-0.381688	-2.76283	1.14455	7	0	RAD50	5	132556019	132646344	1	protein_coding	RAD50 double strand break repair protein [Source:HGNC Symbol;Acc:HGNC:9816]
ENSG00000170689	HOXB9	multitissue	0.00208153	4	4	0.000116547	Colon_Transverse	0.616517	Nerve_Tibial	1.75947	0.427626	0.427626	0.500793	3.85328	2.19194	1.44575	4	0	HOXB9	17	48621159	48626356	-1	protein_coding	homeobox B9 [Source:HGNC Symbol;Acc:HGNC:5120]
ENSG00000204923	FBXO48	multitissue	0.00209395	2	2	0.000529455	Cells_Transformed_fibroblasts	0.176945	Brain_Caudate_basal_ganglia	1.22863	0.771369	0.771369	-3.46539	1.35022	-1.05759	3.40515	2	0	FBXO48	2	68459419	68467258	-1	protein_coding	F-box protein 48 [Source:HGNC Symbol;Acc:HGNC:33857]
ENSG00000165626	BEND7	multitissue	0.00210375	13	8	1.09146e-05	Brain_Cerebellar_Hemisphere	0.935756	Brain_Caudate_basal_ganglia	5.40633	0.0470401	0.185865	-4.39821	2.30576	-0.788576	2.05254	8	0	BEND7	10	13438484	13528974	-1	protein_coding	BEN domain containing 7 [Source:HGNC Symbol;Acc:HGNC:23514]
ENSG00000170855	TRIAP1	multitissue	0.00211941	9	7	0.00084169	Whole_Blood	0.977548	Brain_Nucleus_accumbens_basal_ganglia	3.40109	0.00174075	0.359548	-0.63002	3.33871	0.80158	1.18027	7	0	TRIAP1	12	120443961	120446412	-1	protein_coding	TP53 regulated inhibitor of apoptosis 1 [Source:HGNC Symbol;Acc:HGNC:26937]
ENSG00000204366	ZBTB12	multitissue	0.00214836	3	3	0.0261936	Esophagus_Gastroesophageal_Junction	0.379637	Vagina	1.55229	0.481741	0.481741	-2.22333	1.41102	0.022087	1.96273	3	0	ZBTB12	6	31899607	31901992	-1	protein_coding	zinc finger and BTB domain containing 12 [Source:HGNC Symbol;Acc:HGNC:19066]
ENSG00000131069	ACSS2	multitissue	0.00215974	14	7	0.00121304	Brain_Nucleus_accumbens_basal_ganglia	0.869726	Artery_Tibial	8.33871	0.0151984	0.468507	-3.2358	0.419527	-1.62942	1.07004	7	0	ACSS2	20	34872146	34927962	1	protein_coding	acyl-CoA synthetase short-chain family member 2 [Source:HGNC Symbol;Acc:HGNC:15814]
ENSG00000128274	A4GALT	multitissue	0.00216805	24	12	0.000156021	Thyroid	0.872302	Adipose_Subcutaneous	8.836	0.0207753	0.338891	-3.78129	0.488632	-1.88625	1.10846	12	0	A4GALT	22	42692121	42721298	-1	protein_coding	alpha 1,4-galactosyltransferase (P blood group) [Source:HGNC Symbol;Acc:HGNC:18149]
ENSG00000184076	UQCR10	multitissue	0.0021692	9	8	0.000194475	Heart_Atrial_Appendage	0.825516	Small_Intestine_Terminal_Ileum	4.30723	0.0663451	0.146038	0.220456	3.72609	2.02601	1.02285	8	0	UQCR10	22	29767369	29770413	1	protein_coding	ubiquinol-cytochrome c reductase, complex III subunit X [Source:HGNC Symbol;Acc:HGNC:30863]
ENSG00000154162	CDH12	multitissue	0.00217808	5	5	6.43906e-05	Brain_Cerebellum	0.422201	Adrenal_Gland	1.82171	0.246386	0.246386	0.802609	3.99611	2.14549	1.64986	5	0	CDH12	5	21750673	22853622	-1	protein_coding	cadherin 12 [Source:HGNC Symbol;Acc:HGNC:1751]
ENSG00000173200	PARP15	multitissue	0.00218674	20	6	0.00204151	Heart_Atrial_Appendage	0.873466	Artery_Coronary	12.7499	0.00597549	0.499305	-3.08413	1.03625	-0.876824	1.16522	6	0	PARP15	3	122577602	122639047	1	protein_coding	poly(ADP-ribose) polymerase family member 15 [Source:HGNC Symbol;Acc:HGNC:26876]
ENSG00000175029	CTBP2	multitissue	0.00219318	5	5	0.0055268	Brain_Cortex	0.357126	Stomach	1.59213	0.576858	0.576858	-2.77461	1.14894	-0.815859	1.74967	5	0	CTBP2	10	124984317	125161170	-1	protein_coding	C-terminal binding protein 2 [Source:HGNC Symbol;Acc:HGNC:2495]
ENSG00000163840	DTX3L	multitissue	0.00220348	6	6	0.00570546	Brain_Nucleus_accumbens_basal_ganglia	0.43923	Brain_Substantia_nigra	1.83332	0.452448	0.452448	-2.76425	2.49079	0.570242	2.12243	6	0	DTX3L	3	122564238	122575203	1	protein_coding	deltex E3 ubiquitin ligase 3L [Source:HGNC Symbol;Acc:HGNC:30323]
ENSG00000074755	ZZEF1	multitissue	0.00221972	9	6	5.53902e-05	Artery_Tibial	0.918177	Pancreas	6.03805	0.0728598	0.201302	-4.03163	-0.10273	-3.01181	1.16917	6	0	ZZEF1	17	4004445	4143020	-1	protein_coding	zinc finger ZZ-type and EF-hand domain containing 1 [Source:HGNC Symbol;Acc:HGNC:29027]
ENSG00000169131	ZNF354A	multitissue	0.00222062	10	6	9.15792e-05	Testis	0.459721	Brain_Cerebellum	5.17203	0.0254388	0.591195	-3.91188	3.08058	-0.792509	2.11587	6	0	ZNF354A	5	178694605	178730702	-1	protein_coding	zinc finger protein 354A [Source:HGNC Symbol;Acc:HGNC:11628]
ENSG00000129055	ANAPC13	multitissue	0.00222834	41	1	0.000307293	Testis	0.0776654	Brain_Cerebellar_Hemisphere	37.5148	2.68427e-05	37.5148	-3.60907	-1.7644	-2.91497	0.388342	1	0	ANAPC13	3	134477706	134486716	-1	protein_coding	anaphase promoting complex subunit 13 [Source:HGNC Symbol;Acc:HGNC:24540]
ENSG00000117385	P3H1	multitissue	0.00223355	6	6	0.00159583	Brain_Frontal_Cortex_BA9	0.834936	Artery_Tibial	1.71147	0.406158	0.406158	-1.46081	3.15667	1.12624	1.66973	6	0	P3H1	1	42746335	42767084	-1	protein_coding	prolyl 3-hydroxylase 1 [Source:HGNC Symbol;Acc:HGNC:19316]
ENSG00000169217	CD2BP2	multitissue	0.00223741	13	4	7.3564e-06	Cells_Transformed_fibroblasts	0.247997	Colon_Transverse	9.20918	0.013738	0.544948	1.15523	4.48311	2.76009	1.12833	4	0	CD2BP2	16	30350766	30355361	-1	protein_coding	CD2 cytoplasmic tail binding protein 2 [Source:HGNC Symbol;Acc:HGNC:1656]
ENSG00000066427	ATXN3	multitissue	0.00224136	30	4	0.000456983	Stomach	0.945788	Brain_Hippocampus	22.2323	0.000160676	0.845067	-0.307961	3.50478	2.49705	1.00094	4	0	ATXN3	14	92038652	92106621	-1	protein_coding	ataxin 3 [Source:HGNC Symbol;Acc:HGNC:7106]
ENSG00000100599	RIN3	multitissue	0.00224663	16	14	0.000338477	Liver	0.974321	Adrenal_Gland	5.56946	0.091655	0.199814	-0.535048	3.58392	0.884735	1.23481	14	0	RIN3	14	92513774	92688994	1	protein_coding	Ras and Rab interactor 3 [Source:HGNC Symbol;Acc:HGNC:18751]
ENSG00000168286	THAP11	multitissue	0.00225592	5	5	0.00739144	Ovary	0.406434	Brain_Hypothalamus	1.51266	0.491332	0.491332	-0.954868	2.67867	0.878665	1.66226	5	0	THAP11	16	67842082	67844195	1	protein_coding	THAP domain containing 11 [Source:HGNC Symbol;Acc:HGNC:23194]
ENSG00000178999	AURKB	multitissue	0.00228525	2	2	0.000534119	Liver	0.609861	Thyroid	1.02835	0.971647	0.971647	-0.510272	3.46303	1.47638	2.80955	2	0	AURKB	17	8204733	8210600	-1	protein_coding	aurora kinase B [Source:HGNC Symbol;Acc:HGNC:11390]
ENSG00000088538	DOCK3	multitissue	0.0022948	16	7	0.00279429	Nerve_Tibial	0.938491	Adipose_Subcutaneous	10.0577	0.00310094	0.354345	-2.98951	2.55948	0.314583	1.19943	7	0	DOCK3	3	50675241	51384198	1	protein_coding	dedicator of cytokinesis 3 [Source:HGNC Symbol;Acc:HGNC:2989]
ENSG00000150773	PIH1D2	multitissue	0.00232973	4	4	0.000271576	Artery_Aorta	0.5081	Brain_Amygdala	1.75641	0.299708	0.299708	-3.641	-0.661799	-2.15269	1.47604	4	0	PIH1D2	11	112064010	112074274	-1	protein_coding	PIH1 domain containing 2 [Source:HGNC Symbol;Acc:HGNC:25210]
ENSG00000143799	PARP1	multitissue	0.00234696	10	8	0.0340566	Brain_Cerebellum	0.95025	Skin_Sun_Exposed_Lower_leg	4.86057	0.0201316	0.279266	-1.80028	2.1194	0.798548	1.14075	8	0	PARP1	1	226360691	226408079	-1	protein_coding	poly(ADP-ribose) polymerase 1 [Source:HGNC Symbol;Acc:HGNC:270]
ENSG00000100314	CABP7	multitissue	0.00235989	4	4	0.000198689	Brain_Cerebellum	0.0479875	Skin_Sun_Exposed_Lower_leg	2.73365	0.0985	0.0985	-2.82777	3.72068	1.54192	3.00623	4	0	CABP7	22	29720084	29731839	1	protein_coding	calcium binding protein 7 [Source:HGNC Symbol;Acc:HGNC:20834]
ENSG00000124006	OBSL1	multitissue	0.00236207	9	9	0.00063313	Brain_Substantia_nigra	0.971205	Cells_Transformed_fibroblasts	2.74503	0.204263	0.204263	-2.51629	3.41701	-0.310947	1.77735	9	0	OBSL1	2	219550729	219571859	-1	protein_coding	obscurin like 1 [Source:HGNC Symbol;Acc:HGNC:29092]
ENSG00000198937	CCDC167	multitissue	0.00237968	29	4	0.00311996	Skin_Not_Sun_Exposed_Suprapubic	0.877848	Nerve_Tibial	21.0252	0.00123925	0.707891	-2.95566	0.582611	-1.12347	0.867051	4	0	CCDC167	6	37482920	37499922	-1	protein_coding	coiled-coil domain containing 167 [Source:HGNC Symbol;Acc:HGNC:21239]
ENSG00000122490	PQLC1	multitissue	0.00239863	21	10	0.000548721	Thyroid	0.826181	Nerve_Tibial	7.82589	0.0421348	0.334655	-2.56912	3.45577	0.476083	1.95897	10	0	PQLC1	18	79902420	79951664	-1	protein_coding	PQ loop repeat containing 1 [Source:HGNC Symbol;Acc:HGNC:26188]
ENSG00000147852	VLDLR	multitissue	0.00240019	16	11	0.00549924	Colon_Sigmoid	0.697911	Nerve_Tibial	4.85139	0.0284427	0.253589	-2.77624	2.24814	0.259719	1.42935	11	0	VLDLR	9	2621834	2660053	1	protein_coding	very low density lipoprotein receptor [Source:HGNC Symbol;Acc:HGNC:12698]
ENSG00000156860	FBRS	multitissue	0.00240324	4	4	0.00270192	Brain_Substantia_nigra	0.86411	Pituitary	1.25215	0.676563	0.676563	-0.171145	2.99976	1.72545	1.49354	4	0	FBRS	16	30658431	30670814	1	protein_coding	fibrosin [Source:HGNC Symbol;Acc:HGNC:20442]
ENSG00000254470	AP5B1	multitissue	0.00241169	9	8	0.00124928	Nerve_Tibial	0.880071	Muscle_Skeletal	3.86258	0.0517552	0.218994	-1.68691	3.22738	1.38847	1.60934	8	0	AP5B1	11	65775893	65780802	-1	protein_coding	adaptor related protein complex 5 beta 1 subunit [Source:HGNC Symbol;Acc:HGNC:25104]
ENSG00000185920	PTCH1	multitissue	0.00242879	11	9	5.33583e-06	Spleen	0.629965	Artery_Tibial	5.76596	0.0545172	0.231838	-0.481776	4.55113	2.75687	1.58943	9	0	PTCH1	9	95442980	95517057	-1	protein_coding	patched 1 [Source:HGNC Symbol;Acc:HGNC:9585]
ENSG00000165055	METTL2B	multitissue	0.0024439	42	3	0.000418107	Brain_Spinal_cord_cervical_c-1	0.646338	Muscle_Skeletal	31.558	0.0020738	1.33394	0.458856	3.52838	2.34056	0.670049	3	0	METTL2B	7	128476729	128506602	1	protein_coding	methyltransferase like 2B [Source:HGNC Symbol;Acc:HGNC:18272]
ENSG00000013364	MVP	multitissue	0.0024478	8	6	0.00118505	Artery_Tibial	0.439148	Colon_Sigmoid	3.90401	0.0502646	0.229725	-3.24246	3.10554	0.257272	2.60277	6	0	MVP	16	29820394	29848039	1	protein_coding	major vault protein [Source:HGNC Symbol;Acc:HGNC:7531]
ENSG00000185269	NOTUM	multitissue	0.00244882	7	7	0.00483211	Brain_Caudate_basal_ganglia	0.819332	Brain_Cerebellar_Hemisphere	3.04575	0.174263	0.174263	-2.81802	1.16282	-0.474955	1.39186	7	0	NOTUM	17	81952507	81961840	-1	protein_coding	NOTUM, palmitoleoyl-protein carboxylesterase [Source:HGNC Symbol;Acc:HGNC:27106]
ENSG00000172046	USP19	multitissue	0.00245428	4	4	0.00121541	Pituitary	0.832695	Artery_Aorta	1.69979	0.509569	0.509569	-3.23524	2.20592	-0.118088	2.30303	4	0	USP19	3	49108046	49120938	-1	protein_coding	ubiquitin specific peptidase 19 [Source:HGNC Symbol;Acc:HGNC:12617]
ENSG00000135334	AKIRIN2	multitissue	0.0024733	12	11	3.36678e-06	Skin_Sun_Exposed_Lower_leg	0.199647	Adipose_Visceral_Omentum	4.89215	0.144761	0.180292	-4.64707	1.53486	-2.4517	1.6575	11	0	AKIRIN2	6	87675072	87702209	-1	protein_coding	akirin 2 [Source:HGNC Symbol;Acc:HGNC:21407]
ENSG00000198925	ATG9A	multitissue	0.00247646	6	6	0.0014566	Testis	0.8493	Heart_Atrial_Appendage	1.91425	0.44195	0.44195	-2.35443	3.18319	0.0203743	1.8516	6	0	ATG9A	2	219209772	219229717	-1	protein_coding	autophagy related 9A [Source:HGNC Symbol;Acc:HGNC:22408]
ENSG00000162757	C1orf74	multitissue	0.00247726	3	3	0.000635823	Brain_Cerebellum	0.679472	Heart_Atrial_Appendage	1.43466	0.574839	0.574839	-3.41585	0.413184	-1.84478	2.00481	3	0	C1orf74	1	209779208	209784559	-1	protein_coding	chromosome 1 open reading frame 74 [Source:HGNC Symbol;Acc:HGNC:26319]
ENSG00000169946	ZFPM2	multitissue	0.00248121	5	5	0.00269026	Adipose_Subcutaneous	0.598444	Esophagus_Muscularis	1.72222	0.64336	0.64336	-2.76221	3.00108	0.499768	2.21457	5	0	ZFPM2	8	104590733	105804532	1	protein_coding	zinc finger protein, FOG family member 2 [Source:HGNC Symbol;Acc:HGNC:16700]
ENSG00000149600	COMMD7	multitissue	0.00250432	16	7	0.000144051	Muscle_Skeletal	0.894695	Whole_Blood	9.34859	0.00867693	0.330167	-2.10078	3.80111	1.92712	1.65138	7	0	COMMD7	20	32702691	32743997	-1	protein_coding	COMM domain containing 7 [Source:HGNC Symbol;Acc:HGNC:16223]
ENSG00000240038	AMY2B	multitissue	0.00251029	23	10	7.3202e-05	Testis	0.9919	Adrenal_Gland	11.3176	0.011466	0.390738	-3.96563	3.49588	-2.08182	1.8402	10	0	AMY2B	1	103553815	103579534	1	protein_coding	amylase, alpha 2B (pancreatic) [Source:HGNC Symbol;Acc:HGNC:478]
ENSG00000144331	ZNF385B	multitissue	0.00251522	11	11	0.0490474	Adipose_Subcutaneous	0.88743	Colon_Transverse	3.60367	0.1382	0.1382	-1.96818	1.77018	-0.275703	1.0672	11	0	ZNF385B	2	179441982	179861505	-1	protein_coding	zinc finger protein 385B [Source:HGNC Symbol;Acc:HGNC:26332]
ENSG00000162551	ALPL	multitissue	0.00251584	4	3	0.0016684	Skin_Not_Sun_Exposed_Suprapubic	0.00687824	Nerve_Tibial	2.90803	0.0412414	0.120267	-3.14368	-2.70268	-2.88607	0.185213	3	0	ALPL	1	21509372	21578412	1	protein_coding	alkaline phosphatase, liver/bone/kidney [Source:HGNC Symbol;Acc:HGNC:438]
ENSG00000198890	PRMT6	multitissue	0.00253368	34	2	0.000156491	Esophagus_Muscularis	0.406309	Colon_Sigmoid	27.7747	1.12467e-05	1.19058	-3.78054	1.81251	-2.56526	1.0783	2	0	PRMT6	1	107056679	107059294	1	protein_coding	protein arginine methyltransferase 6 [Source:HGNC Symbol;Acc:HGNC:18241]
ENSG00000140382	HMG20A	multitissue	0.00253532	19	5	0.0111812	Colon_Transverse	0.961445	Esophagus_Gastroesophageal_Junction	13.179	0.00113015	0.53177	-1.36747	2.53698	0.592212	0.957748	5	0	HMG20A	15	77420412	77485607	1	protein_coding	high mobility group 20A [Source:HGNC Symbol;Acc:HGNC:5001]
ENSG00000168056	LTBP3	multitissue	0.00253943	12	6	0.0001624	Nerve_Tibial	0.722508	Adipose_Visceral_Omentum	7.15965	0.0315484	0.242528	-3.50044	3.7713	0.472863	2.19333	6	0	LTBP3	11	65538805	65558930	-1	protein_coding	latent transforming growth factor beta binding protein 3 [Source:HGNC Symbol;Acc:HGNC:6716]
ENSG00000005156	LIG3	multitissue	0.0025819	41	2	8.80911e-05	Brain_Hippocampus	0.509565	Small_Intestine_Terminal_Ileum	34.2579	0.000400382	1.72217	0.659515	3.92125	2.99284	0.677433	2	0	LIG3	17	34980494	35009743	1	protein_coding	DNA ligase 3 [Source:HGNC Symbol;Acc:HGNC:6600]
ENSG00000087053	MTMR2	multitissue	0.00258874	9	6	0.000925052	Artery_Coronary	0.832052	Testis	5.68599	0.0240987	0.275315	0.212071	3.31238	2.14302	1.1226	6	0	MTMR2	11	95832882	95925315	-1	protein_coding	myotubularin related protein 2 [Source:HGNC Symbol;Acc:HGNC:7450]
ENSG00000132793	LPIN3	multitissue	0.00259044	20	8	0.00300402	Colon_Transverse	0.842733	Adipose_Subcutaneous	13.1452	0.00379994	0.486409	-2.96733	1.2053	-1.241	0.955342	8	0	LPIN3	20	41340920	41360582	1	protein_coding	lipin 3 [Source:HGNC Symbol;Acc:HGNC:14451]
ENSG00000100138	SNU13	multitissue	0.00259077	10	8	0.0252585	Thyroid	0.933556	Brain_Putamen_basal_ganglia	5.081	0.0602814	0.232355	-1.76336	2.23743	0.486486	1.37475	8	0	SNU13	22	41673930	41690504	-1	protein_coding	small nuclear ribonucleoprotein 13 [Source:HGNC Symbol;Acc:HGNC:7819]
ENSG00000176422	SPRYD4	multitissue	0.00259367	14	8	0.000927417	Adipose_Visceral_Omentum	0.932446	Brain_Cerebellar_Hemisphere	8.41568	0.000871431	0.311146	-3.31167	1.51159	-1.68631	1.36523	8	0	SPRYD4	12	56468567	56479707	1	protein_coding	SPRY domain containing 4 [Source:HGNC Symbol;Acc:HGNC:27468]
ENSG00000175182	FAM131A	multitissue	0.0025951	5	5	0.0179896	Heart_Atrial_Appendage	0.325472	Esophagus_Mucosa	1.45005	0.430962	0.430962	-1.25354	2.36583	0.6205	1.71671	5	0	FAM131A	3	184335926	184348421	1	protein_coding	family with sequence similarity 131 member A [Source:HGNC Symbol;Acc:HGNC:28308]
ENSG00000204370	SDHD	multitissue	0.00261495	4	4	0.00222594	Heart_Atrial_Appendage	0.59707	Brain_Caudate_basal_ganglia	1.4097	0.692889	0.692889	-0.528618	3.0583	1.36522	1.47776	4	0	SDHD	11	112086773	112120013	1	protein_coding	succinate dehydrogenase complex subunit D [Source:HGNC Symbol;Acc:HGNC:10683]
ENSG00000113212	PCDHB7	multitissue	0.00262778	9	9	0.0202398	Skin_Not_Sun_Exposed_Suprapubic	0.930388	Brain_Amygdala	3.21907	0.202882	0.202882	-2.32187	1.03364	-1.00105	1.0615	9	0	PCDHB7	5	141172619	141176383	1	protein_coding	protocadherin beta 7 [Source:HGNC Symbol;Acc:HGNC:8692]
ENSG00000249459	ZNF286B	multitissue	0.00263532	7	5	6.04484e-05	Brain_Cerebellum	0.0830535	Artery_Aorta	5.17971	0.06414	0.183905	-3.9522	4.01105	-0.333131	3.76388	5	0	ZNF286B	17	18658429	18682262	-1	protein_coding	zinc finger protein 286B [Source:HGNC Symbol;Acc:HGNC:33241]
ENSG00000182568	SATB1	multitissue	0.0026355	18	14	0.000246858	Lung	0.868409	Pancreas	7.08629	0.0391549	0.239664	-3.6655	0.433776	-1.46374	1.32428	14	0	SATB1	3	18345387	18445588	-1	protein_coding	SATB homeobox 1 [Source:HGNC Symbol;Acc:HGNC:10541]
ENSG00000060558	GNA15	multitissue	0.00264097	15	10	0.000880996	Brain_Cerebellar_Hemisphere	0.958303	Vagina	5.54459	0.000170134	0.196944	-2.77281	3.32601	0.863755	1.6435	10	0	GNA15	19	3136193	3163769	1	protein_coding	G protein subunit alpha 15 [Source:HGNC Symbol;Acc:HGNC:4383]
ENSG00000189292	ALKAL2	multitissue	0.00265267	4	4	0.00315029	Testis	0.978946	Brain_Spinal_cord_cervical_c-1	1.27228	0.768964	0.768964	-2.95268	0.443549	-1.26794	1.7241	4	0	ALKAL2	2	279558	288851	-1	protein_coding	ALK and LTK ligand 2 [Source:HGNC Symbol;Acc:HGNC:27683]
ENSG00000089177	KIF16B	multitissue	0.00266088	32	4	0.000514843	Esophagus_Mucosa	0.975326	Nerve_Tibial	20.5642	0.00348678	0.798266	-3.47291	0.438125	-1.50567	1.0177	4	0	KIF16B	20	16272104	16573434	-1	protein_coding	kinesin family member 16B [Source:HGNC Symbol;Acc:HGNC:15869]
ENSG00000100997	ABHD12	multitissue	0.00266155	34	2	0.000183062	Artery_Aorta	0.849513	Brain_Hypothalamus	27.8992	0.000505144	1.0994	-3.4803	3.74131	2.73517	1.32414	2	0	ABHD12	20	25294743	25390983	-1	protein_coding	abhydrolase domain containing 12 [Source:HGNC Symbol;Acc:HGNC:15868]
ENSG00000107864	CPEB3	multitissue	0.0026654	2	2	0.00885234	Nerve_Tibial	0.0286659	Artery_Tibial	1.01841	0.981594	0.981594	-2.6177	2.18805	-0.214827	3.39818	2	0	CPEB3	10	92046692	92291087	-1	protein_coding	cytoplasmic polyadenylation element binding protein 3 [Source:HGNC Symbol;Acc:HGNC:21746]
ENSG00000182149	IST1	multitissue	0.00267416	16	9	9.21068e-05	Brain_Spinal_cord_cervical_c-1	0.595336	Breast_Mammary_Tissue	8.71223	0.0107825	0.307434	-0.67293	3.9105	1.5614	1.1589	9	0	IST1	16	71845996	71931199	1	protein_coding	IST1, ESCRT-III associated factor [Source:HGNC Symbol;Acc:HGNC:28977]
ENSG00000186191	BPIFB4	multitissue	0.00267661	8	5	0.0143055	Artery_Tibial	0.923979	Pituitary	5.83454	0.0249693	0.240006	-2.4495	1.73817	-0.381899	1.21256	5	0	BPIFB4	20	33079644	33111751	1	protein_coding	BPI fold containing family B member 4 [Source:HGNC Symbol;Acc:HGNC:16179]
ENSG00000162944	RFTN2	multitissue	0.00269081	11	6	0.00114617	Pituitary	0.660017	Breast_Mammary_Tissue	7.50378	0.00376452	0.268101	-1.1274	3.25195	1.7754	1.37357	6	0	RFTN2	2	197568224	197676045	-1	protein_coding	raftlin family member 2 [Source:HGNC Symbol;Acc:HGNC:26402]
ENSG00000102981	PARD6A	multitissue	0.0026988	5	4	0.00173276	Cells_Transformed_fibroblasts	0.746453	Skin_Not_Sun_Exposed_Suprapubic	3.07131	0.0148108	0.254154	-3.13258	0.367656	-1.09264	1.53007	4	0	PARD6A	16	67660946	67662778	1	protein_coding	par-6 family cell polarity regulator alpha [Source:HGNC Symbol;Acc:HGNC:15943]
ENSG00000004142	POLDIP2	multitissue	0.00272156	25	5	0.00026818	Pancreas	0.360411	Cells_EBV-transformed_lymphocytes	18.5075	0.000268993	0.819679	0.914583	3.64424	1.94332	0.559741	5	0	POLDIP2	17	28347177	28357522	-1	protein_coding	DNA polymerase delta interacting protein 2 [Source:HGNC Symbol;Acc:HGNC:23781]
ENSG00000084090	STARD7	multitissue	0.00272453	7	7	0.002105	Brain_Frontal_Cortex_BA9	0.787276	Lung	2.25061	0.0874416	0.0874416	-3.075	1.79254	-0.906667	1.78946	7	0	STARD7	2	96184859	96208825	-1	protein_coding	StAR related lipid transfer domain containing 7 [Source:HGNC Symbol;Acc:HGNC:18063]
ENSG00000188883	KLRG2	multitissue	0.00277092	11	9	0.00205119	Skin_Sun_Exposed_Lower_leg	0.622804	Thyroid	5.69691	0.0759442	0.226355	-3.08272	1.09654	-0.510578	1.27511	9	0	KLRG2	7	139452690	139483712	-1	protein_coding	killer cell lectin like receptor G2 [Source:HGNC Symbol;Acc:HGNC:24778]
ENSG00000137876	RSL24D1	multitissue	0.00277247	22	5	0.000148354	Esophagus_Muscularis	0.809177	Brain_Hypothalamus	15.7069	0.000890394	0.684097	-3.79381	-0.241487	-2.58783	0.70332	5	0	RSL24D1	15	55180806	55197067	-1	protein_coding	ribosomal L24 domain containing 1 [Source:HGNC Symbol;Acc:HGNC:18479]
ENSG00000204961	PCDHA9	multitissue	0.00278111	5	3	0.0121193	Brain_Frontal_Cortex_BA9	0.861632	Brain_Cerebellum	3.46578	0.0685571	0.2423	-1.87786	2.50865	0.323204	1.5973	3	0	PCDHA9	5	140847463	141012344	1	protein_coding	protocadherin alpha 9 [Source:HGNC Symbol;Acc:HGNC:8675]
ENSG00000151164	RAD9B	multitissue	0.00279035	5	5	2.75106e-05	Brain_Nucleus_accumbens_basal_ganglia	0.992562	Whole_Blood	2.9589	0.13995	0.13995	-4.19315	-0.00932287	-1.29227	1.67157	5	0	RAD9B	12	110501655	110532086	1	protein_coding	RAD9 checkpoint clamp component B [Source:HGNC Symbol;Acc:HGNC:21700]
ENSG00000204475	NCR3	multitissue	0.0027999	4	4	0.00269678	Brain_Putamen_basal_ganglia	0.187053	Heart_Left_Ventricle	1.86497	0.138149	0.138149	-3.00034	2.16525	-0.0390989	2.54408	4	0	NCR3	6	31588895	31592985	-1	protein_coding	natural cytotoxicity triggering receptor 3 [Source:HGNC Symbol;Acc:HGNC:19077]
ENSG00000196337	CGB7	multitissue	0.00283705	3	3	0.00753314	Muscle_Skeletal	0.149164	Skin_Sun_Exposed_Lower_leg	2.00207	0.104693	0.104693	-2.67231	2.00707	0.259084	2.55431	3	0	CGB7	19	49054275	49058860	-1	protein_coding	chorionic gonadotropin beta subunit 7 [Source:HGNC Symbol;Acc:HGNC:16451]
ENSG00000177710	SLC35G5	multitissue	0.00285509	10	8	3.37229e-05	Brain_Nucleus_accumbens_basal_ganglia	0.0814813	Colon_Sigmoid	6.49935	0.0415236	0.226281	-4.14675	-1.74216	-3.10309	0.789875	8	0	SLC35G5	8	11330888	11332208	1	protein_coding	solute carrier family 35 member G5 [Source:HGNC Symbol;Acc:HGNC:15546]
ENSG00000044524	EPHA3	multitissue	0.00286231	7	7	0.00303978	Pancreas	0.897886	Artery_Tibial	2.44825	0.181301	0.181301	-2.96369	2.7296	0.480355	1.94306	7	0	EPHA3	3	89107524	89482134	1	protein_coding	EPH receptor A3 [Source:HGNC Symbol;Acc:HGNC:3387]
ENSG00000142089	IFITM3	multitissue	0.002874	20	7	0.00120897	Brain_Amygdala	0.771375	Whole_Blood	12.1318	0.00193964	0.444612	-3.23676	0.934893	-1.09698	0.955451	7	0	IFITM3	11	319669	327537	-1	protein_coding	interferon induced transmembrane protein 3 [Source:HGNC Symbol;Acc:HGNC:5414]
ENSG00000162804	SNED1	multitissue	0.00288727	10	7	0.0056498	Esophagus_Muscularis	0.974664	Colon_Sigmoid	4.47589	0.016888	0.196275	-2.76744	0.567968	-1.10715	1.19378	7	0	SNED1	2	240998838	241095568	1	protein_coding	sushi, nidogen and EGF like domains 1 [Source:HGNC Symbol;Acc:HGNC:24696]
ENSG00000174482	LINGO2	multitissue	0.00289165	10	8	0.00162563	Lung	0.822422	Nerve_Tibial	3.04128	0.0403951	0.333502	-3.15127	1.49183	-0.555738	1.23526	8	0	LINGO2	9	27948078	28670286	-1	protein_coding	leucine rich repeat and Ig domain containing 2 [Source:HGNC Symbol;Acc:HGNC:21207]
ENSG00000155729	KCTD18	multitissue	0.00289263	7	7	0.00310931	Spleen	0.674639	Brain_Frontal_Cortex_BA9	2.29507	0.357664	0.357664	-2.59525	2.95672	-0.0851598	1.808	7	0	KCTD18	2	200488952	200519784	-1	protein_coding	potassium channel tetramerization domain containing 18 [Source:HGNC Symbol;Acc:HGNC:26446]
ENSG00000160688	FLAD1	multitissue	0.0028945	3	3	0.000500002	Liver	0.613645	Brain_Hippocampus	1.17545	0.808394	0.808394	-1.36772	3.48076	0.536053	2.58642	3	0	FLAD1	1	154983338	154993111	1	protein_coding	flavin adenine dinucleotide synthetase 1 [Source:HGNC Symbol;Acc:HGNC:24671]
ENSG00000105737	GRIK5	multitissue	0.00289814	6	5	0.0954736	Muscle_Skeletal	0.730129	Cells_Transformed_fibroblasts	2.8037	0.0249114	0.0985093	0.344954	1.66721	1.15097	0.472963	5	0	GRIK5	19	41998321	42069498	-1	protein_coding	glutamate ionotropic receptor kainate type subunit 5 [Source:HGNC Symbol;Acc:HGNC:4583]
ENSG00000175471	MCTP1	multitissue	0.00289854	12	8	0.00611054	Nerve_Tibial	0.958124	Skin_Sun_Exposed_Lower_leg	6.32268	0.0104237	0.316792	-1.66508	2.74179	0.21088	1.29285	8	0	MCTP1	5	94703741	95284575	-1	protein_coding	multiple C2 and transmembrane domain containing 1 [Source:HGNC Symbol;Acc:HGNC:26183]
ENSG00000213648	SULT1A4	multitissue	0.00292604	2	2	0.000650282	Brain_Hippocampus	0.932025	Brain_Putamen_basal_ganglia	1.03504	0.964962	0.964962	-0.0852969	3.40973	1.66221	2.47135	2	0	SULT1A4	16	29459889	29464976	1	protein_coding	sulfotransferase family 1A member 4 [Source:HGNC Symbol;Acc:HGNC:30004]
ENSG00000206560	ANKRD28	multitissue	0.00294622	6	6	0.000268081	Nerve_Tibial	0.567647	Spleen	2.87672	0.277679	0.277679	-1.464	3.64434	0.00318024	1.97203	6	0	ANKRD28	3	15667236	15859771	-1	protein_coding	ankyrin repeat domain 28 [Source:HGNC Symbol;Acc:HGNC:29024]
ENSG00000117505	DR1	multitissue	0.00295017	20	6	3.48401e-05	Thyroid	0.919756	Brain_Nucleus_accumbens_basal_ganglia	13.8018	0.000809092	0.503694	-1.57473	4.13928	2.10384	1.4798	6	0	DR1	1	93345888	93369498	1	protein_coding	down-regulator of transcription 1 [Source:HGNC Symbol;Acc:HGNC:3017]
ENSG00000177721	ANXA2R	multitissue	0.00296732	4	3	0.0153725	Liver	0.277989	Nerve_Tibial	2.7104	6.82799e-05	0.627906	-1.08485	2.42348	1.3207	1.61777	3	0	ANXA2R	5	43039081	43043170	-1	protein_coding	annexin A2 receptor [Source:HGNC Symbol;Acc:HGNC:33463]
ENSG00000128310	GALR3	multitissue	0.00297338	2	1	0.00288259	Liver	0.00334682	Pancreas	1.98185	0.0181507	1.98185	-2.97999	-2.93395	-2.95697	0.0325566	1	0	GALR3	22	37823382	37825495	1	protein_coding	galanin receptor 3 [Source:HGNC Symbol;Acc:HGNC:4134]
ENSG00000115464	USP34	multitissue	0.0029818	4	4	0.000141171	Thyroid	0.83984	Esophagus_Mucosa	2.30169	0.187368	0.187368	-0.202098	3.80611	1.88328	1.63942	4	0	USP34	2	61187463	61470769	-1	protein_coding	ubiquitin specific peptidase 34 [Source:HGNC Symbol;Acc:HGNC:20066]
ENSG00000176209	SMIM19	multitissue	0.00298601	48	1	0.0015009	Heart_Left_Ventricle	0.282612	Brain_Amygdala	43.1299	7.47719e-07	43.1299	1.07447	3.17451	2.7924	0.426066	1	0	SMIM19	8	42541155	42555193	1	protein_coding	small integral membrane protein 19 [Source:HGNC Symbol;Acc:HGNC:25166]
ENSG00000108443	RPS6KB1	multitissue	0.00299561	9	5	0.0165901	Lung	0.986019	Brain_Putamen_basal_ganglia	5.18515	0.00816937	0.392582	-2.39567	1.91713	0.579392	1.62927	5	0	RPS6KB1	17	59893046	59950564	1	protein_coding	ribosomal protein S6 kinase B1 [Source:HGNC Symbol;Acc:HGNC:10436]
ENSG00000109819	PPARGC1A	multitissue	0.00300325	5	5	0.00226347	Whole_Blood	0.707122	Thyroid	1.85148	0.394372	0.394372	-2.11491	3.05329	0.500438	1.90829	5	0	PPARGC1A	4	23755041	23904089	-1	protein_coding	PPARG coactivator 1 alpha [Source:HGNC Symbol;Acc:HGNC:9237]
ENSG00000178852	EFCAB13	multitissue	0.00302528	44	3	5.52744e-07	Artery_Coronary	0.8862	Thyroid	31.1586	0.000801866	1.42831	-2.76717	5.00704	2.49267	1.27181	3	0	EFCAB13	17	47323290	47441312	1	protein_coding	EF-hand calcium binding domain 13 [Source:HGNC Symbol;Acc:HGNC:26864]
ENSG00000183578	TNFAIP8L3	multitissue	0.00304702	7	7	0.00192345	Liver	0.925049	Cells_Transformed_fibroblasts	1.90274	0.322959	0.322959	-3.1018	1.90514	-0.55395	1.87021	7	0	TNFAIP8L3	15	51056598	51105276	-1	protein_coding	TNF alpha induced protein 8 like 3 [Source:HGNC Symbol;Acc:HGNC:20620]
ENSG00000178342	KCNG2	multitissue	0.00307005	8	8	2.22069e-05	Whole_Blood	0.962377	Adipose_Subcutaneous	2.38696	0.163393	0.163393	-0.817167	4.24146	0.950606	2.073	8	0	KCNG2	18	79863668	79900184	1	protein_coding	potassium voltage-gated channel modifier subfamily G member 2 [Source:HGNC Symbol;Acc:HGNC:6249]
ENSG00000158865	SLC5A11	multitissue	0.0030834	36	2	0.000242164	Adipose_Visceral_Omentum	0.501581	Brain_Substantia_nigra	30.6652	0.000171526	2.10476	-3.67041	1.16455	-2.7659	1.24703	2	0	SLC5A11	16	24845841	24911628	1	protein_coding	solute carrier family 5 member 11 [Source:HGNC Symbol;Acc:HGNC:23091]
ENSG00000178425	NT5DC1	multitissue	0.00309308	17	9	2.60093e-05	Adipose_Visceral_Omentum	0.796622	Skin_Not_Sun_Exposed_Suprapubic	8.93017	0.0503844	0.328389	-4.20586	3.58922	-1.67779	2.2423	9	0	NT5DC1	6	116100849	116249497	1	protein_coding	5'-nucleotidase domain containing 1 [Source:HGNC Symbol;Acc:HGNC:21556]
ENSG00000110844	PRPF40B	multitissue	0.00310322	2	2	0.0124024	Skin_Not_Sun_Exposed_Suprapubic	0.0351869	Colon_Transverse	1.07558	0.924415	0.924415	-2.50048	-2.1062	-2.30334	0.2788	2	0	PRPF40B	12	49568218	49644666	1	protein_coding	pre-mRNA processing factor 40 homolog B [Source:HGNC Symbol;Acc:HGNC:25031]
ENSG00000122483	CCDC18	multitissue	0.00311456	18	9	5.181e-05	Brain_Cortex	0.162667	Esophagus_Mucosa	10.2639	0.0306899	0.343277	-4.04731	-1.39616	-2.59933	0.857032	9	0	CCDC18	1	93179919	93278730	1	protein_coding	coiled-coil domain containing 18 [Source:HGNC Symbol;Acc:HGNC:30370]
ENSG00000055118	KCNH2	multitissue	0.00311462	8	7	0.00241028	Artery_Aorta	0.802305	Skin_Sun_Exposed_Lower_leg	3.21551	0.0992955	0.21343	-2.92161	3.03438	0.339156	2.2135	7	0	KCNH2	7	150944961	150978315	-1	protein_coding	potassium voltage-gated channel subfamily H member 2 [Source:HGNC Symbol;Acc:HGNC:6251]
ENSG00000112715	VEGFA	multitissue	0.0031243	3	3	0.00102435	Thyroid	0.980677	Skin_Not_Sun_Exposed_Suprapubic	1.53965	0.457276	0.457276	0.0242197	3.28375	1.19904	1.81026	3	0	VEGFA	6	43770184	43786487	1	protein_coding	vascular endothelial growth factor A [Source:HGNC Symbol;Acc:HGNC:12680]
ENSG00000164182	NDUFAF2	multitissue	0.00314554	9	7	0.00163255	Brain_Cortex	0.852732	Adipose_Visceral_Omentum	4.66326	0.135631	0.216037	-2.57817	3.15003	0.131531	1.99677	7	0	NDUFAF2	5	60945129	61153037	1	protein_coding	NADH:ubiquinone oxidoreductase complex assembly factor 2 [Source:HGNC Symbol;Acc:HGNC:28086]
ENSG00000134278	SPIRE1	multitissue	0.00315475	14	8	0.000783423	Liver	0.700403	Pancreas	6.08008	0.0253732	0.262728	-3.35859	2.54848	-0.500177	1.90385	8	0	SPIRE1	18	12446512	12658134	-1	protein_coding	spire type actin nucleation factor 1 [Source:HGNC Symbol;Acc:HGNC:30622]
ENSG00000239900	ADSL	multitissue	0.0031648	7	6	0.00322459	Adipose_Subcutaneous	0.889521	Skin_Sun_Exposed_Lower_leg	3.39517	0.0884773	0.20718	-0.138911	2.94547	1.38367	1.21402	6	0	ADSL	22	40346500	40390463	1	protein_coding	adenylosuccinate lyase [Source:HGNC Symbol;Acc:HGNC:291]
ENSG00000165637	VDAC2	multitissue	0.00316486	25	3	0.000277114	Adrenal_Gland	0.972513	Skin_Not_Sun_Exposed_Suprapubic	19.6687	0.00409818	0.982811	-3.63581	-0.0344565	-1.82812	0.789358	3	0	VDAC2	10	75210154	75231448	1	protein_coding	voltage dependent anion channel 2 [Source:HGNC Symbol;Acc:HGNC:12672]
ENSG00000181625	SLX1B	multitissue	0.00316818	16	4	0.000786958	Spleen	0.396734	Testis	12.5077	0.025534	0.466423	0.847469	3.35734	1.97115	0.697305	4	0	SLX1B	16	29454501	29458219	1	protein_coding	SLX1 homolog B, structure-specific endonuclease subunit [Source:HGNC Symbol;Acc:HGNC:28748]
ENSG00000162039	MEIOB	multitissue	0.00317908	16	4	0.017121	Brain_Hypothalamus	0.823269	Esophagus_Mucosa	11.1213	0.00156262	0.505174	-2.0367	2.3841	0.0388573	1.29223	4	0	MEIOB	16	1833983	1884294	-1	protein_coding	meiosis specific with OB domains [Source:HGNC Symbol;Acc:HGNC:28569]
ENSG00000103064	SLC7A6	multitissue	0.00318114	7	4	3.03453e-05	Colon_Transverse	0.0428858	Small_Intestine_Terminal_Ileum	5.50915	0.0103567	0.245202	-3.32406	4.17086	2.23379	2.53364	4	0	SLC7A6	16	68264516	68301823	1	protein_coding	solute carrier family 7 member 6 [Source:HGNC Symbol;Acc:HGNC:11064]
ENSG00000163795	ZNF513	multitissue	0.00318576	5	5	0.0002032	Muscle_Skeletal	0.868864	Prostate	2.3766	0.349054	0.349054	-3.715	0.165102	-1.85609	1.49309	5	0	ZNF513	2	27377231	27380790	-1	protein_coding	zinc finger protein 513 [Source:HGNC Symbol;Acc:HGNC:26498]
ENSG00000101460	MAP1LC3A	multitissue	0.00319073	39	3	0.000497146	Whole_Blood	0.920962	Muscle_Skeletal	31.8117	2.35097e-05	1.06772	-0.238923	3.48229	1.16466	0.732269	3	0	MAP1LC3A	20	34546854	34560345	1	protein_coding	microtubule associated protein 1 light chain 3 alpha [Source:HGNC Symbol;Acc:HGNC:6838]
ENSG00000156052	GNAQ	multitissue	0.00322698	13	11	0.000782429	Artery_Aorta	0.714784	Brain_Hippocampus	4.62292	0.125717	0.275412	-2.8989	3.35894	-0.0406766	1.72635	11	0	GNAQ	9	77716087	78031458	-1	protein_coding	G protein subunit alpha q [Source:HGNC Symbol;Acc:HGNC:4390]
ENSG00000175970	UNC119B	multitissue	0.00324276	14	8	0.00170028	Thyroid	0.995568	Esophagus_Mucosa	7.59398	0.0195613	0.33887	-1.53597	3.13813	-0.0594362	1.20947	8	0	UNC119B	12	120710435	120723640	1	protein_coding	unc-119 lipid binding chaperone B [Source:HGNC Symbol;Acc:HGNC:16488]
ENSG00000125144	MT1G	multitissue	0.00325034	13	9	0.0226165	Muscle_Skeletal	0.981083	Adipose_Visceral_Omentum	6.52748	0.0315922	0.220729	-2.05703	2.27985	0.551694	1.32572	9	0	MT1G	16	56666731	56668065	-1	protein_coding	metallothionein 1G [Source:HGNC Symbol;Acc:HGNC:7399]
ENSG00000138430	OLA1	multitissue	0.00327366	6	6	0.00126208	Heart_Atrial_Appendage	0.658472	Colon_Transverse	2.20028	0.474217	0.474217	-2.04262	3.22446	-0.0757456	1.94841	6	0	OLA1	2	174072447	174248698	-1	protein_coding	Obg like ATPase 1 [Source:HGNC Symbol;Acc:HGNC:28833]
ENSG00000105948	TTC26	multitissue	0.00327974	6	6	0.0291784	Testis	0.874065	Cells_EBV-transformed_lymphocytes	2.82309	0.184661	0.184661	-2.18107	1.29245	-0.431612	1.46238	6	0	TTC26	7	139133744	139191986	1	protein_coding	tetratricopeptide repeat domain 26 [Source:HGNC Symbol;Acc:HGNC:21882]
ENSG00000146282	RARS2	multitissue	0.00327999	9	7	3.05427e-05	Artery_Tibial	0.788905	Esophagus_Mucosa	4.48785	0.0718122	0.183833	-4.16938	0.267733	-2.11483	1.72736	7	0	RARS2	6	87514378	87590003	-1	protein_coding	arginyl-tRNA synthetase 2, mitochondrial [Source:HGNC Symbol;Acc:HGNC:21406]
ENSG00000012983	MAP4K5	multitissue	0.00328722	8	7	0.00028214	Esophagus_Muscularis	0.714837	Artery_Aorta	4.46678	0.108332	0.153046	0.365368	3.63117	2.50528	1.09036	7	0	MAP4K5	14	50418501	50561126	-1	protein_coding	mitogen-activated protein kinase kinase kinase kinase 5 [Source:HGNC Symbol;Acc:HGNC:6867]
ENSG00000154493	C10orf90	multitissue	0.00329994	3	3	0.000314199	Brain_Hippocampus	0.675091	Testis	1.06494	0.91312	0.91312	-3.6033	0.716463	-1.102	2.23937	3	0	C10orf90	10	126424997	126670446	-1	protein_coding	chromosome 10 open reading frame 90 [Source:HGNC Symbol;Acc:HGNC:26563]
ENSG00000214944	ARHGEF28	multitissue	0.00330474	11	8	0.00119814	Esophagus_Muscularis	0.959519	Cells_Transformed_fibroblasts	5.03272	0.0373472	0.19181	-3.23932	2.62863	-0.739636	2.09042	8	0	ARHGEF28	5	73626158	73941993	1	protein_coding	Rho guanine nucleotide exchange factor 28 [Source:HGNC Symbol;Acc:HGNC:30322]
ENSG00000118762	PKD2	multitissue	0.00331459	10	9	0.00139834	Brain_Frontal_Cortex_BA9	0.799984	Brain_Anterior_cingulate_cortex_BA24	3.90181	0.0919535	0.221152	-0.64369	3.19499	1.38984	1.36852	9	0	PKD2	4	88007668	88077777	1	protein_coding	polycystin 2, transient receptor potential cation channel [Source:HGNC Symbol;Acc:HGNC:9009]
ENSG00000169710	FASN	multitissue	0.00332659	11	10	0.000922993	Pancreas	0.90041	Thyroid	5.0683	0.0828449	0.18933	-3.31301	1.61933	-1.24631	1.50334	10	0	FASN	17	82078333	82098332	-1	protein_coding	fatty acid synthase [Source:HGNC Symbol;Acc:HGNC:3594]
ENSG00000170100	ZNF778	multitissue	0.00336511	11	11	0.000392331	Whole_Blood	0.891189	Ovary	3.7976	0.148953	0.148953	-3.54519	0.854582	-0.888785	1.36523	11	0	ZNF778	16	89217703	89237071	1	protein_coding	zinc finger protein 778 [Source:HGNC Symbol;Acc:HGNC:26479]
ENSG00000115221	ITGB6	multitissue	0.00341581	12	5	0.00142343	Uterus	0.953012	Minor_Salivary_Gland	8.90102	0.0080564	0.402448	-3.18986	-0.0589253	-2.48029	1.00041	5	0	ITGB6	2	160099666	160271888	-1	protein_coding	integrin subunit beta 6 [Source:HGNC Symbol;Acc:HGNC:6161]
ENSG00000107341	UBE2R2	multitissue	0.00341587	5	5	0.000495429	Cells_Transformed_fibroblasts	0.926685	Pituitary	1.69337	0.476643	0.476643	-0.092017	3.48322	1.76579	1.31903	5	0	UBE2R2	9	33817567	33920404	1	protein_coding	ubiquitin conjugating enzyme E2 R2 [Source:HGNC Symbol;Acc:HGNC:19907]
ENSG00000088812	ATRN	multitissue	0.00343281	4	4	0.00134203	Esophagus_Mucosa	0.787385	Thyroid	1.76394	0.199754	0.199754	-0.269707	3.20684	1.86431	1.52139	4	0	ATRN	20	3471040	3651122	1	protein_coding	attractin [Source:HGNC Symbol;Acc:HGNC:885]
ENSG00000141127	PRPSAP2	multitissue	0.00343551	43	2	0.000107803	Pituitary	0.447599	Stomach	35.4366	8.8384e-05	2.72798	-3.87232	0.966609	-2.68824	0.839625	2	0	PRPSAP2	17	18840085	18931287	1	protein_coding	phosphoribosyl pyrophosphate synthetase associated protein 2 [Source:HGNC Symbol;Acc:HGNC:9467]
ENSG00000081692	JMJD4	multitissue	0.00343579	6	6	0.0022397	Muscle_Skeletal	0.636997	Nerve_Tibial	2.74467	0.355422	0.355422	-2.20926	3.05646	0.704737	2.03142	6	0	JMJD4	1	227730425	227735411	-1	protein_coding	jumonji domain containing 4 [Source:HGNC Symbol;Acc:HGNC:25724]
ENSG00000144021	CIAO1	multitissue	0.00343789	32	2	0.0513554	Pancreas	0.996933	Thyroid	27.514	0.000112833	1.23571	-1.9485	1.46212	-0.248088	0.877563	2	0	CIAO1	2	96266132	96273349	1	protein_coding	cytosolic iron-sulfur assembly component 1 [Source:HGNC Symbol;Acc:HGNC:14280]
ENSG00000068137	PLEKHH3	multitissue	0.00344267	3	3	0.000992956	Skin_Not_Sun_Exposed_Suprapubic	0.0396921	Nerve_Tibial	1.90582	0.474004	0.474004	-3.29252	-2.05694	-2.77737	0.642862	3	0	PLEKHH3	17	42667914	42676994	-1	protein_coding	pleckstrin homology, MyTH4 and FERM domain containing H3 [Source:HGNC Symbol;Acc:HGNC:26105]
ENSG00000198482	ZNF808	multitissue	0.00344685	5	5	0.001107	Esophagus_Mucosa	0.874602	Nerve_Tibial	1.87566	0.31348	0.31348	-2.32711	3.26182	-0.185344	2.09176	5	0	ZNF808	19	52527652	52564464	1	protein_coding	zinc finger protein 808 [Source:HGNC Symbol;Acc:HGNC:33230]
ENSG00000178950	GAK	multitissue	0.00344887	25	11	0.000191745	Nerve_Tibial	0.967605	Pancreas	10.2586	0.0280413	0.403451	-0.941229	3.72965	1.59596	1.42537	11	0	GAK	4	849276	932373	-1	protein_coding	cyclin G associated kinase [Source:HGNC Symbol;Acc:HGNC:4113]
ENSG00000115844	DLX2	multitissue	0.00344942	2	2	0.00854347	Esophagus_Gastroesophageal_Junction	0.0246976	Skin_Not_Sun_Exposed_Suprapubic	1.05559	0.944406	0.944406	-2.6298	2.2461	-0.191851	3.44778	2	0	DLX2	2	172099439	172102900	-1	protein_coding	distal-less homeobox 2 [Source:HGNC Symbol;Acc:HGNC:2915]
ENSG00000178028	DMAP1	multitissue	0.00346247	10	7	1.35051e-05	Heart_Atrial_Appendage	0.642917	Testis	4.54279	0.0550756	0.257383	-2.05783	4.35176	1.37585	2.24168	7	0	DMAP1	1	44213455	44220681	1	protein_coding	DNA methyltransferase 1 associated protein 1 [Source:HGNC Symbol;Acc:HGNC:18291]
ENSG00000108344	PSMD3	multitissue	0.0034687	7	7	5.35094e-05	Testis	0.622311	Nerve_Tibial	3.18729	0.134592	0.134592	-4.03974	1.9132	-0.864559	1.89726	7	0	PSMD3	17	39980797	39997960	1	protein_coding	proteasome 26S subunit, non-ATPase 3 [Source:HGNC Symbol;Acc:HGNC:9560]
ENSG00000078124	ACER3	multitissue	0.00349369	8	7	0.00773549	Cells_Transformed_fibroblasts	0.932634	Nerve_Tibial	3.16819	-1.72361e-16	0.17797	-2.6634	2.36676	-0.257532	1.63191	7	0	ACER3	11	76860867	77026797	1	protein_coding	alkaline ceramidase 3 [Source:HGNC Symbol;Acc:HGNC:16066]
ENSG00000175592	FOSL1	multitissue	0.00350474	2	2	0.00114328	Adrenal_Gland	0.457316	Vagina	1.03356	0.966443	0.966443	-3.25267	0.743274	-1.2547	2.82556	2	0	FOSL1	11	65892049	65900573	-1	protein_coding	FOS like 1, AP-1 transcription factor subunit [Source:HGNC Symbol;Acc:HGNC:13718]
ENSG00000134121	CHL1	multitissue	0.00354099	17	14	1.39494e-05	Brain_Cerebellum	0.965136	Skin_Sun_Exposed_Lower_leg	6.16044	0.121413	0.220824	-1.86583	4.34466	1.31455	1.6041	14	0	CHL1	3	196596	409417	1	protein_coding	cell adhesion molecule L1 like [Source:HGNC Symbol;Acc:HGNC:1939]
ENSG00000160294	MCM3AP	multitissue	0.00354485	31	3	0.000113814	Artery_Tibial	0.273698	Adrenal_Gland	23.1393	0.00772949	1.06502	1.09459	3.85908	3.09186	0.754551	3	0	MCM3AP	21	46235126	46286297	-1	protein_coding	minichromosome maintenance complex component 3 associated protein [Source:HGNC Symbol;Acc:HGNC:6946]
ENSG00000188690	UROS	multitissue	0.00355562	43	1	0.000539226	Adrenal_Gland	0.141492	Brain_Cerebellum	39.009	0.000227954	39.009	1.47026	3.46047	2.77033	0.396016	1	0	UROS	10	125784980	125823248	-1	protein_coding	uroporphyrinogen III synthase [Source:HGNC Symbol;Acc:HGNC:12592]
ENSG00000107833	NPM3	multitissue	0.0035596	9	5	0.0345524	Pancreas	0.473001	Brain_Putamen_basal_ganglia	6.05409	0.0194188	0.25758	-1.55119	2.11357	0.717005	1.45217	5	0	NPM3	10	101781325	101783413	-1	protein_coding	nucleophosmin/nucleoplasmin 3 [Source:HGNC Symbol;Acc:HGNC:7931]
ENSG00000181513	ACBD4	multitissue	0.00357397	30	5	0.0157	Brain_Nucleus_accumbens_basal_ganglia	0.969088	Adipose_Subcutaneous	21.0571	0.00062013	0.779004	-1.7479	2.41582	0.160859	0.886064	5	0	ACBD4	17	45132600	45144181	1	protein_coding	acyl-CoA binding domain containing 4 [Source:HGNC Symbol;Acc:HGNC:23337]
ENSG00000113648	H2AFY	multitissue	0.00357905	2	2	0.00120526	Minor_Salivary_Gland	0.680052	Prostate	1.14313	0.85687	0.85687	-0.412392	3.23763	1.41262	2.58096	2	0	H2AFY	5	135333900	135399914	-1	protein_coding	H2A histone family member Y [Source:HGNC Symbol;Acc:HGNC:4740]
ENSG00000137343	ATAT1	multitissue	0.00359357	2	2	0.00260032	Brain_Cerebellum	0.0533205	Artery_Aorta	1.15645	0.843546	0.843546	1.93232	3.01142	2.47187	0.763039	2	0	ATAT1	6	30626842	30646823	1	protein_coding	alpha tubulin acetyltransferase 1 [Source:HGNC Symbol;Acc:HGNC:21186]
ENSG00000178074	C2orf69	multitissue	0.00362692	9	6	0.000703591	Whole_Blood	0.936731	Brain_Nucleus_accumbens_basal_ganglia	5.49613	0.0104222	0.215803	0.0793794	3.38818	1.53241	0.896854	6	0	C2orf69	2	199911256	199955935	1	protein_coding	chromosome 2 open reading frame 69 [Source:HGNC Symbol;Acc:HGNC:26799]
ENSG00000116120	FARSB	multitissue	0.00367822	8	7	0.000349803	Esophagus_Mucosa	0.921878	Whole_Blood	2.80097	0.067709	0.22769	-3.57532	1.59361	-0.958244	1.81753	7	0	FARSB	2	222570536	222656337	-1	protein_coding	phenylalanyl-tRNA synthetase beta subunit [Source:HGNC Symbol;Acc:HGNC:17800]
ENSG00000110195	FOLR1	multitissue	0.00369086	2	2	0.014147	Liver	0.0181049	Adipose_Visceral_Omentum	1.0359	0.964103	0.964103	-2.45351	2.36347	-0.0450212	3.40612	2	0	FOLR1	11	72189558	72196323	1	protein_coding	folate receptor 1 [Source:HGNC Symbol;Acc:HGNC:3791]
ENSG00000128789	PSMG2	multitissue	0.00371765	17	4	0.00137571	Cells_Transformed_fibroblasts	0.0926454	Liver	12.8273	0.00549676	0.42862	-2.39436	3.1997	2.2411	1.28271	4	0	PSMG2	18	12658043	12725740	1	protein_coding	proteasome assembly chaperone 2 [Source:HGNC Symbol;Acc:HGNC:24929]
ENSG00000174891	RSRC1	multitissue	0.00372955	28	7	0.0954827	Testis	0.993087	Esophagus_Gastroesophageal_Junction	17.768	0.00867671	0.644716	-1.66716	1.6276	0.177359	0.966407	7	0	RSRC1	3	158105855	158545730	1	protein_coding	arginine and serine rich coiled-coil 1 [Source:HGNC Symbol;Acc:HGNC:24152]
ENSG00000175787	ZNF169	multitissue	0.00373525	13	13	9.81797e-06	Muscle_Skeletal	0.948755	Testis	3.56172	0.133809	0.133809	-4.42114	1.17777	-1.00799	1.63668	13	0	ZNF169	9	94259311	94301454	1	protein_coding	zinc finger protein 169 [Source:HGNC Symbol;Acc:HGNC:12957]
ENSG00000100024	UPB1	multitissue	0.00375957	26	2	0.000272427	Colon_Transverse	0.123655	Brain_Anterior_cingulate_cortex_BA24	21.0125	0.000195968	0.777243	-3.6402	-1.53961	-2.94598	0.605472	2	0	UPB1	22	24494107	24528390	1	protein_coding	beta-ureidopropionase 1 [Source:HGNC Symbol;Acc:HGNC:16297]
ENSG00000034693	PEX3	multitissue	0.0037695	5	5	0.000830729	Skin_Sun_Exposed_Lower_leg	0.628128	Esophagus_Muscularis	2.30906	0.230943	0.230943	-3.34235	0.484364	-1.74821	1.43332	5	0	PEX3	6	143450807	143490010	1	protein_coding	peroxisomal biogenesis factor 3 [Source:HGNC Symbol;Acc:HGNC:8858]
ENSG00000139644	TMBIM6	multitissue	0.00377996	4	4	0.00183073	Brain_Putamen_basal_ganglia	0.538211	Liver	1.27855	0.730266	0.730266	-1.44065	3.1164	0.834146	1.86867	4	0	TMBIM6	12	49707725	49764934	1	protein_coding	transmembrane BAX inhibitor motif containing 6 [Source:HGNC Symbol;Acc:HGNC:11723]
ENSG00000176410	DNAJC30	multitissue	0.00379398	10	9	0.000229932	Brain_Hypothalamus	0.881162	Spleen	4.463	0.0631349	0.206186	-3.68363	2.04249	-1.10282	1.90494	9	0	DNAJC30	7	73680969	73683453	-1	protein_coding	DnaJ heat shock protein family (Hsp40) member C30 [Source:HGNC Symbol;Acc:HGNC:16410]
ENSG00000115468	EFHD1	multitissue	0.00380055	9	8	0.000789288	Skin_Sun_Exposed_Lower_leg	0.711834	Prostate	2.95244	0.243224	0.243224	-2.01122	3.35652	1.08015	1.44032	8	0	EFHD1	2	232606057	232682781	1	protein_coding	EF-hand domain family member D1 [Source:HGNC Symbol;Acc:HGNC:29556]
ENSG00000136877	FPGS	multitissue	0.0038063	15	5	3.86317e-05	Colon_Transverse	0.845479	Small_Intestine_Terminal_Ileum	10.5991	0.00177395	0.434628	-0.194889	4.11551	3.14566	1.339	5	0	FPGS	9	127794597	127814327	1	protein_coding	folylpolyglutamate synthase [Source:HGNC Symbol;Acc:HGNC:3824]
ENSG00000075429	CACNG5	multitissue	0.00380703	3	3	0.00177111	Brain_Caudate_basal_ganglia	0.413736	Brain_Hippocampus	1.69173	0.311122	0.311122	0.817338	3.12615	1.65842	1.27561	3	0	CACNG5	17	66835117	66885486	1	protein_coding	calcium voltage-gated channel auxiliary subunit gamma 5 [Source:HGNC Symbol;Acc:HGNC:1409]
ENSG00000185436	IFNLR1	multitissue	0.00382674	15	6	0.00171766	Muscle_Skeletal	0.991845	Esophagus_Muscularis	8.08159	0.00759693	0.573537	-2.16977	3.13515	-0.0217305	1.73969	6	0	IFNLR1	1	24154157	24187959	-1	protein_coding	interferon lambda receptor 1 [Source:HGNC Symbol;Acc:HGNC:18584]
ENSG00000054282	SDCCAG8	multitissue	0.00382715	36	5	0.000145557	Adipose_Subcutaneous	0.592567	Brain_Substantia_nigra	24.8953	0.00164487	0.919965	-0.603055	3.79853	2.81587	0.981276	5	0	SDCCAG8	1	243256034	243500092	1	protein_coding	serologically defined colon cancer antigen 8 [Source:HGNC Symbol;Acc:HGNC:10671]
ENSG00000137872	SEMA6D	multitissue	0.00383055	8	8	0.00156356	Testis	0.7608	Uterus	1.85728	0.300268	0.300268	-1.68265	3.16262	0.622777	1.9441	8	0	SEMA6D	15	47184101	47774223	1	protein_coding	semaphorin 6D [Source:HGNC Symbol;Acc:HGNC:16770]
ENSG00000204677	FAM153C	multitissue	0.00386458	33	11	8.97249e-05	Esophagus_Muscularis	0.965265	Skin_Sun_Exposed_Lower_leg	11.3971	0.0164738	0.407128	-3.91682	2.18606	-0.866554	1.2792	11	0	FAM153C	5	178006405	178055559	1	protein_coding	family with sequence similarity 153 member C [Source:HGNC Symbol;Acc:HGNC:33936]
ENSG00000100632	ERH	multitissue	0.00386647	4	4	0.0036141	Minor_Salivary_Gland	0.555305	Heart_Left_Ventricle	1.23235	0.724136	0.724136	-2.91002	0.58983	-1.65224	1.54178	4	0	ERH	14	69380123	69398627	-1	protein_coding	enhancer of rudimentary homolog (Drosophila) [Source:HGNC Symbol;Acc:HGNC:3447]
ENSG00000100276	RASL10A	multitissue	0.0038764	8	7	0.00231424	Esophagus_Mucosa	0.282542	Brain_Caudate_basal_ganglia	3.51704	0.0848627	0.128969	-1.43832	3.04663	0.952345	1.93259	7	0	RASL10A	22	29312933	29319679	-1	protein_coding	RAS like family 10 member A [Source:HGNC Symbol;Acc:HGNC:16954]
ENSG00000179772	FOXS1	multitissue	0.00387842	6	6	0.0078895	Heart_Left_Ventricle	0.6115	Heart_Atrial_Appendage	3.68291	0.171515	0.171515	-2.03315	2.65676	1.03918	1.89778	6	0	FOXS1	20	31844301	31845619	-1	protein_coding	forkhead box S1 [Source:HGNC Symbol;Acc:HGNC:3735]
ENSG00000213585	VDAC1	multitissue	0.00389172	6	6	0.00635663	Artery_Coronary	0.593726	Breast_Mammary_Tissue	1.70538	0.427367	0.427367	-2.59212	2.72879	-0.604024	1.96049	6	0	VDAC1	5	133971915	134005133	-1	protein_coding	voltage dependent anion channel 1 [Source:HGNC Symbol;Acc:HGNC:12669]
ENSG00000147883	CDKN2B	multitissue	0.00391026	5	5	0.000294099	Cells_Transformed_fibroblasts	0.784664	Colon_Sigmoid	1.82137	0.327688	0.327688	-0.99735	3.62044	0.483397	1.85955	5	0	CDKN2B	9	22002903	22009363	-1	protein_coding	cyclin dependent kinase inhibitor 2B [Source:HGNC Symbol;Acc:HGNC:1788]
ENSG00000169371	SNUPN	multitissue	0.003911	36	2	0.000326848	Uterus	0.244423	Cells_EBV-transformed_lymphocytes	27.8156	0.000826457	3.2132	-3.59304	-1.164	-2.90799	0.460598	2	0	SNUPN	15	75598083	75626469	-1	protein_coding	snurportin 1 [Source:HGNC Symbol;Acc:HGNC:14245]
ENSG00000237190	CDKN2AIPNL	multitissue	0.00394019	27	5	3.36093e-06	Thyroid	0.304763	Brain_Cerebellar_Hemisphere	19.2033	-6.85216e-17	0.718532	-4.64743	1.88331	-2.06604	1.09719	5	0	CDKN2AIPNL	5	134402087	134411898	-1	protein_coding	CDKN2A interacting protein N-terminal like [Source:HGNC Symbol;Acc:HGNC:30545]
ENSG00000163746	PLSCR2	multitissue	0.00394062	5	5	0.00672273	Cells_Transformed_fibroblasts	0.841075	Esophagus_Muscularis	2.82852	0.161123	0.161123	-1.06089	2.71028	0.0825553	1.51569	5	0	PLSCR2	3	146391421	146495991	-1	protein_coding	phospholipid scramblase 2 [Source:HGNC Symbol;Acc:HGNC:16494]
ENSG00000164011	ZNF691	multitissue	0.00395451	6	6	0.000340367	Adipose_Visceral_Omentum	0.960206	Thyroid	3.16516	0.129697	0.129697	-1.34943	3.58247	-0.0509939	1.86047	6	0	ZNF691	1	42846573	42852477	1	protein_coding	zinc finger protein 691 [Source:HGNC Symbol;Acc:HGNC:28028]
ENSG00000124466	LYPD3	multitissue	0.00396465	12	5	0.00655456	Colon_Transverse	0.88752	Testis	7.68999	0.00304876	0.323517	-2.71867	2.02111	-0.477705	1.46538	5	0	LYPD3	19	43460787	43465660	-1	protein_coding	LY6/PLAUR domain containing 3 [Source:HGNC Symbol;Acc:HGNC:24880]
ENSG00000006704	GTF2IRD1	multitissue	0.00397062	7	7	6.01225e-05	Skin_Sun_Exposed_Lower_leg	0.831249	Cells_EBV-transformed_lymphocytes	2.7815	0.143506	0.143506	-4.01233	1.11076	-0.335887	1.7147	7	0	GTF2IRD1	7	74453790	74602604	1	protein_coding	GTF2I repeat domain containing 1 [Source:HGNC Symbol;Acc:HGNC:4661]
ENSG00000176732	PFN4	multitissue	0.00397483	25	4	0.000533133	Colon_Transverse	0.784587	Artery_Aorta	18.1772	0.00411006	0.644029	-0.300048	3.46353	1.61507	0.866166	4	0	PFN4	2	24115371	24123477	-1	protein_coding	profilin family member 4 [Source:HGNC Symbol;Acc:HGNC:31103]
ENSG00000081059	TCF7	multitissue	0.00399264	5	5	0.000485063	Brain_Cerebellar_Hemisphere	0.466349	Brain_Hippocampus	2.15378	0.224088	0.224088	-3.48887	1.37378	-1.28528	2.18123	5	0	TCF7	5	134114711	134151865	1	protein_coding	transcription factor 7 (T-cell specific, HMG-box) [Source:HGNC Symbol;Acc:HGNC:11639]
ENSG00000150961	SEC24D	multitissue	0.00399354	11	11	0.0668768	Colon_Sigmoid	0.99625	Esophagus_Mucosa	3.69974	0.161914	0.161914	-1.70445	1.8325	0.598849	1.13926	11	0	SEC24D	4	118722823	118838683	-1	protein_coding	SEC24 homolog D, COPII coat complex component [Source:HGNC Symbol;Acc:HGNC:10706]
ENSG00000180383	DEFB124	multitissue	0.00399502	12	6	0.00173405	Adipose_Visceral_Omentum	0.904175	Esophagus_Gastroesophageal_Junction	7.80696	0.0190445	0.348199	-0.120388	3.13236	1.85519	0.928296	6	0	DEFB124	20	31465506	31476757	-1	protein_coding	defensin beta 124 [Source:HGNC Symbol;Acc:HGNC:18104]
ENSG00000243335	KCTD7	multitissue	0.00400363	15	7	0.000179983	Small_Intestine_Terminal_Ileum	0.26326	Brain_Hippocampus	8.595	0.015934	0.326454	-3.74557	3.06997	-1.05616	2.29262	7	0	KCTD7	7	66628767	66649067	1	protein_coding	potassium channel tetramerization domain containing 7 [Source:HGNC Symbol;Acc:HGNC:21957]
ENSG00000242550	SERPINB10	multitissue	0.00400652	7	5	0.0666341	Whole_Blood	0.977188	Spleen	5.11916	0.0298995	0.172111	0.0285939	1.83413	0.83683	0.778457	5	0	SERPINB10	18	63897174	63936111	1	protein_coding	serpin family B member 10 [Source:HGNC Symbol;Acc:HGNC:8942]
ENSG00000141002	TCF25	multitissue	0.00402172	9	8	8.29084e-05	Lung	0.642805	Esophagus_Mucosa	4.17365	0.106386	0.168706	-3.93583	-0.46378	-2.40126	1.07404	8	0	TCF25	16	89873570	89913627	1	protein_coding	transcription factor 25 [Source:HGNC Symbol;Acc:HGNC:29181]
ENSG00000182446	NPLOC4	multitissue	0.0040455	34	7	0.00263083	Colon_Transverse	0.934095	Cells_Transformed_fibroblasts	21.2444	0.0070333	0.72612	-1.76462	3.00787	0.328817	1.05991	7	0	NPLOC4	17	81556887	81648465	-1	protein_coding	NPL4 homolog, ubiquitin recognition factor [Source:HGNC Symbol;Acc:HGNC:18261]
ENSG00000111667	USP5	multitissue	0.00404929	2	2	0.0226212	Brain_Frontal_Cortex_BA9	0.0577391	Skin_Sun_Exposed_Lower_leg	1.20371	0.796286	0.796286	-2.27977	1.89767	-0.191049	2.9539	2	0	USP5	12	6852128	6866632	1	protein_coding	ubiquitin specific peptidase 5 [Source:HGNC Symbol;Acc:HGNC:12628]
ENSG00000140995	DEF8	multitissue	0.00405308	26	10	0.012379	Colon_Transverse	0.93941	Brain_Cerebellar_Hemisphere	13.1183	0.0365818	0.51115	-2.50115	1.49537	-0.8649	0.876062	10	0	DEF8	16	89947925	89968060	1	protein_coding	differentially expressed in FDCP 8 homolog [Source:HGNC Symbol;Acc:HGNC:25969]
ENSG00000099381	SETD1A	multitissue	0.00408735	4	4	0.00304506	Testis	0.878408	Nerve_Tibial	1.78693	0.322202	0.322202	-2.96315	2.88301	0.515015	2.58221	4	0	SETD1A	16	30957294	30984664	1	protein_coding	SET domain containing 1A [Source:HGNC Symbol;Acc:HGNC:29010]
ENSG00000170989	S1PR1	multitissue	0.00409468	7	7	0.0176765	Heart_Left_Ventricle	0.763074	Artery_Tibial	3.13592	0.243606	0.243606	-0.547926	2.37233	0.835017	0.94019	7	0	S1PR1	1	101236888	101241518	1	protein_coding	sphingosine-1-phosphate receptor 1 [Source:HGNC Symbol;Acc:HGNC:3165]
ENSG00000105483	CARD8	multitissue	0.00410776	20	13	0.00984526	Whole_Blood	0.939182	Esophagus_Muscularis	7.17701	0.0256707	0.246053	-1.28193	2.58122	0.325111	0.944875	13	0	CARD8	19	48180770	48255946	-1	protein_coding	caspase recruitment domain family member 8 [Source:HGNC Symbol;Acc:HGNC:17057]
ENSG00000140983	RHOT2	multitissue	0.00412994	8	6	0.00355493	Nerve_Tibial	0.940847	Testis	3.9891	0.0741689	0.154833	-2.38717	2.91517	0.648751	1.69935	6	0	RHOT2	16	668086	674174	1	protein_coding	ras homolog family member T2 [Source:HGNC Symbol;Acc:HGNC:21169]
ENSG00000139988	RDH12	multitissue	0.00414352	3	3	0.0032704	Stomach	0.115435	Ovary	1.31127	0.677802	0.677802	1.57423	2.94111	2.25716	0.683441	3	0	RDH12	14	67701886	67734452	1	protein_coding	retinol dehydrogenase 12 (all-trans/9-cis/11-cis) [Source:HGNC Symbol;Acc:HGNC:19977]
ENSG00000174939	ASPHD1	multitissue	0.00415387	4	4	0.00104056	Ovary	0.86613	Minor_Salivary_Gland	1.49596	0.680371	0.680371	-0.895276	3.27932	0.831171	1.83038	4	0	ASPHD1	16	29900375	29919864	1	protein_coding	aspartate beta-hydroxylase domain containing 1 [Source:HGNC Symbol;Acc:HGNC:27380]
ENSG00000243955	GSTA1	multitissue	0.00415742	15	9	0.00111403	Brain_Caudate_basal_ganglia	0.704796	Artery_Aorta	8.1758	0.00281919	0.315929	-2.40453	3.26002	-0.626878	2.03398	9	0	GSTA1	6	52791664	52803910	-1	protein_coding	glutathione S-transferase alpha 1 [Source:HGNC Symbol;Acc:HGNC:4626]
ENSG00000077097	TOP2B	multitissue	0.00416705	4	4	0.0356771	Whole_Blood	0.379755	Esophagus_Mucosa	2.68698	0.128834	0.128834	-1.06823	2.10059	0.552228	1.76332	4	0	TOP2B	3	25597905	25664907	-1	protein_coding	topoisomerase (DNA) II beta [Source:HGNC Symbol;Acc:HGNC:11990]
ENSG00000147996	CBWD5	multitissue	0.00417662	14	11	5.71792e-05	Brain_Putamen_basal_ganglia	0.905706	Brain_Substantia_nigra	5.43605	0.0487443	0.24151	-4.02416	0.681122	-1.57278	1.27023	11	0	CBWD5	9	65668805	65734041	1	protein_coding	COBW domain containing 5 [Source:HGNC Symbol;Acc:HGNC:24584]
ENSG00000069493	CLEC2D	multitissue	0.00418509	28	6	0.014127	Brain_Spinal_cord_cervical_c-1	0.997764	Whole_Blood	20.3713	0.00290706	0.793267	-2.1693	2.45402	-0.592683	0.799852	6	0	CLEC2D	12	9664969	9699555	1	protein_coding	C-type lectin domain family 2 member D [Source:HGNC Symbol;Acc:HGNC:14351]
ENSG00000173473	SMARCC1	multitissue	0.00419084	2	2	0.00267984	Artery_Aorta	0.0652481	Adipose_Subcutaneous	1.15628	0.843719	0.843719	1.84355	3.00226	2.42291	0.819328	2	0	SMARCC1	3	47585272	47782106	-1	protein_coding	SWI/SNF related, matrix associated, actin dependent regulator of chromatin subfamily c member 1 [Source:HGNC Symbol;Acc:HGNC:11104]
ENSG00000183066	WBP2NL	multitissue	0.00420766	33	3	0.00582578	Esophagus_Muscularis	0.994724	Whole_Blood	24.9605	7.98629e-05	1.28222	-2.28736	2.75743	1.55708	1.08612	3	0	WBP2NL	22	41998725	42058456	1	protein_coding	WBP2 N-terminal like [Source:HGNC Symbol;Acc:HGNC:28389]
ENSG00000167487	KLHL26	multitissue	0.00422094	9	8	0.007188	Muscle_Skeletal	0.594912	Brain_Cerebellar_Hemisphere	3.71448	0.0456937	0.245969	-2.68801	1.58712	-0.606278	1.35928	8	0	KLHL26	19	18636965	18671714	1	protein_coding	kelch like family member 26 [Source:HGNC Symbol;Acc:HGNC:25623]
ENSG00000101331	CCM2L	multitissue	0.00426496	7	6	0.0265557	Brain_Substantia_nigra	0.848038	Skin_Not_Sun_Exposed_Suprapubic	3.4836	0.0895235	0.214367	-2.21799	1.27143	-0.621071	1.11959	6	0	CCM2L	20	32010450	32032180	1	protein_coding	CCM2 like scaffolding protein [Source:HGNC Symbol;Acc:HGNC:16153]
ENSG00000171720	HDAC3	multitissue	0.00431976	5	5	0.000293836	Esophagus_Mucosa	0.879491	Colon_Sigmoid	1.84229	0.217149	0.217149	-1.91515	3.62067	0.900116	2.49616	5	0	HDAC3	5	141620876	141636870	-1	protein_coding	histone deacetylase 3 [Source:HGNC Symbol;Acc:HGNC:4854]
ENSG00000120727	PAIP2	multitissue	0.00434246	3	3	0.00575898	Testis	0.239413	Brain_Anterior_cingulate_cortex_BA24	1.08132	0.93893	0.93893	-1.17645	2.7612	1.1978	2.09031	3	0	PAIP2	5	139341587	139369720	1	protein_coding	poly(A) binding protein interacting protein 2 [Source:HGNC Symbol;Acc:HGNC:17970]
ENSG00000156049	GNA14	multitissue	0.00434655	8	8	0.00264256	Thyroid	0.898989	Nerve_Tibial	2.21629	0.270537	0.270537	-3.00652	1.80635	-0.408658	1.52268	8	0	GNA14	9	77423079	77648307	-1	protein_coding	G protein subunit alpha 14 [Source:HGNC Symbol;Acc:HGNC:4382]
ENSG00000169621	APLF	multitissue	0.00437398	6	6	0.000896311	Colon_Sigmoid	0.799642	Lung	3.30947	0.263906	0.263906	-0.984686	3.3212	0.99926	1.51288	6	0	APLF	2	68467561	68655862	1	protein_coding	aprataxin and PNKP like factor [Source:HGNC Symbol;Acc:HGNC:28724]
ENSG00000117500	TMED5	multitissue	0.00438121	20	5	2.52535e-05	Muscle_Skeletal	0.771502	Cells_EBV-transformed_lymphocytes	14.4044	0.00357198	0.637241	-4.21252	0.290411	-2.92655	1.00731	5	0	TMED5	1	93149742	93180728	-1	protein_coding	transmembrane p24 trafficking protein 5 [Source:HGNC Symbol;Acc:HGNC:24251]
ENSG00000131899	LLGL1	multitissue	0.00440529	16	10	0.000272208	Artery_Aorta	0.740084	Brain_Cerebellum	6.0071	0.0234096	0.22787	-2.74242	3.64041	0.3413	1.82381	10	0	LLGL1	17	18225587	18244875	1	protein_coding	LLGL1, scribble cell polarity complex component [Source:HGNC Symbol;Acc:HGNC:6628]
ENSG00000135272	MDFIC	multitissue	0.00442198	14	10	0.00187583	Colon_Sigmoid	0.889013	Heart_Left_Ventricle	7.04318	0.0778492	0.248092	-3.10922	0.708578	-1.53778	1.14108	10	0	MDFIC	7	114922154	115019202	1	protein_coding	MyoD family inhibitor domain containing [Source:HGNC Symbol;Acc:HGNC:28870]
ENSG00000166148	AVPR1A	multitissue	0.00444874	4	4	0.0107244	Adipose_Subcutaneous	0.266628	Thyroid	1.70631	0.494437	0.494437	-1.11086	2.55155	1.16669	1.58301	4	0	AVPR1A	12	63142759	63150942	-1	protein_coding	arginine vasopressin receptor 1A [Source:HGNC Symbol;Acc:HGNC:895]
ENSG00000226742	HSBP1L1	multitissue	0.00446259	16	6	0.000532226	Whole_Blood	0.592602	Muscle_Skeletal	8.14414	0.00693387	0.300721	-2.75444	3.46399	-0.347597	1.88118	6	0	HSBP1L1	18	79964561	79970822	1	protein_coding	heat shock factor binding protein 1 like 1 [Source:HGNC Symbol;Acc:HGNC:37243]
ENSG00000170385	SLC30A1	multitissue	0.00446809	3	3	0.00161511	Pituitary	0.8693	Muscle_Skeletal	1.1727	0.816735	0.816735	-3.15316	2.28483	-0.344294	2.72345	3	0	SLC30A1	1	211571568	211578742	-1	protein_coding	solute carrier family 30 member 1 [Source:HGNC Symbol;Acc:HGNC:11012]
ENSG00000187147	RNF220	multitissue	0.00447039	4	4	0.00164288	Testis	0.323197	Whole_Blood	1.63583	0.388541	0.388541	-3.14819	1.66043	-0.794818	2.46958	4	0	RNF220	1	44405194	44651724	1	protein_coding	ring finger protein 220 [Source:HGNC Symbol;Acc:HGNC:25552]
ENSG00000169750	RAC3	multitissue	0.00447319	14	9	0.0201776	Heart_Left_Ventricle	0.76626	Brain_Putamen_basal_ganglia	7.03896	0.0275482	0.374918	-2.32303	1.70549	-0.66264	1.16487	9	0	RAC3	17	82031624	82034204	1	protein_coding	ras-related C3 botulinum toxin substrate 3 (rho family, small GTP binding protein Rac3) [Source:HGNC Symbol;Acc:HGNC:9803]
ENSG00000143702	CEP170	multitissue	0.00447857	10	4	4.6371e-05	Esophagus_Muscularis	0.00453835	Thyroid	7.92385	0.0367956	0.330587	2.8381	4.0732	3.37191	0.404867	4	0	CEP170	1	243124428	243255348	-1	protein_coding	centrosomal protein 170 [Source:HGNC Symbol;Acc:HGNC:28920]
ENSG00000114209	PDCD10	multitissue	0.00448901	5	5	0.0041259	Lung	0.510783	Skin_Sun_Exposed_Lower_leg	1.98545	0.315211	0.315211	-2.714	2.86837	0.868787	2.21547	5	0	PDCD10	3	167683298	167734939	-1	protein_coding	programmed cell death 10 [Source:HGNC Symbol;Acc:HGNC:8761]
ENSG00000173451	THAP2	multitissue	0.0044964	3	3	0.0032179	Adipose_Subcutaneous	0.316733	Esophagus_Mucosa	1.17593	0.868451	0.868451	-1.60031	2.94612	0.782333	2.2811	3	0	THAP2	12	71663009	71680639	1	protein_coding	THAP domain containing 2 [Source:HGNC Symbol;Acc:HGNC:20854]
ENSG00000062716	VMP1	multitissue	0.00452317	3	3	0.00350328	Adrenal_Gland	0.708908	Brain_Cerebellum	1.27841	0.781612	0.781612	-1.78851	2.91974	0.252634	2.41573	3	0	VMP1	17	59707192	59842255	1	protein_coding	vacuole membrane protein 1 [Source:HGNC Symbol;Acc:HGNC:29559]
ENSG00000115474	KCNJ13	multitissue	0.00452443	3	3	0.000439744	Small_Intestine_Terminal_Ileum	0.0870631	Testis	1.97002	0.168694	0.168694	-3.51501	2.94409	0.38006	3.4291	3	0	KCNJ13	2	232766464	232776568	-1	protein_coding	potassium voltage-gated channel subfamily J member 13 [Source:HGNC Symbol;Acc:HGNC:6259]
ENSG00000115234	SNX17	multitissue	0.00453033	8	6	0.000526091	Brain_Amygdala	0.733841	Brain_Putamen_basal_ganglia	4.292	0.0354193	0.223711	-3.46711	1.23626	-0.556414	1.33803	6	0	SNX17	2	27370496	27377533	1	protein_coding	sorting nexin 17 [Source:HGNC Symbol;Acc:HGNC:14979]
ENSG00000205085	FAM71F2	multitissue	0.00453182	29	7	0.0119892	Pituitary	0.913407	Artery_Tibial	15.5471	0.00363492	0.595832	-2.51246	1.93846	0.120539	1.27113	7	0	FAM71F2	7	128672266	128683319	1	protein_coding	family with sequence similarity 71 member F2 [Source:HGNC Symbol;Acc:HGNC:27998]
ENSG00000133026	MYH10	multitissue	0.00455377	3	3	0.0160951	Uterus	0.26378	Brain_Cerebellum	1.13739	0.865187	0.865187	-2.40675	2.20244	0.304397	2.40977	3	0	MYH10	17	8474205	8630761	-1	protein_coding	myosin heavy chain 10 [Source:HGNC Symbol;Acc:HGNC:7568]
ENSG00000180336	MEIOC	multitissue	0.00456295	8	8	0.00108297	Adipose_Subcutaneous	0.257591	Skin_Sun_Exposed_Lower_leg	4.15642	0.212556	0.212556	-3.26804	1.23094	-2.13158	1.54123	8	0	MEIOC	17	44656404	44690308	1	protein_coding	meiosis specific with coiled-coil domain [Source:HGNC Symbol;Acc:HGNC:26670]
ENSG00000182950	ODF3L1	multitissue	0.00457283	5	5	0.000581501	Artery_Tibial	0.183391	Muscle_Skeletal	1.67142	0.393167	0.393167	-2.80183	3.4401	-0.280563	2.59679	5	0	ODF3L1	15	75723977	75727688	1	protein_coding	outer dense fiber of sperm tails 3 like 1 [Source:HGNC Symbol;Acc:HGNC:28735]
ENSG00000078804	TP53INP2	multitissue	0.00457354	8	7	0.000182634	Cells_Transformed_fibroblasts	0.89983	Stomach	3.28586	0.108489	0.207809	-2.0143	3.7419	1.32723	2.31321	7	0	TP53INP2	20	34704290	34713439	1	protein_coding	tumor protein p53 inducible nuclear protein 2 [Source:HGNC Symbol;Acc:HGNC:16104]
ENSG00000115896	PLCL1	multitissue	0.00457767	6	6	0.0019846	Cells_Transformed_fibroblasts	0.149861	Whole_Blood	3.2279	0.116484	0.116484	-3.09253	3.06664	-0.183314	2.66973	6	0	PLCL1	2	197804702	198572581	1	protein_coding	phospholipase C like 1 [Source:HGNC Symbol;Acc:HGNC:9063]
ENSG00000092445	TYRO3	multitissue	0.0045928	7	5	0.000246475	Nerve_Tibial	0.53562	Vagina	3.21453	0.00613771	0.217793	-0.619451	3.6659	1.71884	1.46045	5	0	TYRO3	15	41557675	41583586	1	protein_coding	TYRO3 protein tyrosine kinase [Source:HGNC Symbol;Acc:HGNC:12446]
ENSG00000204371	EHMT2	multitissue	0.00459432	5	5	0.0122092	Brain_Nucleus_accumbens_basal_ganglia	0.496033	Brain_Putamen_basal_ganglia	1.78206	0.389563	0.389563	-0.680744	2.50604	1.30851	1.25806	5	0	EHMT2	6	31879759	31897687	-1	protein_coding	euchromatic histone lysine methyltransferase 2 [Source:HGNC Symbol;Acc:HGNC:14129]
ENSG00000226430	USP17L7	multitissue	0.00461576	2	2	0.0041451	Brain_Cerebellar_Hemisphere	0.0182289	Brain_Cerebellum	1.29212	0.707877	0.707877	-2.8669	-2.36094	-2.61392	0.357773	2	0	USP17L7	8	12132417	12134438	-1	protein_coding	ubiquitin specific peptidase 17-like family member 7 [Source:HGNC Symbol;Acc:HGNC:37180]
ENSG00000049759	NEDD4L	multitissue	0.00463427	8	7	0.0425909	Cells_Transformed_fibroblasts	0.838043	Esophagus_Mucosa	2.76004	0.0295223	0.167757	-2.0277	0.211857	-1.09447	0.757853	7	0	NEDD4L	18	58044367	58401540	1	protein_coding	neural precursor cell expressed, developmentally down-regulated 4-like, E3 ubiquitin protein ligase [Source:HGNC Symbol;Acc:HGNC:7728]
ENSG00000127995	CASD1	multitissue	0.00467325	21	8	0.00144479	Muscle_Skeletal	0.943572	Brain_Nucleus_accumbens_basal_ganglia	10.034	0.0196916	0.377538	-1.84703	3.18555	1.4126	1.67557	8	0	CASD1	7	94509219	94557019	1	protein_coding	CAS1 domain containing 1 [Source:HGNC Symbol;Acc:HGNC:16014]
ENSG00000172500	FIBP	multitissue	0.00467713	26	5	2.17037e-05	Heart_Atrial_Appendage	0.21736	Uterus	19.113	0.00337261	0.639011	1.23358	4.2466	2.9486	0.834434	5	0	FIBP	11	65883741	65888539	-1	protein_coding	FGF1 intracellular binding protein [Source:HGNC Symbol;Acc:HGNC:3705]
ENSG00000134748	PRPF38A	multitissue	0.00472722	17	3	0.0137116	Adipose_Visceral_Omentum	0.983646	Artery_Tibial	14.2862	0.00188028	0.485033	-2.46473	1.58958	-1.69449	1.01386	3	0	PRPF38A	1	52404564	52420839	1	protein_coding	pre-mRNA processing factor 38A [Source:HGNC Symbol;Acc:HGNC:25930]
ENSG00000173124	ACSM6	multitissue	0.00475418	13	5	0.00957643	Esophagus_Gastroesophageal_Junction	0.751573	Skin_Not_Sun_Exposed_Suprapubic	9.10226	0.00218322	0.408937	-2.09688	2.59076	1.79418	1.32747	5	0	ACSM6	10	95194200	95228928	1	protein_coding	acyl-CoA synthetase medium-chain family member 6 [Source:HGNC Symbol;Acc:HGNC:31665]
ENSG00000258947	TUBB3	multitissue	0.00476769	7	7	0.000226241	Skin_Sun_Exposed_Lower_leg	0.551233	Artery_Tibial	2.72021	0.148551	0.148551	-3.68775	2.4212	-0.799928	2.19592	7	0	TUBB3	16	89921392	89938761	1	protein_coding	tubulin beta 3 class III [Source:HGNC Symbol;Acc:HGNC:20772]
ENSG00000067365	METTL22	multitissue	0.0047936	17	8	0.00196194	Brain_Cerebellar_Hemisphere	0.966019	Lung	8.5996	0.0196403	0.306648	-3.09593	2.51497	-0.344954	1.82368	8	0	METTL22	16	8621683	8649654	1	protein_coding	methyltransferase like 22 [Source:HGNC Symbol;Acc:HGNC:28368]
ENSG00000151006	PRSS53	multitissue	0.0048066	17	8	0.010164	Small_Intestine_Terminal_Ileum	0.880312	Artery_Tibial	9.23657	0.00210756	0.352442	-2.37388	2.5702	-0.251403	1.48022	8	0	PRSS53	16	31083425	31089628	-1	protein_coding	protease, serine 53 [Source:HGNC Symbol;Acc:HGNC:34407]
ENSG00000114738	MAPKAPK3	multitissue	0.00482633	10	7	0.00248838	Muscle_Skeletal	0.940136	Artery_Aorta	4.08179	0.0401271	0.200648	-3.02475	1.71622	-0.788393	1.4692	7	0	MAPKAPK3	3	50611520	50649297	1	protein_coding	mitogen-activated protein kinase-activated protein kinase 3 [Source:HGNC Symbol;Acc:HGNC:6888]
ENSG00000164938	TP53INP1	multitissue	0.00482797	11	10	0.000937422	Nerve_Tibial	0.772185	Minor_Salivary_Gland	5.09222	0.0565704	0.174603	-1.56185	3.30866	0.667715	1.59821	10	0	TP53INP1	8	94925972	94949411	-1	protein_coding	tumor protein p53 inducible nuclear protein 1 [Source:HGNC Symbol;Acc:HGNC:18022]
ENSG00000110628	SLC22A18	multitissue	0.00486528	36	4	0.0014924	Ovary	0.993174	Brain_Spinal_cord_cervical_c-1	24.3508	0.00288353	0.90034	-1.03522	3.17616	1.59435	0.985482	4	0	SLC22A18	11	2899721	2925246	1	protein_coding	solute carrier family 22 member 18 [Source:HGNC Symbol;Acc:HGNC:10964]
ENSG00000204394	VARS	multitissue	0.00488415	2	2	0.00126006	Brain_Hypothalamus	0.990163	Brain_Substantia_nigra	1.14748	0.852517	0.852517	0.0123292	3.22492	1.61863	2.27165	2	0	VARS	6	31777518	31795953	-1	protein_coding	valyl-tRNA synthetase [Source:HGNC Symbol;Acc:HGNC:12651]
ENSG00000196588	MKL1	multitissue	0.00488945	6	6	0.0391225	Brain_Amygdala	0.928026	Brain_Putamen_basal_ganglia	2.79194	0.116487	0.116487	-0.793924	2.0629	0.970294	1.17196	6	0	MKL1	22	40410281	40636702	-1	protein_coding	megakaryoblastic leukemia (translocation) 1 [Source:HGNC Symbol;Acc:HGNC:14334]
ENSG00000186185	KIF18B	multitissue	0.00489508	2	2	0.00118821	Brain_Hypothalamus	0.711941	Brain_Anterior_cingulate_cortex_BA24	1.00249	0.997514	0.997514	-0.369251	3.2417	1.43622	2.55332	2	0	KIF18B	17	44924709	44947711	-1	protein_coding	kinesin family member 18B [Source:HGNC Symbol;Acc:HGNC:27102]
ENSG00000110042	DTX4	multitissue	0.00490294	21	7	0.00349023	Heart_Left_Ventricle	0.951345	Skin_Not_Sun_Exposed_Suprapubic	10.5006	0.0100807	0.384176	-1.60238	2.9209	0.933352	1.01396	7	0	DTX4	11	59171430	59208587	1	protein_coding	deltex E3 ubiquitin ligase 4 [Source:HGNC Symbol;Acc:HGNC:29151]
ENSG00000162881	OXER1	multitissue	0.00490389	18	9	0.000567218	Ovary	0.983166	Liver	8.36439	0.022049	0.325155	-0.623612	3.44682	0.986974	1.12443	9	0	OXER1	2	42762481	42764261	-1	protein_coding	oxoeicosanoid receptor 1 [Source:HGNC Symbol;Acc:HGNC:24884]
ENSG00000155755	TMEM237	multitissue	0.00491284	8	8	0.00392102	Skin_Not_Sun_Exposed_Suprapubic	0.816697	Brain_Caudate_basal_ganglia	3.00685	0.15103	0.15103	-1.19791	2.88445	0.64505	1.42988	8	0	TMEM237	2	201620184	201643570	-1	protein_coding	transmembrane protein 237 [Source:HGNC Symbol;Acc:HGNC:14432]
ENSG00000114480	GBE1	multitissue	0.00495049	5	5	0.000339209	Stomach	0.479078	Brain_Anterior_cingulate_cortex_BA24	2.03605	0.317153	0.317153	-3.58336	2.51819	0.589134	2.42896	5	0	GBE1	3	81489699	81762161	-1	protein_coding	1,4-alpha-glucan branching enzyme 1 [Source:HGNC Symbol;Acc:HGNC:4180]
ENSG00000188316	ENO4	multitissue	0.00501135	3	3	0.00807769	Esophagus_Muscularis	0.0951704	Spleen	1.07958	0.902222	0.902222	-2.6488	-1.66873	-2.06997	0.513606	3	0	ENO4	10	116849512	116911788	1	protein_coding	enolase family member 4 [Source:HGNC Symbol;Acc:HGNC:31670]
ENSG00000158428	CATIP	multitissue	0.00502152	5	5	0.0502368	Artery_Aorta	0.394345	Brain_Cerebellum	1.75929	0.605477	0.605477	-1.92285	1.95794	0.392471	1.70244	5	0	CATIP	2	218356856	218368099	1	protein_coding	ciliogenesis associated TTC17 interacting protein [Source:HGNC Symbol;Acc:HGNC:25062]
ENSG00000241404	EGFL8	multitissue	0.00502568	5	5	0.000133769	Nerve_Tibial	0.730563	Minor_Salivary_Gland	1.42376	0.544857	0.544857	-1.20924	3.81941	0.442321	1.98692	5	0	EGFL8	6	32164583	32168281	1	protein_coding	EGF like domain multiple 8 [Source:HGNC Symbol;Acc:HGNC:13944]
ENSG00000035499	DEPDC1B	multitissue	0.00504571	7	7	0.00137537	Brain_Cerebellar_Hemisphere	0.538695	Brain_Spinal_cord_cervical_c-1	2.97357	0.179224	0.179224	-3.19977	1.60771	-0.813611	1.57301	7	0	DEPDC1B	5	60596912	60700190	-1	protein_coding	DEP domain containing 1B [Source:HGNC Symbol;Acc:HGNC:24902]
ENSG00000143387	CTSK	multitissue	0.00507208	19	5	0.00029253	Whole_Blood	0.947295	Lung	10.7618	0.00313024	0.36404	-3.62183	3.5467	-0.720993	2.59792	5	0	CTSK	1	150796208	150808323	-1	protein_coding	cathepsin K [Source:HGNC Symbol;Acc:HGNC:2536]
ENSG00000095066	HOOK2	multitissue	0.00507424	14	13	0.000366811	Pituitary	0.869431	Heart_Left_Ventricle	4.90987	0.140337	0.198211	-3.56288	2.32144	0.570748	1.56947	13	0	HOOK2	19	12763003	12872740	-1	protein_coding	hook microtubule tethering protein 2 [Source:HGNC Symbol;Acc:HGNC:19885]
ENSG00000132600	PRMT7	multitissue	0.00509503	42	2	0.000297558	Small_Intestine_Terminal_Ileum	0.902757	Heart_Left_Ventricle	34.0749	0.000515533	2.50173	-3.61742	0.122179	-2.37814	0.846963	2	0	PRMT7	16	68310974	68358563	1	protein_coding	protein arginine methyltransferase 7 [Source:HGNC Symbol;Acc:HGNC:25557]
ENSG00000198162	MAN1A2	multitissue	0.00509937	11	8	0.000166203	Skin_Not_Sun_Exposed_Suprapubic	0.89012	Adipose_Visceral_Omentum	4.2068	0.0158388	0.203616	-1.33045	3.76552	1.57443	1.72021	8	0	MAN1A2	1	117367449	117528872	1	protein_coding	mannosidase alpha class 1A member 2 [Source:HGNC Symbol;Acc:HGNC:6822]
ENSG00000185088	RPS27L	multitissue	0.00514553	15	8	6.46412e-06	Thyroid	0.922939	Vagina	9.08089	0.0140476	0.306214	-0.0967317	4.51061	2.18027	1.05289	8	0	RPS27L	15	63125872	63158021	-1	protein_coding	ribosomal protein S27 like [Source:HGNC Symbol;Acc:HGNC:18476]
ENSG00000198848	CES1	multitissue	0.00515817	32	6	0.017223	Esophagus_Mucosa	0.993116	Ovary	20.017	0.00746165	0.697997	-2.38191	1.41323	-0.445431	1.03543	6	0	CES1	16	55802851	55833337	-1	protein_coding	carboxylesterase 1 [Source:HGNC Symbol;Acc:HGNC:1863]
ENSG00000111850	SMIM8	multitissue	0.00518403	39	2	0.000372472	Adipose_Subcutaneous	0.689715	Cells_Transformed_fibroblasts	27.7719	0.000601814	5.05038	-0.891095	3.55886	2.42898	0.884907	2	0	SMIM8	6	87322583	87399749	1	protein_coding	small integral membrane protein 8 [Source:HGNC Symbol;Acc:HGNC:21401]
ENSG00000137673	MMP7	multitissue	0.00524546	6	5	0.00156372	Testis	0.427944	Pancreas	2.92306	0.0761712	0.312767	-3.16259	2.53257	0.279474	2.03275	5	0	MMP7	11	102520508	102530753	-1	protein_coding	matrix metallopeptidase 7 [Source:HGNC Symbol;Acc:HGNC:7174]
ENSG00000155511	GRIA1	multitissue	0.00528949	6	6	0.024535	Cells_Transformed_fibroblasts	0.943466	Testis	1.36396	0.453784	0.453784	-2.24865	2.12296	-0.354844	1.76895	6	0	GRIA1	5	153489615	153813869	1	protein_coding	glutamate ionotropic receptor AMPA type subunit 1 [Source:HGNC Symbol;Acc:HGNC:4571]
ENSG00000168807	SNTB2	multitissue	0.00529252	15	7	0.00267541	Skin_Not_Sun_Exposed_Suprapubic	0.776829	Thyroid	9.27485	0.00660998	0.409911	-1.27915	3.00276	0.205957	1.20581	7	0	SNTB2	16	69187129	69309052	1	protein_coding	syntrophin beta 2 [Source:HGNC Symbol;Acc:HGNC:11169]
ENSG00000143178	TBX19	multitissue	0.00531146	6	5	0.00501759	Lung	0.98076	Whole_Blood	3.78453	0.0825555	0.302693	-0.476975	2.8059	0.687539	1.27707	5	0	TBX19	1	168281040	168314426	1	protein_coding	T-box 19 [Source:HGNC Symbol;Acc:HGNC:11596]
ENSG00000187091	PLCD1	multitissue	0.00531564	6	5	0.04134	Heart_Left_Ventricle	0.936134	Whole_Blood	3.10088	0.0820443	0.21081	-2.0401	1.31568	-0.327916	1.34227	5	0	PLCD1	3	38007496	38029762	-1	protein_coding	phospholipase C delta 1 [Source:HGNC Symbol;Acc:HGNC:9060]
ENSG00000197548	ATG7	multitissue	0.00531847	25	8	2.54982e-06	Heart_Atrial_Appendage	0.685771	Whole_Blood	14.845	0.00359395	0.573726	-1.53437	4.7041	2.92868	1.52545	8	0	ATG7	3	11272309	11557665	1	protein_coding	autophagy related 7 [Source:HGNC Symbol;Acc:HGNC:16935]
ENSG00000196932	TMEM26	multitissue	0.00534005	8	8	0.0470367	Prostate	0.995237	Brain_Caudate_basal_ganglia	2.71876	0.141965	0.141965	-1.21265	1.98597	0.343583	1.16667	8	0	TMEM26	10	61406643	61453450	-1	protein_coding	transmembrane protein 26 [Source:HGNC Symbol;Acc:HGNC:28550]
ENSG00000151092	NGLY1	multitissue	0.00538014	5	5	0.000476414	Brain_Hippocampus	0.633912	Muscle_Skeletal	1.32056	0.675371	0.675371	-1.17591	3.49368	0.388099	1.8791	5	0	NGLY1	3	25718944	25790039	-1	protein_coding	N-glycanase 1 [Source:HGNC Symbol;Acc:HGNC:17646]
ENSG00000171703	TCEA2	multitissue	0.00540793	16	8	0.0124668	Skin_Sun_Exposed_Lower_leg	0.861712	Brain_Cerebellar_Hemisphere	9.1682	0.0267839	0.364062	-2.49865	2.1519	-0.864578	1.2863	8	0	TCEA2	20	64049836	64072347	1	protein_coding	transcription elongation factor A2 [Source:HGNC Symbol;Acc:HGNC:11614]
ENSG00000198176	TFDP1	multitissue	0.00541349	5	5	0.000879228	Brain_Hypothalamus	0.888559	Brain_Spinal_cord_cervical_c-1	1.44392	0.736112	0.736112	-1.15122	3.32657	0.464775	1.74731	5	0	TFDP1	13	113584721	113641470	1	protein_coding	transcription factor Dp-1 [Source:HGNC Symbol;Acc:HGNC:11749]
ENSG00000243317	C7orf73	multitissue	0.00544703	41	3	7.5695e-05	Esophagus_Muscularis	0.193602	Brain_Substantia_nigra	33.5692	0.00110266	1.1884	-3.95764	-1.3	-2.87397	0.628444	3	0	C7orf73	7	135662496	135693418	1	protein_coding	chromosome 7 open reading frame 73 [Source:HGNC Symbol;Acc:HGNC:41909]
ENSG00000142949	PTPRF	multitissue	0.00545849	13	11	1.256e-05	Esophagus_Gastroesophageal_Junction	0.915761	Spleen	4.0195	0.0654439	0.153327	-4.36763	1.64874	-1.22726	1.92901	11	0	PTPRF	1	43525187	43623666	1	protein_coding	protein tyrosine phosphatase, receptor type F [Source:HGNC Symbol;Acc:HGNC:9670]
ENSG00000108666	C17orf75	multitissue	0.00548451	39	4	1.67794e-05	Colon_Transverse	0.380104	Pituitary	27.9436	0.0020985	0.960511	-4.30393	-0.877705	-3.14169	0.780597	4	0	C17orf75	17	32324565	32350023	-1	protein_coding	chromosome 17 open reading frame 75 [Source:HGNC Symbol;Acc:HGNC:30173]
ENSG00000198844	ARHGEF15	multitissue	0.00548555	4	4	0.00536973	Skin_Sun_Exposed_Lower_leg	0.593318	Nerve_Tibial	1.97958	0.282249	0.282249	-2.78397	-0.534034	-1.43274	1.01119	4	0	ARHGEF15	17	8310241	8322516	1	protein_coding	Rho guanine nucleotide exchange factor 15 [Source:HGNC Symbol;Acc:HGNC:15590]
ENSG00000076067	RBMS2	multitissue	0.00553685	19	7	0.0716929	Small_Intestine_Terminal_Ileum	0.699905	Esophagus_Mucosa	10.7145	0.0128225	0.401316	-1.80106	0.747932	-0.631798	0.893944	7	0	RBMS2	12	56521929	56596196	1	protein_coding	RNA binding motif single stranded interacting protein 2 [Source:HGNC Symbol;Acc:HGNC:9909]
ENSG00000122033	MTIF3	multitissue	0.0055754	13	8	0.000919559	Skin_Sun_Exposed_Lower_leg	0.968792	Heart_Left_Ventricle	7.33987	0.0702736	0.276521	-3.31405	-0.0391239	-1.81766	0.963596	8	0	MTIF3	13	27435643	27450591	-1	protein_coding	mitochondrial translational initiation factor 3 [Source:HGNC Symbol;Acc:HGNC:29788]
ENSG00000267795	SMIM22	multitissue	0.00558179	16	5	0.00842388	Heart_Left_Ventricle	0.812822	Lung	9.98366	0.01281	0.45785	-1.64388	2.63459	0.916834	1.16827	5	0	SMIM22	16	4788397	4796491	1	protein_coding	small integral membrane protein 22 [Source:HGNC Symbol;Acc:HGNC:48329]
ENSG00000137817	PARP6	multitissue	0.0055977	12	11	0.000612562	Adipose_Visceral_Omentum	0.998249	Cells_EBV-transformed_lymphocytes	5.75224	0.0872801	0.209119	-3.42599	-0.00219467	-1.76717	1.11507	11	0	PARP6	15	72241181	72272999	-1	protein_coding	poly(ADP-ribose) polymerase family member 6 [Source:HGNC Symbol;Acc:HGNC:26921]
ENSG00000164053	ATRIP	multitissue	0.00560516	20	8	0.0172059	Esophagus_Muscularis	0.930809	Skin_Not_Sun_Exposed_Suprapubic	12.0215	0.013169	0.420534	-2.38228	2.14523	-0.780811	1.31515	8	0	ATRIP	3	48446710	48465716	1	protein_coding	ATR interacting protein [Source:HGNC Symbol;Acc:HGNC:33499]
ENSG00000107593	PKD2L1	multitissue	0.00569729	8	7	0.00430295	Testis	0.982842	Adipose_Visceral_Omentum	3.87965	0.0610315	0.130478	-0.711132	2.85505	0.520193	1.33283	7	0	PKD2L1	10	100288154	100330486	-1	protein_coding	polycystin 2 like 1, transient receptor potential cation channel [Source:HGNC Symbol;Acc:HGNC:9011]
ENSG00000166548	TK2	multitissue	0.00569938	19	6	0.00141696	Esophagus_Muscularis	0.945754	Whole_Blood	12.867	0.00484287	0.550753	-3.19117	1.55799	-0.802307	1.01796	6	0	TK2	16	66508003	66552544	-1	protein_coding	thymidine kinase 2, mitochondrial [Source:HGNC Symbol;Acc:HGNC:11831]
ENSG00000159111	MRPL10	multitissue	0.00570336	24	10	1.92799e-06	Esophagus_Muscularis	0.674486	Testis	10.8868	0.00753485	0.388428	-4.76083	-0.419999	-2.25004	1.02804	10	0	MRPL10	17	47823272	47831534	-1	protein_coding	mitochondrial ribosomal protein L10 [Source:HGNC Symbol;Acc:HGNC:14055]
ENSG00000112936	C7	multitissue	0.00572111	6	6	0.000223723	Muscle_Skeletal	0.550545	Brain_Cerebellum	3.07028	0.214253	0.214253	-3.6906	-0.596944	-2.39627	1.16538	6	0	C7	5	40909252	40982939	1	protein_coding	complement C7 [Source:HGNC Symbol;Acc:HGNC:1346]
ENSG00000198646	NCOA6	multitissue	0.00572459	21	5	3.36469e-05	Adipose_Subcutaneous	0.485797	Whole_Blood	15.2541	5.22303e-05	0.524002	-4.14727	-0.697009	-3.18545	0.7746	5	0	NCOA6	20	34689097	34825649	-1	protein_coding	nuclear receptor coactivator 6 [Source:HGNC Symbol;Acc:HGNC:15936]
ENSG00000138755	CXCL9	multitissue	0.00573054	2	2	0.0014448	Liver	0.690354	Testis	1.0067	0.993297	0.993297	-3.18555	-0.398375	-1.79196	1.97083	2	0	CXCL9	4	76001275	76007488	-1	protein_coding	C-X-C motif chemokine ligand 9 [Source:HGNC Symbol;Acc:HGNC:7098]
ENSG00000115507	OTX1	multitissue	0.00573232	7	7	0.00169125	Whole_Blood	0.791491	Brain_Amygdala	3.21227	0.187288	0.187288	-2.985	3.13969	-0.528359	2.00718	7	0	OTX1	2	63050057	63057836	1	protein_coding	orthodenticle homeobox 1 [Source:HGNC Symbol;Acc:HGNC:8521]
ENSG00000108684	ASIC2	multitissue	0.00573366	4	4	0.000650032	Nerve_Tibial	0.782168	Brain_Cerebellum	1.41509	0.623494	0.623494	-3.40983	0.276495	-1.3968	1.54721	4	0	ASIC2	17	33013087	34174964	-1	protein_coding	acid sensing ion channel subunit 2 [Source:HGNC Symbol;Acc:HGNC:99]
ENSG00000100285	NEFH	multitissue	0.00573426	6	6	0.00689968	Spleen	0.781638	Muscle_Skeletal	2.69945	0.25706	0.25706	-2.70165	-0.277186	-1.61403	0.866241	6	0	NEFH	22	29480230	29491390	1	protein_coding	neurofilament heavy [Source:HGNC Symbol;Acc:HGNC:7737]
ENSG00000187595	ZNF385C	multitissue	0.00575265	19	7	0.0135371	Esophagus_Mucosa	0.981633	Breast_Mammary_Tissue	12.1377	0.0204272	0.425157	-1.39545	2.46932	0.0975368	0.942362	7	0	ZNF385C	17	42025576	42098479	-1	protein_coding	zinc finger protein 385C [Source:HGNC Symbol;Acc:HGNC:33722]
ENSG00000183644	C11orf88	multitissue	0.00580249	3	3	0.00723504	Spleen	0.887991	Colon_Transverse	1.53189	0.512822	0.512822	-1.94386	2.68583	0.200373	2.33363	3	0	C11orf88	11	111514785	111537031	1	protein_coding	chromosome 11 open reading frame 88 [Source:HGNC Symbol;Acc:HGNC:25061]
ENSG00000158850	B4GALT3	multitissue	0.00582467	9	8	1.12877e-05	Cells_Transformed_fibroblasts	0.855423	Testis	3.88361	0.0530655	0.142296	-1.31176	4.39091	1.90825	2.00886	8	0	B4GALT3	1	161171310	161177968	-1	protein_coding	beta-1,4-galactosyltransferase 3 [Source:HGNC Symbol;Acc:HGNC:926]
ENSG00000130956	HABP4	multitissue	0.00583661	14	11	0.0012822	Testis	0.879198	Whole_Blood	5.13448	0.0292708	0.191737	-3.21993	3.02362	1.07446	1.7422	11	0	HABP4	9	96450201	96491336	1	protein_coding	hyaluronan binding protein 4 [Source:HGNC Symbol;Acc:HGNC:17062]
ENSG00000183638	RP1L1	multitissue	0.00587292	9	6	3.17789e-06	Nerve_Tibial	0.0800406	Vagina	5.75495	0.0218811	0.33684	1.75045	4.65897	3.09426	0.992138	6	0	RP1L1	8	10606349	10712187	-1	protein_coding	RP1 like 1 [Source:HGNC Symbol;Acc:HGNC:15946]
ENSG00000119969	HELLS	multitissue	0.00587657	24	8	0.00512162	Brain_Hippocampus	0.986536	Brain_Cerebellum	15.0079	0.00512272	0.514852	-0.962903	2.79928	1.4413	0.851092	8	0	HELLS	10	94501434	94613905	1	protein_coding	helicase, lymphoid-specific [Source:HGNC Symbol;Acc:HGNC:4861]
ENSG00000172575	RASGRP1	multitissue	0.00588361	9	6	0.00399954	Artery_Aorta	0.818786	Muscle_Skeletal	5.22962	0.00836222	0.255778	-2.09763	2.8782	1.35496	1.65027	6	0	RASGRP1	15	38488103	38565575	-1	protein_coding	RAS guanyl releasing protein 1 [Source:HGNC Symbol;Acc:HGNC:9878]
ENSG00000169884	WNT10B	multitissue	0.00590355	11	8	0.00446337	Artery_Tibial	0.97084	Ovary	4.88214	0.0107366	0.298404	-1.55167	2.84341	0.234159	1.52179	8	0	WNT10B	12	48965340	48971763	-1	protein_coding	Wnt family member 10B [Source:HGNC Symbol;Acc:HGNC:12775]
ENSG00000178449	COX14	multitissue	0.00591059	29	6	0.00456759	Small_Intestine_Terminal_Ileum	0.701267	Minor_Salivary_Gland	19.572	0.00312429	0.706825	-2.83605	0.782815	-1.44349	0.952863	6	0	COX14	12	50111979	50120457	1	protein_coding	COX14, cytochrome c oxidase assembly factor [Source:HGNC Symbol;Acc:HGNC:28216]
ENSG00000135336	ORC3	multitissue	0.00594065	7	7	3.48993e-05	Thyroid	0.750106	Brain_Frontal_Cortex_BA9	2.26072	0.263961	0.263961	-0.445749	4.13889	1.25134	1.53661	7	0	ORC3	6	87590067	87667453	1	protein_coding	origin recognition complex subunit 3 [Source:HGNC Symbol;Acc:HGNC:8489]
ENSG00000155974	GRIP1	multitissue	0.00596018	15	14	0.0225823	Artery_Aorta	0.971388	Esophagus_Muscularis	3.22041	0.0533746	0.237314	-2.26197	2.28043	0.0788861	1.66377	14	0	GRIP1	12	66347431	66804186	-1	protein_coding	glutamate receptor interacting protein 1 [Source:HGNC Symbol;Acc:HGNC:18708]
ENSG00000174576	NPAS4	multitissue	0.00596379	5	5	0.0217526	Esophagus_Muscularis	0.380898	Artery_Tibial	1.39791	0.43122	0.43122	-2.29466	-0.876244	-1.5648	0.544327	5	0	NPAS4	11	66421004	66426707	1	protein_coding	neuronal PAS domain protein 4 [Source:HGNC Symbol;Acc:HGNC:18983]
ENSG00000188993	LRRC66	multitissue	0.00597792	4	4	0.000468692	Esophagus_Gastroesophageal_Junction	0.94933	Colon_Sigmoid	1.21468	0.74467	0.74467	-3.49804	1.88398	-0.592366	2.22597	4	0	LRRC66	4	51993702	52017620	-1	protein_coding	leucine rich repeat containing 66 [Source:HGNC Symbol;Acc:HGNC:34299]
ENSG00000112175	BMP5	multitissue	0.00598172	5	5	0.0104285	Liver	0.7852	Esophagus_Mucosa	1.70301	0.445987	0.445987	-2.56129	2.12165	0.00467177	1.83138	5	0	BMP5	6	55753645	55875564	-1	protein_coding	bone morphogenetic protein 5 [Source:HGNC Symbol;Acc:HGNC:1072]
ENSG00000100146	SOX10	multitissue	0.00599475	2	2	0.0298936	Brain_Cerebellar_Hemisphere	0.0739697	Whole_Blood	1.22996	0.77004	0.77004	-2.1715	1.7868	-0.192348	2.79894	2	0	SOX10	22	37970686	37987422	-1	protein_coding	SRY-box 10 [Source:HGNC Symbol;Acc:HGNC:11190]
ENSG00000112992	NNT	multitissue	0.00599713	20	7	0.0382904	Artery_Tibial	0.961114	Testis	12.7436	0.0139947	0.519517	-1.53003	2.07173	-0.172901	0.976217	7	0	NNT	5	43602692	43707405	1	protein_coding	nicotinamide nucleotide transhydrogenase [Source:HGNC Symbol;Acc:HGNC:7863]
ENSG00000120738	EGR1	multitissue	0.00600934	2	2	0.00150365	Thyroid	0.382419	Heart_Atrial_Appendage	1.15271	0.847294	0.847294	-3.17398	-0.873448	-2.02371	1.62672	2	0	EGR1	5	138465490	138469315	1	protein_coding	early growth response 1 [Source:HGNC Symbol;Acc:HGNC:3238]
ENSG00000101384	JAG1	multitissue	0.00602057	6	6	0.00731737	Lung	0.822241	Artery_Tibial	2.0902	0.126119	0.126119	-1.5854	2.68204	0.974298	1.57435	6	0	JAG1	20	10637684	10674107	-1	protein_coding	jagged 1 [Source:HGNC Symbol;Acc:HGNC:6188]
ENSG00000103005	USB1	multitissue	0.00602217	3	3	0.00393405	Pancreas	0.704581	Muscle_Skeletal	1.20693	0.824687	0.824687	-1.7153	2.8834	0.515749	2.30239	3	0	USB1	16	57999546	58021618	1	protein_coding	U6 snRNA biogenesis phosphodiesterase 1 [Source:HGNC Symbol;Acc:HGNC:25792]
ENSG00000116698	SMG7	multitissue	0.00602765	23	8	5.29799e-05	Thyroid	0.900682	Brain_Amygdala	13.1132	0.000748161	0.505955	-4.04208	1.12106	-2.51114	1.32577	8	0	SMG7	1	183472216	183598246	1	protein_coding	SMG7, nonsense mediated mRNA decay factor [Source:HGNC Symbol;Acc:HGNC:16792]
ENSG00000064655	EYA2	multitissue	0.00603362	11	10	0.0169812	Breast_Mammary_Tissue	0.888121	Liver	3.70504	0.058981	0.275617	-2.38711	1.66456	-0.323904	1.15314	10	0	EYA2	20	46894624	47188844	1	protein_coding	EYA transcriptional coactivator and phosphatase 2 [Source:HGNC Symbol;Acc:HGNC:3520]
ENSG00000092931	MFSD11	multitissue	0.00614111	14	7	0.0034419	Colon_Transverse	0.975166	Skin_Sun_Exposed_Lower_leg	9.06776	6.77704e-05	0.356088	-2.92524	2.64679	0.0816151	1.14634	7	0	MFSD11	17	76735865	76781449	1	protein_coding	major facilitator superfamily domain containing 11 [Source:HGNC Symbol;Acc:HGNC:25458]
ENSG00000106261	ZKSCAN1	multitissue	0.00616079	10	6	0.000902	Skin_Sun_Exposed_Lower_leg	0.688814	Brain_Caudate_basal_ganglia	5.67013	0.0382384	0.423807	-2.58958	3.31943	-1.01767	1.7241	6	0	ZKSCAN1	7	100015572	100041689	1	protein_coding	zinc finger with KRAB and SCAN domains 1 [Source:HGNC Symbol;Acc:HGNC:13101]
ENSG00000110435	PDHX	multitissue	0.00616094	25	4	0.000107662	Prostate	0.519358	Artery_Aorta	16.5986	0.0060963	0.6426	0.644335	3.87264	2.49663	0.717835	4	0	PDHX	11	34915829	35020591	1	protein_coding	pyruvate dehydrogenase complex component X [Source:HGNC Symbol;Acc:HGNC:21350]
ENSG00000177202	SPACA4	multitissue	0.00617245	5	5	0.000375485	Colon_Transverse	0.955626	Stomach	1.24917	0.74607	0.74607	-0.0556432	3.55674	1.13851	1.46049	5	0	SPACA4	19	48606743	48607714	1	protein_coding	sperm acrosome associated 4 [Source:HGNC Symbol;Acc:HGNC:16441]
ENSG00000179119	SPTY2D1	multitissue	0.00618545	16	6	0.000742847	Adipose_Subcutaneous	0.212589	Adrenal_Gland	9.98316	0.012757	0.380572	-3.37326	1.24648	-2.44696	1.11113	6	0	SPTY2D1	11	18606401	18634791	-1	protein_coding	SPT2 chromatin protein domain containing 1 [Source:HGNC Symbol;Acc:HGNC:26818]
ENSG00000234289	H2BFS	multitissue	0.0061928	2	2	0.00199888	Testis	0.0139011	Nerve_Tibial	1.59066	0.409339	0.409339	-3.0904	-2.45981	-2.7751	0.445894	2	0	H2BFS	21	43565189	43565648	1	protein_coding	H2B histone family member S [Source:HGNC Symbol;Acc:HGNC:4762]
ENSG00000160207	HSF2BP	multitissue	0.0062009	14	8	6.82575e-05	Testis	0.961189	Pancreas	8.29708	0.00778189	0.335543	-3.98228	3.85957	-1.91974	2.16992	8	0	HSF2BP	21	43529192	43659493	-1	protein_coding	heat shock transcription factor 2 binding protein [Source:HGNC Symbol;Acc:HGNC:5226]
ENSG00000140563	MCTP2	multitissue	0.00623159	4	4	0.0169866	Ovary	0.312454	Cells_Transformed_fibroblasts	1.16526	0.834666	0.834666	-2.33251	2.387	-0.499284	2.02042	4	0	MCTP2	15	94231538	94483952	1	protein_coding	multiple C2 and transmembrane domain containing 2 [Source:HGNC Symbol;Acc:HGNC:25636]
ENSG00000109339	MAPK10	multitissue	0.00628535	14	12	0.00246846	Brain_Spinal_cord_cervical_c-1	0.933333	Brain_Cortex	4.67504	0.0851706	0.186916	-3.02718	2.29245	-0.699	1.54756	12	0	MAPK10	4	86010395	86594131	-1	protein_coding	mitogen-activated protein kinase 10 [Source:HGNC Symbol;Acc:HGNC:6872]
ENSG00000175920	DOK7	multitissue	0.00632075	19	7	0.0378292	Colon_Transverse	0.98518	Whole_Blood	9.71977	0.00573578	0.325389	-1.63671	2.0767	0.665072	1.25541	7	0	DOK7	4	3463311	3494483	1	protein_coding	docking protein 7 [Source:HGNC Symbol;Acc:HGNC:26594]
ENSG00000169118	CSNK1G1	multitissue	0.0063238	5	4	0.00272668	Whole_Blood	0.745378	Skin_Sun_Exposed_Lower_leg	2.90528	0.0942328	0.238407	-2.99698	0.324739	-1.80871	1.27197	4	0	CSNK1G1	15	64165517	64356259	-1	protein_coding	casein kinase 1 gamma 1 [Source:HGNC Symbol;Acc:HGNC:2454]
ENSG00000125971	DYNLRB1	multitissue	0.00633206	2	2	0.00380909	Cells_Transformed_fibroblasts	0.403687	Artery_Coronary	1.1627	0.837296	0.837296	-2.89355	-0.835054	-1.8643	1.45558	2	0	DYNLRB1	20	34516409	34540958	1	protein_coding	dynein light chain roadblock-type 1 [Source:HGNC Symbol;Acc:HGNC:15468]
ENSG00000160014	CALM3	multitissue	0.00633555	11	10	0.00056225	Testis	0.741619	Thyroid	5.33597	0.114338	0.26425	0.32971	3.4492	2.55842	0.875277	10	0	CALM3	19	46601074	46610793	1	protein_coding	calmodulin 3 [Source:HGNC Symbol;Acc:HGNC:1449]
ENSG00000115204	MPV17	multitissue	0.00634462	3	3	0.00202399	Colon_Transverse	0.657971	Brain_Cerebellum	1.16887	0.830868	0.830868	-3.08669	1.66502	-0.621463	2.38089	3	0	MPV17	2	27309492	27325680	-1	protein_coding	MPV17, mitochondrial inner membrane protein [Source:HGNC Symbol;Acc:HGNC:7224]
ENSG00000101346	POFUT1	multitissue	0.00637478	5	5	0.00678922	Lung	0.767883	Brain_Amygdala	1.45139	0.576666	0.576666	-2.70701	0.655035	-1.03769	1.41176	5	0	POFUT1	20	32207880	32238667	1	protein_coding	protein O-fucosyltransferase 1 [Source:HGNC Symbol;Acc:HGNC:14988]
ENSG00000167291	TBC1D16	multitissue	0.00638756	9	9	0.00173408	Pituitary	0.982342	Whole_Blood	2.69784	0.26751	0.26751	-3.13236	1.45982	-0.607661	1.46685	9	0	TBC1D16	17	79932343	80035848	-1	protein_coding	TBC1 domain family member 16 [Source:HGNC Symbol;Acc:HGNC:28356]
ENSG00000012124	CD22	multitissue	0.00640106	24	7	5.17179e-05	Muscle_Skeletal	0.561881	Whole_Blood	17.0533	0.00236975	0.611716	0.580051	4.04772	2.58335	1.02895	7	0	CD22	19	35319261	35347355	1	protein_coding	CD22 molecule [Source:HGNC Symbol;Acc:HGNC:1643]
ENSG00000123933	MXD4	multitissue	0.00640321	4	4	0.00104384	Uterus	0.777268	Artery_Tibial	1.46989	0.517504	0.517504	-3.27844	-0.282882	-1.49409	1.38612	4	0	MXD4	4	2247432	2262294	-1	protein_coding	MAX dimerization protein 4 [Source:HGNC Symbol;Acc:HGNC:13906]
ENSG00000197632	SERPINB2	multitissue	0.00642445	3	3	0.000521309	Artery_Aorta	0.775653	Esophagus_Muscularis	1.02053	0.966119	0.966119	-0.284988	3.46956	1.19158	2.00146	3	0	SERPINB2	18	63871692	63903890	1	protein_coding	serpin family B member 2 [Source:HGNC Symbol;Acc:HGNC:8584]
ENSG00000135929	CYP27A1	multitissue	0.00643187	8	5	0.000207731	Thyroid	0.11579	Spleen	6.00507	0.0239257	0.250042	-1.90926	3.70942	2.47373	1.91021	5	0	CYP27A1	2	218781749	218815293	1	protein_coding	cytochrome P450 family 27 subfamily A member 1 [Source:HGNC Symbol;Acc:HGNC:2605]
ENSG00000136161	RCBTB2	multitissue	0.00644567	8	8	0.00239729	Brain_Substantia_nigra	0.741829	Artery_Tibial	2.60612	0.244069	0.244069	-2.33915	3.03601	0.416339	1.7879	8	0	RCBTB2	13	48488959	48533256	-1	protein_coding	RCC1 and BTB domain containing protein 2 [Source:HGNC Symbol;Acc:HGNC:1914]
ENSG00000131379	C3orf20	multitissue	0.00647048	7	4	0.00250713	Skin_Sun_Exposed_Lower_leg	0.228687	Brain_Cerebellum	5.08939	0.0510706	0.231968	-3.02248	1.5978	-1.81651	1.64097	4	0	C3orf20	3	14675099	14773034	1	protein_coding	chromosome 3 open reading frame 20 [Source:HGNC Symbol;Acc:HGNC:25320]
ENSG00000152404	CWF19L2	multitissue	0.00647465	23	3	0.000420693	Lung	0.0397387	Cells_EBV-transformed_lymphocytes	18.2801	0.00158616	0.747305	2.05645	3.52675	2.9516	0.340569	3	0	CWF19L2	11	107326345	107457844	-1	protein_coding	CWF19 like 2, cell cycle control (S. pombe) [Source:HGNC Symbol;Acc:HGNC:26508]
ENSG00000123095	BHLHE41	multitissue	0.00647958	8	7	0.0011828	Pancreas	0.887665	Cells_Transformed_fibroblasts	3.23622	0.0719996	0.401772	-1.75124	3.243	1.23926	1.71751	7	0	BHLHE41	12	26120026	26125127	-1	protein_coding	basic helix-loop-helix family member e41 [Source:HGNC Symbol;Acc:HGNC:16617]
ENSG00000163803	PLB1	multitissue	0.00648732	15	10	0.0359106	Testis	0.907851	Brain_Amygdala	6.66066	0.00938025	0.283153	-2.09794	2.03702	0.0975706	1.38586	10	0	PLB1	2	28457145	28643788	1	protein_coding	phospholipase B1 [Source:HGNC Symbol;Acc:HGNC:30041]
ENSG00000107949	BCCIP	multitissue	0.0065421	2	2	0.0032265	Brain_Cerebellum	0.436679	Nerve_Tibial	1.58738	0.412621	0.412621	0.777814	2.94529	1.86155	1.53264	2	0	BCCIP	10	125823546	125853695	1	protein_coding	BRCA2 and CDKN1A interacting protein [Source:HGNC Symbol;Acc:HGNC:978]
ENSG00000065613	SLK	multitissue	0.00654606	11	10	0.00101453	Artery_Tibial	0.922925	Cells_EBV-transformed_lymphocytes	4.05678	0.031636	0.147958	-1.60207	3.28647	0.949247	1.45203	10	0	SLK	10	103967201	104029233	1	protein_coding	STE20 like kinase [Source:HGNC Symbol;Acc:HGNC:11088]
ENSG00000166816	LDHD	multitissue	0.00654866	12	11	0.0003292	Muscle_Skeletal	0.957661	Lung	4.05613	0.128134	0.152956	-1.12284	3.59117	0.216228	1.39989	11	0	LDHD	16	75111860	75116771	-1	protein_coding	lactate dehydrogenase D [Source:HGNC Symbol;Acc:HGNC:19708]
ENSG00000165807	PPP1R36	multitissue	0.006561	6	6	0.0309199	Cells_Transformed_fibroblasts	0.617914	Esophagus_Muscularis	2.12182	0.157705	0.157705	-1.46509	2.1581	0.334288	1.46704	6	0	PPP1R36	14	64549902	64589380	1	protein_coding	protein phosphatase 1 regulatory subunit 36 [Source:HGNC Symbol;Acc:HGNC:20097]
ENSG00000114573	ATP6V1A	multitissue	0.00657725	4	4	0.00212862	Pituitary	0.496038	Artery_Tibial	2.96078	0.201615	0.201615	-2.22108	3.07167	-0.283297	2.32441	4	0	ATP6V1A	3	113747019	113812056	1	protein_coding	ATPase H+ transporting V1 subunit A [Source:HGNC Symbol;Acc:HGNC:851]
ENSG00000164610	RP9	multitissue	0.006646	27	6	0.0242009	Testis	0.959206	Adipose_Visceral_Omentum	17.9256	0.00747357	0.708868	-2.25393	1.77916	-0.0394446	0.911024	6	0	RP9	7	33094797	33109401	-1	protein_coding	retinitis pigmentosa 9 (autosomal dominant) [Source:HGNC Symbol;Acc:HGNC:10288]
ENSG00000120008	WDR11	multitissue	0.00665647	41	3	0.00568348	Whole_Blood	0.961826	Vagina	31.733	0.00209316	1.50715	-2.49531	2.7655	-1.58585	0.960559	3	0	WDR11	10	120851175	120909524	1	protein_coding	WD repeat domain 11 [Source:HGNC Symbol;Acc:HGNC:13831]
ENSG00000179409	GEMIN4	multitissue	0.00666036	10	7	0.00110752	Nerve_Tibial	0.531179	Cells_Transformed_fibroblasts	5.78547	0.0268334	0.224782	-3.26169	-0.626207	-1.74523	0.758735	7	0	GEMIN4	17	744414	753999	-1	protein_coding	gem nuclear organelle associated protein 4 [Source:HGNC Symbol;Acc:HGNC:15717]
ENSG00000155099	TMEM55A	multitissue	0.00673543	6	6	0.000576194	Thyroid	0.787246	Esophagus_Gastroesophageal_Junction	3.08841	0.183165	0.183165	-0.269889	3.44258	1.58204	1.41675	6	0	TMEM55A	8	90993796	91041064	-1	protein_coding	transmembrane protein 55A [Source:HGNC Symbol;Acc:HGNC:25452]
ENSG00000108298	RPL19	multitissue	0.00674193	2	2	0.0111149	Adipose_Visceral_Omentum	0.0542459	Pituitary	1.01593	0.984072	0.984072	-2.53907	1.92487	-0.307099	3.15648	2	0	RPL19	17	39200283	39204727	1	protein_coding	ribosomal protein L19 [Source:HGNC Symbol;Acc:HGNC:10312]
ENSG00000101333	PLCB4	multitissue	0.00675682	9	9	7.46925e-05	Thyroid	0.761122	Skin_Sun_Exposed_Lower_leg	2.5216	0.0895661	0.0895661	-0.825005	3.96082	0.871357	1.61375	9	0	PLCB4	20	9068763	9481242	1	protein_coding	phospholipase C beta 4 [Source:HGNC Symbol;Acc:HGNC:9059]
ENSG00000158445	KCNB1	multitissue	0.00675761	7	7	0.0537571	Nerve_Tibial	0.836464	Spleen	3.1175	0.1669	0.1669	-1.56648	1.92879	-0.0630859	1.10238	7	0	KCNB1	20	49293394	49484297	-1	protein_coding	potassium voltage-gated channel subfamily B member 1 [Source:HGNC Symbol;Acc:HGNC:6231]
ENSG00000162241	SLC25A45	multitissue	0.00676341	6	5	0.0175809	Esophagus_Mucosa	0.686886	Muscle_Skeletal	3.31567	0.0813273	0.233741	-2.37433	2.03107	-0.535219	1.58224	5	0	SLC25A45	11	65375192	65383701	-1	protein_coding	solute carrier family 25 member 45 [Source:HGNC Symbol;Acc:HGNC:27442]
ENSG00000124749	COL21A1	multitissue	0.00680123	14	8	0.000632797	Minor_Salivary_Gland	0.967613	Liver	6.34523	0.0194989	0.240898	-3.41715	1.244	-0.98358	1.26985	8	0	COL21A1	6	56056590	56394094	-1	protein_coding	collagen type XXI alpha 1 chain [Source:HGNC Symbol;Acc:HGNC:17025]
ENSG00000119013	NDUFB3	multitissue	0.00683351	9	6	0.074839	Brain_Hypothalamus	0.911104	Brain_Hippocampus	4.1446	0.00394641	0.552735	-1.78145	1.50418	0.391428	1.3102	6	0	NDUFB3	2	201071433	201085750	1	protein_coding	NADH:ubiquinone oxidoreductase subunit B3 [Source:HGNC Symbol;Acc:HGNC:7698]
ENSG00000101638	ST8SIA5	multitissue	0.00685049	13	13	0.0179958	Skin_Sun_Exposed_Lower_leg	0.966851	Heart_Left_Ventricle	2.74418	0.367663	0.367663	-2.19637	2.36571	-0.245294	1.46345	13	0	ST8SIA5	18	46667821	46759257	-1	protein_coding	ST8 alpha-N-acetyl-neuraminide alpha-2,8-sialyltransferase 5 [Source:HGNC Symbol;Acc:HGNC:17827]
ENSG00000144199	FAHD2B	multitissue	0.00686131	26	7	2.22731e-05	Artery_Tibial	0.78168	Testis	15.8811	0.00340502	0.602028	-4.24079	-0.277131	-2.58705	0.958862	7	0	FAHD2B	2	97083583	97094882	-1	protein_coding	fumarylacetoacetate hydrolase domain containing 2B [Source:HGNC Symbol;Acc:HGNC:25318]
ENSG00000171056	SOX7	multitissue	0.00690817	7	7	0.000601909	Pancreas	0.771585	Liver	2.28701	0.399519	0.399519	-2.40413	3.43075	1.10667	2.02564	7	0	SOX7	8	10723768	10730512	-1	protein_coding	SRY-box 7 [Source:HGNC Symbol;Acc:HGNC:18196]
ENSG00000197728	RPS26	multitissue	0.00695285	48	1	0.00226519	Brain_Spinal_cord_cervical_c-1	0.0180838	Brain_Cerebellar_Hemisphere	46.2566	3.39094e-05	46.2566	-3.05306	-2.3639	-2.65036	0.126411	1	0	RPS26	12	56041853	56044675	1	protein_coding	ribosomal protein S26 [Source:HGNC Symbol;Acc:HGNC:10414]
ENSG00000250479	CHCHD10	multitissue	0.00697854	7	6	0.0372743	Esophagus_Gastroesophageal_Junction	0.960292	Lung	2.70372	0.109031	0.109031	-1.41913	2.08275	0.405072	1.31812	6	0	CHCHD10	22	23765834	23768443	-1	protein_coding	coiled-coil-helix-coiled-coil-helix domain containing 10 [Source:HGNC Symbol;Acc:HGNC:15559]
ENSG00000105219	CNTD2	multitissue	0.007003	3	3	0.0120442	Thyroid	0.927035	Liver	1.26676	0.772526	0.772526	-2.51085	0.0915757	-1.54726	1.42657	3	0	CNTD2	19	40222208	40226690	-1	protein_coding	cyclin N-terminal domain containing 2 [Source:HGNC Symbol;Acc:HGNC:25805]
ENSG00000170209	ANKK1	multitissue	0.00706626	29	6	0.000609401	Pituitary	0.970627	Artery_Tibial	18.5239	0.00503157	0.654819	-2.70527	3.4274	-0.414301	1.30429	6	0	ANKK1	11	113387791	113400418	1	protein_coding	ankyrin repeat and kinase domain containing 1 [Source:HGNC Symbol;Acc:HGNC:21027]
ENSG00000124459	ZNF45	multitissue	0.00706678	10	6	0.000382402	Brain_Cerebellum	0.931229	Thyroid	6.72289	0.00474847	0.287509	-2.32158	3.55194	-0.834496	1.69917	6	0	ZNF45	19	43912629	43935278	-1	protein_coding	zinc finger protein 45 [Source:HGNC Symbol;Acc:HGNC:13111]
ENSG00000169783	LINGO1	multitissue	0.00707869	16	13	0.00193134	Brain_Caudate_basal_ganglia	0.930705	Brain_Cerebellar_Hemisphere	4.6672	0.0493742	0.166522	-3.10059	2.10509	-0.145165	1.3982	13	0	LINGO1	15	77613027	77820900	-1	protein_coding	leucine rich repeat and Ig domain containing 1 [Source:HGNC Symbol;Acc:HGNC:21205]
ENSG00000197355	UAP1L1	multitissue	0.00708669	10	10	0.024978	Brain_Cerebellar_Hemisphere	0.752068	Whole_Blood	4.53305	0.172872	0.172872	-1.7309	2.24174	0.304358	1.2015	10	0	UAP1L1	9	137077501	137084539	1	protein_coding	UDP-N-acetylglucosamine pyrophosphorylase 1 like 1 [Source:HGNC Symbol;Acc:HGNC:28082]
ENSG00000187550	SBK2	multitissue	0.00708894	3	3	0.00514077	Adipose_Visceral_Omentum	0.710503	Lung	1.48127	0.390646	0.390646	-0.62452	2.79808	0.600792	1.90712	3	0	SBK2	19	55529733	55537089	-1	protein_coding	SH3 domain binding kinase family member 2 [Source:HGNC Symbol;Acc:HGNC:34416]
ENSG00000091542	ALKBH5	multitissue	0.00709124	29	4	0.00101047	Lung	0.633122	Brain_Substantia_nigra	21.5638	0.00180212	0.819242	-3.28759	-0.477337	-2.21994	0.632798	4	0	ALKBH5	17	18183078	18209954	1	protein_coding	alkB homolog 5, RNA demethylase [Source:HGNC Symbol;Acc:HGNC:25996]
ENSG00000178913	TAF7	multitissue	0.0071054	4	4	0.0026352	Testis	0.361315	Minor_Salivary_Gland	1.65236	0.459638	0.459638	-3.00737	2.45628	-0.904102	2.39961	4	0	TAF7	5	141260225	141320821	-1	protein_coding	TATA-box binding protein associated factor 7 [Source:HGNC Symbol;Acc:HGNC:11541]
ENSG00000108591	DRG2	multitissue	0.00711341	31	2	0.00278909	Muscle_Skeletal	0.987823	Brain_Cerebellum	23.2935	0.000629507	3.19131	-2.99007	1.7847	-0.604368	1.15709	2	0	DRG2	17	18087886	18107971	1	protein_coding	developmentally regulated GTP binding protein 2 [Source:HGNC Symbol;Acc:HGNC:3030]
ENSG00000173338	KCNK7	multitissue	0.00712243	10	7	0.00124353	Artery_Aorta	0.114808	Prostate	6.39314	0.0328746	0.216811	-3.2287	2.47603	-1.98553	1.6514	7	0	KCNK7	11	65592855	65595996	-1	protein_coding	potassium two pore domain channel subfamily K member 7 [Source:HGNC Symbol;Acc:HGNC:6282]
ENSG00000137203	TFAP2A	multitissue	0.00713458	3	3	0.0023528	Nerve_Tibial	0.941432	Brain_Hippocampus	1.18321	0.777595	0.777595	-0.0734707	3.04166	1.36519	1.57112	3	0	TFAP2A	6	10393186	10419659	-1	protein_coding	transcription factor AP-2 alpha [Source:HGNC Symbol;Acc:HGNC:11742]
ENSG00000107957	SH3PXD2A	multitissue	0.00715591	5	5	0.00246238	Skin_Sun_Exposed_Lower_leg	0.821047	Liver	1.64363	0.564584	0.564584	-3.02793	0.463768	-1.39501	1.45581	5	0	SH3PXD2A	10	103594027	103855543	-1	protein_coding	SH3 and PX domains 2A [Source:HGNC Symbol;Acc:HGNC:23664]
ENSG00000149599	DUSP15	multitissue	0.00715809	19	6	0.00638705	Heart_Atrial_Appendage	0.915442	Heart_Left_Ventricle	12.1714	0.00821689	0.433276	-2.72722	1.24636	-0.651764	0.895504	6	0	DUSP15	20	31847637	31870747	-1	protein_coding	dual specificity phosphatase 15 [Source:HGNC Symbol;Acc:HGNC:16236]
ENSG00000187736	NHEJ1	multitissue	0.00716036	4	3	0.00217455	Skin_Not_Sun_Exposed_Suprapubic	0.401467	Artery_Aorta	2.5656	0.00322136	0.427546	-0.970253	3.0653	1.01359	1.65197	3	0	NHEJ1	2	219075317	219160865	-1	protein_coding	non-homologous end joining factor 1 [Source:HGNC Symbol;Acc:HGNC:25737]
ENSG00000108576	SLC6A4	multitissue	0.00716659	5	5	0.18592	Nerve_Tibial	0.661883	Testis	2.836	0.136041	0.136041	-0.583492	1.32274	0.56602	0.715424	5	0	SLC6A4	17	30194319	30236002	-1	protein_coding	solute carrier family 6 member 4 [Source:HGNC Symbol;Acc:HGNC:11050]
ENSG00000121871	SLITRK3	multitissue	0.00717128	7	7	0.0117149	Uterus	0.691929	Esophagus_Muscularis	1.94961	0.408187	0.408187	-1.16037	2.52062	1.00224	1.26303	7	0	SLITRK3	3	165186720	165197109	-1	protein_coding	SLIT and NTRK like family member 3 [Source:HGNC Symbol;Acc:HGNC:23501]
ENSG00000113209	PCDHB5	multitissue	0.00719212	5	4	0.00816032	Brain_Caudate_basal_ganglia	0.316231	Muscle_Skeletal	2.2673	0.0469853	0.523511	-1.09622	2.64536	0.790017	1.7239	4	0	PCDHB5	5	141135218	141138625	1	protein_coding	protocadherin beta 5 [Source:HGNC Symbol;Acc:HGNC:8690]
ENSG00000174529	TMEM81	multitissue	0.00719276	21	8	2.41444e-05	Colon_Transverse	0.773872	Brain_Hippocampus	12.9725	0.054632	0.438236	0.287314	4.22265	2.33717	0.881014	8	0	TMEM81	1	205083129	205084460	-1	protein_coding	transmembrane protein 81 [Source:HGNC Symbol;Acc:HGNC:32349]
ENSG00000143157	POGK	multitissue	0.00719789	7	7	0.00943685	Nerve_Tibial	0.954619	Colon_Transverse	2.9722	0.168152	0.168152	-2.59581	0.539264	-0.677721	1.09046	7	0	POGK	1	166839447	166856344	1	protein_coding	pogo transposable element derived with KRAB domain [Source:HGNC Symbol;Acc:HGNC:18800]
ENSG00000169919	GUSB	multitissue	0.00722723	18	7	0.00833997	Colon_Transverse	0.508	Stomach	11.021	0.00770276	0.508286	-2.63799	1.90632	-1.04028	1.48507	7	0	GUSB	7	65960684	65982314	-1	protein_coding	glucuronidase beta [Source:HGNC Symbol;Acc:HGNC:4696]
ENSG00000184144	CNTN2	multitissue	0.00723103	15	8	0.00741412	Brain_Cerebellum	0.634543	Brain_Cerebellar_Hemisphere	7.11792	0.0106388	0.299562	-0.775904	2.67765	1.49709	0.880555	8	0	CNTN2	1	205042937	205078284	1	protein_coding	contactin 2 [Source:HGNC Symbol;Acc:HGNC:2172]
ENSG00000172354	GNB2	multitissue	0.00727045	11	10	0.00779889	Brain_Frontal_Cortex_BA9	0.941554	Ovary	4.79005	0.0829027	0.16252	-1.72307	2.66065	-0.216553	1.40788	10	0	GNB2	7	100673531	100679174	1	protein_coding	G protein subunit beta 2 [Source:HGNC Symbol;Acc:HGNC:4398]
ENSG00000054392	HHAT	multitissue	0.00727407	15	13	0.000179238	Esophagus_Muscularis	0.951288	Esophagus_Mucosa	5.56819	0.0413908	0.189999	-3.74661	1.21469	-0.515297	1.5266	13	0	HHAT	1	210328252	210676296	1	protein_coding	hedgehog acyltransferase [Source:HGNC Symbol;Acc:HGNC:18270]
ENSG00000213780	GTF2H4	multitissue	0.00727744	12	8	0.00128903	Colon_Sigmoid	0.896383	Pituitary	6.29127	0.0530471	0.294592	-3.21841	2.08212	0.0165956	1.34933	8	0	GTF2H4	6	30908184	30914106	1	protein_coding	general transcription factor IIH subunit 4 [Source:HGNC Symbol;Acc:HGNC:4658]
ENSG00000128534	LSM8	multitissue	0.00728125	10	5	0.013685	Artery_Tibial	0.970571	Pancreas	6.41312	0.0193872	0.364133	-2.46543	1.26401	0.0789605	1.01012	5	0	LSM8	7	118184032	118192824	1	protein_coding	LSM8 homolog, U6 small nuclear RNA associated [Source:HGNC Symbol;Acc:HGNC:20471]
ENSG00000175582	RAB6A	multitissue	0.00734403	18	9	0.0313332	Breast_Mammary_Tissue	0.964412	Heart_Atrial_Appendage	10.1861	0.0350664	0.362421	-1.75486	2.15282	0.608132	1.05692	9	0	RAB6A	11	73675638	73761137	-1	protein_coding	RAB6A, member RAS oncogene family [Source:HGNC Symbol;Acc:HGNC:9786]
ENSG00000030582	GRN	multitissue	0.00735411	18	11	0.00481088	Brain_Caudate_basal_ganglia	0.923435	Esophagus_Mucosa	8.1806	0.011679	0.30476	-2.81943	1.366	-0.84171	1.03285	11	0	GRN	17	44345086	44353102	1	protein_coding	granulin precursor [Source:HGNC Symbol;Acc:HGNC:4601]
ENSG00000055483	USP36	multitissue	0.0073762	34	3	0.00236878	Brain_Anterior_cingulate_cortex_BA24	0.950962	Small_Intestine_Terminal_Ileum	26.4749	0.000182668	0.930945	0.0614994	3.03962	2.0212	0.577969	3	0	USP36	17	78787381	78841441	-1	protein_coding	ubiquitin specific peptidase 36 [Source:HGNC Symbol;Acc:HGNC:20062]
ENSG00000111816	FRK	multitissue	0.00743863	21	7	5.79739e-05	Esophagus_Gastroesophageal_Junction	0.835256	Adrenal_Gland	11.0654	0.00596177	0.378023	-4.02091	3.63856	-0.207624	2.87329	7	0	FRK	6	115931149	116060758	-1	protein_coding	fyn related Src family tyrosine kinase [Source:HGNC Symbol;Acc:HGNC:3955]
ENSG00000103056	SMPD3	multitissue	0.0074401	14	11	8.13845e-06	Brain_Cerebellar_Hemisphere	0.952578	Liver	5.31936	0.0522759	0.26931	-3.06384	4.46151	1.05924	2.17575	11	0	SMPD3	16	68358325	68448688	-1	protein_coding	sphingomyelin phosphodiesterase 3 [Source:HGNC Symbol;Acc:HGNC:14240]
ENSG00000169976	SF3B5	multitissue	0.00744196	7	5	0.00249571	Brain_Putamen_basal_ganglia	0.808789	Esophagus_Mucosa	2.91699	0.0136475	0.783872	-1.93718	3.02386	0.241015	1.53598	5	0	SF3B5	6	144094881	144095573	-1	protein_coding	splicing factor 3b subunit 5 [Source:HGNC Symbol;Acc:HGNC:21083]
ENSG00000171451	DSEL	multitissue	0.0074569	6	6	0.000475352	Cells_Transformed_fibroblasts	0.800706	Artery_Aorta	2.19807	0.332106	0.332106	-3.49427	2.07095	-0.025947	1.93684	6	0	DSEL	18	67506582	67516980	-1	protein_coding	dermatan sulfate epimerase-like [Source:HGNC Symbol;Acc:HGNC:18144]
ENSG00000106588	PSMA2	multitissue	0.00748332	4	4	0.001342	Whole_Blood	0.841408	Brain_Hippocampus	1.13583	0.894881	0.894881	-3.20684	0.200092	-1.36674	1.42395	4	0	PSMA2	7	42916857	42932223	-1	protein_coding	proteasome subunit alpha 2 [Source:HGNC Symbol;Acc:HGNC:9531]
ENSG00000140836	ZFHX3	multitissue	0.00751347	8	7	0.00190454	Cells_Transformed_fibroblasts	0.870001	Pituitary	3.19091	0.0211165	0.205693	-1.45323	3.10473	1.01094	1.65068	7	0	ZFHX3	16	72782885	73059698	-1	protein_coding	zinc finger homeobox 3 [Source:HGNC Symbol;Acc:HGNC:777]
ENSG00000148943	LIN7C	multitissue	0.00752717	15	5	0.00101309	Nerve_Tibial	0.7614	Prostate	10.4134	0.0152496	0.561077	0.303643	3.28687	2.01435	0.891526	5	0	LIN7C	11	27494576	27506773	-1	protein_coding	lin-7 homolog C, crumbs cell polarity complex component [Source:HGNC Symbol;Acc:HGNC:17789]
ENSG00000223658	C1GALT1C1L	multitissue	0.00752789	5	5	0.000846962	Colon_Sigmoid	0.765855	Thyroid	1.98731	0.387958	0.387958	-3.02959	3.33697	-0.210748	2.55651	5	0	C1GALT1C1L	2	43675151	43676322	-1	protein_coding	C1GALT1-specific chaperone 1 like [Source:HGNC Symbol;Acc:HGNC:51617]
ENSG00000258429	PDF	multitissue	0.00754203	18	4	0.0191406	Lung	0.826422	Colon_Transverse	13.3447	0.0157932	0.522151	-2.34278	0.840405	-0.70293	0.76583	4	0	PDF	16	69328621	69330595	-1	protein_coding	peptide deformylase (mitochondrial) [Source:HGNC Symbol;Acc:HGNC:30012]
ENSG00000187951	ARHGAP11B	multitissue	0.00756669	7	6	0.00492224	Esophagus_Gastroesophageal_Junction	0.175909	Esophagus_Muscularis	3.39887	0.0853492	0.115317	-2.81208	1.89331	0.512787	2.01672	6	0	ARHGAP11B	15	30624494	30772993	1	protein_coding	Rho GTPase activating protein 11B [Source:HGNC Symbol;Acc:HGNC:15782]
ENSG00000118557	PMFBP1	multitissue	0.00757342	5	5	0.026528	Testis	0.954822	Heart_Atrial_Appendage	1.84562	0.450578	0.450578	-2.21839	0.056653	-1.1454	0.908611	5	0	PMFBP1	16	72112157	72176878	-1	protein_coding	polyamine modulated factor 1 binding protein 1 [Source:HGNC Symbol;Acc:HGNC:17728]
ENSG00000136630	HLX	multitissue	0.00759103	8	8	0.0191348	Testis	0.616869	Spleen	2.57912	0.152351	0.152351	-2.34289	2.21245	0.0599015	1.87275	8	0	HLX	1	220879400	220885059	1	protein_coding	H2.0 like homeobox [Source:HGNC Symbol;Acc:HGNC:4978]
ENSG00000215440	NPEPL1	multitissue	0.00759556	26	6	0.0107078	Cells_Transformed_fibroblasts	0.903343	Artery_Tibial	13.0953	0.00507461	0.459237	-1.75327	2.55209	0.697799	1.32539	6	0	NPEPL1	20	58689131	58719238	1	protein_coding	aminopeptidase-like 1 [Source:HGNC Symbol;Acc:HGNC:16244]
ENSG00000072518	MARK2	multitissue	0.00761576	3	3	0.00075063	Brain_Anterior_cingulate_cortex_BA24	0.908184	Lung	1.39817	0.660331	0.660331	-0.11533	3.37039	1.47428	1.76296	3	0	MARK2	11	63838928	63911019	1	protein_coding	microtubule affinity regulating kinase 2 [Source:HGNC Symbol;Acc:HGNC:3332]
ENSG00000106333	PCOLCE	multitissue	0.00762502	4	4	0.00615377	Brain_Spinal_cord_cervical_c-1	0.429106	Brain_Putamen_basal_ganglia	2.01677	0.464272	0.464272	-2.73947	1.19378	-0.435289	1.8046	4	0	PCOLCE	7	100602177	100608175	1	protein_coding	procollagen C-endopeptidase enhancer [Source:HGNC Symbol;Acc:HGNC:8738]
ENSG00000109184	DCUN1D4	multitissue	0.00762918	15	6	0.00228791	Cells_Transformed_fibroblasts	0.300028	Brain_Cerebellum	9.31702	0.0131035	0.533304	-1.76239	3.05007	1.79236	1.40415	6	0	DCUN1D4	4	51843000	51916837	1	protein_coding	defective in cullin neddylation 1 domain containing 4 [Source:HGNC Symbol;Acc:HGNC:28998]
ENSG00000013588	GPRC5A	multitissue	0.00765457	4	4	0.00796522	Adrenal_Gland	0.848932	Brain_Cerebellar_Hemisphere	1.19588	0.82786	0.82786	-2.65354	1.81569	-0.543231	1.9597	4	0	GPRC5A	12	12890782	12917937	1	protein_coding	G protein-coupled receptor class C group 5 member A [Source:HGNC Symbol;Acc:HGNC:9836]
ENSG00000082153	BZW1	multitissue	0.00767058	6	6	0.00717084	Uterus	0.737427	Brain_Cerebellar_Hemisphere	1.78748	0.50705	0.50705	-2.6888	0.978399	-0.761674	1.57913	6	0	BZW1	2	200810594	200827338	1	protein_coding	basic leucine zipper and W2 domains 1 [Source:HGNC Symbol;Acc:HGNC:18380]
ENSG00000143621	ILF2	multitissue	0.0076932	6	6	0.00715791	Heart_Left_Ventricle	0.66171	Esophagus_Gastroesophageal_Junction	2.286	0.260879	0.260879	-0.979553	2.68941	1.02008	1.31049	6	0	ILF2	1	153661788	153671048	-1	protein_coding	interleukin enhancer binding factor 2 [Source:HGNC Symbol;Acc:HGNC:6037]
ENSG00000086061	DNAJA1	multitissue	0.00770071	6	5	0.0249341	Artery_Tibial	0.782828	Nerve_Tibial	3.6057	0.119562	0.329376	-2.24242	1.40792	-0.403305	1.4714	5	0	DNAJA1	9	33025211	33039907	1	protein_coding	DnaJ heat shock protein family (Hsp40) member A1 [Source:HGNC Symbol;Acc:HGNC:5229]
ENSG00000127946	HIP1	multitissue	0.00770111	16	9	0.00207256	Esophagus_Mucosa	0.913994	Cells_Transformed_fibroblasts	8.07772	0.0416105	0.290846	-2.349	3.07963	1.35542	1.54489	9	0	HIP1	7	75533300	75738962	-1	protein_coding	huntingtin interacting protein 1 [Source:HGNC Symbol;Acc:HGNC:4913]
ENSG00000131143	COX4I1	multitissue	0.0077333	2	2	0.00860887	Brain_Cerebellar_Hemisphere	0.0994057	Testis	1.01221	0.98779	0.98779	-1.64774	2.62721	0.489733	3.02285	2	0	COX4I1	16	85798633	85807044	1	protein_coding	cytochrome c oxidase subunit 4I1 [Source:HGNC Symbol;Acc:HGNC:2265]
ENSG00000167535	CACNB3	multitissue	0.00773621	21	5	9.40015e-05	Spleen	0.254055	Artery_Aorta	15.8406	0.000199501	0.540908	-2.85521	3.90558	0.934262	2.33107	5	0	CACNB3	12	48813794	48828941	1	protein_coding	calcium voltage-gated channel auxiliary subunit beta 3 [Source:HGNC Symbol;Acc:HGNC:1403]
ENSG00000166192	SENP8	multitissue	0.0077369	4	4	0.00124869	Brain_Anterior_cingulate_cortex_BA24	0.992408	Brain_Putamen_basal_ganglia	1.31387	0.712447	0.712447	-3.22752	0.731424	-0.844839	1.71856	4	0	SENP8	15	72114258	72143688	1	protein_coding	SUMO/sentrin peptidase family member, NEDD8 specific [Source:HGNC Symbol;Acc:HGNC:22992]
ENSG00000241878	PISD	multitissue	0.00776045	16	10	5.7085e-05	Brain_Cerebellar_Hemisphere	0.979243	Brain_Hippocampus	7.14931	0.0306341	0.28746	-4.02455	1.33891	-0.934094	1.43126	10	0	PISD	22	31618491	31662432	-1	protein_coding	phosphatidylserine decarboxylase [Source:HGNC Symbol;Acc:HGNC:8999]
ENSG00000176153	GPX2	multitissue	0.00778042	7	7	0.0203367	Brain_Hypothalamus	0.980501	Nerve_Tibial	2.71235	0.228321	0.228321	-2.32008	2.11615	-0.0946753	1.4373	7	0	GPX2	14	64939152	64942905	-1	protein_coding	glutathione peroxidase 2 [Source:HGNC Symbol;Acc:HGNC:4554]
ENSG00000141741	MIEN1	multitissue	0.00778462	3	3	0.00363741	Spleen	0.483735	Small_Intestine_Terminal_Ileum	1.11052	0.85715	0.85715	-2.90801	0.700308	-1.19855	1.8116	3	0	MIEN1	17	39728496	39730787	-1	protein_coding	migration and invasion enhancer 1 [Source:HGNC Symbol;Acc:HGNC:28230]
ENSG00000164099	PRSS12	multitissue	0.00780299	10	9	0.00020068	Adipose_Visceral_Omentum	0.513192	Nerve_Tibial	3.85819	0.0473167	0.176856	-3.71816	2.01358	-0.810091	1.93395	9	0	PRSS12	4	118280038	118353003	-1	protein_coding	protease, serine 12 [Source:HGNC Symbol;Acc:HGNC:9477]
ENSG00000078898	BPIFB2	multitissue	0.00781075	3	3	0.000938633	Thyroid	0.926884	Adipose_Visceral_Omentum	1.70823	0.303556	0.303556	-3.3083	-0.0917658	-1.80734	1.61897	3	0	BPIFB2	20	33007600	33023709	1	protein_coding	BPI fold containing family B member 2 [Source:HGNC Symbol;Acc:HGNC:16177]
ENSG00000143493	INTS7	multitissue	0.00783977	4	4	0.0135543	Thyroid	0.300651	Liver	1.16924	0.876689	0.876689	-2.46886	2.42948	0.0567615	2.21735	4	0	INTS7	1	211940399	212035542	-1	protein_coding	integrator complex subunit 7 [Source:HGNC Symbol;Acc:HGNC:24484]
ENSG00000187079	TEAD1	multitissue	0.00787866	7	7	0.000547922	Testis	0.941808	Brain_Cerebellum	1.44517	0.701358	0.701358	-0.0729979	3.45616	1.41648	1.2939	7	0	TEAD1	11	12674591	12944483	1	protein_coding	TEA domain transcription factor 1 [Source:HGNC Symbol;Acc:HGNC:11714]
ENSG00000198855	FICD	multitissue	0.00791065	4	3	0.000607499	Skin_Sun_Exposed_Lower_leg	0.295197	Nerve_Tibial	2.33845	0.00711883	0.689688	1.04679	3.42824	1.66379	1.17693	3	0	FICD	12	108515185	108525837	1	protein_coding	FIC domain containing [Source:HGNC Symbol;Acc:HGNC:18416]
ENSG00000205927	OLIG2	multitissue	0.00791418	2	2	0.0128947	Brain_Caudate_basal_ganglia	0.0564472	Whole_Blood	1.01543	0.984566	0.984566	-2.48666	1.90757	-0.289549	3.10719	2	0	OLIG2	21	33025845	33029196	1	protein_coding	oligodendrocyte transcription factor 2 [Source:HGNC Symbol;Acc:HGNC:9398]
ENSG00000254852	NPIPA2	multitissue	0.00793293	18	6	0.0102817	Heart_Atrial_Appendage	0.948161	Esophagus_Mucosa	11.1272	0.0338802	0.406013	-1.66463	2.56621	0.164832	1.08018	6	0	NPIPA2	16	14748066	14765413	1	protein_coding	nuclear pore complex interacting protein family member A2 [Source:HGNC Symbol;Acc:HGNC:41979]
ENSG00000172995	ARPP21	multitissue	0.00799657	5	4	0.0113884	Artery_Aorta	0.221105	Artery_Tibial	2.64745	0.0852123	0.419267	1.2236	2.53055	1.86011	0.514996	4	0	ARPP21	3	35638945	35794496	1	protein_coding	cAMP regulated phosphoprotein 21 [Source:HGNC Symbol;Acc:HGNC:16968]
ENSG00000133884	DPF2	multitissue	0.00802765	13	4	6.52324e-05	Esophagus_Muscularis	0.992531	Thyroid	9.80803	0.0128758	0.369968	-0.00936083	3.99304	1.32968	1.05188	4	0	DPF2	11	65333754	65353249	1	protein_coding	double PHD fingers 2 [Source:HGNC Symbol;Acc:HGNC:9964]
ENSG00000162702	ZNF281	multitissue	0.00802791	2	2	0.00237859	Esophagus_Muscularis	0.590404	Minor_Salivary_Gland	1.03549	0.96451	0.96451	-3.03837	-0.53825	-1.78831	1.76785	2	0	ZNF281	1	200404940	200410056	-1	protein_coding	zinc finger protein 281 [Source:HGNC Symbol;Acc:HGNC:13075]
ENSG00000168772	CXXC4	multitissue	0.0080479	4	4	0.00234994	Artery_Tibial	0.287364	Esophagus_Gastroesophageal_Junction	1.40863	0.616376	0.616376	1.06392	3.04202	1.87913	0.874543	4	0	CXXC4	4	104468312	104494901	-1	protein_coding	CXXC finger protein 4 [Source:HGNC Symbol;Acc:HGNC:24593]
ENSG00000004866	ST7	multitissue	0.00804805	4	4	0.00852743	Brain_Cortex	0.821893	Small_Intestine_Terminal_Ileum	1.0919	0.901051	0.901051	-2.63044	2.54734	0.0302129	2.13224	4	0	ST7	7	116953238	117230103	1	protein_coding	suppression of tumorigenicity 7 [Source:HGNC Symbol;Acc:HGNC:11351]
ENSG00000145248	SLC10A4	multitissue	0.00806593	9	6	0.00222391	Esophagus_Muscularis	0.996483	Heart_Left_Ventricle	4.71082	0.0835177	0.211366	-0.39062	3.05858	1.77868	1.28004	6	0	SLC10A4	4	48483343	48489196	1	protein_coding	solute carrier family 10 member 4 [Source:HGNC Symbol;Acc:HGNC:22980]
ENSG00000084710	EFR3B	multitissue	0.00809659	4	4	0.000344015	Adrenal_Gland	0.814996	Artery_Coronary	1.8448	0.264474	0.264474	-2.61049	3.57968	0.0453959	2.62799	4	0	EFR3B	2	25042130	25159137	1	protein_coding	EFR3 homolog B [Source:HGNC Symbol;Acc:HGNC:29155]
ENSG00000117419	ERI3	multitissue	0.00809766	3	3	0.000944159	Adipose_Visceral_Omentum	0.443579	Skin_Sun_Exposed_Lower_leg	1.70249	0.331148	0.331148	-3.30666	-0.766163	-2.30524	1.3529	3	0	ERI3	1	44221070	44355260	-1	protein_coding	ERI1 exoribonuclease family member 3 [Source:HGNC Symbol;Acc:HGNC:17276]
ENSG00000131475	VPS25	multitissue	0.0081263	2	2	0.00196119	Cells_EBV-transformed_lymphocytes	0.564202	Esophagus_Mucosa	1.24864	0.751356	0.751356	0.576611	3.09605	1.83633	1.78151	2	0	VPS25	17	42773436	42779599	1	protein_coding	vacuolar protein sorting 25 homolog [Source:HGNC Symbol;Acc:HGNC:28122]
ENSG00000145214	DGKQ	multitissue	0.00813401	40	4	0.000166865	Muscle_Skeletal	0.723907	Small_Intestine_Terminal_Ileum	28.2659	0.000782965	1.2453	-3.12723	3.76453	-1.55998	1.85909	4	0	DGKQ	4	958887	986895	-1	protein_coding	diacylglycerol kinase theta [Source:HGNC Symbol;Acc:HGNC:2856]
ENSG00000100815	TRIP11	multitissue	0.00813781	20	8	0.000396949	Heart_Atrial_Appendage	0.523846	Esophagus_Mucosa	12.3225	0.030381	0.439399	-0.637429	3.5421	2.20204	1.03103	8	0	TRIP11	14	91965991	92040896	-1	protein_coding	thyroid hormone receptor interactor 11 [Source:HGNC Symbol;Acc:HGNC:12305]
ENSG00000156042	CFAP70	multitissue	0.00814013	30	4	0.00277084	Brain_Putamen_basal_ganglia	0.994759	Brain_Cerebellar_Hemisphere	22.5727	0.000682525	0.867905	-2.99208	1.67905	0.0168533	0.827931	4	0	CFAP70	10	73253759	73358859	-1	protein_coding	cilia and flagella associated protein 70 [Source:HGNC Symbol;Acc:HGNC:30726]
ENSG00000116141	MARK1	multitissue	0.00817902	8	8	0.0546906	Adipose_Visceral_Omentum	0.937917	Thyroid	2.67909	0.335662	0.335662	-1.92133	1.81278	-0.304042	1.23725	8	0	MARK1	1	220528183	220664461	1	protein_coding	microtubule affinity regulating kinase 1 [Source:HGNC Symbol;Acc:HGNC:6896]
ENSG00000138002	IFT172	multitissue	0.00820218	7	7	0.00084	Colon_Transverse	0.979108	Nerve_Tibial	1.69822	0.51352	0.51352	-3.33927	1.61725	-0.343409	1.58711	7	0	IFT172	2	27444371	27489789	-1	protein_coding	intraflagellar transport 172 [Source:HGNC Symbol;Acc:HGNC:30391]
ENSG00000078140	UBE2K	multitissue	0.00820864	10	8	6.37516e-05	Liver	0.87003	Testis	3.5632	0.0769114	0.174552	-3.99848	3.88227	1.34153	2.2451	8	0	UBE2K	4	39698044	39782792	1	protein_coding	ubiquitin conjugating enzyme E2 K [Source:HGNC Symbol;Acc:HGNC:4914]
ENSG00000168634	WFDC13	multitissue	0.0082243	9	5	0.00152817	Brain_Cortex	0.986022	Esophagus_Gastroesophageal_Junction	6.1017	0.0349081	0.207141	-0.315303	3.16928	0.655042	1.03722	5	0	WFDC13	20	45702016	45708817	1	protein_coding	WAP four-disulfide core domain 13 [Source:HGNC Symbol;Acc:HGNC:16131]
ENSG00000100034	PPM1F	multitissue	0.00822605	14	7	0.00175654	Esophagus_Mucosa	0.921614	Heart_Atrial_Appendage	8.07234	0.0261914	0.307774	-0.334926	3.12858	0.985694	0.964671	7	0	PPM1F	22	21919420	21952837	-1	protein_coding	protein phosphatase, Mg2+/Mn2+ dependent 1F [Source:HGNC Symbol;Acc:HGNC:19388]
ENSG00000112972	HMGCS1	multitissue	0.00825575	4	4	0.05441	Brain_Hypothalamus	0.605034	Colon_Sigmoid	2.355	0.107888	0.107888	-1.33866	1.92356	-0.314221	1.54048	4	0	HMGCS1	5	43289395	43313512	-1	protein_coding	3-hydroxy-3-methylglutaryl-CoA synthase 1 [Source:HGNC Symbol;Acc:HGNC:5007]
ENSG00000189058	APOD	multitissue	0.00826467	12	8	0.00366266	Artery_Tibial	0.747708	Esophagus_Muscularis	6.60199	7.34514e-05	0.224227	-2.04356	2.90584	1.25045	1.25408	8	0	APOD	3	195568702	195584205	-1	protein_coding	apolipoprotein D [Source:HGNC Symbol;Acc:HGNC:612]
ENSG00000108557	RAI1	multitissue	0.008313	8	8	3.75569e-05	Liver	0.99976	Pancreas	3.04199	0.188334	0.188334	-4.12202	3.73458	0.893776	2.69556	8	0	RAI1	17	17681473	17811453	1	protein_coding	retinoic acid induced 1 [Source:HGNC Symbol;Acc:HGNC:9834]
ENSG00000142207	URB1	multitissue	0.00833308	28	5	5.35988e-05	Adipose_Visceral_Omentum	0.731917	Esophagus_Muscularis	16.9333	0.00881938	0.613141	-4.03935	0.360621	-2.45079	1.25262	5	0	URB1	21	32311018	32393026	-1	protein_coding	URB1 ribosome biogenesis 1 homolog (S. cerevisiae) [Source:HGNC Symbol;Acc:HGNC:17344]
ENSG00000160285	LSS	multitissue	0.00835846	27	6	0.000919532	Heart_Left_Ventricle	0.982632	Small_Intestine_Terminal_Ileum	16.686	0.000478248	0.688413	-3.31406	1.25546	-1.01836	1.38242	6	0	LSS	21	46188141	46228824	-1	protein_coding	lanosterol synthase [Source:HGNC Symbol;Acc:HGNC:6708]
ENSG00000151364	KCTD14	multitissue	0.00838061	10	10	0.000764686	Cells_Transformed_fibroblasts	0.971833	Thyroid	3.03538	0.113643	0.113643	-3.36527	0.128846	-1.72657	1.24165	10	0	KCTD14	11	78015715	78046191	-1	protein_coding	potassium channel tetramerization domain containing 14 [Source:HGNC Symbol;Acc:HGNC:23295]
ENSG00000106591	MRPL32	multitissue	0.0083841	6	3	0.000487662	Skin_Sun_Exposed_Lower_leg	0.0384548	Cells_Transformed_fibroblasts	5.35408	0.00209021	0.231791	-2.06997	3.48744	2.27535	2.14081	3	0	MRPL32	7	42932200	42948958	1	protein_coding	mitochondrial ribosomal protein L32 [Source:HGNC Symbol;Acc:HGNC:14035]
ENSG00000198569	SLC34A3	multitissue	0.00841064	7	7	0.06581	Testis	0.795786	Cells_Transformed_fibroblasts	2.62061	0.243412	0.243412	-1.69498	1.83972	0.125866	1.39562	7	0	SLC34A3	9	137230757	137236554	1	protein_coding	solute carrier family 34 member 3 [Source:HGNC Symbol;Acc:HGNC:20305]
ENSG00000127081	ZNF484	multitissue	0.0084394	8	8	0.00874092	Brain_Cerebellum	0.990357	Breast_Mammary_Tissue	3.14788	0.29655	0.29655	-2.62202	2.06885	-0.288125	1.57317	8	0	ZNF484	9	92845031	92878038	-1	protein_coding	zinc finger protein 484 [Source:HGNC Symbol;Acc:HGNC:23385]
ENSG00000154319	FAM167A	multitissue	0.00844734	17	14	0.000233514	Nerve_Tibial	0.974121	Brain_Frontal_Cortex_BA9	6.08145	0.0124109	0.228189	-3.67969	3.62117	0.128802	2.33041	14	0	FAM167A	8	11421463	11474715	-1	protein_coding	family with sequence similarity 167 member A [Source:HGNC Symbol;Acc:HGNC:15549]
ENSG00000176697	BDNF	multitissue	0.00847071	6	6	0.00220161	Cells_Transformed_fibroblasts	0.783271	Adrenal_Gland	1.43151	0.554484	0.554484	-0.601803	3.0616	1.25299	1.59823	6	0	BDNF	11	27654893	27722058	-1	protein_coding	brain derived neurotrophic factor [Source:HGNC Symbol;Acc:HGNC:1033]
ENSG00000162402	USP24	multitissue	0.00847508	23	6	5.85431e-05	Prostate	0.18451	Ovary	16.1511	0.00438377	0.57744	-4.01861	-1.327	-3.00052	0.652119	6	0	USP24	1	55066359	55215113	-1	protein_coding	ubiquitin specific peptidase 24 [Source:HGNC Symbol;Acc:HGNC:12623]
ENSG00000057468	MSH4	multitissue	0.00847778	41	4	0.00338702	Spleen	0.908375	Brain_Hippocampus	29.5211	0.00123202	0.985209	-1.24587	2.93024	1.36932	0.893388	4	0	MSH4	1	75796882	75913238	1	protein_coding	mutS homolog 4 [Source:HGNC Symbol;Acc:HGNC:7327]
ENSG00000140391	TSPAN3	multitissue	0.00848892	18	5	5.57768e-05	Cells_EBV-transformed_lymphocytes	0.693618	Pancreas	12.0952	0.00517496	0.523806	-4.03	0.39395	-2.58916	0.971301	5	0	TSPAN3	15	77041404	77083984	-1	protein_coding	tetraspanin 3 [Source:HGNC Symbol;Acc:HGNC:17752]
ENSG00000166689	PLEKHA7	multitissue	0.00851278	10	10	0.00147966	Lung	0.775711	Testis	3.50931	0.167801	0.167801	-1.73248	3.17864	0.0803564	1.47293	10	0	PLEKHA7	11	16777317	17014443	-1	protein_coding	pleckstrin homology domain containing A7 [Source:HGNC Symbol;Acc:HGNC:27049]
ENSG00000136197	C7orf25	multitissue	0.00857675	22	5	0.000732611	Brain_Cortex	0.896134	Cells_EBV-transformed_lymphocytes	16.4927	0.000983808	0.549803	-3.37707	-0.130546	-2.60049	0.752809	5	0	C7orf25	7	42908726	42912305	-1	protein_coding	chromosome 7 open reading frame 25 [Source:HGNC Symbol;Acc:HGNC:21703]
ENSG00000174514	MFSD4A	multitissue	0.00858367	16	12	0.00521317	Cells_Transformed_fibroblasts	0.82948	Artery_Tibial	5.40918	0.0603877	0.215459	-2.3517	2.79356	0.463875	1.24129	12	0	MFSD4A	1	205568885	205602918	1	protein_coding	major facilitator superfamily domain containing 4A [Source:HGNC Symbol;Acc:HGNC:25433]
ENSG00000132122	SPATA6	multitissue	0.00858469	16	12	0.00492428	Adipose_Visceral_Omentum	0.79207	Nerve_Tibial	7.21156	0.00673355	0.297862	-2.81195	2.0981	0.14258	1.24149	12	0	SPATA6	1	48295372	48472208	-1	protein_coding	spermatogenesis associated 6 [Source:HGNC Symbol;Acc:HGNC:18309]
ENSG00000108379	WNT3	multitissue	0.00859042	35	4	0.00187502	Brain_Cerebellum	0.539416	Artery_Aorta	20.1448	0.00195901	0.728781	-3.10935	-0.613696	-1.93424	0.669438	4	0	WNT3	17	46762506	46833154	-1	protein_coding	Wnt family member 3 [Source:HGNC Symbol;Acc:HGNC:12782]
ENSG00000198373	WWP2	multitissue	0.00860074	18	12	0.00472415	Brain_Caudate_basal_ganglia	0.920481	Artery_Aorta	6.66799	0.024816	0.239038	-1.00237	2.82527	0.84918	1.24696	12	0	WWP2	16	69762306	69941741	1	protein_coding	WW domain containing E3 ubiquitin protein ligase 2 [Source:HGNC Symbol;Acc:HGNC:16804]
ENSG00000237289	CKMT1B	multitissue	0.00863053	3	3	0.0020559	Brain_Cerebellum	0.296227	Pituitary	1.34249	0.696819	0.696819	1.04456	3.08204	2.10018	1.02074	3	0	CKMT1B	15	43593054	43604901	1	protein_coding	creatine kinase, mitochondrial 1B [Source:HGNC Symbol;Acc:HGNC:1995]
ENSG00000085719	CPNE3	multitissue	0.00865562	28	7	6.05228e-05	Adipose_Subcutaneous	0.316664	Stomach	15.1923	0.00671992	0.539508	-4.01076	1.25692	-2.45697	1.13659	7	0	CPNE3	8	86514427	86561498	1	protein_coding	copine 3 [Source:HGNC Symbol;Acc:HGNC:2316]
ENSG00000125520	SLC2A4RG	multitissue	0.00865813	5	4	0.00171777	Thyroid	0.903738	Adrenal_Gland	2.87623	0.0693731	0.148126	-0.837077	3.13513	1.34894	1.72337	4	0	SLC2A4RG	20	63739861	63743505	1	protein_coding	SLC2A4 regulator [Source:HGNC Symbol;Acc:HGNC:15930]
ENSG00000157653	C9orf43	multitissue	0.00866158	19	8	2.70594e-05	Heart_Atrial_Appendage	0.91113	Breast_Mammary_Tissue	11.6242	0.00790564	0.419934	-4.1969	-0.111613	-2.21538	0.892835	8	0	C9orf43	9	113410054	113429684	1	protein_coding	chromosome 9 open reading frame 43 [Source:HGNC Symbol;Acc:HGNC:23570]
ENSG00000125459	MSTO1	multitissue	0.00866158	3	3	0.037036	Brain_Cerebellum	0.224144	Brain_Cerebellar_Hemisphere	1.91915	0.0844399	0.0844399	-2.04926	2.08537	0.417229	2.17987	3	0	MSTO1	1	155610205	155614967	1	protein_coding	misato 1, mitochondrial distribution and morphology regulator [Source:HGNC Symbol;Acc:HGNC:29678]
ENSG00000089163	SIRT4	multitissue	0.00867902	17	8	0.0130193	Heart_Left_Ventricle	0.896312	Skin_Sun_Exposed_Lower_leg	10.2197	0.0125074	0.341595	-2.07386	2.48324	-0.589947	1.19568	8	0	SIRT4	12	120302316	120313249	1	protein_coding	sirtuin 4 [Source:HGNC Symbol;Acc:HGNC:14932]
ENSG00000160551	TAOK1	multitissue	0.00869459	5	5	0.0181842	Whole_Blood	0.719678	Skin_Not_Sun_Exposed_Suprapubic	2.49558	0.389502	0.389502	-2.36185	0.464582	-0.819331	1.29185	5	0	TAOK1	17	29390464	29551904	1	protein_coding	TAO kinase 1 [Source:HGNC Symbol;Acc:HGNC:29259]
ENSG00000088305	DNMT3B	multitissue	0.00870384	16	10	6.01012e-05	Brain_Cerebellum	0.737171	Artery_Coronary	7.742	0.0602047	0.31872	-1.624	4.01241	1.45666	1.53834	10	0	DNMT3B	20	32762385	32809356	1	protein_coding	DNA methyltransferase 3 beta [Source:HGNC Symbol;Acc:HGNC:2979]
ENSG00000204392	LSM2	multitissue	0.00871008	5	5	0.00088267	Muscle_Skeletal	0.573821	Esophagus_Gastroesophageal_Junction	2.66512	0.274006	0.274006	-0.562433	3.32548	1.43235	1.37906	5	0	LSM2	6	31797396	31806984	-1	protein_coding	LSM2 homolog, U6 small nuclear RNA and mRNA degradation associated [Source:HGNC Symbol;Acc:HGNC:13940]
ENSG00000090013	BLVRB	multitissue	0.00874809	5	3	0.00406509	Skin_Sun_Exposed_Lower_leg	0.456602	Heart_Left_Ventricle	4.0958	-4.26644e-16	0.173274	0.744454	2.87307	1.878	0.759273	3	0	BLVRB	19	40447789	40465840	-1	protein_coding	biliverdin reductase B [Source:HGNC Symbol;Acc:HGNC:1063]
ENSG00000175170	FAM182B	multitissue	0.00876481	38	5	5.01759e-05	Heart_Left_Ventricle	0.281599	Brain_Amygdala	26.0322	0.00136195	0.971386	-3.51452	4.05481	2.36484	2.02005	5	0	FAM182B	20	25763466	25868225	-1	protein_coding	family with sequence similarity 182 member B [Source:HGNC Symbol;Acc:HGNC:34503]
ENSG00000176623	RMDN1	multitissue	0.00876482	41	2	0.0172943	Lung	0.791653	Pituitary	31.0581	0.000333146	4.38268	-1.70642	2.38039	1.14406	0.970426	2	0	RMDN1	8	86468257	86514357	-1	protein_coding	regulator of microtubule dynamics 1 [Source:HGNC Symbol;Acc:HGNC:24285]
ENSG00000198520	C1orf228	multitissue	0.00877811	14	6	0.00569253	Artery_Tibial	0.970157	Brain_Nucleus_accumbens_basal_ganglia	10.2121	0.00136379	0.375256	-2.76499	0.037411	-1.76257	0.822029	6	0	C1orf228	1	44674692	44725591	1	protein_coding	chromosome 1 open reading frame 228 [Source:HGNC Symbol;Acc:HGNC:34345]
ENSG00000033050	ABCF2	multitissue	0.00879651	21	6	0.00381038	Brain_Nucleus_accumbens_basal_ganglia	0.905055	Ovary	14.5437	0.00608625	0.563397	-2.89345	0.119279	-1.11164	0.739393	6	0	ABCF2	7	151207837	151227230	-1	protein_coding	ATP binding cassette subfamily F member 2 [Source:HGNC Symbol;Acc:HGNC:71]
ENSG00000148357	HMCN2	multitissue	0.00885097	10	10	0.00390012	Nerve_Tibial	0.791083	Esophagus_Mucosa	3.02059	0.255113	0.255113	-1.81764	2.88613	1.13655	1.42935	10	0	HMCN2	9	130265882	130434123	1	protein_coding	hemicentin 2 [Source:HGNC Symbol;Acc:HGNC:21293]
ENSG00000153253	SCN3A	multitissue	0.0088764	11	10	8.045e-05	Brain_Putamen_basal_ganglia	0.763663	Muscle_Skeletal	2.94105	0.0966516	0.233366	-3.94306	-0.300674	-1.28543	0.971154	10	0	SCN3A	2	165087522	165204067	-1	protein_coding	sodium voltage-gated channel alpha subunit 3 [Source:HGNC Symbol;Acc:HGNC:10590]
ENSG00000164741	DLC1	multitissue	0.00889498	7	6	0.0237171	Brain_Cerebellum	0.683324	Pancreas	3.22876	0.093354	0.152204	-1.78247	2.26168	-0.490727	1.2982	6	0	DLC1	8	13083361	13604610	-1	protein_coding	DLC1 Rho GTPase activating protein [Source:HGNC Symbol;Acc:HGNC:2897]
ENSG00000155100	OTUD6B	multitissue	0.00890218	3	3	0.000979176	Nerve_Tibial	0.607491	Stomach	1.7042	0.45189	0.45189	-3.29644	-0.513658	-1.63026	1.47054	3	0	OTUD6B	8	91070196	91087095	1	protein_coding	OTU domain containing 6B [Source:HGNC Symbol;Acc:HGNC:24281]
ENSG00000185340	GAS2L1	multitissue	0.00894088	18	8	0.000961892	Brain_Cortex	0.90224	Esophagus_Muscularis	9.14272	0.00456011	0.491179	-3.30144	1.30942	-1.64053	1.39326	8	0	GAS2L1	22	29306582	29312785	1	protein_coding	growth arrest specific 2 like 1 [Source:HGNC Symbol;Acc:HGNC:16955]
ENSG00000136854	STXBP1	multitissue	0.00898965	3	3	0.00441198	Brain_Substantia_nigra	0.339931	Brain_Cerebellum	1.19007	0.78017	0.78017	-0.954301	2.8471	1.16239	1.93717	3	0	STXBP1	9	127579370	127696027	1	protein_coding	syntaxin binding protein 1 [Source:HGNC Symbol;Acc:HGNC:11444]
ENSG00000135677	GNS	multitissue	0.00904465	16	6	0.00405594	Thyroid	0.979158	Stomach	11.5792	0.00281048	0.471356	-2.87378	2.44295	0.666431	1.15241	6	0	GNS	12	64713445	64759447	-1	protein_coding	glucosamine (N-acetyl)-6-sulfatase [Source:HGNC Symbol;Acc:HGNC:4422]
ENSG00000108352	RAPGEFL1	multitissue	0.00904756	26	6	7.88282e-05	Brain_Cortex	0.969297	Skin_Sun_Exposed_Lower_leg	17.6904	0.00133881	0.83698	-3.94793	2.23744	-0.769779	1.10319	6	0	RAPGEFL1	17	40177010	40195656	1	protein_coding	Rap guanine nucleotide exchange factor like 1 [Source:HGNC Symbol;Acc:HGNC:17428]
ENSG00000064545	TMEM161A	multitissue	0.00906422	25	6	0.00703392	Stomach	0.797018	Colon_Transverse	15.2695	1.69678e-17	0.528514	-2.69523	2.38842	-0.922096	1.60059	6	0	TMEM161A	19	19119169	19138513	-1	protein_coding	transmembrane protein 161A [Source:HGNC Symbol;Acc:HGNC:26020]
ENSG00000168116	KIAA1586	multitissue	0.00911452	29	3	0.0763123	Brain_Cerebellar_Hemisphere	0.968322	Colon_Transverse	23.0621	0.000417646	0.836167	-0.856127	1.7725	0.45321	0.710957	3	0	KIAA1586	6	57046532	57055239	1	protein_coding	KIAA1586 [Source:HGNC Symbol;Acc:HGNC:21360]
ENSG00000137936	BCAR3	multitissue	0.00917468	10	10	0.00149261	Vagina	0.992485	Muscle_Skeletal	3.78221	0.149783	0.149783	-3.17612	2.39824	-0.480255	1.56948	10	0	BCAR3	1	93561786	93847150	-1	protein_coding	breast cancer anti-estrogen resistance 3 [Source:HGNC Symbol;Acc:HGNC:973]
ENSG00000085415	SEH1L	multitissue	0.00919837	11	9	0.0187962	Colon_Sigmoid	0.891886	Testis	5.04909	0.0767135	0.168998	-1.99231	2.34955	-0.240808	1.24369	9	0	SEH1L	18	12947133	12987536	1	protein_coding	SEH1 like nucleoporin [Source:HGNC Symbol;Acc:HGNC:30379]
ENSG00000223510	CDRT15	multitissue	0.00920129	37	2	0.00111602	Muscle_Skeletal	0.71998	Brain_Spinal_cord_cervical_c-1	31.9723	0.000423617	1.54869	-3.25952	0.358486	-2.1611	0.589016	2	0	CDRT15	17	14235673	14236862	-1	protein_coding	CMT1A duplicated region transcript 15 [Source:HGNC Symbol;Acc:HGNC:14395]
ENSG00000198522	GPN1	multitissue	0.00921114	7	7	0.000849035	Muscle_Skeletal	0.682015	Brain_Cerebellar_Hemisphere	3.46133	0.190347	0.190347	-3.33629	2.0856	-0.704842	1.6122	7	0	GPN1	2	27628247	27651508	1	protein_coding	GPN-loop GTPase 1 [Source:HGNC Symbol;Acc:HGNC:17030]
ENSG00000066135	KDM4A	multitissue	0.00924305	2	2	0.00450718	Skin_Not_Sun_Exposed_Suprapubic	0.259813	Skin_Sun_Exposed_Lower_leg	1.68808	0.311923	0.311923	-2.8403	-1.12683	-1.98356	1.2116	2	0	KDM4A	1	43650158	43705515	1	protein_coding	lysine demethylase 4A [Source:HGNC Symbol;Acc:HGNC:22978]
ENSG00000123416	TUBA1B	multitissue	0.00926856	8	6	0.00456133	Thyroid	0.526639	Muscle_Skeletal	4.93297	0.0412297	0.196614	-2.01877	2.83648	-0.36338	1.53001	6	0	TUBA1B	12	49127782	49131397	-1	protein_coding	tubulin alpha 1b [Source:HGNC Symbol;Acc:HGNC:18809]
ENSG00000105607	GCDH	multitissue	0.00928268	41	2	0.00129841	Liver	0.653125	Nerve_Tibial	34.2042	0.000590422	1.77598	-2.76255	3.21633	-2.07144	1.00132	2	0	GCDH	19	12891026	12914207	1	protein_coding	glutaryl-CoA dehydrogenase [Source:HGNC Symbol;Acc:HGNC:4189]
ENSG00000103507	BCKDK	multitissue	0.00928272	4	4	0.000719655	Skin_Sun_Exposed_Lower_leg	0.616162	Nerve_Tibial	2.87882	0.112035	0.112035	-3.38198	-0.501297	-1.87543	1.17914	4	0	BCKDK	16	31106107	31112791	1	protein_coding	branched chain ketoacid dehydrogenase kinase [Source:HGNC Symbol;Acc:HGNC:16902]
ENSG00000104774	MAN2B1	multitissue	0.00929895	25	6	0.000559956	Adrenal_Gland	0.922085	Pancreas	17.9443	0.0017845	0.616929	-3.4503	1.27627	-2.39454	1.15977	6	0	MAN2B1	19	12646511	12666742	-1	protein_coding	mannosidase alpha class 2B member 1 [Source:HGNC Symbol;Acc:HGNC:6826]
ENSG00000089775	ZBTB25	multitissue	0.00930472	9	7	0.00207068	Nerve_Tibial	0.996126	Cells_EBV-transformed_lymphocytes	3.67889	0.0294134	0.229688	-3.0799	0.985828	-0.922028	1.6041	7	0	ZBTB25	14	64449106	64505213	-1	protein_coding	zinc finger and BTB domain containing 25 [Source:HGNC Symbol;Acc:HGNC:13112]
ENSG00000173262	SLC2A14	multitissue	0.00932412	32	4	0.0164213	Nerve_Tibial	0.953513	Artery_Tibial	22.6296	8.10344e-11	0.831824	-2.31054	2.39942	0.927086	1.06948	4	0	SLC2A14	12	7812512	7891148	-1	protein_coding	solute carrier family 2 member 14 [Source:HGNC Symbol;Acc:HGNC:18301]
ENSG00000003249	DBNDD1	multitissue	0.00934775	27	8	0.00110031	Adrenal_Gland	0.600371	Skin_Not_Sun_Exposed_Suprapubic	15.5051	0.0165535	0.579102	-2.66147	3.26354	1.40328	1.32513	8	0	DBNDD1	16	90004865	90020128	-1	protein_coding	dysbindin domain containing 1 [Source:HGNC Symbol;Acc:HGNC:28455]
ENSG00000100116	GCAT	multitissue	0.00940293	18	7	0.000959994	Pancreas	0.722047	Esophagus_Gastroesophageal_Junction	11.2388	0.000697724	0.427232	-3.1582	3.302	-1.5041	1.84021	7	0	GCAT	22	37807905	37817176	1	protein_coding	glycine C-acetyltransferase [Source:HGNC Symbol;Acc:HGNC:4188]
ENSG00000119929	CUTC	multitissue	0.00942045	5	5	0.00608832	Skin_Not_Sun_Exposed_Suprapubic	0.513243	Pancreas	1.91182	0.162461	0.162461	-2.74299	1.64979	-0.600322	1.74461	5	0	CUTC	10	99702558	99756134	1	protein_coding	cutC copper transporter [Source:HGNC Symbol;Acc:HGNC:24271]
ENSG00000197122	SRC	multitissue	0.00944689	2	2	0.00271559	Uterus	0.744749	Liver	1.08372	0.916279	0.916279	-0.325571	2.99822	1.33633	2.35028	2	0	SRC	20	37344685	37406050	1	protein_coding	SRC proto-oncogene, non-receptor tyrosine kinase [Source:HGNC Symbol;Acc:HGNC:11283]
ENSG00000101440	ASIP	multitissue	0.00946056	3	3	0.00132194	Brain_Cortex	0.0427261	Skin_Not_Sun_Exposed_Suprapubic	2.67606	0.109571	0.109571	-3.21117	-2.02638	-2.63372	0.592963	3	0	ASIP	20	34194569	34269344	1	protein_coding	agouti signaling protein [Source:HGNC Symbol;Acc:HGNC:745]
ENSG00000168484	SFTPC	multitissue	0.00947473	5	5	0.0134411	Brain_Anterior_cingulate_cortex_BA24	0.220971	Whole_Blood	1.46424	0.719634	0.719634	-2.47186	1.51078	-0.540294	1.79468	5	0	SFTPC	8	22156913	22164479	1	protein_coding	surfactant protein C [Source:HGNC Symbol;Acc:HGNC:10802]
ENSG00000136573	BLK	multitissue	0.0094823	12	8	2.39739e-05	Cells_Transformed_fibroblasts	0.245512	Nerve_Tibial	7.19317	0.0561235	0.247481	-4.22425	-1.16132	-2.75856	1.00163	8	0	BLK	8	11494001	11564604	1	protein_coding	BLK proto-oncogene, Src family tyrosine kinase [Source:HGNC Symbol;Acc:HGNC:1057]
ENSG00000102890	ELMO3	multitissue	0.00950718	18	7	2.61091e-05	Brain_Cerebellum	0.965266	Esophagus_Muscularis	10.6028	0.00885788	0.393527	-2.71992	4.20499	-0.213729	1.71902	7	0	ELMO3	16	67199111	67204029	1	protein_coding	engulfment and cell motility 3 [Source:HGNC Symbol;Acc:HGNC:17289]
ENSG00000184489	PTP4A3	multitissue	0.00951744	3	3	0.0396892	Stomach	0.145096	Ovary	1.2036	0.817019	0.817019	-2.05697	1.85214	-0.553969	2.10523	3	0	PTP4A3	8	141391993	141432454	1	protein_coding	protein tyrosine phosphatase type IVA, member 3 [Source:HGNC Symbol;Acc:HGNC:9636]
ENSG00000165118	C9orf64	multitissue	0.00953822	14	11	0.009946	Colon_Transverse	0.985057	Brain_Hippocampus	7.13417	0.0185849	0.252122	-0.271808	2.5777	1.38951	0.975363	11	0	C9orf64	9	83938311	83956986	-1	protein_coding	chromosome 9 open reading frame 64 [Source:HGNC Symbol;Acc:HGNC:28144]
ENSG00000180483	DEFB119	multitissue	0.00958405	3	3	0.0315594	Adipose_Visceral_Omentum	0.221563	Esophagus_Gastroesophageal_Junction	1.96062	0.110236	0.110236	-2.14995	1.6942	-0.559376	2.006	3	0	DEFB119	20	31377164	31390603	-1	protein_coding	defensin beta 119 [Source:HGNC Symbol;Acc:HGNC:18099]
ENSG00000081189	MEF2C	multitissue	0.00961041	4	4	0.0050985	Ovary	0.573584	Spleen	1.1982	0.768469	0.768469	-2.80074	0.562782	-1.21843	1.43158	4	0	MEF2C	5	88717117	88904257	-1	protein_coding	myocyte enhancer factor 2C [Source:HGNC Symbol;Acc:HGNC:6996]
ENSG00000171448	ZBTB26	multitissue	0.00961378	2	2	0.0072813	Brain_Hippocampus	0.0718171	Brain_Nucleus_accumbens_basal_ganglia	1.13765	0.862346	0.862346	1.80028	2.6837	2.24199	0.624673	2	0	ZBTB26	9	122915566	122931500	-1	protein_coding	zinc finger and BTB domain containing 26 [Source:HGNC Symbol;Acc:HGNC:23383]
ENSG00000173114	LRRN3	multitissue	0.00962385	4	4	0.046206	Muscle_Skeletal	0.676244	Lung	2.25938	0.102491	0.102491	-1.99351	1.64752	0.327005	1.62929	4	0	LRRN3	7	111091006	111125454	1	protein_coding	leucine rich repeat neuronal 3 [Source:HGNC Symbol;Acc:HGNC:17200]
ENSG00000143452	HORMAD1	multitissue	0.00963188	16	2	0.0029311	Testis	0.542625	Small_Intestine_Terminal_Ileum	14.1528	0.00145185	0.749843	-2.97487	-0.608849	-1.38024	0.577096	2	0	HORMAD1	1	150698060	150720888	-1	protein_coding	HORMA domain containing 1 [Source:HGNC Symbol;Acc:HGNC:25245]
ENSG00000140284	SLC27A2	multitissue	0.00968829	14	12	0.0168762	Thyroid	0.907698	Esophagus_Gastroesophageal_Junction	5.07981	0.045464	0.209194	-1.58281	2.38939	-0.436626	1.04675	12	0	SLC27A2	15	50182196	50236395	1	protein_coding	solute carrier family 27 member 2 [Source:HGNC Symbol;Acc:HGNC:10996]
ENSG00000189157	FAM47E	multitissue	0.00972374	40	4	0.00562805	Lung	0.99522	Adipose_Visceral_Omentum	27.8515	0.0011226	1.24369	-1.97626	2.7687	0.856752	1.19879	4	0	FAM47E	4	76214040	76283780	1	protein_coding	family with sequence similarity 47 member E [Source:HGNC Symbol;Acc:HGNC:34343]
ENSG00000152705	CATSPER3	multitissue	0.0097408	3	3	0.01293	Pancreas	0.765888	Esophagus_Mucosa	1.50717	0.507159	0.507159	-2.48569	0.297757	-1.20303	1.40449	3	0	CATSPER3	5	134967906	135011707	1	protein_coding	cation channel sperm associated 3 [Source:HGNC Symbol;Acc:HGNC:20819]
ENSG00000104848	KCNA7	multitissue	0.00975368	2	1	0.00808673	Heart_Atrial_Appendage	0.0122242	Heart_Left_Ventricle	1.98852	0.0114758	1.98852	2.50561	2.64843	2.57702	0.10099	1	0	KCNA7	19	49067418	49072941	-1	protein_coding	potassium voltage-gated channel subfamily A member 7 [Source:HGNC Symbol;Acc:HGNC:6226]
ENSG00000111817	DSE	multitissue	0.00975787	9	9	3.89722e-05	Nerve_Tibial	0.995075	Esophagus_Muscularis	2.49263	0.209609	0.209609	-0.572331	4.11349	1.03784	1.76951	9	0	DSE	6	116254173	116444860	1	protein_coding	dermatan sulfate epimerase [Source:HGNC Symbol;Acc:HGNC:21144]
ENSG00000170191	NANP	multitissue	0.00976936	9	7	0.000174802	Skin_Sun_Exposed_Lower_leg	0.536891	Heart_Atrial_Appendage	3.36209	0.0380236	0.282873	-3.7529	2.38215	-0.775882	1.92538	7	0	NANP	20	25612935	25624175	-1	protein_coding	N-acetylneuraminic acid phosphatase [Source:HGNC Symbol;Acc:HGNC:16140]
ENSG00000104883	PEX11G	multitissue	0.00977087	24	6	4.98714e-05	Lung	0.334966	Vagina	16.1567	0.000377749	0.600973	-4.05623	1.13022	-2.0184	1.19422	6	0	PEX11G	19	7476875	7497449	-1	protein_coding	peroxisomal biogenesis factor 11 gamma [Source:HGNC Symbol;Acc:HGNC:20208]
ENSG00000064419	TNPO3	multitissue	0.00979773	6	6	0.00522295	Skin_Not_Sun_Exposed_Suprapubic	0.963342	Thyroid	1.78203	0.288491	0.288491	-2.79295	1.57856	-0.525695	1.73702	6	0	TNPO3	7	128954180	129055173	-1	protein_coding	transportin 3 [Source:HGNC Symbol;Acc:HGNC:17103]
ENSG00000176624	MEX3C	multitissue	0.00981912	6	5	0.00219028	Adrenal_Gland	0.601608	Breast_Mammary_Tissue	3.76165	0.102753	0.198203	-3.06314	0.590265	-0.648184	1.33018	5	0	MEX3C	18	51174550	51218304	-1	protein_coding	mex-3 RNA binding family member C [Source:HGNC Symbol;Acc:HGNC:28040]
ENSG00000164414	SLC35A1	multitissue	0.00984048	13	8	0.00615971	Whole_Blood	0.81194	Brain_Amygdala	7.15413	0.0357508	0.256877	-2.38561	2.73916	0.658217	1.78367	8	0	SLC35A1	6	87470623	87512336	1	protein_coding	solute carrier family 35 member A1 [Source:HGNC Symbol;Acc:HGNC:11021]
ENSG00000019102	VSIG2	multitissue	0.00984495	9	6	0.000546861	Brain_Putamen_basal_ganglia	0.682349	Esophagus_Mucosa	5.71807	0.0824528	0.236163	0.409259	3.45669	1.61356	0.948123	6	0	VSIG2	11	124747472	124752238	-1	protein_coding	V-set and immunoglobulin domain containing 2 [Source:HGNC Symbol;Acc:HGNC:17149]
ENSG00000163683	SMIM14	multitissue	0.00986205	14	13	0.000256176	Testis	0.925049	Brain_Anterior_cingulate_cortex_BA24	4.91941	0.11548	0.209306	-2.09187	3.65601	0.613394	1.38363	13	0	SMIM14	4	39546330	39639090	-1	protein_coding	small integral membrane protein 14 [Source:HGNC Symbol;Acc:HGNC:27321]
ENSG00000134265	NAPG	multitissue	0.0098731	42	2	0.000476565	Prostate	0.261692	Pituitary	35.4254	0.000250264	2.09865	-3.49359	2.47098	-2.56684	0.933563	2	0	NAPG	18	10525905	10552761	1	protein_coding	NSF attachment protein gamma [Source:HGNC Symbol;Acc:HGNC:7642]
ENSG00000153531	ADPRHL1	multitissue	0.00988374	14	12	0.0108014	Skin_Not_Sun_Exposed_Suprapubic	0.990481	Esophagus_Mucosa	4.54546	0.0797442	0.170835	-1.52232	2.54906	0.619022	1.31422	12	0	ADPRHL1	13	113399610	113453524	-1	protein_coding	ADP-ribosylhydrolase like 1 [Source:HGNC Symbol;Acc:HGNC:21303]
ENSG00000130305	NSUN5	multitissue	0.00988957	4	4	0.00314966	Brain_Nucleus_accumbens_basal_ganglia	0.786102	Artery_Coronary	1.50263	0.552605	0.552605	-2.95274	0.815631	-1.00092	1.63247	4	0	NSUN5	7	73302517	73308867	-1	protein_coding	NOP2/Sun RNA methyltransferase family member 5 [Source:HGNC Symbol;Acc:HGNC:16385]
ENSG00000196502	SULT1A1	multitissue	0.00991706	39	4	0.0194487	Brain_Hypothalamus	0.916784	Small_Intestine_Terminal_Ileum	27.0339	0.00114656	1.10355	-2.33682	0.840754	-1.0772	0.895756	4	0	SULT1A1	16	28605196	28623625	-1	protein_coding	sulfotransferase family 1A member 1 [Source:HGNC Symbol;Acc:HGNC:11453]
ENSG00000066322	ELOVL1	multitissue	0.00992074	4	4	0.00112107	Testis	0.650018	Stomach	1.54089	0.578325	0.578325	-2.43346	3.25824	0.604855	2.35103	4	0	ELOVL1	1	43363397	43368074	-1	protein_coding	ELOVL fatty acid elongase 1 [Source:HGNC Symbol;Acc:HGNC:14418]
ENSG00000141497	ZMYND15	multitissue	0.00992521	7	6	0.0193937	Skin_Sun_Exposed_Lower_leg	0.84525	Lung	4.32163	0.139017	0.228989	-0.195183	2.33788	0.877521	0.90305	6	0	ZMYND15	17	4740015	4746119	1	protein_coding	zinc finger MYND-type containing 15 [Source:HGNC Symbol;Acc:HGNC:20997]
ENSG00000164100	NDST3	multitissue	0.00993023	5	5	0.0179179	Nerve_Tibial	0.508848	Brain_Cerebellum	2.33385	0.269676	0.269676	-2.36731	0.660632	-1.25299	1.21329	5	0	NDST3	4	118033618	118258648	1	protein_coding	N-deacetylase and N-sulfotransferase 3 [Source:HGNC Symbol;Acc:HGNC:7682]
ENSG00000104689	TNFRSF10A	multitissue	0.00993817	23	6	0.000110503	Colon_Sigmoid	0.913442	Pituitary	15.259	0.00218729	0.639409	-0.904821	3.86629	2.58806	1.245	6	0	TNFRSF10A	8	23190452	23225126	-1	protein_coding	TNF receptor superfamily member 10a [Source:HGNC Symbol;Acc:HGNC:11904]
ENSG00000120903	CHRNA2	multitissue	0.00996034	5	5	0.000436371	Brain_Cerebellum	0.435402	Thyroid	2.49888	0.136137	0.136137	-3.51705	0.779981	-2.063	1.66155	5	0	CHRNA2	8	27459761	27479883	-1	protein_coding	cholinergic receptor nicotinic alpha 2 subunit [Source:HGNC Symbol;Acc:HGNC:1956]
ENSG00000198911	SREBF2	multitissue	0.00996057	4	4	0.0167137	Testis	0.888068	Brain_Hypothalamus	1.51796	0.523526	0.523526	-2.14341	2.39295	-0.347618	2.0087	4	0	SREBF2	22	41833079	41907308	1	protein_coding	sterol regulatory element binding transcription factor 2 [Source:HGNC Symbol;Acc:HGNC:11290]
ENSG00000162971	TYW5	multitissue	0.00996529	18	5	0.000943035	Esophagus_Mucosa	0.698117	Brain_Frontal_Cortex_BA9	12.6826	0.0134194	0.591392	-3.30699	1.14648	-0.979405	0.843458	5	0	TYW5	2	199929975	199955736	-1	protein_coding	tRNA-yW synthesizing protein 5 [Source:HGNC Symbol;Acc:HGNC:26754]
ENSG00000183044	ABAT	multitissue	0.00997873	14	14	1.51099e-05	Stomach	0.97897	Esophagus_Mucosa	4.661	0.162202	0.162202	-4.32708	0.0263597	-1.92885	1.32852	14	0	ABAT	16	8674565	8784575	1	protein_coding	4-aminobutyrate aminotransferase [Source:HGNC Symbol;Acc:HGNC:23]
ENSG00000145919	BOD1	multitissue	0.0099987	4	4	0.0807061	Thyroid	0.907636	Heart_Atrial_Appendage	2.23596	0.180303	0.180303	-0.116021	1.7466	1.04946	0.855803	4	0	BOD1	5	173607514	173616660	-1	protein_coding	biorientation of chromosomes in cell division 1 [Source:HGNC Symbol;Acc:HGNC:25114]
ENSG00000176222	ZNF404	multitissue	0.0100117	40	3	0.000107529	Brain_Cerebellum	0.99282	Prostate	30.3579	0.00114958	1.19098	-0.00899944	3.87294	2.49739	0.767043	3	0	ZNF404	19	43872363	43901385	-1	protein_coding	zinc finger protein 404 [Source:HGNC Symbol;Acc:HGNC:19417]
ENSG00000006116	CACNG3	multitissue	0.0100134	2	2	0.00246736	Brain_Putamen_basal_ganglia	0.715428	Testis	1.05202	0.947983	0.947983	-3.02732	0.364576	-1.33137	2.39843	2	0	CACNG3	16	24255553	24362801	1	protein_coding	calcium voltage-gated channel auxiliary subunit gamma 3 [Source:HGNC Symbol;Acc:HGNC:1407]
ENSG00000142655	PEX14	multitissue	0.0100405	8	4	0.012173	Muscle_Skeletal	0.947639	Liver	5.31028	0.0127198	0.613901	-1.16193	2.50709	0.18888	1.33985	4	0	PEX14	1	10472288	10630758	1	protein_coding	peroxisomal biogenesis factor 14 [Source:HGNC Symbol;Acc:HGNC:8856]
ENSG00000213614	HEXA	multitissue	0.0100569	13	7	0.0049642	Breast_Mammary_Tissue	0.570245	Cells_Transformed_fibroblasts	8.5988	0.0509462	0.374821	-0.904542	2.80935	1.35282	0.910797	7	0	HEXA	15	72340919	72376476	-1	protein_coding	hexosaminidase subunit alpha [Source:HGNC Symbol;Acc:HGNC:4878]
ENSG00000197386	HTT	multitissue	0.0100592	7	7	0.0004047	Whole_Blood	0.831866	Brain_Frontal_Cortex_BA9	2.42195	0.123717	0.123717	-3.02505	3.537	0.628146	2.36897	7	0	HTT	4	3074681	3243959	1	protein_coding	huntingtin [Source:HGNC Symbol;Acc:HGNC:4851]
ENSG00000011275	RNF216	multitissue	0.0100776	4	4	0.0134954	Brain_Hippocampus	0.0972648	Brain_Cortex	1.75056	0.419342	0.419342	-2.47042	2.17679	-0.936382	2.10563	4	0	RNF216	7	5620047	5781739	-1	protein_coding	ring finger protein 216 [Source:HGNC Symbol;Acc:HGNC:21698]
ENSG00000115138	POMC	multitissue	0.0100786	10	10	0.0020754	Heart_Atrial_Appendage	0.72202	Muscle_Skeletal	4.52722	0.192591	0.192591	-3.07923	2.48141	-0.181389	1.7904	10	0	POMC	2	25160853	25168903	-1	protein_coding	proopiomelanocortin [Source:HGNC Symbol;Acc:HGNC:9201]
ENSG00000100504	PYGL	multitissue	0.01008	17	11	0.00594233	Pancreas	0.940433	Brain_Cerebellar_Hemisphere	7.39646	0.0204899	0.271798	-2.03686	2.75095	0.113654	1.23985	11	0	PYGL	14	50857891	50944736	-1	protein_coding	glycogen phosphorylase L [Source:HGNC Symbol;Acc:HGNC:9725]
ENSG00000171016	PYGO1	multitissue	0.0100851	5	5	0.000367805	Thyroid	0.716527	Artery_Tibial	1.44012	0.551605	0.551605	-0.687255	3.56217	0.997644	1.68694	5	0	PYGO1	15	55538890	55588947	-1	protein_coding	pygopus family PHD finger 1 [Source:HGNC Symbol;Acc:HGNC:30256]
ENSG00000170190	SLC16A5	multitissue	0.0100937	9	7	0.0126356	Skin_Sun_Exposed_Lower_leg	0.994229	Esophagus_Mucosa	4.53799	0.0684809	0.337027	-2.49388	2.06266	-0.38109	1.47061	7	0	SLC16A5	17	75087727	75106162	1	protein_coding	solute carrier family 16 member 5 [Source:HGNC Symbol;Acc:HGNC:10926]
ENSG00000154040	CABYR	multitissue	0.0100994	10	7	0.0306414	Brain_Cortex	0.622871	Cells_EBV-transformed_lymphocytes	5.16626	0.0746207	0.174177	-2.1617	1.03577	-0.890617	1.12837	7	0	CABYR	18	24138956	24161603	1	protein_coding	calcium binding tyrosine phosphorylation regulated [Source:HGNC Symbol;Acc:HGNC:15569]
ENSG00000152439	ZNF773	multitissue	0.0101043	21	7	0.0289988	Colon_Sigmoid	0.949362	Cells_Transformed_fibroblasts	13.2378	0.0071638	0.482567	-2.1835	1.62021	0.148863	0.977764	7	0	ZNF773	19	57499915	57518404	1	protein_coding	zinc finger protein 773 [Source:HGNC Symbol;Acc:HGNC:30487]
ENSG00000132207	SLX1A	multitissue	0.0101507	8	8	0.00275058	Esophagus_Gastroesophageal_Junction	0.563963	Cells_Transformed_fibroblasts	2.53939	0.382763	0.382763	-2.99432	1.08036	-0.188167	1.40313	8	0	SLX1A	16	30193887	30197561	1	protein_coding	SLX1 homolog A, structure-specific endonuclease subunit [Source:HGNC Symbol;Acc:HGNC:20922]
ENSG00000014164	ZC3H3	multitissue	0.01016	39	2	0.042373	Brain_Nucleus_accumbens_basal_ganglia	0.994114	Spleen	35.1306	0.000253618	1.21288	-1.58229	2.02984	0.139649	0.636027	2	0	ZC3H3	8	143437655	143541453	-1	protein_coding	zinc finger CCCH-type containing 3 [Source:HGNC Symbol;Acc:HGNC:28972]
ENSG00000140350	ANP32A	multitissue	0.0101717	6	5	0.0161342	Heart_Atrial_Appendage	0.642754	Pituitary	2.71083	0.0455158	0.26788	-2.40586	-0.463852	-1.3481	0.817631	5	0	ANP32A	15	68778535	68820897	-1	protein_coding	acidic nuclear phosphoprotein 32 family member A [Source:HGNC Symbol;Acc:HGNC:13233]
ENSG00000198183	BPIFA1	multitissue	0.0101733	2	2	0.0147197	Lung	0.307678	Minor_Salivary_Gland	1.28716	0.712844	0.712844	-1.02011	2.4392	0.709548	2.4461	2	0	BPIFA1	20	33235995	33243311	1	protein_coding	BPI fold containing family A member 1 [Source:HGNC Symbol;Acc:HGNC:15749]
ENSG00000110318	CEP126	multitissue	0.0101776	8	5	0.0012239	Esophagus_Mucosa	0.749189	Cells_Transformed_fibroblasts	5.74885	0.0468529	0.267768	-3.23325	2.3182	-0.391071	2.36076	5	0	CEP126	11	101915015	102001058	1	protein_coding	centrosomal protein 126 [Source:HGNC Symbol;Acc:HGNC:29264]
ENSG00000060749	QSER1	multitissue	0.0101922	12	11	0.00468872	Lung	0.778118	Muscle_Skeletal	4.5911	0.087664	0.314876	-2.12154	2.82768	0.0573857	1.41387	11	0	QSER1	11	32893178	32993316	1	protein_coding	glutamine and serine rich 1 [Source:HGNC Symbol;Acc:HGNC:26154]
ENSG00000105401	CDC37	multitissue	0.0102482	4	4	0.0104962	Brain_Cerebellar_Hemisphere	0.749755	Muscle_Skeletal	1.50505	0.463345	0.463345	-2.55904	1.30431	-0.864997	1.72403	4	0	CDC37	19	10391134	10420121	-1	protein_coding	cell division cycle 37 [Source:HGNC Symbol;Acc:HGNC:1735]
ENSG00000170890	PLA2G1B	multitissue	0.0102531	4	4	0.0107382	Esophagus_Muscularis	0.617906	Lung	1.20427	0.796612	0.796612	-2.5511	2.24192	0.0154199	2.04439	4	0	PLA2G1B	12	120322111	120327789	-1	protein_coding	phospholipase A2 group IB [Source:HGNC Symbol;Acc:HGNC:9030]
ENSG00000152208	GRID2	multitissue	0.0102574	3	3	0.00957513	Brain_Spinal_cord_cervical_c-1	0.753059	Brain_Frontal_Cortex_BA9	1.21657	0.758259	0.758259	-1.8178	2.59081	0.362539	2.20469	3	0	GRID2	4	92303622	93810157	1	protein_coding	glutamate ionotropic receptor delta type subunit 2 [Source:HGNC Symbol;Acc:HGNC:4576]
ENSG00000138061	CYP1B1	multitissue	0.0102804	5	5	0.000370076	Cells_EBV-transformed_lymphocytes	0.727827	Nerve_Tibial	1.89902	0.208713	0.208713	-3.56055	1.3499	-1.19547	1.84038	5	0	CYP1B1	2	38066973	38109902	-1	protein_coding	cytochrome P450 family 1 subfamily B member 1 [Source:HGNC Symbol;Acc:HGNC:2597]
ENSG00000221838	AP4M1	multitissue	0.0102859	35	2	0.0293015	Heart_Atrial_Appendage	0.987583	Thyroid	28.407	3.48005e-05	2.6193	-2.17941	0.103299	-0.770688	0.650313	2	0	AP4M1	7	100101549	100110345	1	protein_coding	adaptor related protein complex 4 mu 1 subunit [Source:HGNC Symbol;Acc:HGNC:574]
ENSG00000111679	PTPN6	multitissue	0.0102871	7	7	0.0182414	Skin_Not_Sun_Exposed_Suprapubic	0.73534	Cells_Transformed_fibroblasts	3.17	0.105745	0.105745	-2.36068	1.71316	-0.691616	1.56561	7	0	PTPN6	12	6946468	6961316	1	protein_coding	protein tyrosine phosphatase, non-receptor type 6 [Source:HGNC Symbol;Acc:HGNC:9658]
ENSG00000162849	KIF26B	multitissue	0.0103253	5	5	0.000255408	Thyroid	0.664572	Spleen	1.3376	0.667098	0.667098	-3.65678	0.759756	-0.477634	1.8331	5	0	KIF26B	1	245154985	245709431	1	protein_coding	kinesin family member 26B [Source:HGNC Symbol;Acc:HGNC:25484]
ENSG00000137449	CPEB2	multitissue	0.0103401	7	7	0.00665062	Esophagus_Mucosa	0.989622	Whole_Blood	2.75814	0.163547	0.163547	-2.71385	2.20806	-0.402341	1.93362	7	0	CPEB2	4	15002674	15070153	1	protein_coding	cytoplasmic polyadenylation element binding protein 2 [Source:HGNC Symbol;Acc:HGNC:21745]
ENSG00000153048	CARHSP1	multitissue	0.0103639	14	9	0.000933206	Heart_Atrial_Appendage	0.946709	Pituitary	7.63235	0.0367471	0.258126	-3.30993	0.452924	-1.71771	1.15643	9	0	CARHSP1	16	8852942	8869012	-1	protein_coding	calcium regulated heat stable protein 1 [Source:HGNC Symbol;Acc:HGNC:17150]
ENSG00000184840	TMED9	multitissue	0.0103678	26	4	0.000362653	Colon_Transverse	0.524189	Pancreas	18.6839	0.00410623	0.656573	0.636902	3.56587	2.40519	0.744665	4	0	TMED9	5	177592158	177596124	1	protein_coding	transmembrane p24 trafficking protein 9 [Source:HGNC Symbol;Acc:HGNC:24878]
ENSG00000124228	DDX27	multitissue	0.0104426	5	5	0.00389351	Brain_Cerebellar_Hemisphere	0.549392	Brain_Cerebellum	1.77834	0.426394	0.426394	-2.88666	1.3149	-0.318658	1.74748	5	0	DDX27	20	49219295	49244077	1	protein_coding	DEAD-box helicase 27 [Source:HGNC Symbol;Acc:HGNC:15837]
ENSG00000159069	FBXW5	multitissue	0.010446	5	5	0.0196224	Cells_Transformed_fibroblasts	0.896868	Small_Intestine_Terminal_Ileum	1.66418	0.334873	0.334873	-2.19893	2.33349	0.719703	1.83146	5	0	FBXW5	9	136940435	136944696	-1	protein_coding	F-box and WD repeat domain containing 5 [Source:HGNC Symbol;Acc:HGNC:13613]
ENSG00000179909	ZNF154	multitissue	0.010459	6	5	0.059944	Skin_Not_Sun_Exposed_Suprapubic	0.871865	Pancreas	2.95015	0.0651346	0.454966	-1.88121	0.919636	-0.122933	1.2338	5	0	ZNF154	19	57697367	57709194	-1	protein_coding	zinc finger protein 154 [Source:HGNC Symbol;Acc:HGNC:12939]
ENSG00000177875	CCDC184	multitissue	0.0105032	2	2	0.00613801	Esophagus_Mucosa	0.912095	Adipose_Subcutaneous	1.45232	0.547678	0.547678	0.110397	2.74032	1.42536	1.85963	2	0	CCDC184	12	48183584	48185926	1	protein_coding	coiled-coil domain containing 184 [Source:HGNC Symbol;Acc:HGNC:33749]
ENSG00000110330	BIRC2	multitissue	0.0105458	6	6	0.0233634	Brain_Cerebellar_Hemisphere	0.73969	Skin_Not_Sun_Exposed_Suprapubic	2.09982	0.0945678	0.0945678	-2.19008	2.26744	-0.364324	1.56633	6	0	BIRC2	11	102347211	102378670	1	protein_coding	baculoviral IAP repeat containing 2 [Source:HGNC Symbol;Acc:HGNC:590]
ENSG00000136267	DGKB	multitissue	0.0105524	10	10	0.000815864	Nerve_Tibial	0.898946	Brain_Hippocampus	2.53187	0.167305	0.167305	-3.34736	2.64351	-0.333664	1.89149	10	0	DGKB	7	14145049	14974777	-1	protein_coding	diacylglycerol kinase beta [Source:HGNC Symbol;Acc:HGNC:2850]
ENSG00000261594	TPBGL	multitissue	0.0105751	3	3	0.0142941	Brain_Cortex	0.131058	Brain_Anterior_cingulate_cortex_BA24	1.8871	0.157259	0.157259	1.50994	2.44979	1.98673	0.470071	3	0	TPBGL	11	75240905	75243697	1	protein_coding	trophoblast glycoprotein like [Source:HGNC Symbol;Acc:HGNC:44159]
ENSG00000125877	ITPA	multitissue	0.0105793	47	2	0.00146208	Testis	0.580417	Spleen	39.9383	0.000992272	1.36144	0.552776	3.18211	2.35015	0.569066	2	0	ITPA	20	3208868	3223870	1	protein_coding	inosine triphosphatase [Source:HGNC Symbol;Acc:HGNC:6176]
ENSG00000106459	NRF1	multitissue	0.0105899	5	5	0.00668402	Brain_Caudate_basal_ganglia	0.992276	Thyroid	1.77675	0.520774	0.520774	-1.11634	2.71219	0.97986	1.57225	5	0	NRF1	7	129611714	129757082	1	protein_coding	nuclear respiratory factor 1 [Source:HGNC Symbol;Acc:HGNC:7996]
ENSG00000159212	CLIC6	multitissue	0.0106041	23	6	0.0718496	Brain_Cortex	0.923152	Muscle_Skeletal	11.1607	0.00322837	0.48323	-1.80007	1.35821	-0.30837	0.826012	6	0	CLIC6	21	34669389	34718227	1	protein_coding	chloride intracellular channel 6 [Source:HGNC Symbol;Acc:HGNC:2065]
ENSG00000181827	RFX7	multitissue	0.0106083	25	4	0.0026027	Brain_Nucleus_accumbens_basal_ganglia	0.997062	Esophagus_Gastroesophageal_Junction	19.3905	0.00279227	0.819818	-0.0036819	3.01114	1.62895	0.63471	4	0	RFX7	15	56087280	56243266	-1	protein_coding	regulatory factor X7 [Source:HGNC Symbol;Acc:HGNC:25777]
ENSG00000182698	RESP18	multitissue	0.010616	11	2	0.00336375	Brain_Substantia_nigra	0.106583	Brain_Frontal_Cortex_BA9	9.84251	0.00884186	0.579798	1.61374	2.93238	2.17193	0.432965	2	0	RESP18	2	219327409	219333177	-1	protein_coding	regulated endocrine specific protein 18 [Source:HGNC Symbol;Acc:HGNC:33762]
ENSG00000123815	COQ8B	multitissue	0.0106332	18	10	0.00389828	Nerve_Tibial	0.997753	Whole_Blood	8.08036	0.00137495	0.345842	-0.0110579	2.88628	1.4113	0.896153	10	0	COQ8B	19	40691529	40718207	-1	protein_coding	coenzyme Q8B [Source:HGNC Symbol;Acc:HGNC:19041]
ENSG00000167264	DUS2	multitissue	0.0106337	14	6	0.000167476	Brain_Frontal_Cortex_BA9	0.633084	Brain_Amygdala	8.83122	0.0501686	0.29573	-3.76361	-0.477391	-1.78696	1.0217	6	0	DUS2	16	67987746	68079320	1	protein_coding	dihydrouridine synthase 2 [Source:HGNC Symbol;Acc:HGNC:26014]
ENSG00000100014	SPECC1L	multitissue	0.0106433	17	8	0.00131379	Pancreas	0.320536	Esophagus_Mucosa	10.5237	0.0227625	0.418717	-3.21295	3.00961	-1.75871	1.36528	8	0	SPECC1L	22	24270817	24417740	1	protein_coding	sperm antigen with calponin homology and coiled-coil domains 1 like [Source:HGNC Symbol;Acc:HGNC:29022]
ENSG00000177469	CAVIN1	multitissue	0.0106647	7	7	0.00147698	Esophagus_Muscularis	0.394586	Pituitary	2.1722	0.396128	0.396128	-2.78558	3.17917	-0.00743827	2.17126	7	0	CAVIN1	17	42402452	42423517	-1	protein_coding	caveolae associated protein 1 [Source:HGNC Symbol;Acc:HGNC:9688]
ENSG00000167962	ZNF598	multitissue	0.0106837	11	11	0.00373988	Brain_Cortex	0.976491	Testis	2.94612	0.189356	0.189356	-2.89931	2.86554	0.334205	1.67175	11	0	ZNF598	16	1997654	2009823	-1	protein_coding	zinc finger protein 598 [Source:HGNC Symbol;Acc:HGNC:28079]
ENSG00000163739	CXCL1	multitissue	0.0106948	4	4	0.0147348	Cells_EBV-transformed_lymphocytes	0.869809	Whole_Blood	1.19592	0.785706	0.785706	-2.22001	2.43883	-0.427957	2.10492	4	0	CXCL1	4	73869393	73871242	1	protein_coding	C-X-C motif chemokine ligand 1 [Source:HGNC Symbol;Acc:HGNC:4602]
ENSG00000130595	TNNT3	multitissue	0.0107927	10	8	0.00663438	Skin_Sun_Exposed_Lower_leg	0.881	Esophagus_Muscularis	5.00132	0.0648565	0.316519	-2.71466	1.93021	-0.403315	1.48165	8	0	TNNT3	11	1919562	1938706	1	protein_coding	troponin T3, fast skeletal type [Source:HGNC Symbol;Acc:HGNC:11950]
ENSG00000027869	SH2D2A	multitissue	0.0107952	4	4	0.00385693	Cells_Transformed_fibroblasts	0.996344	Heart_Atrial_Appendage	2.27049	0.300222	0.300222	-0.00458189	2.88963	1.32863	1.42901	4	0	SH2D2A	1	156806243	156816862	-1	protein_coding	SH2 domain containing 2A [Source:HGNC Symbol;Acc:HGNC:10821]
ENSG00000134545	KLRC1	multitissue	0.0107956	33	4	8.81847e-05	Brain_Cerebellar_Hemisphere	0.9764	Esophagus_Mucosa	19.2691	0.000245896	0.827966	-3.92099	1.13166	-2.00511	1.63634	4	0	KLRC1	12	10442264	10454685	-1	protein_coding	killer cell lectin like receptor C1 [Source:HGNC Symbol;Acc:HGNC:6374]
ENSG00000160678	S100A1	multitissue	0.0108006	32	3	0.00389739	Testis	0.90945	Prostate	25.5449	0.000383726	0.891456	-2.88635	2.52384	-1.12596	1.17673	3	0	S100A1	1	153627926	153632039	1	protein_coding	S100 calcium binding protein A1 [Source:HGNC Symbol;Acc:HGNC:10486]
ENSG00000106819	ASPN	multitissue	0.0108181	2	2	0.00486816	Minor_Salivary_Gland	0.287099	Heart_Atrial_Appendage	1.00132	0.998683	0.998683	-1.06451	2.81563	0.875562	2.74367	2	0	ASPN	9	92456205	92482506	-1	protein_coding	asporin [Source:HGNC Symbol;Acc:HGNC:14872]
ENSG00000115993	TRAK2	multitissue	0.010821	3	3	0.00113796	Esophagus_Mucosa	0.41026	Brain_Cortex	1.92675	0.309817	0.309817	-3.25399	2.7227	0.0973835	3.05378	3	0	TRAK2	2	201377207	201451579	-1	protein_coding	trafficking kinesin protein 2 [Source:HGNC Symbol;Acc:HGNC:13206]
ENSG00000171962	DRC3	multitissue	0.0108504	10	9	0.000393032	Thyroid	0.931714	Nerve_Tibial	4.51241	0.0487245	0.20202	0.085689	3.54472	2.23385	1.02124	9	0	DRC3	17	17972813	18016889	1	protein_coding	dynein regulatory complex subunit 3 [Source:HGNC Symbol;Acc:HGNC:25384]
ENSG00000174744	BRMS1	multitissue	0.0108512	11	11	0.000620178	Esophagus_Muscularis	0.989396	Brain_Amygdala	3.07476	0.122964	0.122964	-3.42263	2.58385	-0.527947	1.78541	11	0	BRMS1	11	66337333	66345125	-1	protein_coding	breast cancer metastasis suppressor 1 [Source:HGNC Symbol;Acc:HGNC:17262]
ENSG00000135436	FAM186B	multitissue	0.0108887	2	2	0.00285032	Ovary	0.653683	Nerve_Tibial	1.02537	0.974625	0.974625	-0.448651	2.98344	1.26739	2.42685	2	0	FAM186B	12	49582885	49605639	-1	protein_coding	family with sequence similarity 186 member B [Source:HGNC Symbol;Acc:HGNC:25296]
ENSG00000155096	AZIN1	multitissue	0.010896	7	7	0.0371609	Artery_Tibial	0.955276	Ovary	2.90959	0.172354	0.172354	-2.08399	1.7213	0.0325661	1.34117	7	0	AZIN1	8	102826357	102893864	-1	protein_coding	antizyme inhibitor 1 [Source:HGNC Symbol;Acc:HGNC:16432]
ENSG00000139445	FOXN4	multitissue	0.0109014	7	6	0.000785167	Skin_Not_Sun_Exposed_Suprapubic	0.687624	Pituitary	2.16454	0.0553786	0.412584	-3.35797	1.06079	-1.45934	1.60807	6	0	FOXN4	12	109277979	109309220	-1	protein_coding	forkhead box N4 [Source:HGNC Symbol;Acc:HGNC:21399]
ENSG00000204128	C2orf72	multitissue	0.0110104	20	7	0.000154642	Esophagus_Mucosa	0.549605	Brain_Anterior_cingulate_cortex_BA24	12.5089	0.0196653	0.483274	-3.78349	0.657352	-2.64587	1.23908	7	0	C2orf72	2	231037490	231049719	1	protein_coding	chromosome 2 open reading frame 72 [Source:HGNC Symbol;Acc:HGNC:27418]
ENSG00000198780	FAM169A	multitissue	0.0110834	8	4	0.00350591	Esophagus_Muscularis	0.771796	Nerve_Tibial	6.56918	0.00147075	0.254849	0.290026	2.9195	1.66428	0.798777	4	0	FAM169A	5	74777574	74866951	-1	protein_coding	family with sequence similarity 169 member A [Source:HGNC Symbol;Acc:HGNC:29138]
ENSG00000197093	GAL3ST4	multitissue	0.0111006	11	9	0.111801	Adipose_Visceral_Omentum	0.989157	Skin_Sun_Exposed_Lower_leg	4.06678	0.0302864	0.267053	-1.59015	1.49391	-0.00838966	0.979158	9	0	GAL3ST4	7	100159244	100168750	-1	protein_coding	galactose-3-O-sulfotransferase 4 [Source:HGNC Symbol;Acc:HGNC:24145]
ENSG00000092871	RFFL	multitissue	0.0111115	17	5	0.000603273	Heart_Left_Ventricle	0.693874	Brain_Anterior_cingulate_cortex_BA24	12.3074	0.0170177	0.424895	0.393604	3.43014	2.30783	0.905861	5	0	RFFL	17	35005990	35089319	-1	protein_coding	ring finger and FYVE like domain containing E3 ubiquitin protein ligase [Source:HGNC Symbol;Acc:HGNC:24821]
ENSG00000101191	DIDO1	multitissue	0.0111333	26	6	0.0125689	Spleen	0.991327	Colon_Sigmoid	17.5214	0.0104801	0.634822	-1.16364	2.49576	0.520777	0.834702	6	0	DIDO1	20	62877738	62937952	-1	protein_coding	death inducer-obliterator 1 [Source:HGNC Symbol;Acc:HGNC:2680]
ENSG00000133250	ZNF414	multitissue	0.0111831	11	3	0.000318242	Adrenal_Gland	0.893976	Spleen	8.88504	0.000709616	0.657577	0.133275	3.59998	2.68087	1.08345	3	0	ZNF414	19	8509678	8514164	-1	protein_coding	zinc finger protein 414 [Source:HGNC Symbol;Acc:HGNC:20630]
ENSG00000131748	STARD3	multitissue	0.0111982	5	5	0.00179102	Cells_Transformed_fibroblasts	0.752756	Whole_Blood	2.29059	0.266263	0.266263	-1.36856	3.12286	0.939468	1.78372	5	0	STARD3	17	39637065	39663484	1	protein_coding	StAR related lipid transfer domain containing 3 [Source:HGNC Symbol;Acc:HGNC:17579]
ENSG00000106012	IQCE	multitissue	0.0112715	16	15	0.00627353	Skin_Not_Sun_Exposed_Suprapubic	0.868217	Cells_EBV-transformed_lymphocytes	5.13834	0.14473	0.18966	-2.37283	2.73313	1.04783	1.2915	15	0	IQCE	7	2558972	2614734	1	protein_coding	IQ motif containing E [Source:HGNC Symbol;Acc:HGNC:29171]
ENSG00000116473	RAP1A	multitissue	0.011278	17	7	7.42558e-05	Brain_Cerebellar_Hemisphere	0.863109	Esophagus_Muscularis	9.92296	0.014013	0.534606	-3.96222	1.08222	-2.3212	1.67913	7	0	RAP1A	1	111542218	111716691	1	protein_coding	RAP1A, member of RAS oncogene family [Source:HGNC Symbol;Acc:HGNC:9855]
ENSG00000182544	MFSD5	multitissue	0.011288	9	9	0.0199288	Vagina	0.94172	Esophagus_Gastroesophageal_Junction	4.14043	0.21594	0.21594	-0.221154	2.32769	1.27191	0.982218	9	0	MFSD5	12	53251251	53254405	1	protein_coding	major facilitator superfamily domain containing 5 [Source:HGNC Symbol;Acc:HGNC:28156]
ENSG00000113811	SELENOK	multitissue	0.0112898	17	6	0.00166152	Skin_Not_Sun_Exposed_Suprapubic	0.999445	Colon_Sigmoid	11.2386	0.0182312	0.427525	-0.21013	3.14489	2.28748	1.03216	6	0	SELENOK	3	53884410	53891988	-1	protein_coding	selenoprotein K [Source:HGNC Symbol;Acc:HGNC:30394]
ENSG00000164972	C9orf24	multitissue	0.0113687	13	9	0.00218923	Testis	0.953684	Brain_Substantia_nigra	6.36192	0.038485	0.238	-3.06328	1.80756	-0.0886995	1.19501	9	0	C9orf24	9	34379019	34397832	-1	protein_coding	chromosome 9 open reading frame 24 [Source:HGNC Symbol;Acc:HGNC:19919]
ENSG00000164307	ERAP1	multitissue	0.0113728	44	2	0.00164285	Cells_Transformed_fibroblasts	0.282333	Brain_Cerebellum	33.0291	0.00178623	4.53486	-3.14819	-1.07509	-2.16568	0.557838	2	0	ERAP1	5	96760810	96808100	-1	protein_coding	endoplasmic reticulum aminopeptidase 1 [Source:HGNC Symbol;Acc:HGNC:18173]
ENSG00000167083	GNGT2	multitissue	0.0113985	7	7	0.00143395	Whole_Blood	0.998655	Cells_Transformed_fibroblasts	3.04517	0.134147	0.134147	-0.857661	3.18773	0.965367	1.44162	7	0	GNGT2	17	49202791	49210574	-1	protein_coding	G protein subunit gamma transducin 2 [Source:HGNC Symbol;Acc:HGNC:4412]
ENSG00000090621	PABPC4	multitissue	0.0114247	22	6	0.000982059	Testis	0.343162	Brain_Nucleus_accumbens_basal_ganglia	16.04	0.00187397	0.543286	0.947936	3.29562	2.17081	0.667993	6	0	PABPC4	1	39560816	39576790	-1	protein_coding	poly(A) binding protein cytoplasmic 4 [Source:HGNC Symbol;Acc:HGNC:8557]
ENSG00000167785	ZNF558	multitissue	0.0114592	23	5	0.159283	Brain_Cortex	0.985435	Adipose_Visceral_Omentum	17.1251	0.0041643	0.578701	-1.40749	1.1874	-0.3191	0.797874	5	0	ZNF558	19	8806170	8832328	-1	protein_coding	zinc finger protein 558 [Source:HGNC Symbol;Acc:HGNC:26422]
ENSG00000166261	ZNF202	multitissue	0.0115018	27	7	0.000132577	Esophagus_Gastroesophageal_Junction	0.387063	Uterus	18.4126	0.00113491	0.63466	-1.56784	3.82162	2.61377	1.25318	7	0	ZNF202	11	123724177	123741675	-1	protein_coding	zinc finger protein 202 [Source:HGNC Symbol;Acc:HGNC:12994]
ENSG00000155975	VPS37A	multitissue	0.0115027	6	6	0.000390061	Lung	0.647379	Heart_Left_Ventricle	2.67767	0.27559	0.27559	-3.54672	3.05306	0.816086	2.48748	6	0	VPS37A	8	17246571	17302427	1	protein_coding	VPS37A, ESCRT-I subunit [Source:HGNC Symbol;Acc:HGNC:24928]
ENSG00000136536	2007-03-01	multitissue	0.0115761	5	5	0.0104296	Small_Intestine_Terminal_Ileum	0.680542	Brain_Spinal_cord_cervical_c-1	1.89221	0.200615	0.200615	-2.56125	1.4632	-0.868177	1.77995	5	0	2007-03-01	2	159712457	159771027	1	protein_coding	membrane associated ring-CH-type finger 7 [Source:HGNC Symbol;Acc:HGNC:17393]
ENSG00000131845	ZNF304	multitissue	0.011587	46	2	0.00107509	Small_Intestine_Terminal_Ileum	0.764492	Esophagus_Gastroesophageal_Junction	38.1064	0.00136025	1.33052	0.299587	3.2701	1.61821	0.614731	2	0	ZNF304	19	57351307	57359898	1	protein_coding	zinc finger protein 304 [Source:HGNC Symbol;Acc:HGNC:13505]
ENSG00000133030	MPRIP	multitissue	0.0116153	12	11	0.00957874	Artery_Aorta	0.784721	Muscle_Skeletal	3.87127	0.113736	0.223532	-2.09377	2.59068	-0.23075	1.34675	11	0	MPRIP	17	17042545	17217679	1	protein_coding	myosin phosphatase Rho interacting protein [Source:HGNC Symbol;Acc:HGNC:30321]
ENSG00000167065	DUSP18	multitissue	0.0116203	21	11	0.00518838	Breast_Mammary_Tissue	0.952035	Esophagus_Mucosa	10.8407	0.00868792	0.372374	-2.7951	1.66931	-0.342364	0.921942	11	0	DUSP18	22	30652051	30667890	-1	protein_coding	dual specificity phosphatase 18 [Source:HGNC Symbol;Acc:HGNC:18484]
ENSG00000170779	CDCA4	multitissue	0.0116288	6	5	0.000714398	Esophagus_Mucosa	0.457214	Artery_Tibial	3.44935	0.053435	0.222477	-3.38399	0.815698	-0.892846	1.55246	5	0	CDCA4	14	105009573	105021148	-1	protein_coding	cell division cycle associated 4 [Source:HGNC Symbol;Acc:HGNC:14625]
ENSG00000139842	CUL4A	multitissue	0.0116396	6	6	0.000668462	Muscle_Skeletal	0.796177	Artery_Tibial	2.62548	0.264809	0.264809	-3.4022	-0.258298	-1.83862	1.0457	6	0	CUL4A	13	113208193	113267108	1	protein_coding	cullin 4A [Source:HGNC Symbol;Acc:HGNC:2554]
ENSG00000256043	CTSO	multitissue	0.011659	22	5	0.0419109	Artery_Tibial	0.940581	Brain_Caudate_basal_ganglia	15.2253	0.00882911	0.541517	-1.20722	2.0344	0.590226	0.827237	5	0	CTSO	4	155924118	155953917	-1	protein_coding	cathepsin O [Source:HGNC Symbol;Acc:HGNC:2542]
ENSG00000197702	PARVA	multitissue	0.0116772	7	7	0.0184914	Brain_Frontal_Cortex_BA9	0.958326	Brain_Caudate_basal_ganglia	2.80932	0.160321	0.160321	-2.35563	0.722374	-0.78431	1.18259	7	0	PARVA	11	12377185	12530801	1	protein_coding	parvin alpha [Source:HGNC Symbol;Acc:HGNC:14652]
ENSG00000142544	CTU1	multitissue	0.0116841	13	9	0.000403797	Prostate	0.842788	Spleen	7.51369	0.0243307	0.314378	-3.53759	-0.198329	-1.72219	0.90966	9	0	CTU1	19	51097606	51108370	-1	protein_coding	cytosolic thiouridylase subunit 1 [Source:HGNC Symbol;Acc:HGNC:29590]
ENSG00000125618	PAX8	multitissue	0.0117097	43	2	0.00048395	Adipose_Visceral_Omentum	0.562615	Thyroid	37.3718	7.24126e-05	1.33705	-0.578962	3.48949	2.70573	0.702524	2	0	PAX8	2	113215997	113278950	-1	protein_coding	paired box 8 [Source:HGNC Symbol;Acc:HGNC:8622]
ENSG00000155761	SPAG17	multitissue	0.0117229	7	7	0.00186085	Adipose_Subcutaneous	0.705614	Esophagus_Mucosa	2.11563	0.238859	0.238859	-0.981915	3.11159	1.01086	1.29535	7	0	SPAG17	1	117953861	118185223	-1	protein_coding	sperm associated antigen 17 [Source:HGNC Symbol;Acc:HGNC:26620]
ENSG00000141098	GFOD2	multitissue	0.0117423	7	7	0.00999524	Vagina	0.839006	Skin_Sun_Exposed_Lower_leg	3.2458	0.150882	0.150882	-2.53584	2.57599	0.31545	1.59763	7	0	GFOD2	16	67674531	67719421	-1	protein_coding	glucose-fructose oxidoreductase domain containing 2 [Source:HGNC Symbol;Acc:HGNC:28159]
ENSG00000172273	HINFP	multitissue	0.0117437	18	4	0.0381766	Testis	0.748006	Colon_Transverse	13.8484	0.0111455	0.547045	-1.7219	2.07295	-0.217318	0.942682	4	0	HINFP	11	119121587	119136044	1	protein_coding	histone H4 transcription factor [Source:HGNC Symbol;Acc:HGNC:17850]
ENSG00000137409	MTCH1	multitissue	0.0117763	10	10	0.0011621	Testis	0.920662	Adipose_Subcutaneous	2.52029	0.178983	0.178983	-0.538579	3.24802	1.18371	1.17927	10	0	MTCH1	6	36968141	36986298	-1	protein_coding	mitochondrial carrier 1 [Source:HGNC Symbol;Acc:HGNC:17586]
ENSG00000137411	VARS2	multitissue	0.0117832	47	3	3.92987e-09	Small_Intestine_Terminal_Ileum	0.326445	Brain_Caudate_basal_ganglia	39.3131	0.000683404	1.4886	-5.88712	-0.9813	-2.612	1.09359	3	0	VARS2	6	30908242	30926459	1	protein_coding	valyl-tRNA synthetase 2, mitochondrial [Source:HGNC Symbol;Acc:HGNC:21642]
ENSG00000180035	ZNF48	multitissue	0.0117928	3	3	0.00106083	Brain_Nucleus_accumbens_basal_ganglia	0.745951	Breast_Mammary_Tissue	1.41851	0.613871	0.613871	-0.998204	3.27388	0.866552	2.18711	3	0	ZNF48	16	30378106	30400108	1	protein_coding	zinc finger protein 48 [Source:HGNC Symbol;Acc:HGNC:13114]
ENSG00000153902	LGI4	multitissue	0.0118118	11	6	0.00504221	Breast_Mammary_Tissue	0.688341	Heart_Atrial_Appendage	7.79876	0.00115753	0.275473	-2.22974	2.80432	0.449129	1.64843	6	0	LGI4	19	35124513	35142451	-1	protein_coding	leucine rich repeat LGI family member 4 [Source:HGNC Symbol;Acc:HGNC:18712]
ENSG00000131323	TRAF3	multitissue	0.0118403	8	8	0.011533	Thyroid	0.757092	Brain_Frontal_Cortex_BA9	2.68645	0.232054	0.232054	-2.20805	2.52612	0.566233	1.61936	8	0	TRAF3	14	102777476	102911500	1	protein_coding	TNF receptor associated factor 3 [Source:HGNC Symbol;Acc:HGNC:12033]
ENSG00000165476	REEP3	multitissue	0.0118493	16	8	0.0104366	Adrenal_Gland	0.936998	Esophagus_Mucosa	7.95371	0.0194424	0.318527	-2.56102	2.35101	-0.737778	1.271	8	0	REEP3	10	63521363	63625123	1	protein_coding	receptor accessory protein 3 [Source:HGNC Symbol;Acc:HGNC:23711]
ENSG00000196196	HRCT1	multitissue	0.0118806	25	6	0.00266487	Pancreas	0.868801	Heart_Atrial_Appendage	15.5537	0.0268377	0.632667	-3.00396	0.398282	-1.78512	0.765074	6	0	HRCT1	9	35906192	35907141	1	protein_coding	histidine rich carboxyl terminus 1 [Source:HGNC Symbol;Acc:HGNC:33872]
ENSG00000183978	COA3	multitissue	0.0118958	3	3	0.00618205	Vagina	0.500291	Brain_Spinal_cord_cervical_c-1	1.31991	0.755889	0.755889	-2.73797	2.11809	-0.431303	2.43711	3	0	COA3	17	42795147	42798704	-1	protein_coding	cytochrome c oxidase assembly factor 3 [Source:HGNC Symbol;Acc:HGNC:24990]
ENSG00000272325	NUDT3	multitissue	0.0119052	4	3	0.000560096	Muscle_Skeletal	0.790826	Esophagus_Gastroesophageal_Junction	1.99871	0.0366489	0.782839	-1.18584	3.45024	1.34609	2.18192	3	0	NUDT3	6	34279679	34392674	-1	protein_coding	nudix hydrolase 3 [Source:HGNC Symbol;Acc:HGNC:8050]
ENSG00000188038	NRN1L	multitissue	0.011906	4	4	0.00118334	Pancreas	0.580701	Skin_Sun_Exposed_Lower_leg	2.00115	0.346613	0.346613	-3.24286	0.552361	-1.43564	1.57101	4	0	NRN1L	16	67884805	67888855	1	protein_coding	neuritin 1 like [Source:HGNC Symbol;Acc:HGNC:29811]
ENSG00000105695	MAG	multitissue	0.0119077	28	3	0.000427277	Esophagus_Mucosa	0.670224	Cells_Transformed_fibroblasts	22.5991	0.000657543	1.03822	-0.42584	3.52264	2.7983	0.857445	3	0	MAG	19	35292125	35313804	1	protein_coding	myelin associated glycoprotein [Source:HGNC Symbol;Acc:HGNC:6783]
ENSG00000231672	DIRC3	multitissue	0.0119779	19	12	0.00174363	Whole_Blood	0.940096	Testis	7.54985	0.05726	0.322737	-1.41695	3.13075	0.0990051	1.17	12	0	DIRC3	2	217284019	217756593	-1	protein_coding	disrupted in renal carcinoma 3 [Source:HGNC Symbol;Acc:HGNC:17805]
ENSG00000154102	C16orf74	multitissue	0.012005	4	4	0.0160854	Nerve_Tibial	0.0458196	Skin_Sun_Exposed_Lower_leg	1.93429	0.222758	0.222758	-2.40697	2.17233	-1.08581	2.17895	4	0	C16orf74	16	85690084	85751129	-1	protein_coding	chromosome 16 open reading frame 74 [Source:HGNC Symbol;Acc:HGNC:23362]
ENSG00000115866	DARS	multitissue	0.0120059	12	6	0.000240875	Artery_Tibial	0.324177	Whole_Blood	7.61531	0.020941	0.334543	-3.67177	-0.985911	-2.22086	0.70016	6	0	DARS	2	135906677	135986100	-1	protein_coding	aspartyl-tRNA synthetase [Source:HGNC Symbol;Acc:HGNC:2678]
ENSG00000196873	CBWD3	multitissue	0.0120147	10	7	0.0109092	Liver	0.986711	Lung	5.45579	0.0177454	0.302838	-2.54559	1.58987	-0.707522	1.18941	7	0	CBWD3	9	68232003	68300015	1	protein_coding	COBW domain containing 3 [Source:HGNC Symbol;Acc:HGNC:18519]
ENSG00000081237	PTPRC	multitissue	0.0120407	5	5	0.000314877	Brain_Cerebellar_Hemisphere	0.752017	Brain_Hippocampus	1.39479	0.637376	0.637376	-3.60274	0.62781	-0.840737	1.72476	5	0	PTPRC	1	198638671	198757283	1	protein_coding	protein tyrosine phosphatase, receptor type C [Source:HGNC Symbol;Acc:HGNC:9666]
ENSG00000008838	MED24	multitissue	0.0121479	40	3	0.005313	Brain_Anterior_cingulate_cortex_BA24	0.899236	Pancreas	24.7389	0.000946892	0.890086	-2.35662	2.78742	-0.561991	1.55831	3	0	MED24	17	40019097	40061215	-1	protein_coding	mediator complex subunit 24 [Source:HGNC Symbol;Acc:HGNC:22963]
ENSG00000126215	XRCC3	multitissue	0.0121577	29	5	0.00730608	Lung	0.929407	Thyroid	19.5992	0.000668186	0.858483	-1.87743	2.68256	1.33598	1.17995	5	0	XRCC3	14	103697609	103715504	-1	protein_coding	X-ray repair cross complementing 3 [Source:HGNC Symbol;Acc:HGNC:12830]
ENSG00000198865	CCDC152	multitissue	0.0121955	11	7	0.0107675	Prostate	0.810013	Brain_Cerebellum	5.86478	0.00635245	0.32981	-2.55015	2.24734	-1.22252	1.50098	7	0	CCDC152	5	42756801	42802360	1	protein_coding	coiled-coil domain containing 152 [Source:HGNC Symbol;Acc:HGNC:34438]
ENSG00000137720	C11orf1	multitissue	0.0121977	13	10	8.13366e-05	Heart_Atrial_Appendage	0.74065	Spleen	6.18529	0.00523639	0.357991	-1.4667	3.94043	2.14341	1.58828	10	0	C11orf1	11	111878935	111885975	1	protein_coding	chromosome 11 open reading frame 1 [Source:HGNC Symbol;Acc:HGNC:1163]
ENSG00000241127	YAE1D1	multitissue	0.0122233	2	2	0.00533726	Brain_Caudate_basal_ganglia	0.323611	Esophagus_Gastroesophageal_Junction	1.01301	0.986988	0.986988	0.987065	2.78594	1.8865	1.272	2	0	YAE1D1	7	39566376	39610320	1	protein_coding	Yae1 domain containing 1 [Source:HGNC Symbol;Acc:HGNC:24857]
ENSG00000145002	FAM86B2	multitissue	0.0122344	20	12	0.000165494	Brain_Cerebellum	0.93444	Thyroid	9.03294	0.0613464	0.315643	-2.70336	3.76659	1.15505	1.53165	12	0	FAM86B2	8	12425614	12436343	-1	protein_coding	family with sequence similarity 86 member B2 [Source:HGNC Symbol;Acc:HGNC:32222]
ENSG00000107821	KAZALD1	multitissue	0.012246	7	7	0.00263407	Skin_Not_Sun_Exposed_Suprapubic	0.309714	Brain_Cerebellar_Hemisphere	2.42849	0.325334	0.325334	-3.0075	-1.01582	-1.85756	0.717912	7	0	KAZALD1	10	101061841	101068131	1	protein_coding	Kazal type serine peptidase inhibitor domain 1 [Source:HGNC Symbol;Acc:HGNC:25460]
ENSG00000176973	FAM89B	multitissue	0.0122565	4	4	0.00372944	Whole_Blood	0.913738	Colon_Sigmoid	2.00097	0.345272	0.345272	-0.368208	2.90018	1.07496	1.57653	4	0	FAM89B	11	65572349	65574198	1	protein_coding	family with sequence similarity 89 member B [Source:HGNC Symbol;Acc:HGNC:16708]
ENSG00000120733	KDM3B	multitissue	0.0122853	5	5	0.00347149	Breast_Mammary_Tissue	0.191325	Brain_Anterior_cingulate_cortex_BA24	2.57368	0.148601	0.148601	-1.30667	2.92258	1.45011	1.65731	5	0	KDM3B	5	138352596	138437028	1	protein_coding	lysine demethylase 3B [Source:HGNC Symbol;Acc:HGNC:1337]
ENSG00000143552	NUP210L	multitissue	0.0123018	13	10	0.0102492	Brain_Cerebellar_Hemisphere	0.958816	Skin_Not_Sun_Exposed_Suprapubic	7.12197	0.094981	0.277411	-2.56731	1.60411	-1.11201	1.15867	10	0	NUP210L	1	153992685	154155116	-1	protein_coding	nucleoporin 210 like [Source:HGNC Symbol;Acc:HGNC:29915]
ENSG00000187189	TSPYL4	multitissue	0.0123057	13	10	1.24649e-05	Lung	0.511487	Muscle_Skeletal	4.6163	0.0567769	0.185958	-2.29688	4.36929	1.68143	1.91221	10	0	TSPYL4	6	116249961	116254140	-1	protein_coding	TSPY like 4 [Source:HGNC Symbol;Acc:HGNC:21559]
ENSG00000140600	SH3GL3	multitissue	0.0123208	3	3	0.0439896	Nerve_Tibial	0.225938	Skin_Sun_Exposed_Lower_leg	1.46629	0.532797	0.532797	-2.01419	1.54066	0.245784	1.96413	3	0	SH3GL3	15	83447228	83618743	1	protein_coding	SH3 domain containing GRB2 like 3, endophilin A3 [Source:HGNC Symbol;Acc:HGNC:10832]
ENSG00000198218	QRICH1	multitissue	0.0123332	24	3	0.00914939	Colon_Transverse	0.9241	Stomach	19.1028	0.00166854	0.824956	-2.22457	2.60642	0.516146	0.994974	3	0	QRICH1	3	49029707	49094363	-1	protein_coding	glutamine rich 1 [Source:HGNC Symbol;Acc:HGNC:24713]
ENSG00000214435	AS3MT	multitissue	0.0123518	39	3	0.000745909	Brain_Hypothalamus	0.22579	Vagina	33.2018	4.56273e-05	1.23052	-3.37212	2.32838	-2.42138	0.954637	3	0	AS3MT	10	102869516	102901899	1	protein_coding	arsenite methyltransferase [Source:HGNC Symbol;Acc:HGNC:17452]
ENSG00000175229	GAL3ST3	multitissue	0.0124076	5	5	0.0029961	Heart_Left_Ventricle	0.748062	Cells_Transformed_fibroblasts	2.00857	0.42271	0.42271	-0.959531	2.96814	0.372329	1.55	5	0	GAL3ST3	11	66041952	66049180	-1	protein_coding	galactose-3-O-sulfotransferase 3 [Source:HGNC Symbol;Acc:HGNC:24144]
ENSG00000128617	OPN1SW	multitissue	0.0124313	25	5	7.48314e-05	Artery_Tibial	0.699637	Testis	18.4231	0.0062799	0.654876	-3.96038	-0.385811	-3.07754	0.707931	5	0	OPN1SW	7	128772491	128775790	-1	protein_coding	opsin 1, short wave sensitive [Source:HGNC Symbol;Acc:HGNC:1012]
ENSG00000096401	CDC5L	multitissue	0.0124811	6	6	0.00191012	Esophagus_Mucosa	0.293914	Lung	2.8481	0.16131	0.16131	-3.10386	2.75985	-1.06176	2.01776	6	0	CDC5L	6	44387525	44450426	1	protein_coding	cell division cycle 5 like [Source:HGNC Symbol;Acc:HGNC:1743]
ENSG00000124532	MRS2	multitissue	0.0124855	34	4	0.00540198	Artery_Aorta	0.990151	Skin_Sun_Exposed_Lower_leg	23.5688	0.00764693	1.08782	-2.78203	1.20292	-0.698659	0.975293	4	0	MRS2	6	24402908	24426194	1	protein_coding	MRS2, magnesium transporter [Source:HGNC Symbol;Acc:HGNC:13785]
ENSG00000156103	MMP16	multitissue	0.0125023	27	6	1.32026e-05	Heart_Atrial_Appendage	0.455897	Vagina	18.1299	0.00355125	0.60975	-4.35672	1.03016	-2.13339	1.21557	6	0	MMP16	8	88032009	88328025	-1	protein_coding	matrix metallopeptidase 16 [Source:HGNC Symbol;Acc:HGNC:7162]
ENSG00000179292	TMEM151A	multitissue	0.0125131	5	5	0.000326341	Brain_Nucleus_accumbens_basal_ganglia	0.995874	Testis	1.85444	0.370602	0.370602	-3.59344	2.18643	-0.952219	2.19336	5	0	TMEM151A	11	66291870	66296664	1	protein_coding	transmembrane protein 151A [Source:HGNC Symbol;Acc:HGNC:28497]
ENSG00000119938	PPP1R3C	multitissue	0.0125417	10	5	0.00018672	Skin_Sun_Exposed_Lower_leg	0.162212	Thyroid	6.83813	0.00938552	0.491529	1.39767	3.73634	2.68259	0.707041	5	0	PPP1R3C	10	91628442	91633054	-1	protein_coding	protein phosphatase 1 regulatory subunit 3C [Source:HGNC Symbol;Acc:HGNC:9293]
ENSG00000144063	MALL	multitissue	0.0125441	6	4	0.00187095	Thyroid	0.615865	Skin_Sun_Exposed_Lower_leg	4.36724	0.00949794	0.180745	-3.10999	2.76211	-1.1967	2.37372	4	0	MALL	2	110083870	110116566	-1	protein_coding	mal, T-cell differentiation protein like [Source:HGNC Symbol;Acc:HGNC:6818]
ENSG00000158470	B4GALT5	multitissue	0.012554	7	7	0.00149237	Adipose_Subcutaneous	0.994989	Cells_EBV-transformed_lymphocytes	1.95442	0.379681	0.379681	-2.07238	3.17616	0.360198	1.67237	7	0	B4GALT5	20	49632945	49713878	-1	protein_coding	beta-1,4-galactosyltransferase 5 [Source:HGNC Symbol;Acc:HGNC:928]
ENSG00000197915	HRNR	multitissue	0.0126365	29	3	0.000856849	Esophagus_Mucosa	0.637265	Skin_Not_Sun_Exposed_Suprapubic	23.8446	0.00231825	0.904216	0.471526	3.33375	2.19505	0.674221	3	0	HRNR	1	152212082	152224193	-1	protein_coding	hornerin [Source:HGNC Symbol;Acc:HGNC:20846]
ENSG00000164116	GUCY1A3	multitissue	0.0126507	9	9	0.00013207	Skin_Sun_Exposed_Lower_leg	0.730972	Artery_Aorta	3.2907	0.192492	0.192492	-3.82257	1.24222	-0.757326	1.4996	9	0	GUCY1A3	4	155666711	155732349	1	protein_coding	guanylate cyclase 1 soluble subunit alpha [Source:HGNC Symbol;Acc:HGNC:4685]
ENSG00000143570	SLC39A1	multitissue	0.0127043	4	3	0.0131217	Whole_Blood	0.0537859	Muscle_Skeletal	2.68631	0.075312	0.270848	-2.48045	1.93694	-1.15279	2.07233	3	0	SLC39A1	1	153959099	153968184	-1	protein_coding	solute carrier family 39 member 1 [Source:HGNC Symbol;Acc:HGNC:12876]
ENSG00000002822	MAD1L1	multitissue	0.0127114	7	6	0.0012455	Muscle_Skeletal	0.860542	Whole_Blood	3.39293	0.0383412	0.227899	-2.17909	3.22825	1.53293	1.93622	6	0	MAD1L1	7	1815793	2233243	-1	protein_coding	MAD1 mitotic arrest deficient like 1 [Source:HGNC Symbol;Acc:HGNC:6762]
ENSG00000126003	PLAGL2	multitissue	0.0127154	3	3	0.00228074	Muscle_Skeletal	0.539482	Brain_Cerebellar_Hemisphere	1.20253	0.779991	0.779991	-3.05101	-0.613597	-1.50697	1.34267	3	0	PLAGL2	20	32192503	32207791	-1	protein_coding	PLAG1 like zinc finger 2 [Source:HGNC Symbol;Acc:HGNC:9047]
ENSG00000167447	SMG8	multitissue	0.0127195	12	7	0.00241224	Adipose_Visceral_Omentum	0.89708	Skin_Sun_Exposed_Lower_leg	6.93855	0.00578469	0.299532	-3.03414	0.12935	-1.51945	0.834169	7	0	SMG8	17	59209400	59215247	1	protein_coding	SMG8, nonsense mediated mRNA decay factor [Source:HGNC Symbol;Acc:HGNC:25551]
ENSG00000137824	RMDN3	multitissue	0.0127387	12	7	0.000456931	Muscle_Skeletal	0.84324	Vagina	6.37226	0.0289693	0.340257	0.197751	3.50481	2.12569	1.15361	7	0	RMDN3	15	40735884	40755851	-1	protein_coding	regulator of microtubule dynamics 3 [Source:HGNC Symbol;Acc:HGNC:25550]
ENSG00000051341	POLQ	multitissue	0.0127521	3	3	0.00237384	Testis	0.78403	Artery_Aorta	1.18302	0.788914	0.788914	0.274071	3.03898	1.36334	1.47276	3	0	POLQ	3	121431427	121546641	-1	protein_coding	DNA polymerase theta [Source:HGNC Symbol;Acc:HGNC:9186]
ENSG00000105650	PDE4C	multitissue	0.0127796	18	11	0.000435347	Stomach	0.990236	Brain_Cortex	6.74856	0.0140242	0.231574	-2.69796	3.51767	0.657265	1.88537	11	0	PDE4C	19	18207961	18255419	-1	protein_coding	phosphodiesterase 4C [Source:HGNC Symbol;Acc:HGNC:8782]
ENSG00000149262	INTS4	multitissue	0.0127879	27	9	0.000585606	Brain_Nucleus_accumbens_basal_ganglia	0.997237	Esophagus_Muscularis	14.1319	0.0157256	0.602023	-1.19008	3.4382	0.869963	1.22541	9	0	INTS4	11	77878720	77994678	-1	protein_coding	integrator complex subunit 4 [Source:HGNC Symbol;Acc:HGNC:25048]
ENSG00000113763	UNC5A	multitissue	0.0127989	3	3	0.0108659	Brain_Nucleus_accumbens_basal_ganglia	0.343265	Thyroid	1.09565	0.906105	0.906105	-2.54698	0.947734	-1.09229	1.8194	3	0	UNC5A	5	176810477	176880895	1	protein_coding	unc-5 netrin receptor A [Source:HGNC Symbol;Acc:HGNC:12567]
ENSG00000140471	LINS1	multitissue	0.0128336	34	6	0.000474838	Whole_Blood	0.959718	Artery_Tibial	20.5517	0.000784454	0.711402	-3.49456	1.20566	-1.35305	1.26375	6	0	LINS1	15	100559369	100603230	-1	protein_coding	lines homolog 1 [Source:HGNC Symbol;Acc:HGNC:30922]
ENSG00000101417	PXMP4	multitissue	0.0128544	3	3	0.00935908	Vagina	0.0792578	Brain_Cerebellum	1.49848	0.505542	0.505542	1.75501	2.59865	2.1012	0.441691	3	0	PXMP4	20	33702754	33720319	-1	protein_coding	peroxisomal membrane protein 4 [Source:HGNC Symbol;Acc:HGNC:15920]
ENSG00000161013	MGAT4B	multitissue	0.0128627	2	2	0.00725024	Whole_Blood	0.336256	Lung	1.09546	0.90454	0.90454	-2.68513	0.961589	-0.861769	2.57862	2	0	MGAT4B	5	179797597	179806952	-1	protein_coding	mannosyl (alpha-1,3-)-glycoprotein beta-1,4-N-acetylglucosaminyltransferase, isozyme B [Source:HGNC Symbol;Acc:HGNC:7048]
ENSG00000136918	WDR38	multitissue	0.0128876	4	3	0.00127222	Artery_Coronary	0.146937	Esophagus_Gastroesophageal_Junction	3.01677	0.0949608	0.304222	1.45044	3.22217	2.36953	0.758147	3	0	WDR38	9	124853417	124857890	1	protein_coding	WD repeat domain 38 [Source:HGNC Symbol;Acc:HGNC:23745]
ENSG00000148572	NRBF2	multitissue	0.0128896	9	9	0.000274191	Cells_Transformed_fibroblasts	0.953438	Brain_Hypothalamus	2.64529	0.313779	0.313779	-3.63854	0.119709	-1.30958	1.34151	9	0	NRBF2	10	63133247	63155031	1	protein_coding	nuclear receptor binding factor 2 [Source:HGNC Symbol;Acc:HGNC:19692]
ENSG00000063176	SPHK2	multitissue	0.0128897	12	4	0.00149003	Muscle_Skeletal	0.876997	Brain_Cortex	9.55076	0.00110259	0.385344	-3.17662	-0.154777	-1.0888	0.755953	4	0	SPHK2	19	48619291	48630717	1	protein_coding	sphingosine kinase 2 [Source:HGNC Symbol;Acc:HGNC:18859]
ENSG00000182095	TNRC18	multitissue	0.0129026	5	5	0.00403667	Pancreas	0.807326	Adipose_Subcutaneous	1.79291	0.303924	0.303924	-2.87528	0.243877	-1.21172	1.13871	5	0	TNRC18	7	5306790	5425414	-1	protein_coding	trinucleotide repeat containing 18 [Source:HGNC Symbol;Acc:HGNC:11962]
ENSG00000104133	SPG11	multitissue	0.012911	4	4	0.0015781	Thyroid	0.984994	Brain_Hypothalamus	1.18265	0.815381	0.815381	-1.35349	3.15993	0.334001	1.96428	4	0	SPG11	15	44562696	44663678	-1	protein_coding	SPG11, spatacsin vesicle trafficking associated [Source:HGNC Symbol;Acc:HGNC:11226]
ENSG00000109758	HGFAC	multitissue	0.0129196	11	10	0.109192	Prostate	0.961199	Brain_Frontal_Cortex_BA9	5.66173	0.135776	0.215436	-1.60183	1.06372	0.0798655	0.917191	10	0	HGFAC	4	3441887	3449495	1	protein_coding	HGF activator [Source:HGNC Symbol;Acc:HGNC:4894]
ENSG00000117222	RBBP5	multitissue	0.0129502	16	11	0.00116459	Brain_Caudate_basal_ganglia	0.597124	Brain_Amygdala	8.17019	0.0158463	0.275568	-1.39788	3.24741	1.9353	1.25389	11	0	RBBP5	1	205086142	205122015	-1	protein_coding	RB binding protein 5, histone lysine methyltransferase complex subunit [Source:HGNC Symbol;Acc:HGNC:9888]
ENSG00000165655	ZNF503	multitissue	0.0129508	10	9	0.0157567	Brain_Spinal_cord_cervical_c-1	0.929451	Esophagus_Mucosa	2.15983	0.00875781	0.430993	-2.4145	2.32368	0.297698	1.49492	9	0	ZNF503	10	75397830	75401906	-1	protein_coding	zinc finger protein 503 [Source:HGNC Symbol;Acc:HGNC:23589]
ENSG00000104388	RAB2A	multitissue	0.0129596	28	3	0.000399556	Stomach	0.212618	Esophagus_Gastroesophageal_Junction	21.4545	0.00203904	0.896684	1.2464	3.54038	2.82467	0.479251	3	0	RAB2A	8	60516857	60623627	1	protein_coding	RAB2A, member RAS oncogene family [Source:HGNC Symbol;Acc:HGNC:9763]
ENSG00000221995	TIAF1	multitissue	0.0129764	28	7	0.0439112	Whole_Blood	0.930253	Small_Intestine_Terminal_Ileum	16.8683	0.000469828	0.740626	-2.01494	1.1633	-0.723663	0.886622	7	0	TIAF1	17	29073521	29078857	-1	protein_coding	TGFB1-induced anti-apoptotic factor 1 [Source:HGNC Symbol;Acc:HGNC:11803]
ENSG00000197165	SULT1A2	multitissue	0.0130014	42	3	0.00106317	Brain_Hippocampus	0.290085	Brain_Nucleus_accumbens_basal_ganglia	33.8411	0.000784936	1.55689	1.05794	3.27325	2.1511	0.492538	3	0	SULT1A2	16	28591943	28597109	-1	protein_coding	sulfotransferase family 1A member 2 [Source:HGNC Symbol;Acc:HGNC:11454]
ENSG00000253958	CLDN23	multitissue	0.0130348	11	6	0.000131271	Muscle_Skeletal	0.345047	Liver	7.53338	0.0185605	0.289495	-3.21831	3.82406	0.911168	2.43518	6	0	CLDN23	8	8701938	8704106	1	protein_coding	claudin 23 [Source:HGNC Symbol;Acc:HGNC:17591]
ENSG00000196275	GTF2IRD2	multitissue	0.0130353	29	4	0.00026545	Brain_Nucleus_accumbens_basal_ganglia	0.98679	Cells_Transformed_fibroblasts	20.9801	0.00100231	0.876813	-0.138454	3.64687	2.03719	0.872532	4	0	GTF2IRD2	7	74796144	74851551	-1	protein_coding	GTF2I repeat domain containing 2 [Source:HGNC Symbol;Acc:HGNC:30775]
ENSG00000132294	EFR3A	multitissue	0.0130501	6	6	0.0561891	Brain_Anterior_cingulate_cortex_BA24	0.73944	Esophagus_Muscularis	2.47991	0.280399	0.280399	-1.90957	1.739	0.0739778	1.33688	6	0	EFR3A	8	131904088	132013642	1	protein_coding	EFR3 homolog A [Source:HGNC Symbol;Acc:HGNC:28970]
ENSG00000151148	UBE3B	multitissue	0.0130657	27	4	0.0455285	Colon_Transverse	0.831163	Skin_Not_Sun_Exposed_Suprapubic	20.4928	-3.22659e-16	0.744381	-1.99974	1.73851	-0.737477	0.772974	4	0	UBE3B	12	109477402	109536705	1	protein_coding	ubiquitin protein ligase E3B [Source:HGNC Symbol;Acc:HGNC:13478]
ENSG00000016864	GLT8D1	multitissue	0.0131093	2	2	0.00577117	Pituitary	0.157536	Adipose_Subcutaneous	1.145	0.854998	0.854998	-2.76051	-1.41341	-2.08696	0.952543	2	0	GLT8D1	3	52694488	52706032	-1	protein_coding	glycosyltransferase 8 domain containing 1 [Source:HGNC Symbol;Acc:HGNC:24870]
ENSG00000182180	MRPS16	multitissue	0.0131276	5	4	0.00460604	Esophagus_Mucosa	0.925744	Muscle_Skeletal	2.82044	0.0893778	0.347957	-1.29078	2.83337	0.609094	1.51139	4	0	MRPS16	10	73248843	73252693	-1	protein_coding	mitochondrial ribosomal protein S16 [Source:HGNC Symbol;Acc:HGNC:14048]
ENSG00000160013	PTGIR	multitissue	0.0131366	10	10	0.00441142	Cells_Transformed_fibroblasts	0.925959	Artery_Coronary	2.13611	0.323629	0.323629	-2.84714	1.34514	-0.546089	1.47655	10	0	PTGIR	19	46620468	46625118	-1	protein_coding	prostaglandin I2 (prostacyclin) receptor (IP) [Source:HGNC Symbol;Acc:HGNC:9602]
ENSG00000171105	INSR	multitissue	0.0131482	10	10	0.0183454	Colon_Sigmoid	0.842233	Lung	2.93244	0.226944	0.226944	-2.20946	2.35857	0.121084	1.44471	10	0	INSR	19	7112255	7294034	-1	protein_coding	insulin receptor [Source:HGNC Symbol;Acc:HGNC:6091]
ENSG00000100335	MIEF1	multitissue	0.0132049	2	2	0.0282121	Prostate	0.0656794	Brain_Cortex	1.05289	0.947109	0.947109	-2.19432	-1.84061	-2.01746	0.250117	2	0	MIEF1	22	39499432	39518132	1	protein_coding	mitochondrial elongation factor 1 [Source:HGNC Symbol;Acc:HGNC:25979]
ENSG00000106355	LSM5	multitissue	0.0132196	10	7	0.00167313	Thyroid	0.399775	Pituitary	4.96028	0.0257148	0.346493	-3.14285	1.72478	-1.64496	1.61971	7	0	LSM5	7	32485332	32495283	-1	protein_coding	LSM5 homolog, U6 small nuclear RNA and mRNA degradation associated [Source:HGNC Symbol;Acc:HGNC:17162]
ENSG00000143575	HAX1	multitissue	0.0132333	16	11	0.00144374	Skin_Sun_Exposed_Lower_leg	0.972885	Adipose_Subcutaneous	8.35141	0.116987	0.300492	-0.414766	3.18576	1.60349	1.17206	11	0	HAX1	1	154272511	154275875	1	protein_coding	HCLS1 associated protein X-1 [Source:HGNC Symbol;Acc:HGNC:16915]
[truncated: 14,134 more rows]
