# Supplementary material for: Genome-wide analysis of dental caries and periodontitis combining clinical and self-reported data
Source: Nat Commun. 2019 Jun 24;10:2773. doi: 10.1038/s41467-019-10630-1 (PMC6591304; doi:10.1038/s41467-019-10630-1)
Supplement: Supplementary file 11 — Supplementary Dataset 8 [file 41467_2019_10630_MOESM11_ESM.xlsx]

## Sheet: .
Supplementary Data 8. Full TissueXcan results for combined analysis of periodontitis/loose teeth
gene	gene_name	tissue	pvalue	n	n_indep	p_i_best	t_i_best	p_i_worst	t_i_worst	eigen_max	eigen_min	eigen_min_kept	z_min	z_max	z_mean	z_sd	tmi	status	symbol	chr	start	end	strand	biotype	description
ENSG00000105501	SIGLEC5	multitissue	8.72841e-07	23	13	1.29981e-09	Lung	0.786496	Brain_Cerebellar_Hemisphere	10.7588	0.0456624	0.3819	-1.04407	6.06742	3.1677	1.9418	13	0	SIGLEC5	19	51611927	51645545	-1	protein_coding	sialic acid binding Ig like lectin 5 [Source:HGNC Symbol;Acc:HGNC:10874]
ENSG00000166741	NNMT	multitissue	1.098e-05	4	4	0.000311854	Adrenal_Gland	0.206202	Stomach	1.28459	0.677424	0.677424	-2.1644	3.60525	0.517958	2.69558	4	0	NNMT	11	114257787	114313285	1	protein_coding	nicotinamide N-methyltransferase [Source:HGNC Symbol;Acc:HGNC:7861]
ENSG00000150967	ABCB9	multitissue	1.59994e-05	19	5	0.00592651	Adipose_Subcutaneous	0.913288	Artery_Tibial	13.0189	0.00543452	0.51328	-1.95318	2.75182	0.662117	1.12652	5	0	ABCB9	12	122920951	122981649	-1	protein_coding	ATP binding cassette subfamily B member 9 [Source:HGNC Symbol;Acc:HGNC:50]
ENSG00000111011	RSRC2	multitissue	0.000113443	2	2	6.24023e-05	Artery_Tibial	0.236759	Whole_Blood	1.59043	0.409566	0.409566	-4.00354	1.18313	-1.41021	3.66753	2	0	RSRC2	12	122503458	122527000	-1	protein_coding	arginine and serine rich coiled-coil 2 [Source:HGNC Symbol;Acc:HGNC:30559]
ENSG00000120659	TNFSF11	multitissue	0.000167456	2	2	3.11892e-05	Esophagus_Mucosa	0.893284	Artery_Tibial	1.08334	0.916663	0.916663	0.13415	4.1646	2.14938	2.84996	2	0	TNFSF11	13	42562736	42608013	1	protein_coding	TNF superfamily member 11 [Source:HGNC Symbol;Acc:HGNC:11926]
ENSG00000176919	C8G	multitissue	0.000193137	5	5	0.00618671	Thyroid	0.820906	Artery_Tibial	1.85326	0.31077	0.31077	-1.5316	2.73772	0.127377	1.62278	5	0	C8G	9	136945246	136946974	1	protein_coding	complement C8 gamma chain [Source:HGNC Symbol;Acc:HGNC:1354]
ENSG00000100162	CENPM	multitissue	0.000196676	22	5	0.000585524	Skin_Sun_Exposed_Lower_leg	0.787603	Cells_EBV-transformed_lymphocytes	15.3764	9.71498e-05	0.606429	-3.43823	0.930244	-1.98189	0.977959	5	0	CENPM	22	41938721	41947164	-1	protein_coding	centromere protein M [Source:HGNC Symbol;Acc:HGNC:18352]
ENSG00000087494	PTHLH	multitissue	0.000202236	6	6	6.9669e-05	Adipose_Subcutaneous	0.779068	Esophagus_Mucosa	1.77454	0.462664	0.462664	-3.32896	3.97741	0.782887	2.41149	6	0	PTHLH	12	27958084	27972705	-1	protein_coding	parathyroid hormone like hormone [Source:HGNC Symbol;Acc:HGNC:9607]
ENSG00000197355	UAP1L1	multitissue	0.000217419	10	10	0.0171347	Brain_Cerebellar_Hemisphere	0.8641	Lung	4.53305	0.172872	0.172872	-1.48148	2.3838	0.472267	1.22439	10	0	UAP1L1	9	137077501	137084539	1	protein_coding	UDP-N-acetylglucosamine pyrophosphorylase 1 like 1 [Source:HGNC Symbol;Acc:HGNC:28082]
ENSG00000108773	KAT2A	multitissue	0.000229798	7	7	0.00153213	Stomach	0.861254	Whole_Blood	1.548	0.59572	0.59572	-3.16853	2.31991	-0.259403	1.84309	7	0	KAT2A	17	42113108	42121358	-1	protein_coding	lysine acetyltransferase 2A [Source:HGNC Symbol;Acc:HGNC:4201]
ENSG00000176108	CHMP6	multitissue	0.000237035	12	6	0.00154586	Adipose_Subcutaneous	0.494281	Whole_Blood	6.42097	0.000658121	0.40808	-0.683515	3.16593	1.7647	1.02626	6	0	CHMP6	17	80991598	81009517	1	protein_coding	charged multivesicular body protein 6 [Source:HGNC Symbol;Acc:HGNC:25675]
ENSG00000167077	MEI1	multitissue	0.000244898	28	3	0.000123553	Stomach	0.813727	Minor_Salivary_Gland	23.1532	0.00111634	0.858398	-3.83897	0.23562	-2.64127	0.767643	3	0	MEI1	22	41699499	41799456	1	protein_coding	meiotic double-stranded break formation protein 1 [Source:HGNC Symbol;Acc:HGNC:28613]
ENSG00000140497	SCAMP2	multitissue	0.000364987	14	9	0.000348912	Brain_Cerebellum	0.590795	Adipose_Subcutaneous	6.30723	0.0480769	0.26471	0.537684	3.57599	2.42995	0.759197	9	0	SCAMP2	15	74843730	74873365	-1	protein_coding	secretory carrier membrane protein 2 [Source:HGNC Symbol;Acc:HGNC:10564]
ENSG00000233670	PIRT	multitissue	0.000432318	2	2	0.0130432	Brain_Cerebellar_Hemisphere	0.0148043	Brain_Cortex	1.21883	0.781173	0.781173	-2.43713	2.48259	0.0227284	3.47877	2	0	PIRT	17	10822475	10838445	-1	protein_coding	phosphoinositide interacting regulator of transient receptor potential channels [Source:HGNC Symbol;Acc:HGNC:37239]
ENSG00000139719	VPS33A	multitissue	0.000610081	14	5	0.00492565	Whole_Blood	0.831207	Thyroid	9.91099	0.0119007	0.484255	-1.87569	2.81186	-0.613114	1.39295	5	0	VPS33A	12	122229564	122266521	-1	protein_coding	VPS33A, CORVET/HOPS core subunit [Source:HGNC Symbol;Acc:HGNC:18179]
ENSG00000197124	ZNF682	multitissue	0.000668319	32	7	0.000208759	Esophagus_Mucosa	0.966844	Artery_Aorta	18.8427	0.0092556	0.701044	-3.70817	0.281032	-1.89643	0.915552	7	0	ZNF682	19	19997058	20039506	-1	protein_coding	zinc finger protein 682 [Source:HGNC Symbol;Acc:HGNC:28857]
ENSG00000100399	CHADL	multitissue	0.000676595	7	7	0.00954475	Colon_Transverse	0.962805	Brain_Frontal_Cortex_BA9	2.60075	0.249057	0.249057	-2.5919	-0.0466333	-1.28239	0.956809	7	0	CHADL	22	41229510	41240934	-1	protein_coding	chondroadherin like [Source:HGNC Symbol;Acc:HGNC:25165]
ENSG00000167525	PROCA1	multitissue	0.000687449	42	2	0.000654116	Prostate	0.540339	Brain_Amygdala	34.5629	0.000756268	1.93717	0.6123	3.40812	2.23016	0.664175	2	0	PROCA1	17	28703197	28711854	-1	protein_coding	protein interacting with cyclin A1 [Source:HGNC Symbol;Acc:HGNC:28600]
ENSG00000167977	KCTD5	multitissue	0.000727258	9	7	0.00204167	Nerve_Tibial	0.943411	Brain_Anterior_cingulate_cortex_BA24	4.21163	0.000108808	0.155753	-3.0841	2.59604	-0.298902	2.23712	7	0	KCTD5	16	2682475	2709030	1	protein_coding	potassium channel tetramerization domain containing 5 [Source:HGNC Symbol;Acc:HGNC:21423]
ENSG00000105618	PRPF31	multitissue	0.000746805	12	10	0.000708002	Adipose_Subcutaneous	0.922543	Artery_Tibial	4.8693	0.0344753	0.202936	-3.38646	0.877336	-1.70677	1.26584	10	0	PRPF31	19	54115410	54131719	1	protein_coding	pre-mRNA processing factor 31 [Source:HGNC Symbol;Acc:HGNC:15446]
ENSG00000119640	ACYP1	multitissue	0.000781347	4	4	0.11324	Muscle_Skeletal	0.992409	Cells_Transformed_fibroblasts	2.51621	0.105111	0.105111	-1.5838	1.00664	0.0822629	1.19705	4	0	ACYP1	14	75053221	75069483	-1	protein_coding	acylphosphatase 1 [Source:HGNC Symbol;Acc:HGNC:179]
ENSG00000180316	PNPLA1	multitissue	0.000782932	3	3	0.000735041	Skin_Not_Sun_Exposed_Suprapubic	0.571432	Stomach	1.39638	0.643772	0.643772	-0.752487	3.37616	1.06321	2.10877	3	0	PNPLA1	6	36243203	36312229	1	protein_coding	patatin like phospholipase domain containing 1 [Source:HGNC Symbol;Acc:HGNC:21246]
ENSG00000128604	IRF5	multitissue	0.000823756	26	2	2.54634e-07	Muscle_Skeletal	0.799856	Testis	20.9987	2.06167e-05	1.06409	0.253534	5.15426	3.30847	0.92273	2	0	IRF5	7	128937612	128950035	1	protein_coding	interferon regulatory factor 5 [Source:HGNC Symbol;Acc:HGNC:6120]
ENSG00000110987	BCL7A	multitissue	0.000841242	10	8	2.93305e-05	Nerve_Tibial	0.376233	Skin_Sun_Exposed_Lower_leg	4.13597	0.0982394	0.196974	-4.1786	2.92475	-1.12734	2.3038	8	0	BCL7A	12	122019422	122062044	1	protein_coding	BCL tumor suppressor 7A [Source:HGNC Symbol;Acc:HGNC:1004]
ENSG00000171988	JMJD1C	multitissue	0.000877194	2	2	0.00375244	Brain_Cerebellum	0.00815137	Thyroid	1.0944	0.905603	0.905603	2.64573	2.89826	2.772	0.17856	2	0	JMJD1C	10	63167221	63521850	-1	protein_coding	jumonji domain containing 1C [Source:HGNC Symbol;Acc:HGNC:12313]
ENSG00000170703	TTLL6	multitissue	0.00104769	24	8	0.0016148	Colon_Sigmoid	0.685115	Brain_Cerebellum	13.7295	0.00726749	0.464884	-3.15322	0.405494	-2.00119	0.918785	8	0	TTLL6	17	48762235	48817214	-1	protein_coding	tubulin tyrosine ligase like 6 [Source:HGNC Symbol;Acc:HGNC:26664]
ENSG00000089876	DHX32	multitissue	0.00109455	13	5	0.000565535	Esophagus_Muscularis	0.06522	Spleen	9.80623	0.0101433	0.334458	1.84375	3.44763	2.92309	0.523449	5	0	DHX32	10	125836337	125896436	-1	protein_coding	DEAH-box helicase 32 (putative) [Source:HGNC Symbol;Acc:HGNC:16717]
ENSG00000128607	KLHDC10	multitissue	0.001112	6	6	4.86761e-05	Thyroid	0.611428	Testis	2.16558	0.282262	0.282262	-4.06189	0.508036	-2.2518	1.60496	6	0	KLHDC10	7	130070510	130135720	1	protein_coding	kelch domain containing 10 [Source:HGNC Symbol;Acc:HGNC:22194]
ENSG00000131183	SLC34A1	multitissue	0.00111773	2	2	0.000285183	Esophagus_Mucosa	0.476222	Spleen	1.01614	0.983864	0.983864	-0.712392	3.6284	1.458	3.0694	2	0	SLC34A1	5	177379235	177398848	1	protein_coding	solute carrier family 34 member 1 [Source:HGNC Symbol;Acc:HGNC:11019]
ENSG00000157703	SVOPL	multitissue	0.00113604	5	5	0.0080324	Thyroid	0.411725	Skin_Sun_Exposed_Lower_leg	1.81428	0.257095	0.257095	-2.65071	2.56245	0.104457	2.11336	5	0	SVOPL	7	138594285	138701352	-1	protein_coding	SVOP like [Source:HGNC Symbol;Acc:HGNC:27034]
ENSG00000108797	CNTNAP1	multitissue	0.00114724	20	6	0.000303936	Heart_Left_Ventricle	0.704513	Skin_Not_Sun_Exposed_Suprapubic	13.5714	0.000941905	0.568904	0.379236	3.61192	2.53157	0.705224	6	0	CNTNAP1	17	42682613	42699814	1	protein_coding	contactin associated protein 1 [Source:HGNC Symbol;Acc:HGNC:8011]
ENSG00000079337	RAPGEF3	multitissue	0.00121018	39	3	2.9547e-05	Skin_Sun_Exposed_Lower_leg	0.947709	Brain_Substantia_nigra	27.2012	0.000196736	1.37791	0.0655836	4.17693	2.62159	0.934468	3	0	RAPGEF3	12	47734367	47771040	-1	protein_coding	Rap guanine nucleotide exchange factor 3 [Source:HGNC Symbol;Acc:HGNC:16629]
ENSG00000158859	ADAMTS4	multitissue	0.00121886	2	2	0.000272424	Cells_Transformed_fibroblasts	0.546208	Heart_Left_Ventricle	1.05313	0.946869	0.946869	-0.603452	3.6402	1.51838	3.00072	2	0	ADAMTS4	1	161184308	161199056	-1	protein_coding	ADAM metallopeptidase with thrombospondin type 1 motif 4 [Source:HGNC Symbol;Acc:HGNC:220]
ENSG00000198482	ZNF808	multitissue	0.00128441	5	5	0.00052773	Adipose_Subcutaneous	0.993357	Artery_Aorta	1.87566	0.31348	0.31348	-3.46627	2.54323	-0.517444	2.19421	5	0	ZNF808	19	52527652	52564464	1	protein_coding	zinc finger protein 808 [Source:HGNC Symbol;Acc:HGNC:33230]
ENSG00000005961	ITGA2B	multitissue	0.00132462	5	5	0.00164443	Thyroid	0.437247	Heart_Left_Ventricle	1.3495	0.728912	0.728912	-1.25203	3.14791	0.999061	2.05445	5	0	ITGA2B	17	44372180	44389505	-1	protein_coding	integrin subunit alpha 2b [Source:HGNC Symbol;Acc:HGNC:6138]
ENSG00000176058	TPRN	multitissue	0.00133706	3	3	0.0614304	Esophagus_Muscularis	0.974594	Esophagus_Mucosa	2.12107	0.305549	0.305549	-1.28498	1.87038	0.205751	1.58485	3	0	TPRN	9	137191617	137204193	-1	protein_coding	taperin [Source:HGNC Symbol;Acc:HGNC:26894]
ENSG00000174946	GPR171	multitissue	0.00136753	2	2	0.000406247	Skin_Not_Sun_Exposed_Suprapubic	0.484837	Pituitary	1.03657	0.96343	0.96343	-0.698545	3.53599	1.41872	2.99427	2	0	GPR171	3	151197832	151203201	-1	protein_coding	G protein-coupled receptor 171 [Source:HGNC Symbol;Acc:HGNC:30057]
ENSG00000184445	KNTC1	multitissue	0.001372	15	12	0.000462707	Heart_Atrial_Appendage	0.887974	Breast_Mammary_Tissue	5.29197	0.0512094	0.264688	-1.11421	3.50147	1.53856	1.40987	12	0	KNTC1	12	122527246	122626396	1	protein_coding	kinetochore associated 1 [Source:HGNC Symbol;Acc:HGNC:17255]
ENSG00000204421	LY6G6C	multitissue	0.00142185	4	4	3.39944e-05	Brain_Nucleus_accumbens_basal_ganglia	0.231515	Esophagus_Muscularis	1.9636	0.342772	0.342772	-4.14491	1.72324	-0.868166	2.8058	4	0	LY6G6C	6	31718648	31721845	-1	protein_coding	lymphocyte antigen 6 family member G6C [Source:HGNC Symbol;Acc:HGNC:13936]
ENSG00000131409	LRRC4B	multitissue	0.00147367	4	4	0.0036781	Lung	0.59788	Spleen	1.28638	0.868968	0.868968	-2.90453	2.21907	0.0940982	2.31871	4	0	LRRC4B	19	50516892	50568045	-1	protein_coding	leucine rich repeat containing 4B [Source:HGNC Symbol;Acc:HGNC:25042]
ENSG00000100197	CYP2D6	multitissue	0.00147545	48	2	0.00457388	Muscle_Skeletal	0.945023	Artery_Tibial	38.5646	0.000195884	5.03404	-1.59793	2.83561	0.269848	1.21062	2	0	CYP2D6	22	42126499	42130906	-1	protein_coding	cytochrome P450 family 2 subfamily D member 6 [Source:HGNC Symbol;Acc:HGNC:2625]
ENSG00000186806	VSIG10L	multitissue	0.00148667	12	9	9.611e-06	Testis	0.888513	Skin_Sun_Exposed_Lower_leg	4.59257	0.0399214	0.21638	-4.42575	0.611964	-0.867425	1.24528	9	0	VSIG10L	19	51331536	51342124	-1	protein_coding	V-set and immunoglobulin domain containing 10 like [Source:HGNC Symbol;Acc:HGNC:27111]
ENSG00000164253	WDR41	multitissue	0.00151516	36	6	0.000218615	Brain_Hypothalamus	0.938188	Cells_Transformed_fibroblasts	21.4313	0.014615	0.774472	-1.82375	3.69647	0.542759	1.45576	6	0	WDR41	5	77425970	77620611	-1	protein_coding	WD repeat domain 41 [Source:HGNC Symbol;Acc:HGNC:25601]
ENSG00000162441	LZIC	multitissue	0.00163106	4	4	0.0014979	Brain_Frontal_Cortex_BA9	0.483429	Cells_EBV-transformed_lymphocytes	1.07756	0.859796	0.859796	-3.17509	2.57203	-0.528419	2.36125	4	0	LZIC	1	9922113	9943407	-1	protein_coding	leucine zipper and CTNNBIP1 domain containing [Source:HGNC Symbol;Acc:HGNC:17497]
ENSG00000130545	CRB3	multitissue	0.00165841	2	2	0.000922393	Skin_Sun_Exposed_Lower_leg	0.00637825	Skin_Not_Sun_Exposed_Suprapubic	1.46137	0.538631	0.538631	-3.31319	-2.72767	-3.02043	0.41402	2	0	CRB3	19	6463777	6467221	1	protein_coding	crumbs 3, cell polarity complex component [Source:HGNC Symbol;Acc:HGNC:20237]
ENSG00000123106	CCDC91	multitissue	0.00166141	19	10	3.05998e-06	Esophagus_Muscularis	0.902258	Liver	9.62098	0.0489818	0.345584	-3.43749	4.66675	2.37242	1.82139	10	0	CCDC91	12	28133249	28581511	1	protein_coding	coiled-coil domain containing 91 [Source:HGNC Symbol;Acc:HGNC:24855]
ENSG00000115221	ITGB6	multitissue	0.00172232	12	5	0.000468092	Uterus	0.843188	Minor_Salivary_Gland	8.90102	0.0080564	0.402448	-3.49838	0.197817	-2.39241	1.13511	5	0	ITGB6	2	160099666	160271888	-1	protein_coding	integrin subunit beta 6 [Source:HGNC Symbol;Acc:HGNC:6161]
ENSG00000166582	CENPV	multitissue	0.00173565	34	1	0.000264474	Pituitary	0.0775127	Brain_Cerebellar_Hemisphere	29.2086	0.00141549	29.2086	1.7653	3.64782	2.88264	0.436477	1	0	CENPV	17	16342534	16353656	-1	protein_coding	centromere protein V [Source:HGNC Symbol;Acc:HGNC:29920]
ENSG00000140506	LMAN1L	multitissue	0.00174628	2	2	0.00380766	Colon_Transverse	0.0502762	Esophagus_Mucosa	1.04174	0.958263	0.958263	-2.89367	1.95761	-0.468033	3.43037	2	0	LMAN1L	15	74812716	74825758	1	protein_coding	lectin, mannose binding 1 like [Source:HGNC Symbol;Acc:HGNC:6632]
ENSG00000174306	ZHX3	multitissue	0.00175583	7	7	3.76171e-05	Artery_Tibial	0.978353	Skin_Not_Sun_Exposed_Suprapubic	2.36191	0.140127	0.140127	-4.12165	0.878032	-1.47758	1.96641	7	0	ZHX3	20	41178448	41317672	-1	protein_coding	zinc fingers and homeoboxes 3 [Source:HGNC Symbol;Acc:HGNC:15935]
ENSG00000167491	GATAD2A	multitissue	0.00185729	5	4	0.000266808	Whole_Blood	0.216129	Esophagus_Mucosa	3.67546	0.0490369	0.21373	1.23689	3.64556	2.43759	1.06058	4	0	GATAD2A	19	19385826	19508931	1	protein_coding	GATA zinc finger domain containing 2A [Source:HGNC Symbol;Acc:HGNC:29989]
ENSG00000173546	CSPG4	multitissue	0.00189535	3	3	0.0195202	Adipose_Subcutaneous	0.976526	Brain_Spinal_cord_cervical_c-1	1.72463	0.284508	0.284508	-2.33544	0.479291	-0.628526	1.49996	3	0	CSPG4	15	75674322	75712848	-1	protein_coding	chondroitin sulfate proteoglycan 4 [Source:HGNC Symbol;Acc:HGNC:2466]
ENSG00000254415	SIGLEC14	multitissue	0.00194416	41	2	6.50753e-05	Muscle_Skeletal	0.132005	Brain_Spinal_cord_cervical_c-1	33.0154	0.00182305	1.38439	-3.99361	-1.50624	-3.08014	0.711286	2	0	SIGLEC14	19	51642553	51646801	-1	protein_coding	sialic acid binding Ig like lectin 14 [Source:HGNC Symbol;Acc:HGNC:32926]
ENSG00000175197	DDIT3	multitissue	0.00194656	3	3	0.000140843	Thyroid	0.6344	Cells_EBV-transformed_lymphocytes	1.3815	0.621159	0.621159	-0.475543	3.80668	1.45737	2.17127	3	0	DDIT3	12	57516588	57520517	-1	protein_coding	DNA damage inducible transcript 3 [Source:HGNC Symbol;Acc:HGNC:2726]
ENSG00000163206	SMCP	multitissue	0.00206074	4	2	0.00153005	Brain_Cerebellum	0.19863	Brain_Caudate_basal_ganglia	2.87313	0.056619	0.983722	-1.28546	3.16892	1.96207	2.16973	2	0	SMCP	1	152878317	152885047	1	protein_coding	sperm mitochondria associated cysteine rich protein [Source:HGNC Symbol;Acc:HGNC:6962]
ENSG00000106415	GLCCI1	multitissue	0.00213886	7	7	0.00548648	Thyroid	0.96994	Whole_Blood	1.88115	0.157436	0.157436	-2.77699	2.43268	-0.18251	2.05686	7	0	GLCCI1	7	7968794	8094272	1	protein_coding	glucocorticoid induced 1 [Source:HGNC Symbol;Acc:HGNC:18713]
ENSG00000107949	BCCIP	multitissue	0.00219359	2	2	0.00156432	Brain_Cerebellum	0.518633	Nerve_Tibial	1.58738	0.412621	0.412621	0.645453	3.16248	1.90397	1.77981	2	0	BCCIP	10	125823546	125853695	1	protein_coding	BRCA2 and CDKN1A interacting protein [Source:HGNC Symbol;Acc:HGNC:978]
ENSG00000005001	PRSS22	multitissue	0.00220384	7	6	0.00200958	Thyroid	0.988565	Esophagus_Mucosa	3.92758	0.0172939	0.172902	0.0143315	3.08881	1.17568	1.28603	6	0	PRSS22	16	2852727	2858170	-1	protein_coding	protease, serine 22 [Source:HGNC Symbol;Acc:HGNC:14368]
ENSG00000095066	HOOK2	multitissue	0.00223269	14	13	0.00838595	Esophagus_Mucosa	0.988013	Lung	4.90987	0.140337	0.198211	-2.41621	2.63612	-0.159175	1.21422	13	0	HOOK2	19	12763003	12872740	-1	protein_coding	hook microtubule tethering protein 2 [Source:HGNC Symbol;Acc:HGNC:19885]
ENSG00000168282	MGAT2	multitissue	0.00223965	2	2	0.0109736	Artery_Aorta	0.0580888	Brain_Cerebellar_Hemisphere	1.18082	0.819176	0.819176	-2.54354	-1.89503	-2.21928	0.458566	2	0	MGAT2	14	49620795	49623481	1	protein_coding	mannosyl (alpha-1,6-)-glycoprotein beta-1,2-N-acetylglucosaminyltransferase [Source:HGNC Symbol;Acc:HGNC:7045]
ENSG00000162670	BRINP3	multitissue	0.00224915	8	8	0.00991661	Heart_Atrial_Appendage	0.867034	Esophagus_Muscularis	2.19296	0.358032	0.358032	-2.57872	2.11102	-0.306255	1.68868	8	0	BRINP3	1	190097662	190478404	-1	protein_coding	BMP/retinoic acid inducible neural specific 3 [Source:HGNC Symbol;Acc:HGNC:22393]
ENSG00000173145	NOC3L	multitissue	0.00226591	33	4	0.0065467	Lung	0.857399	Uterus	23.8217	0.00644546	0.881222	-1.4752	2.71906	1.59752	0.911565	4	0	NOC3L	10	94333226	94362959	-1	protein_coding	NOC3 like DNA replication regulator [Source:HGNC Symbol;Acc:HGNC:24034]
ENSG00000166415	WDR72	multitissue	0.00230117	9	3	0.00445641	Artery_Tibial	0.284884	Thyroid	6.99497	0.00469771	0.672005	1.06941	2.84391	2.50045	0.546482	3	0	WDR72	15	53513741	53762878	-1	protein_coding	WD repeat domain 72 [Source:HGNC Symbol;Acc:HGNC:26790]
ENSG00000146426	TIAM2	multitissue	0.00236567	8	8	0.00461812	Lung	0.985521	Cells_EBV-transformed_lymphocytes	2.15031	0.247073	0.247073	-2.83253	2.16086	-0.366899	1.70145	8	0	TIAM2	6	154832697	155257723	1	protein_coding	T-cell lymphoma invasion and metastasis 2 [Source:HGNC Symbol;Acc:HGNC:11806]
ENSG00000179456	ZBTB18	multitissue	0.00244958	3	3	0.00162455	Esophagus_Muscularis	0.266418	Muscle_Skeletal	1.35098	0.693093	0.693093	-1.82702	3.15146	0.811931	2.50271	3	0	ZBTB18	1	244048939	244057476	1	protein_coding	zinc finger and BTB domain containing 18 [Source:HGNC Symbol;Acc:HGNC:13030]
ENSG00000188690	UROS	multitissue	0.00246872	43	1	0.000270552	Prostate	0.0422183	Liver	39.009	0.000227954	39.009	2.03136	3.64198	2.87865	0.345653	1	0	UROS	10	125784980	125823248	-1	protein_coding	uroporphyrinogen III synthase [Source:HGNC Symbol;Acc:HGNC:12592]
ENSG00000135452	TSPAN31	multitissue	0.00252491	4	4	0.000819438	Uterus	0.727317	Small_Intestine_Terminal_Ileum	1.51541	0.578113	0.578113	0.348697	3.34614	1.59425	1.48082	4	0	TSPAN31	12	57738013	57750211	1	protein_coding	tetraspanin 31 [Source:HGNC Symbol;Acc:HGNC:10539]
ENSG00000109906	ZBTB16	multitissue	0.00253022	3	3	0.00224458	Muscle_Skeletal	0.500671	Heart_Atrial_Appendage	1.09289	0.935238	0.935238	-2.3564	3.0558	0.00865761	2.76982	3	0	ZBTB16	11	114059593	114250676	1	protein_coding	zinc finger and BTB domain containing 16 [Source:HGNC Symbol;Acc:HGNC:12930]
ENSG00000183066	WBP2NL	multitissue	0.00254231	33	3	0.00653287	Brain_Cerebellar_Hemisphere	0.863205	Brain_Anterior_cingulate_cortex_BA24	24.9605	7.98629e-05	1.28222	-2.71976	0.756356	-1.0882	0.717585	3	0	WBP2NL	22	41998725	42058456	1	protein_coding	WBP2 N-terminal like [Source:HGNC Symbol;Acc:HGNC:28389]
ENSG00000097007	ABL1	multitissue	0.00256784	5	5	0.122535	Pancreas	0.736363	Minor_Salivary_Gland	2.52723	0.14934	0.14934	-1.4548	1.54422	0.134671	1.17429	5	0	ABL1	9	130713946	130887675	1	protein_coding	ABL proto-oncogene 1, non-receptor tyrosine kinase [Source:HGNC Symbol;Acc:HGNC:76]
ENSG00000177971	IMP3	multitissue	0.00263239	11	9	0.000143	Small_Intestine_Terminal_Ileum	0.955722	Stomach	3.62934	0.043913	0.190996	-3.80292	1.13577	-0.949123	1.53716	9	0	IMP3	15	75639085	75648706	-1	protein_coding	IMP3, U3 small nucleolar ribonucleoprotein [Source:HGNC Symbol;Acc:HGNC:14497]
ENSG00000113845	TIMMDC1	multitissue	0.00274753	7	7	0.00023225	Skin_Sun_Exposed_Lower_leg	0.801453	Esophagus_Muscularis	2.36221	0.307538	0.307538	-3.68108	1.35099	-1.37339	2.0073	7	0	TIMMDC1	3	119498532	119525090	1	protein_coding	translocase of inner mitochondrial membrane domain containing 1 [Source:HGNC Symbol;Acc:HGNC:1321]
ENSG00000186226	LCE1E	multitissue	0.00275962	3	2	0.000456634	Skin_Not_Sun_Exposed_Suprapubic	0.585636	Cells_EBV-transformed_lymphocytes	1.96337	0.0329555	1.00367	0.545171	3.50498	2.42721	1.63562	2	0	LCE1E	1	152786214	152788426	1	protein_coding	late cornified envelope 1E [Source:HGNC Symbol;Acc:HGNC:29466]
ENSG00000203785	SPRR2E	multitissue	0.00293025	6	6	0.00380783	Brain_Cerebellum	0.916278	Skin_Sun_Exposed_Lower_leg	1.86147	0.179848	0.179848	-2.51199	2.89366	0.564649	2.00892	6	0	SPRR2E	1	153093135	153106184	-1	protein_coding	small proline rich protein 2E [Source:HGNC Symbol;Acc:HGNC:11265]
ENSG00000144057	ST6GAL2	multitissue	0.00301777	9	9	0.000644507	Esophagus_Muscularis	0.689983	Thyroid	2.25641	0.205131	0.205131	-1.74774	3.41216	0.509309	1.66911	9	0	ST6GAL2	2	106801600	106887108	-1	protein_coding	ST6 beta-galactoside alpha-2,6-sialyltransferase 2 [Source:HGNC Symbol;Acc:HGNC:10861]
ENSG00000100351	GRAP2	multitissue	0.00305466	6	6	0.0002731	Heart_Atrial_Appendage	0.744771	Brain_Putamen_basal_ganglia	1.79679	0.224759	0.224759	-0.7159	3.63956	1.48227	1.6405	6	0	GRAP2	22	39901082	39973721	1	protein_coding	GRB2-related adaptor protein 2 [Source:HGNC Symbol;Acc:HGNC:4563]
ENSG00000033030	ZCCHC8	multitissue	0.0030711	5	4	0.000294961	Artery_Coronary	0.803518	Esophagus_Muscularis	3.54403	0.107259	0.229163	-3.61969	-0.248797	-2.6339	1.37957	4	0	ZCCHC8	12	122471600	122501073	-1	protein_coding	zinc finger CCHC-type containing 8 [Source:HGNC Symbol;Acc:HGNC:25265]
ENSG00000105193	RPS16	multitissue	0.00311054	11	3	0.00143581	Skin_Sun_Exposed_Lower_leg	0.286793	Adipose_Subcutaneous	9.11185	0.00674165	0.369354	-2.98801	3.18735	1.96152	1.74523	3	0	RPS16	19	39433207	39435948	-1	protein_coding	ribosomal protein S16 [Source:HGNC Symbol;Acc:HGNC:10396]
ENSG00000135298	ADGRB3	multitissue	0.00313551	8	8	0.00111389	Brain_Caudate_basal_ganglia	0.803319	Heart_Left_Ventricle	2.54366	0.100257	0.100257	-3.26006	0.97694	-0.122941	1.44936	8	0	ADGRB3	6	68635367	69389511	1	protein_coding	adhesion G protein-coupled receptor B3 [Source:HGNC Symbol;Acc:HGNC:945]
ENSG00000259224	SLC35G6	multitissue	0.00323954	2	2	0.000748164	Muscle_Skeletal	0.0227809	Testis	1.73839	0.261613	0.261613	-2.27709	3.37129	0.547102	3.99401	2	0	SLC35G6	17	7481332	7483496	1	protein_coding	solute carrier family 35 member G6 [Source:HGNC Symbol;Acc:HGNC:31351]
ENSG00000172155	LCE1D	multitissue	0.003248	3	2	0.00622251	Skin_Not_Sun_Exposed_Suprapubic	0.19933	Cells_EBV-transformed_lymphocytes	2.10321	0.00304935	0.893743	1.28346	2.73582	2.24519	0.832939	2	0	LCE1D	1	152796751	152798181	1	protein_coding	late cornified envelope 1D [Source:HGNC Symbol;Acc:HGNC:29465]
ENSG00000173457	PPP1R14B	multitissue	0.00330693	24	7	0.0133767	Colon_Sigmoid	0.932044	Artery_Aorta	13.7289	0.00369884	0.47163	-2.47358	2.42553	-0.508341	1.50087	7	0	PPP1R14B	11	64244480	64246941	-1	protein_coding	protein phosphatase 1 regulatory inhibitor subunit 14B [Source:HGNC Symbol;Acc:HGNC:9057]
ENSG00000114805	PLCH1	multitissue	0.0033478	11	8	0.000701557	Muscle_Skeletal	0.974188	Adipose_Subcutaneous	5.60796	0.0715719	0.311952	-3.38897	2.75676	0.0775956	1.68862	8	0	PLCH1	3	155375580	155745067	-1	protein_coding	phospholipase C eta 1 [Source:HGNC Symbol;Acc:HGNC:29185]
ENSG00000142168	SOD1	multitissue	0.00338597	3	3	0.000395197	Skin_Not_Sun_Exposed_Suprapubic	0.0816429	Breast_Mammary_Tissue	1.78446	0.270818	0.270818	-3.54327	-1.74123	-2.60884	0.902876	3	0	SOD1	21	31659622	31668931	1	protein_coding	superoxide dismutase 1 [Source:HGNC Symbol;Acc:HGNC:11179]
ENSG00000184432	COPB2	multitissue	0.00341158	8	8	0.0010597	Skin_Not_Sun_Exposed_Suprapubic	0.965924	Pancreas	3.4598	0.201783	0.201783	-3.27418	1.39409	-0.941735	1.6006	8	0	COPB2	3	139355600	139389732	-1	protein_coding	coatomer protein complex subunit beta 2 [Source:HGNC Symbol;Acc:HGNC:2232]
ENSG00000173801	JUP	multitissue	0.00350144	10	7	2.53391e-05	Artery_Tibial	0.937022	Cells_Transformed_fibroblasts	5.38039	0.0403729	0.23865	-4.21176	3.60071	-0.861535	2.7166	7	0	JUP	17	41754604	41786931	-1	protein_coding	junction plakoglobin [Source:HGNC Symbol;Acc:HGNC:6207]
ENSG00000079689	SCGN	multitissue	0.00359244	11	6	0.016139	Minor_Salivary_Gland	0.991007	Esophagus_Muscularis	6.14703	0.00616721	0.291447	-2.40576	2.00301	0.340585	1.17194	6	0	SCGN	6	25652201	25701783	1	protein_coding	secretagogin, EF-hand calcium binding protein [Source:HGNC Symbol;Acc:HGNC:16941]
ENSG00000183172	SMDT1	multitissue	0.00363	46	2	0.000422085	Brain_Cortex	0.0795458	Brain_Hypothalamus	40.346	0.000320008	2.71657	1.75333	3.52588	2.8895	0.298078	2	0	SMDT1	22	42079691	42084284	1	protein_coding	single-pass membrane protein with aspartate rich tail 1 [Source:HGNC Symbol;Acc:HGNC:25055]
ENSG00000067113	PLPP1	multitissue	0.00371263	7	7	0.00524295	Brain_Caudate_basal_ganglia	0.819507	Cells_EBV-transformed_lymphocytes	1.5123	0.606778	0.606778	-2.79171	2.20231	-0.0426581	1.68642	7	0	PLPP1	5	55424854	55535050	-1	protein_coding	phospholipid phosphatase 1 [Source:HGNC Symbol;Acc:HGNC:9228]
ENSG00000186160	CYP4Z1	multitissue	0.0037334	14	6	0.0054087	Brain_Cerebellar_Hemisphere	0.831368	Thyroid	9.11214	0.0173025	0.467256	-2.78163	1.39121	0.298828	1.26442	6	0	CYP4Z1	1	47067488	47118319	1	protein_coding	cytochrome P450 family 4 subfamily Z member 1 [Source:HGNC Symbol;Acc:HGNC:20583]
ENSG00000120093	HOXB3	multitissue	0.00385723	13	9	0.000655605	Pituitary	0.986099	Adipose_Visceral_Omentum	7.64042	0.0445736	0.269829	-1.02189	3.4075	0.256245	1.16056	9	0	HOXB3	17	48548870	48604912	-1	protein_coding	homeobox B3 [Source:HGNC Symbol;Acc:HGNC:5114]
ENSG00000187051	RPS19BP1	multitissue	0.00393726	3	3	0.000399113	Artery_Aorta	0.895392	Adipose_Subcutaneous	1.41786	0.65222	0.65222	0.131485	3.54067	1.42867	1.84488	3	0	RPS19BP1	22	39529093	39532855	-1	protein_coding	ribosomal protein S19 binding protein 1 [Source:HGNC Symbol;Acc:HGNC:28749]
ENSG00000170542	SERPINB9	multitissue	0.00395112	21	13	0.0109942	Esophagus_Mucosa	0.983704	Colon_Transverse	8.06616	0.0489865	0.320594	-2.2256	2.54288	-0.0939639	1.31069	13	0	SERPINB9	6	2887266	2903280	-1	protein_coding	serpin family B member 9 [Source:HGNC Symbol;Acc:HGNC:8955]
ENSG00000198242	RPL23A	multitissue	0.00405484	3	3	0.00551866	Small_Intestine_Terminal_Ileum	0.469518	Brain_Cerebellar_Hemisphere	1.46109	0.584553	0.584553	-2.77509	1.54352	-0.169435	2.29353	3	0	RPL23A	17	28719393	28724359	1	protein_coding	ribosomal protein L23a [Source:HGNC Symbol;Acc:HGNC:10317]
ENSG00000126561	STAT5A	multitissue	0.00409195	3	3	0.0213465	Brain_Cerebellum	0.7127	Breast_Mammary_Tissue	1.83804	0.167535	0.167535	-0.529364	2.3018	0.468068	1.5901	3	0	STAT5A	17	42287547	42311943	1	protein_coding	signal transducer and activator of transcription 5A [Source:HGNC Symbol;Acc:HGNC:11366]
ENSG00000180777	ANKRD30B	multitissue	0.00415785	13	7	0.0111005	Cells_Transformed_fibroblasts	0.639149	Brain_Putamen_basal_ganglia	7.55352	0.0370738	0.260373	-2.53952	1.97809	0.932745	1.31869	7	0	ANKRD30B	18	14728272	14852738	1	protein_coding	ankyrin repeat domain 30B [Source:HGNC Symbol;Acc:HGNC:24165]
ENSG00000179388	EGR3	multitissue	0.00416172	4	4	0.00043314	Cells_Transformed_fibroblasts	0.625102	Artery_Tibial	1.35142	0.778679	0.778679	-3.51902	1.08321	-0.732995	2.05072	4	0	EGR3	8	22687659	22693302	-1	protein_coding	early growth response 3 [Source:HGNC Symbol;Acc:HGNC:3240]
ENSG00000151881	TMEM267	multitissue	0.00434017	2	2	0.0064633	Heart_Atrial_Appendage	0.00676023	Adipose_Subcutaneous	1.35593	0.64407	0.64407	-2.7233	2.70843	-0.0074356	3.84081	2	0	TMEM267	5	43444252	43483893	-1	protein_coding	transmembrane protein 267 [Source:HGNC Symbol;Acc:HGNC:26139]
ENSG00000100012	SEC14L3	multitissue	0.00434139	3	3	0.00129717	Thyroid	0.0325797	Whole_Blood	1.98958	0.1156	0.1156	-2.13723	3.21661	1.15189	2.87928	3	0	SEC14L3	22	30447959	30472049	-1	protein_coding	SEC14 like lipid binding 3 [Source:HGNC Symbol;Acc:HGNC:18655]
ENSG00000111321	LTBR	multitissue	0.0043683	44	1	0.000568647	Colon_Sigmoid	0.238533	Brain_Hippocampus	39.215	5.48133e-05	39.215	-3.44614	-1.17866	-2.66729	0.481744	1	0	LTBR	12	6375045	6391571	1	protein_coding	lymphotoxin beta receptor [Source:HGNC Symbol;Acc:HGNC:6718]
ENSG00000114933	INO80D	multitissue	0.00438878	2	2	0.0108857	Adrenal_Gland	0.0571486	Muscle_Skeletal	1.07213	0.927866	0.927866	-1.90217	2.54635	0.322087	3.14558	2	0	INO80D	2	205993721	206086303	-1	protein_coding	INO80 complex subunit D [Source:HGNC Symbol;Acc:HGNC:25997]
ENSG00000137261	KIAA0319	multitissue	0.0044081	10	6	0.00573965	Esophagus_Muscularis	0.953498	Brain_Putamen_basal_ganglia	6.13879	0.0340676	0.279299	-1.93434	2.7623	0.229622	1.79854	6	0	KIAA0319	6	24544104	24646155	-1	protein_coding	KIAA0319 [Source:HGNC Symbol;Acc:HGNC:21580]
ENSG00000117222	RBBP5	multitissue	0.00448961	16	11	5.33249e-05	Brain_Hippocampus	0.771284	Skin_Not_Sun_Exposed_Suprapubic	8.17019	0.0158463	0.275568	-0.290695	4.04055	2.2204	1.22523	11	0	RBBP5	1	205086142	205122015	-1	protein_coding	RB binding protein 5, histone lysine methyltransferase complex subunit [Source:HGNC Symbol;Acc:HGNC:9888]
ENSG00000100401	RANGAP1	multitissue	0.00451245	6	6	0.00296231	Nerve_Tibial	0.721422	Esophagus_Muscularis	2.70758	0.145386	0.145386	0.35656	2.97162	2.28209	0.998017	6	0	RANGAP1	22	41245611	41286251	-1	protein_coding	Ran GTPase activating protein 1 [Source:HGNC Symbol;Acc:HGNC:9854]
ENSG00000204420	MPIG6B	multitissue	0.0046158	5	5	0.00114562	Brain_Nucleus_accumbens_basal_ganglia	0.574906	Skin_Sun_Exposed_Lower_leg	1.68896	0.2927	0.2927	-3.25208	0.560842	-1.34826	1.42851	5	0	MPIG6B	6	31718594	31726714	1	protein_coding	megakaryocyte and platelet inhibitory receptor G6b [Source:HGNC Symbol;Acc:HGNC:13937]
ENSG00000135535	CD164	multitissue	0.00465829	10	8	0.00348414	Vagina	0.667547	Stomach	3.59721	0.0258701	0.182018	-0.789473	2.92144	1.2261	1.25502	8	0	CD164	6	109366514	109382457	-1	protein_coding	CD164 molecule [Source:HGNC Symbol;Acc:HGNC:1632]
ENSG00000158113	LRRC43	multitissue	0.00466014	23	3	0.000844954	Brain_Substantia_nigra	0.858432	Colon_Sigmoid	17.4595	0.00502063	0.919436	-1.7712	3.33763	-0.672988	1.06129	3	0	LRRC43	12	122167738	122203471	1	protein_coding	leucine rich repeat containing 43 [Source:HGNC Symbol;Acc:HGNC:28562]
ENSG00000171051	FPR1	multitissue	0.00468876	23	7	5.63673e-06	Brain_Putamen_basal_ganglia	0.939243	Cells_Transformed_fibroblasts	15.2719	0.00197502	0.55352	-0.78767	4.53958	0.517196	1.00794	7	0	FPR1	19	51745172	51804110	-1	protein_coding	formyl peptide receptor 1 [Source:HGNC Symbol;Acc:HGNC:3826]
ENSG00000143390	RFX5	multitissue	0.00471656	7	6	0.00399316	Whole_Blood	0.648375	Esophagus_Mucosa	3.08245	0.0752687	0.216983	-0.80396	2.8787	1.18352	1.28148	6	0	RFX5	1	151340640	151347357	-1	protein_coding	regulatory factor X5 [Source:HGNC Symbol;Acc:HGNC:9986]
ENSG00000205045	SLFN12L	multitissue	0.00471674	9	8	0.00178665	Adipose_Visceral_Omentum	0.968151	Cells_EBV-transformed_lymphocytes	2.97069	0.096511	0.395809	-3.12358	2.54133	-0.742644	1.6817	8	0	SLFN12L	17	35464249	35537861	-1	protein_coding	schlafen family member 12 like [Source:HGNC Symbol;Acc:HGNC:33920]
ENSG00000115840	SLC25A12	multitissue	0.00488293	15	7	0.0387943	Adipose_Visceral_Omentum	0.970201	Lung	8.66142	0.0114453	0.317719	-1.22947	2.06636	0.623434	1.01793	7	0	SLC25A12	2	171784370	171999859	-1	protein_coding	solute carrier family 25 member 12 [Source:HGNC Symbol;Acc:HGNC:10982]
ENSG00000155330	C16orf87	multitissue	0.00503445	3	3	0.0207533	Adipose_Subcutaneous	0.51411	Cells_Transformed_fibroblasts	1.42408	0.588927	0.588927	-1.53433	2.31244	0.0418879	2.01519	3	0	C16orf87	16	46796607	46831411	-1	protein_coding	chromosome 16 open reading frame 87 [Source:HGNC Symbol;Acc:HGNC:33754]
ENSG00000172938	MRGPRD	multitissue	0.00511348	16	4	0.00969243	Lung	0.813914	Stomach	12.6196	0.00431857	0.524575	-1.13158	2.58661	1.23868	0.87082	4	0	MRGPRD	11	68980021	68980986	-1	protein_coding	MAS related GPR family member D [Source:HGNC Symbol;Acc:HGNC:29626]
ENSG00000131462	TUBG1	multitissue	0.00522058	3	3	0.000612647	Skin_Not_Sun_Exposed_Suprapubic	0.751633	Heart_Left_Ventricle	1.10379	0.852424	0.852424	-3.42595	0.316487	-1.2271	1.95538	3	0	TUBG1	17	42609676	42615234	1	protein_coding	tubulin gamma 1 [Source:HGNC Symbol;Acc:HGNC:12417]
ENSG00000120820	GLT8D2	multitissue	0.0053124	11	11	0.000130192	Colon_Sigmoid	0.881307	Stomach	2.52338	0.348487	0.348487	-3.82609	2.32813	-0.557137	1.51442	11	0	GLT8D2	12	103988984	104064183	-1	protein_coding	glycosyltransferase 8 domain containing 2 [Source:HGNC Symbol;Acc:HGNC:24890]
ENSG00000250067	YJEFN3	multitissue	0.00531962	16	7	0.00479586	Esophagus_Mucosa	0.529732	Liver	10.6199	0.0121079	0.417865	-2.82043	2.74197	-1.44694	1.63314	7	0	YJEFN3	19	19528861	19537581	1	protein_coding	YjeF N-terminal domain containing 3 [Source:HGNC Symbol;Acc:HGNC:24785]
ENSG00000179639	FCER1A	multitissue	0.00535686	20	6	0.000503025	Adipose_Visceral_Omentum	0.599682	Esophagus_Muscularis	13.5682	0.00723025	0.518179	-3.47914	0.622498	-2.37936	1.05643	6	0	FCER1A	1	159289714	159308224	1	protein_coding	Fc fragment of IgE receptor Ia [Source:HGNC Symbol;Acc:HGNC:3609]
ENSG00000091436	MAP3K20	multitissue	0.00536904	6	5	0.000165479	Adipose_Subcutaneous	0.726318	Brain_Amygdala	3.02959	0.092472	0.199007	-3.76661	2.81392	-1.18149	2.44399	5	0	MAP3K20	2	173075435	173268010	1	protein_coding	mitogen-activated protein kinase kinase kinase 20 [Source:HGNC Symbol;Acc:HGNC:17797]
ENSG00000197134	ZNF257	multitissue	0.0053843	46	4	6.99559e-05	Brain_Putamen_basal_ganglia	0.519442	Liver	34.2544	0.00182372	1.15762	-3.97644	-0.644206	-2.74345	0.683544	4	0	ZNF257	19	22052452	22091480	1	protein_coding	zinc finger protein 257 [Source:HGNC Symbol;Acc:HGNC:13498]
ENSG00000101464	PIGU	multitissue	0.0055135	8	7	0.0074888	Cells_EBV-transformed_lymphocytes	0.903591	Testis	3.79003	0.109304	0.21538	-2.67429	1.83835	-0.423148	1.54583	7	0	PIGU	20	34560542	34698790	-1	protein_coding	phosphatidylinositol glycan anchor biosynthesis class U [Source:HGNC Symbol;Acc:HGNC:15791]
ENSG00000089225	TBX5	multitissue	0.00553291	2	2	0.00155699	Testis	0.33348	Adipose_Visceral_Omentum	1.11099	0.889011	0.889011	0.967129	3.16385	2.06549	1.55331	2	0	TBX5	12	114353931	114408442	-1	protein_coding	T-box 5 [Source:HGNC Symbol;Acc:HGNC:11604]
ENSG00000129245	FXR2	multitissue	0.00556895	3	3	0.00333108	Testis	0.989596	Stomach	2.10511	0.0908879	0.0908879	-2.93541	-0.0130398	-1.30676	1.48969	3	0	FXR2	17	7591230	7614871	-1	protein_coding	FMR1 autosomal homolog 2 [Source:HGNC Symbol;Acc:HGNC:4024]
ENSG00000108176	DNAJC12	multitissue	0.00559279	6	5	0.00403481	Testis	0.643396	Cells_EBV-transformed_lymphocytes	3.23286	0.0828619	0.216704	-2.51467	2.87543	1.03486	2.1713	5	0	DNAJC12	10	67796665	67838166	-1	protein_coding	DnaJ heat shock protein family (Hsp40) member C12 [Source:HGNC Symbol;Acc:HGNC:28908]
ENSG00000125484	GTF3C4	multitissue	0.00590367	4	4	0.0117737	Artery_Coronary	0.886289	Skin_Sun_Exposed_Lower_leg	1.31926	0.701925	0.701925	-2.51886	-0.143001	-1.63972	1.06022	4	0	GTF3C4	9	132670035	132694955	1	protein_coding	general transcription factor IIIC subunit 4 [Source:HGNC Symbol;Acc:HGNC:4667]
ENSG00000161980	POLR3K	multitissue	0.00599797	21	8	0.000520707	Artery_Tibial	0.8644	Cells_Transformed_fibroblasts	11.6065	-3.46946e-18	0.394338	-0.170776	3.46987	2.42773	0.898678	8	0	POLR3K	16	46407	53628	-1	protein_coding	RNA polymerase III subunit K [Source:HGNC Symbol;Acc:HGNC:14121]
ENSG00000149798	CDC42EP2	multitissue	0.00602182	3	3	0.000538791	Esophagus_Mucosa	0.693208	Skin_Sun_Exposed_Lower_leg	1.19589	0.7744	0.7744	-0.708918	3.46069	0.785756	2.32189	3	0	CDC42EP2	11	65314818	65322429	1	protein_coding	CDC42 effector protein 2 [Source:HGNC Symbol;Acc:HGNC:16263]
ENSG00000149532	CPSF7	multitissue	0.00610248	13	11	0.022	Adipose_Visceral_Omentum	0.995318	Brain_Cerebellum	5.35878	0.0968656	0.261728	-0.966411	2.29037	1.05413	0.958716	11	0	CPSF7	11	61402641	61430031	-1	protein_coding	cleavage and polyadenylation specific factor 7 [Source:HGNC Symbol;Acc:HGNC:30098]
ENSG00000136381	IREB2	multitissue	0.0061086	6	5	0.000213682	Skin_Sun_Exposed_Lower_leg	0.762854	Cells_Transformed_fibroblasts	2.67084	0.0552571	0.116555	-3.70227	0.301734	-1.92861	1.68338	5	0	IREB2	15	78437431	78501456	1	protein_coding	iron responsive element binding protein 2 [Source:HGNC Symbol;Acc:HGNC:6115]
ENSG00000012223	LTF	multitissue	0.00620377	15	6	0.00134478	Esophagus_Mucosa	0.947867	Brain_Cortex	9.19707	0.00159221	0.426514	-2.954	3.20625	1.2732	1.91117	6	0	LTF	3	46435645	46485234	-1	protein_coding	lactotransferrin [Source:HGNC Symbol;Acc:HGNC:6720]
ENSG00000204335	SP5	multitissue	0.00633812	7	7	0.00338954	Artery_Aorta	0.477802	Esophagus_Muscularis	2.64633	0.241911	0.241911	-2.93001	2.89381	-0.576698	2.23951	7	0	SP5	2	170715351	170718078	1	protein_coding	Sp5 transcription factor [Source:HGNC Symbol;Acc:HGNC:14529]
ENSG00000152492	CCDC50	multitissue	0.00637053	27	6	0.000757277	Skin_Not_Sun_Exposed_Suprapubic	0.968878	Colon_Transverse	16.2748	0.000652935	0.744269	-1.7399	3.36796	0.427409	1.19179	6	0	CCDC50	3	191329077	191398670	1	protein_coding	coiled-coil domain containing 50 [Source:HGNC Symbol;Acc:HGNC:18111]
ENSG00000077097	TOP2B	multitissue	0.00641351	4	4	0.00123836	Muscle_Skeletal	0.0740206	Esophagus_Mucosa	2.68698	0.128834	0.128834	-3.22989	2.84098	1.04596	2.89149	4	0	TOP2B	3	25597905	25664907	-1	protein_coding	topoisomerase (DNA) II beta [Source:HGNC Symbol;Acc:HGNC:11990]
ENSG00000144635	DYNC1LI1	multitissue	0.0065538	5	5	0.058471	Heart_Atrial_Appendage	0.802587	Artery_Tibial	2.09357	0.207567	0.207567	-1.89215	1.00371	-0.415669	1.31205	5	0	DYNC1LI1	3	32525971	32570874	-1	protein_coding	dynein cytoplasmic 1 light intermediate chain 1 [Source:HGNC Symbol;Acc:HGNC:18745]
ENSG00000111405	ENDOU	multitissue	0.00656236	9	7	0.000478911	Esophagus_Mucosa	0.944934	Thyroid	4.66649	0.0904396	0.33409	-3.49228	2.34724	-0.0844961	1.88042	7	0	ENDOU	12	47709734	47725567	-1	protein_coding	endonuclease, poly(U) specific [Source:HGNC Symbol;Acc:HGNC:14369]
ENSG00000151849	CENPJ	multitissue	0.00656242	15	10	0.000619668	Colon_Transverse	0.520569	Nerve_Tibial	5.70453	0.033193	0.228522	-3.42286	-0.642469	-1.83542	0.855597	10	0	CENPJ	13	24882284	24922889	-1	protein_coding	centromere protein J [Source:HGNC Symbol;Acc:HGNC:17272]
ENSG00000182631	RXFP3	multitissue	0.00658527	2	2	0.00213234	Adrenal_Gland	0.225869	Brain_Nucleus_accumbens_basal_ganglia	1.1418	0.858198	0.858198	-1.21107	3.07115	0.930042	3.02799	2	0	RXFP3	5	33936386	33938237	1	protein_coding	relaxin/insulin like family peptide receptor 3 [Source:HGNC Symbol;Acc:HGNC:24883]
ENSG00000170959	DCDC1	multitissue	0.00660658	2	2	0.00467483	Testis	0.0122994	Thyroid	1.42915	0.570846	0.570846	-2.50344	2.82863	0.162595	3.77034	2	0	DCDC1	11	30830369	31369810	-1	protein_coding	doublecortin domain containing 1 [Source:HGNC Symbol;Acc:HGNC:20625]
ENSG00000133477	FAM83F	multitissue	0.00664931	11	9	0.000246341	Adipose_Visceral_Omentum	0.693768	Whole_Blood	4.57683	0.0483604	0.153119	-3.66603	3.50656	0.642233	2.23163	9	0	FAM83F	22	39994949	40043529	1	protein_coding	family with sequence similarity 83 member F [Source:HGNC Symbol;Acc:HGNC:25148]
ENSG00000174529	TMEM81	multitissue	0.00668834	21	8	7.33474e-05	Esophagus_Mucosa	0.23565	Brain_Cerebellum	12.9725	0.054632	0.438236	1.18593	3.96516	3.1068	0.714085	8	0	TMEM81	1	205083129	205084460	-1	protein_coding	transmembrane protein 81 [Source:HGNC Symbol;Acc:HGNC:32349]
ENSG00000131653	TRAF7	multitissue	0.00669292	3	3	0.000519595	Prostate	0.99864	Brain_Hypothalamus	1.19684	0.759472	0.759472	-3.47045	0.91399	-0.85272	2.31279	3	0	TRAF7	16	2155698	2178129	1	protein_coding	TNF receptor associated factor 7 [Source:HGNC Symbol;Acc:HGNC:20456]
ENSG00000108786	HSD17B1	multitissue	0.00674558	26	3	0.0037757	Stomach	0.442181	Brain_Caudate_basal_ganglia	20.9539	0.000276038	1.24866	-2.89632	0.768516	-2.05509	0.844498	3	0	HSD17B1	17	42549214	42555213	1	protein_coding	hydroxysteroid 17-beta dehydrogenase 1 [Source:HGNC Symbol;Acc:HGNC:5210]
ENSG00000161551	ZNF577	multitissue	0.00674918	32	4	0.00433283	Heart_Atrial_Appendage	0.966042	Whole_Blood	21.3645	0.00077535	0.89757	-2.85286	1.24215	-1.49693	0.907158	4	0	ZNF577	19	51804816	51890950	-1	protein_coding	zinc finger protein 577 [Source:HGNC Symbol;Acc:HGNC:28673]
ENSG00000064419	TNPO3	multitissue	0.00675065	6	6	0.00038963	Brain_Putamen_basal_ganglia	0.33033	Whole_Blood	1.78203	0.288491	0.288491	-0.973449	3.54701	1.56928	1.60489	6	0	TNPO3	7	128954180	129055173	-1	protein_coding	transportin 3 [Source:HGNC Symbol;Acc:HGNC:17103]
ENSG00000166780	C16orf45	multitissue	0.0067897	15	13	0.000811029	Heart_Left_Ventricle	0.931281	Adrenal_Gland	4.82194	0.119183	0.232742	-3.349	1.51351	-1.34735	1.34905	13	0	C16orf45	16	15434295	15625028	1	protein_coding	chromosome 16 open reading frame 45 [Source:HGNC Symbol;Acc:HGNC:19213]
ENSG00000172348	RCAN2	multitissue	0.0068088	7	7	0.0104518	Esophagus_Muscularis	0.861683	Lung	2.42722	0.285309	0.285309	-2.56051	-0.174233	-1.13933	0.972813	7	0	RCAN2	6	46220736	46491972	-1	protein_coding	regulator of calcineurin 2 [Source:HGNC Symbol;Acc:HGNC:3041]
ENSG00000186458	DEFB132	multitissue	0.0069036	2	2	0.0035741	Liver	0.0900072	Breast_Mammary_Tissue	1.17301	0.826991	0.826991	-1.69536	2.91349	0.609067	3.25895	2	0	DEFB132	20	257736	261096	1	protein_coding	defensin beta 132 [Source:HGNC Symbol;Acc:HGNC:33806]
ENSG00000188636	RTL6	multitissue	0.00697181	4	4	0.0226588	Muscle_Skeletal	0.648824	Whole_Blood	2.49505	0.266261	0.266261	-2.27914	0.690164	-0.695618	1.22303	4	0	RTL6	22	44492572	44498298	-1	protein_coding	retrotransposon Gag like 6 [Source:HGNC Symbol;Acc:HGNC:13343]
ENSG00000203814	HIST2H2BF	multitissue	0.00697839	2	2	0.00183849	Small_Intestine_Terminal_Ileum	0.506561	Adipose_Subcutaneous	1.35574	0.644256	0.644256	-3.11515	0.664203	-1.22548	2.67241	2	0	HIST2H2BF	1	149782689	149812373	-1	protein_coding	histone cluster 2 H2B family member f [Source:HGNC Symbol;Acc:HGNC:24700]
ENSG00000169379	ARL13B	multitissue	0.00698671	4	4	0.0624792	Brain_Hippocampus	0.898154	Adrenal_Gland	1.56162	0.447942	0.447942	-1.86288	1.48027	0.0852595	1.45764	4	0	ARL13B	3	93980139	94055668	1	protein_coding	ADP ribosylation factor like GTPase 13B [Source:HGNC Symbol;Acc:HGNC:25419]
ENSG00000137185	ZSCAN9	multitissue	0.00699267	19	8	0.00017911	Brain_Frontal_Cortex_BA9	0.615508	Cells_Transformed_fibroblasts	9.37324	0.0510797	0.35665	-3.74679	0.740485	-1.83447	1.08065	8	0	ZSCAN9	6	28224886	28233482	1	protein_coding	zinc finger and SCAN domain containing 9 [Source:HGNC Symbol;Acc:HGNC:12984]
ENSG00000137760	ALKBH8	multitissue	0.00713098	8	8	0.000140375	Liver	0.869464	Muscle_Skeletal	2.7564	0.197865	0.197865	-2.03593	3.80751	0.591648	1.62816	8	0	ALKBH8	11	107502726	107565746	-1	protein_coding	alkB homolog 8, tRNA methyltransferase [Source:HGNC Symbol;Acc:HGNC:25189]
ENSG00000076604	TRAF4	multitissue	0.00713443	5	5	0.019621	Cells_Transformed_fibroblasts	0.762883	Brain_Putamen_basal_ganglia	2.21053	0.231015	0.231015	-1.14221	2.33352	0.470704	1.39827	5	0	TRAF4	17	28743984	28750958	1	protein_coding	TNF receptor associated factor 4 [Source:HGNC Symbol;Acc:HGNC:12034]
ENSG00000113231	PDE8B	multitissue	0.00714205	21	10	0.00169214	Skin_Not_Sun_Exposed_Suprapubic	0.886009	Stomach	10.2737	0.00977842	0.483476	-3.13954	2.39472	-1.26225	1.49172	10	0	PDE8B	5	77210449	77429807	1	protein_coding	phosphodiesterase 8B [Source:HGNC Symbol;Acc:HGNC:8794]
ENSG00000063761	ADCK1	multitissue	0.00720245	22	7	0.00147753	Liver	0.928051	Nerve_Tibial	12.6149	0.0106636	0.451722	-3.17906	2.49047	-0.503925	1.40438	7	0	ADCK1	14	77800083	77935012	1	protein_coding	aarF domain containing kinase 1 [Source:HGNC Symbol;Acc:HGNC:19038]
ENSG00000101447	FAM83D	multitissue	0.00724057	16	6	0.0205428	Skin_Sun_Exposed_Lower_leg	0.97208	Artery_Tibial	8.72214	0.00472424	0.331965	-2.31628	1.48143	-0.393654	1.25485	6	0	FAM83D	20	38926312	38953106	1	protein_coding	family with sequence similarity 83 member D [Source:HGNC Symbol;Acc:HGNC:16122]
ENSG00000196284	SUPT3H	multitissue	0.00725968	32	8	4.27872e-05	Thyroid	0.490244	Artery_Tibial	16.2753	0.00261685	0.55055	-0.769755	4.09189	2.31839	0.946187	8	0	SUPT3H	6	44809317	45377953	-1	protein_coding	SPT3 homolog, SAGA and STAGA complex component [Source:HGNC Symbol;Acc:HGNC:11466]
ENSG00000131187	F12	multitissue	0.00731024	4	4	0.0277537	Liver	0.346503	Thyroid	1.35443	0.648548	0.648548	-1.74127	2.20075	0.719383	1.71969	4	0	F12	5	177402140	177409576	-1	protein_coding	coagulation factor XII [Source:HGNC Symbol;Acc:HGNC:3530]
ENSG00000186566	GPATCH8	multitissue	0.00739385	2	2	0.00293977	Colon_Sigmoid	0.354575	Brain_Hypothalamus	1.01977	0.980227	0.980227	-2.97397	0.925752	-1.02411	2.75752	2	0	GPATCH8	17	44395284	44503430	-1	protein_coding	G-patch domain containing 8 [Source:HGNC Symbol;Acc:HGNC:29066]
ENSG00000272899	AC025594.3	multitissue	0.0074242	11	10	0.00751784	Brain_Cerebellum	0.987333	Esophagus_Gastroesophageal_Junction	4.69669	0.141911	0.232268	-2.67299	1.50794	-0.15196	1.52643	10	0	AC025594.3	7	128866308	128872044	1	protein_coding
ENSG00000198734	F5	multitissue	0.00744022	8	6	0.00193575	Artery_Tibial	0.930091	Whole_Blood	4.76954	0.0555164	0.263838	-1.56887	3.09992	0.415642	1.3032	6	0	F5	1	169514166	169586588	-1	protein_coding	coagulation factor V [Source:HGNC Symbol;Acc:HGNC:3542]
ENSG00000041357	PSMA4	multitissue	0.00745138	21	7	4.66094e-05	Whole_Blood	0.995474	Esophagus_Muscularis	13.5672	0.00670292	0.465466	-1.71586	4.07201	0.353616	1.29074	7	0	PSMA4	15	78540405	78552419	1	protein_coding	proteasome subunit alpha 4 [Source:HGNC Symbol;Acc:HGNC:9533]
ENSG00000125630	POLR1B	multitissue	0.00758744	47	1	0.00298655	Liver	0.781476	Muscle_Skeletal	41.9165	2.25681e-08	41.9165	0.277396	2.96912	2.48904	0.550635	1	0	POLR1B	2	112541915	112577150	1	protein_coding	RNA polymerase I subunit B [Source:HGNC Symbol;Acc:HGNC:20454]
ENSG00000163507	KIAA1524	multitissue	0.00763695	4	4	0.00304338	Brain_Frontal_Cortex_BA9	0.759012	Skin_Sun_Exposed_Lower_leg	1.26408	0.656664	0.656664	-0.436972	2.96332	1.29829	1.62212	4	0	KIAA1524	3	108549869	108589644	-1	protein_coding	KIAA1524 [Source:HGNC Symbol;Acc:HGNC:29302]
ENSG00000159199	ATP5G1	multitissue	0.00768198	13	3	0.000746696	Stomach	0.359331	Thyroid	10.0837	0.0108953	0.539968	0.916641	3.37183	2.39685	0.758354	3	0	ATP5G1	17	48892765	48895871	1	protein_coding	ATP synthase, H+ transporting, mitochondrial Fo complex subunit C1 (subunit 9) [Source:HGNC Symbol;Acc:HGNC:841]
ENSG00000176401	EID2B	multitissue	0.00780246	5	5	0.00126064	Esophagus_Muscularis	0.780378	Vagina	2.0675	0.31338	0.31338	-0.278826	3.22479	1.24074	1.32402	5	0	EID2B	19	39530990	39532854	-1	protein_coding	EP300 interacting inhibitor of differentiation 2B [Source:HGNC Symbol;Acc:HGNC:26796]
ENSG00000253309	SERPINE3	multitissue	0.00783052	2	2	0.00184522	Brain_Nucleus_accumbens_basal_ganglia	0.936897	Brain_Spinal_cord_cervical_c-1	1.03972	0.96028	0.96028	-0.0791709	3.11408	1.51745	2.25797	2	0	SERPINE3	13	51335773	51364735	1	protein_coding	serpin family E member 3 [Source:HGNC Symbol;Acc:HGNC:24774]
ENSG00000132793	LPIN3	multitissue	0.00784511	20	8	0.000615561	Thyroid	0.995246	Muscle_Skeletal	13.1452	0.00379994	0.486409	-3.42466	0.890321	-0.260599	0.972542	8	0	LPIN3	20	41340920	41360582	1	protein_coding	lipin 3 [Source:HGNC Symbol;Acc:HGNC:14451]
ENSG00000175215	CTDSP2	multitissue	0.00784519	2	2	0.0120521	Heart_Left_Ventricle	0.0184228	Esophagus_Muscularis	1.22379	0.776212	0.776212	2.35701	2.51062	2.43381	0.108617	2	0	CTDSP2	12	57819927	57846739	-1	protein_coding	CTD small phosphatase 2 [Source:HGNC Symbol;Acc:HGNC:17077]
ENSG00000163545	NUAK2	multitissue	0.00785225	9	9	0.000184891	Skin_Sun_Exposed_Lower_leg	0.726308	Whole_Blood	3.24958	0.159714	0.159714	-1.97095	3.73881	0.677494	2.21296	9	0	NUAK2	1	205302059	205321791	-1	protein_coding	NUAK family kinase 2 [Source:HGNC Symbol;Acc:HGNC:29558]
ENSG00000140505	CYP1A2	multitissue	0.00785615	2	2	0.00545597	Skin_Sun_Exposed_Lower_leg	0.539515	Adipose_Visceral_Omentum	1.26622	0.73378	0.73378	-0.613546	2.7788	1.08263	2.39875	2	0	CYP1A2	15	74748844	74756202	1	protein_coding	cytochrome P450 family 1 subfamily A member 2 [Source:HGNC Symbol;Acc:HGNC:2596]
ENSG00000188833	ENTPD8	multitissue	0.00788687	7	7	0.0726212	Nerve_Tibial	0.802459	Thyroid	3.66981	0.192735	0.192735	-1.7952	1.20079	-0.560113	0.958238	7	0	ENTPD8	9	137434364	137441816	-1	protein_coding	ectonucleoside triphosphate diphosphohydrolase 8 [Source:HGNC Symbol;Acc:HGNC:24860]
ENSG00000100299	ARSA	multitissue	0.00789149	45	1	0.00400842	Artery_Coronary	0.419194	Ovary	38.6254	3.77971e-06	38.6254	0.807821	2.8775	2.44038	0.440594	1	0	ARSA	22	50622754	50628173	-1	protein_coding	arylsulfatase A [Source:HGNC Symbol;Acc:HGNC:713]
ENSG00000143954	REG3G	multitissue	0.00800805	8	7	0.00161047	Pancreas	0.812854	Brain_Hypothalamus	3.4586	0.00740149	0.198522	-0.640492	3.154	1.6141	1.68007	7	0	REG3G	2	79025686	79028505	1	protein_coding	regenerating family member 3 gamma [Source:HGNC Symbol;Acc:HGNC:29595]
ENSG00000061273	HDAC7	multitissue	0.00801302	9	9	0.00889934	Esophagus_Mucosa	0.750986	Brain_Hippocampus	2.82044	0.141458	0.141458	-2.6159	1.10311	-1.37808	1.16381	9	0	HDAC7	12	47782722	47833132	-1	protein_coding	histone deacetylase 7 [Source:HGNC Symbol;Acc:HGNC:14067]
ENSG00000165898	ISCA2	multitissue	0.00807406	4	3	0.00631173	Whole_Blood	0.867611	Muscle_Skeletal	2.28527	0.0470301	0.66755	-1.28299	2.73113	0.978132	2.01896	3	0	ISCA2	14	74493720	74497106	1	protein_coding	iron-sulfur cluster assembly 2 [Source:HGNC Symbol;Acc:HGNC:19857]
ENSG00000130779	CLIP1	multitissue	0.00834916	7	6	0.00434668	Adipose_Subcutaneous	0.914555	Lung	2.42207	0.0370345	0.295862	-2.85184	2.38814	-0.0571957	1.9073	6	0	CLIP1	12	122271432	122422632	-1	protein_coding	CAP-Gly domain containing linker protein 1 [Source:HGNC Symbol;Acc:HGNC:10461]
ENSG00000240045	AC104831.1	multitissue	0.00835058	4	3	0.016297	Brain_Caudate_basal_ganglia	0.504319	Muscle_Skeletal	2.09524	0.0517865	0.802607	-2.4022	2.21383	-0.45709	2.28088	3	0	AC104831.1	3	155290229	155293775	-1	protein_coding
ENSG00000041802	LSG1	multitissue	0.00835989	47	1	0.00275231	Brain_Cerebellum	0.85996	Minor_Salivary_Gland	43.2613	6.5474e-06	43.2613	-2.99413	-0.176425	-2.50468	0.427987	1	0	LSG1	3	194640788	194672477	-1	protein_coding	large 60S subunit nuclear export GTPase 1 [Source:HGNC Symbol;Acc:HGNC:25652]
ENSG00000196839	ADA	multitissue	0.00836939	11	9	9.25616e-05	Cells_Transformed_fibroblasts	0.972766	Prostate	4.95374	0.0961434	0.330482	-0.034139	3.90931	0.943674	1.06907	9	0	ADA	20	44619522	44652233	-1	protein_coding	adenosine deaminase [Source:HGNC Symbol;Acc:HGNC:186]
ENSG00000197217	ENTPD4	multitissue	0.00840321	25	6	0.00367733	Spleen	0.778363	Artery_Tibial	15.1888	0.0127569	0.528104	-2.09834	2.90459	1.46099	1.2542	6	0	ENTPD4	8	23385783	23457695	-1	protein_coding	ectonucleoside triphosphate diphosphohydrolase 4 [Source:HGNC Symbol;Acc:HGNC:14573]
ENSG00000127083	OMD	multitissue	0.00852201	4	4	0.011289	Whole_Blood	0.88316	Stomach	1.13385	0.871323	0.871323	-2.1612	2.53362	0.498952	2.10158	4	0	OMD	9	92414245	92424461	-1	protein_coding	osteomodulin [Source:HGNC Symbol;Acc:HGNC:8134]
ENSG00000187323	DCC	multitissue	0.0085394	3	3	0.00907816	Adrenal_Gland	0.568307	Nerve_Tibial	1.8666	0.475546	0.475546	-2.42027	2.6091	-0.127239	2.54382	3	0	DCC	18	52340172	53535903	1	protein_coding	DCC netrin 1 receptor [Source:HGNC Symbol;Acc:HGNC:2701]
ENSG00000184545	DUSP8	multitissue	0.00854275	5	5	0.0146231	Ovary	0.633111	Adipose_Visceral_Omentum	1.38537	0.69407	0.69407	-1.95147	2.44158	-0.036667	1.83344	5	0	DUSP8	11	1554044	1571920	-1	protein_coding	dual specificity phosphatase 8 [Source:HGNC Symbol;Acc:HGNC:3074]
ENSG00000168477	TNXB	multitissue	0.00861109	4	4	0.00179192	Brain_Cerebellar_Hemisphere	0.320588	Spleen	1.79782	0.542212	0.542212	-3.12271	2.54595	-0.271892	2.52891	4	0	TNXB	6	32041154	32115334	-1	protein_coding	tenascin XB [Source:HGNC Symbol;Acc:HGNC:11976]
ENSG00000105497	ZNF175	multitissue	0.00861397	31	4	0.00279295	Brain_Cerebellum	0.968607	Spleen	23.2321	0.00126195	1.01705	-0.556555	2.98965	0.546455	0.898244	4	0	ZNF175	19	51571298	51592508	1	protein_coding	zinc finger protein 175 [Source:HGNC Symbol;Acc:HGNC:12964]
ENSG00000133059	DSTYK	multitissue	0.0086432	27	8	8.63924e-05	Skin_Sun_Exposed_Lower_leg	0.898415	Brain_Cerebellar_Hemisphere	16.1248	0.00439185	0.610419	-3.92594	3.26407	-2.24959	1.66367	8	0	DSTYK	1	205142505	205211566	-1	protein_coding	dual serine/threonine and tyrosine protein kinase [Source:HGNC Symbol;Acc:HGNC:29043]
ENSG00000005007	UPF1	multitissue	0.00864467	4	4	0.001125	Skin_Not_Sun_Exposed_Suprapubic	0.731279	Brain_Hypothalamus	1.20521	0.829043	0.829043	-3.25724	-0.343425	-1.53929	1.31667	4	0	UPF1	19	18831938	18868236	1	protein_coding	UPF1, RNA helicase and ATPase [Source:HGNC Symbol;Acc:HGNC:9962]
ENSG00000033627	ATP6V0A1	multitissue	0.00867372	8	7	0.000308935	Brain_Cerebellum	0.772011	Whole_Blood	3.77118	0.112412	0.200323	0.289745	3.60769	1.99712	1.26632	7	0	ATP6V0A1	17	42458844	42522611	1	protein_coding	ATPase H+ transporting V0 subunit a1 [Source:HGNC Symbol;Acc:HGNC:865]
ENSG00000134343	ANO3	multitissue	0.00877189	9	9	0.00277754	Cells_Transformed_fibroblasts	0.989389	Skin_Sun_Exposed_Lower_leg	2.63829	0.254526	0.254526	-2.99134	2.52947	0.455072	1.62482	9	0	ANO3	11	26309599	26663288	1	protein_coding	anoctamin 3 [Source:HGNC Symbol;Acc:HGNC:14004]
ENSG00000160161	CILP2	multitissue	0.00885972	13	8	0.00197212	Whole_Blood	0.902201	Thyroid	7.52876	0.0535533	0.271872	-3.0944	2.96861	1.46939	1.64235	8	0	CILP2	19	19538248	19546659	1	protein_coding	cartilage intermediate layer protein 2 [Source:HGNC Symbol;Acc:HGNC:24213]
ENSG00000123892	RAB38	multitissue	0.00888592	22	9	0.00635214	Esophagus_Mucosa	0.970697	Muscle_Skeletal	12.885	0.0310488	0.43921	-2.72903	2.65161	-0.304194	1.12621	9	0	RAB38	11	88113242	88175467	-1	protein_coding	RAB38, member RAS oncogene family [Source:HGNC Symbol;Acc:HGNC:9776]
ENSG00000140465	CYP1A1	multitissue	0.00893153	15	12	0.000560748	Colon_Transverse	0.913294	Brain_Frontal_Cortex_BA9	5.72248	0.0857965	0.203584	-3.44992	1.66133	-1.89802	1.6627	12	0	CYP1A1	15	74719542	74725610	-1	protein_coding	cytochrome P450 family 1 subfamily A member 1 [Source:HGNC Symbol;Acc:HGNC:2595]
ENSG00000185565	LSAMP	multitissue	0.00893814	11	10	0.0155066	Colon_Sigmoid	0.977309	Thyroid	4.04452	0.118497	0.145537	-2.25497	2.42033	-0.40246	1.34676	10	0	LSAMP	3	115802363	117139389	-1	protein_coding	limbic system-associated membrane protein [Source:HGNC Symbol;Acc:HGNC:6705]
ENSG00000104679	R3HCC1	multitissue	0.00910323	7	5	0.00804832	Cells_Transformed_fibroblasts	0.352423	Adrenal_Gland	4.59331	0.0269614	0.172363	-2.39662	2.65004	1.17121	2.00529	5	0	R3HCC1	8	23270120	23296279	1	protein_coding	R3H domain and coiled-coil containing 1 [Source:HGNC Symbol;Acc:HGNC:27329]
ENSG00000261603	PRSS46	multitissue	0.00914644	11	8	0.00411284	Brain_Cerebellar_Hemisphere	0.940477	Ovary	6.21596	0.0103014	0.211364	-0.598191	2.86937	0.647618	1.03657	8	0	PRSS46	3	46719583	46736429	-1	protein_coding	protease, serine 46 [Source:HGNC Symbol;Acc:HGNC:37325]
ENSG00000100764	PSMC1	multitissue	0.00916748	2	2	0.00688986	Lung	0.157232	Brain_Substantia_nigra	1.0106	0.9894	0.9894	-2.70212	-1.41444	-2.05828	0.910526	2	0	PSMC1	14	90256495	90275429	1	protein_coding	proteasome 26S subunit, ATPase 1 [Source:HGNC Symbol;Acc:HGNC:9547]
ENSG00000132840	BHMT2	multitissue	0.00928734	31	6	0.0102719	Liver	0.985132	Breast_Mammary_Tissue	21.2032	0.00126435	0.716226	-1.51452	2.56654	0.04344	0.850745	6	0	BHMT2	5	79069717	79089466	1	protein_coding	betaine--homocysteine S-methyltransferase 2 [Source:HGNC Symbol;Acc:HGNC:1048]
ENSG00000105726	ATP13A1	multitissue	0.00934947	13	5	0.00606502	Esophagus_Gastroesophageal_Junction	0.970751	Spleen	8.99742	0.0272201	0.463547	-2.74425	2.16435	-0.369686	1.17836	5	0	ATP13A1	19	19645198	19663693	-1	protein_coding	ATPase 13A1 [Source:HGNC Symbol;Acc:HGNC:24215]
ENSG00000180628	PCGF5	multitissue	0.00938627	9	8	0.00527935	Skin_Sun_Exposed_Lower_leg	0.894142	Artery_Tibial	2.24697	0.00857989	0.289653	-2.0097	2.78948	0.176993	1.64538	8	0	PCGF5	10	91163012	91284331	1	protein_coding	polycomb group ring finger 5 [Source:HGNC Symbol;Acc:HGNC:28264]
ENSG00000197858	GPAA1	multitissue	0.00939201	9	3	0.00111791	Prostate	0.94579	Pituitary	7.11154	0.000134245	0.68559	-0.811323	3.25904	0.49151	1.18666	3	0	GPAA1	8	144082590	144086216	1	protein_coding	glycosylphosphatidylinositol anchor attachment 1 [Source:HGNC Symbol;Acc:HGNC:4446]
ENSG00000213996	TM6SF2	multitissue	0.00939774	18	7	0.000139488	Brain_Cerebellum	0.547736	Artery_Tibial	11.7553	0.0081554	0.495856	-3.24608	3.80907	2.1818	1.91443	7	0	TM6SF2	19	19264364	19273391	-1	protein_coding	transmembrane 6 superfamily member 2 [Source:HGNC Symbol;Acc:HGNC:11861]
ENSG00000136463	TACO1	multitissue	0.00943068	2	2	0.0242187	Muscle_Skeletal	0.0441768	Testis	1.02145	0.978547	0.978547	2.01241	2.25364	2.13303	0.170577	2	0	TACO1	17	63600872	63608365	1	protein_coding	translational activator of cytochrome c oxidase I [Source:HGNC Symbol;Acc:HGNC:24316]
ENSG00000101040	ZMYND8	multitissue	0.00943158	3	3	0.0176945	Muscle_Skeletal	0.34877	Spleen	1.11637	0.918236	0.918236	-2.37195	-0.936977	-1.87288	0.811112	3	0	ZMYND8	20	47209214	47356889	-1	protein_coding	zinc finger MYND-type containing 8 [Source:HGNC Symbol;Acc:HGNC:9397]
ENSG00000135709	KIAA0513	multitissue	0.00955796	14	13	0.0290828	Whole_Blood	0.897717	Skin_Not_Sun_Exposed_Suprapubic	5.04619	0.156404	0.195258	-1.85722	2.18236	0.228179	1.19103	13	0	KIAA0513	16	85027751	85094230	1	protein_coding	KIAA0513 [Source:HGNC Symbol;Acc:HGNC:29058]
ENSG00000068796	KIF2A	multitissue	0.00956761	13	11	0.032454	Pancreas	0.843227	Heart_Left_Ventricle	4.68609	0.0997697	0.17771	-1.70214	2.13877	0.625269	1.1121	11	0	KIF2A	5	62306162	62537249	1	protein_coding	kinesin family member 2A [Source:HGNC Symbol;Acc:HGNC:6318]
ENSG00000186081	KRT5	multitissue	0.00958714	4	4	0.00517345	Adrenal_Gland	0.891927	Esophagus_Gastroesophageal_Junction	1.38633	0.639215	0.639215	-2.79603	0.135866	-1.64326	1.33252	4	0	KRT5	12	52514575	52520687	-1	protein_coding	keratin 5 [Source:HGNC Symbol;Acc:HGNC:6442]
ENSG00000136485	DCAF7	multitissue	0.00961291	8	8	0.0209596	Lung	0.961724	Esophagus_Muscularis	2.51852	0.194896	0.194896	-2.15992	2.30871	0.391972	1.71273	8	0	DCAF7	17	63550461	63594266	1	protein_coding	DDB1 and CUL4 associated factor 7 [Source:HGNC Symbol;Acc:HGNC:30915]
ENSG00000131470	PSMC3IP	multitissue	0.00961675	3	3	0.00440732	Thyroid	0.558156	Testis	2.02409	0.0731189	0.0731189	0.585582	2.84743	1.7957	1.13921	3	0	PSMC3IP	17	42572315	42577831	-1	protein_coding	PSMC3 interacting protein [Source:HGNC Symbol;Acc:HGNC:17928]
ENSG00000130635	COL5A1	multitissue	0.00964341	3	3	0.00734633	Artery_Coronary	0.3089	Brain_Frontal_Cortex_BA9	1.21831	0.814416	0.814416	-2.34697	2.68072	-0.227927	2.60519	3	0	COL5A1	9	134641774	134844843	1	protein_coding	collagen type V alpha 1 chain [Source:HGNC Symbol;Acc:HGNC:2209]
ENSG00000198844	ARHGEF15	multitissue	0.00966232	4	4	0.0894502	Thyroid	0.466981	Colon_Sigmoid	1.97958	0.282249	0.282249	-1.42981	1.6983	0.159487	1.47863	4	0	ARHGEF15	17	8310241	8322516	1	protein_coding	Rho guanine nucleotide exchange factor 15 [Source:HGNC Symbol;Acc:HGNC:15590]
ENSG00000109321	AREG	multitissue	0.00981906	11	7	0.0001674	Skin_Not_Sun_Exposed_Suprapubic	0.678967	Breast_Mammary_Tissue	5.56388	0.0411584	0.306429	-3.76373	0.413874	-2.48512	1.29124	7	0	AREG	4	74445134	74455009	1	protein_coding	amphiregulin [Source:HGNC Symbol;Acc:HGNC:651]
ENSG00000160606	TLCD1	multitissue	0.00982372	7	6	0.00159122	Adipose_Visceral_Omentum	0.978244	Skin_Sun_Exposed_Lower_leg	3.38561	0.0175329	0.192949	-2.45668	3.15751	-0.421431	2.04832	6	0	TLCD1	17	28724348	28727935	-1	protein_coding	TLC domain containing 1 [Source:HGNC Symbol;Acc:HGNC:25177]
ENSG00000143771	CNIH4	multitissue	0.00985446	34	2	0.000690323	Testis	0.375245	Brain_Cerebellar_Hemisphere	28.6826	0.0017524	0.990508	-3.39339	-0.886692	-2.63083	0.541123	2	0	CNIH4	1	224356850	224379459	1	protein_coding	cornichon family AMPA receptor auxiliary protein 4 [Source:HGNC Symbol;Acc:HGNC:25013]
ENSG00000159202	UBE2Z	multitissue	0.00985531	11	4	0.000585604	Adipose_Subcutaneous	0.251208	Brain_Caudate_basal_ganglia	8.72318	0.00506723	0.461891	-3.4382	3.31975	-0.336291	2.99738	4	0	UBE2Z	17	48908369	48929056	1	protein_coding	ubiquitin conjugating enzyme E2 Z [Source:HGNC Symbol;Acc:HGNC:25847]
ENSG00000167754	KLK5	multitissue	0.00987717	10	10	0.07819	Brain_Cerebellar_Hemisphere	0.965211	Skin_Sun_Exposed_Lower_leg	2.44045	0.286906	0.286906	-1.76129	1.44041	-0.406453	1.1472	10	0	KLK5	19	50943303	50953093	-1	protein_coding	kallikrein related peptidase 5 [Source:HGNC Symbol;Acc:HGNC:6366]
ENSG00000133874	RNF122	multitissue	0.0099049	7	7	0.0108294	Esophagus_Mucosa	0.827876	Brain_Caudate_basal_ganglia	2.30867	0.0844444	0.0844444	-2.54816	0.736742	-1.13608	1.09269	7	0	RNF122	8	33547755	33567125	-1	protein_coding	ring finger protein 122 [Source:HGNC Symbol;Acc:HGNC:21147]
ENSG00000090273	NUDC	multitissue	0.0099291	9	8	0.00104686	Muscle_Skeletal	0.794738	Brain_Cerebellar_Hemisphere	3.49393	0.0546766	0.179587	-3.27762	0.805212	-1.23121	1.47009	8	0	NUDC	1	26900238	26946862	1	protein_coding	nuclear distribution C, dynein complex regulator [Source:HGNC Symbol;Acc:HGNC:8045]
ENSG00000166689	PLEKHA7	multitissue	0.00997288	10	10	0.00284341	Whole_Blood	0.913358	Nerve_Tibial	3.50931	0.167801	0.167801	-2.98418	2.78685	0.142843	1.60549	10	0	PLEKHA7	11	16777317	17014443	-1	protein_coding	pleckstrin homology domain containing A7 [Source:HGNC Symbol;Acc:HGNC:27049]
ENSG00000112972	HMGCS1	multitissue	0.010073	4	4	0.0113754	Colon_Transverse	0.9846	Brain_Hypothalamus	2.355	0.107888	0.107888	-1.96864	2.53095	-0.167444	1.9698	4	0	HMGCS1	5	43289395	43313512	-1	protein_coding	3-hydroxy-3-methylglutaryl-CoA synthase 1 [Source:HGNC Symbol;Acc:HGNC:5007]
ENSG00000183615	FAM167B	multitissue	0.0100846	3	3	0.00387106	Lung	0.3254	Artery_Coronary	1.61186	0.399178	0.399178	-2.88848	-0.983422	-1.90714	0.953836	3	0	FAM167B	1	32247233	32248856	1	protein_coding	family with sequence similarity 167 member B [Source:HGNC Symbol;Acc:HGNC:28133]
ENSG00000165131	C7orf34	multitissue	0.0101032	5	5	0.028002	Skin_Sun_Exposed_Lower_leg	0.713232	Spleen	1.61913	0.390937	0.390937	-2.19726	1.91841	-0.0498141	1.89215	5	0	C7orf34	7	142939343	142940868	1	protein_coding	chromosome 7 open reading frame 34 [Source:HGNC Symbol;Acc:HGNC:21750]
ENSG00000205744	DENND1C	multitissue	0.0101279	3	3	0.00167539	Esophagus_Mucosa	0.353465	Pancreas	1.73981	0.394314	0.394314	0.927889	3.14245	1.67561	1.2704	3	0	DENND1C	19	6467207	6482557	-1	protein_coding	DENN domain containing 1C [Source:HGNC Symbol;Acc:HGNC:26225]
ENSG00000176956	LY6H	multitissue	0.0101422	8	7	0.103359	Adipose_Visceral_Omentum	0.957887	Thyroid	4.83532	0.0661486	0.172529	-1.40696	1.62878	0.0496284	1.14511	7	0	LY6H	8	143157914	143160711	-1	protein_coding	lymphocyte antigen 6 family member H [Source:HGNC Symbol;Acc:HGNC:6728]
ENSG00000198113	TOR4A	multitissue	0.0101685	11	6	0.00522772	Thyroid	0.9699	Skin_Not_Sun_Exposed_Suprapubic	6.56367	0.00142874	0.524429	-2.79266	1.83785	-0.224077	1.19599	6	0	TOR4A	9	137277749	137282641	1	protein_coding	torsin family 4 member A [Source:HGNC Symbol;Acc:HGNC:25981]
ENSG00000064490	RFXANK	multitissue	0.0102085	4	4	0.02084	Artery_Aorta	0.0633877	Skin_Not_Sun_Exposed_Suprapubic	1.77739	0.424458	0.424458	-2.31087	2.29412	1.02958	2.23618	4	0	RFXANK	19	19192229	19201869	1	protein_coding	regulatory factor X associated ankyrin containing protein [Source:HGNC Symbol;Acc:HGNC:9987]
ENSG00000115464	USP34	multitissue	0.0102164	4	4	0.00338844	Thyroid	0.807292	Whole_Blood	2.30169	0.187368	0.187368	-0.50575	2.93011	0.911604	1.47575	4	0	USP34	2	61187463	61470769	-1	protein_coding	ubiquitin specific peptidase 34 [Source:HGNC Symbol;Acc:HGNC:20066]
ENSG00000151882	CCL28	multitissue	0.0102427	5	5	0.0334667	Brain_Hippocampus	0.61929	Brain_Putamen_basal_ganglia	1.71937	0.480942	0.480942	-2.12644	0.61196	-1.04029	1.11552	5	0	CCL28	5	43376645	43412391	-1	protein_coding	C-C motif chemokine ligand 28 [Source:HGNC Symbol;Acc:HGNC:17700]
ENSG00000132005	RFX1	multitissue	0.0102484	4	4	0.0253932	Heart_Atrial_Appendage	0.583238	Artery_Tibial	1.81257	0.32936	0.32936	-2.06856	2.23537	0.236483	1.92494	4	0	RFX1	19	13961538	14007039	-1	protein_coding	regulatory factor X1 [Source:HGNC Symbol;Acc:HGNC:9982]
ENSG00000103269	RHBDL1	multitissue	0.0102562	25	3	0.00167119	Pancreas	0.979667	Thyroid	19.1619	0.0014963	1.01148	-3.14319	0.488967	-0.433911	0.79585	3	0	RHBDL1	16	675666	678268	1	protein_coding	rhomboid like 1 [Source:HGNC Symbol;Acc:HGNC:10007]
ENSG00000008382	MPND	multitissue	0.010274	10	8	0.0397666	Muscle_Skeletal	0.960415	Artery_Tibial	4.66365	0.033206	0.179856	-2.05617	0.86176	-0.762304	1.22881	8	0	MPND	19	4343527	4360086	1	protein_coding	MPN domain containing [Source:HGNC Symbol;Acc:HGNC:25934]
ENSG00000178425	NT5DC1	multitissue	0.0102793	17	9	0.00102048	Artery_Tibial	0.86609	Thyroid	8.93017	0.0503844	0.328389	-2.59398	3.28482	0.160391	1.47129	9	0	NT5DC1	6	116100849	116249497	1	protein_coding	5'-nucleotidase domain containing 1 [Source:HGNC Symbol;Acc:HGNC:21556]
ENSG00000079974	RABL2B	multitissue	0.0103137	35	7	0.0247645	Small_Intestine_Terminal_Ileum	0.957707	Prostate	24.6632	0.000122085	0.831937	-2.24506	1.53919	-0.567512	0.882337	7	0	RABL2B	22	50767501	50783663	-1	protein_coding	RAB, member of RAS oncogene family like 2B [Source:HGNC Symbol;Acc:HGNC:9800]
ENSG00000101162	TUBB1	multitissue	0.0103365	2	2	0.0060457	Esophagus_Muscularis	0.15346	Brain_Substantia_nigra	1.05891	0.941086	0.941086	1.42742	2.74529	2.08636	0.931878	2	0	TUBB1	20	59019254	59026654	1	protein_coding	tubulin beta 1 class VI [Source:HGNC Symbol;Acc:HGNC:16257]
ENSG00000166783	MARF1	multitissue	0.0105632	3	3	0.00563306	Esophagus_Muscularis	0.420968	Testis	1.49062	0.504235	0.504235	0.804743	2.76841	1.84959	0.987882	3	0	MARF1	16	15594386	15643166	-1	protein_coding	meiosis regulator and mRNA stability factor 1 [Source:HGNC Symbol;Acc:HGNC:29562]
ENSG00000151967	SCHIP1	multitissue	0.0106494	5	5	0.0628599	Esophagus_Gastroesophageal_Junction	0.74773	Brain_Spinal_cord_cervical_c-1	2.09437	0.322259	0.322259	-1.86018	1.79591	-0.187092	1.40437	5	0	SCHIP1	3	159839861	159897360	1	protein_coding	schwannomin interacting protein 1 [Source:HGNC Symbol;Acc:HGNC:15678]
ENSG00000139910	NOVA1	multitissue	0.0106523	4	4	0.00105306	Adipose_Visceral_Omentum	0.749729	Testis	1.6388	0.588148	0.588148	-3.27595	-0.318997	-1.50948	1.28378	4	0	NOVA1	14	26443093	26597754	-1	protein_coding	NOVA alternative splicing regulator 1 [Source:HGNC Symbol;Acc:HGNC:7886]
ENSG00000241878	PISD	multitissue	0.0106788	16	10	0.00232435	Brain_Frontal_Cortex_BA9	0.936553	Adrenal_Gland	7.14931	0.0306341	0.28746	-3.04532	1.95826	-1.14418	1.40122	10	0	PISD	22	31618491	31662432	-1	protein_coding	phosphatidylserine decarboxylase [Source:HGNC Symbol;Acc:HGNC:8999]
ENSG00000230626	AC011005.1	multitissue	0.0107539	3	3	0.00341053	Brain_Caudate_basal_ganglia	0.204233	Testis	1.12632	0.910095	0.910095	-1.43214	2.92809	0.0754541	2.47179	3	0	AC011005.1	7	129126518	129130793	1	protein_coding
ENSG00000139173	TMEM117	multitissue	0.0107881	5	5	0.00241091	Skin_Sun_Exposed_Lower_leg	0.626415	Nerve_Tibial	2.25023	0.287142	0.287142	-3.0343	1.57231	-0.94114	1.69909	5	0	TMEM117	12	43835967	44389762	1	protein_coding	transmembrane protein 117 [Source:HGNC Symbol;Acc:HGNC:25308]
ENSG00000115844	DLX2	multitissue	0.010869	2	2	0.00369649	Esophagus_Gastroesophageal_Junction	0.53357	Skin_Not_Sun_Exposed_Suprapubic	1.05559	0.944406	0.944406	0.622565	2.90296	1.76276	1.61249	2	0	DLX2	2	172099439	172102900	-1	protein_coding	distal-less homeobox 2 [Source:HGNC Symbol;Acc:HGNC:2915]
ENSG00000064545	TMEM161A	multitissue	0.0109269	25	6	0.00471197	Ovary	0.987662	Heart_Atrial_Appendage	15.2695	1.69678e-17	0.528514	-2.82609	0.190497	-1.5186	0.905826	6	0	TMEM161A	19	19119169	19138513	-1	protein_coding	transmembrane protein 161A [Source:HGNC Symbol;Acc:HGNC:26020]
ENSG00000131778	CHD1L	multitissue	0.0110148	33	8	0.00665333	Cells_Transformed_fibroblasts	0.963399	Colon_Transverse	14.5889	0.00463383	0.555174	-2.71372	1.93566	-0.385716	1.20498	8	0	CHD1L	1	147242641	147295766	1	protein_coding	chromodomain helicase DNA binding protein 1 like [Source:HGNC Symbol;Acc:HGNC:1916]
ENSG00000232388	SMIM26	multitissue	0.0110404	24	9	0.000150307	Testis	0.981669	Brain_Putamen_basal_ganglia	13.0311	0.028225	0.434786	-3.79056	0.534216	-1.06083	0.946194	9	0	SMIM26	20	18567347	18569563	1	protein_coding	small integral membrane protein 26 [Source:HGNC Symbol;Acc:HGNC:43430]
ENSG00000160679	CHTOP	multitissue	0.0110642	12	4	0.00191013	Esophagus_Mucosa	0.157751	Heart_Left_Ventricle	7.96793	0.0103174	0.513348	-2.4602	3.10386	-0.836572	2.03252	4	0	CHTOP	1	153633982	153646306	1	protein_coding	chromatin target of PRMT1 [Source:HGNC Symbol;Acc:HGNC:24511]
ENSG00000188916	FAM196A	multitissue	0.0110658	15	6	0.0210829	Colon_Transverse	0.793886	Esophagus_Gastroesophageal_Junction	8.05903	3.63208e-05	0.431368	-2.3065	1.14712	-0.481694	0.875932	6	0	FAM196A	10	127135426	127196158	-1	protein_coding	family with sequence similarity 196 member A [Source:HGNC Symbol;Acc:HGNC:33859]
ENSG00000168394	TAP1	multitissue	0.0110663	15	11	0.0113324	Adipose_Subcutaneous	0.983334	Heart_Atrial_Appendage	6.11136	0.0407733	0.288957	-2.53228	0.272454	-1.31459	0.815517	11	0	TAP1	6	32845209	32853978	-1	protein_coding	transporter 1, ATP binding cassette subfamily B member [Source:HGNC Symbol;Acc:HGNC:43]
ENSG00000007384	RHBDF1	multitissue	0.0110684	7	6	0.000511312	Brain_Cerebellar_Hemisphere	0.696704	Heart_Left_Ventricle	2.98146	0.0993345	0.254284	-1.46359	3.47476	0.522096	1.8623	6	0	RHBDF1	16	58059	76355	-1	protein_coding	rhomboid 5 homolog 1 [Source:HGNC Symbol;Acc:HGNC:20561]
ENSG00000185721	DRG1	multitissue	0.0112213	4	4	0.00158373	Nerve_Tibial	0.686815	Muscle_Skeletal	1.42151	0.610343	0.610343	-1.4524	3.15889	0.635741	1.89927	4	0	DRG1	22	31399523	31530634	1	protein_coding	developmentally regulated GTP binding protein 1 [Source:HGNC Symbol;Acc:HGNC:3029]
ENSG00000068903	SIRT2	multitissue	0.0113236	3	3	0.00170592	Brain_Cerebellum	0.318637	Liver	1.81015	0.188541	0.188541	0.997263	3.13716	2.25458	1.11808	3	0	SIRT2	19	38878555	38899862	-1	protein_coding	sirtuin 2 [Source:HGNC Symbol;Acc:HGNC:10886]
ENSG00000143995	MEIS1	multitissue	0.0113447	10	10	0.0113249	Brain_Substantia_nigra	0.962389	Nerve_Tibial	2.45023	0.251159	0.251159	-2.53251	0.935887	-1.09222	1.10149	10	0	MEIS1	2	66433452	66573869	1	protein_coding	Meis homeobox 1 [Source:HGNC Symbol;Acc:HGNC:7000]
ENSG00000160678	S100A1	multitissue	0.0113464	32	3	0.00143553	Brain_Cerebellum	0.657084	Ovary	25.5449	0.000383726	0.891456	-2.69134	3.18741	-1.70966	1.16157	3	0	S100A1	1	153627926	153632039	1	protein_coding	S100 calcium binding protein A1 [Source:HGNC Symbol;Acc:HGNC:10486]
ENSG00000100079	LGALS2	multitissue	0.0113932	19	7	0.0254592	Thyroid	0.530605	Adipose_Visceral_Omentum	12.591	0.0177494	0.522917	-1.33858	2.23436	1.05534	1.01211	7	0	LGALS2	22	37570246	37582616	-1	protein_coding	galectin 2 [Source:HGNC Symbol;Acc:HGNC:6562]
ENSG00000172382	PRSS27	multitissue	0.01144	6	6	0.00615589	Testis	0.911703	Brain_Spinal_cord_cervical_c-1	1.68068	0.440133	0.440133	-2.45679	2.73936	0.402125	2.13685	6	0	PRSS27	16	2712418	2720551	-1	protein_coding	protease, serine 27 [Source:HGNC Symbol;Acc:HGNC:15475]
ENSG00000007129	CEACAM21	multitissue	0.0115432	28	4	0.00859246	Pancreas	0.983714	Small_Intestine_Terminal_Ileum	20.7001	0.00664043	0.738753	-2.62786	0.860906	-0.619262	0.823999	4	0	CEACAM21	19	41549518	41586844	1	protein_coding	carcinoembryonic antigen related cell adhesion molecule 21 [Source:HGNC Symbol;Acc:HGNC:28834]
ENSG00000129455	KLK8	multitissue	0.0116289	7	7	0.000974202	Testis	0.977612	Nerve_Tibial	2.09283	0.368008	0.368008	-3.29787	2.6721	0.131273	1.78878	7	0	KLK8	19	50996007	51002711	-1	protein_coding	kallikrein related peptidase 8 [Source:HGNC Symbol;Acc:HGNC:6369]
ENSG00000169504	CLIC4	multitissue	0.01166	4	4	0.0322613	Pancreas	0.775704	Cells_Transformed_fibroblasts	2.30572	0.260342	0.260342	-2.14116	0.404875	-0.878338	1.1504	4	0	CLIC4	1	24745357	24844324	1	protein_coding	chloride intracellular channel 4 [Source:HGNC Symbol;Acc:HGNC:13518]
ENSG00000267795	SMIM22	multitissue	0.0118078	16	5	0.00839623	Spleen	0.806241	Lung	9.98366	0.01281	0.45785	-2.35442	2.63571	1.12023	1.31859	5	0	SMIM22	16	4788397	4796491	1	protein_coding	small integral membrane protein 22 [Source:HGNC Symbol;Acc:HGNC:48329]
ENSG00000138623	SEMA7A	multitissue	0.0118697	6	6	0.00356925	Nerve_Tibial	0.733566	Adipose_Visceral_Omentum	1.61107	0.521134	0.521134	-0.999392	2.91392	1.17236	1.56661	6	0	SEMA7A	15	74409289	74434467	-1	protein_coding	semaphorin 7A (John Milton Hagen blood group) [Source:HGNC Symbol;Acc:HGNC:10741]
ENSG00000169018	FEM1B	multitissue	0.0119339	8	8	0.000582867	Ovary	0.863466	Artery_Tibial	1.81215	0.37346	0.37346	-3.43946	1.51633	-0.0620825	1.65727	8	0	FEM1B	15	68277803	68295865	1	protein_coding	fem-1 homolog B [Source:HGNC Symbol;Acc:HGNC:3649]
ENSG00000141696	P3H4	multitissue	0.0119858	5	5	0.00397323	Nerve_Tibial	0.314012	Adipose_Subcutaneous	2.53538	0.150367	0.150367	-1.55444	2.88028	0.799166	2.12477	5	0	P3H4	17	41801947	41812604	-1	protein_coding	prolyl 3-hydroxylase family member 4 (non-enzymatic) [Source:HGNC Symbol;Acc:HGNC:16946]
ENSG00000070388	FGF22	multitissue	0.0119929	5	5	0.00455381	Thyroid	0.800465	Skin_Sun_Exposed_Lower_leg	2.02633	0.517079	0.517079	-1.26889	2.83701	0.66151	1.57266	5	0	FGF22	19	639879	644371	1	protein_coding	fibroblast growth factor 22 [Source:HGNC Symbol;Acc:HGNC:3679]
ENSG00000116514	RNF19B	multitissue	0.0120114	5	4	0.0064082	Spleen	0.871735	Artery_Tibial	1.91286	0.0461998	0.634911	-0.161455	2.72613	1.64547	1.08852	4	0	RNF19B	1	32936445	32964685	-1	protein_coding	ring finger protein 19B [Source:HGNC Symbol;Acc:HGNC:26886]
ENSG00000113248	PCDHB15	multitissue	0.0120465	17	8	0.00517189	Colon_Sigmoid	0.876773	Esophagus_Muscularis	9.98312	0.00692482	0.336607	-1.05883	2.79613	1.4183	1.31479	8	0	PCDHB15	5	141245349	141249365	1	protein_coding	protocadherin beta 15 [Source:HGNC Symbol;Acc:HGNC:8686]
ENSG00000166813	KIF7	multitissue	0.0120568	8	8	0.0275365	Artery_Aorta	0.99649	Testis	2.43779	0.385935	0.385935	-1.28175	2.20383	0.627819	1.33253	8	0	KIF7	15	89608789	89655451	-1	protein_coding	kinesin family member 7 [Source:HGNC Symbol;Acc:HGNC:30497]
ENSG00000182446	NPLOC4	multitissue	0.012096	34	7	0.0129298	Testis	0.885846	Nerve_Tibial	21.2444	0.0070333	0.72612	-2.11014	2.4857	0.694707	0.963901	7	0	NPLOC4	17	81556887	81648465	-1	protein_coding	NPL4 homolog, ubiquitin recognition factor [Source:HGNC Symbol;Acc:HGNC:18261]
ENSG00000057149	SERPINB3	multitissue	0.0121388	5	5	0.00291209	Artery_Coronary	0.787451	Spleen	1.3706	0.64759	0.64759	-0.743417	2.97687	0.845674	1.93678	5	0	SERPINB3	18	63655197	63661963	-1	protein_coding	serpin family B member 3 [Source:HGNC Symbol;Acc:HGNC:10569]
ENSG00000078246	TULP3	multitissue	0.0121458	22	7	0.000649223	Thyroid	0.855236	Adrenal_Gland	13.9295	0.00107862	0.467388	-3.41017	1.48957	-1.37036	1.06878	7	0	TULP3	12	2877223	2941140	1	protein_coding	tubby like protein 3 [Source:HGNC Symbol;Acc:HGNC:12425]
ENSG00000185033	SEMA4B	multitissue	0.0122196	14	10	0.000320294	Pituitary	0.559745	Uterus	5.49316	0.0628755	0.187769	-3.59831	-0.58322	-1.98231	1.07307	10	0	SEMA4B	15	90160604	90229679	1	protein_coding	semaphorin 4B [Source:HGNC Symbol;Acc:HGNC:10730]
ENSG00000205269	TMEM170B	multitissue	0.0122656	15	8	0.0128016	Artery_Tibial	0.99683	Adipose_Visceral_Omentum	9.78929	0.0148681	0.349572	-0.627543	2.48924	0.34837	0.937737	8	0	TMEM170B	6	11538278	11583524	1	protein_coding	transmembrane protein 170B [Source:HGNC Symbol;Acc:HGNC:34244]
ENSG00000138031	ADCY3	multitissue	0.012275	14	4	0.00693826	Skin_Not_Sun_Exposed_Suprapubic	0.569429	Spleen	10.6208	0.016432	0.37927	-2.69979	2.28591	-0.00897507	2.15661	4	0	ADCY3	2	24819169	24919839	-1	protein_coding	adenylate cyclase 3 [Source:HGNC Symbol;Acc:HGNC:234]
ENSG00000184661	CDCA2	multitissue	0.0123094	2	2	0.0141944	Skin_Sun_Exposed_Lower_leg	0.791643	Skin_Not_Sun_Exposed_Suprapubic	1.63375	0.366249	0.366249	-2.45231	-0.264178	-1.35824	1.54724	2	0	CDCA2	8	25458997	25507920	1	protein_coding	cell division cycle associated 2 [Source:HGNC Symbol;Acc:HGNC:14623]
ENSG00000131480	AOC2	multitissue	0.0123107	5	5	0.0020031	Minor_Salivary_Gland	0.26464	Small_Intestine_Terminal_Ileum	1.79802	0.319669	0.319669	-3.08977	2.109	0.160199	2.21419	5	0	AOC2	17	42844600	42850707	1	protein_coding	amine oxidase, copper containing 2 [Source:HGNC Symbol;Acc:HGNC:549]
ENSG00000136944	LMX1B	multitissue	0.012337	4	4	0.00922586	Artery_Tibial	0.167591	Adipose_Subcutaneous	1.73371	0.257687	0.257687	-2.60357	2.12094	-0.82088	2.04164	4	0	LMX1B	9	126614443	126701032	1	protein_coding	LIM homeobox transcription factor 1 beta [Source:HGNC Symbol;Acc:HGNC:6654]
ENSG00000188735	TMEM120B	multitissue	0.0124626	13	12	0.0166363	Heart_Left_Ventricle	0.995645	Esophagus_Mucosa	4.52289	0.0840149	0.171295	-0.677689	2.39465	0.885554	0.82559	12	0	TMEM120B	12	121712752	121783001	1	protein_coding	transmembrane protein 120B [Source:HGNC Symbol;Acc:HGNC:32008]
ENSG00000204843	DCTN1	multitissue	0.0126684	11	4	0.0314581	Artery_Tibial	0.937428	Skin_Not_Sun_Exposed_Suprapubic	9.00304	0.000835469	0.374707	-0.116147	2.15123	1.3	0.750413	4	0	DCTN1	2	74361154	74392087	-1	protein_coding	dynactin subunit 1 [Source:HGNC Symbol;Acc:HGNC:2711]
ENSG00000132205	EMILIN2	multitissue	0.0127274	10	7	0.000643841	Nerve_Tibial	0.459145	Whole_Blood	4.0831	4.80161e-16	0.627912	-1.45603	3.41244	1.57797	1.74245	7	0	EMILIN2	18	2847030	2915993	1	protein_coding	elastin microfibril interfacer 2 [Source:HGNC Symbol;Acc:HGNC:19881]
ENSG00000111266	DUSP16	multitissue	0.0127709	3	3	0.00293072	Heart_Atrial_Appendage	0.243857	Brain_Hippocampus	1.42571	0.559635	0.559635	-2.97491	-1.1654	-1.8292	0.996375	3	0	DUSP16	12	12474210	12562383	-1	protein_coding	dual specificity phosphatase 16 [Source:HGNC Symbol;Acc:HGNC:17909]
ENSG00000108784	NAGLU	multitissue	0.0127887	22	4	0.00151582	Heart_Atrial_Appendage	0.542736	Stomach	16.3604	0.0074571	0.661966	-3.17164	-0.608681	-2.12381	0.681218	4	0	NAGLU	17	42536172	42544449	1	protein_coding	N-acetyl-alpha-glucosaminidase [Source:HGNC Symbol;Acc:HGNC:7632]
ENSG00000181915	ADO	multitissue	0.0128532	13	9	0.0114306	Breast_Mammary_Tissue	0.969345	Esophagus_Mucosa	7.13576	0.0214029	0.272336	-0.802161	2.52925	0.482994	1.03298	9	0	ADO	10	62804857	62808483	1	protein_coding	2-aminoethanethiol dioxygenase [Source:HGNC Symbol;Acc:HGNC:23506]
ENSG00000129226	CD68	multitissue	0.0129091	3	3	0.00435686	Esophagus_Mucosa	0.963954	Brain_Nucleus_accumbens_basal_ganglia	1.11412	0.813948	0.813948	0.0451929	2.8511	1.61399	1.43206	3	0	CD68	17	7579467	7582113	1	protein_coding	CD68 molecule [Source:HGNC Symbol;Acc:HGNC:1693]
ENSG00000113621	TXNDC15	multitissue	0.0129429	26	4	0.00779524	Adipose_Subcutaneous	0.995289	Colon_Sigmoid	16.5052	0.000682342	0.648593	-1.18201	2.66081	0.742977	0.713811	4	0	TXNDC15	5	134873803	134901525	1	protein_coding	thioredoxin domain containing 15 [Source:HGNC Symbol;Acc:HGNC:20652]
ENSG00000101752	MIB1	multitissue	0.012972	14	8	0.0529436	Brain_Caudate_basal_ganglia	0.988386	Lung	6.79773	0.00827707	0.248152	-1.8516	1.93538	0.262064	1.06945	8	0	MIB1	18	21704957	21870957	1	protein_coding	mindbomb E3 ubiquitin protein ligase 1 [Source:HGNC Symbol;Acc:HGNC:21086]
ENSG00000182379	NXPH4	multitissue	0.0129826	3	3	0.00174991	Adipose_Visceral_Omentum	0.8181	Whole_Blood	1.97214	0.167863	0.167863	-2.57239	3.12969	0.109103	2.86612	3	0	NXPH4	12	57216795	57226449	1	protein_coding	neurexophilin 4 [Source:HGNC Symbol;Acc:HGNC:8078]
ENSG00000204444	APOM	multitissue	0.0130102	8	7	0.0394127	Testis	0.870624	Skin_Sun_Exposed_Lower_leg	3.85052	0.0737808	0.158599	-2.05985	0.985253	-0.783411	1.21669	7	0	APOM	6	31652416	31658210	1	protein_coding	apolipoprotein M [Source:HGNC Symbol;Acc:HGNC:13916]
ENSG00000164362	TERT	multitissue	0.0130904	4	4	0.00499223	Skin_Not_Sun_Exposed_Suprapubic	0.890089	Brain_Putamen_basal_ganglia	1.20792	0.775779	0.775779	-2.0713	2.80754	-0.0384551	2.10103	4	0	TERT	5	1253147	1295069	-1	protein_coding	telomerase reverse transcriptase [Source:HGNC Symbol;Acc:HGNC:11730]
ENSG00000116132	PRRX1	multitissue	0.0131265	9	9	0.0014076	Small_Intestine_Terminal_Ileum	0.921946	Brain_Frontal_Cortex_BA9	2.42795	0.26987	0.26987	-1.65423	3.19309	0.225858	1.40719	9	0	PRRX1	1	170662728	170739419	1	protein_coding	paired related homeobox 1 [Source:HGNC Symbol;Acc:HGNC:9142]
ENSG00000135049	AGTPBP1	multitissue	0.013145	9	7	0.0206256	Muscle_Skeletal	0.905225	Lung	3.91935	0.0335767	0.228737	-1.34505	2.31477	0.46381	1.09611	7	0	AGTPBP1	9	85546539	85742029	-1	protein_coding	ATP/GTP binding protein 1 [Source:HGNC Symbol;Acc:HGNC:17258]
ENSG00000139372	TDG	multitissue	0.0132144	9	6	0.000675586	Skin_Sun_Exposed_Lower_leg	0.798063	Thyroid	4.78195	0.0775043	0.28664	-3.3993	0.437128	-1.29458	1.33696	6	0	TDG	12	103965804	103988874	1	protein_coding	thymine DNA glycosylase [Source:HGNC Symbol;Acc:HGNC:11700]
ENSG00000100167	2003-09-01	multitissue	0.0132156	6	5	0.00714247	Whole_Blood	0.989848	Testis	2.63671	0.0566562	0.204714	-2.69013	0.0127238	-1.87867	0.976585	5	0	2003-09-01	22	41976272	41998221	1	protein_coding	septin 3 [Source:HGNC Symbol;Acc:HGNC:10750]
ENSG00000182318	ZSCAN22	multitissue	0.0132549	6	6	0.0135481	Brain_Cerebellum	0.62465	Lung	2.08858	0.152081	0.152081	-1.42794	2.46903	-0.150713	1.46812	6	0	ZSCAN22	19	58327019	58342332	1	protein_coding	zinc finger and SCAN domain containing 22 [Source:HGNC Symbol;Acc:HGNC:4929]
ENSG00000140750	ARHGAP17	multitissue	0.0132915	6	6	0.00587342	Whole_Blood	0.930184	Artery_Tibial	1.73017	0.238371	0.238371	-2.15412	2.75477	0.41306	1.78184	6	0	ARHGAP17	16	24919385	25015666	-1	protein_coding	Rho GTPase activating protein 17 [Source:HGNC Symbol;Acc:HGNC:18239]
ENSG00000168818	STX18	multitissue	0.0133153	6	6	0.0157341	Testis	0.91758	Adipose_Visceral_Omentum	2.59439	0.231866	0.231866	-2.41502	1.58226	-0.468444	1.44771	6	0	STX18	4	4415742	4542346	-1	protein_coding	syntaxin 18 [Source:HGNC Symbol;Acc:HGNC:15942]
ENSG00000254901	BORCS8	multitissue	0.0133632	25	5	0.00265903	Heart_Left_Ventricle	0.90122	Ovary	17.0318	9.26065e-05	0.796639	-3.00463	1.26125	-0.982912	1.03109	5	0	BORCS8	19	19176903	19192591	-1	protein_coding	BLOC-1 related complex subunit 8 [Source:HGNC Symbol;Acc:HGNC:37247]
ENSG00000111816	FRK	multitissue	0.0133733	21	7	0.000231956	Artery_Tibial	0.974343	Muscle_Skeletal	11.0654	0.00596177	0.378023	-1.47121	3.6814	0.549715	1.6734	7	0	FRK	6	115931149	116060758	-1	protein_coding	fyn related Src family tyrosine kinase [Source:HGNC Symbol;Acc:HGNC:3955]
ENSG00000205835	GMNC	multitissue	0.0133979	2	2	0.00479377	Brain_Hippocampus	0.498878	Pancreas	1.05001	0.949992	0.949992	-0.676257	2.82058	1.07216	2.47263	2	0	GMNC	3	190852877	190892429	-1	protein_coding	geminin coiled-coil domain containing [Source:HGNC Symbol;Acc:HGNC:40049]
ENSG00000204305	AGER	multitissue	0.0135144	22	11	0.00392593	Uterus	0.910387	Lung	12.1801	0.0143531	0.417558	-1.12089	2.88405	0.797579	0.967484	11	0	AGER	6	32180968	32184324	-1	protein_coding	advanced glycosylation end-product specific receptor [Source:HGNC Symbol;Acc:HGNC:320]
ENSG00000185862	EVI2B	multitissue	0.0135604	3	3	0.00154177	Adipose_Visceral_Omentum	0.4081	Brain_Anterior_cingulate_cortex_BA24	1.26902	0.643597	0.643597	-3.1667	1.20099	-0.379489	2.42102	3	0	EVI2B	17	31303766	31314112	-1	protein_coding	ecotropic viral integration site 2B [Source:HGNC Symbol;Acc:HGNC:3500]
ENSG00000174485	DENND4A	multitissue	0.0135699	6	5	0.0192482	Brain_Cerebellum	0.846917	Cells_Transformed_fibroblasts	3.48401	0.0862355	0.183037	-0.628113	2.34069	0.58239	1.05028	5	0	DENND4A	15	65658046	65792293	-1	protein_coding	DENN domain containing 4A [Source:HGNC Symbol;Acc:HGNC:24321]
ENSG00000186523	FAM86B1	multitissue	0.0137318	10	8	0.00645303	Skin_Not_Sun_Exposed_Suprapubic	0.9286	Adipose_Visceral_Omentum	5.72444	0.0337339	0.231661	-1.08913	2.72383	0.187336	1.1468	8	0	FAM86B1	8	12182096	12194133	-1	protein_coding	family with sequence similarity 86 member B1 [Source:HGNC Symbol;Acc:HGNC:28268]
ENSG00000100077	GRK3	multitissue	0.013778	13	7	0.0829093	Cells_Transformed_fibroblasts	0.935594	Testis	7.82481	0.0141641	0.32245	-1.62166	1.73405	0.0310852	0.886787	7	0	GRK3	22	25564849	25729294	1	protein_coding	G protein-coupled receptor kinase 3 [Source:HGNC Symbol;Acc:HGNC:290]
ENSG00000180176	TH	multitissue	0.013783	6	5	0.00106154	Brain_Hippocampus	0.3066	Adipose_Visceral_Omentum	3.38317	0.035281	0.178153	-3.27369	1.19609	-1.50519	2.04533	5	0	TH	11	2163929	2171877	-1	protein_coding	tyrosine hydroxylase [Source:HGNC Symbol;Acc:HGNC:11782]
ENSG00000175592	FOSL1	multitissue	0.0138363	2	2	0.0374746	Adrenal_Gland	0.0470048	Vagina	1.03356	0.966443	0.966443	-2.08056	1.98626	-0.0471495	2.87567	2	0	FOSL1	11	65892049	65900573	-1	protein_coding	FOS like 1, AP-1 transcription factor subunit [Source:HGNC Symbol;Acc:HGNC:13718]
ENSG00000197045	GMFB	multitissue	0.0139734	8	6	0.00460484	Artery_Tibial	0.709048	Heart_Left_Ventricle	4.98332	0.0213505	0.198052	-2.83345	0.373135	-1.87785	1.12319	6	0	GMFB	14	54474484	54489196	-1	protein_coding	glia maturation factor beta [Source:HGNC Symbol;Acc:HGNC:4373]
ENSG00000139746	RBM26	multitissue	0.0140244	5	5	0.00263755	Brain_Cerebellum	0.137051	Brain_Cerebellar_Hemisphere	3.08747	0.126151	0.126151	1.48686	3.0071	2.16457	0.557566	5	0	RBM26	13	79311824	79406477	-1	protein_coding	RNA binding motif protein 26 [Source:HGNC Symbol;Acc:HGNC:20327]
ENSG00000004139	SARM1	multitissue	0.0140835	3	3	0.0114558	Thyroid	0.401945	Cells_Transformed_fibroblasts	1.2613	0.817704	0.817704	-2.30301	2.52848	0.354542	2.45178	3	0	SARM1	17	28364356	28404049	1	protein_coding	sterile alpha and TIR motif containing 1 [Source:HGNC Symbol;Acc:HGNC:17074]
ENSG00000172977	KAT5	multitissue	0.0141088	4	4	0.00832159	Skin_Not_Sun_Exposed_Suprapubic	0.0854117	Cells_Transformed_fibroblasts	1.73025	0.359429	0.359429	1.72011	2.63874	2.08321	0.437382	4	0	KAT5	11	65711996	65719604	1	protein_coding	lysine acetyltransferase 5 [Source:HGNC Symbol;Acc:HGNC:5275]
ENSG00000089639	GMIP	multitissue	0.0142337	10	7	0.000830092	Testis	0.5483	Esophagus_Muscularis	4.97555	0.0146476	0.207436	-2.81841	3.34256	-1.38886	1.83207	7	0	GMIP	19	19629476	19643667	-1	protein_coding	GEM interacting protein [Source:HGNC Symbol;Acc:HGNC:24852]
ENSG00000144648	ACKR2	multitissue	0.0142562	16	11	0.00035203	Thyroid	0.859375	Muscle_Skeletal	8.16896	0.0244096	0.289244	-2.04489	3.57366	-0.566136	1.3606	11	0	ACKR2	3	42804752	42887974	1	protein_coding	atypical chemokine receptor 2 [Source:HGNC Symbol;Acc:HGNC:1565]
ENSG00000113240	CLK4	multitissue	0.0143826	19	9	0.027496	Artery_Coronary	0.993475	Adipose_Subcutaneous	10.2411	0.0156293	0.367301	-2.2044	1.70655	0.111172	1.06815	9	0	CLK4	5	178602664	178630615	-1	protein_coding	CDC like kinase 4 [Source:HGNC Symbol;Acc:HGNC:13659]
ENSG00000254858	MPV17L2	multitissue	0.0144028	8	6	0.000352884	Thyroid	0.997794	Adrenal_Gland	4.36277	0.0290776	0.230759	-3.57302	-0.002765	-1.93137	1.12682	6	0	MPV17L2	19	18193182	18196948	1	protein_coding	MPV17 mitochondrial inner membrane protein like 2 [Source:HGNC Symbol;Acc:HGNC:28177]
ENSG00000187664	HAPLN4	multitissue	0.0144329	20	5	6.32242e-05	Skin_Sun_Exposed_Lower_leg	0.338147	Brain_Frontal_Cortex_BA9	14.4912	0.00629615	0.577372	-1.19187	4.00044	2.73256	1.15318	5	0	HAPLN4	19	19255641	19262796	-1	protein_coding	hyaluronan and proteoglycan link protein 4 [Source:HGNC Symbol;Acc:HGNC:31357]
ENSG00000086288	NME8	multitissue	0.0144454	10	8	0.00869558	Adipose_Visceral_Omentum	0.945141	Testis	5.57581	0.049577	0.226084	-2.6238	0.874368	-0.293327	1.06339	8	0	NME8	7	37848597	37900401	1	protein_coding	NME/NM23 family member 8 [Source:HGNC Symbol;Acc:HGNC:16473]
ENSG00000119778	ATAD2B	multitissue	0.0144833	7	6	0.00163943	Brain_Cerebellum	0.933908	Adipose_Subcutaneous	2.95714	0.039305	0.516807	0.0829287	3.1488	1.77703	0.986644	6	0	ATAD2B	2	23748664	23927114	-1	protein_coding	ATPase family, AAA domain containing 2B [Source:HGNC Symbol;Acc:HGNC:29230]
ENSG00000125520	SLC2A4RG	multitissue	0.0144886	5	4	0.0082581	Lung	0.891172	Brain_Cerebellum	2.87623	0.0693731	0.148126	-2.64133	1.02168	-0.290753	1.38552	4	0	SLC2A4RG	20	63739861	63743505	1	protein_coding	SLC2A4 regulator [Source:HGNC Symbol;Acc:HGNC:15930]
ENSG00000172164	SNTB1	multitissue	0.0144926	8	8	0.00204458	Liver	0.938839	Skin_Not_Sun_Exposed_Suprapubic	2.48878	0.234436	0.234436	-3.08368	0.669898	-0.673166	1.33681	8	0	SNTB1	8	120535745	120813273	-1	protein_coding	syntrophin beta 1 [Source:HGNC Symbol;Acc:HGNC:11168]
ENSG00000187609	EXD3	multitissue	0.0145945	14	12	0.0336685	Lung	0.979748	Skin_Not_Sun_Exposed_Suprapubic	6.45414	0.128461	0.233288	-1.26434	2.12402	-0.0700274	1.0811	12	0	EXD3	9	137306896	137423262	-1	protein_coding	exonuclease 3'-5' domain containing 3 [Source:HGNC Symbol;Acc:HGNC:26023]
ENSG00000163331	DAPL1	multitissue	0.0146214	17	9	0.000613851	Esophagus_Gastroesophageal_Junction	0.975481	Skin_Sun_Exposed_Lower_leg	6.69833	0.0179205	0.26225	-3.42542	2.6959	-0.259274	1.967	9	0	DAPL1	2	158795317	158862781	1	protein_coding	death associated protein like 1 [Source:HGNC Symbol;Acc:HGNC:21490]
ENSG00000175077	RTP1	multitissue	0.0148328	4	4	0.000936181	Muscle_Skeletal	0.138908	Esophagus_Mucosa	2.65406	0.182491	0.182491	1.47987	3.30904	2.1751	0.795123	4	0	RTP1	3	187197486	187201465	1	protein_coding	receptor transporter protein 1 [Source:HGNC Symbol;Acc:HGNC:28580]
ENSG00000110060	PUS3	multitissue	0.0148427	16	11	0.0142128	Artery_Aorta	0.962331	Adipose_Subcutaneous	7.97894	0.0750268	0.274415	-1.97931	2.45184	-0.0513201	1.21512	11	0	PUS3	11	125893485	125903221	-1	protein_coding	pseudouridylate synthase 3 [Source:HGNC Symbol;Acc:HGNC:25461]
ENSG00000107331	ABCA2	multitissue	0.014913	6	6	0.01713	Testis	0.648474	Lung	2.83379	0.194483	0.194483	-2.38391	0.782323	-0.595955	1.23918	6	0	ABCA2	9	137007227	137028922	-1	protein_coding	ATP binding cassette subfamily A member 2 [Source:HGNC Symbol;Acc:HGNC:32]
ENSG00000152669	CCNO	multitissue	0.0149318	22	5	0.0111272	Adipose_Visceral_Omentum	0.907384	Testis	10.6808	0.00580766	0.390781	-0.6582	2.53868	1.04766	0.83451	5	0	CCNO	5	55231152	55233680	-1	protein_coding	cyclin O [Source:HGNC Symbol;Acc:HGNC:18576]
ENSG00000140718	FTO	multitissue	0.0150299	15	9	0.0002396	Brain_Anterior_cingulate_cortex_BA24	0.988228	Ovary	7.47494	-3.95517e-16	0.249308	-1.82327	3.67313	0.240792	2.02813	9	0	FTO	16	53701692	54158512	1	protein_coding	FTO, alpha-ketoglutarate dependent dioxygenase [Source:HGNC Symbol;Acc:HGNC:24678]
ENSG00000124181	PLCG1	multitissue	0.0151535	2	2	0.0039892	Spleen	0.147291	Cells_Transformed_fibroblasts	1.40805	0.591949	0.591949	1.44917	2.87901	2.16409	1.01106	2	0	PLCG1	20	41136960	41196801	1	protein_coding	phospholipase C gamma 1 [Source:HGNC Symbol;Acc:HGNC:9065]
ENSG00000204160	ZDHHC18	multitissue	0.0152132	8	5	0.00019608	Skin_Not_Sun_Exposed_Suprapubic	0.430621	Brain_Cerebellar_Hemisphere	4.80633	0.0265019	0.309252	-0.78813	3.72401	2.13435	1.52244	5	0	ZDHHC18	1	26826710	26857602	1	protein_coding	zinc finger DHHC-type containing 18 [Source:HGNC Symbol;Acc:HGNC:20712]
ENSG00000204387	C6orf48	multitissue	0.0152312	17	10	0.00105758	Lung	0.951113	Colon_Transverse	9.12687	0.0155754	0.308599	-1.57647	3.27474	1.00594	1.1273	10	0	C6orf48	6	31834608	31839766	1	protein_coding	chromosome 6 open reading frame 48 [Source:HGNC Symbol;Acc:HGNC:19078]
ENSG00000129214	SHBG	multitissue	0.0152456	5	5	0.00187193	Brain_Cortex	0.917405	Nerve_Tibial	1.59406	0.356267	0.356267	-1.24307	3.10983	0.318554	1.64621	5	0	SHBG	17	7613946	7633383	1	protein_coding	sex hormone binding globulin [Source:HGNC Symbol;Acc:HGNC:10839]
ENSG00000154265	ABCA5	multitissue	0.01525	16	6	0.0501095	Thyroid	0.958695	Lung	10.0515	0.00804069	0.354229	-1.95903	0.941142	-0.0901091	0.808656	6	0	ABCA5	17	69244311	69327244	-1	protein_coding	ATP binding cassette subfamily A member 5 [Source:HGNC Symbol;Acc:HGNC:35]
ENSG00000196923	PDLIM7	multitissue	0.0152741	4	3	0.0157244	Brain_Anterior_cingulate_cortex_BA24	0.631149	Prostate	1.97076	0.0428215	0.964551	-2.41525	0.48011	-1.61823	1.40062	3	0	PDLIM7	5	177483394	177497606	-1	protein_coding	PDZ and LIM domain 7 [Source:HGNC Symbol;Acc:HGNC:22958]
ENSG00000152208	GRID2	multitissue	0.0152902	3	3	0.00302045	Brain_Spinal_cord_cervical_c-1	0.92678	Testis	1.21657	0.758259	0.758259	-0.0918967	2.96565	1.55591	1.54261	3	0	GRID2	4	92303622	93810157	1	protein_coding	glutamate ionotropic receptor delta type subunit 2 [Source:HGNC Symbol;Acc:HGNC:4576]
ENSG00000067066	SP100	multitissue	0.0152903	10	9	0.079636	Artery_Aorta	0.971605	Esophagus_Muscularis	3.98648	0.0717822	0.208279	-0.888778	1.7528	0.423276	0.934377	9	0	SP100	2	230415942	230544090	1	protein_coding	SP100 nuclear antigen [Source:HGNC Symbol;Acc:HGNC:11206]
ENSG00000141084	RANBP10	multitissue	0.0153145	10	3	0.00233782	Thyroid	0.525492	Prostate	8.07308	0.00412482	0.602181	-3.04358	-0.634902	-1.99261	0.659326	3	0	RANBP10	16	67723066	67806652	-1	protein_coding	RAN binding protein 10 [Source:HGNC Symbol;Acc:HGNC:29285]
ENSG00000232653	GOLGA8N	multitissue	0.01532	46	1	0.00239011	Brain_Hypothalamus	0.146118	Brain_Cerebellar_Hemisphere	37.6364	0.000799992	37.6364	1.45338	3.03692	2.1852	0.331032	1	0	GOLGA8N	15	32593456	32607310	1	protein_coding	golgin A8 family member N [Source:HGNC Symbol;Acc:HGNC:44405]
ENSG00000084073	ZMPSTE24	multitissue	0.0153242	7	7	0.0130503	Adipose_Subcutaneous	0.917474	Stomach	3.06766	0.138428	0.138428	-2.48239	0.832969	-0.396411	1.15956	7	0	ZMPSTE24	1	40258107	40294184	1	protein_coding	zinc metallopeptidase STE24 [Source:HGNC Symbol;Acc:HGNC:12877]
ENSG00000159761	C16orf86	multitissue	0.0154926	8	5	0.00118636	Adipose_Visceral_Omentum	0.98733	Cells_Transformed_fibroblasts	5.23444	0.0372437	0.214365	-3.24214	0.01588	-1.8123	1.08284	5	0	C16orf86	16	67666816	67668758	1	protein_coding	chromosome 16 open reading frame 86 [Source:HGNC Symbol;Acc:HGNC:33755]
ENSG00000180509	KCNE1	multitissue	0.0155324	6	5	0.0029132	Whole_Blood	0.697376	Heart_Atrial_Appendage	2.97976	0.0670924	0.290828	-2.20048	2.97675	-0.176027	1.75866	5	0	KCNE1	21	34446688	34512275	-1	protein_coding	potassium voltage-gated channel subfamily E regulatory subunit 1 [Source:HGNC Symbol;Acc:HGNC:6240]
ENSG00000113273	ARSB	multitissue	0.0155454	28	14	0.000843782	Breast_Mammary_Tissue	0.950393	Whole_Blood	9.51354	0.00468441	0.326154	-3.33802	1.6263	-0.797546	1.06811	14	0	ARSB	5	78777209	78986087	-1	protein_coding	arylsulfatase B [Source:HGNC Symbol;Acc:HGNC:714]
ENSG00000171227	TMEM37	multitissue	0.0155556	10	9	0.0281609	Lung	0.853507	Spleen	4.73298	0.0894807	0.181179	-2.19504	1.69872	-0.645628	1.29638	9	0	TMEM37	2	119429901	119438520	1	protein_coding	transmembrane protein 37 [Source:HGNC Symbol;Acc:HGNC:18216]
ENSG00000122912	SLC25A16	multitissue	0.0156063	22	4	0.00887522	Colon_Transverse	0.995529	Artery_Tibial	16.6393	0.00403889	0.621527	-2.61682	1.40537	0.323209	0.802809	4	0	SLC25A16	10	68477999	68527474	-1	protein_coding	solute carrier family 25 member 16 [Source:HGNC Symbol;Acc:HGNC:10986]
ENSG00000171490	RSL1D1	multitissue	0.0156685	5	5	0.00188228	Brain_Putamen_basal_ganglia	0.680868	Minor_Salivary_Gland	1.72508	0.291859	0.291859	-1.74268	3.1082	0.405821	1.86183	5	0	RSL1D1	16	11833850	11851585	-1	protein_coding	ribosomal L1 domain containing 1 [Source:HGNC Symbol;Acc:HGNC:24534]
ENSG00000100416	TRMU	multitissue	0.0156716	8	8	0.0265849	Testis	0.966235	Brain_Putamen_basal_ganglia	3.38866	0.194623	0.194623	-1.07728	2.21756	0.292001	1.1931	8	0	TRMU	22	46330875	46357340	1	protein_coding	tRNA 5-methylaminomethyl-2-thiouridylate methyltransferase [Source:HGNC Symbol;Acc:HGNC:25481]
ENSG00000082146	STRADB	multitissue	0.0156796	4	4	0.00399112	Spleen	0.430936	Artery_Aorta	1.80444	0.204225	0.204225	-1.66567	2.87886	0.895061	1.91248	4	0	STRADB	2	201387858	201480846	1	protein_coding	STE20-related kinase adaptor beta [Source:HGNC Symbol;Acc:HGNC:13205]
ENSG00000108239	TBC1D12	multitissue	0.015779	3	3	0.0537542	Thyroid	0.120737	Lung	1.37572	0.774857	0.774857	-1.92881	1.55169	-0.652739	1.91699	3	0	TBC1D12	10	94402504	94535930	1	protein_coding	TBC1 domain family member 12 [Source:HGNC Symbol;Acc:HGNC:29082]
ENSG00000108474	PIGL	multitissue	0.0157806	15	4	0.0011639	Skin_Sun_Exposed_Lower_leg	0.880895	Ovary	11.7441	0.0050432	0.400309	-0.149835	3.24758	2.62953	0.862119	4	0	PIGL	17	16217191	16351797	1	protein_coding	phosphatidylinositol glycan anchor biosynthesis class L [Source:HGNC Symbol;Acc:HGNC:8966]
ENSG00000196419	XRCC6	multitissue	0.0158191	4	4	0.00172655	Whole_Blood	0.0794488	Lung	1.996	0.493372	0.493372	1.75389	3.13364	2.31507	0.588766	4	0	XRCC6	22	41621119	41664048	1	protein_coding	X-ray repair cross complementing 6 [Source:HGNC Symbol;Acc:HGNC:4055]
ENSG00000206535	LNP1	multitissue	0.0159603	32	3	0.00245014	Artery_Tibial	0.946066	Brain_Caudate_basal_ganglia	25.6244	0.00272699	0.856643	-3.02943	-0.0676472	-1.68007	0.547835	3	0	LNP1	3	100401193	100456319	1	protein_coding	leukemia NUP98 fusion partner 1 [Source:HGNC Symbol;Acc:HGNC:28014]
ENSG00000109586	GALNT7	multitissue	0.016026	3	3	0.00288252	Brain_Cerebellum	0.795439	Testis	1.17918	0.813552	0.813552	-2.98	-0.259255	-1.27289	1.48704	3	0	GALNT7	4	173168753	173323967	1	protein_coding	polypeptide N-acetylgalactosaminyltransferase 7 [Source:HGNC Symbol;Acc:HGNC:4129]
ENSG00000100417	PMM1	multitissue	0.0161091	17	5	0.00117445	Testis	0.685603	Pancreas	11.6537	0.0126396	0.519501	-1.53496	3.24501	2.1389	1.27038	5	0	PMM1	22	41576894	41589890	-1	protein_coding	phosphomannomutase 1 [Source:HGNC Symbol;Acc:HGNC:9114]
ENSG00000104299	INTS9	multitissue	0.0161691	3	3	0.00247168	Nerve_Tibial	0.885376	Artery_Coronary	1.17069	0.696507	0.696507	0.144157	3.02679	1.54224	1.44326	3	0	INTS9	8	28767661	28890242	-1	protein_coding	integrator complex subunit 9 [Source:HGNC Symbol;Acc:HGNC:25592]
ENSG00000100219	XBP1	multitissue	0.0162543	3	3	0.00288258	Pancreas	0.296812	Heart_Atrial_Appendage	1.61002	0.451683	0.451683	-2.97999	-1.04329	-2.17227	1.00752	3	0	XBP1	22	28794555	28800597	-1	protein_coding	X-box binding protein 1 [Source:HGNC Symbol;Acc:HGNC:12801]
ENSG00000102710	SUPT20H	multitissue	0.0162639	14	9	0.00480225	Testis	0.851725	Brain_Caudate_basal_ganglia	7.02751	0.00683934	0.318256	-2.82001	2.26283	0.467222	1.42669	9	0	SUPT20H	13	37009312	37059713	-1	protein_coding	SPT20 homolog, SAGA complex component [Source:HGNC Symbol;Acc:HGNC:20596]
ENSG00000137133	HINT2	multitissue	0.0162653	2	2	0.00410672	Skin_Sun_Exposed_Lower_leg	0.626713	Brain_Anterior_cingulate_cortex_BA24	1.1824	0.817604	0.817604	-0.486359	2.86985	1.19174	2.3732	2	0	HINT2	9	35812960	35815354	-1	protein_coding	histidine triad nucleotide binding protein 2 [Source:HGNC Symbol;Acc:HGNC:18344]
ENSG00000064666	CNN2	multitissue	0.0163519	14	9	0.0135512	Esophagus_Mucosa	0.985144	Adipose_Visceral_Omentum	6.65739	0.0133379	0.27104	-2.46895	1.07022	-0.707698	1.11737	9	0	CNN2	19	1026581	1039068	1	protein_coding	calponin 2 [Source:HGNC Symbol;Acc:HGNC:2156]
ENSG00000175782	SLC35E3	multitissue	0.0164513	4	4	0.0445442	Brain_Spinal_cord_cervical_c-1	0.975654	Brain_Hypothalamus	1.97164	0.413508	0.413508	-0.2219	2.00893	0.786689	1.08677	4	0	SLC35E3	12	68746106	68793964	1	protein_coding	solute carrier family 35 member E3 [Source:HGNC Symbol;Acc:HGNC:20864]
ENSG00000204516	MICB	multitissue	0.0164629	41	5	0.000334172	Colon_Transverse	0.730132	Minor_Salivary_Gland	26.3724	0.00748102	0.910626	-3.58726	0.444068	-1.73826	0.92091	5	0	MICB	6	31494881	31511124	1	protein_coding	MHC class I polypeptide-related sequence B [Source:HGNC Symbol;Acc:HGNC:7091]
ENSG00000130755	GMFG	multitissue	0.0164923	3	3	0.00187678	Artery_Aorta	0.805955	Breast_Mammary_Tissue	1.24174	0.762809	0.762809	-3.10907	0.245648	-1.10729	1.76898	3	0	GMFG	19	39328353	39342372	-1	protein_coding	glia maturation factor gamma [Source:HGNC Symbol;Acc:HGNC:4374]
ENSG00000184361	SPATA32	multitissue	0.0165125	8	5	0.0013568	Pituitary	0.150538	Thyroid	5.74658	0.0473146	0.236335	1.43763	3.20369	2.20145	0.568419	5	0	SPATA32	17	45254393	45262112	-1	protein_coding	spermatogenesis associated 32 [Source:HGNC Symbol;Acc:HGNC:26349]
ENSG00000112182	BACH2	multitissue	0.0165812	3	3	0.00702596	Uterus	0.32582	Brain_Caudate_basal_ganglia	1.11964	0.881655	0.881655	-2.69561	0.982569	-0.95104	1.84636	3	0	BACH2	6	89926529	90296908	-1	protein_coding	BTB domain and CNC homolog 2 [Source:HGNC Symbol;Acc:HGNC:14078]
ENSG00000171530	TBCA	multitissue	0.0166365	9	6	0.000249585	Adipose_Visceral_Omentum	0.777875	Heart_Left_Ventricle	5.18304	0.0526388	0.28474	-0.28209	3.66269	1.48189	1.01884	6	0	TBCA	5	77691166	77868780	-1	protein_coding	tubulin folding cofactor A [Source:HGNC Symbol;Acc:HGNC:11579]
ENSG00000140545	MFGE8	multitissue	0.0167024	25	10	0.00500923	Esophagus_Gastroesophageal_Junction	0.988829	Whole_Blood	10.9121	0.00629722	0.38135	-2.04726	2.80644	-0.552653	0.964555	10	0	MFGE8	15	88898683	88913411	-1	protein_coding	milk fat globule-EGF factor 8 protein [Source:HGNC Symbol;Acc:HGNC:7036]
ENSG00000138744	NAAA	multitissue	0.0167625	41	2	0.0162173	Nerve_Tibial	0.570328	Pituitary	34.7874	0.000503429	2.01861	-2.40399	0.838994	-1.56134	0.651439	2	0	NAAA	4	75913657	75941051	-1	protein_coding	N-acylethanolamine acid amidase [Source:HGNC Symbol;Acc:HGNC:736]
ENSG00000230657	PRB4	multitissue	0.0167802	2	2	0.00553982	Skin_Sun_Exposed_Lower_leg	0.058838	Skin_Not_Sun_Exposed_Suprapubic	1.82312	0.176882	0.176882	1.8894	2.77384	2.33162	0.625395	2	0	PRB4	12	11307083	11310435	-1	protein_coding	proline rich protein BstNI subfamily 4 [Source:HGNC Symbol;Acc:HGNC:9340]
ENSG00000076053	RBM7	multitissue	0.0168101	5	5	0.0758072	Testis	0.976193	Spleen	2.03577	0.340825	0.340825	-0.856726	1.77555	0.303356	1.13511	5	0	RBM7	11	114400030	114414203	1	protein_coding	RNA binding motif protein 7 [Source:HGNC Symbol;Acc:HGNC:9904]
ENSG00000166411	IDH3A	multitissue	0.0169379	7	6	0.00538889	Spleen	0.719518	Brain_Hippocampus	2.7874	0.0825342	0.135386	-1.09828	2.78282	0.839548	1.28612	6	0	IDH3A	15	78131498	78171949	1	protein_coding	isocitrate dehydrogenase 3 (NAD(+)) alpha [Source:HGNC Symbol;Acc:HGNC:5384]
ENSG00000184924	PTRHD1	multitissue	0.0169683	6	6	0.032042	Adrenal_Gland	0.837894	Stomach	2.17223	0.358475	0.358475	-1.33628	2.14389	0.514468	1.22933	6	0	PTRHD1	2	24789734	24793382	-1	protein_coding	peptidyl-tRNA hydrolase domain containing 1 [Source:HGNC Symbol;Acc:HGNC:33782]
ENSG00000211584	SLC48A1	multitissue	0.016971	8	8	0.000264117	Nerve_Tibial	0.972428	Adipose_Subcutaneous	2.76521	0.246885	0.246885	-3.64817	0.442342	-1.33915	1.41644	8	0	SLC48A1	12	47753916	47782753	1	protein_coding	solute carrier family 48 member 1 [Source:HGNC Symbol;Acc:HGNC:26035]
ENSG00000141452	C18orf8	multitissue	0.0170198	21	3	0.00183122	Pancreas	0.998124	Whole_Blood	16.2289	0.000672776	0.932524	-0.577324	3.11632	0.0922354	0.826468	3	0	C18orf8	18	23503470	23531807	1	protein_coding	chromosome 18 open reading frame 8 [Source:HGNC Symbol;Acc:HGNC:24326]
ENSG00000173402	DAG1	multitissue	0.0170504	3	3	0.00173158	Esophagus_Mucosa	0.630914	Heart_Left_Ventricle	1.41316	0.579442	0.579442	-3.13278	-0.48044	-1.63179	1.3603	3	0	DAG1	3	49468703	49535618	1	protein_coding	dystroglycan 1 [Source:HGNC Symbol;Acc:HGNC:2666]
ENSG00000124786	SLC35B3	multitissue	0.0171821	7	6	0.00562906	Skin_Not_Sun_Exposed_Suprapubic	0.600367	Brain_Anterior_cingulate_cortex_BA24	2.78298	0.0763891	0.292738	-1.69737	2.76864	0.711686	1.67622	6	0	SLC35B3	6	8413068	8435483	-1	protein_coding	solute carrier family 35 member B3 [Source:HGNC Symbol;Acc:HGNC:21601]
ENSG00000126861	OMG	multitissue	0.0172508	5	5	0.0449226	Minor_Salivary_Gland	0.551492	Spleen	2.13193	0.157065	0.157065	-1.51929	2.00538	0.0653735	1.63055	5	0	OMG	17	31272013	31297539	-1	protein_coding	oligodendrocyte myelin glycoprotein [Source:HGNC Symbol;Acc:HGNC:8135]
ENSG00000204287	HLA-DRA	multitissue	0.0172636	7	7	0.0143585	Heart_Atrial_Appendage	0.763506	Adipose_Subcutaneous	2.64604	0.192074	0.192074	-2.44817	1.89042	-0.75593	1.55272	7	0	HLA-DRA	6	32439842	32445046	1	protein_coding	major histocompatibility complex, class II, DR alpha [Source:HGNC Symbol;Acc:HGNC:4947]
ENSG00000213023	SYT3	multitissue	0.0173085	18	6	0.0256823	Skin_Not_Sun_Exposed_Suprapubic	0.967141	Lung	12.0897	0.00670866	0.428163	-2.23098	0.0901119	-1.05599	0.660698	6	0	SYT3	19	50621307	50639827	-1	protein_coding	synaptotagmin 3 [Source:HGNC Symbol;Acc:HGNC:11511]
ENSG00000161036	LRWD1	multitissue	0.0173112	34	2	0.0135341	Small_Intestine_Terminal_Ileum	0.959011	Muscle_Skeletal	28.2162	0.00010111	1.80019	-2.4694	2.04611	-0.729703	0.842633	2	0	LRWD1	7	102464929	102473168	1	protein_coding	leucine rich repeats and WD repeat domain containing 1 [Source:HGNC Symbol;Acc:HGNC:21769]
ENSG00000128408	RIBC2	multitissue	0.0173475	31	4	0.00509159	Spleen	0.957379	Esophagus_Gastroesophageal_Junction	22.712	0.00139379	0.899095	-2.80118	1.67273	-0.40144	0.790931	4	0	RIBC2	22	45413691	45432496	1	protein_coding	RIB43A domain with coiled-coils 2 [Source:HGNC Symbol;Acc:HGNC:13241]
ENSG00000146267	FAXC	multitissue	0.0173888	15	10	0.00564162	Esophagus_Muscularis	0.993498	Stomach	6.23151	0.0223313	0.2418	-1.65862	2.76791	0.0176695	0.990168	10	0	FAXC	6	99271169	99350062	-1	protein_coding	failed axon connections homolog [Source:HGNC Symbol;Acc:HGNC:20742]
ENSG00000129009	ISLR	multitissue	0.0173934	8	7	0.00112943	Skin_Sun_Exposed_Lower_leg	0.538257	Uterus	4.02239	0.115553	0.214452	-3.25613	2.05581	-1.43872	1.5891	7	0	ISLR	15	74173671	74176872	1	protein_coding	immunoglobulin superfamily containing leucine rich repeat [Source:HGNC Symbol;Acc:HGNC:6133]
ENSG00000149150	SLC43A1	multitissue	0.017537	18	7	0.00336579	Brain_Cerebellum	0.988306	Brain_Frontal_Cortex_BA9	10.3272	0.0107264	0.409346	-2.93219	2.07048	-0.0670471	1.16511	7	0	SLC43A1	11	57484534	57515786	-1	protein_coding	solute carrier family 43 member 1 [Source:HGNC Symbol;Acc:HGNC:9225]
ENSG00000102780	DGKH	multitissue	0.0176057	8	8	0.0118563	Artery_Coronary	0.913526	Whole_Blood	1.95587	0.356427	0.356427	-2.2249	2.51639	-0.307172	1.71701	8	0	DGKH	13	42040036	42256578	1	protein_coding	diacylglycerol kinase eta [Source:HGNC Symbol;Acc:HGNC:2854]
ENSG00000183682	BMP8A	multitissue	0.0176746	17	9	0.0790575	Esophagus_Gastroesophageal_Junction	0.896463	Thyroid	8.60335	0.0207484	0.312616	-1.72008	1.75618	-0.575061	0.949795	9	0	BMP8A	1	39491646	39525935	1	protein_coding	bone morphogenetic protein 8a [Source:HGNC Symbol;Acc:HGNC:21650]
ENSG00000156304	SCAF4	multitissue	0.0177014	4	4	0.0184396	Brain_Amygdala	0.670445	Cells_Transformed_fibroblasts	1.4172	0.601794	0.601794	-2.17977	2.35667	-0.0725454	1.93753	4	0	SCAF4	21	31671033	31732075	-1	protein_coding	SR-related CTD associated factor 4 [Source:HGNC Symbol;Acc:HGNC:19304]
ENSG00000084710	EFR3B	multitissue	0.0180747	4	4	0.00627798	Skin_Not_Sun_Exposed_Suprapubic	0.811207	Artery_Coronary	1.8448	0.264474	0.264474	-2.7329	1.5281	-0.919259	1.95522	4	0	EFR3B	2	25042130	25159137	1	protein_coding	EFR3 homolog B [Source:HGNC Symbol;Acc:HGNC:29155]
ENSG00000133398	MED10	multitissue	0.0181079	12	5	0.0850872	Artery_Tibial	0.962024	Testis	8.5459	0.0055797	0.350804	-1.7219	1.33519	-0.31582	0.946042	5	0	MED10	5	6371881	6378594	-1	protein_coding	mediator complex subunit 10 [Source:HGNC Symbol;Acc:HGNC:28760]
ENSG00000161981	SNRNP25	multitissue	0.0181603	36	6	0.000557584	Brain_Frontal_Cortex_BA9	0.566276	Pituitary	22.0134	0.00223965	0.767115	-3.45145	3.04937	1.15596	2.102	6	0	SNRNP25	16	53010	57669	1	protein_coding	small nuclear ribonucleoprotein U11/U12 subunit 25 [Source:HGNC Symbol;Acc:HGNC:14161]
ENSG00000142961	MOB3C	multitissue	0.018192	16	6	0.0247887	Adipose_Subcutaneous	0.985992	Esophagus_Muscularis	9.59218	0.0215714	0.417836	-2.24468	1.0309	-0.101772	1.05145	6	0	MOB3C	1	46607715	46616891	-1	protein_coding	MOB kinase activator 3C [Source:HGNC Symbol;Acc:HGNC:29800]
ENSG00000198951	NAGA	multitissue	0.0182073	39	2	0.00826677	Small_Intestine_Terminal_Ileum	0.889928	Testis	31.6654	0.000758518	2.07382	-0.387501	2.64098	1.5251	0.736823	2	0	NAGA	22	42058354	42070842	-1	protein_coding	alpha-N-acetylgalactosaminidase [Source:HGNC Symbol;Acc:HGNC:7631]
ENSG00000143036	SLC44A3	multitissue	0.0182315	36	11	0.0149116	Cells_Transformed_fibroblasts	0.98218	Heart_Atrial_Appendage	13.7876	0.00193656	0.495519	-2.43452	1.07614	-0.625362	1.01916	11	0	SLC44A3	1	94820342	94895246	1	protein_coding	solute carrier family 44 member 3 [Source:HGNC Symbol;Acc:HGNC:28689]
ENSG00000174684	B4GAT1	multitissue	0.0183088	16	7	0.0011018	Brain_Amygdala	0.937444	Colon_Sigmoid	10.178	0.0103551	0.360685	-0.69825	3.26315	0.649958	0.872949	7	0	B4GAT1	11	66345372	66347692	-1	protein_coding	beta-1,4-glucuronyltransferase 1 [Source:HGNC Symbol;Acc:HGNC:15685]
ENSG00000117528	ABCD3	multitissue	0.018351	24	6	0.0195437	Skin_Sun_Exposed_Lower_leg	0.97621	Ovary	14.5266	0.00381994	0.620576	-2.26405	2.33499	-0.204763	1.02936	6	0	ABCD3	1	94418455	94518666	1	protein_coding	ATP binding cassette subfamily D member 3 [Source:HGNC Symbol;Acc:HGNC:67]
ENSG00000204385	SLC44A4	multitissue	0.0184516	6	6	0.00277535	Pancreas	0.901031	Artery_Tibial	1.6993	0.523631	0.523631	-2.99158	1.1093	-0.520248	1.56289	6	0	SLC44A4	6	31863192	31879046	-1	protein_coding	solute carrier family 44 member 4 [Source:HGNC Symbol;Acc:HGNC:13941]
ENSG00000139725	RHOF	multitissue	0.0184675	15	7	0.000913614	Brain_Cerebellar_Hemisphere	0.97137	Colon_Sigmoid	10.0972	0.00101165	0.341725	-3.31586	0.180471	-1.37387	0.978171	7	0	RHOF	12	121777754	121803403	-1	protein_coding	ras homolog family member F, filopodia associated [Source:HGNC Symbol;Acc:HGNC:15703]
ENSG00000179915	NRXN1	multitissue	0.0184788	2	2	0.0293577	Testis	0.0661119	Nerve_Tibial	1.01796	0.982037	0.982037	1.83766	2.17865	2.00816	0.241113	2	0	NRXN1	2	49918505	51225575	-1	protein_coding	neurexin 1 [Source:HGNC Symbol;Acc:HGNC:8008]
ENSG00000196109	ZNF676	multitissue	0.0184827	10	8	0.000594697	Pancreas	0.895001	Ovary	5.20249	0.0774359	0.216614	-3.43402	2.68192	-1.90858	1.92576	8	0	ZNF676	19	22179091	22196951	-1	protein_coding	zinc finger protein 676 [Source:HGNC Symbol;Acc:HGNC:20429]
ENSG00000177685	CRACR2B	multitissue	0.0185671	19	15	0.0343222	Brain_Frontal_Cortex_BA9	0.901674	Heart_Left_Ventricle	6.38519	0.121445	0.253407	-2.11627	1.78913	0.0891893	1.13441	15	0	CRACR2B	11	826144	831991	1	protein_coding	calcium release activated channel regulator 2B [Source:HGNC Symbol;Acc:HGNC:28703]
ENSG00000175115	PACS1	multitissue	0.0185693	19	5	0.0909614	Colon_Sigmoid	0.992667	Spleen	13.9682	0.0130994	0.526889	-1.4626	1.69035	-0.186734	0.769141	5	0	PACS1	11	66070363	66244747	1	protein_coding	phosphofurin acidic cluster sorting protein 1 [Source:HGNC Symbol;Acc:HGNC:30032]
ENSG00000105366	SIGLEC8	multitissue	0.0187698	5	5	0.000343064	Skin_Not_Sun_Exposed_Suprapubic	0.848892	Small_Intestine_Terminal_Ileum	1.49179	0.576027	0.576027	-3.5804	0.190533	-1.07096	1.49932	5	0	SIGLEC8	19	51450847	51458456	-1	protein_coding	sialic acid binding Ig like lectin 8 [Source:HGNC Symbol;Acc:HGNC:10877]
ENSG00000076382	SPAG5	multitissue	0.0187944	2	2	0.00590114	Adipose_Visceral_Omentum	0.587705	Thyroid	1.399	0.601003	0.601003	-2.75322	0.542165	-1.10553	2.33019	2	0	SPAG5	17	28577565	28599279	-1	protein_coding	sperm associated antigen 5 [Source:HGNC Symbol;Acc:HGNC:13452]
ENSG00000066735	KIF26A	multitissue	0.0188282	4	4	0.0304495	Colon_Sigmoid	0.987962	Nerve_Tibial	1.72753	0.552279	0.552279	-2.16419	2.00693	0.305453	1.85133	4	0	KIF26A	14	104138723	104180894	1	protein_coding	kinesin family member 26A [Source:HGNC Symbol;Acc:HGNC:20226]
ENSG00000183273	CCDC60	multitissue	0.0189187	8	6	0.00330319	Brain_Hippocampus	0.837749	Brain_Nucleus_accumbens_basal_ganglia	4.36659	8.97054e-15	0.269289	-2.93802	1.44253	-1.08746	1.353	6	0	CCDC60	12	119334712	119541047	1	protein_coding	coiled-coil domain containing 60 [Source:HGNC Symbol;Acc:HGNC:28610]
ENSG00000151332	MBIP	multitissue	0.0189425	4	4	0.0017324	Esophagus_Mucosa	0.923913	Ovary	1.99221	0.348578	0.348578	-0.0955065	3.13264	1.95399	1.43196	4	0	MBIP	14	36298558	36320676	-1	protein_coding	MAP3K12 binding inhibitory protein 1 [Source:HGNC Symbol;Acc:HGNC:20427]
ENSG00000253626	EIF5AL1	multitissue	0.0189969	3	3	0.00989551	Testis	0.689068	Brain_Frontal_Cortex_BA9	1.49025	0.610782	0.610782	-2.57946	1.24431	-0.311678	2.0088	3	0	EIF5AL1	10	79512601	79516440	1	protein_coding	eukaryotic translation initiation factor 5A-like 1 [Source:HGNC Symbol;Acc:HGNC:17419]
ENSG00000172888	ZNF621	multitissue	0.0190727	2	2	0.00508805	Colon_Transverse	0.14145	Adipose_Visceral_Omentum	1.43937	0.560635	0.560635	-2.80141	-1.47041	-2.13591	0.941153	2	0	ZNF621	3	40524878	40574685	1	protein_coding	zinc finger protein 621 [Source:HGNC Symbol;Acc:HGNC:24787]
ENSG00000150556	LYPD6B	multitissue	0.0190797	12	9	0.0620477	Lung	0.98453	Cells_Transformed_fibroblasts	5.11275	0.00720609	0.190878	-1.25451	1.86595	-0.00950978	0.949328	9	0	LYPD6B	2	149038107	149215262	1	protein_coding	LY6/PLAUR domain containing 6B [Source:HGNC Symbol;Acc:HGNC:27018]
ENSG00000116209	TMEM59	multitissue	0.0191513	12	7	0.0103977	Esophagus_Mucosa	0.852842	Whole_Blood	6.12984	0.0117378	0.504462	-2.56232	2.45546	-0.64545	1.21773	7	0	TMEM59	1	54026681	54053504	-1	protein_coding	transmembrane protein 59 [Source:HGNC Symbol;Acc:HGNC:1239]
ENSG00000037042	TUBG2	multitissue	0.0191756	32	4	0.000830375	Nerve_Tibial	0.686578	Colon_Transverse	25.0334	0.00420737	0.836446	-3.34247	-0.403503	-2.65764	0.688516	4	0	TUBG2	17	42659305	42667006	1	protein_coding	tubulin gamma 2 [Source:HGNC Symbol;Acc:HGNC:12419]
ENSG00000132842	AP3B1	multitissue	0.0192931	15	12	0.00424493	Brain_Nucleus_accumbens_basal_ganglia	0.71467	Testis	6.14603	0.0621279	0.217665	-1.79603	2.85936	-0.398794	1.41461	12	0	AP3B1	5	78000525	78294755	-1	protein_coding	adaptor related protein complex 3 beta 1 subunit [Source:HGNC Symbol;Acc:HGNC:566]
ENSG00000175600	SUGCT	multitissue	0.0193746	5	5	0.00213054	Brain_Putamen_basal_ganglia	0.720172	Nerve_Tibial	1.38175	0.514256	0.514256	-1.48525	3.07141	-0.141539	1.86987	5	0	SUGCT	7	40134977	40860763	1	protein_coding	succinyl-CoA:glutarate-CoA transferase [Source:HGNC Symbol;Acc:HGNC:16001]
ENSG00000159884	CCDC107	multitissue	0.0193856	13	10	0.00198133	Adipose_Visceral_Omentum	0.770863	Brain_Putamen_basal_ganglia	6.55891	0.0293411	0.220385	-1.8054	3.09302	0.836925	1.22561	10	0	CCDC107	9	35658290	35661511	1	protein_coding	coiled-coil domain containing 107 [Source:HGNC Symbol;Acc:HGNC:28465]
ENSG00000124256	ZBP1	multitissue	0.0193975	2	2	0.010256	Skin_Not_Sun_Exposed_Suprapubic	0.443533	Brain_Amygdala	1.14047	0.859527	0.859527	-2.56708	0.766241	-0.900417	2.35701	2	0	ZBP1	20	57603846	57620576	-1	protein_coding	Z-DNA binding protein 1 [Source:HGNC Symbol;Acc:HGNC:16176]
ENSG00000196865	NHLRC2	multitissue	0.0194004	3	3	0.00373431	Adipose_Subcutaneous	0.676816	Heart_Left_Ventricle	1.11418	0.860188	0.860188	-0.723354	2.89977	0.864411	1.85257	3	0	NHLRC2	10	113854661	113917194	1	protein_coding	NHL repeat containing 2 [Source:HGNC Symbol;Acc:HGNC:24731]
ENSG00000149968	MMP3	multitissue	0.0194592	5	5	0.0105377	Skin_Not_Sun_Exposed_Suprapubic	0.672339	Esophagus_Mucosa	1.67013	0.506618	0.506618	-2.55767	2.1314	-0.867266	2.05891	5	0	MMP3	11	102835801	102843803	-1	protein_coding	matrix metallopeptidase 3 [Source:HGNC Symbol;Acc:HGNC:7173]
ENSG00000169245	CXCL10	multitissue	0.0194981	5	5	0.0129146	Pancreas	0.829349	Cells_EBV-transformed_lymphocytes	1.34305	0.687257	0.687257	0.215536	2.48612	1.2465	1.0441	5	0	CXCL10	4	76021117	76023497	-1	protein_coding	C-X-C motif chemokine ligand 10 [Source:HGNC Symbol;Acc:HGNC:10637]
ENSG00000198081	ZBTB14	multitissue	0.0194984	4	4	0.0470808	Pituitary	0.784101	Brain_Substantia_nigra	1.89129	0.111412	0.111412	-0.273979	1.98557	0.93889	1.07036	4	0	ZBTB14	18	5289019	5297053	-1	protein_coding	zinc finger and BTB domain containing 14 [Source:HGNC Symbol;Acc:HGNC:12860]
ENSG00000164180	TMEM161B	multitissue	0.0195	7	7	0.0650793	Colon_Sigmoid	0.993783	Pituitary	2.05934	0.338809	0.338809	-1.57044	1.84471	-0.58159	1.20879	7	0	TMEM161B	5	88189633	88269476	-1	protein_coding	transmembrane protein 161B [Source:HGNC Symbol;Acc:HGNC:28483]
ENSG00000186417	GLDN	multitissue	0.0195017	21	9	0.0201207	Esophagus_Mucosa	0.900335	Thyroid	8.63433	0.0130012	0.290278	-2.02484	2.32409	-0.3976	1.07342	9	0	GLDN	15	51341629	51408013	1	protein_coding	gliomedin [Source:HGNC Symbol;Acc:HGNC:29514]
ENSG00000157005	SST	multitissue	0.0195069	2	2	0.0135362	Whole_Blood	0.0475681	Small_Intestine_Terminal_Ileum	1.28497	0.715034	0.715034	-1.98121	2.46934	0.244068	3.14701	2	0	SST	3	187668906	187670399	-1	protein_coding	somatostatin [Source:HGNC Symbol;Acc:HGNC:11329]
ENSG00000116991	SIPA1L2	multitissue	0.0195258	8	8	0.000380938	Esophagus_Mucosa	0.941948	Brain_Putamen_basal_ganglia	1.76767	0.378427	0.378427	-3.55295	1.24286	-0.379393	1.56913	8	0	SIPA1L2	1	232397965	232561558	-1	protein_coding	signal induced proliferation associated 1 like 2 [Source:HGNC Symbol;Acc:HGNC:23800]
ENSG00000188807	TMEM201	multitissue	0.0195392	8	8	0.00748457	Vagina	0.842843	Testis	1.79885	0.350445	0.350445	-2.67448	2.47206	0.0367851	1.78301	8	0	TMEM201	1	9588922	9614873	1	protein_coding	transmembrane protein 201 [Source:HGNC Symbol;Acc:HGNC:33719]
ENSG00000137500	CCDC90B	multitissue	0.0195418	19	7	0.000633522	Esophagus_Mucosa	0.962859	Colon_Sigmoid	11.5697	0.00361836	0.424562	-1.61511	3.41684	1.03327	1.28888	7	0	CCDC90B	11	83259097	83286407	-1	protein_coding	coiled-coil domain containing 90B [Source:HGNC Symbol;Acc:HGNC:28108]
ENSG00000233198	RNF224	multitissue	0.0195473	6	4	0.0185183	Brain_Frontal_Cortex_BA9	0.924471	Adipose_Subcutaneous	4.20827	0.10066	0.357832	-0.893294	2.35509	0.853729	1.42284	4	0	RNF224	9	137227271	137229638	1	protein_coding	ring finger protein 224 [Source:HGNC Symbol;Acc:HGNC:41912]
ENSG00000165119	HNRNPK	multitissue	0.0196215	4	4	0.00232062	Adipose_Subcutaneous	0.984561	Brain_Cerebellum	1.25252	0.682905	0.682905	-3.0458	1.20614	-0.686145	1.79844	4	0	HNRNPK	9	83968083	83980616	-1	protein_coding	heterogeneous nuclear ribonucleoprotein K [Source:HGNC Symbol;Acc:HGNC:5044]
ENSG00000158805	ZNF276	multitissue	0.0196638	16	9	0.00471651	Brain_Cerebellar_Hemisphere	0.87825	Muscle_Skeletal	8.10588	0.043968	0.300191	-1.55493	2.82578	-0.150297	1.0928	9	0	ZNF276	16	89720400	89740903	1	protein_coding	zinc finger protein 276 [Source:HGNC Symbol;Acc:HGNC:23330]
ENSG00000143971	ETAA1	multitissue	0.0196683	6	5	0.00963968	Pituitary	0.987914	Liver	3.32015	0.10226	0.130397	-2.58849	0.825514	-0.610231	1.37573	5	0	ETAA1	2	67397319	67410545	1	protein_coding	ETAA1, ATR kinase activator [Source:HGNC Symbol;Acc:HGNC:24648]
ENSG00000143839	REN	multitissue	0.0197494	7	5	0.00291334	Ovary	0.996885	Brain_Substantia_nigra	3.90772	0.0203182	0.317315	-2.97674	1.17566	-0.271175	1.29853	5	0	REN	1	204154819	204190324	-1	protein_coding	renin [Source:HGNC Symbol;Acc:HGNC:9958]
ENSG00000149084	HSD17B12	multitissue	0.0197937	48	1	0.00187729	Brain_Caudate_basal_ganglia	0.222193	Brain_Substantia_nigra	44.2811	0.000184987	44.2811	1.22072	3.10899	2.23175	0.354678	1	0	HSD17B12	11	43680558	43856617	1	protein_coding	hydroxysteroid 17-beta dehydrogenase 12 [Source:HGNC Symbol;Acc:HGNC:18646]
ENSG00000162069	BICDL2	multitissue	0.0199236	15	6	0.00611334	Breast_Mammary_Tissue	0.840416	Lung	10.2033	0.00539638	0.361074	-0.869572	2.74164	0.683286	0.945006	6	0	BICDL2	16	3027682	3036926	-1	protein_coding	BICD family like cargo adaptor 2 [Source:HGNC Symbol;Acc:HGNC:33584]
ENSG00000111696	NT5DC3	multitissue	0.0199262	30	7	3.54545e-05	Brain_Cerebellum	0.999924	Skin_Sun_Exposed_Lower_leg	16.6967	0.00329693	0.660472	-4.13527	0.955174	-0.387822	0.937864	7	0	NT5DC3	12	103770453	103841197	-1	protein_coding	5'-nucleotidase domain containing 3 [Source:HGNC Symbol;Acc:HGNC:30826]
ENSG00000163681	SLMAP	multitissue	0.0199357	7	7	0.0527138	Esophagus_Muscularis	0.944408	Ovary	2.83177	0.180096	0.180096	-1.93726	1.17328	-0.32975	1.00137	7	0	SLMAP	3	57755450	57929168	1	protein_coding	sarcolemma associated protein [Source:HGNC Symbol;Acc:HGNC:16643]
ENSG00000107338	SHB	multitissue	0.0199623	10	8	0.00913724	Testis	0.638497	Cells_Transformed_fibroblasts	3.10104	0.0687713	0.274938	-2.60688	1.21478	-0.534725	1.54858	8	0	SHB	9	37919134	38069211	-1	protein_coding	SH2 domain containing adaptor protein B [Source:HGNC Symbol;Acc:HGNC:10838]
ENSG00000163157	TMOD4	multitissue	0.0199732	2	2	0.00542135	Heart_Atrial_Appendage	0.977083	Brain_Cerebellum	1.11949	0.880507	0.880507	0.0287259	2.78087	1.4048	1.94606	2	0	TMOD4	1	151169986	151176284	-1	protein_coding	tropomodulin 4 [Source:HGNC Symbol;Acc:HGNC:11874]
ENSG00000103769	RAB11A	multitissue	0.0200138	3	3	0.0094072	Artery_Aorta	0.156448	Skin_Sun_Exposed_Lower_leg	1.13724	0.88744	0.88744	1.41712	2.59689	1.81167	0.68002	3	0	RAB11A	15	65726054	65891991	1	protein_coding	RAB11A, member RAS oncogene family [Source:HGNC Symbol;Acc:HGNC:9760]
ENSG00000197037	ZSCAN25	multitissue	0.0200526	3	3	0.0320622	Brain_Spinal_cord_cervical_c-1	0.206884	Nerve_Tibial	1.1514	0.849341	0.849341	-2.14363	1.26218	-0.840839	1.83852	3	0	ZSCAN25	7	99616946	99632407	1	protein_coding	zinc finger and SCAN domain containing 25 [Source:HGNC Symbol;Acc:HGNC:21961]
ENSG00000187736	NHEJ1	multitissue	0.0203047	4	3	0.0120576	Artery_Aorta	0.118601	Uterus	2.5656	0.00322136	0.427546	1.56067	2.51045	2.26143	0.467662	3	0	NHEJ1	2	219075317	219160865	-1	protein_coding	non-homologous end joining factor 1 [Source:HGNC Symbol;Acc:HGNC:25737]
ENSG00000243708	PLA2G4B	multitissue	0.0204097	40	3	0.00212444	Nerve_Tibial	0.821054	Pituitary	29.8822	0.000317891	1.31902	-3.07226	1.11352	-1.88227	0.975326	3	0	PLA2G4B	15	41837775	41848147	1	protein_coding	phospholipase A2 group IVB [Source:HGNC Symbol;Acc:HGNC:9036]
ENSG00000181929	PRKAG1	multitissue	0.0204374	6	3	0.0600723	Testis	0.800458	Whole_Blood	4.66652	0.0232163	0.159451	-0.494014	1.88026	0.286575	0.915068	3	0	PRKAG1	12	49002274	49019197	-1	protein_coding	protein kinase AMP-activated non-catalytic subunit gamma 1 [Source:HGNC Symbol;Acc:HGNC:9385]
ENSG00000181896	ZNF101	multitissue	0.0205223	14	5	0.000344232	Testis	0.155872	Muscle_Skeletal	9.99911	0.00649315	0.38871	1.41909	3.57952	2.36336	0.646007	5	0	ZNF101	19	19668796	19683509	1	protein_coding	zinc finger protein 101 [Source:HGNC Symbol;Acc:HGNC:12881]
ENSG00000138115	CYP2C8	multitissue	0.0205791	26	12	0.00152779	Whole_Blood	0.920613	Skin_Sun_Exposed_Lower_leg	12.1058	0.0189601	0.435146	-1.55503	3.16935	0.0300872	0.960311	12	0	CYP2C8	10	95036772	95069497	-1	protein_coding	cytochrome P450 family 2 subfamily C member 8 [Source:HGNC Symbol;Acc:HGNC:2622]
ENSG00000189171	S100A13	multitissue	0.0206659	29	4	0.00282662	Artery_Aorta	0.562308	Small_Intestine_Terminal_Ileum	19.4477	0.000555209	0.858052	-2.39957	2.98599	0.656372	2.0132	4	0	S100A13	1	153618787	153631360	-1	protein_coding	S100 calcium binding protein A13 [Source:HGNC Symbol;Acc:HGNC:10490]
ENSG00000184381	PLA2G6	multitissue	0.0207204	23	9	0.00445901	Colon_Sigmoid	0.734021	Pituitary	13.6623	0.000832041	0.470161	-2.84372	-0.339781	-1.42775	0.600108	9	0	PLA2G6	22	38111495	38205690	-1	protein_coding	phospholipase A2 group VI [Source:HGNC Symbol;Acc:HGNC:9039]
ENSG00000175707	KDF1	multitissue	0.0207466	7	4	0.00113937	Esophagus_Muscularis	0.783295	Brain_Cerebellum	4.91073	0.0543587	0.344889	0.275028	3.25364	1.09201	0.993359	4	0	KDF1	1	26949562	26960406	-1	protein_coding	keratinocyte differentiation factor 1 [Source:HGNC Symbol;Acc:HGNC:26624]
ENSG00000151743	AMN1	multitissue	0.0207585	3	3	0.0289597	Stomach	0.723241	Heart_Atrial_Appendage	1.13254	0.853245	0.853245	-1.97317	2.18403	-0.0477556	2.09547	3	0	AMN1	12	31671137	31729174	-1	protein_coding	antagonist of mitotic exit network 1 homolog [Source:HGNC Symbol;Acc:HGNC:27281]
ENSG00000164751	PEX2	multitissue	0.0207675	6	6	0.00135531	Pancreas	0.605072	Spleen	2.09633	0.143366	0.143366	-3.204	1.35968	-0.989801	1.68204	6	0	PEX2	8	76980258	77001044	-1	protein_coding	peroxisomal biogenesis factor 2 [Source:HGNC Symbol;Acc:HGNC:9717]
ENSG00000175573	C11orf68	multitissue	0.0208667	4	4	0.00246046	Adipose_Visceral_Omentum	0.73652	Cells_Transformed_fibroblasts	1.59455	0.491303	0.491303	-3.02816	0.336465	-1.20955	1.42654	4	0	C11orf68	11	65916808	65919117	-1	protein_coding	chromosome 11 open reading frame 68 [Source:HGNC Symbol;Acc:HGNC:28801]
ENSG00000138078	PREPL	multitissue	0.0209048	8	6	0.0527719	Heart_Atrial_Appendage	0.997323	Artery_Aorta	5.09306	0.0813164	0.27195	-1.34536	1.93678	0.144894	1.10563	6	0	PREPL	2	44316281	44361862	-1	protein_coding	prolyl endopeptidase-like [Source:HGNC Symbol;Acc:HGNC:30228]
ENSG00000160229	ZNF66	multitissue	0.0209114	19	9	0.0176403	Brain_Putamen_basal_ganglia	0.997218	Artery_Tibial	10.0981	0.00244229	0.36733	-2.37308	1.12244	-0.373662	0.905562	9	0	ZNF66	19	20776304	20807322	1	protein_coding	zinc finger protein 66 [Source:HGNC Symbol;Acc:HGNC:13135]
ENSG00000167173	C15orf39	multitissue	0.0209343	3	3	0.011776	Testis	0.600177	Nerve_Tibial	1.22611	0.804247	0.804247	-2.51879	1.24361	-0.250342	1.9972	3	0	C15orf39	15	75195643	75212169	1	protein_coding	chromosome 15 open reading frame 39 [Source:HGNC Symbol;Acc:HGNC:24497]
ENSG00000121741	ZMYM2	multitissue	0.0210098	2	2	0.0369802	Skin_Sun_Exposed_Lower_leg	0.0630715	Liver	1.01049	0.989507	0.989507	-1.85869	2.08598	0.113648	2.7893	2	0	ZMYM2	13	19958670	20091829	1	protein_coding	zinc finger MYM-type containing 2 [Source:HGNC Symbol;Acc:HGNC:12989]
ENSG00000178934	LGALS7B	multitissue	0.0210909	10	5	0.00170011	Whole_Blood	0.972924	Esophagus_Mucosa	6.48357	0.00844316	0.273804	-3.13816	0.460039	-0.46149	1.03696	5	0	LGALS7B	19	38789211	38791749	1	protein_coding	galectin 7B [Source:HGNC Symbol;Acc:HGNC:34447]
ENSG00000103489	XYLT1	multitissue	0.0210953	5	5	0.00135002	Whole_Blood	0.627596	Nerve_Tibial	1.81917	0.38174	0.38174	-0.485113	3.20513	1.46344	1.31737	5	0	XYLT1	16	17101769	17470881	-1	protein_coding	xylosyltransferase 1 [Source:HGNC Symbol;Acc:HGNC:15516]
ENSG00000138755	CXCL9	multitissue	0.0211023	2	2	0.0073696	Testis	0.475077	Liver	1.0067	0.993297	0.993297	-2.67966	-0.714244	-1.69695	1.38976	2	0	CXCL9	4	76001275	76007488	-1	protein_coding	C-X-C motif chemokine ligand 9 [Source:HGNC Symbol;Acc:HGNC:7098]
ENSG00000166816	LDHD	multitissue	0.0211558	12	11	0.00313101	Minor_Salivary_Gland	0.96969	Nerve_Tibial	4.05613	0.128134	0.152956	-1.56025	2.95457	-0.199501	1.23512	11	0	LDHD	16	75111860	75116771	-1	protein_coding	lactate dehydrogenase D [Source:HGNC Symbol;Acc:HGNC:19708]
ENSG00000153789	FAM92B	multitissue	0.0212208	7	6	0.0141816	Brain_Cerebellum	0.605507	Lung	2.67377	0.0185571	0.549813	-2.45263	2.28376	0.954079	1.62157	6	0	FAM92B	16	85098358	85112508	-1	protein_coding	family with sequence similarity 92 member B [Source:HGNC Symbol;Acc:HGNC:24781]
ENSG00000125970	RALY	multitissue	0.0212727	6	6	0.0246454	Spleen	0.695295	Prostate	2.12391	0.375691	0.375691	-1.54557	2.24692	0.594655	1.60444	6	0	RALY	20	33993646	34108308	1	protein_coding	RALY heterogeneous nuclear ribonucleoprotein [Source:HGNC Symbol;Acc:HGNC:15921]
ENSG00000168081	PNOC	multitissue	0.0213404	4	4	0.00345832	Brain_Cerebellum	0.538099	Esophagus_Muscularis	1.90872	0.108596	0.108596	-1.51882	2.92376	1.23207	2.13047	4	0	PNOC	8	28316986	28343355	1	protein_coding	prepronociceptin [Source:HGNC Symbol;Acc:HGNC:9163]
ENSG00000133069	TMCC2	multitissue	0.021348	11	8	5.8713e-05	Brain_Amygdala	0.741355	Artery_Coronary	4.98507	0.0275148	0.183036	-3.06349	4.01792	0.482121	2.29699	8	0	TMCC2	1	205228176	205273343	1	protein_coding	transmembrane and coiled-coil domain family 2 [Source:HGNC Symbol;Acc:HGNC:24239]
ENSG00000169469	SPRR1B	multitissue	0.0214125	6	5	0.00517045	Artery_Coronary	0.606981	Adipose_Subcutaneous	2.79072	0.0509694	0.167353	-0.897971	2.79622	1.01045	1.47055	5	0	SPRR1B	1	153031202	153032900	1	protein_coding	small proline rich protein 1B [Source:HGNC Symbol;Acc:HGNC:11260]
ENSG00000175294	CATSPER1	multitissue	0.021447	2	2	0.00572107	Testis	0.145509	Artery_Aorta	1.59085	0.409147	0.409147	1.45558	2.76335	2.10947	0.924737	2	0	CATSPER1	11	66016752	66026517	-1	protein_coding	cation channel sperm associated 1 [Source:HGNC Symbol;Acc:HGNC:17116]
ENSG00000189067	LITAF	multitissue	0.0214533	18	16	0.00614591	Lung	0.91905	Testis	5.0791	0.00325809	0.207657	-1.78497	2.73989	0.0452236	1.19284	16	0	LITAF	16	11547722	11636381	-1	protein_coding	lipopolysaccharide induced TNF factor [Source:HGNC Symbol;Acc:HGNC:16841]
ENSG00000119326	CTNNAL1	multitissue	0.0215127	30	6	0.0372361	Heart_Atrial_Appendage	0.956607	Breast_Mammary_Tissue	18.4955	0.00296751	0.698244	-1.87969	2.08317	0.426814	0.82825	6	0	CTNNAL1	9	108942569	109013529	-1	protein_coding	catenin alpha like 1 [Source:HGNC Symbol;Acc:HGNC:2512]
ENSG00000166984	TCP10L2	multitissue	0.0215254	2	2	0.00635279	Small_Intestine_Terminal_Ileum	0.24471	Testis	1.57049	0.429509	0.429509	-2.72899	1.16329	-0.78285	2.75226	2	0	TCP10L2	6	167146414	167196913	1	protein_coding	t-complex 10 like 2 [Source:HGNC Symbol;Acc:HGNC:21254]
ENSG00000221923	ZNF880	multitissue	0.0216531	46	2	0.00255842	Stomach	0.594149	Testis	41.1894	0.000107104	1.39938	0.532834	3.01634	2.39981	0.438982	2	0	ZNF880	19	52369917	52385795	1	protein_coding	zinc finger protein 880 [Source:HGNC Symbol;Acc:HGNC:37249]
ENSG00000140398	NEIL1	multitissue	0.0218032	16	11	0.0147169	Esophagus_Muscularis	0.978053	Cells_Transformed_fibroblasts	7.1634	0.0731534	0.244953	-1.13998	2.43927	0.936817	0.872471	11	0	NEIL1	15	75346955	75357114	1	protein_coding	nei like DNA glycosylase 1 [Source:HGNC Symbol;Acc:HGNC:18448]
ENSG00000197562	RAB40C	multitissue	0.0218206	28	7	0.000978777	Heart_Left_Ventricle	0.742567	Brain_Nucleus_accumbens_basal_ganglia	16.9057	0.000756036	0.613791	-2.08147	3.29656	1.55049	1.5719	7	0	RAB40C	16	589357	629272	1	protein_coding	RAB40C, member RAS oncogene family [Source:HGNC Symbol;Acc:HGNC:18285]
ENSG00000244045	TMEM199	multitissue	0.0218427	18	2	0.00276359	Skin_Not_Sun_Exposed_Suprapubic	0.207627	Thyroid	14.6616	0.00623551	0.852658	1.26012	2.99288	2.48343	0.416397	2	0	TMEM199	17	28357581	28363683	1	protein_coding	transmembrane protein 199 [Source:HGNC Symbol;Acc:HGNC:18085]
ENSG00000198162	MAN1A2	multitissue	0.0219221	11	8	0.000849559	Heart_Atrial_Appendage	0.991225	Skin_Not_Sun_Exposed_Suprapubic	4.2068	0.0158388	0.203616	-3.33612	0.474603	-1.14765	1.27205	8	0	MAN1A2	1	117367449	117528872	1	protein_coding	mannosidase alpha class 1A member 2 [Source:HGNC Symbol;Acc:HGNC:6822]
ENSG00000130427	EPO	multitissue	0.0220253	7	5	0.030013	Pancreas	0.983698	Colon_Transverse	3.9401	0.0407917	0.326404	-2.16992	1.757	0.294656	1.21521	5	0	EPO	7	100720800	100723700	1	protein_coding	erythropoietin [Source:HGNC Symbol;Acc:HGNC:3415]
ENSG00000088179	PTPN4	multitissue	0.0220296	4	4	0.00237776	Brain_Cerebellar_Hemisphere	0.124542	Skin_Sun_Exposed_Lower_leg	2.79389	0.262402	0.262402	-2.79576	3.03848	0.152692	2.76526	4	0	PTPN4	2	119759631	119983818	1	protein_coding	protein tyrosine phosphatase, non-receptor type 4 [Source:HGNC Symbol;Acc:HGNC:9656]
ENSG00000122012	SV2C	multitissue	0.0220856	3	3	0.00736001	Esophagus_Gastroesophageal_Junction	0.331907	Brain_Cortex	1.11617	0.897823	0.897823	-2.6801	1.03999	-0.870132	1.86206	3	0	SV2C	5	76083172	76353939	1	protein_coding	synaptic vesicle glycoprotein 2C [Source:HGNC Symbol;Acc:HGNC:30670]
ENSG00000204677	FAM153C	multitissue	0.0221249	33	11	0.00417251	Skin_Not_Sun_Exposed_Suprapubic	0.973998	Colon_Sigmoid	11.3971	0.0164738	0.407128	-2.24883	2.86482	0.304998	1.61868	11	0	FAM153C	5	178006405	178055559	1	protein_coding	family with sequence similarity 153 member C [Source:HGNC Symbol;Acc:HGNC:33936]
ENSG00000165832	TRUB1	multitissue	0.0221497	19	6	0.0152379	Adipose_Visceral_Omentum	0.855985	Colon_Transverse	11.0273	0.021744	0.460366	-1.95949	2.42667	0.557372	1.33057	6	0	TRUB1	10	114938193	114977676	1	protein_coding	TruB pseudouridine synthase family member 1 [Source:HGNC Symbol;Acc:HGNC:16060]
ENSG00000143748	NVL	multitissue	0.0223429	5	5	0.0057057	Adipose_Subcutaneous	0.89635	Whole_Blood	2.26727	0.382647	0.382647	-2.76423	0.130273	-1.26473	1.26308	5	0	NVL	1	224227334	224330387	-1	protein_coding	nuclear VCP-like [Source:HGNC Symbol;Acc:HGNC:8070]
ENSG00000065613	SLK	multitissue	0.0223549	11	10	0.0259607	Cells_EBV-transformed_lymphocytes	0.833876	Artery_Aorta	4.05678	0.031636	0.147958	-2.2268	1.95769	-0.314245	1.42955	10	0	SLK	10	103967201	104029233	1	protein_coding	STE20 like kinase [Source:HGNC Symbol;Acc:HGNC:11088]
ENSG00000112041	TULP1	multitissue	0.0224588	15	7	0.059008	Skin_Sun_Exposed_Lower_leg	0.715913	Ovary	8.38716	0.00610459	0.306649	-1.88813	1.61642	0.547456	1.07697	7	0	TULP1	6	35497874	35512938	-1	protein_coding	tubby like protein 1 [Source:HGNC Symbol;Acc:HGNC:12423]
ENSG00000177096	FAM109B	multitissue	0.0224635	7	7	0.0057522	Whole_Blood	0.338189	Thyroid	2.61492	0.380175	0.380175	-2.06715	2.76158	1.04567	1.92482	7	0	FAM109B	22	42074251	42079441	1	protein_coding	family with sequence similarity 109 member B [Source:HGNC Symbol;Acc:HGNC:27161]
ENSG00000087448	KLHL42	multitissue	0.0225235	11	10	0.0591892	Skin_Not_Sun_Exposed_Suprapubic	0.892123	Artery_Tibial	3.64017	0.0206761	0.136414	-1.88679	1.52591	-0.326494	1.05248	10	0	KLHL42	12	27780020	27803040	1	protein_coding	kelch like family member 42 [Source:HGNC Symbol;Acc:HGNC:29252]
ENSG00000198807	PAX9	multitissue	0.0225876	7	6	0.0475769	Skin_Not_Sun_Exposed_Suprapubic	0.770198	Artery_Tibial	3.44123	0.112001	0.152421	-1.98113	1.74688	-0.155393	1.29946	6	0	PAX9	14	36657568	36679715	1	protein_coding	paired box 9 [Source:HGNC Symbol;Acc:HGNC:8623]
ENSG00000164930	FZD6	multitissue	0.0226209	16	13	0.0149355	Skin_Sun_Exposed_Lower_leg	0.925678	Artery_Aorta	4.84733	0.0503632	0.201668	-1.9716	2.43394	-0.26063	1.14554	13	0	FZD6	8	103298433	103332866	1	protein_coding	frizzled class receptor 6 [Source:HGNC Symbol;Acc:HGNC:4044]
ENSG00000068137	PLEKHH3	multitissue	0.0227597	3	3	0.00256564	Skin_Sun_Exposed_Lower_leg	0.0645551	Skin_Not_Sun_Exposed_Suprapubic	1.90582	0.474004	0.474004	-3.01549	-1.84833	-2.28604	0.635927	3	0	PLEKHH3	17	42667914	42676994	-1	protein_coding	pleckstrin homology, MyTH4 and FERM domain containing H3 [Source:HGNC Symbol;Acc:HGNC:26105]
ENSG00000115020	PIKFYVE	multitissue	0.0227954	12	6	0.00153604	Cells_Transformed_fibroblasts	0.965447	Esophagus_Mucosa	7.14438	0.0375346	0.317318	0.0433193	3.16779	2.2437	0.911578	6	0	PIKFYVE	2	208266267	208358751	1	protein_coding	phosphoinositide kinase, FYVE-type zinc finger containing [Source:HGNC Symbol;Acc:HGNC:23785]
ENSG00000181751	C5orf30	multitissue	0.0228147	2	2	0.0351343	Colon_Transverse	0.0624641	Cells_Transformed_fibroblasts	1.0465	0.953502	0.953502	-2.10681	1.86299	-0.12191	2.80707	2	0	C5orf30	5	103258702	103278660	1	protein_coding	chromosome 5 open reading frame 30 [Source:HGNC Symbol;Acc:HGNC:25052]
ENSG00000075914	EXOSC7	multitissue	0.0228601	6	6	0.00454606	Esophagus_Mucosa	0.932751	Esophagus_Muscularis	2.33857	0.242557	0.242557	-1.35475	2.83755	0.102197	1.64326	6	0	EXOSC7	3	44975241	45036066	1	protein_coding	exosome component 7 [Source:HGNC Symbol;Acc:HGNC:28112]
ENSG00000142039	CCDC97	multitissue	0.0228619	6	5	0.04	Thyroid	0.438708	Brain_Hypothalamus	2.97947	0.0379636	0.163353	-1.58609	2.05375	0.777709	1.5462	5	0	CCDC97	19	41310189	41324883	1	protein_coding	coiled-coil domain containing 97 [Source:HGNC Symbol;Acc:HGNC:28289]
ENSG00000166263	STXBP4	multitissue	0.0228659	22	4	0.00674836	Brain_Cortex	0.665899	Muscle_Skeletal	16.096	0.00582863	0.604599	0.431783	2.70901	1.81885	0.575122	4	0	STXBP4	17	54968727	55173632	1	protein_coding	syntaxin binding protein 4 [Source:HGNC Symbol;Acc:HGNC:19694]
ENSG00000156194	PPEF2	multitissue	0.0229197	12	8	0.00794162	Whole_Blood	0.913597	Brain_Cerebellar_Hemisphere	6.15321	0.0463223	0.284529	-2.65454	0.193707	-0.96177	1.01371	8	0	PPEF2	4	75859864	75902571	-1	protein_coding	protein phosphatase with EF-hand domain 2 [Source:HGNC Symbol;Acc:HGNC:9244]
ENSG00000117643	MAN1C1	multitissue	0.0230418	9	6	0.0334279	Stomach	0.188602	Liver	4.51469	0.0175977	0.372421	-2.12691	1.84012	-0.197047	1.75954	6	0	MAN1C1	1	25617468	25786207	1	protein_coding	mannosidase alpha class 1C member 1 [Source:HGNC Symbol;Acc:HGNC:19080]
ENSG00000158865	SLC5A11	multitissue	0.0230644	36	2	0.00209084	Cells_Transformed_fibroblasts	0.908748	Brain_Caudate_basal_ganglia	30.6652	0.000171526	2.10476	-3.07702	0.624172	-2.39314	0.872124	2	0	SLC5A11	16	24845841	24911628	1	protein_coding	solute carrier family 5 member 11 [Source:HGNC Symbol;Acc:HGNC:23091]
ENSG00000204227	RING1	multitissue	0.0231281	6	6	0.0211891	Brain_Putamen_basal_ganglia	0.874995	Adipose_Subcutaneous	2.26212	0.447443	0.447443	-2.3046	1.40625	-0.734644	1.58513	6	0	RING1	6	33208495	33212722	1	protein_coding	ring finger protein 1 [Source:HGNC Symbol;Acc:HGNC:10018]
ENSG00000069966	GNB5	multitissue	0.023148	24	5	0.00565333	Brain_Cerebellum	0.989811	Adipose_Visceral_Omentum	16.6675	0.00867336	0.697811	-2.76724	0.518579	-1.53706	0.878285	5	0	GNB5	15	52115105	52191369	-1	protein_coding	G protein subunit beta 5 [Source:HGNC Symbol;Acc:HGNC:4401]
ENSG00000197776	KLHDC1	multitissue	0.0231634	6	6	0.00828192	Minor_Salivary_Gland	0.944628	Skin_Not_Sun_Exposed_Suprapubic	2.3206	0.258567	0.258567	0.0694541	2.64036	1.28516	0.97642	6	0	KLHDC1	14	49693105	49753152	1	protein_coding	kelch domain containing 1 [Source:HGNC Symbol;Acc:HGNC:19836]
ENSG00000138172	CALHM2	multitissue	0.0233431	21	5	0.00247025	Adrenal_Gland	0.828103	Thyroid	14.9393	0.00413738	0.600468	-0.782081	3.02696	0.680076	0.790095	5	0	CALHM2	10	103446786	103452402	-1	protein_coding	calcium homeostasis modulator 2 [Source:HGNC Symbol;Acc:HGNC:23493]
ENSG00000221818	EBF2	multitissue	0.0233634	6	6	0.00555429	Artery_Tibial	0.504593	Nerve_Tibial	1.76394	0.524376	0.524376	-1.15665	2.773	0.504319	1.37004	6	0	EBF2	8	25841730	26045397	-1	protein_coding	early B-cell factor 2 [Source:HGNC Symbol;Acc:HGNC:19090]
ENSG00000176658	MYO1D	multitissue	0.0233695	7	7	0.000705361	Esophagus_Mucosa	0.765056	Artery_Aorta	1.57038	0.469555	0.469555	-0.636213	3.38749	0.826529	1.34818	7	0	MYO1D	17	32492522	32877177	-1	protein_coding	myosin ID [Source:HGNC Symbol;Acc:HGNC:7598]
ENSG00000044524	EPHA3	multitissue	0.0234633	7	7	0.00396365	Ovary	0.769789	Thyroid	2.44825	0.181301	0.181301	-2.88104	0.962086	-0.456424	1.32817	7	0	EPHA3	3	89107524	89482134	1	protein_coding	EPH receptor A3 [Source:HGNC Symbol;Acc:HGNC:3387]
ENSG00000100263	RHBDD3	multitissue	0.023517	16	9	0.021789	Muscle_Skeletal	0.746234	Stomach	9.45883	0.0769762	0.348361	-2.29403	1.55687	-1.35035	1.02301	9	0	RHBDD3	22	29259852	29268209	-1	protein_coding	rhomboid domain containing 3 [Source:HGNC Symbol;Acc:HGNC:1308]
ENSG00000100490	CDKL1	multitissue	0.023531	11	7	0.00145222	Lung	0.910112	Nerve_Tibial	5.60319	0.0500997	0.21865	-3.18407	1.89683	-0.713981	1.69241	7	0	CDKL1	14	50329404	50416461	-1	protein_coding	cyclin dependent kinase like 1 [Source:HGNC Symbol;Acc:HGNC:1781]
ENSG00000178826	TMEM139	multitissue	0.023536	10	10	0.0744401	Cells_EBV-transformed_lymphocytes	0.658902	Liver	3.34228	0.134781	0.134781	-1.76778	1.7839	-0.447847	1.34254	10	0	TMEM139	7	143279957	143288048	1	protein_coding	transmembrane protein 139 [Source:HGNC Symbol;Acc:HGNC:22058]
ENSG00000164175	SLC45A2	multitissue	0.0237049	5	5	0.0145293	Adrenal_Gland	0.393178	Heart_Atrial_Appendage	1.16951	0.852357	0.852357	-1.98965	2.4439	-0.186033	1.80274	5	0	SLC45A2	5	33944616	33984730	-1	protein_coding	solute carrier family 45 member 2 [Source:HGNC Symbol;Acc:HGNC:16472]
ENSG00000100410	PHF5A	multitissue	0.0237444	3	3	0.00807149	Brain_Frontal_Cortex_BA9	0.656664	Brain_Cerebellum	1.24282	0.652909	0.652909	-2.64906	2.03967	-0.0549576	2.38394	3	0	PHF5A	22	41459717	41468725	-1	protein_coding	PHD finger protein 5A [Source:HGNC Symbol;Acc:HGNC:18000]
ENSG00000100403	ZC3H7B	multitissue	0.0238158	7	6	0.00174676	Pituitary	0.876958	Adipose_Visceral_Omentum	2.78507	0.0784571	0.223209	-3.13022	1.93557	-0.139436	1.90716	6	0	ZC3H7B	22	41301522	41360147	1	protein_coding	zinc finger CCCH-type containing 7B [Source:HGNC Symbol;Acc:HGNC:30869]
ENSG00000168824	AC110814.1	multitissue	0.0238589	15	12	0.011161	Spleen	0.805642	Cells_Transformed_fibroblasts	5.67482	0.0315791	0.202035	-2.23195	2.53762	-0.834782	1.54646	12	0	AC110814.1	4	4348140	4419058	1	protein_coding	Neuron-specific protein family member 1 [Source:UniProtKB/Swiss-Prot;Acc:P42857]
ENSG00000167088	SNRPD1	multitissue	0.0239031	10	7	0.0014312	Artery_Aorta	0.649095	Esophagus_Gastroesophageal_Junction	5.7364	0.0383157	0.312978	0.45502	3.18828	1.50524	0.900714	7	0	SNRPD1	18	21612267	21633524	1	protein_coding	small nuclear ribonucleoprotein D1 polypeptide [Source:HGNC Symbol;Acc:HGNC:11158]
ENSG00000107954	NEURL1	multitissue	0.0239468	6	6	0.00819952	Prostate	0.920005	Artery_Tibial	1.955	0.427817	0.427817	-2.64374	2.2481	-0.740407	1.81857	6	0	NEURL1	10	103493979	103592552	1	protein_coding	neuralized E3 ubiquitin protein ligase 1 [Source:HGNC Symbol;Acc:HGNC:7761]
ENSG00000100393	EP300	multitissue	0.0240035	2	2	0.00647037	Adipose_Subcutaneous	0.058266	Colon_Transverse	1.74708	0.252925	0.252925	-2.72294	-1.89369	-2.30832	0.586368	2	0	EP300	22	41091786	41180079	1	protein_coding	E1A binding protein p300 [Source:HGNC Symbol;Acc:HGNC:3373]
ENSG00000153395	LPCAT1	multitissue	0.0241325	9	9	0.0136856	Brain_Cerebellar_Hemisphere	0.929944	Spleen	2.65901	0.229244	0.229244	-2.46541	1.88007	-0.470722	1.38405	9	0	LPCAT1	5	1456480	1523977	-1	protein_coding	lysophosphatidylcholine acyltransferase 1 [Source:HGNC Symbol;Acc:HGNC:25718]
ENSG00000180185	FAHD1	multitissue	0.0241456	48	1	0.0105968	Brain_Anterior_cingulate_cortex_BA24	0.741454	Brain_Substantia_nigra	44.8535	0.000128479	44.8535	0.329928	2.55572	2.16259	0.349022	1	0	FAHD1	16	1826941	1840207	1	protein_coding	fumarylacetoacetate hydrolase domain containing 1 [Source:HGNC Symbol;Acc:HGNC:14169]
ENSG00000130669	PAK4	multitissue	0.0242641	35	3	0.000902025	Muscle_Skeletal	0.43333	Skin_Sun_Exposed_Lower_leg	26.8862	0.000801658	0.946551	-0.858632	3.31943	1.92408	0.71511	3	0	PAK4	19	39125770	39182816	1	protein_coding	p21 (RAC1) activated kinase 4 [Source:HGNC Symbol;Acc:HGNC:16059]
ENSG00000269858	EGLN2	multitissue	0.0242841	7	7	0.0415316	Artery_Aorta	0.73296	Artery_Tibial	2.79142	0.101013	0.101013	-1.24214	2.03818	0.524714	1.30284	7	0	EGLN2	19	40798996	40808433	1	protein_coding	egl-9 family hypoxia inducible factor 2 [Source:HGNC Symbol;Acc:HGNC:14660]
ENSG00000168826	ZBTB49	multitissue	0.0243621	15	9	0.0122835	Brain_Nucleus_accumbens_basal_ganglia	0.741288	Adipose_Visceral_Omentum	6.96861	0.0272553	0.345647	-2.50389	0.777856	-1.4362	1.02209	9	0	ZBTB49	4	4290251	4321786	1	protein_coding	zinc finger and BTB domain containing 49 [Source:HGNC Symbol;Acc:HGNC:19883]
ENSG00000185627	PSMD13	multitissue	0.0244336	42	1	0.00562359	Artery_Tibial	0.525718	Spleen	37.1917	2.55471e-05	37.1917	0.634556	2.76896	2.10944	0.379547	1	0	PSMD13	11	236546	252984	1	protein_coding	proteasome 26S subunit, non-ATPase 13 [Source:HGNC Symbol;Acc:HGNC:9558]
ENSG00000175262	C1orf127	multitissue	0.0244649	9	7	0.0917614	Heart_Left_Ventricle	0.696925	Testis	4.10604	0.00237145	0.343187	-1.48484	1.68618	-0.162682	1.24674	7	0	C1orf127	1	10946471	10982037	-1	protein_coding	chromosome 1 open reading frame 127 [Source:HGNC Symbol;Acc:HGNC:26730]
ENSG00000197766	CFD	multitissue	0.0244767	7	6	0.0401639	Colon_Transverse	0.560582	Spleen	3.14057	0.0624039	0.295391	-2.05206	1.79398	-0.726965	1.45814	6	0	CFD	19	859643	863630	1	protein_coding	complement factor D [Source:HGNC Symbol;Acc:HGNC:2771]
ENSG00000136573	BLK	multitissue	0.0245783	12	8	0.0129689	Artery_Tibial	0.989194	Heart_Atrial_Appendage	7.19317	0.0561235	0.247481	-2.48462	-0.0135441	-1.75406	0.766724	8	0	BLK	8	11494001	11564604	1	protein_coding	BLK proto-oncogene, Src family tyrosine kinase [Source:HGNC Symbol;Acc:HGNC:1057]
ENSG00000112335	SNX3	multitissue	0.0246167	3	3	0.00531211	Adrenal_Gland	0.954525	Colon_Transverse	1.11097	0.890978	0.890978	0.0570248	2.78747	1.3807	1.36712	3	0	SNX3	6	108211222	108261260	-1	protein_coding	sorting nexin 3 [Source:HGNC Symbol;Acc:HGNC:11174]
ENSG00000101255	TRIB3	multitissue	0.0246459	31	4	0.038006	Brain_Spinal_cord_cervical_c-1	0.98669	Artery_Aorta	22.5909	0.00326867	0.863731	-2.07479	2.01367	0.32376	0.781457	4	0	TRIB3	20	362835	397559	1	protein_coding	tribbles pseudokinase 3 [Source:HGNC Symbol;Acc:HGNC:16228]
ENSG00000134905	CARS2	multitissue	0.0246719	36	3	0.0150169	Brain_Hippocampus	0.922704	Pituitary	28.3952	0.000842317	1.06983	-0.556004	2.43197	1.03508	0.731729	3	0	CARS2	13	110641412	110713603	-1	protein_coding	cysteinyl-tRNA synthetase 2, mitochondrial (putative) [Source:HGNC Symbol;Acc:HGNC:25695]
ENSG00000161681	SHANK1	multitissue	0.0246794	2	2	0.0659263	Artery_Coronary	0.0753455	Brain_Cerebellar_Hemisphere	1.11613	0.883872	0.883872	-1.77836	1.83892	0.0302846	2.5578	2	0	SHANK1	19	50661827	50719450	-1	protein_coding	SH3 and multiple ankyrin repeat domains 1 [Source:HGNC Symbol;Acc:HGNC:15474]
ENSG00000225663	MCRIP1	multitissue	0.0246901	3	3	0.00345634	Skin_Sun_Exposed_Lower_leg	0.802328	Brain_Hippocampus	1.11418	0.932062	0.932062	-2.92394	0.643876	-0.843466	1.85639	3	0	MCRIP1	17	81822361	81833302	-1	protein_coding	MAPK regulated corepressor interacting protein 1 [Source:HGNC Symbol;Acc:HGNC:28007]
ENSG00000152518	ZFP36L2	multitissue	0.0247258	4	4	0.0158802	Artery_Aorta	0.314364	Adipose_Subcutaneous	1.75755	0.351827	0.351827	-2.41166	1.1665	-0.344149	1.73295	4	0	ZFP36L2	2	43222402	43226609	-1	protein_coding	ZFP36 ring finger protein like 2 [Source:HGNC Symbol;Acc:HGNC:1108]
ENSG00000108651	UTP6	multitissue	0.024777	10	7	0.0274574	Brain_Cerebellar_Hemisphere	0.840262	Liver	6.27493	0.0501913	0.215782	-2.20495	0.784446	-0.362769	0.794941	7	0	UTP6	17	31860899	31901765	-1	protein_coding	UTP6, small subunit processome component [Source:HGNC Symbol;Acc:HGNC:18279]
ENSG00000071051	NCK2	multitissue	0.0248114	10	9	0.00519729	Whole_Blood	0.762101	Esophagus_Mucosa	3.08837	0.0739167	0.197014	-2.79454	-0.302723	-1.30904	1.01751	9	0	NCK2	2	105744897	105894274	1	protein_coding	NCK adaptor protein 2 [Source:HGNC Symbol;Acc:HGNC:7665]
ENSG00000150750	C11orf53	multitissue	0.0248208	8	8	0.00549531	Colon_Transverse	0.743738	Breast_Mammary_Tissue	3.46853	0.132949	0.132949	-0.875338	2.77647	0.815059	1.29379	8	0	C11orf53	11	111245805	111286401	1	protein_coding	chromosome 11 open reading frame 53 [Source:HGNC Symbol;Acc:HGNC:30527]
ENSG00000162461	SLC25A34	multitissue	0.0250044	38	1	0.00497354	Pituitary	0.328972	Colon_Transverse	31.5607	0.000939812	31.5607	-2.80874	-0.976186	-2.04223	0.379769	1	0	SLC25A34	1	15736405	15741396	1	protein_coding	solute carrier family 25 member 34 [Source:HGNC Symbol;Acc:HGNC:27653]
ENSG00000151136	BTBD11	multitissue	0.0252187	9	9	0.00648376	Skin_Sun_Exposed_Lower_leg	0.869567	Cells_Transformed_fibroblasts	2.21879	0.316987	0.316987	-2.57039	2.72226	-0.168118	1.8268	9	0	BTBD11	12	107318413	107659642	1	protein_coding	BTB domain containing 11 [Source:HGNC Symbol;Acc:HGNC:23844]
ENSG00000186867	QRFPR	multitissue	0.0252236	18	13	0.00243499	Adipose_Subcutaneous	0.944574	Brain_Anterior_cingulate_cortex_BA24	6.70742	0.0323869	0.279404	-1.21238	3.0313	0.570236	1.15912	13	0	QRFPR	4	121329312	121381059	-1	protein_coding	pyroglutamylated RFamide peptide receptor [Source:HGNC Symbol;Acc:HGNC:15565]
ENSG00000105355	PLIN3	multitissue	0.0252682	10	8	0.00698917	Nerve_Tibial	0.360885	Heart_Atrial_Appendage	4.1144	0.0625235	0.275421	-2.28077	2.69736	-0.740236	1.50391	8	0	PLIN3	19	4838341	4867768	-1	protein_coding	perilipin 3 [Source:HGNC Symbol;Acc:HGNC:16893]
ENSG00000155275	TRMT44	multitissue	0.0252777	32	3	0.0104452	Brain_Hippocampus	0.904998	Esophagus_Gastroesophageal_Junction	24.0601	0.00205303	0.898675	-1.13097	2.56073	0.721748	0.667493	3	0	TRMT44	4	8436140	8493531	1	protein_coding	tRNA methyltransferase 44 homolog (S. cerevisiae) [Source:HGNC Symbol;Acc:HGNC:26653]
ENSG00000169248	CXCL11	multitissue	0.0252784	2	2	0.0130728	Pancreas	0.180232	Artery_Tibial	1.1015	0.8985	0.8985	-1.34004	2.48178	0.570869	2.70244	2	0	CXCL11	4	76033682	76041415	-1	protein_coding	C-X-C motif chemokine ligand 11 [Source:HGNC Symbol;Acc:HGNC:10638]
ENSG00000140443	IGF1R	multitissue	0.0253272	15	10	0.00756479	Breast_Mammary_Tissue	0.737573	Esophagus_Muscularis	7.43095	0.0257002	0.270328	-1.90369	2.6709	-0.14392	1.43009	10	0	IGF1R	15	98648971	98964530	1	protein_coding	insulin like growth factor 1 receptor [Source:HGNC Symbol;Acc:HGNC:5465]
ENSG00000196735	HLA-DQA1	multitissue	0.0253335	37	4	0.00734815	Heart_Atrial_Appendage	0.703334	Spleen	26.9833	0.00390427	0.992982	-2.68064	-0.380823	-1.72062	0.566407	4	0	HLA-DQA1	6	32628179	32647062	1	protein_coding	major histocompatibility complex, class II, DQ alpha 1 [Source:HGNC Symbol;Acc:HGNC:4942]
ENSG00000170035	UBE2E3	multitissue	0.0253605	16	10	0.00495835	Esophagus_Muscularis	0.954909	Testis	7.5965	0.0328525	0.334278	-2.80973	2.7846	-0.736132	1.29106	10	0	UBE2E3	2	180967248	181076585	1	protein_coding	ubiquitin conjugating enzyme E2 E3 [Source:HGNC Symbol;Acc:HGNC:12479]
ENSG00000103707	MTFMT	multitissue	0.0254185	5	5	0.0105089	Muscle_Skeletal	0.854745	Brain_Frontal_Cortex_BA9	2.15854	0.526495	0.526495	-1.11552	2.55862	0.352896	1.41627	5	0	MTFMT	15	65001512	65029639	-1	protein_coding	mitochondrial methionyl-tRNA formyltransferase [Source:HGNC Symbol;Acc:HGNC:29666]
ENSG00000167608	TMC4	multitissue	0.0255408	39	3	0.000630769	Stomach	0.391342	Small_Intestine_Terminal_Ileum	29.2298	0.000288874	1.07245	-3.41803	-0.857185	-2.44376	0.618521	3	0	TMC4	19	54160108	54173250	-1	protein_coding	transmembrane channel like 4 [Source:HGNC Symbol;Acc:HGNC:22998]
ENSG00000056487	PHF21B	multitissue	0.0255522	5	5	0.0165025	Pituitary	0.657933	Muscle_Skeletal	1.91399	0.359417	0.359417	-2.39761	1.89426	-0.115068	1.72679	5	0	PHF21B	22	44881162	45009999	-1	protein_coding	PHD finger protein 21B [Source:HGNC Symbol;Acc:HGNC:25161]
ENSG00000149016	TUT1	multitissue	0.025611	2	2	0.015954	Cells_Transformed_fibroblasts	0.0610347	Nerve_Tibial	1.28699	0.713014	0.713014	1.87324	2.40997	2.1416	0.379519	2	0	TUT1	11	62575045	62592177	-1	protein_coding	terminal uridylyl transferase 1, U6 snRNA-specific [Source:HGNC Symbol;Acc:HGNC:26184]
ENSG00000145088	EAF2	multitissue	0.0256128	10	7	0.0116967	Brain_Amygdala	0.94098	Esophagus_Gastroesophageal_Junction	4.69697	0.0804412	0.383155	-2.52117	0.744254	-0.775854	1.08292	7	0	EAF2	3	121835183	121886526	1	protein_coding	ELL associated factor 2 [Source:HGNC Symbol;Acc:HGNC:23115]
ENSG00000121104	FAM117A	multitissue	0.0256784	2	2	0.0684493	Skin_Sun_Exposed_Lower_leg	0.0718951	Breast_Mammary_Tissue	1.10448	0.895521	0.895521	-1.82204	-1.79978	-1.81091	0.0157373	2	0	FAM117A	17	49710332	49789180	-1	protein_coding	family with sequence similarity 117 member A [Source:HGNC Symbol;Acc:HGNC:24179]
ENSG00000197953	AADACL2	multitissue	0.0257212	3	3	0.0180771	Minor_Salivary_Gland	0.673969	Skin_Sun_Exposed_Lower_leg	1.50718	0.468135	0.468135	-2.36403	0.420708	-1.24839	1.47256	3	0	AADACL2	3	151733916	151761339	1	protein_coding	arylacetamide deacetylase like 2 [Source:HGNC Symbol;Acc:HGNC:24427]
ENSG00000162923	WDR26	multitissue	0.0257466	3	3	0.00343803	Esophagus_Muscularis	0.188893	Skin_Not_Sun_Exposed_Suprapubic	1.93573	0.27631	0.27631	-2.92559	-1.31386	-1.97837	0.842239	3	0	WDR26	1	224385143	224437033	-1	protein_coding	WD repeat domain 26 [Source:HGNC Symbol;Acc:HGNC:21208]
ENSG00000138095	LRPPRC	multitissue	0.0260196	41	2	0.00203663	Adipose_Visceral_Omentum	0.458846	Artery_Coronary	34.1674	0.000852635	1.82868	0.740748	3.08484	2.3648	0.517712	2	0	LRPPRC	2	43886508	43996005	-1	protein_coding	leucine rich pentatricopeptide repeat containing [Source:HGNC Symbol;Acc:HGNC:15714]
ENSG00000117228	GBP1	multitissue	0.0260652	5	3	0.00281761	Cells_Transformed_fibroblasts	0.229812	Esophagus_Gastroesophageal_Junction	4.08179	0.0126601	0.274994	1.20084	2.98697	2.16399	0.670105	3	0	GBP1	1	89052319	89065360	-1	protein_coding	guanylate binding protein 1 [Source:HGNC Symbol;Acc:HGNC:4182]
ENSG00000177710	SLC35G5	multitissue	0.0262265	10	8	0.00209613	Skin_Sun_Exposed_Lower_leg	0.510153	Colon_Sigmoid	6.49935	0.0415236	0.226281	-3.07626	-0.6586	-1.59582	0.859673	8	0	SLC35G5	8	11330888	11332208	1	protein_coding	solute carrier family 35 member G5 [Source:HGNC Symbol;Acc:HGNC:15546]
ENSG00000204568	MRPS18B	multitissue	0.0263555	2	2	0.0109459	Brain_Cortex	0.906353	Brain_Caudate_basal_ganglia	1.37212	0.627878	0.627878	-2.54442	-0.11764	-1.33103	1.71599	2	0	MRPS18B	6	30617709	30626395	1	protein_coding	mitochondrial ribosomal protein S18B [Source:HGNC Symbol;Acc:HGNC:14516]
ENSG00000140987	ZSCAN32	multitissue	0.0264137	3	3	0.0141508	Brain_Cerebellum	0.716591	Pituitary	1.59835	0.533783	0.533783	-1.23389	2.45341	0.527514	1.84915	3	0	ZSCAN32	16	3382081	3401065	-1	protein_coding	zinc finger and SCAN domain containing 32 [Source:HGNC Symbol;Acc:HGNC:20812]
ENSG00000050820	BCAR1	multitissue	0.0264274	14	9	0.00559817	Whole_Blood	0.520136	Uterus	5.40843	0.0351629	0.196215	-2.67295	2.77043	-0.105634	2.1157	9	0	BCAR1	16	75228187	75268053	-1	protein_coding	BCAR1, Cas family scaffolding protein [Source:HGNC Symbol;Acc:HGNC:971]
ENSG00000133835	HSD17B4	multitissue	0.0264492	16	7	0.00310461	Cells_Transformed_fibroblasts	0.955076	Whole_Blood	9.60531	0.0329282	0.408071	-2.53179	2.95719	1.3301	1.25645	7	0	HSD17B4	5	119452443	119637199	1	protein_coding	hydroxysteroid 17-beta dehydrogenase 4 [Source:HGNC Symbol;Acc:HGNC:5213]
ENSG00000197566	ZNF624	multitissue	0.0264772	16	9	0.0261743	Ovary	0.928864	Cells_Transformed_fibroblasts	9.39951	0.0147217	0.35733	-1.26986	2.22362	-0.130723	0.831391	9	0	ZNF624	17	16620737	16653856	-1	protein_coding	zinc finger protein 624 [Source:HGNC Symbol;Acc:HGNC:29254]
ENSG00000205678	TECRL	multitissue	0.0265741	2	2	0.0239031	Muscle_Skeletal	0.122104	Heart_Left_Ventricle	1.03509	0.964909	0.964909	1.546	2.25868	1.90234	0.503942	2	0	TECRL	4	64275257	64409468	-1	protein_coding	trans-2,3-enoyl-CoA reductase like [Source:HGNC Symbol;Acc:HGNC:27365]
ENSG00000111801	BTN3A3	multitissue	0.0266441	17	9	0.00459385	Skin_Not_Sun_Exposed_Suprapubic	0.708062	Esophagus_Gastroesophageal_Junction	8.86295	0.0491301	0.319078	-2.83421	1.61284	-0.0956927	1.30456	9	0	BTN3A3	6	26440472	26453415	1	protein_coding	butyrophilin subfamily 3 member A3 [Source:HGNC Symbol;Acc:HGNC:1140]
ENSG00000169689	CENPX	multitissue	0.026648	39	1	0.00991827	Brain_Anterior_cingulate_cortex_BA24	0.706526	Brain_Caudate_basal_ganglia	34.2969	0.000125329	34.2969	0.376526	2.57867	2.04814	0.47427	1	0	CENPX	17	82018702	82024107	-1	protein_coding	centromere protein X [Source:HGNC Symbol;Acc:HGNC:11422]
ENSG00000112763	BTN2A1	multitissue	0.0266487	18	8	0.0488843	Artery_Tibial	0.993004	Brain_Hippocampus	10.2438	0.0137956	0.455015	-1.9696	0.455335	-0.482992	0.837779	8	0	BTN2A1	6	26457904	26476621	1	protein_coding	butyrophilin subfamily 2 member A1 [Source:HGNC Symbol;Acc:HGNC:1136]
ENSG00000205356	TECPR1	multitissue	0.0266605	13	10	0.00128772	Skin_Sun_Exposed_Lower_leg	0.955802	Artery_Coronary	5.35938	0.105798	0.211217	-2.46075	3.2187	0.901556	1.7869	10	0	TECPR1	7	98214624	98252251	-1	protein_coding	tectonin beta-propeller repeat containing 1 [Source:HGNC Symbol;Acc:HGNC:22214]
ENSG00000102471	NDFIP2	multitissue	0.0266616	4	4	0.00598096	Muscle_Skeletal	0.382008	Cells_Transformed_fibroblasts	1.46995	0.629167	0.629167	0.874203	2.74882	1.43766	0.883544	4	0	NDFIP2	13	79481124	79556075	1	protein_coding	Nedd4 family interacting protein 2 [Source:HGNC Symbol;Acc:HGNC:18537]
ENSG00000143224	PPOX	multitissue	0.0267283	14	9	0.00235097	Brain_Frontal_Cortex_BA9	0.655787	Esophagus_Muscularis	7.57628	0.0372074	0.326776	-0.694723	3.04189	1.52672	1.12794	9	0	PPOX	1	161166410	161178013	1	protein_coding	protoporphyrinogen oxidase [Source:HGNC Symbol;Acc:HGNC:9280]
ENSG00000158023	WDR66	multitissue	0.0267527	24	6	0.00213438	Muscle_Skeletal	0.985035	Thyroid	13.5911	0.00172276	0.553993	-3.07087	2.1604	-1.11751	1.58372	6	0	WDR66	12	121917862	122003927	1	protein_coding	WD repeat domain 66 [Source:HGNC Symbol;Acc:HGNC:28506]
ENSG00000163510	CWC22	multitissue	0.0267755	7	4	0.0201728	Lung	0.263015	Whole_Blood	4.60644	6.32715e-05	0.270778	1.11929	2.32312	1.87882	0.478009	4	0	CWC22	2	179944876	180007113	-1	protein_coding	CWC22 spliceosome associated protein homolog [Source:HGNC Symbol;Acc:HGNC:29322]
ENSG00000151116	UEVLD	multitissue	0.0267831	4	4	0.0208479	Uterus	0.900136	Brain_Frontal_Cortex_BA9	1.31516	0.710713	0.710713	-2.31073	1.28973	-0.5853	1.53576	4	0	UEVLD	11	18529609	18588747	-1	protein_coding	UEV and lactate/malate dehyrogenase domains [Source:HGNC Symbol;Acc:HGNC:30866]
ENSG00000241935	HOGA1	multitissue	0.0268903	16	13	0.0293742	Muscle_Skeletal	0.988267	Heart_Left_Ventricle	6.73602	0.0418596	0.243982	-1.75364	2.17843	0.698826	1.1822	13	0	HOGA1	10	97584323	97612802	1	protein_coding	4-hydroxy-2-oxoglutarate aldolase 1 [Source:HGNC Symbol;Acc:HGNC:25155]
ENSG00000239590	OR1J4	multitissue	0.026928	2	2	0.0342561	Cells_Transformed_fibroblasts	0.0355955	Lung	1.23089	0.769109	0.769109	-2.11704	-2.10152	-2.10928	0.0109779	2	0	OR1J4	9	122519141	122520082	1	protein_coding	olfactory receptor family 1 subfamily J member 4 [Source:HGNC Symbol;Acc:HGNC:8211]
ENSG00000144354	CDCA7	multitissue	0.0269506	13	11	0.00499772	Colon_Transverse	0.945952	Skin_Not_Sun_Exposed_Suprapubic	3.4885	0.0025694	0.220532	-1.63627	2.80718	0.519906	1.30011	11	0	CDCA7	2	173354820	173368997	1	protein_coding	cell division cycle associated 7 [Source:HGNC Symbol;Acc:HGNC:14628]
ENSG00000173511	VEGFB	multitissue	0.0269522	13	10	0.0351418	Spleen	0.989778	Heart_Left_Ventricle	4.02425	0.0448127	0.172528	-1.7939	2.10672	0.436599	1.26558	10	0	VEGFB	11	64234538	64238793	1	protein_coding	vascular endothelial growth factor B [Source:HGNC Symbol;Acc:HGNC:12681]
ENSG00000146243	IRAK1BP1	multitissue	0.0269886	41	2	0.0105942	Uterus	0.862419	Minor_Salivary_Gland	33.4694	0.000423875	2.34696	-0.822069	2.55581	1.375	0.745492	2	0	IRAK1BP1	6	78867472	78946440	1	protein_coding	interleukin 1 receptor associated kinase 1 binding protein 1 [Source:HGNC Symbol;Acc:HGNC:17368]
ENSG00000162039	MEIOB	multitissue	0.027042	16	4	0.00444088	Testis	0.741533	Brain_Hypothalamus	11.1213	0.00156262	0.505174	-2.84502	1.74264	-1.62694	1.11995	4	0	MEIOB	16	1833983	1884294	-1	protein_coding	meiosis specific with OB domains [Source:HGNC Symbol;Acc:HGNC:28569]
ENSG00000169519	METTL15	multitissue	0.0270452	21	4	0.0133489	Cells_Transformed_fibroblasts	0.996138	Brain_Nucleus_accumbens_basal_ganglia	15.4611	0.000843858	0.578226	-0.76	2.47432	0.761719	0.814458	4	0	METTL15	11	28108248	28527041	1	protein_coding	methyltransferase like 15 [Source:HGNC Symbol;Acc:HGNC:26606]
ENSG00000174898	CATSPERD	multitissue	0.0270935	2	2	0.0301405	Testis	0.132207	Esophagus_Muscularis	1.03669	0.963307	0.963307	1.50546	2.16824	1.83685	0.468657	2	0	CATSPERD	19	5720677	5778734	1	protein_coding	cation channel sperm associated auxiliary subunit delta [Source:HGNC Symbol;Acc:HGNC:28598]
ENSG00000198092	TMPRSS11F	multitissue	0.0271588	3	3	0.00553764	Nerve_Tibial	0.715905	Skin_Sun_Exposed_Lower_leg	1.11903	0.878311	0.878311	-2.77397	-0.363937	-1.43995	1.22556	3	0	TMPRSS11F	4	68053198	68129880	-1	protein_coding	transmembrane protease, serine 11F [Source:HGNC Symbol;Acc:HGNC:29994]
ENSG00000188643	S100A16	multitissue	0.0272124	17	5	0.00192193	Esophagus_Muscularis	0.92343	Skin_Sun_Exposed_Lower_leg	11.9213	0.00144973	0.447255	-3.10204	2.82405	-1.36619	1.87141	5	0	S100A16	1	153606886	153613145	-1	protein_coding	S100 calcium binding protein A16 [Source:HGNC Symbol;Acc:HGNC:20441]
ENSG00000214654	AL161911.1	multitissue	0.0272655	4	4	0.00176777	Heart_Atrial_Appendage	0.765118	Liver	1.19909	0.731942	0.731942	-3.1267	0.326119	-0.801858	1.62254	4	0	AL161911.1	9	120793551	120799918	1	protein_coding	Putative UDP-GlcNAc:betaGal beta-1,3-N-acetylglucosaminyltransferase LOC100288842 [Source:UniProtKB/Swiss-Prot;Acc:A8MXE2]
ENSG00000105650	PDE4C	multitissue	0.0273009	18	11	0.000416295	Colon_Sigmoid	0.838554	Small_Intestine_Terminal_Ileum	6.74856	0.0140242	0.231574	-0.401224	3.52953	1.4789	1.13813	11	0	PDE4C	19	18207961	18255419	-1	protein_coding	phosphodiesterase 4C [Source:HGNC Symbol;Acc:HGNC:8782]
ENSG00000139668	WDFY2	multitissue	0.0274045	18	9	0.00419197	Muscle_Skeletal	0.993436	Esophagus_Muscularis	10.4234	0.00489262	0.363498	-2.86334	0.00822671	-1.56782	0.864326	9	0	WDFY2	13	51584455	51767707	1	protein_coding	WD repeat and FYVE domain containing 2 [Source:HGNC Symbol;Acc:HGNC:20482]
ENSG00000188770	OPTC	multitissue	0.0274973	2	2	0.0118846	Testis	0.425269	Skin_Not_Sun_Exposed_Suprapubic	1.05107	0.948926	0.948926	0.797313	2.51555	1.65643	1.21498	2	0	OPTC	1	203494143	203508864	1	protein_coding	opticin [Source:HGNC Symbol;Acc:HGNC:8158]
ENSG00000151239	TWF1	multitissue	0.0275103	9	9	0.00025082	Whole_Blood	0.515606	Esophagus_Muscularis	3.99452	0.175742	0.175742	-1.90497	3.66142	0.160083	1.8462	9	0	TWF1	12	43793723	43806375	-1	protein_coding	twinfilin actin binding protein 1 [Source:HGNC Symbol;Acc:HGNC:9620]
ENSG00000108256	NUFIP2	multitissue	0.0276184	5	5	0.0121509	Skin_Sun_Exposed_Lower_leg	0.805294	Heart_Atrial_Appendage	1.64279	0.409321	0.409321	-2.50773	2.36207	0.589171	1.91277	5	0	NUFIP2	17	29255836	29294118	-1	protein_coding	NUFIP2, FMR1 interacting protein 2 [Source:HGNC Symbol;Acc:HGNC:17634]
ENSG00000163421	PROK2	multitissue	0.0276565	4	4	0.0449262	Whole_Blood	0.857529	Pituitary	1.68314	0.368873	0.368873	-2.00534	0.622705	-0.573139	1.19921	4	0	PROK2	3	71771656	71785206	-1	protein_coding	prokineticin 2 [Source:HGNC Symbol;Acc:HGNC:18455]
ENSG00000154319	FAM167A	multitissue	0.0277048	17	14	0.0060508	Heart_Atrial_Appendage	0.890352	Brain_Amygdala	6.08145	0.0124109	0.228189	-2.74502	2.61628	0.0883014	1.34303	14	0	FAM167A	8	11421463	11474715	-1	protein_coding	family with sequence similarity 167 member A [Source:HGNC Symbol;Acc:HGNC:15549]
ENSG00000168056	LTBP3	multitissue	0.0277146	12	6	0.000751428	Nerve_Tibial	0.667647	Liver	7.15965	0.0315484	0.242528	-0.527794	3.37009	2.11376	1.13107	6	0	LTBP3	11	65538805	65558930	-1	protein_coding	latent transforming growth factor beta binding protein 3 [Source:HGNC Symbol;Acc:HGNC:6716]
ENSG00000203812	HIST2H2AA3	multitissue	0.0277432	4	4	0.0105822	Whole_Blood	0.0912354	Cells_EBV-transformed_lymphocytes	2.15063	0.261604	0.261604	-2.5562	-1.68892	-2.12619	0.356749	4	0	HIST2H2AA3	1	149842188	149842736	-1	protein_coding	histone cluster 2 H2A family member a3 [Source:HGNC Symbol;Acc:HGNC:4736]
ENSG00000204659	CBY3	multitissue	0.0277971	2	2	0.0168453	Nerve_Tibial	0.215556	Heart_Left_Ventricle	1.01383	0.986174	0.986174	1.23843	2.39007	1.81425	0.814329	2	0	CBY3	5	179678583	179680974	-1	protein_coding	chibby family member 3 [Source:HGNC Symbol;Acc:HGNC:33278]
ENSG00000161904	LEMD2	multitissue	0.0278453	32	5	0.000662024	Artery_Tibial	0.664628	Brain_Cerebellum	22.1036	0.00406309	0.909196	-2.04676	3.40484	1.74896	1.05686	5	0	LEMD2	6	33771202	33789136	-1	protein_coding	LEM domain containing 2 [Source:HGNC Symbol;Acc:HGNC:21244]
ENSG00000174482	LINGO2	multitissue	0.0278564	10	8	0.00815668	Lung	0.819164	Nerve_Tibial	3.04128	0.0403951	0.333502	-2.64551	1.44492	-0.492438	1.23636	8	0	LINGO2	9	27948078	28670286	-1	protein_coding	leucine rich repeat and Ig domain containing 2 [Source:HGNC Symbol;Acc:HGNC:21207]
ENSG00000128596	CCDC136	multitissue	0.0279458	8	8	0.00167048	Testis	0.880563	Brain_Cerebellar_Hemisphere	3.02658	0.130327	0.130327	-3.14331	1.30107	-0.76922	1.49721	8	0	CCDC136	7	128790757	128822132	1	protein_coding	coiled-coil domain containing 136 [Source:HGNC Symbol;Acc:HGNC:22225]
ENSG00000141560	FN3KRP	multitissue	0.0279696	47	4	0.000560202	Artery_Coronary	0.326825	Muscle_Skeletal	35.4986	0.00310765	1.32997	-3.45019	-0.98053	-2.72526	0.496689	4	0	FN3KRP	17	82716683	82730328	1	protein_coding	fructosamine 3 kinase related protein [Source:HGNC Symbol;Acc:HGNC:25700]
ENSG00000100380	ST13	multitissue	0.0281416	7	5	0.0948547	Colon_Transverse	0.859677	Skin_Not_Sun_Exposed_Suprapubic	4.73838	0.0860265	0.327987	-0.947055	1.67033	0.120141	0.960052	5	0	ST13	22	40824535	40857022	-1	protein_coding	ST13, Hsp70 interacting protein [Source:HGNC Symbol;Acc:HGNC:11343]
ENSG00000070501	POLB	multitissue	0.0281528	11	9	0.00312094	Thyroid	0.956179	Heart_Left_Ventricle	4.3409	0.00012564	0.351466	-2.42267	2.95557	-0.0851263	1.48968	9	0	POLB	8	42338454	42371808	1	protein_coding	DNA polymerase beta [Source:HGNC Symbol;Acc:HGNC:9174]
ENSG00000204315	FKBPL	multitissue	0.0281932	6	5	0.00625716	Skin_Sun_Exposed_Lower_leg	0.987036	Brain_Cerebellum	2.72352	0.0409699	0.332453	-2.73399	0.5275	-0.893222	1.46726	5	0	FKBPL	6	32128707	32130291	-1	protein_coding	FK506 binding protein like [Source:HGNC Symbol;Acc:HGNC:13949]
ENSG00000133961	NUMB	multitissue	0.028199	6	6	0.0297515	Testis	0.587374	Brain_Cerebellar_Hemisphere	2.34044	0.349446	0.349446	-2.17338	1.03921	-0.475156	1.21681	6	0	NUMB	14	73275107	73463642	-1	protein_coding	NUMB, endocytic adaptor protein [Source:HGNC Symbol;Acc:HGNC:8060]
ENSG00000198791	CNOT7	multitissue	0.0282008	2	2	0.00916446	Brain_Caudate_basal_ganglia	0.810126	Brain_Cerebellum	1.13166	0.868335	0.868335	-0.240263	2.60586	1.1828	2.01251	2	0	CNOT7	8	17224964	17246878	-1	protein_coding	CCR4-NOT transcription complex subunit 7 [Source:HGNC Symbol;Acc:HGNC:14101]
ENSG00000101000	PROCR	multitissue	0.0282648	15	5	0.0178172	Esophagus_Muscularis	0.800301	Cells_Transformed_fibroblasts	9.23294	0.00268961	0.474515	-1.27998	2.36939	0.0128047	1.26659	5	0	PROCR	20	35172073	35216240	1	protein_coding	protein C receptor [Source:HGNC Symbol;Acc:HGNC:9452]
ENSG00000157985	AGAP1	multitissue	0.0282762	4	4	0.00686835	Lung	0.682264	Spleen	1.26314	0.778979	0.778979	-2.70316	-0.409376	-1.30585	0.995322	4	0	AGAP1	2	235494089	236131800	1	protein_coding	ArfGAP with GTPase domain, ankyrin repeat and PH domain 1 [Source:HGNC Symbol;Acc:HGNC:16922]
ENSG00000165868	HSPA12A	multitissue	0.0282831	24	8	0.00424561	Lung	0.966849	Artery_Tibial	14.1471	0.0010089	0.527347	-1.57484	2.85931	0.677509	1.10778	8	0	HSPA12A	10	116671192	116849741	-1	protein_coding	heat shock protein family A (Hsp70) member 12A [Source:HGNC Symbol;Acc:HGNC:19022]
ENSG00000122481	RWDD3	multitissue	0.0283745	46	3	0.0767107	Small_Intestine_Terminal_Ileum	0.983472	Brain_Cortex	35.1566	0.00118181	1.54268	-1.53477	1.7701	-0.126959	0.684047	3	0	RWDD3	1	95234155	95247225	1	protein_coding	RWD domain containing 3 [Source:HGNC Symbol;Acc:HGNC:21393]
ENSG00000167526	RPL13	multitissue	0.028385	28	3	0.00236326	Brain_Substantia_nigra	0.769802	Brain_Frontal_Cortex_BA9	22.645	0.000843873	0.792	-3.04032	-0.292633	-1.90343	0.62186	3	0	RPL13	16	89560657	89566828	1	protein_coding	ribosomal protein L13 [Source:HGNC Symbol;Acc:HGNC:10303]
ENSG00000131495	NDUFA2	multitissue	0.0284295	8	7	0.0741539	Adipose_Visceral_Omentum	0.994347	Nerve_Tibial	4.18082	0.075389	0.279789	-1.78566	1.6585	-0.278242	1.24611	7	0	NDUFA2	5	140638740	140647785	-1	protein_coding	NADH:ubiquinone oxidoreductase subunit A2 [Source:HGNC Symbol;Acc:HGNC:7685]
ENSG00000167363	FN3K	multitissue	0.0285253	15	9	0.000260917	Nerve_Tibial	0.668738	Small_Intestine_Terminal_Ileum	5.86102	0.0204252	0.239097	-2.00269	3.6513	1.4616	1.7653	9	0	FN3K	17	82735575	82751197	1	protein_coding	fructosamine 3 kinase [Source:HGNC Symbol;Acc:HGNC:24822]
ENSG00000161016	RPL8	multitissue	0.0285339	36	1	0.000692149	Skin_Not_Sun_Exposed_Suprapubic	0.365754	Artery_Coronary	31.7065	0.000115696	31.7065	0.904455	3.39267	2.06791	0.364493	1	0	RPL8	8	144789765	144792587	-1	protein_coding	ribosomal protein L8 [Source:HGNC Symbol;Acc:HGNC:10368]
ENSG00000118523	CTGF	multitissue	0.0285849	3	3	0.038464	Whole_Blood	0.424588	Brain_Frontal_Cortex_BA9	1.10628	0.846251	0.846251	-2.06988	2.04311	-0.275084	2.10586	3	0	CTGF	6	131948176	131951373	-1	protein_coding	connective tissue growth factor [Source:HGNC Symbol;Acc:HGNC:2500]
ENSG00000116641	DOCK7	multitissue	0.0285951	18	12	0.00282111	Ovary	0.739876	Brain_Frontal_Cortex_BA9	7.9035	0.00827636	0.335077	-0.82583	2.98659	1.41577	1.03101	12	0	DOCK7	1	62454298	62688368	-1	protein_coding	dedicator of cytokinesis 7 [Source:HGNC Symbol;Acc:HGNC:19190]
ENSG00000167945	PRR25	multitissue	0.0286169	4	4	0.00966378	Brain_Spinal_cord_cervical_c-1	0.301553	Esophagus_Gastroesophageal_Junction	1.59314	0.407453	0.407453	-1.74863	2.58763	-0.327386	1.96946	4	0	PRR25	16	805443	813861	1	protein_coding	proline rich 25 [Source:HGNC Symbol;Acc:HGNC:37230]
ENSG00000091656	ZFHX4	multitissue	0.0286355	6	6	0.00982054	Artery_Tibial	0.532785	Brain_Cerebellum	1.48791	0.623783	0.623783	-2.11322	2.58209	0.868441	1.66122	6	0	ZFHX4	8	76681219	76867285	1	protein_coding	zinc finger homeobox 4 [Source:HGNC Symbol;Acc:HGNC:30939]
ENSG00000160602	NEK8	multitissue	0.028685	7	7	0.000596982	Thyroid	0.901722	Skin_Sun_Exposed_Lower_leg	2.41013	0.177956	0.177956	-3.43298	-0.123487	-1.37686	1.28355	7	0	NEK8	17	28725897	28743455	1	protein_coding	NIMA related kinase 8 [Source:HGNC Symbol;Acc:HGNC:13387]
ENSG00000162298	SYVN1	multitissue	0.028745	5	5	0.00434764	Skin_Sun_Exposed_Lower_leg	0.448053	Muscle_Skeletal	2.03214	0.30089	0.30089	-2.85177	0.758665	-1.51	1.3507	5	0	SYVN1	11	65121780	65134533	-1	protein_coding	synoviolin 1 [Source:HGNC Symbol;Acc:HGNC:20738]
ENSG00000144488	ESPNL	multitissue	0.0287573	39	3	0.0028347	Pancreas	0.85275	Brain_Cerebellar_Hemisphere	31.0219	7.17406e-05	1.91457	-2.98512	0.592325	-2.08788	0.721254	3	0	ESPNL	2	238100157	238133287	1	protein_coding	espin-like [Source:HGNC Symbol;Acc:HGNC:27937]
ENSG00000135929	CYP27A1	multitissue	0.0288248	8	5	0.0024679	Nerve_Tibial	0.584269	Spleen	6.00507	0.0239257	0.250042	-2.06736	3.02725	-0.87504	1.68661	5	0	CYP27A1	2	218781749	218815293	1	protein_coding	cytochrome P450 family 27 subfamily A member 1 [Source:HGNC Symbol;Acc:HGNC:2605]
ENSG00000162426	SLC45A1	multitissue	0.0288526	6	6	0.0104454	Heart_Left_Ventricle	0.39237	Lung	3.60348	0.155876	0.155876	-2.56072	-0.855327	-1.74487	0.651832	6	0	SLC45A1	1	8317826	8344167	1	protein_coding	solute carrier family 45 member 1 [Source:HGNC Symbol;Acc:HGNC:17939]
ENSG00000120160	EQTN	multitissue	0.0290987	3	3	0.0164021	Colon_Transverse	0.197437	Artery_Aorta	1.32797	0.65324	0.65324	-2.39984	-1.28889	-1.93925	0.579278	3	0	EQTN	9	27284659	27297139	-1	protein_coding	equatorin [Source:HGNC Symbol;Acc:HGNC:1359]
ENSG00000180251	SLC9A4	multitissue	0.0291061	2	2	0.00940809	Testis	0.0480355	Esophagus_Mucosa	1.58135	0.41865	0.41865	-2.59686	-1.97705	-2.28696	0.438267	2	0	SLC9A4	2	102473303	102533972	1	protein_coding	solute carrier family 9 member A4 [Source:HGNC Symbol;Acc:HGNC:11077]
ENSG00000106246	PTCD1	multitissue	0.0291177	6	6	0.03897	Brain_Amygdala	0.811609	Nerve_Tibial	1.5034	0.589689	0.589689	-1.74024	2.0645	0.796862	1.51419	6	0	PTCD1	7	99416739	99466163	-1	protein_coding	pentatricopeptide repeat domain 1 [Source:HGNC Symbol;Acc:HGNC:22198]
ENSG00000119125	GDA	multitissue	0.0292128	10	10	0.04426	Stomach	0.882637	Brain_Cortex	3.3643	0.13083	0.13083	-1.72068	2.01162	0.191893	1.33349	10	0	GDA	9	72114595	72257193	1	protein_coding	guanine deaminase [Source:HGNC Symbol;Acc:HGNC:4212]
ENSG00000258484	SPESP1	multitissue	0.0294033	3	3	0.0120724	Artery_Coronary	0.351562	Esophagus_Gastroesophageal_Junction	1.49213	0.611012	0.611012	-2.51002	0.931565	-1.09082	1.79833	3	0	SPESP1	15	68818221	68946811	1	protein_coding	sperm equatorial segment protein 1 [Source:HGNC Symbol;Acc:HGNC:15570]
ENSG00000100823	APEX1	multitissue	0.0294436	6	6	0.0338712	Muscle_Skeletal	0.899849	Skin_Not_Sun_Exposed_Suprapubic	2.9423	0.144361	0.144361	-2.1216	0.5663	-0.690239	0.948691	6	0	APEX1	14	20455191	20457772	1	protein_coding	apurinic/apyrimidinic endodeoxyribonuclease 1 [Source:HGNC Symbol;Acc:HGNC:587]
ENSG00000179477	ALOX12B	multitissue	0.0294704	3	3	0.0122543	Colon_Transverse	0.327747	Nerve_Tibial	1.30354	0.654926	0.654926	-2.50474	1.51201	-0.65713	2.02758	3	0	ALOX12B	17	8072636	8087703	-1	protein_coding	arachidonate 12-lipoxygenase, 12R type [Source:HGNC Symbol;Acc:HGNC:430]
ENSG00000253485	PCDHGA5	multitissue	0.0297167	5	5	0.010253	Heart_Atrial_Appendage	0.429889	Stomach	1.30603	0.65934	0.65934	-0.820548	2.56718	0.956126	1.20916	5	0	PCDHGA5	5	141364232	141512979	1	protein_coding	protocadherin gamma subfamily A, 5 [Source:HGNC Symbol;Acc:HGNC:8703]
ENSG00000131781	FMO5	multitissue	0.0297915	13	5	0.109582	Artery_Coronary	0.637249	Colon_Sigmoid	9.50676	0.0111253	0.359157	-1.44362	1.60008	0.391779	1.01549	5	0	FMO5	1	147175351	147243050	-1	protein_coding	flavin containing monooxygenase 5 [Source:HGNC Symbol;Acc:HGNC:3773]
ENSG00000135540	NHSL1	multitissue	0.0298842	15	8	0.00135169	Lung	0.958928	Muscle_Skeletal	9.43203	0.0122249	0.375173	-1.06848	3.20477	1.3485	1.05318	8	0	NHSL1	6	138422043	138692571	-1	protein_coding	NHS like 1 [Source:HGNC Symbol;Acc:HGNC:21021]
ENSG00000115602	IL1RL1	multitissue	0.0299215	13	1	0.0152193	Brain_Caudate_basal_ganglia	0.0716942	Brain_Amygdala	12.3888	0.00458451	12.3888	1.80106	2.42712	2.11831	0.174608	1	0	IL1RL1	2	102311502	102352037	1	protein_coding	interleukin 1 receptor like 1 [Source:HGNC Symbol;Acc:HGNC:5998]
ENSG00000100473	COCH	multitissue	0.0299922	11	11	0.0209027	Prostate	0.924937	Cells_EBV-transformed_lymphocytes	4.85478	0.166687	0.166687	-2.18143	2.30974	-0.182631	1.35759	11	0	COCH	14	30874514	30895065	1	protein_coding	cochlin [Source:HGNC Symbol;Acc:HGNC:2180]
ENSG00000099365	STX1B	multitissue	0.0300084	20	3	0.0405608	Lung	0.997265	Skin_Sun_Exposed_Lower_leg	15.6147	0.00306929	0.691913	-2.04799	0.757095	-0.644699	0.787889	3	0	STX1B	16	30989256	31010661	-1	protein_coding	syntaxin 1B [Source:HGNC Symbol;Acc:HGNC:18539]
ENSG00000159166	LAD1	multitissue	0.0300194	4	4	0.00363495	Lung	0.748214	Muscle_Skeletal	1.27635	0.768259	0.768259	-1.51639	2.90822	0.299053	1.89467	4	0	LAD1	1	201373244	201399915	-1	protein_coding	ladinin 1 [Source:HGNC Symbol;Acc:HGNC:6472]
ENSG00000132912	DCTN4	multitissue	0.030124	3	3	0.00417219	Minor_Salivary_Gland	0.932175	Breast_Mammary_Tissue	1.18541	0.682356	0.682356	0.0851092	2.86484	1.40627	1.39495	3	0	DCTN4	5	150708440	150759109	-1	protein_coding	dynactin subunit 4 [Source:HGNC Symbol;Acc:HGNC:15518]
ENSG00000001561	ENPP4	multitissue	0.0302488	22	11	0.0290623	Brain_Caudate_basal_ganglia	0.89224	Heart_Left_Ventricle	8.79512	0.0104121	0.294339	-2.18264	0.959883	-0.370218	0.82724	11	0	ENPP4	6	46129993	46146699	1	protein_coding	ectonucleotide pyrophosphatase/phosphodiesterase 4 (putative) [Source:HGNC Symbol;Acc:HGNC:3359]
ENSG00000183571	PGPEP1L	multitissue	0.0303159	21	5	0.0526099	Nerve_Tibial	0.947985	Colon_Sigmoid	14.7435	0.0195665	0.523324	-1.93811	1.56465	-0.181223	0.899763	5	0	PGPEP1L	15	98968230	99007795	-1	protein_coding	pyroglutamyl-peptidase I-like [Source:HGNC Symbol;Acc:HGNC:27080]
ENSG00000166589	CDH16	multitissue	0.0303216	6	4	0.0264929	Muscle_Skeletal	0.920068	Nerve_Tibial	3.53282	0.0663954	0.361737	-2.21891	1.17369	-0.328523	1.08551	4	0	CDH16	16	66908122	66918984	-1	protein_coding	cadherin 16 [Source:HGNC Symbol;Acc:HGNC:1755]
ENSG00000181085	MAPK15	multitissue	0.030504	4	4	0.0345531	Esophagus_Muscularis	0.170637	Skin_Sun_Exposed_Lower_leg	1.81641	0.185842	0.185842	-2.04603	2.11356	-0.818212	1.97776	4	0	MAPK15	8	143716259	143722458	1	protein_coding	mitogen-activated protein kinase 15 [Source:HGNC Symbol;Acc:HGNC:24667]
ENSG00000100418	DESI1	multitissue	0.030568	19	9	0.00377221	Skin_Sun_Exposed_Lower_leg	0.855597	Brain_Substantia_nigra	10.0514	0.0180961	0.462564	-2.89661	0.31361	-1.71817	1.05241	9	0	DESI1	22	41598028	41621096	-1	protein_coding	desumoylating isopeptidase 1 [Source:HGNC Symbol;Acc:HGNC:24577]
ENSG00000164985	PSIP1	multitissue	0.0305935	5	4	0.00299216	Artery_Tibial	0.81802	Esophagus_Gastroesophageal_Junction	2.12742	0.0502341	0.759917	-0.674824	2.96854	0.630931	1.48061	4	0	PSIP1	9	15464066	15511019	-1	protein_coding	PC4 and SFRS1 interacting protein 1 [Source:HGNC Symbol;Acc:HGNC:9527]
ENSG00000111206	FOXM1	multitissue	0.0306166	2	2	0.0222294	Cells_EBV-transformed_lymphocytes	0.19039	Heart_Atrial_Appendage	1.005	0.995003	0.995003	-2.28642	1.30943	-0.488499	2.54265	2	0	FOXM1	12	2857681	2877155	-1	protein_coding	forkhead box M1 [Source:HGNC Symbol;Acc:HGNC:3818]
ENSG00000166579	NDEL1	multitissue	0.0307039	3	3	0.107503	Skin_Not_Sun_Exposed_Suprapubic	0.677982	Esophagus_Muscularis	1.89442	0.105652	0.105652	-1.46605	1.60952	-0.0905821	1.56327	3	0	NDEL1	17	8413131	8490411	1	protein_coding	nudE neurodevelopment protein 1 like 1 [Source:HGNC Symbol;Acc:HGNC:17620]
ENSG00000213199	ASIC3	multitissue	0.0308988	13	9	0.0118196	Pancreas	0.814595	Artery_Tibial	6.06743	0.0387656	0.216659	-2.51749	1.09316	-0.786619	1.24451	9	0	ASIC3	7	151048292	151052756	1	protein_coding	acid sensing ion channel subunit 3 [Source:HGNC Symbol;Acc:HGNC:101]
ENSG00000187753	C9orf153	multitissue	0.0309584	2	2	0.0190913	Testis	0.0495766	Thyroid	1.35664	0.643359	0.643359	-2.34374	-1.9636	-2.15367	0.268803	2	0	C9orf153	9	86220265	86259657	-1	protein_coding	chromosome 9 open reading frame 153 [Source:HGNC Symbol;Acc:HGNC:31456]
ENSG00000158163	DZIP1L	multitissue	0.0310188	24	8	0.000328502	Colon_Sigmoid	0.969998	Adipose_Visceral_Omentum	13.4796	0.00999937	0.457087	-0.486363	3.59172	1.43453	1.18599	8	0	DZIP1L	3	138061990	138115818	-1	protein_coding	DAZ interacting zinc finger protein 1 like [Source:HGNC Symbol;Acc:HGNC:26551]
ENSG00000134013	LOXL2	multitissue	0.0310575	9	9	0.000443202	Whole_Blood	0.740709	Esophagus_Mucosa	3.46859	0.190384	0.190384	-3.51293	2.81322	0.692572	1.93219	9	0	LOXL2	8	23297189	23425328	-1	protein_coding	lysyl oxidase like 2 [Source:HGNC Symbol;Acc:HGNC:6666]
ENSG00000212126	TAS2R50	multitissue	0.0311123	6	6	0.00223764	Esophagus_Muscularis	0.846698	Adipose_Visceral_Omentum	3.12834	0.313975	0.313975	-0.38133	3.05673	0.931703	1.2671	6	0	TAS2R50	12	10985913	10986912	-1	protein_coding	taste 2 receptor member 50 [Source:HGNC Symbol;Acc:HGNC:18882]
ENSG00000198855	FICD	multitissue	0.0311439	4	3	0.00491619	Nerve_Tibial	0.936725	Skin_Sun_Exposed_Lower_leg	2.33845	0.00711883	0.689688	-2.81247	0.0793866	-0.975898	1.26425	3	0	FICD	12	108515185	108525837	1	protein_coding	FIC domain containing [Source:HGNC Symbol;Acc:HGNC:18416]
ENSG00000198740	ZNF652	multitissue	0.0311845	7	7	0.160154	Artery_Tibial	0.959604	Cells_Transformed_fibroblasts	4.06719	0.176303	0.176303	-1.40455	0.768852	-0.122156	0.823284	7	0	ZNF652	17	49289206	49362473	-1	protein_coding	zinc finger protein 652 [Source:HGNC Symbol;Acc:HGNC:29147]
ENSG00000165506	DNAAF2	multitissue	0.0312389	5	5	0.00267881	Skin_Not_Sun_Exposed_Suprapubic	0.939556	Heart_Left_Ventricle	2.10148	0.202202	0.202202	-3.00238	0.367525	-0.846553	1.3104	5	0	DNAAF2	14	49625174	49635230	-1	protein_coding	dynein axonemal assembly factor 2 [Source:HGNC Symbol;Acc:HGNC:20188]
ENSG00000111450	STX2	multitissue	0.0312513	35	2	0.00372392	Vagina	0.301248	Prostate	30.9743	1.93177e-05	1.86337	-2.90065	-1.03376	-2.45837	0.407861	2	0	STX2	12	130789600	130839266	-1	protein_coding	syntaxin 2 [Source:HGNC Symbol;Acc:HGNC:3403]
ENSG00000063177	RPL18	multitissue	0.0313601	2	2	0.00984442	Heart_Left_Ventricle	0.777785	Skin_Not_Sun_Exposed_Suprapubic	1.08805	0.911951	0.911951	-0.282207	2.58125	1.14952	2.02477	2	0	RPL18	19	48615328	48619536	-1	protein_coding	ribosomal protein L18 [Source:HGNC Symbol;Acc:HGNC:10310]
ENSG00000079313	REXO1	multitissue	0.0314222	5	5	0.0371165	Artery_Tibial	0.928703	Spleen	2.61555	0.1901	0.1901	-0.0894763	2.08448	1.32713	0.828487	5	0	REXO1	19	1815246	1848463	-1	protein_coding	RNA exonuclease 1 homolog [Source:HGNC Symbol;Acc:HGNC:24616]
ENSG00000102572	STK24	multitissue	0.0314312	8	8	0.0105035	Adipose_Subcutaneous	0.997276	Brain_Substantia_nigra	3.68193	0.233865	0.233865	-2.23234	2.5588	0.0647742	1.64837	8	0	STK24	13	98445185	98577940	-1	protein_coding	serine/threonine kinase 24 [Source:HGNC Symbol;Acc:HGNC:11403]
ENSG00000128310	GALR3	multitissue	0.0314798	2	1	0.030085	Pancreas	0.0345688	Liver	1.98185	0.0181507	1.98185	-2.16897	-2.11337	-2.14117	0.0393127	1	0	GALR3	22	37823382	37825495	1	protein_coding	galanin receptor 3 [Source:HGNC Symbol;Acc:HGNC:4134]
ENSG00000087365	SF3B2	multitissue	0.0315391	35	2	0.0054341	Muscle_Skeletal	0.196765	Colon_Sigmoid	29.2386	0.000335462	1.19565	1.29082	2.78011	2.24845	0.35364	2	0	SF3B2	11	66050729	66069308	1	protein_coding	splicing factor 3b subunit 2 [Source:HGNC Symbol;Acc:HGNC:10769]
ENSG00000243789	JMJD7	multitissue	0.0315944	31	3	0.00181542	Brain_Frontal_Cortex_BA9	0.378099	Artery_Coronary	24.1622	0.00105906	1.09405	-3.11888	-0.881404	-2.50049	0.537105	3	0	JMJD7	15	41828085	41837581	1	protein_coding	jumonji domain containing 7 [Source:HGNC Symbol;Acc:HGNC:34397]
ENSG00000129757	CDKN1C	multitissue	0.0316723	3	3	0.0115601	Colon_Sigmoid	0.313363	Testis	1.17553	0.890339	0.890339	1.00819	2.5253	1.55053	0.845963	3	0	CDKN1C	11	2883213	2885881	-1	protein_coding	cyclin dependent kinase inhibitor 1C [Source:HGNC Symbol;Acc:HGNC:1786]
ENSG00000170498	KISS1	multitissue	0.0316756	3	3	0.00458556	Liver	0.661902	Brain_Nucleus_accumbens_basal_ganglia	1.59886	0.538833	0.538833	0.437289	2.83479	1.76192	1.21842	3	0	KISS1	1	204190341	204196486	-1	protein_coding	KiSS-1 metastasis-suppressor [Source:HGNC Symbol;Acc:HGNC:6341]
ENSG00000226479	TMEM185B	multitissue	0.0317012	18	5	0.003506	Esophagus_Gastroesophageal_Junction	0.938418	Cells_EBV-transformed_lymphocytes	12.0997	0.0204982	0.506324	-2.91949	0.456162	-1.70088	0.943427	5	0	TMEM185B	2	120221278	120223408	-1	protein_coding	transmembrane protein 185B [Source:HGNC Symbol;Acc:HGNC:18896]
ENSG00000178028	DMAP1	multitissue	0.031738	10	7	0.0102443	Artery_Aorta	0.699161	Esophagus_Mucosa	4.54279	0.0550756	0.257383	-2.08921	2.56747	-0.220568	1.35356	7	0	DMAP1	1	44213455	44220681	1	protein_coding	DNA methyltransferase 1 associated protein 1 [Source:HGNC Symbol;Acc:HGNC:18291]
ENSG00000177613	CSTF2T	multitissue	0.0317828	2	2	0.0799462	Whole_Blood	0.0959847	Nerve_Tibial	1.15391	0.846088	0.846088	-1.751	1.66464	-0.0431793	2.41522	2	0	CSTF2T	10	51695487	51699591	-1	protein_coding	cleavage stimulation factor subunit 2 tau variant [Source:HGNC Symbol;Acc:HGNC:17086]
ENSG00000164692	COL1A2	multitissue	0.0318319	4	4	0.0560372	Brain_Hypothalamus	0.839229	Brain_Cerebellar_Hemisphere	1.27044	0.764978	0.764978	-1.91075	1.57111	-0.5939	1.64416	4	0	COL1A2	7	94394561	94431232	1	protein_coding	collagen type I alpha 2 chain [Source:HGNC Symbol;Acc:HGNC:2198]
ENSG00000130701	RBBP8NL	multitissue	0.0319271	4	3	0.0127829	Thyroid	0.971899	Breast_Mammary_Tissue	2.21934	0.00844336	0.778817	-2.48976	0.0352261	-1.81676	1.23606	3	0	RBBP8NL	20	62410237	62427533	-1	protein_coding	RBBP8 N-terminal like [Source:HGNC Symbol;Acc:HGNC:16144]
ENSG00000186047	DLEU7	multitissue	0.0319392	4	4	0.00948758	Testis	0.495461	Brain_Cerebellar_Hemisphere	1.6856	0.439386	0.439386	-2.59397	1.21304	-0.349936	1.69957	4	0	DLEU7	13	50711008	50843939	-1	protein_coding	deleted in lymphocytic leukemia, 7 [Source:HGNC Symbol;Acc:HGNC:17567]
ENSG00000151151	IPMK	multitissue	0.0319738	6	5	0.0451312	Heart_Atrial_Appendage	0.482973	Adipose_Subcutaneous	3.35157	0.0756516	0.244328	-2.00343	1.89955	-0.745174	1.64819	5	0	IPMK	10	58191517	58267934	-1	protein_coding	inositol polyphosphate multikinase [Source:HGNC Symbol;Acc:HGNC:20739]
ENSG00000096063	SRPK1	multitissue	0.0320813	13	11	0.0183451	Testis	0.929124	Pancreas	5.5899	0.102158	0.204689	-1.91576	2.35858	-0.375221	1.38462	11	0	SRPK1	6	35832966	35921342	-1	protein_coding	SRSF protein kinase 1 [Source:HGNC Symbol;Acc:HGNC:11305]
ENSG00000121578	B4GALT4	multitissue	0.0320872	11	10	0.00317715	Lung	0.632301	Spleen	4.40101	0.11514	0.173871	-2.95006	-0.478491	-1.53351	0.789911	10	0	B4GALT4	3	119211732	119241103	-1	protein_coding	beta-1,4-galactosyltransferase 4 [Source:HGNC Symbol;Acc:HGNC:927]
ENSG00000186910	SERPINA11	multitissue	0.0321057	6	6	0.00148838	Skin_Sun_Exposed_Lower_leg	0.949081	Esophagus_Mucosa	2.43899	0.306725	0.306725	-3.17694	1.40392	-0.60164	1.71531	6	0	SERPINA11	14	94442464	94452790	-1	protein_coding	serpin family A member 11 [Source:HGNC Symbol;Acc:HGNC:19193]
ENSG00000157851	DPYSL5	multitissue	0.0321332	8	6	0.00118575	Brain_Spinal_cord_cervical_c-1	0.884339	Brain_Hippocampus	5.1969	0.0805661	0.241178	-3.24229	1.04302	-1.55745	1.3475	6	0	DPYSL5	2	26847747	26950351	1	protein_coding	dihydropyrimidinase like 5 [Source:HGNC Symbol;Acc:HGNC:20637]
ENSG00000148925	BTBD10	multitissue	0.0321728	4	4	0.0184724	Artery_Tibial	0.977921	Thyroid	1.72404	0.124307	0.124307	-0.213526	2.35601	0.78325	1.1648	4	0	BTBD10	11	13388001	13463297	-1	protein_coding	BTB domain containing 10 [Source:HGNC Symbol;Acc:HGNC:21445]
ENSG00000111679	PTPN6	multitissue	0.0322417	7	7	0.0385682	Whole_Blood	0.778767	Skin_Not_Sun_Exposed_Suprapubic	3.17	0.105745	0.105745	-1.10674	2.06876	0.177248	1.12019	7	0	PTPN6	12	6946468	6961316	1	protein_coding	protein tyrosine phosphatase, non-receptor type 6 [Source:HGNC Symbol;Acc:HGNC:9658]
ENSG00000198089	SFI1	multitissue	0.0323063	38	5	0.00125358	Testis	0.941744	Artery_Coronary	24.0449	0.00261613	0.992199	-3.2264	1.57111	-0.291476	1.18803	5	0	SFI1	22	31488688	31618586	1	protein_coding	SFI1 centrin binding protein [Source:HGNC Symbol;Acc:HGNC:29064]
ENSG00000125843	AP5S1	multitissue	0.0323423	5	5	0.0183973	Brain_Spinal_cord_cervical_c-1	0.937769	Brain_Frontal_Cortex_BA9	1.29288	0.608118	0.608118	-2.35752	-0.0780742	-1.54154	0.885879	5	0	AP5S1	20	3820524	3828837	1	protein_coding	adaptor related protein complex 5 sigma 1 subunit [Source:HGNC Symbol;Acc:HGNC:15875]
ENSG00000092094	OSGEP	multitissue	0.0323613	46	1	0.0142565	Colon_Sigmoid	0.368981	Cells_Transformed_fibroblasts	42.1613	8.66616e-05	42.1613	0.898384	2.45074	2.03975	0.260855	1	0	OSGEP	14	20446411	20455105	-1	protein_coding	O-sialoglycoprotein endopeptidase [Source:HGNC Symbol;Acc:HGNC:18028]
ENSG00000167080	B4GALNT2	multitissue	0.0324414	9	7	0.0077897	Stomach	0.751515	Small_Intestine_Terminal_Ileum	4.48211	0.0407914	0.183757	-1.12623	2.66105	1.20326	1.26507	7	0	B4GALNT2	17	49132460	49176840	1	protein_coding	beta-1,4-N-acetyl-galactosaminyltransferase 2 [Source:HGNC Symbol;Acc:HGNC:24136]
ENSG00000178394	HTR1A	multitissue	0.0324893	2	2	0.00991997	Brain_Cortex	0.915228	Pituitary	1.13254	0.867465	0.867465	0.106447	2.57861	1.34253	1.74808	2	0	HTR1A	5	63960356	63962507	-1	protein_coding	5-hydroxytryptamine receptor 1A [Source:HGNC Symbol;Acc:HGNC:5286]
ENSG00000101181	MTG2	multitissue	0.0326412	30	14	0.00251906	Pituitary	0.97929	Heart_Left_Ventricle	10.4422	0.0134535	0.35699	-3.02104	2.22806	-0.486673	1.50453	14	0	MTG2	20	62183029	62203568	1	protein_coding	mitochondrial ribosome associated GTPase 2 [Source:HGNC Symbol;Acc:HGNC:16239]
ENSG00000121858	TNFSF10	multitissue	0.0326953	6	6	0.0128785	Adipose_Visceral_Omentum	0.806645	Spleen	1.5267	0.682975	0.682975	-2.48711	1.92538	-0.0881614	1.46482	6	0	TNFSF10	3	172505508	172523507	-1	protein_coding	TNF superfamily member 10 [Source:HGNC Symbol;Acc:HGNC:11925]
ENSG00000151640	DPYSL4	multitissue	0.0327235	39	2	0.00479643	Stomach	0.259434	Brain_Cerebellar_Hemisphere	31.5868	0.000845998	3.98223	1.12773	2.8204	2.33105	0.424062	2	0	DPYSL4	10	132186900	132205776	1	protein_coding	dihydropyrimidinase like 4 [Source:HGNC Symbol;Acc:HGNC:3016]
ENSG00000169189	NSMCE1	multitissue	0.0327725	6	4	0.0125431	Testis	0.561516	Nerve_Tibial	4.28195	0.050718	0.265687	-2.49649	0.580592	-1.55077	1.10978	4	0	NSMCE1	16	27224991	27268794	-1	protein_coding	NSE1 homolog, SMC5-SMC6 complex component [Source:HGNC Symbol;Acc:HGNC:29897]
ENSG00000213999	MEF2B	multitissue	0.0328261	9	3	0.0553614	Skin_Sun_Exposed_Lower_leg	0.965933	Thyroid	7.41154	0.00626666	0.248288	-0.522112	1.91603	0.278231	0.735986	3	0	MEF2B	19	19145568	19170289	-1	protein_coding	myocyte enhancer factor 2B [Source:HGNC Symbol;Acc:HGNC:6995]
ENSG00000204392	LSM2	multitissue	0.0328484	5	5	0.0504633	Stomach	0.823163	Muscle_Skeletal	2.66512	0.274006	0.274006	-0.260612	1.95602	0.866949	1.08775	5	0	LSM2	6	31797396	31806984	-1	protein_coding	LSM2 homolog, U6 small nuclear RNA and mRNA degradation associated [Source:HGNC Symbol;Acc:HGNC:13940]
ENSG00000168385	2002-09-01	multitissue	0.032937	46	1	0.0115662	Skin_Not_Sun_Exposed_Suprapubic	0.765255	Brain_Amygdala	38.8363	0.00035738	38.8363	-2.52511	-0.298587	-1.92959	0.466148	1	0	2002-09-01	2	241315100	241354027	1	protein_coding	septin 2 [Source:HGNC Symbol;Acc:HGNC:7729]
ENSG00000174373	RALGAPA1	multitissue	0.0329972	39	1	0.0182626	Heart_Atrial_Appendage	0.347382	Brain_Cerebellar_Hemisphere	35.8002	1.25505e-05	35.8002	0.939679	2.36025	2.03644	0.277955	1	0	RALGAPA1	14	35538352	35809304	-1	protein_coding	Ral GTPase activating protein catalytic alpha subunit 1 [Source:HGNC Symbol;Acc:HGNC:17770]
ENSG00000198909	MAP3K3	multitissue	0.0331155	25	3	0.00342399	Small_Intestine_Terminal_Ileum	0.9559	Brain_Cerebellar_Hemisphere	19.6857	0.00105868	0.986372	-2.92686	-0.0552997	-1.7928	0.650368	3	0	MAP3K3	17	63622415	63696303	1	protein_coding	mitogen-activated protein kinase kinase kinase 3 [Source:HGNC Symbol;Acc:HGNC:6855]
ENSG00000100372	SLC25A17	multitissue	0.0331452	10	8	0.0198277	Cells_Transformed_fibroblasts	0.987611	Esophagus_Mucosa	5.46307	0.0734043	0.202384	-2.32959	2.20294	-0.266265	1.23179	8	0	SLC25A17	22	40769630	40819399	-1	protein_coding	solute carrier family 25 member 17 [Source:HGNC Symbol;Acc:HGNC:10987]
ENSG00000178921	PFAS	multitissue	0.0331625	5	5	0.00842955	Brain_Frontal_Cortex_BA9	0.703332	Nerve_Tibial	2.40011	0.370852	0.370852	-2.1748	2.63436	0.689074	1.79163	5	0	PFAS	17	8247618	8270491	1	protein_coding	phosphoribosylformylglycinamidine synthase [Source:HGNC Symbol;Acc:HGNC:8863]
ENSG00000187140	FOXD3	multitissue	0.0331872	3	3	0.00326075	Nerve_Tibial	0.751687	Adipose_Visceral_Omentum	1.17853	0.827999	0.827999	-2.94202	-0.316416	-1.23607	1.4789	3	0	FOXD3	1	63323041	63325126	1	protein_coding	forkhead box D3 [Source:HGNC Symbol;Acc:HGNC:3804]
ENSG00000048540	LMO3	multitissue	0.0332416	6	6	0.054444	Nerve_Tibial	0.697748	Liver	2.44897	0.177264	0.177264	-0.967238	1.92329	0.950231	1.0912	6	0	LMO3	12	16548373	16610594	-1	protein_coding	LIM domain only 3 [Source:HGNC Symbol;Acc:HGNC:6643]
ENSG00000116218	NPHS2	multitissue	0.0332959	3	3	0.0125085	Small_Intestine_Terminal_Ileum	0.87576	Testis	1.94393	0.0866765	0.0866765	0.156346	2.49746	1.43016	1.18414	3	0	NPHS2	1	179550539	179575952	-1	protein_coding	NPHS2, podocin [Source:HGNC Symbol;Acc:HGNC:13394]
ENSG00000072121	ZFYVE26	multitissue	0.0334907	6	6	0.0453382	Muscle_Skeletal	0.847889	Esophagus_Mucosa	2.70895	0.255772	0.255772	-2.0015	1.81526	-0.119127	1.49093	6	0	ZFYVE26	14	67727374	67816590	-1	protein_coding	zinc finger FYVE-type containing 26 [Source:HGNC Symbol;Acc:HGNC:20761]
ENSG00000100711	ZFYVE21	multitissue	0.0335114	13	10	0.000505989	Brain_Caudate_basal_ganglia	0.63861	Esophagus_Mucosa	5.8313	0.0872411	0.226708	-3.47757	2.3212	0.753312	1.69709	10	0	ZFYVE21	14	103715730	103733668	1	protein_coding	zinc finger FYVE-type containing 21 [Source:HGNC Symbol;Acc:HGNC:20760]
ENSG00000130175	PRKCSH	multitissue	0.0337195	10	6	0.0781768	Artery_Aorta	0.522019	Lung	7.36718	0.0272803	0.250724	-0.907319	1.76136	0.940427	0.715754	6	0	PRKCSH	19	11435288	11450968	1	protein_coding	protein kinase C substrate 80K-H [Source:HGNC Symbol;Acc:HGNC:9411]
ENSG00000184916	JAG2	multitissue	0.0337264	6	5	0.0096357	Thyroid	0.723365	Colon_Transverse	2.37892	0.0186737	0.451537	-2.58864	2.23427	0.609127	1.79148	5	0	JAG2	14	105140981	105168824	-1	protein_coding	jagged 2 [Source:HGNC Symbol;Acc:HGNC:6189]
ENSG00000120727	PAIP2	multitissue	0.0337708	3	3	0.0258435	Testis	0.375504	Brain_Anterior_cingulate_cortex_BA24	1.08132	0.93893	0.93893	-1.86185	2.22856	-0.173167	2.13639	3	0	PAIP2	5	139341587	139369720	1	protein_coding	poly(A) binding protein interacting protein 2 [Source:HGNC Symbol;Acc:HGNC:17970]
ENSG00000188095	MESP2	multitissue	0.0340566	7	7	0.0311552	Brain_Cerebellar_Hemisphere	0.657041	Heart_Atrial_Appendage	3.16182	0.197039	0.197039	-1.37684	2.15509	0.212146	1.16515	7	0	MESP2	15	89760591	89778754	1	protein_coding	mesoderm posterior bHLH transcription factor 2 [Source:HGNC Symbol;Acc:HGNC:29659]
ENSG00000173826	KCNH6	multitissue	0.0341012	5	5	0.0035864	Brain_Nucleus_accumbens_basal_ganglia	0.908493	Testis	2.03647	0.321206	0.321206	-0.114939	2.91242	1.56319	1.08295	5	0	KCNH6	17	63523334	63548977	1	protein_coding	potassium voltage-gated channel subfamily H member 6 [Source:HGNC Symbol;Acc:HGNC:18862]
ENSG00000168918	INPP5D	multitissue	0.0341273	9	8	0.00565195	Testis	0.849719	Muscle_Skeletal	4.16265	0.0926936	0.261708	-1.6396	2.76732	0.533918	1.38273	8	0	INPP5D	2	233059967	233207903	1	protein_coding	inositol polyphosphate-5-phosphatase D [Source:HGNC Symbol;Acc:HGNC:6079]
ENSG00000196754	S100A2	multitissue	0.0342157	5	4	0.00219017	Brain_Cerebellum	0.878882	Cells_EBV-transformed_lymphocytes	2.77134	0.080618	0.140579	-3.06315	-0.152386	-1.82385	1.12614	4	0	S100A2	1	153561108	153567890	-1	protein_coding	S100 calcium binding protein A2 [Source:HGNC Symbol;Acc:HGNC:10492]
ENSG00000111615	KRR1	multitissue	0.0342823	37	2	0.0228878	Stomach	0.924093	Vagina	29.6749	0.000209619	1.21942	-0.365287	2.2753	1.44777	0.602156	2	0	KRR1	12	75490861	75511636	-1	protein_coding	KRR1, small subunit processome component homolog [Source:HGNC Symbol;Acc:HGNC:5176]
ENSG00000053371	AKR7A2	multitissue	0.0343341	14	9	0.00154214	Artery_Tibial	0.855299	Adrenal_Gland	7.3926	0.014075	0.27348	-3.16664	1.85635	-1.05001	1.40355	9	0	AKR7A2	1	19303965	19312146	-1	protein_coding	aldo-keto reductase family 7 member A2 [Source:HGNC Symbol;Acc:HGNC:389]
ENSG00000235109	ZSCAN31	multitissue	0.0343353	38	5	0.0114787	Lung	0.933489	Brain_Spinal_cord_cervical_c-1	26.259	0.00483906	0.968149	-1.17646	2.52778	0.925426	0.734552	5	0	ZSCAN31	6	28324693	28356271	-1	protein_coding	zinc finger and SCAN domain containing 31 [Source:HGNC Symbol;Acc:HGNC:14097]
ENSG00000048462	TNFRSF17	multitissue	0.034364	7	6	0.000327737	Brain_Nucleus_accumbens_basal_ganglia	0.461662	Stomach	3.8205	0.0836864	0.127367	-1.34534	3.59233	1.62314	1.96026	6	0	TNFRSF17	16	11965107	11968068	1	protein_coding	TNF receptor superfamily member 17 [Source:HGNC Symbol;Acc:HGNC:11913]
ENSG00000136536	2007-03-01	multitissue	0.0343771	5	5	0.0285121	Small_Intestine_Terminal_Ileum	0.160925	Brain_Anterior_cingulate_cortex_BA24	1.89221	0.200615	0.200615	-2.19017	1.72523	0.0799144	2.05869	5	0	2007-03-01	2	159712457	159771027	1	protein_coding	membrane associated ring-CH-type finger 7 [Source:HGNC Symbol;Acc:HGNC:17393]
ENSG00000186094	AGBL4	multitissue	0.0344344	2	2	0.016848	Thyroid	0.429649	Testis	1.09143	0.908571	0.908571	-2.39001	0.789793	-0.800108	2.24846	2	0	AGBL4	1	48532855	50023913	-1	protein_coding	ATP/GTP binding protein like 4 [Source:HGNC Symbol;Acc:HGNC:25892]
ENSG00000214941	ZSWIM7	multitissue	0.0344356	30	1	0.0058789	Skin_Not_Sun_Exposed_Suprapubic	0.25349	Thyroid	27.544	0.000431816	27.544	-2.75446	2.26143	-0.0980639	2.07602	1	0	ZSWIM7	17	15976560	15999717	-1	protein_coding	zinc finger SWIM-type containing 7 [Source:HGNC Symbol;Acc:HGNC:26993]
ENSG00000198324	FAM109A	multitissue	0.0345427	2	2	0.0597141	Nerve_Tibial	0.202807	Whole_Blood	1.2431	0.756895	0.756895	-1.8829	1.27359	-0.304652	2.23198	2	0	FAM109A	12	111360651	111369121	-1	protein_coding	family with sequence similarity 109 member A [Source:HGNC Symbol;Acc:HGNC:26509]
ENSG00000169026	MFSD7	multitissue	0.034574	27	4	0.00769468	Artery_Coronary	0.914518	Spleen	20.3436	0.00160428	0.827796	-1.14509	2.66518	0.974435	0.782873	4	0	MFSD7	4	681829	689441	-1	protein_coding	major facilitator superfamily domain containing 7 [Source:HGNC Symbol;Acc:HGNC:26177]
ENSG00000174808	BTC	multitissue	0.0346541	13	9	0.00880199	Heart_Left_Ventricle	0.779013	Testis	6.46079	0.0178996	0.256427	-2.61965	1.19827	-1.28668	1.11142	9	0	BTC	4	74744759	74794686	-1	protein_coding	betacellulin [Source:HGNC Symbol;Acc:HGNC:1121]
ENSG00000196772	OR14A16	multitissue	0.0346712	2	2	0.00953234	Testis	0.199406	Thyroid	1.47514	0.524857	0.524857	-1.28325	2.59235	0.65455	2.74046	2	0	OR14A16	1	247814800	247815729	-1	protein_coding	olfactory receptor family 14 subfamily A member 16 [Source:HGNC Symbol;Acc:HGNC:15022]
ENSG00000256223	ZNF10	multitissue	0.0346833	19	4	0.00979946	Minor_Salivary_Gland	0.614697	Esophagus_Gastroesophageal_Junction	14.671	0.000220977	0.529137	-0.608143	2.58283	1.30144	0.682556	4	0	ZNF10	12	133130575	133159465	1	protein_coding	zinc finger protein 10 [Source:HGNC Symbol;Acc:HGNC:12879]
ENSG00000112062	MAPK14	multitissue	0.0346878	7	7	0.0156751	Artery_Tibial	0.980209	Nerve_Tibial	4.54654	0.155538	0.155538	-2.41639	0.0560941	-0.972856	0.970594	7	0	MAPK14	6	36027677	36111236	1	protein_coding	mitogen-activated protein kinase 14 [Source:HGNC Symbol;Acc:HGNC:6876]
ENSG00000174156	GSTA3	multitissue	0.034697	4	3	0.102981	Skin_Not_Sun_Exposed_Suprapubic	0.937825	Testis	2.97673	0.0783307	0.253759	-0.395903	1.63057	0.319368	0.899665	3	0	GSTA3	6	52896639	52909685	-1	protein_coding	glutathione S-transferase alpha 3 [Source:HGNC Symbol;Acc:HGNC:4628]
ENSG00000138741	TRPC3	multitissue	0.0347072	6	6	0.000710839	Small_Intestine_Terminal_Ileum	0.720923	Adipose_Visceral_Omentum	2.78895	0.178591	0.178591	0.357226	3.38536	1.79825	1.13904	6	0	TRPC3	4	121879027	121951754	-1	protein_coding	transient receptor potential cation channel subfamily C member 3 [Source:HGNC Symbol;Acc:HGNC:12335]
ENSG00000129911	KLF16	multitissue	0.0347237	5	5	0.0464331	Cells_Transformed_fibroblasts	0.804403	Heart_Atrial_Appendage	2.55904	0.1612	0.1612	-1.23992	1.99143	0.289436	1.3717	5	0	KLF16	19	1852399	1863568	-1	protein_coding	Kruppel like factor 16 [Source:HGNC Symbol;Acc:HGNC:16857]
ENSG00000145780	FEM1C	multitissue	0.0347637	6	6	0.0433169	Artery_Aorta	0.998906	Adipose_Subcutaneous	3.61937	0.16058	0.16058	-0.925208	2.02064	1.01231	1.21348	6	0	FEM1C	5	115520908	115544894	-1	protein_coding	fem-1 homolog C [Source:HGNC Symbol;Acc:HGNC:16933]
ENSG00000112799	LY86	multitissue	0.0347666	18	3	0.00817169	Artery_Tibial	0.769364	Muscle_Skeletal	14.6173	0.001078	0.787329	-0.389699	2.64489	2.07002	0.90702	3	0	LY86	6	6588108	6654983	1	protein_coding	lymphocyte antigen 86 [Source:HGNC Symbol;Acc:HGNC:16837]
ENSG00000170906	NDUFA3	multitissue	0.0348428	39	3	0.0174969	Breast_Mammary_Tissue	0.966229	Adrenal_Gland	29.0632	0.00306406	1.08202	-0.307381	2.3761	1.23902	0.605896	3	0	NDUFA3	19	54102728	54109257	1	protein_coding	NADH:ubiquinone oxidoreductase subunit A3 [Source:HGNC Symbol;Acc:HGNC:7686]
ENSG00000113758	DBN1	multitissue	0.0349236	7	7	0.0382717	Esophagus_Gastroesophageal_Junction	0.938771	Cells_Transformed_fibroblasts	2.78854	0.26444	0.26444	-1.17499	2.07193	0.293185	1.46021	7	0	DBN1	5	177456608	177474401	-1	protein_coding	drebrin 1 [Source:HGNC Symbol;Acc:HGNC:2695]
ENSG00000175538	KCNE3	multitissue	0.0350494	16	9	0.00279415	Heart_Atrial_Appendage	0.985599	Esophagus_Muscularis	8.54377	0.0185277	0.34189	-2.98952	2.31837	-0.867267	1.40361	9	0	KCNE3	11	74454841	74467729	-1	protein_coding	potassium voltage-gated channel subfamily E regulatory subunit 3 [Source:HGNC Symbol;Acc:HGNC:6243]
ENSG00000130700	GATA5	multitissue	0.0351397	7	4	0.0135685	Skin_Sun_Exposed_Lower_leg	0.711521	Heart_Atrial_Appendage	4.2778	0.0178646	0.154532	0.369814	2.46849	1.36065	0.803124	4	0	GATA5	20	62463497	62475970	-1	protein_coding	GATA binding protein 5 [Source:HGNC Symbol;Acc:HGNC:15802]
ENSG00000159714	ZDHHC1	multitissue	0.0351601	6	5	0.0267529	Spleen	0.361219	Pancreas	2.22741	0.0647818	0.751424	-2.2151	1.68829	0.691469	1.46199	5	0	ZDHHC1	16	67394419	67416833	-1	protein_coding	zinc finger DHHC-type containing 1 [Source:HGNC Symbol;Acc:HGNC:17916]
ENSG00000140459	CYP11A1	multitissue	0.0352252	13	6	0.020982	Skin_Sun_Exposed_Lower_leg	0.837973	Nerve_Tibial	8.80769	0.0038011	0.380886	-0.77075	2.30831	0.61499	0.895085	6	0	CYP11A1	15	74337759	74367740	-1	protein_coding	cytochrome P450 family 11 subfamily A member 1 [Source:HGNC Symbol;Acc:HGNC:2590]
ENSG00000233276	GPX1	multitissue	0.0353343	17	7	0.117644	Ovary	0.982998	Brain_Nucleus_accumbens_basal_ganglia	8.64092	0.00397685	0.327697	-1.56474	1.22726	0.0384228	0.927916	7	0	GPX1	3	49357176	49358600	-1	protein_coding	glutathione peroxidase 1 [Source:HGNC Symbol;Acc:HGNC:4553]
ENSG00000019991	HGF	multitissue	0.0353684	4	4	0.0128444	Adipose_Visceral_Omentum	0.518142	Colon_Transverse	1.17861	0.81993	0.81993	-1.19602	2.48805	0.646379	1.83754	4	0	HGF	7	81699006	81770438	-1	protein_coding	hepatocyte growth factor [Source:HGNC Symbol;Acc:HGNC:4893]
ENSG00000272573	MUSTN1	multitissue	0.0353927	7	6	0.0218929	Whole_Blood	0.80743	Artery_Tibial	3.50386	0.0719188	0.128018	-2.29222	0.243743	-1.20839	0.871132	6	0	MUSTN1	3	52833114	52835219	-1	protein_coding	musculoskeletal, embryonic nuclear protein 1 [Source:HGNC Symbol;Acc:HGNC:22144]
ENSG00000111640	GAPDH	multitissue	0.0354923	2	2	0.010541	Muscle_Skeletal	0.0155711	Thyroid	1.87636	0.123643	0.123643	2.41882	2.55756	2.48819	0.0981058	2	0	GAPDH	12	6533927	6538374	1	protein_coding	glyceraldehyde-3-phosphate dehydrogenase [Source:HGNC Symbol;Acc:HGNC:4141]
ENSG00000151715	TMEM45B	multitissue	0.0354966	8	7	0.0159979	Adipose_Subcutaneous	0.892351	Heart_Left_Ventricle	3.76752	0.0659202	0.154056	-1.502	2.40896	0.108439	1.301	7	0	TMEM45B	11	129815819	129860003	1	protein_coding	transmembrane protein 45B [Source:HGNC Symbol;Acc:HGNC:25194]
ENSG00000232196	MTRNR2L4	multitissue	0.0354973	5	5	0.0136714	Esophagus_Gastroesophageal_Junction	0.862285	Artery_Coronary	2.2977	0.277647	0.277647	-1.55743	2.46578	0.875413	1.64246	5	0	MTRNR2L4	16	3370979	3372740	-1	protein_coding	MT-RNR2-like 4 [Source:HGNC Symbol;Acc:HGNC:37161]
ENSG00000198742	SMURF1	multitissue	0.0355214	6	6	0.00154652	Esophagus_Mucosa	0.410814	Brain_Spinal_cord_cervical_c-1	1.48375	0.398539	0.398539	-1.34487	3.16581	0.339761	1.72975	6	0	SMURF1	7	99027438	99144100	-1	protein_coding	SMAD specific E3 ubiquitin protein ligase 1 [Source:HGNC Symbol;Acc:HGNC:16807]
ENSG00000159069	FBXW5	multitissue	0.0355662	5	5	0.0169495	Brain_Hypothalamus	0.875527	Artery_Tibial	1.66418	0.334873	0.334873	-0.156642	2.3878	1.4076	1.01903	5	0	FBXW5	9	136940435	136944696	-1	protein_coding	F-box and WD repeat domain containing 5 [Source:HGNC Symbol;Acc:HGNC:13613]
ENSG00000164929	BAALC	multitissue	0.0355692	12	12	0.0855567	Stomach	0.847353	Ovary	3.63968	0.155667	0.155667	-1.71932	1.10901	-0.286275	0.973266	12	0	BAALC	8	103140710	103230305	1	protein_coding	brain and acute leukemia, cytoplasmic [Source:HGNC Symbol;Acc:HGNC:14333]
ENSG00000162924	REL	multitissue	0.0355961	5	5	0.00219899	Esophagus_Mucosa	0.941909	Colon_Sigmoid	1.77388	0.35341	0.35341	-1.25834	3.06195	0.385443	1.79969	5	0	REL	2	60881521	60931610	1	protein_coding	REL proto-oncogene, NF-kB subunit [Source:HGNC Symbol;Acc:HGNC:9954]
ENSG00000105705	SUGP1	multitissue	0.0356425	3	3	0.0101483	Muscle_Skeletal	0.287408	Brain_Amygdala	1.4595	0.713748	0.713748	-2.57074	1.82555	-0.603005	2.23407	3	0	SUGP1	19	19276018	19320844	-1	protein_coding	SURP and G-patch domain containing 1 [Source:HGNC Symbol;Acc:HGNC:18643]
ENSG00000182667	NTM	multitissue	0.0358475	8	8	0.000570553	Nerve_Tibial	0.810528	Lung	2.2691	0.303386	0.303386	-1.38707	3.44524	1.03721	1.52012	8	0	NTM	11	131370478	132336822	1	protein_coding	neurotrimin [Source:HGNC Symbol;Acc:HGNC:17941]
ENSG00000114656	KIAA1257	multitissue	0.0359291	4	4	0.0112804	Colon_Transverse	0.932305	Adipose_Visceral_Omentum	1.43832	0.588479	0.588479	-1.29632	2.53389	0.573556	1.60589	4	0	KIAA1257	3	128909866	129002690	-1	protein_coding	KIAA1257 [Source:HGNC Symbol;Acc:HGNC:29231]
ENSG00000197233	OR1J2	multitissue	0.0359958	2	2	0.0244616	Cells_Transformed_fibroblasts	0.055127	Lung	1.3224	0.677598	0.677598	-2.2498	-1.91787	-2.08384	0.234707	2	0	OR1J2	9	122510802	122511743	1	protein_coding	olfactory receptor family 1 subfamily J member 2 [Source:HGNC Symbol;Acc:HGNC:8209]
ENSG00000117335	CD46	multitissue	0.0360776	31	4	0.0028668	Liver	0.991886	Adipose_Visceral_Omentum	22.4627	0.00124553	0.820068	-2.98167	2.41207	0.653488	1.27239	4	0	CD46	1	207752057	207795513	1	protein_coding	CD46 molecule [Source:HGNC Symbol;Acc:HGNC:6953]
ENSG00000147854	UHRF2	multitissue	0.0361208	5	5	0.0174012	Cells_Transformed_fibroblasts	0.772856	Artery_Aorta	1.51045	0.501627	0.501627	-2.37812	0.288641	-1.42859	1.16345	5	0	UHRF2	9	6413151	6507054	1	protein_coding	ubiquitin like with PHD and ring finger domains 2 [Source:HGNC Symbol;Acc:HGNC:12557]
ENSG00000090104	RGS1	multitissue	0.0363373	6	5	0.00372417	Adipose_Subcutaneous	0.415275	Breast_Mammary_Tissue	3.77176	0.0801423	0.132744	-2.90063	0.814647	-1.6829	1.37806	5	0	RGS1	1	192575727	192580031	1	protein_coding	regulator of G protein signaling 1 [Source:HGNC Symbol;Acc:HGNC:9991]
ENSG00000112486	CCR6	multitissue	0.0364218	2	2	0.0497168	Pancreas	0.103362	Spleen	1.01862	0.981382	0.981382	-1.62877	1.96239	0.166813	2.53933	2	0	CCR6	6	167111807	167139696	1	protein_coding	C-C motif chemokine receptor 6 [Source:HGNC Symbol;Acc:HGNC:1607]
ENSG00000116106	EPHA4	multitissue	0.0365243	10	10	0.00183783	Brain_Caudate_basal_ganglia	0.909599	Colon_Sigmoid	3.07057	0.137677	0.137677	-3.11526	1.82033	-0.410532	1.85391	10	0	EPHA4	2	221418027	221574202	-1	protein_coding	EPH receptor A4 [Source:HGNC Symbol;Acc:HGNC:3388]
ENSG00000115649	CNPPD1	multitissue	0.0366043	9	9	0.105651	Pancreas	0.982627	Brain_Hippocampus	3.96058	0.136778	0.136778	-1.61805	1.37742	-0.37772	1.04471	9	0	CNPPD1	2	219171897	219178106	-1	protein_coding	cyclin Pas1/PHO80 domain containing 1 [Source:HGNC Symbol;Acc:HGNC:25220]
ENSG00000145244	CORIN	multitissue	0.0366383	6	6	0.0160015	Spleen	0.685366	Esophagus_Mucosa	2.12361	0.22993	0.22993	-2.40888	2.31919	-0.284941	1.59701	6	0	CORIN	4	47593998	47838106	-1	protein_coding	corin, serine peptidase [Source:HGNC Symbol;Acc:HGNC:19012]
ENSG00000106013	ANKRD7	multitissue	0.0366984	6	6	0.0747619	Lung	0.850462	Muscle_Skeletal	2.21193	0.245961	0.245961	-1.78192	1.37978	0.472222	1.2549	6	0	ANKRD7	7	118214669	118496171	1	protein_coding	ankyrin repeat domain 7 [Source:HGNC Symbol;Acc:HGNC:18588]
ENSG00000172156	CCL11	multitissue	0.0367249	2	2	0.0243915	Esophagus_Gastroesophageal_Junction	0.0347481	Esophagus_Muscularis	1.44352	0.556483	0.556483	2.11128	2.25091	2.18109	0.0987291	2	0	CCL11	17	34285668	34288334	1	protein_coding	C-C motif chemokine ligand 11 [Source:HGNC Symbol;Acc:HGNC:10610]
ENSG00000198521	ZNF43	multitissue	0.0367542	14	7	0.00938369	Thyroid	0.934008	Stomach	8.1732	0.0159314	0.343109	-1.67789	2.59775	-0.471448	1.0305	7	0	ZNF43	19	21804949	21852125	-1	protein_coding	zinc finger protein 43 [Source:HGNC Symbol;Acc:HGNC:13109]
ENSG00000100138	SNU13	multitissue	0.0367628	10	8	0.000961315	Artery_Tibial	0.464403	Thyroid	5.081	0.0602814	0.232355	-1.41709	3.30161	1.79607	1.40622	8	0	SNU13	22	41673930	41690504	-1	protein_coding	small nuclear ribonucleoprotein 13 [Source:HGNC Symbol;Acc:HGNC:7819]
ENSG00000128944	KNSTRN	multitissue	0.0367742	46	1	0.0143059	Small_Intestine_Terminal_Ileum	0.156735	Thyroid	43.6207	8.82917e-05	43.6207	1.41614	2.44949	2.03351	0.207365	1	0	KNSTRN	15	40382721	40394246	1	protein_coding	kinetochore localized astrin/SPAG5 binding protein [Source:HGNC Symbol;Acc:HGNC:30767]
ENSG00000068120	COASY	multitissue	0.0368096	4	4	0.00398673	Artery_Tibial	0.75751	Colon_Transverse	1.77945	0.278807	0.278807	0.308752	2.87921	1.20588	1.16879	4	0	COASY	17	42561467	42566277	1	protein_coding	Coenzyme A synthase [Source:HGNC Symbol;Acc:HGNC:29932]
ENSG00000186564	FOXD2	multitissue	0.0368855	4	4	0.0356263	Nerve_Tibial	0.867662	Breast_Mammary_Tissue	1.17872	0.855225	0.855225	-1.21908	2.10117	0.7003	1.53171	4	0	FOXD2	1	47436017	47440691	1	protein_coding	forkhead box D2 [Source:HGNC Symbol;Acc:HGNC:3803]
ENSG00000067057	PFKP	multitissue	0.0369104	11	10	0.00407997	Artery_Coronary	0.742251	Muscle_Skeletal	3.80311	0.121378	0.195122	-2.87191	1.33292	-0.731218	1.2625	10	0	PFKP	10	3066333	3137712	1	protein_coding	phosphofructokinase, platelet [Source:HGNC Symbol;Acc:HGNC:8878]
ENSG00000127616	SMARCA4	multitissue	0.0369698	9	7	0.0368503	Esophagus_Mucosa	0.88235	Adipose_Visceral_Omentum	6.26738	0.0767825	0.214376	-0.832068	2.08742	0.122813	0.854518	7	0	SMARCA4	19	10961001	11065395	1	protein_coding	SWI/SNF related, matrix associated, actin dependent regulator of chromatin, subfamily a, member 4 [Source:HGNC Symbol;Acc:HGNC:11100]
ENSG00000131477	RAMP2	multitissue	0.0370822	2	2	0.0237234	Vagina	0.102759	Heart_Left_Ventricle	1.19482	0.805179	0.805179	-2.26158	-1.63162	-1.9466	0.445446	2	0	RAMP2	17	42758447	42763041	1	protein_coding	receptor activity modifying protein 2 [Source:HGNC Symbol;Acc:HGNC:9844]
ENSG00000164933	SLC25A32	multitissue	0.0371242	10	9	0.00635131	Brain_Frontal_Cortex_BA9	0.983722	Brain_Spinal_cord_cervical_c-1	3.41597	0.0754845	0.127537	-2.72907	2.01821	0.477652	1.47339	9	0	SLC25A32	8	103398635	103415189	-1	protein_coding	solute carrier family 25 member 32 [Source:HGNC Symbol;Acc:HGNC:29683]
ENSG00000171843	MLLT3	multitissue	0.037138	10	10	0.001168	Cells_Transformed_fibroblasts	0.927367	Brain_Cortex	2.04686	0.440187	0.440187	-1.55304	3.24658	0.1857	1.61611	10	0	MLLT3	9	20341665	20622543	-1	protein_coding	MLLT3, super elongation complex subunit [Source:HGNC Symbol;Acc:HGNC:7136]
ENSG00000198018	ENTPD7	multitissue	0.037147	9	8	0.0050532	Cells_Transformed_fibroblasts	0.956369	Breast_Mammary_Tissue	3.13287	0.0871738	0.208232	-2.80362	-0.0547102	-1.37048	0.764102	8	0	ENTPD7	10	99659506	99706240	1	protein_coding	ectonucleoside triphosphate diphosphohydrolase 7 [Source:HGNC Symbol;Acc:HGNC:19745]
ENSG00000079785	DDX1	multitissue	0.0371596	21	3	0.00593583	Skin_Sun_Exposed_Lower_leg	0.499495	Testis	16.6034	0.00224096	1.0627	-2.10643	2.75131	1.46872	1.67737	3	0	DDX1	2	15591178	15631111	1	protein_coding	DEAD-box helicase 1 [Source:HGNC Symbol;Acc:HGNC:2734]
ENSG00000256771	ZNF253	multitissue	0.0372069	24	6	0.0179361	Brain_Nucleus_accumbens_basal_ganglia	0.902687	Skin_Sun_Exposed_Lower_leg	16.0601	0.00727292	0.589177	-1.51233	2.36694	0.1743	0.916108	6	0	ZNF253	19	19865886	19894674	1	protein_coding	zinc finger protein 253 [Source:HGNC Symbol;Acc:HGNC:13497]
ENSG00000029364	SLC39A9	multitissue	0.0373078	9	8	0.0377266	Thyroid	0.712594	Colon_Sigmoid	4.63739	0.147943	0.235743	-1.74205	2.07781	0.548	1.1905	8	0	SLC39A9	14	69398015	69462388	1	protein_coding	solute carrier family 39 member 9 [Source:HGNC Symbol;Acc:HGNC:20182]
ENSG00000107643	MAPK8	multitissue	0.0373409	18	6	0.0162457	Uterus	0.975123	Whole_Blood	12.1214	0.0258879	0.437269	-1.69495	2.40335	0.526344	0.89937	6	0	MAPK8	10	48306639	48439360	1	protein_coding	mitogen-activated protein kinase 8 [Source:HGNC Symbol;Acc:HGNC:6881]
ENSG00000158869	FCER1G	multitissue	0.0373781	14	10	0.000104408	Muscle_Skeletal	0.735018	Testis	6.45333	0.0306902	0.302565	0.338458	3.88011	2.49585	1.34285	10	0	FCER1G	1	161215234	161220699	1	protein_coding	Fc fragment of IgE receptor Ig [Source:HGNC Symbol;Acc:HGNC:3611]
ENSG00000109323	MANBA	multitissue	0.0374032	11	8	0.00746682	Brain_Cerebellar_Hemisphere	0.898322	Small_Intestine_Terminal_Ileum	5.66425	0.0412017	0.227168	-2.67527	2.67284	-0.636875	1.89215	8	0	MANBA	4	102631488	102760994	-1	protein_coding	mannosidase beta [Source:HGNC Symbol;Acc:HGNC:6831]
ENSG00000181234	TMEM132C	multitissue	0.0374093	6	5	0.0163165	Adipose_Subcutaneous	0.771423	Artery_Tibial	4.1075	0.0616753	0.144138	-1.65021	2.40176	-0.157902	1.42047	5	0	TMEM132C	12	128267403	128707915	1	protein_coding	transmembrane protein 132C [Source:HGNC Symbol;Acc:HGNC:25436]
ENSG00000103168	TAF1C	multitissue	0.0374101	48	2	0.0770947	Heart_Atrial_Appendage	0.977212	Small_Intestine_Terminal_Ileum	42.3675	0.000184883	1.52514	-1.7678	0.720036	-0.446233	0.547611	2	0	TAF1C	16	84177847	84187070	-1	protein_coding	TATA-box binding protein associated factor, RNA polymerase I subunit C [Source:HGNC Symbol;Acc:HGNC:11534]
ENSG00000079102	RUNX1T1	multitissue	0.0374907	2	2	0.0156662	Brain_Anterior_cingulate_cortex_BA24	0.3696	Small_Intestine_Terminal_Ileum	1.01842	0.981581	0.981581	-2.4166	0.897223	-0.759689	2.34323	2	0	RUNX1T1	8	91954967	92103286	-1	protein_coding	RUNX1 translocation partner 1 [Source:HGNC Symbol;Acc:HGNC:1535]
ENSG00000182050	MGAT4C	multitissue	0.0375387	7	6	0.0273294	Esophagus_Gastroesophageal_Junction	0.812818	Heart_Left_Ventricle	3.49	0.05693	0.170478	-2.20678	1.91122	0.489632	1.30261	6	0	MGAT4C	12	85955666	86838904	-1	protein_coding	MGAT4 family member C [Source:HGNC Symbol;Acc:HGNC:30871]
ENSG00000131759	RARA	multitissue	0.0375481	5	5	0.00242102	Brain_Cortex	0.793275	Brain_Nucleus_accumbens_basal_ganglia	1.34053	0.722275	0.722275	-3.03304	0.26206	-1.27397	1.29301	5	0	RARA	17	40309192	40357643	1	protein_coding	retinoic acid receptor alpha [Source:HGNC Symbol;Acc:HGNC:9864]
ENSG00000176563	CNTD1	multitissue	0.0375681	2	2	0.0167119	Pituitary	0.401742	Esophagus_Mucosa	1.03168	0.968322	0.968322	-2.39299	0.838514	-0.777236	2.28502	2	0	CNTD1	17	42798792	42811587	1	protein_coding	cyclin N-terminal domain containing 1 [Source:HGNC Symbol;Acc:HGNC:26847]
ENSG00000168481	LGI3	multitissue	0.0377121	6	6	0.00839051	Nerve_Tibial	0.88147	Brain_Putamen_basal_ganglia	2.18699	0.236023	0.236023	-2.63594	0.500748	-0.573504	1.18652	6	0	LGI3	8	22146825	22157084	-1	protein_coding	leucine rich repeat LGI family member 3 [Source:HGNC Symbol;Acc:HGNC:18711]
ENSG00000162408	NOL9	multitissue	0.0378292	10	6	0.00509703	Lung	0.635184	Brain_Cerebellum	6.55152	0.00669937	0.276645	0.474443	2.80084	1.33548	0.597086	6	0	NOL9	1	6521347	6554535	-1	protein_coding	nucleolar protein 9 [Source:HGNC Symbol;Acc:HGNC:26265]
ENSG00000188596	CFAP54	multitissue	0.0378784	4	4	0.0160714	Brain_Hypothalamus	0.635702	Brain_Cortex	1.50525	0.483913	0.483913	-1.88482	2.40729	-0.225229	1.85031	4	0	CFAP54	12	96489571	96875555	1	protein_coding	cilia and flagella associated protein 54 [Source:HGNC Symbol;Acc:HGNC:26456]
ENSG00000113407	TARS	multitissue	0.0378859	11	10	0.00107372	Adrenal_Gland	0.909039	Esophagus_Muscularis	4.60713	0.0359708	0.174636	-0.343737	3.27046	1.037	0.953379	10	0	TARS	5	33440696	33469539	1	protein_coding	threonyl-tRNA synthetase [Source:HGNC Symbol;Acc:HGNC:11572]
ENSG00000093134	VNN3	multitissue	0.037887	10	6	0.00471416	Skin_Sun_Exposed_Lower_leg	0.975049	Adipose_Subcutaneous	6.3276	0.0369252	0.265517	-2.82594	0.609983	-0.224645	0.980865	6	0	VNN3	6	132722787	132734765	-1	protein_coding	vanin 3 [Source:HGNC Symbol;Acc:HGNC:16431]
ENSG00000100027	YPEL1	multitissue	0.0379502	6	6	0.0315364	Brain_Cortex	0.438591	Liver	2.35976	0.303925	0.303925	-1.47642	2.15024	0.94728	1.29926	6	0	YPEL1	22	21697544	21735834	-1	protein_coding	yippee like 1 [Source:HGNC Symbol;Acc:HGNC:12845]
ENSG00000136436	CALCOCO2	multitissue	0.0380701	7	7	0.0191297	Artery_Tibial	0.980624	Testis	2.4123	0.146375	0.146375	-2.34299	1.93368	0.0614468	1.40512	7	0	CALCOCO2	17	48830988	48866522	1	protein_coding	calcium binding and coiled-coil domain 2 [Source:HGNC Symbol;Acc:HGNC:29912]
ENSG00000134291	TMEM106C	multitissue	0.03808	21	13	0.00153646	Heart_Atrial_Appendage	0.868034	Liver	8.22073	0.0615841	0.335416	-3.16771	1.35148	-1.18521	1.21031	13	0	TMEM106C	12	47963569	47968878	1	protein_coding	transmembrane protein 106C [Source:HGNC Symbol;Acc:HGNC:28775]
ENSG00000171217	CLDN20	multitissue	0.0381841	11	9	0.00140524	Adipose_Subcutaneous	0.775116	Brain_Nucleus_accumbens_basal_ganglia	5.80968	0.172025	0.245664	-3.19357	0.349118	-1.97317	1.22743	9	0	CLDN20	6	155264013	155276548	1	protein_coding	claudin 20 [Source:HGNC Symbol;Acc:HGNC:2042]
ENSG00000171621	SPSB1	multitissue	0.0381907	8	8	0.00122515	Brain_Spinal_cord_cervical_c-1	0.610734	Brain_Anterior_cingulate_cortex_BA24	1.78328	0.503808	0.503808	-3.23296	0.514597	-0.875495	1.20132	8	0	SPSB1	1	9292880	9369532	1	protein_coding	splA/ryanodine receptor domain and SOCS box containing 1 [Source:HGNC Symbol;Acc:HGNC:30628]
ENSG00000262246	CORO7	multitissue	0.0382558	14	5	0.0255625	Brain_Substantia_nigra	0.966498	Brain_Putamen_basal_ganglia	10.2524	0.0051308	0.351479	-1.29361	2.23279	0.571519	0.911183	5	0	CORO7	16	4354542	4425705	-1	protein_coding	coronin 7 [Source:HGNC Symbol;Acc:HGNC:26161]
ENSG00000151012	SLC7A11	multitissue	0.0383091	6	6	0.00589099	Brain_Nucleus_accumbens_basal_ganglia	0.675107	Heart_Atrial_Appendage	1.63363	0.475284	0.475284	-2.75379	0.419149	-1.27798	1.17379	6	0	SLC7A11	4	138164097	138242349	-1	protein_coding	solute carrier family 7 member 11 [Source:HGNC Symbol;Acc:HGNC:11059]
ENSG00000144712	CAND2	multitissue	0.0384637	11	8	0.125016	Skin_Sun_Exposed_Lower_leg	0.672241	Thyroid	4.92328	0.0672294	0.196333	-1.53406	1.35938	-0.210277	1.00771	8	0	CAND2	3	12796472	12871916	1	protein_coding	cullin associated and neddylation dissociated 2 (putative) [Source:HGNC Symbol;Acc:HGNC:30689]
ENSG00000164924	YWHAZ	multitissue	0.0386997	33	1	0.00973587	Ovary	0.332722	Brain_Cortex	27.5296	5.72565e-05	27.5296	0.968645	2.58507	1.87098	0.418063	1	0	YWHAZ	8	100916525	100953388	-1	protein_coding	tyrosine 3-monooxygenase/tryptophan 5-monooxygenase activation protein zeta [Source:HGNC Symbol;Acc:HGNC:12855]
ENSG00000168676	KCTD19	multitissue	0.038793	3	3	0.0126547	Thyroid	0.965942	Brain_Cerebellar_Hemisphere	1.73536	0.446334	0.446334	0.0426987	2.49334	0.965	1.333	3	0	KCTD19	16	67289428	67326763	-1	protein_coding	potassium channel tetramerization domain containing 19 [Source:HGNC Symbol;Acc:HGNC:24753]
ENSG00000012983	MAP4K5	multitissue	0.0388186	8	7	0.0069346	Adipose_Visceral_Omentum	0.966952	Nerve_Tibial	4.46678	0.108332	0.153046	0.0414308	2.69997	1.65146	0.787494	7	0	MAP4K5	14	50418501	50561126	-1	protein_coding	mitogen-activated protein kinase kinase kinase kinase 5 [Source:HGNC Symbol;Acc:HGNC:6867]
ENSG00000076864	RAP1GAP	multitissue	0.0389712	6	6	0.00379728	Nerve_Tibial	0.844558	Skin_Sun_Exposed_Lower_leg	1.52221	0.562259	0.562259	-2.89453	0.762786	-0.501722	1.34594	6	0	RAP1GAP	1	21596215	21669363	-1	protein_coding	RAP1 GTPase activating protein [Source:HGNC Symbol;Acc:HGNC:9858]
ENSG00000011275	RNF216	multitissue	0.0390864	4	4	0.0431086	Brain_Hippocampus	0.843704	Testis	1.75056	0.419342	0.419342	-2.02266	1.95016	-0.105048	1.65186	4	0	RNF216	7	5620047	5781739	-1	protein_coding	ring finger protein 216 [Source:HGNC Symbol;Acc:HGNC:21698]
ENSG00000124422	USP22	multitissue	0.0390884	25	5	0.0062812	Uterus	0.998008	Testis	15.8664	0.00224349	0.56302	-2.73273	1.42212	0.462249	0.806821	5	0	USP22	17	20999593	21043760	-1	protein_coding	ubiquitin specific peptidase 22 [Source:HGNC Symbol;Acc:HGNC:12621]
ENSG00000132749	TESMIN	multitissue	0.0391344	21	9	0.00265316	Brain_Amygdala	0.881381	Brain_Nucleus_accumbens_basal_ganglia	13.2014	0.000988172	0.447273	-3.0053	0.97418	-0.474646	0.878462	9	0	TESMIN	11	68707440	68751564	-1	protein_coding	testis expressed metallothionein like protein [Source:HGNC Symbol;Acc:HGNC:7446]
ENSG00000143434	SEMA6C	multitissue	0.0391523	25	5	0.00990022	Adipose_Visceral_Omentum	0.968791	Brain_Caudate_basal_ganglia	17.3748	0.00642584	0.670019	-2.57929	0.87568	-0.837233	0.797903	5	0	SEMA6C	1	151131685	151146664	-1	protein_coding	semaphorin 6C [Source:HGNC Symbol;Acc:HGNC:10740]
ENSG00000130561	SAG	multitissue	0.0392425	2	2	0.0240491	Brain_Substantia_nigra	0.493212	Testis	1.20662	0.793376	0.793376	0.685209	2.25634	1.47078	1.11096	2	0	SAG	2	233307816	233347055	1	protein_coding	S-antigen visual arrestin [Source:HGNC Symbol;Acc:HGNC:10521]
ENSG00000023191	RNH1	multitissue	0.0393606	26	6	0.0333194	Skin_Not_Sun_Exposed_Suprapubic	0.956067	Heart_Left_Ventricle	14.7494	0.00882898	0.507796	-0.868151	2.12821	0.645805	0.782717	6	0	RNH1	11	494512	507300	-1	protein_coding	ribonuclease/angiogenin inhibitor 1 [Source:HGNC Symbol;Acc:HGNC:10074]
ENSG00000204710	SPDYC	multitissue	0.0394108	3	3	0.00649464	Lung	0.324216	Spleen	2.43461	0.115571	0.115571	-2.7217	-0.985832	-1.8838	0.869493	3	0	SPDYC	11	65170154	65173244	1	protein_coding	speedy/RINGO cell cycle regulator family member C [Source:HGNC Symbol;Acc:HGNC:32681]
ENSG00000167562	ZNF701	multitissue	0.0394287	12	12	0.0453485	Thyroid	0.978065	Colon_Transverse	3.65726	0.265014	0.265014	-1.19749	2.00141	0.454649	1.06037	12	0	ZNF701	19	52555457	52587174	1	protein_coding	zinc finger protein 701 [Source:HGNC Symbol;Acc:HGNC:25597]
ENSG00000183421	RIPK4	multitissue	0.0394598	6	6	0.0134136	Skin_Sun_Exposed_Lower_leg	0.898181	Adipose_Subcutaneous	1.7467	0.408758	0.408758	-2.30353	2.4726	-0.586287	1.7442	6	0	RIPK4	21	41739369	41767106	-1	protein_coding	receptor interacting serine/threonine kinase 4 [Source:HGNC Symbol;Acc:HGNC:496]
ENSG00000073331	ALPK1	multitissue	0.0394723	21	11	0.0014267	Skin_Not_Sun_Exposed_Suprapubic	0.898657	Esophagus_Mucosa	11.4195	0.00610165	0.395471	-3.18919	0.169811	-1.89668	1.05794	11	0	ALPK1	4	112285509	112442620	1	protein_coding	alpha kinase 1 [Source:HGNC Symbol;Acc:HGNC:20917]
ENSG00000213402	PTPRCAP	multitissue	0.0395628	44	1	0.00755533	Brain_Anterior_cingulate_cortex_BA24	0.14399	Ovary	40.6914	0.000389767	40.6914	-2.67132	-1.46109	-1.9796	0.205494	1	0	PTPRCAP	11	67435510	67438067	-1	protein_coding	protein tyrosine phosphatase, receptor type C associated protein [Source:HGNC Symbol;Acc:HGNC:9667]
ENSG00000126603	GLIS2	multitissue	0.0395767	3	3	0.0114309	Heart_Left_Ventricle	0.711174	Whole_Blood	1.03786	0.9614	0.9614	-2.52924	-0.37028	-1.38991	1.08445	3	0	GLIS2	16	4314761	4339597	1	protein_coding	GLIS family zinc finger 2 [Source:HGNC Symbol;Acc:HGNC:29450]
ENSG00000196542	SPTSSB	multitissue	0.0396374	19	3	0.00399388	Uterus	0.159087	Skin_Sun_Exposed_Lower_leg	15.2003	0.00134842	0.514015	-2.03057	2.87864	1.76355	1.54831	3	0	SPTSSB	3	161344792	161372880	-1	protein_coding	serine palmitoyltransferase small subunit B [Source:HGNC Symbol;Acc:HGNC:24045]
ENSG00000167515	TRAPPC2L	multitissue	0.0396499	5	5	0.0432889	Cells_EBV-transformed_lymphocytes	0.563156	Esophagus_Muscularis	2.59234	0.137385	0.137385	0.578161	2.02091	1.16596	0.629191	5	0	TRAPPC2L	16	88856220	88862686	1	protein_coding	trafficking protein particle complex 2 like [Source:HGNC Symbol;Acc:HGNC:30887]
ENSG00000167074	TEF	multitissue	0.0397043	8	7	0.0149982	Pituitary	0.331417	Testis	3.3312	0.0732197	0.245327	-2.43242	1.13918	-1.44305	1.17998	7	0	TEF	22	41367333	41399326	1	protein_coding	TEF, PAR bZIP transcription factor [Source:HGNC Symbol;Acc:HGNC:11722]
ENSG00000136478	TEX2	multitissue	0.039721	14	8	0.0202735	Small_Intestine_Terminal_Ileum	0.9283	Skin_Sun_Exposed_Lower_leg	7.36282	0.00796329	0.261816	-2.32125	1.48945	-0.0642403	1.05856	8	0	TEX2	17	64147227	64263301	-1	protein_coding	testis expressed 2 [Source:HGNC Symbol;Acc:HGNC:30884]
ENSG00000185758	CLDN24	multitissue	0.039734	2	2	0.0501805	Esophagus_Mucosa	0.24203	Cells_Transformed_fibroblasts	1.21002	0.789979	0.789979	1.16993	1.95842	1.56417	0.55755	2	0	CLDN24	4	183321764	183322426	-1	protein_coding	claudin 24 [Source:HGNC Symbol;Acc:HGNC:37200]
ENSG00000164587	RPS14	multitissue	0.0398831	19	9	0.000244186	Esophagus_Muscularis	0.509348	Artery_Aorta	10.8049	0.0156048	0.388894	-3.66828	1.51498	-1.79854	1.50386	9	0	RPS14	5	150443190	150449756	-1	protein_coding	ribosomal protein S14 [Source:HGNC Symbol;Acc:HGNC:10387]
ENSG00000134817	APLNR	multitissue	0.039919	6	5	0.0790547	Uterus	0.999184	Muscle_Skeletal	3.91925	0.105707	0.152248	0.0010226	1.7562	0.814805	0.643069	5	0	APLNR	11	57233577	57237314	-1	protein_coding	apelin receptor [Source:HGNC Symbol;Acc:HGNC:339]
ENSG00000134909	ARHGAP32	multitissue	0.0399335	10	7	0.0012881	Cells_Transformed_fibroblasts	0.734288	Adrenal_Gland	5.80966	0.02478	0.230724	-3.21862	1.332	-1.33961	1.3858	7	0	ARHGAP32	11	128965060	129279324	-1	protein_coding	Rho GTPase activating protein 32 [Source:HGNC Symbol;Acc:HGNC:17399]
ENSG00000106123	EPHB6	multitissue	0.0399446	13	8	0.00047495	Spleen	0.585906	Adipose_Visceral_Omentum	7.85029	0.0281966	0.289241	-3.4945	-0.544778	-1.48925	0.776727	8	0	EPHB6	7	142855061	142871094	1	protein_coding	EPH receptor B6 [Source:HGNC Symbol;Acc:HGNC:3396]
ENSG00000244687	UBE2V1	multitissue	0.0400321	8	8	0.00266721	Small_Intestine_Terminal_Ileum	0.700988	Cells_Transformed_fibroblasts	3.07952	0.198622	0.198622	-2.33555	3.0037	-0.602441	1.66776	8	0	UBE2V1	20	50081124	50115959	-1	protein_coding	ubiquitin conjugating enzyme E2 V1 [Source:HGNC Symbol;Acc:HGNC:12494]
ENSG00000172404	DNAJB7	multitissue	0.0400678	2	2	0.0565491	Thyroid	0.0838844	Testis	1.02959	0.970409	0.970409	1.72858	1.90678	1.81768	0.126007	2	0	DNAJB7	22	40859549	40862126	-1	protein_coding	DnaJ heat shock protein family (Hsp40) member B7 [Source:HGNC Symbol;Acc:HGNC:24986]
ENSG00000065911	MTHFD2	multitissue	0.0402668	5	5	0.00849617	Muscle_Skeletal	0.682699	Skin_Sun_Exposed_Lower_leg	1.31958	0.493531	0.493531	0.408783	2.63169	1.33987	0.944719	5	0	MTHFD2	2	74198562	74217565	1	protein_coding	methylenetetrahydrofolate dehydrogenase (NADP+ dependent) 2, methenyltetrahydrofolate cyclohydrolase [Source:HGNC Symbol;Acc:HGNC:7434]
ENSG00000185386	MAPK11	multitissue	0.0403522	7	6	0.0184525	Adipose_Subcutaneous	0.748988	Esophagus_Muscularis	3.13763	0.0372283	0.397636	-1.92895	2.35641	1.05208	1.47476	6	0	MAPK11	22	50263713	50270767	-1	protein_coding	mitogen-activated protein kinase 11 [Source:HGNC Symbol;Acc:HGNC:6873]
ENSG00000123104	ITPR2	multitissue	0.0403783	12	9	0.0135166	Cells_Transformed_fibroblasts	0.858547	Brain_Cerebellar_Hemisphere	4.6565	0.0708743	0.174062	-2.46986	1.60905	-0.157422	1.20865	9	0	ITPR2	12	26336515	26833198	-1	protein_coding	inositol 1,4,5-trisphosphate receptor type 2 [Source:HGNC Symbol;Acc:HGNC:6181]
ENSG00000085721	RRN3	multitissue	0.0403813	28	8	0.0300182	Adrenal_Gland	0.898532	Vagina	11.9278	1.14008e-16	0.400818	-2.16985	1.36439	-1.13962	0.859701	8	0	RRN3	16	15060022	15094317	-1	protein_coding	RRN3 homolog, RNA polymerase I transcription factor [Source:HGNC Symbol;Acc:HGNC:30346]
ENSG00000184156	KCNQ3	multitissue	0.0403863	10	9	0.0317067	Esophagus_Mucosa	0.988673	Brain_Cerebellum	3.11906	0.0948058	0.189253	-2.14809	2.01441	-0.253986	1.39913	9	0	KCNQ3	8	132120858	132481019	-1	protein_coding	potassium voltage-gated channel subfamily Q member 3 [Source:HGNC Symbol;Acc:HGNC:6297]
ENSG00000126233	SLURP1	multitissue	0.040393	5	4	0.0252941	Adipose_Subcutaneous	0.730434	Prostate	2.61584	0.0177439	0.15182	-2.23688	0.344548	-0.994709	0.933158	4	0	SLURP1	8	142740944	142742411	-1	protein_coding	secreted LY6/PLAUR domain containing 1 [Source:HGNC Symbol;Acc:HGNC:18746]
ENSG00000106780	MEGF9	multitissue	0.0405314	16	7	0.0111697	Adipose_Visceral_Omentum	0.950251	Prostate	9.74064	0.017676	0.410973	-2.53734	2.4954	0.032208	1.83266	7	0	MEGF9	9	120600813	120714470	-1	protein_coding	multiple EGF like domains 9 [Source:HGNC Symbol;Acc:HGNC:3234]
ENSG00000121454	LHX4	multitissue	0.0406859	22	8	0.000140679	Colon_Transverse	0.765229	Brain_Cerebellum	13.7517	0.0111653	0.471882	-3.80697	0.937403	-2.50303	1.27246	8	0	LHX4	1	180230286	180278982	1	protein_coding	LIM homeobox 4 [Source:HGNC Symbol;Acc:HGNC:21734]
ENSG00000177119	ANO6	multitissue	0.0406969	3	3	0.012449	Esophagus_Muscularis	0.483096	Breast_Mammary_Tissue	1.07321	0.928794	0.928794	-2.49915	1.17594	-0.674848	1.83769	3	0	ANO6	12	45215987	45440404	1	protein_coding	anoctamin 6 [Source:HGNC Symbol;Acc:HGNC:25240]
ENSG00000152760	TCTEX1D1	multitissue	0.0407743	34	5	0.0157348	Brain_Caudate_basal_ganglia	0.994968	Testis	21.4819	0.00284659	0.778638	-2.41501	1.88914	0.426597	1.05384	5	0	TCTEX1D1	1	66752459	66778787	1	protein_coding	Tctex1 domain containing 1 [Source:HGNC Symbol;Acc:HGNC:26882]
ENSG00000140015	KCNH5	multitissue	0.0408058	2	2	0.0362173	Brain_Anterior_cingulate_cortex_BA24	0.124358	Testis	1.05777	0.942229	0.942229	-1.53674	2.09448	0.278872	2.56766	2	0	KCNH5	14	62699454	63102037	-1	protein_coding	potassium voltage-gated channel subfamily H member 5 [Source:HGNC Symbol;Acc:HGNC:6254]
ENSG00000130544	ZNF557	multitissue	0.040827	3	3	0.00551991	Artery_Tibial	0.366137	Cells_Transformed_fibroblasts	1.49439	0.622597	0.622597	0.903733	2.77502	1.60674	1.01871	3	0	ZNF557	19	7069444	7087968	1	protein_coding	zinc finger protein 557 [Source:HGNC Symbol;Acc:HGNC:28632]
ENSG00000155252	PI4K2A	multitissue	0.040832	3	3	0.0316527	Nerve_Tibial	0.742069	Esophagus_Muscularis	1.7197	0.30659	0.30659	0.329114	2.14877	1.3775	0.940948	3	0	PI4K2A	10	97640686	97676434	1	protein_coding	phosphatidylinositol 4-kinase type 2 alpha [Source:HGNC Symbol;Acc:HGNC:30031]
ENSG00000155016	CYP2U1	multitissue	0.0408429	15	8	0.0609302	Breast_Mammary_Tissue	0.981106	Adipose_Visceral_Omentum	8.24841	0.0187739	0.335259	-1.59266	1.874	0.0124322	0.912204	8	0	CYP2U1	4	107931369	107953457	1	protein_coding	cytochrome P450 family 2 subfamily U member 1 [Source:HGNC Symbol;Acc:HGNC:20582]
ENSG00000164841	TMEM74	multitissue	0.0409363	4	3	0.10448	Heart_Left_Ventricle	0.663316	Artery_Tibial	2.79892	0.0344816	0.24163	-1.4999	1.62351	0.266167	1.49288	3	0	TMEM74	8	108606850	108787615	-1	protein_coding	transmembrane protein 74 [Source:HGNC Symbol;Acc:HGNC:26409]
ENSG00000118246	FASTKD2	multitissue	0.0410296	7	6	0.0625932	Nerve_Tibial	0.94372	Muscle_Skeletal	4.0408	0.0755353	0.149422	-0.446576	1.86207	0.762535	0.825758	6	0	FASTKD2	2	206765357	206792509	1	protein_coding	FAST kinase domains 2 [Source:HGNC Symbol;Acc:HGNC:29160]
ENSG00000206127	GOLGA8O	multitissue	0.0410332	29	7	0.0288565	Prostate	0.961836	Spleen	17.1278	0.0325469	0.643857	-2.18544	1.82257	-0.0517018	0.914554	7	0	GOLGA8O	15	32445106	32455634	-1	protein_coding	golgin A8 family member O [Source:HGNC Symbol;Acc:HGNC:44406]
ENSG00000231925	TAPBP	multitissue	0.0410668	24	3	0.000842886	Esophagus_Muscularis	0.275461	Brain_Cortex	17.3278	0.00432634	0.80615	-1.75084	3.33831	1.87414	1.63375	3	0	TAPBP	6	33299694	33314387	-1	protein_coding	TAP binding protein [Source:HGNC Symbol;Acc:HGNC:11566]
ENSG00000153786	ZDHHC7	multitissue	0.0411817	23	7	0.116126	Lung	0.955769	Muscle_Skeletal	14.1562	0.00704769	0.489971	-1.47588	1.57124	0.227643	0.756069	7	0	ZDHHC7	16	84974181	85011535	-1	protein_coding	zinc finger DHHC-type containing 7 [Source:HGNC Symbol;Acc:HGNC:18459]
ENSG00000168925	CTRB1	multitissue	0.0412561	5	5	0.004748	Pancreas	0.800642	Thyroid	1.39915	0.576607	0.576607	-2.82365	0.955169	-0.747192	1.57236	5	0	CTRB1	16	75219000	75224924	1	protein_coding	chymotrypsinogen B1 [Source:HGNC Symbol;Acc:HGNC:2521]
ENSG00000176845	METRNL	multitissue	0.0412769	8	8	0.00117907	Esophagus_Mucosa	0.642009	Muscle_Skeletal	2.65219	0.249065	0.249065	-1.22396	3.24389	0.99239	1.66085	8	0	METRNL	17	83079691	83095119	1	protein_coding	meteorin like, glial cell differentiation regulator [Source:HGNC Symbol;Acc:HGNC:27584]
ENSG00000124177	CHD6	multitissue	0.0414279	2	2	0.0121111	Lung	0.706583	Brain_Cerebellum	1.0424	0.957604	0.957604	-2.50889	-0.376449	-1.44267	1.50786	2	0	CHD6	20	41402101	41618494	-1	protein_coding	chromodomain helicase DNA binding protein 6 [Source:HGNC Symbol;Acc:HGNC:19057]
ENSG00000117419	ERI3	multitissue	0.0414336	3	3	0.00882835	Adipose_Visceral_Omentum	0.373636	Skin_Sun_Exposed_Lower_leg	1.70249	0.331148	0.331148	0.889684	2.61863	2.00838	0.970159	3	0	ERI3	1	44221070	44355260	-1	protein_coding	ERI1 exoribonuclease family member 3 [Source:HGNC Symbol;Acc:HGNC:17276]
ENSG00000151690	MFSD6	multitissue	0.0414852	23	8	0.0231133	Esophagus_Gastroesophageal_Junction	0.964233	Brain_Putamen_basal_ganglia	9.49066	0.00592199	0.33734	-1.31012	2.27156	0.608029	1.00348	8	0	MFSD6	2	190408355	190509205	1	protein_coding	major facilitator superfamily domain containing 6 [Source:HGNC Symbol;Acc:HGNC:24711]
ENSG00000196155	PLEKHG4	multitissue	0.0416253	2	2	0.0237606	Esophagus_Muscularis	0.342288	Adrenal_Gland	1.0724	0.927601	0.927601	0.949654	2.26098	1.60532	0.927246	2	0	PLEKHG4	16	67277510	67289499	1	protein_coding	pleckstrin homology and RhoGEF domain containing G4 [Source:HGNC Symbol;Acc:HGNC:24501]
ENSG00000234719	NPIPB2	multitissue	0.0418783	47	1	0.0131391	Brain_Putamen_basal_ganglia	0.16519	Uterus	45.1687	0.000112841	45.1687	1.38783	2.47998	1.99432	0.235964	1	0	NPIPB2	16	11927373	11976643	-1	protein_coding	nuclear pore complex interacting protein family, member B2 [Source:HGNC Symbol;Acc:HGNC:37451]
ENSG00000187581	COX8C	multitissue	0.0418914	3	3	0.00699824	Liver	0.61009	Testis	1.32107	0.692157	0.692157	-0.509945	2.69693	0.949054	1.62284	3	0	COX8C	14	93347191	93348356	1	protein_coding	cytochrome c oxidase subunit 8C [Source:HGNC Symbol;Acc:HGNC:24382]
ENSG00000009844	VTA1	multitissue	0.0418932	7	7	0.0140814	Esophagus_Muscularis	0.978821	Brain_Spinal_cord_cervical_c-1	2.07727	0.305788	0.305788	-1.57657	2.45518	0.528211	1.60683	7	0	VTA1	6	142147162	142224689	1	protein_coding	vesicle trafficking 1 [Source:HGNC Symbol;Acc:HGNC:20954]
ENSG00000011295	TTC19	multitissue	0.042042	28	2	0.000844866	Stomach	0.262855	Muscle_Skeletal	23.4892	0.00205068	1.19294	-3.33766	-1.11967	-2.20015	0.429308	2	0	TTC19	17	15999380	16045015	1	protein_coding	tetratricopeptide repeat domain 19 [Source:HGNC Symbol;Acc:HGNC:26006]
ENSG00000066279	ASPM	multitissue	0.0421429	3	3	0.00452271	Skin_Not_Sun_Exposed_Suprapubic	0.834617	Skin_Sun_Exposed_Lower_leg	1.60468	0.398022	0.398022	-2.8392	1.11147	-0.645505	2.01121	3	0	ASPM	1	197084128	197146694	-1	protein_coding	abnormal spindle microtubule assembly [Source:HGNC Symbol;Acc:HGNC:19048]
ENSG00000175229	GAL3ST3	multitissue	0.0421779	5	5	0.0133725	Pancreas	0.68296	Cells_Transformed_fibroblasts	2.00857	0.42271	0.42271	-2.47369	-0.408427	-1.40004	0.777489	5	0	GAL3ST3	11	66041952	66049180	-1	protein_coding	galactose-3-O-sulfotransferase 3 [Source:HGNC Symbol;Acc:HGNC:24144]
ENSG00000272636	DOC2B	multitissue	0.0422486	15	14	0.00143348	Esophagus_Mucosa	0.926457	Ovary	3.9867	0.0281347	0.17702	-3.18782	2.87475	-0.42117	1.44775	14	0	DOC2B	17	142789	181636	-1	protein_coding	double C2 domain beta [Source:HGNC Symbol;Acc:HGNC:2986]
ENSG00000119699	TGFB3	multitissue	0.0422767	4	3	0.0154647	Skin_Sun_Exposed_Lower_leg	0.921439	Thyroid	3.14065	0.086739	0.184151	-0.0986208	2.42131	1.48663	1.1091	3	0	TGFB3	14	75958099	75982991	-1	protein_coding	transforming growth factor beta 3 [Source:HGNC Symbol;Acc:HGNC:11769]
ENSG00000110583	NAA40	multitissue	0.0423226	8	4	0.0035715	Pancreas	0.086173	Adipose_Subcutaneous	6.38122	0.0122197	0.286788	-2.91372	-1.71594	-2.53444	0.38876	4	0	NAA40	11	63938959	63957328	1	protein_coding	N(alpha)-acetyltransferase 40, NatD catalytic subunit [Source:HGNC Symbol;Acc:HGNC:25845]
ENSG00000130159	ECSIT	multitissue	0.0423338	11	9	0.0230785	Prostate	0.959109	Lung	6.73679	0.0157771	0.233793	-2.27213	0.731902	-0.756291	0.795513	9	0	ECSIT	19	11505916	11529174	-1	protein_coding	ECSIT signalling integrator [Source:HGNC Symbol;Acc:HGNC:29548]
ENSG00000131771	PPP1R1B	multitissue	0.0424068	4	3	0.0969794	Skin_Not_Sun_Exposed_Suprapubic	0.692432	Skin_Sun_Exposed_Lower_leg	3.52539	0.0459316	0.146451	-1.65968	1.62631	-0.41092	1.45557	3	0	PPP1R1B	17	39626740	39636626	1	protein_coding	protein phosphatase 1 regulatory inhibitor subunit 1B [Source:HGNC Symbol;Acc:HGNC:9287]
ENSG00000197321	SVIL	multitissue	0.0425528	13	13	0.0338209	Muscle_Skeletal	0.854769	Adrenal_Gland	2.86862	0.163763	0.163763	-2.1222	1.85256	-0.598371	1.2854	13	0	SVIL	10	29457338	29736781	-1	protein_coding	supervillin [Source:HGNC Symbol;Acc:HGNC:11480]
ENSG00000132549	VPS13B	multitissue	0.042591	4	4	0.0267305	Whole_Blood	0.90116	Colon_Transverse	1.27909	0.721959	0.721959	-2.21543	2.0763	0.092638	1.7653	4	0	VPS13B	8	99013266	99877580	1	protein_coding	vacuolar protein sorting 13 homolog B [Source:HGNC Symbol;Acc:HGNC:2183]
ENSG00000110841	PPFIBP1	multitissue	0.0425964	7	7	0.0128081	Esophagus_Mucosa	0.992127	Brain_Spinal_cord_cervical_c-1	2.09415	0.152043	0.152043	-2.48906	1.35209	0.144394	1.35038	7	0	PPFIBP1	12	27523431	27695564	1	protein_coding	PPFIA binding protein 1 [Source:HGNC Symbol;Acc:HGNC:9249]
ENSG00000007908	SELE	multitissue	0.0426036	4	4	0.0672421	Artery_Tibial	0.617609	Liver	1.4044	0.602499	0.602499	0.499242	1.83005	1.31633	0.578405	4	0	SELE	1	169722641	169764705	-1	protein_coding	selectin E [Source:HGNC Symbol;Acc:HGNC:10718]
ENSG00000185164	NOMO2	multitissue	0.0426179	2	2	0.0272192	Pituitary	0.202544	Skin_Sun_Exposed_Lower_leg	1.03511	0.964891	0.964891	-2.20836	-1.27434	-1.74135	0.660455	2	0	NOMO2	16	18417325	18562211	-1	protein_coding	NODAL modulator 2 [Source:HGNC Symbol;Acc:HGNC:22652]
ENSG00000135617	PRADC1	multitissue	0.042627	14	5	0.18644	Nerve_Tibial	0.937465	Whole_Blood	10.2403	0.00774942	0.367993	-1.06817	1.32118	0.592202	0.676901	5	0	PRADC1	2	73228006	73233238	-1	protein_coding	protease associated domain containing 1 [Source:HGNC Symbol;Acc:HGNC:16047]
ENSG00000170439	METTL7B	multitissue	0.042927	14	6	0.00401696	Pituitary	0.89594	Adipose_Visceral_Omentum	9.54981	7.37986e-17	0.427396	-2.87683	0.585822	-0.387624	0.847537	6	0	METTL7B	12	55681546	55684611	1	protein_coding	methyltransferase like 7B [Source:HGNC Symbol;Acc:HGNC:28276]
ENSG00000127325	BEST3	multitissue	0.0430027	10	7	0.0395841	Brain_Frontal_Cortex_BA9	0.956927	Muscle_Skeletal	5.2482	0.040196	0.297119	-1.21424	2.05806	0.275325	1.03191	7	0	BEST3	12	69643360	69699476	-1	protein_coding	bestrophin 3 [Source:HGNC Symbol;Acc:HGNC:17105]
ENSG00000103196	CRISPLD2	multitissue	0.0430287	6	6	0.132251	Nerve_Tibial	0.921519	Cells_Transformed_fibroblasts	3.22369	0.172831	0.172831	-1.22966	1.50529	-0.196691	1.19355	6	0	CRISPLD2	16	84819984	84920768	1	protein_coding	cysteine rich secretory protein LCCL domain containing 2 [Source:HGNC Symbol;Acc:HGNC:25248]
ENSG00000108799	EZH1	multitissue	0.0430309	14	8	0.0229688	Thyroid	0.828057	Brain_Cortex	7.83829	0.0147053	0.310019	-0.73047	2.27395	1.22136	0.894671	8	0	EZH1	17	42700275	42745049	-1	protein_coding	enhancer of zeste 1 polycomb repressive complex 2 subunit [Source:HGNC Symbol;Acc:HGNC:3526]
ENSG00000205363	C15orf59	multitissue	0.0435537	14	11	0.000687895	Artery_Tibial	0.978941	Adipose_Visceral_Omentum	4.84566	0.0691689	0.206284	-3.39436	0.0793609	-1.44886	1.13422	11	0	C15orf59	15	73735431	73752747	-1	protein_coding	chromosome 15 open reading frame 59 [Source:HGNC Symbol;Acc:HGNC:33753]
ENSG00000168259	DNAJC7	multitissue	0.0436506	2	2	0.0204893	Artery_Coronary	0.167899	Cells_Transformed_fibroblasts	1.19504	0.804958	0.804958	1.37899	2.31727	1.84813	0.663464	2	0	DNAJC7	17	41976433	42021376	-1	protein_coding	DnaJ heat shock protein family (Hsp40) member C7 [Source:HGNC Symbol;Acc:HGNC:12392]
ENSG00000133661	SFTPD	multitissue	0.0436609	39	4	0.00927886	Brain_Cerebellar_Hemisphere	0.575185	Brain_Hippocampus	25.9442	0.0016484	1.0094	-2.60161	-0.560431	-1.48688	0.582191	4	0	SFTPD	10	79937740	79982614	-1	protein_coding	surfactant protein D [Source:HGNC Symbol;Acc:HGNC:10803]
ENSG00000174282	ZBTB4	multitissue	0.0436965	5	5	0.0280368	Esophagus_Mucosa	0.74546	Minor_Salivary_Gland	1.68901	0.530531	0.530531	-2.19677	1.13446	-0.48356	1.34218	5	0	ZBTB4	17	7459366	7484263	-1	protein_coding	zinc finger and BTB domain containing 4 [Source:HGNC Symbol;Acc:HGNC:23847]
ENSG00000129007	CALML4	multitissue	0.0437634	10	7	0.00305952	Brain_Cerebellum	0.887492	Lung	5.24405	0.0413372	0.20141	-0.343895	2.96169	1.0132	0.901307	7	0	CALML4	15	68190705	68206110	-1	protein_coding	calmodulin like 4 [Source:HGNC Symbol;Acc:HGNC:18445]
ENSG00000182768	NGRN	multitissue	0.0438631	4	4	0.0196201	Testis	0.593072	Heart_Atrial_Appendage	1.72001	0.269934	0.269934	-1.65666	2.33353	0.327046	1.77074	4	0	NGRN	15	90265659	90278141	1	protein_coding	neugrin, neurite outgrowth associated [Source:HGNC Symbol;Acc:HGNC:18077]
ENSG00000163348	PYGO2	multitissue	0.0439283	2	2	0.0141638	Skin_Not_Sun_Exposed_Suprapubic	0.898836	Brain_Anterior_cingulate_cortex_BA24	1.14284	0.857162	0.857162	-2.45308	-0.127132	-1.29011	1.6447	2	0	PYGO2	1	154957026	154963853	-1	protein_coding	pygopus family PHD finger 2 [Source:HGNC Symbol;Acc:HGNC:30257]
ENSG00000100918	REC8	multitissue	0.0439824	5	5	0.0444318	Colon_Sigmoid	0.578273	Brain_Hippocampus	1.36968	0.634834	0.634834	-2.00999	1.64204	-0.501678	1.53614	5	0	REC8	14	24171853	24180257	1	protein_coding	REC8 meiotic recombination protein [Source:HGNC Symbol;Acc:HGNC:16879]
ENSG00000163833	FBXO40	multitissue	0.0439923	2	2	0.03965	Whole_Blood	0.195725	Brain_Hippocampus	1.0598	0.940201	0.940201	-2.05738	-1.29383	-1.6756	0.539912	2	0	FBXO40	3	121593119	121630295	1	protein_coding	F-box protein 40 [Source:HGNC Symbol;Acc:HGNC:29816]
ENSG00000177508	IRX3	multitissue	0.0441263	7	7	0.0012497	Adipose_Subcutaneous	0.997628	Pancreas	1.71325	0.4333	0.4333	-3.22729	1.56857	-0.751922	1.74531	7	0	IRX3	16	54283304	54286763	-1	protein_coding	iroquois homeobox 3 [Source:HGNC Symbol;Acc:HGNC:14360]
ENSG00000154065	ANKRD29	multitissue	0.0442985	10	10	0.00501889	Heart_Left_Ventricle	0.983811	Cells_Transformed_fibroblasts	2.94583	0.13306	0.13306	-2.418	2.80582	-0.357601	1.54931	10	0	ANKRD29	18	23598926	23662885	-1	protein_coding	ankyrin repeat domain 29 [Source:HGNC Symbol;Acc:HGNC:27110]
ENSG00000171757	LRRC34	multitissue	0.0443717	21	3	0.00131761	Nerve_Tibial	0.497872	Pancreas	16.16	0.00392899	0.790769	-3.21212	-0.677841	-1.93478	0.706897	3	0	LRRC34	3	169793428	169812986	-1	protein_coding	leucine rich repeat containing 34 [Source:HGNC Symbol;Acc:HGNC:28408]
ENSG00000103653	CSK	multitissue	0.0444326	10	6	0.00421511	Lung	0.708086	Stomach	6.01401	0.0187405	0.228193	-2.8616	1.96615	-1.34554	1.75912	6	0	CSK	15	74782057	74803198	1	protein_coding	CSK, non-receptor tyrosine kinase [Source:HGNC Symbol;Acc:HGNC:2444]
ENSG00000105700	KXD1	multitissue	0.044475	8	6	0.0041384	Adrenal_Gland	0.882324	Artery_Tibial	3.66946	0.0216505	0.284909	-2.86742	0.796362	-0.501295	1.24666	6	0	KXD1	19	18557762	18569387	1	protein_coding	KxDL motif containing 1 [Source:HGNC Symbol;Acc:HGNC:28420]
ENSG00000170175	CHRNB1	multitissue	0.0445608	31	4	0.000804779	Cells_Transformed_fibroblasts	0.836721	Minor_Salivary_Gland	19.9898	0.00118299	0.889237	-3.35115	1.64366	-2.0326	1.14476	4	0	CHRNB1	17	7445061	7457707	1	protein_coding	cholinergic receptor nicotinic beta 1 subunit [Source:HGNC Symbol;Acc:HGNC:1961]
ENSG00000111424	VDR	multitissue	0.0446483	4	4	0.063226	Cells_Transformed_fibroblasts	0.841335	Whole_Blood	1.69323	0.344547	0.344547	-1.8576	1.82317	-0.201466	1.59127	4	0	VDR	12	47841537	47943048	-1	protein_coding	vitamin D (1,25- dihydroxyvitamin D3) receptor [Source:HGNC Symbol;Acc:HGNC:12679]
ENSG00000128872	TMOD2	multitissue	0.0447745	19	6	0.0762758	Artery_Tibial	0.999707	Nerve_Tibial	13.3066	0.0098812	0.486939	-1.53217	1.77272	-0.37463	0.777113	6	0	TMOD2	15	51751561	51816368	1	protein_coding	tropomodulin 2 [Source:HGNC Symbol;Acc:HGNC:11872]
ENSG00000176697	BDNF	multitissue	0.0448065	6	6	0.0555116	Cells_Transformed_fibroblasts	0.510245	Adipose_Visceral_Omentum	1.43151	0.554484	0.554484	-1.77061	1.91485	-0.349466	1.47292	6	0	BDNF	11	27654893	27722058	-1	protein_coding	brain derived neurotrophic factor [Source:HGNC Symbol;Acc:HGNC:1033]
ENSG00000145216	FIP1L1	multitissue	0.0448773	6	6	0.0393592	Skin_Sun_Exposed_Lower_leg	0.775535	Adrenal_Gland	1.7231	0.331408	0.331408	-1.6581	2.06041	0.68319	1.43707	6	0	FIP1L1	4	53377643	53460861	1	protein_coding	factor interacting with PAPOLA and CPSF1 [Source:HGNC Symbol;Acc:HGNC:19124]
ENSG00000100354	TNRC6B	multitissue	0.0449914	9	9	0.00749857	Skin_Sun_Exposed_Lower_leg	0.883351	Cells_Transformed_fibroblasts	3.26463	0.184053	0.184053	-1.82767	2.67385	0.36295	1.47145	9	0	TNRC6B	22	40044817	40335808	1	protein_coding	trinucleotide repeat containing 6B [Source:HGNC Symbol;Acc:HGNC:29190]
ENSG00000119866	BCL11A	multitissue	0.0450264	4	4	0.013696	Esophagus_Muscularis	0.43506	Pancreas	1.22719	0.777341	0.777341	-1.40109	2.46514	0.342519	1.76641	4	0	BCL11A	2	60451167	60553567	-1	protein_coding	B-cell CLL/lymphoma 11A [Source:HGNC Symbol;Acc:HGNC:13221]
ENSG00000115159	GPD2	multitissue	0.0450457	8	5	0.00246931	Thyroid	0.671223	Lung	4.81912	0.0045593	0.405354	0.42447	3.02708	1.73478	0.891489	5	0	GPD2	2	156435290	156613735	1	protein_coding	glycerol-3-phosphate dehydrogenase 2 [Source:HGNC Symbol;Acc:HGNC:4456]
ENSG00000105329	TGFB1	multitissue	0.045105	13	4	0.0467005	Nerve_Tibial	0.796075	Breast_Mammary_Tissue	10.0426	1.64799e-17	0.549293	-1.27923	1.98901	0.987435	0.877218	4	0	TGFB1	19	41301587	41353911	-1	protein_coding	transforming growth factor beta 1 [Source:HGNC Symbol;Acc:HGNC:11766]
ENSG00000104343	UBE2W	multitissue	0.0451753	7	6	0.0788969	Nerve_Tibial	0.930017	Skin_Not_Sun_Exposed_Suprapubic	3.52055	0.0514657	0.221459	-0.54157	1.75712	0.722633	0.825377	6	0	UBE2W	8	73780097	73878910	-1	protein_coding	ubiquitin conjugating enzyme E2 W [Source:HGNC Symbol;Acc:HGNC:25616]
ENSG00000103126	AXIN1	multitissue	0.0452128	9	8	0.00541402	Brain_Caudate_basal_ganglia	0.971567	Esophagus_Muscularis	4.02729	0.0160242	0.216017	-2.78131	0.665391	-0.706915	1.19452	8	0	AXIN1	16	287440	352673	-1	protein_coding	axin 1 [Source:HGNC Symbol;Acc:HGNC:903]
ENSG00000198231	DDX42	multitissue	0.0452782	32	3	0.0233334	Brain_Hippocampus	0.914263	Artery_Aorta	21.9269	0.00119643	0.794952	-1.08975	2.26793	0.785441	1.03965	3	0	DDX42	17	63773603	63819317	1	protein_coding	DEAD-box helicase 42 [Source:HGNC Symbol;Acc:HGNC:18676]
ENSG00000108424	KPNB1	multitissue	0.0453437	5	5	0.0554676	Skin_Sun_Exposed_Lower_leg	0.815132	Liver	2.04071	0.404431	0.404431	-1.91519	0.96973	-0.610381	1.2091	5	0	KPNB1	17	47649476	47685505	1	protein_coding	karyopherin subunit beta 1 [Source:HGNC Symbol;Acc:HGNC:6400]
ENSG00000152382	TADA1	multitissue	0.0453564	13	9	0.0101657	Lung	0.976964	Liver	4.99406	0.0327407	0.176423	-2.57014	0.753409	-0.905547	0.879786	9	0	TADA1	1	166856510	166876327	-1	protein_coding	transcriptional adaptor 1 [Source:HGNC Symbol;Acc:HGNC:30631]
ENSG00000137288	UQCC2	multitissue	0.0455141	20	9	0.0234675	Esophagus_Mucosa	0.778659	Nerve_Tibial	9.28603	0.00695342	0.484788	-1.1617	2.26574	1.00769	0.877554	9	0	UQCC2	6	33694293	33711727	-1	protein_coding	ubiquinol-cytochrome c reductase complex assembly factor 2 [Source:HGNC Symbol;Acc:HGNC:21237]
ENSG00000184144	CNTN2	multitissue	0.045643	15	8	0.000547448	Skin_Sun_Exposed_Lower_leg	0.864485	Colon_Transverse	7.11792	0.0106388	0.299562	-0.170668	3.4564	1.70633	1.04712	8	0	CNTN2	1	205042937	205078284	1	protein_coding	contactin 2 [Source:HGNC Symbol;Acc:HGNC:2172]
ENSG00000003756	RBM5	multitissue	0.0457961	3	3	0.0132566	Nerve_Tibial	0.237802	Pituitary	1.45309	0.463062	0.463062	-2.4768	-1.1805	-1.79663	0.650519	3	0	RBM5	3	50088908	50119021	1	protein_coding	RNA binding motif protein 5 [Source:HGNC Symbol;Acc:HGNC:9902]
ENSG00000132434	LANCL2	multitissue	0.0458564	6	6	0.0253288	Colon_Sigmoid	0.987597	Testis	1.37714	0.572232	0.572232	-2.23635	1.00275	-1.02446	1.31024	6	0	LANCL2	7	55365448	55433742	1	protein_coding	LanC like 2 [Source:HGNC Symbol;Acc:HGNC:6509]
ENSG00000155363	MOV10	multitissue	0.0458669	13	9	0.00668842	Artery_Tibial	0.722049	Colon_Sigmoid	6.87519	0.0374384	0.264533	-2.71197	-0.355721	-1.86173	0.920843	9	0	MOV10	1	112673141	112700746	1	protein_coding	Mov10 RISC complex RNA helicase [Source:HGNC Symbol;Acc:HGNC:7200]
ENSG00000100599	RIN3	multitissue	0.0460433	16	14	0.0170193	Colon_Sigmoid	0.886089	Cells_Transformed_fibroblasts	5.56946	0.091655	0.199814	-1.5272	2.38629	0.68974	1.06319	14	0	RIN3	14	92513774	92688994	1	protein_coding	Ras and Rab interactor 3 [Source:HGNC Symbol;Acc:HGNC:18751]
ENSG00000152284	TCF7L1	multitissue	0.0460719	8	6	0.00299789	Esophagus_Mucosa	0.96137	Artery_Aorta	2.91046	0.0211924	0.0994899	-1.43739	2.96795	0.262726	1.34045	6	0	TCF7L1	2	85133410	85310388	1	protein_coding	transcription factor 7 like 1 [Source:HGNC Symbol;Acc:HGNC:11640]
ENSG00000132478	UNK	multitissue	0.046132	3	3	0.138615	Nerve_Tibial	0.399578	Lung	1.2952	0.627803	0.627803	-1.48097	1.47029	0.277232	1.55468	3	0	UNK	17	75784771	75825799	1	protein_coding	unkempt family zinc finger [Source:HGNC Symbol;Acc:HGNC:29369]
ENSG00000118514	ALDH8A1	multitissue	0.0462528	47	1	0.00239829	Brain_Anterior_cingulate_cortex_BA24	0.500054	Cells_EBV-transformed_lymphocytes	43.4344	8.02425e-05	43.4344	0.674404	3.03589	1.90533	0.349788	1	0	ALDH8A1	6	134917390	134950122	-1	protein_coding	aldehyde dehydrogenase 8 family member A1 [Source:HGNC Symbol;Acc:HGNC:15471]
ENSG00000198183	BPIFA1	multitissue	0.0462725	2	2	0.0132604	Lung	0.413476	Minor_Salivary_Gland	1.28716	0.712844	0.712844	0.817791	2.4767	1.64724	1.17302	2	0	BPIFA1	20	33235995	33243311	1	protein_coding	BPI fold containing family A member 1 [Source:HGNC Symbol;Acc:HGNC:15749]
ENSG00000108511	HOXB6	multitissue	0.046291	3	3	0.00736581	Testis	0.758756	Adipose_Subcutaneous	1.53927	0.468548	0.468548	-0.653752	2.67984	0.57299	1.8328	3	0	HOXB6	17	48595751	48604992	-1	protein_coding	homeobox B6 [Source:HGNC Symbol;Acc:HGNC:5117]
ENSG00000261652	C15orf65	multitissue	0.0465016	14	8	0.0436568	Artery_Tibial	0.71193	Adipose_Subcutaneous	8.88722	0.0167068	0.341358	-0.369265	2.01737	1.09518	0.686092	8	0	C15orf65	15	55408548	55418764	1	protein_coding	chromosome 15 open reading frame 65 [Source:HGNC Symbol;Acc:HGNC:44654]
ENSG00000170956	CEACAM3	multitissue	0.0465446	4	3	0.236864	Lung	0.982992	Colon_Transverse	3.26463	0.0624769	0.140748	-1.18286	0.334861	-0.334796	0.664844	3	0	CEACAM3	19	41796437	41811553	1	protein_coding	carcinoembryonic antigen related cell adhesion molecule 3 [Source:HGNC Symbol;Acc:HGNC:1815]
ENSG00000179111	HES7	multitissue	0.0465615	4	4	0.0192717	Brain_Cerebellum	0.445277	Testis	1.27819	0.696865	0.696865	-0.959667	2.34023	0.318481	1.56327	4	0	HES7	17	8120590	8124092	-1	protein_coding	hes family bHLH transcription factor 7 [Source:HGNC Symbol;Acc:HGNC:15977]
ENSG00000134046	MBD2	multitissue	0.0465703	8	8	0.0112626	Stomach	0.715783	Skin_Sun_Exposed_Lower_leg	2.63029	0.269566	0.269566	-2.53444	1.72083	-0.749409	1.35061	8	0	MBD2	18	54151601	54224788	-1	protein_coding	methyl-CpG binding domain protein 2 [Source:HGNC Symbol;Acc:HGNC:6917]
ENSG00000136824	SMC2	multitissue	0.0465944	33	3	0.0435516	Spleen	0.875071	Muscle_Skeletal	25.5472	0.0007713	1.279	-1.98222	2.01838	-1.04956	1.07028	3	0	SMC2	9	104094260	104141417	1	protein_coding	structural maintenance of chromosomes 2 [Source:HGNC Symbol;Acc:HGNC:14011]
ENSG00000168032	ENTPD3	multitissue	0.0466216	14	7	0.00456249	Brain_Frontal_Cortex_BA9	0.792108	Muscle_Skeletal	9.07819	0.0179897	0.358798	-2.8364	1.30322	-1.65746	1.40169	7	0	ENTPD3	3	40387156	40428619	1	protein_coding	ectonucleoside triphosphate diphosphohydrolase 3 [Source:HGNC Symbol;Acc:HGNC:3365]
ENSG00000100644	HIF1A	multitissue	0.0466441	5	5	0.00939646	Brain_Putamen_basal_ganglia	0.501045	Artery_Tibial	1.59543	0.413038	0.413038	-1.62946	2.59728	0.765274	1.52633	5	0	HIF1A	14	61695513	61748259	1	protein_coding	hypoxia inducible factor 1 alpha subunit [Source:HGNC Symbol;Acc:HGNC:4910]
ENSG00000162706	CADM3	multitissue	0.0466869	5	5	0.0350529	Cells_Transformed_fibroblasts	0.928588	Esophagus_Muscularis	1.24262	0.658578	0.658578	-2.10775	1.84621	-0.056388	1.81677	5	0	CADM3	1	159171609	159203313	1	protein_coding	cell adhesion molecule 3 [Source:HGNC Symbol;Acc:HGNC:17601]
ENSG00000185467	KPNA7	multitissue	0.0467357	2	2	0.0152971	Esophagus_Mucosa	0.519563	Nerve_Tibial	1.06203	0.937971	0.937971	-0.644018	2.42527	0.890625	2.17031	2	0	KPNA7	7	99173574	99207506	-1	protein_coding	karyopherin subunit alpha 7 [Source:HGNC Symbol;Acc:HGNC:21839]
ENSG00000127074	RGS13	multitissue	0.0467407	3	3	0.0142018	Lung	0.913886	Uterus	1.33186	0.661023	0.661023	-2.45212	0.108138	-1.15739	1.28038	3	0	RGS13	1	192636138	192660306	1	protein_coding	regulator of G protein signaling 13 [Source:HGNC Symbol;Acc:HGNC:9995]
ENSG00000163528	CHCHD4	multitissue	0.0467744	11	8	0.0355154	Cells_Transformed_fibroblasts	0.969553	Nerve_Tibial	5.93578	0.0417497	0.239718	-2.10243	0.580805	-0.562578	0.839224	8	0	CHCHD4	3	14112077	14124870	-1	protein_coding	coiled-coil-helix-coiled-coil-helix domain containing 4 [Source:HGNC Symbol;Acc:HGNC:26467]
ENSG00000162482	AKR7A3	multitissue	0.0468278	7	7	0.0117498	Stomach	0.679471	Thyroid	2.80811	0.241294	0.241294	-1.32741	2.51957	0.229571	1.42899	7	0	AKR7A3	1	19282558	19289250	-1	protein_coding	aldo-keto reductase family 7 member A3 [Source:HGNC Symbol;Acc:HGNC:390]
ENSG00000001460	STPG1	multitissue	0.0468353	31	5	0.00178856	Esophagus_Gastroesophageal_Junction	0.883784	Thyroid	16.738	0.00039393	0.962496	-1.47279	3.12327	1.75612	0.933381	5	0	STPG1	1	24356999	24416934	-1	protein_coding	sperm tail PG-rich repeat containing 1 [Source:HGNC Symbol;Acc:HGNC:28070]
ENSG00000121766	ZCCHC17	multitissue	0.0469042	10	5	0.0180094	Nerve_Tibial	0.965529	Esophagus_Muscularis	7.45928	0.00529876	0.375246	-0.043216	2.36542	1.32012	0.859856	5	0	ZCCHC17	1	31296982	31364953	1	protein_coding	zinc finger CCHC-type containing 17 [Source:HGNC Symbol;Acc:HGNC:30246]
ENSG00000090539	CHRD	multitissue	0.0469355	3	3	0.273905	Brain_Cerebellum	0.835901	Adipose_Visceral_Omentum	1.78961	0.272456	0.272456	-1.09411	0.979082	0.0307022	1.0478	3	0	CHRD	3	184380073	184390736	1	protein_coding	chordin [Source:HGNC Symbol;Acc:HGNC:1949]
ENSG00000159210	SNF8	multitissue	0.0470136	22	7	0.00247649	Muscle_Skeletal	0.783787	Heart_Left_Ventricle	14.6836	0.0116114	0.585607	-0.787749	3.0262	2.01282	0.88721	7	0	SNF8	17	48929316	48945117	-1	protein_coding	SNF8, ESCRT-II complex subunit [Source:HGNC Symbol;Acc:HGNC:17028]
ENSG00000139514	SLC7A1	multitissue	0.047145	6	6	0.0308415	Esophagus_Mucosa	0.949881	Whole_Blood	1.72732	0.46315	0.46315	-1.78933	2.15911	0.0459702	1.40758	6	0	SLC7A1	13	29509410	29595688	-1	protein_coding	solute carrier family 7 member 1 [Source:HGNC Symbol;Acc:HGNC:11057]
ENSG00000125971	DYNLRB1	multitissue	0.047243	2	2	0.0139063	Cells_Transformed_fibroblasts	0.86578	Artery_Coronary	1.1627	0.837296	0.837296	-2.45968	0.169021	-1.14533	1.85877	2	0	DYNLRB1	20	34516409	34540958	1	protein_coding	dynein light chain roadblock-type 1 [Source:HGNC Symbol;Acc:HGNC:15468]
ENSG00000186834	HEXIM1	multitissue	0.0472472	8	8	0.0765765	Esophagus_Mucosa	0.670633	Artery_Aorta	3.72263	0.259791	0.259791	-1.7709	0.425279	-1.02098	0.700503	8	0	HEXIM1	17	45148502	45152101	1	protein_coding	hexamethylene bisacetamide inducible 1 [Source:HGNC Symbol;Acc:HGNC:24953]
ENSG00000105669	COPE	multitissue	0.0472761	24	10	0.0362495	Colon_Sigmoid	0.849244	Adipose_Subcutaneous	13.0826	0.0165508	0.481506	-1.33777	2.09412	0.682662	0.931684	10	0	COPE	19	18899514	18919397	-1	protein_coding	coatomer protein complex subunit epsilon [Source:HGNC Symbol;Acc:HGNC:2234]
ENSG00000137806	NDUFAF1	multitissue	0.0473852	34	3	0.00691858	Brain_Nucleus_accumbens_basal_ganglia	0.660733	Adipose_Subcutaneous	23.5505	0.000249554	0.885023	-2.25286	2.70074	1.14885	1.56526	3	0	NDUFAF1	15	41387349	41402519	-1	protein_coding	NADH:ubiquinone oxidoreductase complex assembly factor 1 [Source:HGNC Symbol;Acc:HGNC:18828]
ENSG00000153179	RASSF3	multitissue	0.0474677	5	5	0.00598645	Liver	0.835565	Esophagus_Mucosa	1.43175	0.582731	0.582731	-1.84119	2.74852	0.397038	1.63232	5	0	RASSF3	12	64507001	64697567	1	protein_coding	Ras association domain family member 3 [Source:HGNC Symbol;Acc:HGNC:14271]
ENSG00000173250	GPR151	multitissue	0.0475437	2	2	0.0443674	Brain_Putamen_basal_ganglia	0.16584	Brain_Spinal_cord_cervical_c-1	1.02268	0.977315	0.977315	-2.0106	-1.38569	-1.69815	0.441877	2	0	GPR151	5	146513103	146516190	-1	protein_coding	G protein-coupled receptor 151 [Source:HGNC Symbol;Acc:HGNC:23624]
ENSG00000132965	ALOX5AP	multitissue	0.047584	7	7	0.0280507	Artery_Aorta	0.795513	Liver	2.62014	0.122994	0.122994	-2.19658	1.39208	-0.431302	1.30239	7	0	ALOX5AP	13	30713478	30764426	1	protein_coding	arachidonate 5-lipoxygenase activating protein [Source:HGNC Symbol;Acc:HGNC:436]
ENSG00000009765	IYD	multitissue	0.0477311	4	4	0.00635659	Lung	0.705604	Liver	2.04585	0.226293	0.226293	-1.25384	2.7288	0.8728	1.71257	4	0	IYD	6	150368892	150405969	1	protein_coding	iodotyrosine deiodinase [Source:HGNC Symbol;Acc:HGNC:21071]
ENSG00000156711	MAPK13	multitissue	0.0481401	23	8	0.000400729	Brain_Cerebellum	0.429831	Nerve_Tibial	11.1897	0.00476184	0.404951	-2.25618	3.5396	1.34482	1.77946	8	0	MAPK13	6	36127809	36144524	1	protein_coding	mitogen-activated protein kinase 13 [Source:HGNC Symbol;Acc:HGNC:6875]
ENSG00000108840	HDAC5	multitissue	0.0483291	3	3	0.0105622	Artery_Coronary	0.74843	Esophagus_Mucosa	1.25104	0.803022	0.803022	-2.55686	0.32071	-0.985727	1.45693	3	0	HDAC5	17	44076746	44123702	-1	protein_coding	histone deacetylase 5 [Source:HGNC Symbol;Acc:HGNC:14068]
ENSG00000026950	BTN3A1	multitissue	0.0483472	33	3	0.0169493	Skin_Not_Sun_Exposed_Suprapubic	0.9058	Vagina	26.4759	0.00121644	0.987368	-2.38781	0.500438	-1.43798	0.628293	3	0	BTN3A1	6	26402237	26415216	1	protein_coding	butyrophilin subfamily 3 member A1 [Source:HGNC Symbol;Acc:HGNC:1138]
ENSG00000138778	CENPE	multitissue	0.0484461	13	7	0.00195994	Ovary	0.891903	Pituitary	7.8014	0.00668617	0.318732	-0.135897	3.09624	1.92921	1.04545	7	0	CENPE	4	103105806	103198409	-1	protein_coding	centromere protein E [Source:HGNC Symbol;Acc:HGNC:1856]
ENSG00000121864	ZNF639	multitissue	0.0485367	16	9	0.00441053	Muscle_Skeletal	0.735249	Artery_Aorta	8.02077	0.0483722	0.298409	-0.49433	2.8472	1.06139	0.952534	9	0	ZNF639	3	179322991	179338583	1	protein_coding	zinc finger protein 639 [Source:HGNC Symbol;Acc:HGNC:30950]
ENSG00000143207	RFWD2	multitissue	0.0485611	9	8	0.04946	Thyroid	0.879625	Esophagus_Muscularis	4.27223	0.0879144	0.202646	-1.96461	1.33748	0.279651	1.11997	8	0	RFWD2	1	175944831	176207493	-1	protein_coding	ring finger and WD repeat domain 2 [Source:HGNC Symbol;Acc:HGNC:17440]
ENSG00000065243	PKN2	multitissue	0.0487672	3	3	0.0387893	Skin_Sun_Exposed_Lower_leg	0.0922573	Brain_Cerebellum	1.32246	0.668249	0.668249	-1.70677	2.06642	-0.441322	2.1718	3	0	PKN2	1	88684222	88836255	1	protein_coding	protein kinase N2 [Source:HGNC Symbol;Acc:HGNC:9406]
ENSG00000186010	NDUFA13	multitissue	0.0488388	3	3	0.00912868	Testis	0.746848	Brain_Anterior_cingulate_cortex_BA24	1.67175	0.323516	0.323516	-2.6072	2.42837	0.0479893	2.529	3	0	NDUFA13	19	19515736	19529054	1	protein_coding	NADH:ubiquinone oxidoreductase subunit A13 [Source:HGNC Symbol;Acc:HGNC:17194]
ENSG00000163872	YEATS2	multitissue	0.0488413	9	8	0.0282493	Lung	0.9963	Stomach	3.66287	0.0987164	0.197647	-2.19381	1.75848	-0.247227	1.07952	8	0	YEATS2	3	183697818	183812625	1	protein_coding	YEATS domain containing 2 [Source:HGNC Symbol;Acc:HGNC:25489]
ENSG00000170465	KRT6C	multitissue	0.0488436	3	3	0.00633553	Skin_Sun_Exposed_Lower_leg	0.266402	Heart_Atrial_Appendage	1.83746	0.208614	0.208614	-2.72989	-1.11139	-2.01238	0.824705	3	0	KRT6C	12	52468516	52473785	-1	protein_coding	keratin 6C [Source:HGNC Symbol;Acc:HGNC:20406]
ENSG00000159339	PADI4	multitissue	0.0488623	13	6	0.0065287	Brain_Cerebellar_Hemisphere	0.870798	Artery_Coronary	8.69625	0.0128487	0.321997	-2.71997	0.944378	0.114775	1.17567	6	0	PADI4	1	17308195	17364004	1	protein_coding	peptidyl arginine deiminase 4 [Source:HGNC Symbol;Acc:HGNC:18368]
ENSG00000134760	DSG1	multitissue	0.0488652	3	3	0.0173113	Brain_Spinal_cord_cervical_c-1	0.238366	Skin_Not_Sun_Exposed_Suprapubic	1.17407	0.897194	0.897194	-1.37518	2.38003	0.727975	1.91782	3	0	DSG1	18	31318089	31357029	1	protein_coding	desmoglein 1 [Source:HGNC Symbol;Acc:HGNC:3048]
ENSG00000114125	RNF7	multitissue	0.0488717	25	12	0.0332879	Esophagus_Gastroesophageal_Junction	0.911064	Spleen	12.1954	0.0115456	0.407734	-0.980848	2.12859	0.582433	0.892089	12	0	RNF7	3	141738204	141747560	1	protein_coding	ring finger protein 7 [Source:HGNC Symbol;Acc:HGNC:10070]
ENSG00000168928	CTRB2	multitissue	0.0488771	4	4	0.00424199	Pancreas	0.820113	Brain_Cerebellum	1.34595	0.735799	0.735799	-0.558298	2.85958	0.590685	1.55225	4	0	CTRB2	16	75204096	75207185	-1	protein_coding	chymotrypsinogen B2 [Source:HGNC Symbol;Acc:HGNC:2522]
ENSG00000124678	TCP11	multitissue	0.0488816	16	6	0.0408001	Testis	0.959699	Artery_Tibial	10.7725	0.0130394	0.478744	-2.04556	1.9154	0.282121	0.890558	6	0	TCP11	6	35118071	35148610	-1	protein_coding	t-complex 11 [Source:HGNC Symbol;Acc:HGNC:11658]
ENSG00000137460	FHDC1	multitissue	0.049265	5	5	0.01675	Adipose_Subcutaneous	0.617901	Brain_Cerebellar_Hemisphere	1.18729	0.852445	0.852445	-0.594831	2.39215	0.976726	1.13223	5	0	FHDC1	4	152936352	152979696	1	protein_coding	FH2 domain containing 1 [Source:HGNC Symbol;Acc:HGNC:29363]
ENSG00000090615	GOLGA3	multitissue	0.0493377	18	6	0.0283709	Thyroid	0.878847	Adrenal_Gland	11.692	0.00700714	0.454262	-1.46763	2.19212	0.226574	0.986465	6	0	GOLGA3	12	132768909	132828858	-1	protein_coding	golgin A3 [Source:HGNC Symbol;Acc:HGNC:4426]
ENSG00000163116	STPG2	multitissue	0.0493553	3	2	0.046577	Testis	0.610992	Skin_Sun_Exposed_Lower_leg	2.64239	0.0606106	0.296999	-1.99013	-0.508658	-1.42252	0.799127	2	0	STPG2	4	97184093	98143240	-1	protein_coding	sperm tail PG-rich repeat containing 2 [Source:HGNC Symbol;Acc:HGNC:28712]
ENSG00000164694	FNDC1	multitissue	0.0493598	12	11	0.00704772	Nerve_Tibial	0.987263	Pancreas	3.61501	0.0817043	0.213291	-2.69458	2.49691	0.386544	1.3216	11	0	FNDC1	6	159169397	159272109	1	protein_coding	fibronectin type III domain containing 1 [Source:HGNC Symbol;Acc:HGNC:21184]
ENSG00000103569	AQP9	multitissue	0.0494943	2	2	0.083394	Heart_Left_Ventricle	0.124349	Whole_Blood	1.10918	0.890821	0.890821	1.53677	1.73132	1.63405	0.137568	2	0	AQP9	15	58138169	58185911	1	protein_coding	aquaporin 9 [Source:HGNC Symbol;Acc:HGNC:643]
ENSG00000119280	C1orf198	multitissue	0.0495021	8	6	0.0180824	Nerve_Tibial	0.838855	Colon_Sigmoid	3.62952	0.0564295	0.187634	-0.930188	2.36393	0.848344	1.07122	6	0	C1orf198	1	230837119	230869589	-1	protein_coding	chromosome 1 open reading frame 198 [Source:HGNC Symbol;Acc:HGNC:25900]
ENSG00000164434	FABP7	multitissue	0.0495173	4	4	0.0706744	Testis	0.301986	Nerve_Tibial	1.18126	0.892827	0.892827	-1.70245	1.80756	-0.55535	1.59924	4	0	FABP7	6	122779475	122784074	1	protein_coding	fatty acid binding protein 7 [Source:HGNC Symbol;Acc:HGNC:3562]
ENSG00000049247	UTS2	multitissue	0.0495368	20	4	0.00163739	Esophagus_Muscularis	0.465261	Brain_Cerebellar_Hemisphere	14.5295	0.00166029	0.545468	0.730211	3.14916	2.31877	0.742009	4	0	UTS2	1	7843083	7853512	-1	protein_coding	urotensin 2 [Source:HGNC Symbol;Acc:HGNC:12636]
ENSG00000148634	HERC4	multitissue	0.0496849	3	3	0.00663939	Lung	0.954402	Whole_Blood	1.47491	0.551705	0.551705	-0.0571793	2.71441	1.06502	1.45906	3	0	HERC4	10	67921899	68075348	-1	protein_coding	HECT and RLD domain containing E3 ubiquitin protein ligase 4 [Source:HGNC Symbol;Acc:HGNC:24521]
ENSG00000134762	DSC3	multitissue	0.0497488	6	5	0.00186435	Stomach	0.868103	Artery_Aorta	3.1107	0.0988569	0.231426	-0.685304	3.11103	0.428422	1.40038	5	0	DSC3	18	30990008	31042815	-1	protein_coding	desmocollin 3 [Source:HGNC Symbol;Acc:HGNC:3037]
ENSG00000178202	KDELC2	multitissue	0.0499242	32	4	0.00821267	Small_Intestine_Terminal_Ileum	0.950668	Colon_Sigmoid	23.9837	0.00119818	0.830825	-2.6432	0.606206	-1.24359	0.813925	4	0	KDELC2	11	108472105	108498432	-1	protein_coding	KDEL motif containing 2 [Source:HGNC Symbol;Acc:HGNC:28496]
ENSG00000197410	DCHS2	multitissue	0.0500993	8	7	0.0237077	Esophagus_Muscularis	0.999593	Colon_Sigmoid	3.28404	0.0885255	0.240996	-0.000510194	2.26183	1.27964	0.649277	7	0	DCHS2	4	154232037	154491716	-1	protein_coding	dachsous cadherin-related 2 [Source:HGNC Symbol;Acc:HGNC:23111]
ENSG00000185340	GAS2L1	multitissue	0.0501041	18	8	0.00244893	Minor_Salivary_Gland	0.951171	Esophagus_Muscularis	9.14272	0.00456011	0.491179	-1.62968	3.02958	1.57845	1.16066	8	0	GAS2L1	22	29306582	29312785	1	protein_coding	growth arrest specific 2 like 1 [Source:HGNC Symbol;Acc:HGNC:16955]
ENSG00000176894	PXMP2	multitissue	0.0501525	11	8	0.0172357	Muscle_Skeletal	0.998964	Cells_EBV-transformed_lymphocytes	4.26802	0.0514002	0.168139	-0.316693	2.38164	0.948138	0.983524	8	0	PXMP2	12	132687606	132704991	1	protein_coding	peroxisomal membrane protein 2 [Source:HGNC Symbol;Acc:HGNC:9716]
ENSG00000171016	PYGO1	multitissue	0.0501663	5	5	0.0856428	Nerve_Tibial	0.864532	Adipose_Visceral_Omentum	1.44012	0.551605	0.551605	-1.53849	1.71884	-0.303748	1.27918	5	0	PYGO1	15	55538890	55588947	-1	protein_coding	pygopus family PHD finger 1 [Source:HGNC Symbol;Acc:HGNC:30256]
ENSG00000183798	EMILIN3	multitissue	0.0504447	17	9	0.000232595	Brain_Anterior_cingulate_cortex_BA24	0.917433	Testis	8.8348	0.0288549	0.370112	-3.6807	3.57549	0.418796	2.32983	9	0	EMILIN3	20	41359966	41366827	-1	protein_coding	elastin microfibril interfacer 3 [Source:HGNC Symbol;Acc:HGNC:16123]
ENSG00000106636	YKT6	multitissue	0.0504452	12	5	0.00250045	Nerve_Tibial	0.532618	Brain_Hippocampus	8.80955	0.00227886	0.341909	-0.624014	3.02329	1.77219	1.03048	5	0	YKT6	7	44200968	44214294	1	protein_coding	YKT6 v-SNARE homolog [Source:HGNC Symbol;Acc:HGNC:16959]
ENSG00000124731	TREM1	multitissue	0.0504734	4	4	0.00565667	Pancreas	0.872261	Nerve_Tibial	1.66216	0.352921	0.352921	-0.160787	2.76705	1.18518	1.21105	4	0	TREM1	6	41267926	41286719	-1	protein_coding	triggering receptor expressed on myeloid cells 1 [Source:HGNC Symbol;Acc:HGNC:17760]
ENSG00000115271	GCA	multitissue	0.0505352	6	5	0.0426078	Artery_Tibial	0.917118	Esophagus_Muscularis	2.24749	0.0560036	0.766656	-2.02753	1.73323	-0.531592	1.56781	5	0	GCA	2	162318840	162371595	1	protein_coding	grancalcin [Source:HGNC Symbol;Acc:HGNC:15990]
ENSG00000161955	TNFSF13	multitissue	0.0506167	4	4	0.0392094	Whole_Blood	0.813815	Adipose_Subcutaneous	2.56329	0.238753	0.238753	-0.486105	2.06198	0.665356	1.22718	4	0	TNFSF13	17	7558292	7561608	1	protein_coding	TNF superfamily member 13 [Source:HGNC Symbol;Acc:HGNC:11928]
ENSG00000120697	ALG5	multitissue	0.0506264	8	4	0.00419575	Cells_Transformed_fibroblasts	0.325012	Adipose_Visceral_Omentum	5.60875	0.0124055	0.500561	-2.86306	2.19692	-1.58561	1.69393	4	0	ALG5	13	36949775	37000261	-1	protein_coding	ALG5, dolichyl-phosphate beta-glucosyltransferase [Source:HGNC Symbol;Acc:HGNC:20266]
ENSG00000140474	ULK3	multitissue	0.0507819	19	4	0.000222161	Lung	0.784152	Esophagus_Mucosa	14.3437	0.00544279	0.484627	-3.69238	0.273912	-2.19928	0.811804	4	0	ULK3	15	74836116	74843346	-1	protein_coding	unc-51 like kinase 3 [Source:HGNC Symbol;Acc:HGNC:19703]
ENSG00000168421	RHOH	multitissue	0.050796	7	7	0.0390003	Cells_Transformed_fibroblasts	0.900267	Pituitary	1.82941	0.318221	0.318221	-1.18375	2.06418	0.518101	1.34139	7	0	RHOH	4	40191053	40246967	1	protein_coding	ras homolog family member H [Source:HGNC Symbol;Acc:HGNC:686]
ENSG00000161958	FGF11	multitissue	0.0508602	6	6	0.0852188	Breast_Mammary_Tissue	0.836387	Thyroid	1.79375	0.437446	0.437446	-1.2934	1.72118	0.214601	1.34597	6	0	FGF11	17	7438273	7444937	1	protein_coding	fibroblast growth factor 11 [Source:HGNC Symbol;Acc:HGNC:3667]
ENSG00000072832	CRMP1	multitissue	0.050873	25	8	0.0258442	Cells_Transformed_fibroblasts	0.897788	Esophagus_Mucosa	15.9814	0.0174744	0.545849	-1.46883	2.22854	-0.26161	0.878837	8	0	CRMP1	4	5748084	5893058	-1	protein_coding	collapsin response mediator protein 1 [Source:HGNC Symbol;Acc:HGNC:2365]
ENSG00000205609	EIF3CL	multitissue	0.0508958	5	3	0.0102182	Nerve_Tibial	0.376694	Artery_Tibial	4.03193	0.0403416	0.269121	0.884003	2.56836	1.91076	0.66093	3	0	EIF3CL	16	28379579	28403879	-1	protein_coding	eukaryotic translation initiation factor 3 subunit C like [Source:HGNC Symbol;Acc:HGNC:26347]
ENSG00000106069	CHN2	multitissue	0.0509761	23	15	0.0478712	Esophagus_Mucosa	0.966601	Thyroid	7.95618	0.036102	0.287586	-1.37369	1.97851	0.287822	0.961968	15	0	CHN2	7	29122274	29514328	1	protein_coding	chimerin 2 [Source:HGNC Symbol;Acc:HGNC:1944]
ENSG00000162927	PUS10	multitissue	0.0509858	25	5	0.0169655	Skin_Sun_Exposed_Lower_leg	0.985476	Spleen	17.6908	0.00254246	0.641158	-2.38745	0.693091	-0.705767	0.819552	5	0	PUS10	2	60940222	61018259	-1	protein_coding	pseudouridylate synthase 10 [Source:HGNC Symbol;Acc:HGNC:26505]
ENSG00000006194	ZNF263	multitissue	0.0510578	14	4	0.0336216	Thyroid	0.860682	Colon_Transverse	10.7584	0.000474992	0.373562	-0.175507	2.12458	1.44695	0.662407	4	0	ZNF263	16	3263800	3301401	1	protein_coding	zinc finger protein 263 [Source:HGNC Symbol;Acc:HGNC:13056]
ENSG00000172239	PAIP1	multitissue	0.0510596	4	4	0.00993952	Esophagus_Muscularis	0.460238	Adipose_Visceral_Omentum	2.13789	0.112163	0.112163	-2.49831	2.57793	0.805337	2.3533	4	0	PAIP1	5	43526267	43557758	-1	protein_coding	poly(A) binding protein interacting protein 1 [Source:HGNC Symbol;Acc:HGNC:16945]
ENSG00000175161	CADM2	multitissue	0.0511269	11	8	0.000550515	Breast_Mammary_Tissue	0.994279	Spleen	5.1746	0.0359866	0.256026	-1.23657	3.45489	1.4339	1.43877	8	0	CADM2	3	84958981	86074429	1	protein_coding	cell adhesion molecule 2 [Source:HGNC Symbol;Acc:HGNC:29849]
ENSG00000117533	VAMP4	multitissue	0.0511568	19	6	0.0546842	Pituitary	0.788914	Brain_Cerebellar_Hemisphere	13.0189	3.96923e-05	0.443042	-1.75555	1.92138	-0.523338	0.87736	6	0	VAMP4	1	171700160	171742247	-1	protein_coding	vesicle associated membrane protein 4 [Source:HGNC Symbol;Acc:HGNC:12645]
ENSG00000148835	TAF5	multitissue	0.0511734	2	2	0.0158991	Adrenal_Gland	0.998257	Esophagus_Mucosa	1.14937	0.85063	0.85063	-0.0021842	2.41122	1.20452	1.70654	2	0	TAF5	10	103367967	103389065	1	protein_coding	TATA-box binding protein associated factor 5 [Source:HGNC Symbol;Acc:HGNC:11539]
ENSG00000185736	ADARB2	multitissue	0.0512123	29	7	0.0039168	Brain_Cerebellar_Hemisphere	0.975213	Artery_Aorta	17.9233	0.000997109	0.601654	-0.445129	2.88479	1.29158	0.684077	7	0	ADARB2	10	1177318	1737476	-1	protein_coding	adenosine deaminase, RNA specific B2 (inactive) [Source:HGNC Symbol;Acc:HGNC:227]
ENSG00000064607	SUGP2	multitissue	0.0514059	10	8	0.0341501	Nerve_Tibial	0.950898	Heart_Atrial_Appendage	5.6558	0.101873	0.22223	-0.948943	2.1183	1.13109	1.12176	8	0	SUGP2	19	18990888	19034023	-1	protein_coding	SURP and G-patch domain containing 2 [Source:HGNC Symbol;Acc:HGNC:18641]
ENSG00000125648	SLC25A23	multitissue	0.0515708	18	13	0.000430891	Adrenal_Gland	0.944831	Testis	6.56812	0.00839763	0.229129	-3.5204	2.93913	-0.873668	1.51187	13	0	SLC25A23	19	6436079	6465203	-1	protein_coding	solute carrier family 25 member 23 [Source:HGNC Symbol;Acc:HGNC:19375]
ENSG00000214655	ZSWIM8	multitissue	0.0515826	2	2	0.0212545	Esophagus_Mucosa	0.344412	Testis	1.06851	0.931485	0.931485	0.945483	2.30343	1.62446	0.960216	2	0	ZSWIM8	10	73785582	73801797	1	protein_coding	zinc finger SWIM-type containing 8 [Source:HGNC Symbol;Acc:HGNC:23528]
ENSG00000166275	BORCS7	multitissue	0.0517542	43	1	0.00576464	Muscle_Skeletal	0.832378	Pancreas	37.2143	0.000131774	37.2143	-2.76088	-0.211652	-1.82856	0.443762	1	0	BORCS7	10	102854223	102864961	1	protein_coding	BLOC-1 related complex subunit 7 [Source:HGNC Symbol;Acc:HGNC:23516]
ENSG00000149131	SERPING1	multitissue	0.0518011	4	4	0.0081075	Whole_Blood	0.774616	Stomach	1.46667	0.529141	0.529141	-1.08745	2.64756	0.437826	1.60576	4	0	SERPING1	11	57597387	57614853	1	protein_coding	serpin family G member 1 [Source:HGNC Symbol;Acc:HGNC:1228]
ENSG00000143850	PLEKHA6	multitissue	0.051826	18	7	0.0337741	Whole_Blood	0.99321	Thyroid	10.1416	0.0215921	0.416571	-0.54425	2.12276	1.08308	0.768751	7	0	PLEKHA6	1	204218851	204377665	-1	protein_coding	pleckstrin homology domain containing A6 [Source:HGNC Symbol;Acc:HGNC:17053]
ENSG00000152315	KCNK13	multitissue	0.0518464	9	9	0.0168829	Testis	0.937362	Whole_Blood	2.35172	0.0956396	0.0956396	-2.38925	1.04216	-0.738711	1.16454	9	0	KCNK13	14	90061765	90185857	1	protein_coding	potassium two pore domain channel subfamily K member 13 [Source:HGNC Symbol;Acc:HGNC:6275]
ENSG00000104164	BLOC1S6	multitissue	0.0519574	5	5	0.00448258	Breast_Mammary_Tissue	0.926	Colon_Transverse	1.72761	0.419645	0.419645	-2.84204	0.0928786	-1.088	1.11535	5	0	BLOC1S6	15	45587123	45615999	1	protein_coding	biogenesis of lysosomal organelles complex 1 subunit 6 [Source:HGNC Symbol;Acc:HGNC:8549]
ENSG00000133392	MYH11	multitissue	0.0520534	5	5	0.00417987	Heart_Atrial_Appendage	0.974988	Ovary	1.26994	0.764335	0.764335	-2.86426	-0.0313536	-1.11808	1.1272	5	0	MYH11	16	15703172	15857033	-1	protein_coding	myosin heavy chain 11 [Source:HGNC Symbol;Acc:HGNC:7569]
ENSG00000169241	SLC50A1	multitissue	0.0521273	3	2	0.0622033	Esophagus_Mucosa	0.143286	Brain_Anterior_cingulate_cortex_BA24	1.96409	0.0407876	0.99512	-1.46366	1.86484	0.735141	1.90446	2	0	SLC50A1	1	155135344	155138857	1	protein_coding	solute carrier family 50 member 1 [Source:HGNC Symbol;Acc:HGNC:30657]
ENSG00000183454	GRIN2A	multitissue	0.0521469	17	14	0.0695036	Brain_Substantia_nigra	0.981218	Adipose_Subcutaneous	4.63943	0.0318043	0.24048	-1.81513	1.19723	0.19743	0.831712	14	0	GRIN2A	16	9753404	10182754	-1	protein_coding	glutamate ionotropic receptor NMDA type subunit 2A [Source:HGNC Symbol;Acc:HGNC:4585]
ENSG00000174804	FZD4	multitissue	0.0521543	4	4	0.00931032	Cells_Transformed_fibroblasts	0.593802	Adrenal_Gland	1.46502	0.704638	0.704638	-2.60044	1.7262	-0.630784	1.79624	4	0	FZD4	11	86945679	86955391	-1	protein_coding	frizzled class receptor 4 [Source:HGNC Symbol;Acc:HGNC:4042]
ENSG00000102962	CCL22	multitissue	0.0521544	3	3	0.0221347	Nerve_Tibial	0.429142	Artery_Coronary	1.13897	0.860682	0.860682	-2.28805	1.45965	-0.0125783	1.9988	3	0	CCL22	16	57358772	57366190	1	protein_coding	C-C motif chemokine ligand 22 [Source:HGNC Symbol;Acc:HGNC:10621]
ENSG00000070047	PHRF1	multitissue	0.0522071	10	9	0.0413125	Whole_Blood	0.86819	Cells_Transformed_fibroblasts	3.7427	0.092039	0.262734	-1.41411	2.04038	0.223338	1.05028	9	0	PHRF1	11	576486	612222	1	protein_coding	PHD and ring finger domains 1 [Source:HGNC Symbol;Acc:HGNC:24351]
ENSG00000116221	MRPL37	multitissue	0.0522112	11	7	0.000883723	Adipose_Subcutaneous	0.867066	Brain_Hippocampus	5.27634	0.0260799	0.369067	-0.755659	3.32515	0.559987	1.10038	7	0	MRPL37	1	54184041	54225464	1	protein_coding	mitochondrial ribosomal protein L37 [Source:HGNC Symbol;Acc:HGNC:14034]
ENSG00000175806	MSRA	multitissue	0.0523765	9	8	0.00960255	Brain_Caudate_basal_ganglia	0.911625	Colon_Sigmoid	4.3981	0.146072	0.173112	-2.00469	2.58982	-0.282999	1.5439	8	0	MSRA	8	10054268	10428891	1	protein_coding	methionine sulfoxide reductase A [Source:HGNC Symbol;Acc:HGNC:7377]
ENSG00000171566	PLRG1	multitissue	0.0523905	7	5	0.00357377	Nerve_Tibial	0.889547	Esophagus_Mucosa	3.96534	0.00532949	0.372279	0.138877	2.91352	1.99183	0.941736	5	0	PLRG1	4	154535006	154550435	-1	protein_coding	pleiotropic regulator 1 [Source:HGNC Symbol;Acc:HGNC:9089]
ENSG00000186844	LCE1A	multitissue	0.0523941	2	2	0.0156548	Brain_Spinal_cord_cervical_c-1	0.679571	Colon_Sigmoid	1.07266	0.927344	0.927344	-0.413049	2.41687	1.00191	2.00105	2	0	LCE1A	1	152827473	152827894	1	protein_coding	late cornified envelope 1A [Source:HGNC Symbol;Acc:HGNC:29459]
ENSG00000254685	FPGT	multitissue	0.052414	35	3	0.00313792	Brain_Putamen_basal_ganglia	0.979475	Nerve_Tibial	27.8443	0.000762829	1.01284	-2.95389	0.516212	-0.358983	0.635468	3	0	FPGT	1	74198212	74234086	1	protein_coding	fucose-1-phosphate guanylyltransferase [Source:HGNC Symbol;Acc:HGNC:3825]
ENSG00000131459	GFPT2	multitissue	0.0524481	11	10	0.0842739	Brain_Anterior_cingulate_cortex_BA24	0.834234	Brain_Caudate_basal_ganglia	3.70182	0.0891474	0.206152	-1.72641	1.10482	-0.72152	0.742198	10	0	GFPT2	5	180300690	180353387	-1	protein_coding	glutamine-fructose-6-phosphate transaminase 2 [Source:HGNC Symbol;Acc:HGNC:4242]
ENSG00000137962	ARHGAP29	multitissue	0.0524636	4	4	0.111199	Artery_Tibial	0.657726	Colon_Sigmoid	1.73512	0.381796	0.381796	-0.938469	1.59283	0.180648	1.11729	4	0	ARHGAP29	1	94148988	94275068	-1	protein_coding	Rho GTPase activating protein 29 [Source:HGNC Symbol;Acc:HGNC:30207]
ENSG00000092140	G2E3	multitissue	0.0524747	6	6	0.00380668	Brain_Cortex	0.838932	Nerve_Tibial	1.65908	0.442962	0.442962	-2.89375	1.64226	-0.0974244	1.60615	6	0	G2E3	14	30559123	30620063	1	protein_coding	G2/M-phase specific E3 ubiquitin protein ligase [Source:HGNC Symbol;Acc:HGNC:20338]
ENSG00000184206	GOLGA6L4	multitissue	0.052628	46	2	0.00929016	Adipose_Visceral_Omentum	0.424413	Brain_Substantia_nigra	38.7528	0.00120803	1.64651	0.798788	2.60119	2.03039	0.41549	2	0	GOLGA6L4	15	84235773	84245368	1	protein_coding	golgin A6 family-like 4 [Source:HGNC Symbol;Acc:HGNC:27256]
ENSG00000137673	MMP7	multitissue	0.0526506	6	5	0.0241548	Liver	0.866621	Pancreas	2.92306	0.0761712	0.312767	-1.82565	2.25466	0.213657	1.33138	5	0	MMP7	11	102520508	102530753	-1	protein_coding	matrix metallopeptidase 7 [Source:HGNC Symbol;Acc:HGNC:7174]
ENSG00000064102	INTS13	multitissue	0.0527129	5	5	0.0200333	Muscle_Skeletal	0.682264	Brain_Spinal_cord_cervical_c-1	1.83832	0.234424	0.234424	-2.32572	0.409376	-1.05698	1.16339	5	0	INTS13	12	26905181	26938326	-1	protein_coding	integrator complex subunit 13 [Source:HGNC Symbol;Acc:HGNC:20174]
ENSG00000170345	FOS	multitissue	0.0527411	2	2	0.041138	Brain_Frontal_Cortex_BA9	0.783165	Brain_Substantia_nigra	1.44077	0.559233	0.559233	-0.275197	2.04214	0.88347	1.6386	2	0	FOS	14	75278774	75282230	1	protein_coding	Fos proto-oncogene, AP-1 transcription factor subunit [Source:HGNC Symbol;Acc:HGNC:3796]
ENSG00000162551	ALPL	multitissue	0.0527461	4	3	0.00858339	Cells_Transformed_fibroblasts	0.326474	Nerve_Tibial	2.90803	0.0412414	0.120267	-2.62822	-0.98124	-1.53283	0.751284	3	0	ALPL	1	21509372	21578412	1	protein_coding	alkaline phosphatase, liver/bone/kidney [Source:HGNC Symbol;Acc:HGNC:438]
ENSG00000141314	RHBDL3	multitissue	0.0527989	22	11	0.0142579	Muscle_Skeletal	0.990674	Brain_Frontal_Cortex_BA9	8.96629	0.0148542	0.352516	-2.42007	2.4507	0.633363	1.15893	11	0	RHBDL3	17	32266176	32324661	1	protein_coding	rhomboid like 3 [Source:HGNC Symbol;Acc:HGNC:16502]
ENSG00000137392	CLPS	multitissue	0.0529138	2	2	0.0154697	Skin_Not_Sun_Exposed_Suprapubic	0.786475	Pancreas	1.16345	0.836548	0.836548	-2.42119	0.27089	-1.07515	1.90359	2	0	CLPS	6	35794982	35797344	-1	protein_coding	colipase [Source:HGNC Symbol;Acc:HGNC:2085]
ENSG00000170075	GPR37L1	multitissue	0.0529322	6	6	0.0178038	Esophagus_Gastroesophageal_Junction	0.943218	Pituitary	3.2302	0.185367	0.185367	-0.370825	2.36967	0.611801	0.966532	6	0	GPR37L1	1	202122858	202133592	1	protein_coding	G protein-coupled receptor 37 like 1 [Source:HGNC Symbol;Acc:HGNC:14923]
ENSG00000172366	MCRIP2	multitissue	0.0529413	4	4	0.00750045	Adrenal_Gland	0.0855869	Muscle_Skeletal	2.40312	0.240614	0.240614	1.71915	2.67377	2.14193	0.394776	4	0	MCRIP2	16	636817	648474	1	protein_coding	MAPK regulated corepressor interacting protein 2 [Source:HGNC Symbol;Acc:HGNC:14142]
ENSG00000161649	CD300LG	multitissue	0.0529923	3	3	0.00753757	Muscle_Skeletal	0.943212	Artery_Coronary	1.46244	0.541616	0.541616	-0.0712334	2.67211	1.35367	1.37477	3	0	CD300LG	17	43847148	43863629	1	protein_coding	CD300 molecule like family member g [Source:HGNC Symbol;Acc:HGNC:30455]
ENSG00000145002	FAM86B2	multitissue	0.0530337	20	12	0.00124411	Artery_Tibial	0.53647	Adrenal_Gland	9.03294	0.0613464	0.315643	-0.61816	3.22857	1.7697	0.887995	12	0	FAM86B2	8	12425614	12436343	-1	protein_coding	family with sequence similarity 86 member B2 [Source:HGNC Symbol;Acc:HGNC:32222]
ENSG00000113073	SLC4A9	multitissue	0.053051	3	3	0.00761457	Skin_Not_Sun_Exposed_Suprapubic	0.24812	Testis	1.80869	0.347928	0.347928	1.15493	2.6687	1.78482	0.788198	3	0	SLC4A9	5	140360202	140375143	1	protein_coding	solute carrier family 4 member 9 [Source:HGNC Symbol;Acc:HGNC:11035]
ENSG00000007312	CD79B	multitissue	0.0530614	11	3	0.00363437	Esophagus_Gastroesophageal_Junction	0.191801	Pancreas	8.26152	0.00684509	0.815792	-2.90827	2.2775	-1.3476	1.69998	3	0	CD79B	17	63928740	63932354	-1	protein_coding	CD79b molecule [Source:HGNC Symbol;Acc:HGNC:1699]
ENSG00000077463	SIRT6	multitissue	0.0530927	29	2	0.0392639	Skin_Not_Sun_Exposed_Suprapubic	0.933645	Adipose_Visceral_Omentum	24.114	0.00189981	1.07485	-0.0832596	2.06141	1.41165	0.522228	2	0	SIRT6	19	4174109	4182604	-1	protein_coding	sirtuin 6 [Source:HGNC Symbol;Acc:HGNC:14934]
ENSG00000122870	BICC1	multitissue	0.0530953	25	8	0.00378639	Small_Intestine_Terminal_Ileum	0.697829	Brain_Amygdala	15.6845	0.000122704	0.569494	-1.73223	2.89543	1.62486	1.17336	8	0	BICC1	10	58513140	58831437	1	protein_coding	BicC family RNA binding protein 1 [Source:HGNC Symbol;Acc:HGNC:19351]
ENSG00000156587	UBE2L6	multitissue	0.0532177	7	5	0.0355566	Skin_Not_Sun_Exposed_Suprapubic	0.749432	Esophagus_Mucosa	5.00002	0.0297366	0.199465	-0.766034	2.10196	0.1457	0.985061	5	0	UBE2L6	11	57551656	57568284	-1	protein_coding	ubiquitin conjugating enzyme E2 L6 [Source:HGNC Symbol;Acc:HGNC:12490]
ENSG00000188070	C11orf95	multitissue	0.0533401	4	4	0.125988	Artery_Tibial	0.62166	Artery_Aorta	2.28521	0.0776803	0.0776803	-1.15603	1.53011	-0.231501	1.20519	4	0	C11orf95	11	63759892	63768775	-1	protein_coding	chromosome 11 open reading frame 95 [Source:HGNC Symbol;Acc:HGNC:28449]
ENSG00000125898	FAM110A	multitissue	0.0535204	10	9	0.0222123	Artery_Tibial	0.803465	Whole_Blood	3.17397	0.0779008	0.209435	-2.28672	1.40348	-0.257172	1.23004	9	0	FAM110A	20	833715	857463	1	protein_coding	family with sequence similarity 110 member A [Source:HGNC Symbol;Acc:HGNC:16188]
ENSG00000099810	MTAP	multitissue	0.0535308	20	13	0.000593664	Colon_Sigmoid	0.913714	Spleen	8.51744	0.01952	0.30109	-3.43449	1.76703	-1.52583	1.20906	13	0	MTAP	9	21802543	21937651	1	protein_coding	methylthioadenosine phosphorylase [Source:HGNC Symbol;Acc:HGNC:7413]
ENSG00000100987	VSX1	multitissue	0.0535452	25	5	0.0032424	Pancreas	0.55719	Brain_Frontal_Cortex_BA9	17.498	0.00542398	0.654776	0.587021	2.94377	2.16827	0.672039	5	0	VSX1	20	25070885	25082365	-1	protein_coding	visual system homeobox 1 [Source:HGNC Symbol;Acc:HGNC:12723]
ENSG00000155189	AGPAT5	multitissue	0.0536259	9	9	0.0591798	Brain_Spinal_cord_cervical_c-1	0.68373	Esophagus_Mucosa	2.52876	0.228352	0.228352	-1.88686	1.75776	-0.528124	1.23436	9	0	AGPAT5	8	6708357	6759666	1	protein_coding	1-acylglycerol-3-phosphate O-acyltransferase 5 [Source:HGNC Symbol;Acc:HGNC:20886]
ENSG00000106460	TMEM106B	multitissue	0.0536812	12	10	0.03128	Brain_Cerebellar_Hemisphere	0.955488	Artery_Tibial	4.94986	0.061784	0.178138	-0.657829	2.15349	0.613925	0.897921	10	0	TMEM106B	7	12211241	12243367	1	protein_coding	transmembrane protein 106B [Source:HGNC Symbol;Acc:HGNC:22407]
ENSG00000178761	FAM219B	multitissue	0.0537214	3	2	0.0169904	Adipose_Subcutaneous	0.0330214	Skin_Not_Sun_Exposed_Suprapubic	2.70051	0.018272	0.281216	2.13182	2.38692	2.25168	0.128241	2	0	FAM219B	15	74899987	74907121	-1	protein_coding	family with sequence similarity 219 member B [Source:HGNC Symbol;Acc:HGNC:24695]
ENSG00000117479	SLC19A2	multitissue	0.0538032	4	4	0.111346	Cells_Transformed_fibroblasts	0.425467	Esophagus_Muscularis	1.36534	0.700814	0.700814	-1.27228	1.59217	0.643709	1.32377	4	0	SLC19A2	1	169463909	169486003	-1	protein_coding	solute carrier family 19 member 2 [Source:HGNC Symbol;Acc:HGNC:10938]
ENSG00000197272	IL27	multitissue	0.0538729	3	3	0.0613468	Liver	0.649434	Whole_Blood	2.33724	0.17734	0.17734	-0.454548	1.87099	1.00096	1.26851	3	0	IL27	16	28499362	28512051	-1	protein_coding	interleukin 27 [Source:HGNC Symbol;Acc:HGNC:19157]
ENSG00000006740	ARHGAP44	multitissue	0.053914	11	11	0.105498	Brain_Caudate_basal_ganglia	0.970625	Ovary	3.08092	0.142296	0.142296	-1.39154	1.61876	-0.136572	1.00215	11	0	ARHGAP44	17	12789539	12991643	1	protein_coding	Rho GTPase activating protein 44 [Source:HGNC Symbol;Acc:HGNC:29096]
ENSG00000107566	ERLIN1	multitissue	0.0539295	5	4	0.00526193	Brain_Substantia_nigra	0.981359	Testis	2.71604	0.0451891	0.250045	-0.832664	2.79055	0.251813	1.45279	4	0	ERLIN1	10	100150094	100188334	-1	protein_coding	ER lipid raft associated 1 [Source:HGNC Symbol;Acc:HGNC:16947]
ENSG00000144036	EXOC6B	multitissue	0.0539797	11	8	0.0028952	Lung	0.627496	Brain_Cerebellum	5.70611	0.110214	0.230006	-2.97865	1.40547	-1.33564	1.27082	8	0	EXOC6B	2	72175984	72826041	-1	protein_coding	exocyst complex component 6B [Source:HGNC Symbol;Acc:HGNC:17085]
ENSG00000110711	AIP	multitissue	0.0540207	10	8	0.00774635	Nerve_Tibial	0.816258	Small_Intestine_Terminal_Ileum	5.67916	0.0756716	0.235499	-2.66293	2.00765	-1.36902	1.47357	8	0	AIP	11	67483041	67491103	1	protein_coding	aryl hydrocarbon receptor interacting protein [Source:HGNC Symbol;Acc:HGNC:358]
ENSG00000104517	UBR5	multitissue	0.0541709	8	8	0.027564	Esophagus_Gastroesophageal_Junction	0.761829	Brain_Frontal_Cortex_BA9	1.63426	0.515827	0.515827	-2.20344	1.66511	0.0802256	1.40752	8	0	UBR5	8	102253012	102412841	-1	protein_coding	ubiquitin protein ligase E3 component n-recognin 5 [Source:HGNC Symbol;Acc:HGNC:16806]
ENSG00000132906	CASP9	multitissue	0.0541725	34	4	0.0203237	Brain_Cortex	0.998188	Cells_Transformed_fibroblasts	26.4192	0.000334207	1.02631	-1.82573	2.32032	0.952596	0.686763	4	0	CASP9	1	15490832	15526534	-1	protein_coding	caspase 9 [Source:HGNC Symbol;Acc:HGNC:1511]
ENSG00000186335	SLC36A2	multitissue	0.0541737	3	3	0.151647	Muscle_Skeletal	0.252916	Artery_Tibial	1.39047	0.632566	0.632566	-1.14329	1.43374	0.532604	1.45275	3	0	SLC36A2	5	151314978	151347590	-1	protein_coding	solute carrier family 36 member 2 [Source:HGNC Symbol;Acc:HGNC:18762]
ENSG00000112742	TTK	multitissue	0.0542463	3	3	0.0252763	Colon_Transverse	0.353805	Cells_Transformed_fibroblasts	1.54632	0.48708	0.48708	-2.23715	1.78695	0.159009	2.11919	3	0	TTK	6	80003887	80042527	1	protein_coding	TTK protein kinase [Source:HGNC Symbol;Acc:HGNC:12401]
ENSG00000164300	SERINC5	multitissue	0.054293	12	8	0.0316444	Brain_Anterior_cingulate_cortex_BA24	0.840184	Skin_Not_Sun_Exposed_Suprapubic	5.59292	0.00525013	0.24329	-1.9497	2.14887	0.092396	1.19896	8	0	SERINC5	5	80111651	80256079	-1	protein_coding	serine incorporator 5 [Source:HGNC Symbol;Acc:HGNC:18825]
ENSG00000147488	ST18	multitissue	0.0542999	2	2	0.0441773	Adipose_Subcutaneous	0.217294	Cells_Transformed_fibroblasts	1.0485	0.9515	0.9515	-1.23376	2.0124	0.389325	2.29538	2	0	ST18	8	52110839	52460959	-1	protein_coding	ST18, C2H2C-type zinc finger [Source:HGNC Symbol;Acc:HGNC:18695]
ENSG00000117595	IRF6	multitissue	0.0543227	16	6	0.0185312	Thyroid	0.750128	Artery_Aorta	11.0448	0.00692047	0.405675	-2.07425	2.35483	-0.794324	1.12645	6	0	IRF6	1	209785623	209806175	-1	protein_coding	interferon regulatory factor 6 [Source:HGNC Symbol;Acc:HGNC:6121]
ENSG00000162631	NTNG1	multitissue	0.0545376	20	12	0.00500343	Heart_Atrial_Appendage	0.921402	Minor_Salivary_Gland	10.2757	0.0522511	0.347825	-1.16117	2.80681	1.13818	0.969049	12	0	NTNG1	1	107140007	107483458	1	protein_coding	netrin G1 [Source:HGNC Symbol;Acc:HGNC:23319]
ENSG00000174165	ZDHHC24	multitissue	0.0545645	10	10	0.00390006	Brain_Hypothalamus	0.952185	Esophagus_Mucosa	3.92394	0.20837	0.20837	-1.00885	2.88613	0.249399	1.27508	10	0	ZDHHC24	11	66520637	66546238	-1	protein_coding	zinc finger DHHC-type containing 24 [Source:HGNC Symbol;Acc:HGNC:27387]
ENSG00000143156	NME7	multitissue	0.0546838	39	3	0.00348485	Liver	0.862074	Brain_Cerebellar_Hemisphere	31.2842	0.000340114	1.08331	-2.92138	1.75969	-1.65439	0.999242	3	0	NME7	1	169132531	169367967	-1	protein_coding	NME/NM23 family member 7 [Source:HGNC Symbol;Acc:HGNC:20461]
ENSG00000135502	SLC26A10	multitissue	0.054772	15	10	0.0216605	Cells_Transformed_fibroblasts	0.868105	Nerve_Tibial	5.92619	0.0231218	0.220836	-2.29627	1.90119	-0.412055	1.07326	10	0	SLC26A10	12	57619527	57626151	1	protein_coding	solute carrier family 26 member 10 [Source:HGNC Symbol;Acc:HGNC:14470]
ENSG00000149328	GLB1L2	multitissue	0.0548361	19	11	0.000464146	Heart_Left_Ventricle	0.570935	Adipose_Subcutaneous	8.79105	0.0203155	0.37477	-0.792266	3.50064	1.99396	1.13454	11	0	GLB1L2	11	134331874	134378341	1	protein_coding	galactosidase beta 1 like 2 [Source:HGNC Symbol;Acc:HGNC:25129]
ENSG00000132958	TPTE2	multitissue	0.0548727	9	8	0.00530457	Artery_Tibial	0.923634	Stomach	3.59321	0.019647	0.1444	-2.78793	1.79875	-0.535247	1.86524	8	0	TPTE2	13	19422877	19536762	-1	protein_coding	transmembrane phosphoinositide 3-phosphatase and tensin homolog 2 [Source:HGNC Symbol;Acc:HGNC:17299]
ENSG00000091542	ALKBH5	multitissue	0.0549236	29	4	0.00115467	Colon_Sigmoid	0.723182	Spleen	21.5638	0.00180212	0.819242	-3.24985	-0.354209	-1.67725	0.647469	4	0	ALKBH5	17	18183078	18209954	1	protein_coding	alkB homolog 5, RNA demethylase [Source:HGNC Symbol;Acc:HGNC:25996]
ENSG00000032219	ARID4A	multitissue	0.054959	4	4	0.0330253	Adipose_Subcutaneous	0.634265	Skin_Not_Sun_Exposed_Suprapubic	1.42649	0.585638	0.585638	-2.13178	1.77671	-0.576466	1.71017	4	0	ARID4A	14	58298385	58373887	1	protein_coding	AT-rich interaction domain 4A [Source:HGNC Symbol;Acc:HGNC:9885]
ENSG00000175105	ZNF654	multitissue	0.0549642	4	4	0.0432851	Cells_Transformed_fibroblasts	0.927296	Esophagus_Mucosa	1.61769	0.454774	0.454774	-2.02095	-0.0912475	-1.28755	0.86292	4	0	ZNF654	3	88059274	88144665	1	protein_coding	zinc finger protein 654 [Source:HGNC Symbol;Acc:HGNC:25612]
ENSG00000158850	B4GALT3	multitissue	0.0549945	9	8	0.000404324	Cells_Transformed_fibroblasts	0.703257	Brain_Cerebellum	3.88361	0.0530655	0.142296	-0.735757	3.53725	1.55581	1.75557	8	0	B4GALT3	1	161171310	161177968	-1	protein_coding	beta-1,4-galactosyltransferase 3 [Source:HGNC Symbol;Acc:HGNC:926]
ENSG00000085415	SEH1L	multitissue	0.0552174	11	9	0.00224953	Thyroid	0.800285	Testis	5.04909	0.0767135	0.168998	-3.05514	0.329802	-1.32716	1.0935	9	0	SEH1L	18	12947133	12987536	1	protein_coding	SEH1 like nucleoporin [Source:HGNC Symbol;Acc:HGNC:30379]
ENSG00000141504	SAT2	multitissue	0.0552197	27	3	0.00100366	Brain_Anterior_cingulate_cortex_BA24	0.492019	Brain_Nucleus_accumbens_basal_ganglia	21.5954	0.000281158	0.766766	0.687101	3.2895	2.4182	0.561564	3	0	SAT2	17	7626234	7627876	-1	protein_coding	spermidine/spermine N1-acetyltransferase family member 2 [Source:HGNC Symbol;Acc:HGNC:23160]
ENSG00000148826	NKX6-2	multitissue	0.0552811	3	3	0.0493257	Artery_Tibial	0.469505	Thyroid	1.13564	0.845513	0.845513	-1.96577	-0.723284	-1.37611	0.623645	3	0	NKX6-2	10	132783179	132786052	-1	protein_coding	NK6 homeobox 2 [Source:HGNC Symbol;Acc:HGNC:19321]
ENSG00000068781	STON1-GTF2A1L	multitissue	0.0554162	32	3	0.0658835	Brain_Cerebellar_Hemisphere	0.951299	Adipose_Subcutaneous	25.5861	0.00145909	0.929924	-1.83922	0.866992	-0.418589	0.533636	3	0	STON1-GTF2A1L	2	48529925	48776517	1	protein_coding	STON1-GTF2A1L readthrough [Source:HGNC Symbol;Acc:HGNC:30651]
ENSG00000196821	C6orf106	multitissue	0.0555176	29	4	0.0418689	Pancreas	0.929604	Brain_Hippocampus	21.4079	0.000992952	0.965418	-0.958876	2.03482	0.589986	0.760195	4	0	C6orf106	6	34587288	34696859	-1	protein_coding	chromosome 6 open reading frame 106 [Source:HGNC Symbol;Acc:HGNC:21215]
ENSG00000177721	ANXA2R	multitissue	0.0556325	4	3	0.00838418	Liver	0.592724	Nerve_Tibial	2.7104	6.82799e-05	0.627906	0.534893	2.63619	1.60584	0.858187	3	0	ANXA2R	5	43039081	43043170	-1	protein_coding	annexin A2 receptor [Source:HGNC Symbol;Acc:HGNC:33463]
ENSG00000260916	CCPG1	multitissue	0.0557392	5	5	0.100581	Brain_Hippocampus	0.524164	Brain_Cortex	2.14777	0.198033	0.198033	-1.64204	1.49388	0.288672	1.36216	5	0	CCPG1	15	55340032	55408510	-1	protein_coding	cell cycle progression 1 [Source:HGNC Symbol;Acc:HGNC:24227]
ENSG00000144736	SHQ1	multitissue	0.0557465	8	6	0.0408418	Esophagus_Gastroesophageal_Junction	0.966107	Heart_Atrial_Appendage	4.77638	0.0898083	0.297381	-1.40749	2.04513	-0.298163	1.11992	6	0	SHQ1	3	72749277	72861914	-1	protein_coding	SHQ1, H/ACA ribonucleoprotein assembly factor [Source:HGNC Symbol;Acc:HGNC:25543]
ENSG00000177453	NIM1K	multitissue	0.0557556	12	6	0.00495309	Artery_Tibial	0.716012	Muscle_Skeletal	6.74406	0.0142868	0.42886	-2.81007	1.61113	-0.159816	1.43921	6	0	NIM1K	5	43192071	43280850	1	protein_coding	NIM1 serine/threonine protein kinase [Source:HGNC Symbol;Acc:HGNC:28646]
ENSG00000148057	IDNK	multitissue	0.0557992	11	9	0.00747343	Cells_Transformed_fibroblasts	0.878446	Pituitary	5.43908	0.0347379	0.239866	-1.32159	2.67498	0.525805	1.07205	9	0	IDNK	9	83623049	83644130	1	protein_coding	IDNK, gluconokinase [Source:HGNC Symbol;Acc:HGNC:31367]
ENSG00000172732	MUS81	multitissue	0.055807	7	7	0.0416038	Colon_Transverse	0.895504	Brain_Cortex	2.90888	0.22427	0.22427	-1.9431	2.03746	0.276169	1.33471	7	0	MUS81	11	65857126	65867653	1	protein_coding	MUS81 structure-specific endonuclease subunit [Source:HGNC Symbol;Acc:HGNC:29814]
ENSG00000113761	ZNF346	multitissue	0.0558173	3	3	0.155977	Esophagus_Mucosa	0.751192	Thyroid	1.70208	0.300518	0.300518	-1.36855	1.41873	0.122415	1.4038	3	0	ZNF346	5	177022696	177081189	1	protein_coding	zinc finger protein 346 [Source:HGNC Symbol;Acc:HGNC:16403]
ENSG00000076344	RGS11	multitissue	0.0559298	26	6	0.0157334	Brain_Hippocampus	0.957452	Uterus	17.82	0.0344701	0.595482	-2.41504	2.0616	0.588483	0.894688	6	0	RGS11	16	268301	275980	-1	protein_coding	regulator of G protein signaling 11 [Source:HGNC Symbol;Acc:HGNC:9993]
ENSG00000054523	KIF1B	multitissue	0.0560925	14	10	0.000604708	Liver	0.838112	Cells_Transformed_fibroblasts	6.5079	0.011157	0.233916	-0.685272	3.42949	1.79854	1.62357	10	0	KIF1B	1	10210805	10381603	1	protein_coding	kinesin family member 1B [Source:HGNC Symbol;Acc:HGNC:16636]
ENSG00000177469	CAVIN1	multitissue	0.0562326	7	7	0.0157161	Spleen	0.854002	Prostate	2.1722	0.396128	0.396128	-1.79712	2.41544	0.379933	1.48185	7	0	CAVIN1	17	42402452	42423517	-1	protein_coding	caveolae associated protein 1 [Source:HGNC Symbol;Acc:HGNC:9688]
ENSG00000007341	ST7L	multitissue	0.0563694	41	2	0.00825894	Prostate	0.908739	Brain_Putamen_basal_ganglia	34.7716	1.64528e-05	1.23595	-2.6413	-0.114629	-1.79489	0.532703	2	0	ST7L	1	112523518	112620825	-1	protein_coding	suppression of tumorigenicity 7 like [Source:HGNC Symbol;Acc:HGNC:18441]
ENSG00000072041	SLC6A15	multitissue	0.0564603	4	4	0.0233534	Skin_Sun_Exposed_Lower_leg	0.765083	Thyroid	1.75247	0.607239	0.607239	-2.2676	0.815646	-0.60511	1.27546	4	0	SLC6A15	12	84859488	84913615	-1	protein_coding	solute carrier family 6 member 15 [Source:HGNC Symbol;Acc:HGNC:13621]
ENSG00000079999	KEAP1	multitissue	0.0565385	11	11	0.00366818	Brain_Nucleus_accumbens_basal_ganglia	0.841357	Spleen	3.62912	0.189863	0.189863	-1.31124	2.90537	0.438644	1.26148	11	0	KEAP1	19	10486120	10503741	-1	protein_coding	kelch like ECH associated protein 1 [Source:HGNC Symbol;Acc:HGNC:23177]
ENSG00000196776	CD47	multitissue	0.0565396	8	8	0.00412986	Artery_Tibial	0.570076	Esophagus_Mucosa	3.29376	0.181464	0.181464	-0.665301	2.86807	1.29907	1.14874	8	0	CD47	3	108043298	108091025	-1	protein_coding	CD47 molecule [Source:HGNC Symbol;Acc:HGNC:1682]
ENSG00000067836	ROGDI	multitissue	0.0565401	15	5	0.00712782	Brain_Nucleus_accumbens_basal_ganglia	0.99597	Brain_Amygdala	8.87056	0.0264625	0.576125	-2.69081	1.89615	-0.40778	1.76029	5	0	ROGDI	16	4796968	4802950	-1	protein_coding	rogdi homolog [Source:HGNC Symbol;Acc:HGNC:29478]
ENSG00000153130	SCOC	multitissue	0.0565427	10	3	0.0300606	Muscle_Skeletal	0.975835	Esophagus_Mucosa	8.04893	0.0254414	0.398249	0.0302915	2.16929	1.66001	0.697498	3	0	SCOC	4	140257286	140385726	1	protein_coding	short coiled-coil protein [Source:HGNC Symbol;Acc:HGNC:20335]
ENSG00000147862	NFIB	multitissue	0.0565671	3	3	0.0343911	Vagina	0.531379	Brain_Hypothalamus	1.11844	0.906791	0.906791	-1.54167	2.11546	-0.0173732	1.90299	3	0	NFIB	9	14081843	14398983	-1	protein_coding	nuclear factor I B [Source:HGNC Symbol;Acc:HGNC:7785]
ENSG00000120327	PCDHB14	multitissue	0.0565813	9	9	0.156457	Artery_Aorta	0.977126	Brain_Cerebellar_Hemisphere	3.09552	0.122579	0.122579	-1.41709	1.02579	0.0469175	0.813314	9	0	PCDHB14	5	141222932	141227759	1	protein_coding	protocadherin beta 14 [Source:HGNC Symbol;Acc:HGNC:8685]
ENSG00000023892	DEF6	multitissue	0.0566389	10	6	0.022835	Liver	0.967954	Artery_Tibial	6.29662	0.00379186	0.279491	-2.27618	0.442577	-0.491105	0.81713	6	0	DEF6	6	35297852	35321771	1	protein_coding	DEF6, guanine nucleotide exchange factor [Source:HGNC Symbol;Acc:HGNC:2760]
ENSG00000222046	DCDC2B	multitissue	0.0567565	2	2	0.0196673	Brain_Hippocampus	0.309341	Brain_Nucleus_accumbens_basal_ganglia	1.20735	0.792652	0.792652	-2.33264	-1.01661	-1.67462	0.930573	2	0	DCDC2B	1	32209094	32216196	1	protein_coding	doublecortin domain containing 2B [Source:HGNC Symbol;Acc:HGNC:32576]
ENSG00000196576	PLXNB2	multitissue	0.0567717	11	11	0.00144341	Brain_Substantia_nigra	0.941353	Thyroid	3.68907	0.17987	0.17987	-3.18583	1.64642	-0.0467684	1.31368	11	0	PLXNB2	22	50274979	50307627	-1	protein_coding	plexin B2 [Source:HGNC Symbol;Acc:HGNC:9104]
ENSG00000186665	C17orf58	multitissue	0.0567805	3	3	0.00655572	Skin_Not_Sun_Exposed_Suprapubic	0.977119	Brain_Cerebellar_Hemisphere	1.14593	0.841804	0.841804	-2.71861	0.130762	-0.853055	1.61642	3	0	C17orf58	17	67991101	67996431	-1	protein_coding	chromosome 17 open reading frame 58 [Source:HGNC Symbol;Acc:HGNC:27568]
ENSG00000164330	EBF1	multitissue	0.0568103	3	3	0.0206162	Skin_Not_Sun_Exposed_Suprapubic	0.74606	Esophagus_Muscularis	1.12149	0.861102	0.861102	-2.31494	1.33179	-0.435664	1.82593	3	0	EBF1	5	158695916	159099761	-1	protein_coding	early B-cell factor 1 [Source:HGNC Symbol;Acc:HGNC:3126]
ENSG00000129159	KCNC1	multitissue	0.0568638	4	4	0.0048775	Thyroid	0.998229	Small_Intestine_Terminal_Ileum	1.22602	0.835836	0.835836	-2.81502	0.339553	-0.769531	1.41791	4	0	KCNC1	11	17734774	17856804	1	protein_coding	potassium voltage-gated channel subfamily C member 1 [Source:HGNC Symbol;Acc:HGNC:6233]
ENSG00000187189	TSPYL4	multitissue	0.0569024	13	10	0.00380016	Testis	0.977663	Esophagus_Mucosa	4.6163	0.0567769	0.185958	-1.05917	2.89429	0.595787	1.03716	10	0	TSPYL4	6	116249961	116254140	-1	protein_coding	TSPY like 4 [Source:HGNC Symbol;Acc:HGNC:21559]
ENSG00000176124	DLEU1	multitissue	0.0570149	9	8	0.0155677	Esophagus_Muscularis	0.84214	Esophagus_Mucosa	5.26401	0.052298	0.180967	-1.02017	2.4189	0.725997	1.11535	8	0	DLEU1	13	50082171	50723236	1	protein_coding	deleted in lymphocytic leukemia 1 [Source:HGNC Symbol;Acc:HGNC:13747]
ENSG00000166173	LARP6	multitissue	0.0570671	12	7	0.0435692	Thyroid	0.986999	Brain_Hippocampus	7.79518	0.0238982	0.325382	-1.7299	2.01821	0.375635	1.06361	7	0	LARP6	15	70829130	70854159	-1	protein_coding	La ribonucleoprotein domain family member 6 [Source:HGNC Symbol;Acc:HGNC:24012]
ENSG00000179813	FAM216B	multitissue	0.0570713	3	3	0.114195	Heart_Atrial_Appendage	0.935773	Lung	2.30674	0.227441	0.227441	-1.57961	1.00957	-0.163154	1.31169	3	0	FAM216B	13	42781550	42791549	1	protein_coding	family with sequence similarity 216 member B [Source:HGNC Symbol;Acc:HGNC:26883]
ENSG00000144048	DUSP11	multitissue	0.0570728	4	4	0.0195358	Heart_Atrial_Appendage	0.609368	Vagina	1.34572	0.645536	0.645536	-0.981371	2.33515	0.605869	1.60284	4	0	DUSP11	2	73762184	73780157	-1	protein_coding	dual specificity phosphatase 11 [Source:HGNC Symbol;Acc:HGNC:3066]
ENSG00000171703	TCEA2	multitissue	0.0572046	16	8	0.15331	Heart_Left_Ventricle	0.940511	Artery_Tibial	9.1682	0.0267839	0.364062	-1.42794	1.26074	0.0646316	0.996554	8	0	TCEA2	20	64049836	64072347	1	protein_coding	transcription elongation factor A2 [Source:HGNC Symbol;Acc:HGNC:11614]
ENSG00000125347	IRF1	multitissue	0.0572204	4	4	0.304639	Spleen	0.929518	Muscle_Skeletal	2.08929	0.172009	0.172009	-1.02654	0.74689	-0.339461	0.844217	4	0	IRF1	5	132481609	132490798	-1	protein_coding	interferon regulatory factor 1 [Source:HGNC Symbol;Acc:HGNC:6116]
ENSG00000066468	FGFR2	multitissue	0.0572543	7	7	0.00279733	Adipose_Visceral_Omentum	0.98925	Artery_Tibial	2.90098	0.111234	0.111234	-2.98917	1.88545	-0.0137784	1.48089	7	0	FGFR2	10	121478334	121598458	-1	protein_coding	fibroblast growth factor receptor 2 [Source:HGNC Symbol;Acc:HGNC:3689]
ENSG00000181588	MEX3D	multitissue	0.0572724	4	4	0.00789027	Minor_Salivary_Gland	0.998742	Nerve_Tibial	1.19384	0.815648	0.815648	-2.65673	1.19939	-0.193175	1.71406	4	0	MEX3D	19	1554669	1568058	-1	protein_coding	mex-3 RNA binding family member D [Source:HGNC Symbol;Acc:HGNC:16734]
ENSG00000163145	C1QTNF7	multitissue	0.0573432	12	12	0.0314935	Esophagus_Muscularis	0.572519	Adipose_Visceral_Omentum	4.30441	0.158384	0.158384	-2.15078	1.62464	0.424499	1.27176	12	0	C1QTNF7	4	15339818	15446166	1	protein_coding	C1q and TNF related 7 [Source:HGNC Symbol;Acc:HGNC:14342]
ENSG00000153774	CFDP1	multitissue	0.0573794	29	5	0.00990822	Brain_Cerebellum	0.979423	Artery_Tibial	19.8576	0.00343385	0.731339	-1.18315	2.57902	0.932318	0.850039	5	0	CFDP1	16	75293698	75433485	-1	protein_coding	craniofacial development protein 1 [Source:HGNC Symbol;Acc:HGNC:1873]
ENSG00000182985	CADM1	multitissue	0.0574379	8	8	0.00937321	Lung	0.608145	Brain_Hypothalamus	2.1633	0.184863	0.184863	-2.59813	1.83672	-0.783545	1.48954	8	0	CADM1	11	115169218	115504957	-1	protein_coding	cell adhesion molecule 1 [Source:HGNC Symbol;Acc:HGNC:5951]
ENSG00000128915	ICE2	multitissue	0.0574531	7	7	0.00240307	Pancreas	0.965405	Brain_Frontal_Cortex_BA9	2.60654	0.248304	0.248304	-0.283551	3.03529	0.824771	1.17356	7	0	ICE2	15	60419609	60479160	-1	protein_coding	interactor of little elongation complex ELL subunit 2 [Source:HGNC Symbol;Acc:HGNC:29885]
ENSG00000166851	PLK1	multitissue	0.057617	5	5	0.036181	Brain_Cortex	0.91451	Colon_Transverse	1.77721	0.221409	0.221409	0.107352	2.09489	1.05141	0.870481	5	0	PLK1	16	23677656	23690367	1	protein_coding	polo like kinase 1 [Source:HGNC Symbol;Acc:HGNC:9077]
ENSG00000176386	CDC26	multitissue	0.0578059	43	2	0.202822	Brain_Cerebellar_Hemisphere	0.964684	Nerve_Tibial	34.6216	0.000547466	1.6666	-0.985619	1.27355	0.179639	0.56154	2	0	CDC26	9	113255835	113275589	-1	protein_coding	cell division cycle 26 [Source:HGNC Symbol;Acc:HGNC:17839]
ENSG00000121318	TAS2R10	multitissue	0.0578212	13	5	0.00721511	Muscle_Skeletal	0.993781	Artery_Aorta	8.34461	0.0109222	0.29709	-0.0587219	2.68675	0.802703	0.750935	5	0	TAS2R10	12	10825317	10826358	-1	protein_coding	taste 2 receptor member 10 [Source:HGNC Symbol;Acc:HGNC:14918]
ENSG00000101115	SALL4	multitissue	0.0579277	12	10	0.0624006	Pancreas	0.955004	Heart_Atrial_Appendage	5.11945	0.0603285	0.279557	-1.86344	1.24673	-0.555189	1.01607	10	0	SALL4	20	51782331	51802520	-1	protein_coding	spalt like transcription factor 4 [Source:HGNC Symbol;Acc:HGNC:15924]
ENSG00000183864	TOB2	multitissue	0.0579584	5	5	0.0117866	Esophagus_Gastroesophageal_Junction	0.734029	Cells_Transformed_fibroblasts	1.7118	0.509559	0.509559	-2.51847	1.0084	-0.901151	1.32232	5	0	TOB2	22	41433492	41447023	-1	protein_coding	transducer of ERBB2, 2 [Source:HGNC Symbol;Acc:HGNC:11980]
ENSG00000114850	SSR3	multitissue	0.058044	12	11	0.00837572	Prostate	0.937665	Cells_Transformed_fibroblasts	4.2174	0.0924551	0.149934	-1.28387	2.63654	0.250909	1.18763	11	0	SSR3	3	156540140	156555184	-1	protein_coding	signal sequence receptor subunit 3 [Source:HGNC Symbol;Acc:HGNC:11325]
ENSG00000149506	ZP1	multitissue	0.0581728	4	4	0.0404509	Brain_Cerebellum	0.812303	Pituitary	2.14486	0.10733	0.10733	-2.04912	0.237456	-1.17911	1.03802	4	0	ZP1	11	60867562	60875693	1	protein_coding	zona pellucida glycoprotein 1 [Source:HGNC Symbol;Acc:HGNC:13187]
ENSG00000151388	ADAMTS12	multitissue	0.0581816	8	8	0.00100338	Cells_Transformed_fibroblasts	0.755861	Nerve_Tibial	3.03864	0.121496	0.121496	-1.92259	3.28958	0.341659	1.96184	8	0	ADAMTS12	5	33523535	33892192	-1	protein_coding	ADAM metallopeptidase with thrombospondin type 1 motif 12 [Source:HGNC Symbol;Acc:HGNC:14605]
ENSG00000157404	KIT	multitissue	0.0583676	2	2	0.0611412	Breast_Mammary_Tissue	0.166098	Thyroid	1.0473	0.9527	0.9527	-1.38485	1.87247	0.243811	2.30328	2	0	KIT	4	54657918	54740715	1	protein_coding	KIT proto-oncogene receptor tyrosine kinase [Source:HGNC Symbol;Acc:HGNC:6342]
ENSG00000108604	SMARCD2	multitissue	0.0583732	12	9	0.0141137	Muscle_Skeletal	0.672118	Colon_Sigmoid	5.17016	0.0776916	0.200942	-1.59276	2.45436	0.40933	1.38899	9	0	SMARCD2	17	63832081	63843065	-1	protein_coding	SWI/SNF related, matrix associated, actin dependent regulator of chromatin, subfamily d, member 2 [Source:HGNC Symbol;Acc:HGNC:11107]
ENSG00000143379	SETDB1	multitissue	0.0584048	9	7	0.0104007	Adipose_Visceral_Omentum	0.908846	Brain_Cerebellum	5.05942	0.0949965	0.206975	-2.56221	1.13162	-1.21771	1.14306	7	0	SETDB1	1	150926263	150964744	1	protein_coding	SET domain bifurcated 1 [Source:HGNC Symbol;Acc:HGNC:10761]
ENSG00000030582	GRN	multitissue	0.0584424	18	11	0.00505786	Cells_Transformed_fibroblasts	0.9113	Testis	8.1806	0.011679	0.30476	-2.38051	2.80333	0.636199	1.65751	11	0	GRN	17	44345086	44353102	1	protein_coding	granulin precursor [Source:HGNC Symbol;Acc:HGNC:4601]
ENSG00000157212	PAXIP1	multitissue	0.05851	4	4	0.0147684	Muscle_Skeletal	0.999596	Skin_Sun_Exposed_Lower_leg	1.45183	0.536439	0.536439	-1.63899	2.43801	0.141337	1.69363	4	0	PAXIP1	7	154943687	155003084	-1	protein_coding	PAX interacting protein 1 [Source:HGNC Symbol;Acc:HGNC:8624]
ENSG00000256061	DNAAF4	multitissue	0.0585528	15	9	0.0079427	Cells_Transformed_fibroblasts	0.919614	Testis	6.76313	0.0536792	0.289624	-1.39414	2.6545	1.19622	1.0476	9	0	DNAAF4	15	55410525	55508234	-1	protein_coding	dynein axonemal assembly factor 4 [Source:HGNC Symbol;Acc:HGNC:21493]
ENSG00000173898	SPTBN2	multitissue	0.0586148	6	6	0.173204	Muscle_Skeletal	0.707146	Small_Intestine_Terminal_Ileum	2.18834	0.183183	0.183183	-1.36198	1.23067	0.205528	1.13404	6	0	SPTBN2	11	66685248	66729226	-1	protein_coding	spectrin beta, non-erythrocytic 2 [Source:HGNC Symbol;Acc:HGNC:11276]
ENSG00000086570	FAT2	multitissue	0.0586153	16	12	0.000825177	Whole_Blood	0.652104	Testis	7.03819	0.0869532	0.251734	-3.34421	1.23012	-1.92625	1.1021	12	0	FAT2	5	151504093	151568944	-1	protein_coding	FAT atypical cadherin 2 [Source:HGNC Symbol;Acc:HGNC:3596]
ENSG00000177192	PUS1	multitissue	0.0586614	4	4	0.0336608	Esophagus_Gastroesophageal_Junction	0.841724	Pancreas	1.65578	0.366279	0.366279	-2.12411	2.12183	-0.071555	1.75758	4	0	PUS1	12	131929200	131945896	1	protein_coding	pseudouridylate synthase 1 [Source:HGNC Symbol;Acc:HGNC:15508]
ENSG00000156475	PPP2R2B	multitissue	0.0587252	8	7	0.00584122	Testis	0.897078	Brain_Spinal_cord_cervical_c-1	3.91019	0.110059	0.165304	-2.75656	0.129353	-1.45814	1.00965	7	0	PPP2R2B	5	146581146	147084784	-1	protein_coding	protein phosphatase 2 regulatory subunit Bbeta [Source:HGNC Symbol;Acc:HGNC:9305]
ENSG00000000460	C1orf112	multitissue	0.0588404	19	9	0.00166858	Muscle_Skeletal	0.916974	Nerve_Tibial	9.57341	0.00629279	0.336946	-3.14364	1.7716	-0.729967	1.14953	9	0	C1orf112	1	169662007	169854080	1	protein_coding	chromosome 1 open reading frame 112 [Source:HGNC Symbol;Acc:HGNC:25565]
ENSG00000103222	ABCC1	multitissue	0.0588782	12	11	0.00570457	Testis	0.975497	Skin_Not_Sun_Exposed_Suprapubic	3.96549	0.0578974	0.14881	-1.78842	2.7643	0.638834	1.40535	11	0	ABCC1	16	15949577	16143074	1	protein_coding	ATP binding cassette subfamily C member 1 [Source:HGNC Symbol;Acc:HGNC:51]
ENSG00000134107	BHLHE40	multitissue	0.0588833	4	4	0.0462769	Esophagus_Gastroesophageal_Junction	0.715419	Skin_Sun_Exposed_Lower_leg	1.23727	0.751738	0.751738	-1.99286	0.364588	-1.32295	1.13065	4	0	BHLHE40	3	4979116	4985323	1	protein_coding	basic helix-loop-helix family member e40 [Source:HGNC Symbol;Acc:HGNC:1046]
ENSG00000166136	NDUFB8	multitissue	0.0590182	4	4	0.0277467	Adrenal_Gland	0.833758	Adipose_Subcutaneous	1.36745	0.716118	0.716118	-2.20085	0.591059	-0.662534	1.29671	4	0	NDUFB8	10	100523740	100530000	-1	protein_coding	NADH:ubiquinone oxidoreductase subunit B8 [Source:HGNC Symbol;Acc:HGNC:7703]
ENSG00000164107	HAND2	multitissue	0.05906	3	3	0.0085585	Brain_Cerebellum	0.703237	Artery_Aorta	1.37818	0.675952	0.675952	-2.6292	0.677458	-0.523597	1.82953	3	0	HAND2	4	173524969	173530229	-1	protein_coding	heart and neural crest derivatives expressed 2 [Source:HGNC Symbol;Acc:HGNC:4808]
ENSG00000130775	THEMIS2	multitissue	0.0590922	10	5	0.0146532	Esophagus_Muscularis	0.298475	Esophagus_Mucosa	7.14452	0.00489069	0.246979	1.03971	2.44084	1.93277	0.40782	5	0	THEMIS2	1	27872543	27886685	1	protein_coding	thymocyte selection associated family member 2 [Source:HGNC Symbol;Acc:HGNC:16839]
ENSG00000010539	ZNF200	multitissue	0.0591211	17	5	0.0125812	Breast_Mammary_Tissue	0.98589	Thyroid	10.7208	0.0241518	0.570973	-0.169502	2.49541	1.05541	0.746972	5	0	ZNF200	16	3222325	3236221	-1	protein_coding	zinc finger protein 200 [Source:HGNC Symbol;Acc:HGNC:12993]
ENSG00000240230	COX19	multitissue	0.0591926	6	6	0.0285257	Testis	0.961016	Esophagus_Muscularis	2.96198	0.189807	0.189807	-2.18998	0.769162	-0.63716	1.17485	6	0	COX19	7	898778	975599	-1	protein_coding	COX19, cytochrome c oxidase assembly factor [Source:HGNC Symbol;Acc:HGNC:28074]
ENSG00000137869	CYP19A1	multitissue	0.0592348	8	8	0.00736949	Esophagus_Mucosa	0.760387	Artery_Tibial	1.93415	0.234927	0.234927	-1.99331	2.67967	0.00718038	1.6175	8	0	CYP19A1	15	51208057	51338610	-1	protein_coding	cytochrome P450 family 19 subfamily A member 1 [Source:HGNC Symbol;Acc:HGNC:2594]
ENSG00000177879	AP3S1	multitissue	0.0594777	8	7	0.0179153	Esophagus_Gastroesophageal_Junction	0.957036	Skin_Not_Sun_Exposed_Suprapubic	2.92072	0.059859	0.254949	-2.36736	1.35097	0.391579	1.21634	7	0	AP3S1	5	115841481	115914081	1	protein_coding	adaptor related protein complex 3 sigma 1 subunit [Source:HGNC Symbol;Acc:HGNC:2013]
ENSG00000141699	RETREG3	multitissue	0.059715	7	7	0.00540761	Brain_Frontal_Cortex_BA9	0.3263	Brain_Cerebellar_Hemisphere	2.99777	0.176218	0.176218	-2.78169	2.71486	0.462318	2.32038	7	0	RETREG3	17	42579513	42610623	-1	protein_coding	reticulophagy regulator family member 3 [Source:HGNC Symbol;Acc:HGNC:27258]
ENSG00000166986	MARS	multitissue	0.0597189	9	7	0.0499472	Thyroid	0.925748	Whole_Blood	3.29025	0.0594697	0.360993	-1.51553	1.96042	0.703888	1.18579	7	0	MARS	12	57475445	57517569	1	protein_coding	methionyl-tRNA synthetase [Source:HGNC Symbol;Acc:HGNC:6898]
ENSG00000184602	SNN	multitissue	0.0598694	16	12	0.00175782	Artery_Tibial	0.956002	Nerve_Tibial	6.14491	0.0221311	0.231177	-3.12837	2.53059	-1.3368	1.45396	12	0	SNN	16	11668414	11679159	1	protein_coding	stannin [Source:HGNC Symbol;Acc:HGNC:11149]
ENSG00000110108	TMEM109	multitissue	0.0598695	3	3	0.0416038	Stomach	0.113639	Esophagus_Mucosa	1.52154	0.471972	0.471972	-2.03746	-1.58205	-1.77318	0.236357	3	0	TMEM109	11	60913874	60923443	1	protein_coding	transmembrane protein 109 [Source:HGNC Symbol;Acc:HGNC:28771]
ENSG00000117525	F3	multitissue	0.0599253	9	9	0.146602	Cells_Transformed_fibroblasts	0.781739	Artery_Tibial	2.65627	0.157227	0.157227	-1.45164	1.25261	-0.451365	0.927003	9	0	F3	1	94529225	94541800	-1	protein_coding	coagulation factor III, tissue factor [Source:HGNC Symbol;Acc:HGNC:3541]
ENSG00000162623	TYW3	multitissue	0.0599562	27	8	0.00296552	Heart_Left_Ventricle	0.936623	Brain_Cerebellum	12.7827	0.001902	0.453582	-2.97129	0.747615	-1.29542	0.981177	8	0	TYW3	1	74733152	74766678	1	protein_coding	tRNA-yW synthesizing protein 3 homolog [Source:HGNC Symbol;Acc:HGNC:24757]
ENSG00000101180	HRH3	multitissue	0.059982	4	4	0.00495913	Brain_Cerebellum	0.916018	Brain_Nucleus_accumbens_basal_ganglia	1.07011	0.927062	0.927062	-0.924841	2.80968	0.305412	1.70281	4	0	HRH3	20	62214970	62220267	-1	protein_coding	histamine receptor H3 [Source:HGNC Symbol;Acc:HGNC:5184]
ENSG00000164597	COG5	multitissue	0.0601134	16	9	0.0157964	Brain_Anterior_cingulate_cortex_BA24	0.947539	Whole_Blood	8.11142	0.0151199	0.311071	-2.41359	1.80171	0.38307	0.968971	9	0	COG5	7	107201555	107564514	-1	protein_coding	component of oligomeric golgi complex 5 [Source:HGNC Symbol;Acc:HGNC:14857]
ENSG00000089234	BRAP	multitissue	0.0601538	3	3	0.015513	Skin_Not_Sun_Exposed_Suprapubic	0.8539	Adrenal_Gland	1.96466	0.296269	0.296269	0.184144	2.42018	1.63977	1.26171	3	0	BRAP	12	111642146	111685986	-1	protein_coding	BRCA1 associated protein [Source:HGNC Symbol;Acc:HGNC:1099]
ENSG00000050767	COL23A1	multitissue	0.0602152	19	15	0.00713657	Heart_Left_Ventricle	0.99794	Whole_Blood	5.99945	0.0482278	0.241436	-2.6904	0.883336	-1.35133	0.988172	15	0	COL23A1	5	178237618	178590555	-1	protein_coding	collagen type XXIII alpha 1 chain [Source:HGNC Symbol;Acc:HGNC:22990]
ENSG00000105963	ADAP1	multitissue	0.0602513	17	11	0.012916	Pancreas	0.943801	Liver	8.15918	0.00819302	0.283292	-2.48608	2.03235	-0.545536	1.14833	11	0	ADAP1	7	897901	955407	-1	protein_coding	ArfGAP with dual PH domains 1 [Source:HGNC Symbol;Acc:HGNC:16486]
ENSG00000137198	GMPR	multitissue	0.0603103	12	9	0.015002	Colon_Sigmoid	0.943741	Pancreas	4.63207	0.0328966	0.310273	-2.43233	1.62516	0.00389274	1.06532	9	0	GMPR	6	16238580	16295549	1	protein_coding	guanosine monophosphate reductase [Source:HGNC Symbol;Acc:HGNC:4376]
ENSG00000069482	GAL	multitissue	0.0603261	7	7	0.00316329	Brain_Cortex	0.908	Whole_Blood	2.54993	0.205851	0.205851	-2.95141	1.40137	-0.453724	1.30233	7	0	GAL	11	68683779	68691175	1	protein_coding	galanin and GMAP prepropeptide [Source:HGNC Symbol;Acc:HGNC:4114]
ENSG00000160049	DFFA	multitissue	0.0603267	11	7	0.0036424	Nerve_Tibial	0.743833	Testis	7.05621	0.0261244	0.256296	-2.90758	0.326781	-1.04279	0.793008	7	0	DFFA	1	10456522	10472526	-1	protein_coding	DNA fragmentation factor subunit alpha [Source:HGNC Symbol;Acc:HGNC:2772]
ENSG00000114405	C3orf14	multitissue	0.0603762	21	5	0.0340892	Heart_Atrial_Appendage	0.577921	Brain_Spinal_cord_cervical_c-1	14.7296	0.0017927	0.526921	-2.11901	1.27517	-1.04831	0.678285	5	0	C3orf14	3	62318973	62336213	1	protein_coding	chromosome 3 open reading frame 14 [Source:HGNC Symbol;Acc:HGNC:25024]
ENSG00000170234	PWWP2A	multitissue	0.0603854	7	6	0.0240415	Colon_Transverse	0.404544	Brain_Cerebellar_Hemisphere	2.83027	0.0269763	0.192443	-1.70706	2.25647	-0.502176	1.47894	6	0	PWWP2A	5	160061801	160119423	-1	protein_coding	PWWP domain containing 2A [Source:HGNC Symbol;Acc:HGNC:29406]
ENSG00000179862	CITED4	multitissue	0.0604936	10	10	0.0411774	Muscle_Skeletal	0.984068	Adipose_Subcutaneous	3.14947	0.143131	0.143131	-1.30459	2.04174	0.169581	1.11464	10	0	CITED4	1	40861051	40862366	-1	protein_coding	Cbp/p300 interacting transactivator with Glu/Asp rich carboxy-terminal domain 4 [Source:HGNC Symbol;Acc:HGNC:18696]
ENSG00000103066	PLA2G15	multitissue	0.0605196	14	7	0.00568808	Whole_Blood	0.728001	Esophagus_Mucosa	6.9986	0.00898628	0.348008	-0.778136	2.76524	0.0529819	0.965844	7	0	PLA2G15	16	68245304	68261062	1	protein_coding	phospholipase A2 group XV [Source:HGNC Symbol;Acc:HGNC:17163]
ENSG00000188906	LRRK2	multitissue	0.0605335	20	7	0.00917894	Nerve_Tibial	0.962486	Minor_Salivary_Gland	11.2871	0.0190969	0.46055	-0.414136	2.60532	1.12346	0.937774	7	0	LRRK2	12	40196744	40369285	1	protein_coding	leucine rich repeat kinase 2 [Source:HGNC Symbol;Acc:HGNC:18618]
ENSG00000170619	COMMD5	multitissue	0.0605856	15	6	0.0330044	Artery_Aorta	0.690111	Lung	10.1608	0.0112869	0.37097	-1.69579	2.13203	1.01454	1.29283	6	0	COMMD5	8	144841042	144853736	-1	protein_coding	COMM domain containing 5 [Source:HGNC Symbol;Acc:HGNC:17902]
ENSG00000084676	NCOA1	multitissue	0.0605896	19	10	0.0047405	Liver	0.787914	Breast_Mammary_Tissue	9.31022	0.0153199	0.33534	-2.82416	0.841992	-1.24366	1.02038	10	0	NCOA1	2	24491914	24770702	1	protein_coding	nuclear receptor coactivator 1 [Source:HGNC Symbol;Acc:HGNC:7668]
ENSG00000007541	PIGQ	multitissue	0.0606287	19	7	0.0105452	Skin_Sun_Exposed_Lower_leg	0.874645	Brain_Frontal_Cortex_BA9	9.87041	0.00959781	0.442422	-2.55742	2.0515	-0.524113	1.30787	7	0	PIGQ	16	566995	584136	1	protein_coding	phosphatidylinositol glycan anchor biosynthesis class Q [Source:HGNC Symbol;Acc:HGNC:14135]
ENSG00000198399	ITSN2	multitissue	0.0606368	10	7	0.0536302	Brain_Amygdala	0.934678	Colon_Transverse	5.05894	0.0303543	0.174872	-1.92981	1.7937	0.341778	1.00919	7	0	ITSN2	2	24202864	24360714	-1	protein_coding	intersectin 2 [Source:HGNC Symbol;Acc:HGNC:6184]
ENSG00000197323	TRIM33	multitissue	0.0607227	5	5	0.00886273	Testis	0.869596	Vagina	2.06022	0.122653	0.122653	-0.561573	2.6173	0.815727	1.37584	5	0	TRIM33	1	114392777	114511160	-1	protein_coding	tripartite motif containing 33 [Source:HGNC Symbol;Acc:HGNC:16290]
ENSG00000172339	ALG14	multitissue	0.0608418	2	2	0.0233761	Testis	0.834773	Skin_Sun_Exposed_Lower_leg	1.20062	0.799377	0.799377	-2.26723	-0.208584	-1.23791	1.45568	2	0	ALG14	1	94974407	95072945	-1	protein_coding	ALG14, UDP-N-acetylglucosaminyltransferase subunit [Source:HGNC Symbol;Acc:HGNC:28287]
ENSG00000174718	KIAA1551	multitissue	0.0610202	15	9	0.200569	Testis	0.921916	Esophagus_Mucosa	9.31429	0.025827	0.369259	-1.20315	1.27993	-0.0753203	0.857402	9	0	KIAA1551	12	31959370	31993107	1	protein_coding	KIAA1551 [Source:HGNC Symbol;Acc:HGNC:25559]
ENSG00000163825	RTP3	multitissue	0.0610607	3	3	0.0606468	Thyroid	0.519461	Muscle_Skeletal	2.38889	0.174098	0.174098	-1.87606	-0.644177	-1.44314	0.692733	3	0	RTP3	3	46497491	46500949	1	protein_coding	receptor transporter protein 3 [Source:HGNC Symbol;Acc:HGNC:15572]
ENSG00000178718	RPP25	multitissue	0.0611316	24	7	0.000243288	Esophagus_Mucosa	0.907687	Minor_Salivary_Gland	16.9706	0.00295955	0.573816	-3.66922	-0.115956	-2.45817	0.72976	7	0	RPP25	15	74954416	74957464	-1	protein_coding	ribonuclease P and MRP subunit p25 [Source:HGNC Symbol;Acc:HGNC:30361]
ENSG00000094963	FMO2	multitissue	0.0612733	30	9	0.00368489	Brain_Frontal_Cortex_BA9	0.972583	Esophagus_Mucosa	14.1267	0.02042	0.489077	-2.90395	2.51587	-0.497786	1.16872	9	0	FMO2	1	171185208	171211230	1	protein_coding	flavin containing monooxygenase 2 [Source:HGNC Symbol;Acc:HGNC:3770]
ENSG00000184863	RBM33	multitissue	0.0614577	2	2	0.0218244	Breast_Mammary_Tissue	0.582331	Testis	1.00649	0.993511	0.993511	-2.29341	0.549983	-0.871713	2.01058	2	0	RBM33	7	155644451	155781485	1	protein_coding	RNA binding motif protein 33 [Source:HGNC Symbol;Acc:HGNC:27223]
ENSG00000214022	REPIN1	multitissue	0.0614723	17	5	0.0867741	Skin_Sun_Exposed_Lower_leg	0.614016	Esophagus_Muscularis	12.1775	0.000347489	0.503393	-1.71267	1.11977	-0.797906	0.736042	5	0	REPIN1	7	150368189	150374044	1	protein_coding	replication initiator 1 [Source:HGNC Symbol;Acc:HGNC:17922]
ENSG00000120733	KDM3B	multitissue	0.0614944	5	5	0.0594405	Brain_Anterior_cingulate_cortex_BA24	0.767822	Breast_Mammary_Tissue	2.57368	0.148601	0.148601	-1.88492	1.60209	0.113919	1.40152	5	0	KDM3B	5	138352596	138437028	1	protein_coding	lysine demethylase 3B [Source:HGNC Symbol;Acc:HGNC:1337]
ENSG00000152254	G6PC2	multitissue	0.0614963	12	1	0.0113614	Prostate	0.156197	Minor_Salivary_Gland	11.1664	0.00746253	11.1664	-2.53138	-1.41798	-1.81233	0.335734	1	0	G6PC2	2	168901240	168910000	1	protein_coding	glucose-6-phosphatase catalytic subunit 2 [Source:HGNC Symbol;Acc:HGNC:28906]
ENSG00000128610	FEZF1	multitissue	0.0615516	2	2	0.0243383	Testis	0.233664	Brain_Cerebellum	1.221	0.778999	0.778999	1.19097	2.25175	1.72136	0.75008	2	0	FEZF1	7	122301394	122310691	-1	protein_coding	FEZ family zinc finger 1 [Source:HGNC Symbol;Acc:HGNC:22788]
ENSG00000100528	CNIH1	multitissue	0.0615578	6	3	0.00794928	Adipose_Visceral_Omentum	0.484982	Breast_Mammary_Tissue	4.42161	0.0166069	0.525968	-2.65422	-0.698311	-1.88362	0.703281	3	0	CNIH1	14	54423560	54441431	-1	protein_coding	cornichon family AMPA receptor auxiliary protein 1 [Source:HGNC Symbol;Acc:HGNC:19431]
ENSG00000100664	EIF5	multitissue	0.0616064	2	2	0.0207612	Brain_Substantia_nigra	0.991293	Uterus	1.19739	0.802613	0.802613	-2.3123	0.0109126	-1.15069	1.64276	2	0	EIF5	14	103333544	103345025	1	protein_coding	eukaryotic translation initiation factor 5 [Source:HGNC Symbol;Acc:HGNC:3299]
ENSG00000099624	ATP5D	multitissue	0.0616898	12	4	0.00215362	Esophagus_Mucosa	0.111205	Adipose_Subcutaneous	9.60839	0.00287838	0.320676	1.5928	3.06819	2.5438	0.477099	4	0	ATP5D	19	1241746	1244826	1	protein_coding	ATP synthase, H+ transporting, mitochondrial F1 complex, delta subunit [Source:HGNC Symbol;Acc:HGNC:837]
ENSG00000214491	SEC14L6	multitissue	0.061705	30	5	0.0271899	Uterus	0.934063	Brain_Cerebellum	21.1726	0.00521163	0.793147	-2.20878	0.442853	-1.05607	0.731733	5	0	SEC14L6	22	30522799	30546682	-1	protein_coding	SEC14 like lipid binding 6 [Source:HGNC Symbol;Acc:HGNC:40047]
ENSG00000164308	ERAP2	multitissue	0.0617251	48	1	0.037221	Brain_Substantia_nigra	0.119439	Brain_Cerebellum	46.8408	2.41981e-05	46.8408	1.55713	2.08333	1.84548	0.122878	1	0	ERAP2	5	96875939	96919716	1	protein_coding	endoplasmic reticulum aminopeptidase 2 [Source:HGNC Symbol;Acc:HGNC:29499]
ENSG00000150593	PDCD4	multitissue	0.0617978	6	6	0.00702484	Adipose_Subcutaneous	0.467979	Nerve_Tibial	1.80529	0.413986	0.413986	-2.69566	1.47589	-0.907684	1.37023	6	0	PDCD4	10	110871795	110900006	1	protein_coding	programmed cell death 4 [Source:HGNC Symbol;Acc:HGNC:8763]
ENSG00000121350	PYROXD1	multitissue	0.061803	40	2	0.0184333	Whole_Blood	0.965426	Minor_Salivary_Gland	33.4064	1.56582e-05	1.55452	-2.3568	0.140514	-0.678274	0.457435	2	0	PYROXD1	12	21437615	21471252	1	protein_coding	pyridine nucleotide-disulphide oxidoreductase domain 1 [Source:HGNC Symbol;Acc:HGNC:26162]
ENSG00000171208	NETO2	multitissue	0.0618323	2	2	0.0318952	Brain_Cortex	0.367606	Pituitary	1.03703	0.962973	0.962973	-2.14572	-0.900966	-1.52334	0.880175	2	0	NETO2	16	47077703	47143997	-1	protein_coding	neuropilin and tolloid like 2 [Source:HGNC Symbol;Acc:HGNC:14644]
ENSG00000169583	CLIC3	multitissue	0.0618583	7	5	0.0134127	Cells_Transformed_fibroblasts	0.967798	Artery_Aorta	4.41232	0.045326	0.20002	-2.47262	0.516432	-0.808103	1.08908	5	0	CLIC3	9	136994635	136996803	-1	protein_coding	chloride intracellular channel 3 [Source:HGNC Symbol;Acc:HGNC:2064]
ENSG00000177700	POLR2L	multitissue	0.0620801	12	6	0.0168516	Thyroid	0.957286	Adipose_Subcutaneous	7.61104	0.0219657	0.364348	-0.925693	2.38993	0.357515	1.05047	6	0	POLR2L	11	837356	842545	-1	protein_coding	RNA polymerase II subunit L [Source:HGNC Symbol;Acc:HGNC:9199]
ENSG00000164440	TXLNB	multitissue	0.0621237	20	8	0.00513802	Pituitary	0.806397	Heart_Atrial_Appendage	12.5267	0.0147195	0.491612	-2.79825	1.66373	-0.788979	0.930817	8	0	TXLNB	6	139240061	139292139	-1	protein_coding	taxilin beta [Source:HGNC Symbol;Acc:HGNC:21617]
ENSG00000178665	ZNF713	multitissue	0.0622072	34	8	0.00967919	Adipose_Subcutaneous	0.97638	Skin_Not_Sun_Exposed_Suprapubic	19.2902	0.0167322	0.646268	-2.58708	1.39518	-0.412088	0.906644	8	0	ZNF713	7	55887475	55942225	1	protein_coding	zinc finger protein 713 [Source:HGNC Symbol;Acc:HGNC:22043]
ENSG00000174567	GOLT1A	multitissue	0.0622451	5	5	0.0440848	Pancreas	0.798346	Cells_EBV-transformed_lymphocytes	2.21425	0.331115	0.331115	-1.20322	2.01328	0.277623	1.18042	5	0	GOLT1A	1	204198160	204214092	-1	protein_coding	golgi transport 1A [Source:HGNC Symbol;Acc:HGNC:24766]
ENSG00000169131	ZNF354A	multitissue	0.062263	10	6	0.0154284	Brain_Cerebellum	0.927929	Lung	5.17203	0.0254388	0.591195	-0.573164	2.42216	0.592273	0.888175	6	0	ZNF354A	5	178694605	178730702	-1	protein_coding	zinc finger protein 354A [Source:HGNC Symbol;Acc:HGNC:11628]
ENSG00000148950	IMMP1L	multitissue	0.062289	4	4	0.0718645	Spleen	0.670876	Esophagus_Mucosa	1.4323	0.459896	0.459896	-1.47703	1.79998	0.262119	1.48895	4	0	IMMP1L	11	31432401	31509645	-1	protein_coding	inner mitochondrial membrane peptidase subunit 1 [Source:HGNC Symbol;Acc:HGNC:26317]
ENSG00000137309	HMGA1	multitissue	0.0623008	4	4	0.069339	Pancreas	0.757681	Skin_Sun_Exposed_Lower_leg	1.54083	0.568694	0.568694	-1.8162	1.43126	0.11911	1.37734	4	0	HMGA1	6	34236873	34246231	1	protein_coding	high mobility group AT-hook 1 [Source:HGNC Symbol;Acc:HGNC:5010]
ENSG00000189114	BLOC1S3	multitissue	0.0624646	6	5	0.0335882	Thyroid	0.903664	Brain_Substantia_nigra	3.05876	0.0365047	0.207696	-1.25383	2.12498	0.494623	1.09212	5	0	BLOC1S3	19	45178745	45181801	1	protein_coding	biogenesis of lysosomal organelles complex 1 subunit 3 [Source:HGNC Symbol;Acc:HGNC:20914]
ENSG00000108622	ICAM2	multitissue	0.0624856	13	8	0.0126713	Lung	0.830612	Artery_Tibial	7.0493	0.0180746	0.321352	-2.49288	1.45922	-0.357691	1.1059	8	0	ICAM2	17	64002594	64020634	-1	protein_coding	intercellular adhesion molecule 2 [Source:HGNC Symbol;Acc:HGNC:5345]
ENSG00000169220	RGS14	multitissue	0.0625099	32	1	0.0237733	Brain_Substantia_nigra	0.362149	Pancreas	28.8713	0.00103757	28.8713	-2.26077	-0.911277	-1.76589	0.292899	1	0	RGS14	5	177357837	177372601	1	protein_coding	regulator of G protein signaling 14 [Source:HGNC Symbol;Acc:HGNC:9996]
ENSG00000110768	GTF2H1	multitissue	0.0625323	40	1	0.017161	Brain_Amygdala	0.528353	Heart_Left_Ventricle	34.2404	0.00147435	34.2404	-2.38324	-0.630522	-1.71642	0.368117	1	0	GTF2H1	11	18322295	18367044	1	protein_coding	general transcription factor IIH subunit 1 [Source:HGNC Symbol;Acc:HGNC:4655]
ENSG00000136859	ANGPTL2	multitissue	0.0625568	3	3	0.0283671	Muscle_Skeletal	0.887282	Artery_Tibial	2.05007	0.11298	0.11298	-2.19217	1.29483	-0.251865	1.77651	3	0	ANGPTL2	9	127087332	127122883	-1	protein_coding	angiopoietin like 2 [Source:HGNC Symbol;Acc:HGNC:490]
ENSG00000105048	TNNT1	multitissue	0.0626387	8	8	0.0323151	Muscle_Skeletal	0.992981	Lung	2.64683	0.259519	0.259519	-2.14049	0.92584	-0.504837	1.11454	8	0	TNNT1	19	55132794	55149354	-1	protein_coding	troponin T1, slow skeletal type [Source:HGNC Symbol;Acc:HGNC:11948]
ENSG00000183379	SYNDIG1L	multitissue	0.0626654	5	5	0.00567406	Skin_Sun_Exposed_Lower_leg	0.975119	Artery_Tibial	1.84268	0.253874	0.253874	-2.76605	-0.0311884	-1.26215	1.16307	5	0	SYNDIG1L	14	74405893	74426102	-1	protein_coding	synapse differentiation inducing 1 like [Source:HGNC Symbol;Acc:HGNC:32388]
ENSG00000165802	NSMF	multitissue	0.0626729	8	8	0.00784156	Spleen	0.842248	Colon_Sigmoid	3.52598	0.164877	0.164877	-2.65882	1.81261	0.28837	1.41206	8	0	NSMF	9	137447570	137459334	-1	protein_coding	NMDA receptor synaptonuclear signaling and neuronal migration factor [Source:HGNC Symbol;Acc:HGNC:29843]
ENSG00000163430	FSTL1	multitissue	0.0627034	8	8	0.00630384	Heart_Left_Ventricle	0.884098	Prostate	2.44105	0.148383	0.148383	-0.556558	2.73154	0.719897	1.11724	8	0	FSTL1	3	120392293	120451253	-1	protein_coding	follistatin like 1 [Source:HGNC Symbol;Acc:HGNC:3972]
ENSG00000142515	KLK3	multitissue	0.0627142	3	3	0.0125992	Lung	0.475844	Thyroid	1.10056	0.904555	0.904555	-2.4949	0.713003	-0.838142	1.60656	3	0	KLK3	19	50854915	50860764	1	protein_coding	kallikrein related peptidase 3 [Source:HGNC Symbol;Acc:HGNC:6364]
ENSG00000149483	TMEM138	multitissue	0.0627578	4	4	0.0309461	Spleen	0.4959	Liver	1.47288	0.629459	0.629459	0.680955	2.15776	1.43942	0.634888	4	0	TMEM138	11	61362001	61369509	1	protein_coding	transmembrane protein 138 [Source:HGNC Symbol;Acc:HGNC:26944]
ENSG00000178038	ALS2CL	multitissue	0.0627765	30	8	0.0501238	Pituitary	0.941273	Uterus	17.6895	0.000546921	0.655116	-1.95891	1.56621	-0.486856	0.858636	8	0	ALS2CL	3	46668997	46693704	-1	protein_coding	ALS2 C-terminal like [Source:HGNC Symbol;Acc:HGNC:20605]
ENSG00000031081	ARHGAP31	multitissue	0.0627892	3	3	0.0705089	Heart_Atrial_Appendage	0.665229	Esophagus_Mucosa	1.64881	0.351502	0.351502	-1.80863	1.7986	-0.147576	1.82044	3	0	ARHGAP31	3	119294373	119420714	1	protein_coding	Rho GTPase activating protein 31 [Source:HGNC Symbol;Acc:HGNC:29216]
ENSG00000151338	MIPOL1	multitissue	0.062872	8	6	0.0205129	Adipose_Subcutaneous	0.90705	Pituitary	4.92877	0.0482896	0.209336	-1.02766	2.31683	0.308595	0.990018	6	0	MIPOL1	14	37197913	37552361	1	protein_coding	mirror-image polydactyly 1 [Source:HGNC Symbol;Acc:HGNC:21460]
ENSG00000073584	SMARCE1	multitissue	0.0629369	26	4	0.0264794	Adrenal_Gland	0.696117	Lung	20.4341	0.00212915	0.689635	0.390568	2.21911	1.35127	0.443913	4	0	SMARCE1	17	40624962	40648508	-1	protein_coding	SWI/SNF related, matrix associated, actin dependent regulator of chromatin, subfamily e, member 1 [Source:HGNC Symbol;Acc:HGNC:11109]
ENSG00000053747	LAMA3	multitissue	0.063011	9	8	0.00283745	Pancreas	0.703798	Lung	3.94485	0.0419125	0.240073	-0.934952	2.98482	0.907785	1.47861	8	0	LAMA3	18	23689443	23955066	1	protein_coding	laminin subunit alpha 3 [Source:HGNC Symbol;Acc:HGNC:6483]
ENSG00000160888	IER2	multitissue	0.0632737	4	4	0.0758615	Adipose_Visceral_Omentum	0.172348	Minor_Salivary_Gland	1.10213	0.875278	0.875278	-1.77522	1.6144	0.655962	1.62432	4	0	IER2	19	13150415	13154908	1	protein_coding	immediate early response 2 [Source:HGNC Symbol;Acc:HGNC:28871]
ENSG00000124508	BTN2A2	multitissue	0.0632886	37	8	0.0110481	Testis	0.980004	Skin_Sun_Exposed_Lower_leg	19.5306	0.0029422	0.672636	-2.54117	1.06984	-0.744303	0.848041	8	0	BTN2A2	6	26383096	26394874	1	protein_coding	butyrophilin subfamily 2 member A2 [Source:HGNC Symbol;Acc:HGNC:1137]
ENSG00000143545	RAB13	multitissue	0.063291	6	5	0.00365997	Heart_Atrial_Appendage	0.428698	Brain_Spinal_cord_cervical_c-1	2.83748	0.0812784	0.328826	0.791422	2.90607	1.74848	0.760748	5	0	RAB13	1	153981617	153986358	-1	protein_coding	RAB13, member RAS oncogene family [Source:HGNC Symbol;Acc:HGNC:9762]
ENSG00000204681	GABBR1	multitissue	0.0633219	12	9	0.0424735	Brain_Cortex	0.909932	Whole_Blood	4.36043	0.0579892	0.149533	-1.21252	2.02885	0.822913	0.974966	9	0	GABBR1	6	29555629	29633976	-1	protein_coding	gamma-aminobutyric acid type B receptor subunit 1 [Source:HGNC Symbol;Acc:HGNC:4070]
ENSG00000143409	MINDY1	multitissue	0.0635862	7	7	0.0125429	Muscle_Skeletal	0.568876	Brain_Cerebellar_Hemisphere	1.93014	0.18478	0.18478	-2.49649	0.569708	-1.20882	0.951375	7	0	MINDY1	1	150996086	151008375	-1	protein_coding	MINDY lysine 48 deubiquitinase 1 [Source:HGNC Symbol;Acc:HGNC:25648]
ENSG00000221995	TIAF1	multitissue	0.0636225	28	7	0.00125239	Thyroid	0.867947	Adipose_Subcutaneous	16.8683	0.000469828	0.740626	-1.90836	3.22667	0.928433	1.14841	7	0	TIAF1	17	29073521	29078857	-1	protein_coding	TGFB1-induced anti-apoptotic factor 1 [Source:HGNC Symbol;Acc:HGNC:11803]
ENSG00000103275	UBE2I	multitissue	0.0637244	17	5	0.00509774	Esophagus_Mucosa	0.957241	Nerve_Tibial	12.2784	0.00242618	0.483078	-2.80079	0.785262	0.108093	0.829591	5	0	UBE2I	16	1308880	1327018	1	protein_coding	ubiquitin conjugating enzyme E2 I [Source:HGNC Symbol;Acc:HGNC:12485]
ENSG00000142694	EVA1B	multitissue	0.0637991	18	7	0.00711159	Whole_Blood	0.985963	Artery_Tibial	12.4338	0.00641917	0.471368	0.0175935	2.69157	1.14746	0.698715	7	0	EVA1B	1	36322031	36324154	-1	protein_coding	eva-1 homolog B [Source:HGNC Symbol;Acc:HGNC:25558]
ENSG00000143443	C1orf56	multitissue	0.0638171	4	3	0.0751619	Esophagus_Gastroesophageal_Junction	0.997602	Esophagus_Mucosa	2.5372	0.0355897	0.439314	-1.76869	1.77948	-0.296168	1.56847	3	0	C1orf56	1	151047740	151051986	1	protein_coding	chromosome 1 open reading frame 56 [Source:HGNC Symbol;Acc:HGNC:26045]
ENSG00000181035	SLC25A42	multitissue	0.0638619	7	7	0.0703439	Heart_Atrial_Appendage	0.909756	Brain_Hippocampus	2.78777	0.133803	0.133803	-1.80969	1.26038	-0.459369	1.09562	7	0	SLC25A42	19	19063999	19112888	1	protein_coding	solute carrier family 25 member 42 [Source:HGNC Symbol;Acc:HGNC:28380]
ENSG00000167302	TEPSIN	multitissue	0.0639488	2	2	0.026952	Brain_Cerebellar_Hemisphere	0.390023	Testis	1.03707	0.962934	0.962934	-0.859576	2.21221	0.676318	2.17208	2	0	TEPSIN	17	81228277	81239091	-1	protein_coding	TEPSIN, adaptor related protein complex 4 accessory protein [Source:HGNC Symbol;Acc:HGNC:26458]
ENSG00000197647	ZNF433	multitissue	0.06405	2	2	0.0647769	Skin_Not_Sun_Exposed_Suprapubic	0.4789	Esophagus_Mucosa	1.34931	0.650694	0.650694	-0.708073	1.84679	0.569361	1.80656	2	0	ZNF433	19	12014732	12035741	-1	protein_coding	zinc finger protein 433 [Source:HGNC Symbol;Acc:HGNC:20811]
ENSG00000103047	TANGO6	multitissue	0.0641095	7	6	0.0174757	Muscle_Skeletal	0.863692	Heart_Left_Ventricle	4.21615	0.0857458	0.169295	0.171676	2.37654	1.5578	0.950479	6	0	TANGO6	16	68843604	69085180	1	protein_coding	transport and golgi organization 6 homolog [Source:HGNC Symbol;Acc:HGNC:25749]
ENSG00000186231	KLHL32	multitissue	0.0641151	6	6	0.00757283	Artery_Tibial	0.870361	Adipose_Subcutaneous	3.20513	0.208852	0.208852	0.1632	2.67054	0.841662	0.937113	6	0	KLHL32	6	96924620	97140754	1	protein_coding	kelch like family member 32 [Source:HGNC Symbol;Acc:HGNC:21221]
ENSG00000213145	CRIP1	multitissue	0.0641385	5	5	0.067138	Brain_Cortex	0.538887	Skin_Not_Sun_Exposed_Suprapubic	1.53054	0.546302	0.546302	-1.8112	1.83075	-0.0368618	1.49566	5	0	CRIP1	14	105486317	105488947	1	protein_coding	cysteine rich protein 1 [Source:HGNC Symbol;Acc:HGNC:2360]
ENSG00000164414	SLC35A1	multitissue	0.0641425	13	8	0.010433	Brain_Spinal_cord_cervical_c-1	0.885003	Artery_Tibial	7.15413	0.0357508	0.256877	-0.47238	2.56114	0.779674	0.993041	8	0	SLC35A1	6	87470623	87512336	1	protein_coding	solute carrier family 35 member A1 [Source:HGNC Symbol;Acc:HGNC:11021]
ENSG00000164303	ENPP6	multitissue	0.0642195	7	7	0.0273407	Brain_Frontal_Cortex_BA9	0.586927	Nerve_Tibial	1.76126	0.473902	0.473902	-2.20662	1.63161	-0.162141	1.44752	7	0	ENPP6	4	184088706	184221230	-1	protein_coding	ectonucleotide pyrophosphatase/phosphodiesterase 6 [Source:HGNC Symbol;Acc:HGNC:23409]
ENSG00000186132	C2orf76	multitissue	0.0642702	7	7	0.0358399	Nerve_Tibial	0.924588	Prostate	2.29116	0.453511	0.453511	-2.09874	1.89771	-0.463633	1.24691	7	0	C2orf76	2	119302225	119366828	-1	protein_coding	chromosome 2 open reading frame 76 [Source:HGNC Symbol;Acc:HGNC:27017]
ENSG00000167600	CYP2S1	multitissue	0.0642805	3	3	0.0182816	Whole_Blood	0.675791	Testis	1.18225	0.768951	0.768951	0.418213	2.35987	1.42042	0.972347	3	0	CYP2S1	19	41193049	41207539	1	protein_coding	cytochrome P450 family 2 subfamily S member 1 [Source:HGNC Symbol;Acc:HGNC:15654]
ENSG00000165863	C10orf82	multitissue	0.0642834	12	7	0.0243474	Pancreas	0.799092	Brain_Frontal_Cortex_BA9	7.11578	0.0120815	0.373855	-2.2516	2.06748	0.695886	1.08703	7	0	C10orf82	10	116663696	116670264	-1	protein_coding	chromosome 10 open reading frame 82 [Source:HGNC Symbol;Acc:HGNC:28500]
ENSG00000114902	SPCS1	multitissue	0.0643455	6	6	0.0260152	Brain_Frontal_Cortex_BA9	0.322153	Small_Intestine_Terminal_Ileum	2.53622	0.218827	0.218827	-2.22598	1.55765	-0.674981	1.57798	6	0	SPCS1	3	52704955	52711146	1	protein_coding	signal peptidase complex subunit 1 [Source:HGNC Symbol;Acc:HGNC:23401]
ENSG00000205420	KRT6A	multitissue	0.064479	2	2	0.0243225	Breast_Mammary_Tissue	0.484114	Testis	1.026	0.973998	0.973998	-2.252	-0.699701	-1.47585	1.09764	2	0	KRT6A	12	52487174	52493257	-1	protein_coding	keratin 6A [Source:HGNC Symbol;Acc:HGNC:6443]
ENSG00000058804	NDC1	multitissue	0.064612	3	3	0.0176097	Skin_Sun_Exposed_Lower_leg	0.56576	Muscle_Skeletal	1.37961	0.768045	0.768045	-0.629832	2.37373	0.772734	1.51158	3	0	NDC1	1	53765460	53838860	-1	protein_coding	NDC1 transmembrane nucleoporin [Source:HGNC Symbol;Acc:HGNC:25525]
ENSG00000206418	RAB12	multitissue	0.0646128	3	3	0.0191458	Artery_Tibial	0.35294	Brain_Cerebellar_Hemisphere	1.39593	0.624787	0.624787	-2.34268	-0.928902	-1.70842	0.717996	3	0	RAB12	18	8609445	8639381	1	protein_coding	RAB12, member RAS oncogene family [Source:HGNC Symbol;Acc:HGNC:31332]
ENSG00000122574	WIPF3	multitissue	0.06473	13	13	0.00811198	Esophagus_Muscularis	0.99109	Heart_Atrial_Appendage	3.47865	0.138647	0.138647	-2.04099	2.64737	0.289812	1.60575	13	0	WIPF3	7	29806486	29917066	1	protein_coding	WAS/WASL interacting protein family member 3 [Source:HGNC Symbol;Acc:HGNC:22004]
ENSG00000206549	PRSS50	multitissue	0.0648345	25	12	0.03298	Brain_Caudate_basal_ganglia	0.870508	Uterus	8.48867	0.0090303	0.344391	-1.6362	2.13233	0.231061	1.04894	12	0	PRSS50	3	46712115	46812574	-1	protein_coding	protease, serine 50 [Source:HGNC Symbol;Acc:HGNC:17910]
ENSG00000225873	LINC00694	multitissue	0.0648619	12	9	0.083005	Testis	0.91428	Heart_Atrial_Appendage	6.70425	0.0251205	0.288956	-1.18417	1.73351	0.158785	0.757368	9	0	LINC00694	3	44421127	44439946	-1	protein_coding	long intergenic non-protein coding RNA 694 [Source:HGNC Symbol;Acc:HGNC:44570]
ENSG00000100385	IL2RB	multitissue	0.0649121	5	4	0.01826	Colon_Sigmoid	0.698574	Muscle_Skeletal	2.00584	0.00631545	0.945741	-2.3603	1.27103	0.202962	1.59953	4	0	IL2RB	22	37125838	37175054	-1	protein_coding	interleukin 2 receptor subunit beta [Source:HGNC Symbol;Acc:HGNC:6009]
ENSG00000168143	FAM83B	multitissue	0.0649276	7	7	0.145261	Heart_Atrial_Appendage	0.979976	Pancreas	3.56968	0.182107	0.182107	-0.813764	1.45647	0.199537	0.938534	7	0	FAM83B	6	54846771	54942022	1	protein_coding	family with sequence similarity 83 member B [Source:HGNC Symbol;Acc:HGNC:21357]
ENSG00000150540	HNMT	multitissue	0.0649337	8	7	0.00730681	Artery_Aorta	0.689474	Brain_Cortex	4.35007	0.0664872	0.187131	-2.68253	0.399569	-1.35345	0.959822	7	0	HNMT	2	137964020	138016364	1	protein_coding	histamine N-methyltransferase [Source:HGNC Symbol;Acc:HGNC:5028]
ENSG00000187094	CCK	multitissue	0.065078	9	8	0.0803465	Esophagus_Muscularis	0.919654	Cells_Transformed_fibroblasts	3.8943	0.0501184	0.247473	-1.31413	1.74868	0.39754	1.17221	8	0	CCK	3	42257825	42266207	-1	protein_coding	cholecystokinin [Source:HGNC Symbol;Acc:HGNC:1569]
ENSG00000172053	QARS	multitissue	0.0652148	3	3	0.0413693	Vagina	0.430264	Esophagus_Mucosa	1.20923	0.702513	0.702513	-2.03981	0.873109	-0.651813	1.46128	3	0	QARS	3	49095932	49105135	-1	protein_coding	glutaminyl-tRNA synthetase [Source:HGNC Symbol;Acc:HGNC:9751]
ENSG00000213512	GBP7	multitissue	0.0652483	23	1	0.0147711	Cells_EBV-transformed_lymphocytes	0.85976	Prostate	21.4416	0.000264167	21.4416	-2.43794	-0.176679	-1.77397	0.46444	1	0	GBP7	1	89131751	89176040	-1	protein_coding	guanylate binding protein 7 [Source:HGNC Symbol;Acc:HGNC:29606]
ENSG00000074842	MYDGF	multitissue	0.0652501	3	3	0.0235562	Muscle_Skeletal	0.489218	Breast_Mammary_Tissue	1.13757	0.836548	0.836548	0.691554	2.26429	1.38007	0.804426	3	0	MYDGF	19	4641374	4670370	-1	protein_coding	myeloid derived growth factor [Source:HGNC Symbol;Acc:HGNC:16948]
ENSG00000155744	FAM126B	multitissue	0.0652749	6	6	0.0813566	Brain_Hippocampus	0.773241	Cells_Transformed_fibroblasts	1.56982	0.576355	0.576355	-1.74287	0.937386	-0.815001	0.982101	6	0	FAM126B	2	200973718	201071671	-1	protein_coding	family with sequence similarity 126 member B [Source:HGNC Symbol;Acc:HGNC:28593]
ENSG00000066135	KDM4A	multitissue	0.065281	2	2	0.0202421	Skin_Sun_Exposed_Lower_leg	0.0741431	Skin_Not_Sun_Exposed_Suprapubic	1.68808	0.311923	0.311923	1.78573	2.32183	2.05378	0.37908	2	0	KDM4A	1	43650158	43705515	1	protein_coding	lysine demethylase 4A [Source:HGNC Symbol;Acc:HGNC:22978]
ENSG00000134901	KDELC1	multitissue	0.0653512	4	4	0.0705294	Skin_Not_Sun_Exposed_Suprapubic	0.844185	Brain_Amygdala	1.44131	0.619628	0.619628	-1.32192	1.8085	0.584677	1.46405	4	0	KDELC1	13	102784281	102799007	-1	protein_coding	KDEL motif containing 1 [Source:HGNC Symbol;Acc:HGNC:19350]
ENSG00000006453	BAIAP2L1	multitissue	0.0653646	18	9	0.00263286	Skin_Not_Sun_Exposed_Suprapubic	0.865892	Spleen	7.82177	0.013436	0.272353	-1.9774	3.00764	1.47144	1.50577	9	0	BAIAP2L1	7	98291651	98401068	-1	protein_coding	BAI1 associated protein 2 like 1 [Source:HGNC Symbol;Acc:HGNC:21649]
ENSG00000114626	ABTB1	multitissue	0.065386	9	8	0.0238154	Adipose_Subcutaneous	0.993224	Lung	3.83115	0.12617	0.181535	-1.09595	2.26009	0.254751	1.2243	8	0	ABTB1	3	127672935	127680920	1	protein_coding	ankyrin repeat and BTB domain containing 1 [Source:HGNC Symbol;Acc:HGNC:18275]
ENSG00000171067	C11orf24	multitissue	0.0654396	15	4	0.0127753	Spleen	0.999382	Heart_Left_Ventricle	12.2945	0.000257022	0.448001	-0.0964729	2.48997	0.395692	0.630785	4	0	C11orf24	11	68261335	68272001	-1	protein_coding	chromosome 11 open reading frame 24 [Source:HGNC Symbol;Acc:HGNC:1174]
ENSG00000149273	RPS3	multitissue	0.0654561	24	5	0.0221616	Heart_Atrial_Appendage	0.606371	Adrenal_Gland	17.2404	0.0046722	0.745363	-1.03266	2.28759	1.45971	0.702466	5	0	RPS3	11	75399486	75422280	1	protein_coding	ribosomal protein S3 [Source:HGNC Symbol;Acc:HGNC:10420]
ENSG00000164220	F2RL2	multitissue	0.0654708	18	10	0.011639	Brain_Caudate_basal_ganglia	0.917165	Esophagus_Muscularis	9.43694	0.0275326	0.330723	-2.5229	0.16548	-0.846086	0.733562	10	0	F2RL2	5	76615482	76623434	-1	protein_coding	coagulation factor II thrombin receptor like 2 [Source:HGNC Symbol;Acc:HGNC:3539]
ENSG00000029725	RABEP1	multitissue	0.0655514	18	4	0.0549469	Pancreas	0.926677	Esophagus_Gastroesophageal_Junction	12.8861	0.00980233	0.511594	-1.9193	1.08717	-0.83452	0.906502	4	0	RABEP1	17	5282265	5385812	1	protein_coding	rabaptin, RAB GTPase binding effector protein 1 [Source:HGNC Symbol;Acc:HGNC:17677]
ENSG00000125810	CD93	multitissue	0.0657202	2	2	0.0231351	Whole_Blood	0.102386	Spleen	1.51758	0.482424	0.482424	1.63339	2.2712	1.9523	0.450994	2	0	CD93	20	23079349	23086340	-1	protein_coding	CD93 molecule [Source:HGNC Symbol;Acc:HGNC:15855]
ENSG00000198898	CAPZA2	multitissue	0.0657956	18	6	0.0162034	Skin_Sun_Exposed_Lower_leg	0.949491	Brain_Cerebellum	12.5621	0.0118719	0.484697	-0.402505	2.4043	1.52201	0.910563	6	0	CAPZA2	7	116811070	116922049	1	protein_coding	capping actin protein of muscle Z-line alpha subunit 2 [Source:HGNC Symbol;Acc:HGNC:1490]
ENSG00000159899	NPR2	multitissue	0.0658175	14	10	0.000476016	Skin_Sun_Exposed_Lower_leg	0.678402	Skin_Not_Sun_Exposed_Suprapubic	6.24704	0.12202	0.223316	-2.50354	3.4939	-0.517102	1.78447	10	0	NPR2	9	35792154	35809732	1	protein_coding	natriuretic peptide receptor 2 [Source:HGNC Symbol;Acc:HGNC:7944]
ENSG00000083520	DIS3	multitissue	0.0658396	4	4	0.0086815	Whole_Blood	0.987486	Pancreas	1.31342	0.661498	0.661498	-2.62435	1.16342	-0.349613	1.60772	4	0	DIS3	13	72752169	72782096	-1	protein_coding	DIS3 homolog, exosome endoribonuclease and 3'-5' exoribonuclease [Source:HGNC Symbol;Acc:HGNC:20604]
ENSG00000138468	SENP7	multitissue	0.0658521	28	7	0.0119239	Colon_Transverse	0.710903	Brain_Nucleus_accumbens_basal_ganglia	17.9741	0.00287605	0.68112	-2.51439	0.676769	-1.16544	0.722812	7	0	SENP7	3	101324205	101513241	-1	protein_coding	SUMO1/sentrin specific peptidase 7 [Source:HGNC Symbol;Acc:HGNC:30402]
ENSG00000143322	ABL2	multitissue	0.065859	18	8	0.00749546	Lung	0.891182	Brain_Nucleus_accumbens_basal_ganglia	9.92097	0.00848184	0.412421	-1.32991	2.67399	0.0814472	0.968978	8	0	ABL2	1	179099327	179229684	-1	protein_coding	ABL proto-oncogene 2, non-receptor tyrosine kinase [Source:HGNC Symbol;Acc:HGNC:77]
ENSG00000203740	METTL11B	multitissue	0.0659193	2	2	0.0396792	Heart_Left_Ventricle	0.262248	Brain_Nucleus_accumbens_basal_ganglia	1.01093	0.989073	0.989073	-2.05707	1.12109	-0.46799	2.2473	2	0	METTL11B	1	170146001	170167790	1	protein_coding	methyltransferase like 11B [Source:HGNC Symbol;Acc:HGNC:31932]
ENSG00000109572	CLCN3	multitissue	0.065972	7	6	0.167569	Muscle_Skeletal	0.974534	Colon_Transverse	4.28956	0.0162719	0.183536	-0.997081	1.38006	0.167816	0.875465	6	0	CLCN3	4	169612633	169723673	1	protein_coding	chloride voltage-gated channel 3 [Source:HGNC Symbol;Acc:HGNC:2021]
ENSG00000104356	POP1	multitissue	0.0660106	5	5	0.0275816	Thyroid	0.925736	Minor_Salivary_Gland	1.77573	0.459154	0.459154	-1.54631	2.20319	-0.0304294	1.37818	5	0	POP1	8	98117297	98159834	1	protein_coding	POP1 homolog, ribonuclease P/MRP subunit [Source:HGNC Symbol;Acc:HGNC:30129]
ENSG00000139644	TMBIM6	multitissue	0.0660553	4	4	0.0142687	Brain_Substantia_nigra	0.928991	Skin_Sun_Exposed_Lower_leg	1.27855	0.730266	0.730266	-1.34125	2.45043	0.134525	1.65075	4	0	TMBIM6	12	49707725	49764934	1	protein_coding	transmembrane BAX inhibitor motif containing 6 [Source:HGNC Symbol;Acc:HGNC:11723]
ENSG00000257103	LSM14A	multitissue	0.0660556	3	3	0.0206482	Whole_Blood	0.580259	Esophagus_Mucosa	1.32373	0.692868	0.692868	-2.31436	0.553006	-0.950242	1.43874	3	0	LSM14A	19	34172504	34229515	1	protein_coding	LSM14A, mRNA processing body assembly factor [Source:HGNC Symbol;Acc:HGNC:24489]
ENSG00000151779	NBAS	multitissue	0.0661892	13	8	0.0271292	Artery_Tibial	0.897975	Thyroid	6.92829	0.0447869	0.319811	-2.06639	2.20965	0.0351987	1.14718	8	0	NBAS	2	15166909	15561330	-1	protein_coding	neuroblastoma amplified sequence [Source:HGNC Symbol;Acc:HGNC:15625]
ENSG00000147457	CHMP7	multitissue	0.0662534	18	14	0.000130934	Cells_Transformed_fibroblasts	0.909095	Artery_Aorta	5.32005	0.0294715	0.198158	-3.8247	2.89145	-1.1538	1.57426	14	0	CHMP7	8	23243637	23262000	1	protein_coding	charged multivesicular body protein 7 [Source:HGNC Symbol;Acc:HGNC:28439]
ENSG00000187821	HELT	multitissue	0.0663311	5	4	0.048102	Spleen	0.418301	Lung	2.80641	0.0261944	0.222219	-1.97647	0.809372	-1.13358	1.13035	4	0	HELT	4	185018841	185020804	1	protein_coding	helt bHLH transcription factor [Source:HGNC Symbol;Acc:HGNC:33783]
ENSG00000099995	SF3A1	multitissue	0.0663557	6	6	0.0224677	Heart_Atrial_Appendage	0.884388	Heart_Left_Ventricle	2.08792	0.295356	0.295356	-2.28237	1.40839	0.266959	1.3539	6	0	SF3A1	22	30331988	30356947	-1	protein_coding	splicing factor 3a subunit 1 [Source:HGNC Symbol;Acc:HGNC:10765]
ENSG00000196782	MAML3	multitissue	0.0664663	5	5	0.017699	Cells_Transformed_fibroblasts	0.72321	Ovary	1.55324	0.585091	0.585091	-1.79407	2.37186	0.558838	1.64111	5	0	MAML3	4	139716753	140154184	-1	protein_coding	mastermind like transcriptional coactivator 3 [Source:HGNC Symbol;Acc:HGNC:16272]
ENSG00000174574	AKIRIN1	multitissue	0.0664713	10	6	0.0236561	Lung	0.601301	Esophagus_Muscularis	5.00215	0.020908	0.182909	-2.26267	1.08975	-0.469711	1.19669	6	0	AKIRIN1	1	38991223	39006059	1	protein_coding	akirin 1 [Source:HGNC Symbol;Acc:HGNC:25744]
ENSG00000091317	CMTM6	multitissue	0.066551	8	8	0.110533	Skin_Not_Sun_Exposed_Suprapubic	0.37102	Thyroid	2.44325	0.20521	0.20521	-1.4763	1.5958	0.270354	1.34729	8	0	CMTM6	3	32481312	32503408	-1	protein_coding	CKLF like MARVEL transmembrane domain containing 6 [Source:HGNC Symbol;Acc:HGNC:19177]
ENSG00000125505	MBOAT7	multitissue	0.0666308	11	9	0.00340367	Liver	0.939879	Skin_Not_Sun_Exposed_Suprapubic	5.08072	0.0732143	0.305758	-2.92871	2.82626	0.580188	1.49213	9	0	MBOAT7	19	54173412	54189882	-1	protein_coding	membrane bound O-acyltransferase domain containing 7 [Source:HGNC Symbol;Acc:HGNC:15505]
ENSG00000103037	SETD6	multitissue	0.0666695	15	9	0.0230025	Esophagus_Mucosa	0.956661	Heart_Left_Ventricle	8.1554	0.0152479	0.277587	-1.32544	2.27339	0.32434	1.0041	9	0	SETD6	16	58515479	58521181	1	protein_coding	SET domain containing 6 [Source:HGNC Symbol;Acc:HGNC:26116]
ENSG00000222011	FAM185A	multitissue	0.0666842	7	7	0.0216861	Muscle_Skeletal	0.824544	Adipose_Subcutaneous	1.70815	0.23836	0.23836	-0.943744	2.29582	1.17894	1.16283	7	0	FAM185A	7	102748971	102809225	1	protein_coding	family with sequence similarity 185 member A [Source:HGNC Symbol;Acc:HGNC:22412]
ENSG00000166169	POLL	multitissue	0.0667173	6	6	0.0243831	Colon_Transverse	0.774808	Brain_Cortex	2.72076	0.179834	0.179834	-2.25104	1.26858	-0.759277	1.19776	6	0	POLL	10	101578882	101588270	-1	protein_coding	DNA polymerase lambda [Source:HGNC Symbol;Acc:HGNC:9184]
ENSG00000152583	SPARCL1	multitissue	0.0667246	20	9	0.014394	Nerve_Tibial	0.846794	Brain_Putamen_basal_ganglia	10.5818	0.0231084	0.410701	-0.71391	2.44728	0.895131	0.939967	9	0	SPARCL1	4	87473335	87531061	-1	protein_coding	SPARC like 1 [Source:HGNC Symbol;Acc:HGNC:11220]
ENSG00000171914	TLN2	multitissue	0.0668511	10	10	0.00163199	Esophagus_Muscularis	0.96331	Pancreas	2.68865	0.108286	0.108286	-1.26903	3.15013	0.771494	1.28515	10	0	TLN2	15	62390526	62844631	1	protein_coding	talin 2 [Source:HGNC Symbol;Acc:HGNC:15447]
ENSG00000171246	NPTX1	multitissue	0.0668557	13	12	0.0126207	Brain_Cerebellum	0.956065	Muscle_Skeletal	3.62218	0.0317068	0.149597	-2.4943	1.47839	-0.106873	1.44177	12	0	NPTX1	17	80467148	80477843	-1	protein_coding	neuronal pentraxin 1 [Source:HGNC Symbol;Acc:HGNC:7952]
ENSG00000178184	PARD6G	multitissue	0.0669143	8	8	0.0158701	Esophagus_Mucosa	0.691929	Cells_Transformed_fibroblasts	2.3313	0.136229	0.136229	-1.86407	2.41189	0.00554596	1.46334	8	0	PARD6G	18	80157232	80247546	-1	protein_coding	par-6 family cell polarity regulator gamma [Source:HGNC Symbol;Acc:HGNC:16076]
ENSG00000203786	KPRP	multitissue	0.0669464	5	5	0.00765373	Brain_Putamen_basal_ganglia	0.346186	Skin_Not_Sun_Exposed_Suprapubic	3.13193	0.221064	0.221064	-2.66698	1.50106	-1.12249	1.58866	5	0	KPRP	1	152759561	152762052	1	protein_coding	keratinocyte proline rich protein [Source:HGNC Symbol;Acc:HGNC:31823]
ENSG00000198732	SMOC1	multitissue	0.0669709	12	11	0.00611835	Thyroid	0.908426	Cells_Transformed_fibroblasts	4.79836	0.0864983	0.170881	-0.115025	2.74137	1.29402	0.75551	11	0	SMOC1	14	69854131	70032366	1	protein_coding	SPARC related modular calcium binding 1 [Source:HGNC Symbol;Acc:HGNC:20318]
ENSG00000149231	CCDC82	multitissue	0.0669938	48	1	0.0220668	Brain_Frontal_Cortex_BA9	0.636975	Liver	45.6148	9.94857e-06	45.6148	-2.28922	-0.471932	-1.7756	0.322721	1	0	CCDC82	11	96352769	96389923	-1	protein_coding	coiled-coil domain containing 82 [Source:HGNC Symbol;Acc:HGNC:26282]
ENSG00000148488	ST8SIA6	multitissue	0.0670499	4	4	0.0254857	Adipose_Visceral_Omentum	0.829523	Nerve_Tibial	1.66369	0.365348	0.365348	-0.726396	2.23396	0.663841	1.37355	4	0	ST8SIA6	10	17318383	17454330	-1	protein_coding	ST8 alpha-N-acetyl-neuraminide alpha-2,8-sialyltransferase 6 [Source:HGNC Symbol;Acc:HGNC:23317]
ENSG00000134115	CNTN6	multitissue	0.0671321	13	8	0.0102713	Adipose_Visceral_Omentum	0.81224	Adipose_Subcutaneous	7.97131	0.00711304	0.270111	0.237537	2.56656	1.12129	0.649851	8	0	CNTN6	3	1092576	1404217	1	protein_coding	contactin 6 [Source:HGNC Symbol;Acc:HGNC:2176]
ENSG00000105664	COMP	multitissue	0.0671816	4	4	0.0259084	Brain_Hypothalamus	0.400838	Brain_Cerebellum	1.81818	0.259057	0.259057	-2.22758	-0.840125	-1.55258	0.626955	4	0	COMP	19	18782773	18791314	-1	protein_coding	cartilage oligomeric matrix protein [Source:HGNC Symbol;Acc:HGNC:2227]
ENSG00000175121	WFDC5	multitissue	0.0671988	5	5	0.0226305	Skin_Not_Sun_Exposed_Suprapubic	0.920088	Heart_Atrial_Appendage	2.24016	0.142379	0.142379	-0.100322	2.27961	1.206	0.960269	5	0	WFDC5	20	45109452	45115172	-1	protein_coding	WAP four-disulfide core domain 5 [Source:HGNC Symbol;Acc:HGNC:20477]
ENSG00000156804	FBXO32	multitissue	0.0673935	4	4	0.0229191	Skin_Not_Sun_Exposed_Suprapubic	0.978543	Artery_Aorta	1.52192	0.503772	0.503772	-2.27478	0.594096	-0.852374	1.37897	4	0	FBXO32	8	123497889	123541206	-1	protein_coding	F-box protein 32 [Source:HGNC Symbol;Acc:HGNC:16731]
ENSG00000121390	PSPC1	multitissue	0.067417	6	6	0.00319965	Esophagus_Muscularis	0.671141	Adrenal_Gland	2.57927	0.244745	0.244745	-2.94788	1.24283	-0.496572	1.5571	6	0	PSPC1	13	19674752	19783019	-1	protein_coding	paraspeckle component 1 [Source:HGNC Symbol;Acc:HGNC:20320]
ENSG00000058272	PPP1R12A	multitissue	0.0674274	2	2	0.0650187	Testis	0.184406	Nerve_Tibial	1.04422	0.955778	0.955778	1.32731	1.84513	1.58622	0.366153	2	0	PPP1R12A	12	79773563	79935460	-1	protein_coding	protein phosphatase 1 regulatory subunit 12A [Source:HGNC Symbol;Acc:HGNC:7618]
ENSG00000104979	C19orf53	multitissue	0.0674436	29	2	0.0126331	Muscle_Skeletal	0.906571	Brain_Cerebellar_Hemisphere	23.0274	0.000162993	1.63298	-2.49395	0.117365	-1.8872	0.633576	2	0	C19orf53	19	13774168	13778462	1	protein_coding	chromosome 19 open reading frame 53 [Source:HGNC Symbol;Acc:HGNC:24991]
ENSG00000088727	KIF9	multitissue	0.0676076	4	4	0.064449	Adrenal_Gland	0.663458	Small_Intestine_Terminal_Ileum	1.26376	0.689208	0.689208	-1.84906	1.11675	-0.512879	1.51449	4	0	KIF9	3	47228026	47283451	-1	protein_coding	kinesin family member 9 [Source:HGNC Symbol;Acc:HGNC:16666]
ENSG00000140650	PMM2	multitissue	0.0677436	11	7	0.00865865	Esophagus_Mucosa	0.515675	Thyroid	5.6705	0.0362974	0.269051	-1.14446	2.62525	0.754788	1.28427	7	0	PMM2	16	8788823	8849331	1	protein_coding	phosphomannomutase 2 [Source:HGNC Symbol;Acc:HGNC:9115]
ENSG00000106628	POLD2	multitissue	0.0677514	6	6	0.0334577	Thyroid	0.9424	Artery_Aorta	3.02206	0.191532	0.191532	-0.827594	2.12655	0.504686	1.01383	6	0	POLD2	7	44114681	44124358	-1	protein_coding	DNA polymerase delta 2, accessory subunit [Source:HGNC Symbol;Acc:HGNC:9176]
ENSG00000256053	APOPT1	multitissue	0.0679993	14	5	0.0016836	Brain_Nucleus_accumbens_basal_ganglia	0.353688	Lung	9.90827	0.00218723	0.335106	-3.14102	3.04595	-1.85772	1.54669	5	0	APOPT1	14	103562962	103607523	1	protein_coding	apoptogenic 1, mitochondrial [Source:HGNC Symbol;Acc:HGNC:20492]
ENSG00000154263	ABCA10	multitissue	0.0680099	11	11	0.00162225	Heart_Atrial_Appendage	0.891037	Esophagus_Mucosa	3.2308	0.116428	0.116428	-0.677998	3.15188	0.826244	1.22874	11	0	ABCA10	17	69147214	69244846	-1	protein_coding	ATP binding cassette subfamily A member 10 [Source:HGNC Symbol;Acc:HGNC:30]
ENSG00000174990	CA5A	multitissue	0.0680226	3	2	0.0230234	Liver	0.077816	Brain_Putamen_basal_ganglia	2.5046	0.0334357	0.461969	1.7635	2.27305	1.9604	0.273783	2	0	CA5A	16	87881546	87936529	-1	protein_coding	carbonic anhydrase 5A [Source:HGNC Symbol;Acc:HGNC:1377]
ENSG00000124493	GRM4	multitissue	0.0680275	3	3	0.00890263	Skin_Sun_Exposed_Lower_leg	0.707985	Brain_Cerebellum	1.6476	0.349374	0.349374	0.374564	2.61577	1.13886	1.27931	3	0	GRM4	6	34018645	34155622	-1	protein_coding	glutamate metabotropic receptor 4 [Source:HGNC Symbol;Acc:HGNC:4596]
ENSG00000197586	ENTPD6	multitissue	0.0681218	25	5	0.0399919	Cells_Transformed_fibroblasts	0.97669	Skin_Sun_Exposed_Lower_leg	16.0907	0.00235595	0.680277	-1.53091	2.05383	0.163016	0.935557	5	0	ENTPD6	20	25195693	25226729	1	protein_coding	ectonucleoside triphosphate diphosphohydrolase 6 (putative) [Source:HGNC Symbol;Acc:HGNC:3368]
ENSG00000118707	TGIF2	multitissue	0.0682872	2	2	0.02055	Esophagus_Muscularis	0.743359	Adipose_Subcutaneous	1.11596	0.884038	0.884038	0.327409	2.31615	1.32178	1.40625	2	0	TGIF2	20	36573488	36593950	1	protein_coding	TGFB induced factor homeobox 2 [Source:HGNC Symbol;Acc:HGNC:15764]
ENSG00000165556	CDX2	multitissue	0.0682876	2	2	0.0463993	Prostate	0.203609	Colon_Sigmoid	1.04462	0.955381	0.955381	-1.27134	1.99174	0.360203	2.30735	2	0	CDX2	13	27962137	27971139	-1	protein_coding	caudal type homeobox 2 [Source:HGNC Symbol;Acc:HGNC:1806]
ENSG00000166446	CDYL2	multitissue	0.068385	12	11	0.0170122	Adipose_Visceral_Omentum	0.96016	Esophagus_Muscularis	4.56969	0.094906	0.173254	-1.47059	2.38644	0.181203	1.07801	11	0	CDYL2	16	80597906	80804329	-1	protein_coding	chromodomain Y like 2 [Source:HGNC Symbol;Acc:HGNC:23030]
ENSG00000103342	GSPT1	multitissue	0.0684028	10	10	0.0498384	Thyroid	0.8038	Heart_Left_Ventricle	2.77084	0.153387	0.153387	-1.6177	1.96135	-0.0499785	1.41918	10	0	GSPT1	16	11868128	11916082	-1	protein_coding	G1 to S phase transition 1 [Source:HGNC Symbol;Acc:HGNC:4621]
ENSG00000184459	BPIFC	multitissue	0.0684427	4	4	0.00390024	Nerve_Tibial	0.81225	Skin_Not_Sun_Exposed_Suprapubic	1.47824	0.462839	0.462839	-0.536138	2.88612	0.925194	1.47071	4	0	BPIFC	22	32413847	32464484	-1	protein_coding	BPI fold containing family C [Source:HGNC Symbol;Acc:HGNC:16503]
ENSG00000100359	SGSM3	multitissue	0.0685906	8	8	0.0153287	Minor_Salivary_Gland	0.801921	Vagina	2.78636	0.102111	0.102111	-2.42452	0.953505	-0.225337	1.05363	8	0	SGSM3	22	40370591	40410289	1	protein_coding	small G protein signaling modulator 3 [Source:HGNC Symbol;Acc:HGNC:25228]
ENSG00000082258	CCNT2	multitissue	0.068616	33	2	0.0043842	Brain_Anterior_cingulate_cortex_BA24	0.2985	Ovary	27.4239	0.000265988	0.942512	1.03966	2.84911	2.06735	0.404532	2	0	CCNT2	2	134918235	134959342	1	protein_coding	cyclin T2 [Source:HGNC Symbol;Acc:HGNC:1600]
ENSG00000133895	MEN1	multitissue	0.0687233	12	8	0.0744594	Liver	0.991547	Thyroid	6.62177	0.0253935	0.23174	-1.33075	1.78378	-0.171107	0.882868	8	0	MEN1	11	64803510	64811294	-1	protein_coding	menin 1 [Source:HGNC Symbol;Acc:HGNC:7010]
ENSG00000184840	TMED9	multitissue	0.0689125	26	4	0.0193737	Whole_Blood	0.885888	Heart_Left_Ventricle	18.6839	0.00410623	0.656573	-2.33826	0.575304	-1.09546	0.671914	4	0	TMED9	5	177592158	177596124	1	protein_coding	transmembrane p24 trafficking protein 9 [Source:HGNC Symbol;Acc:HGNC:24878]
ENSG00000065060	UHRF1BP1	multitissue	0.0689826	47	1	0.0160221	Heart_Left_Ventricle	0.985442	Ovary	41.1546	0.000152007	41.1546	-0.0182463	2.40841	1.68367	0.467518	1	0	UHRF1BP1	6	34792015	34883138	1	protein_coding	UHRF1 binding protein 1 [Source:HGNC Symbol;Acc:HGNC:21216]
ENSG00000159873	CCDC117	multitissue	0.0690291	7	7	0.022763	Adipose_Subcutaneous	0.951416	Thyroid	1.98023	0.478854	0.478854	-2.27739	1.81843	-0.347096	1.46861	7	0	CCDC117	22	28772674	28789301	1	protein_coding	coiled-coil domain containing 117 [Source:HGNC Symbol;Acc:HGNC:26599]
ENSG00000138175	ARL3	multitissue	0.0690353	18	5	0.00334998	Brain_Cerebellum	0.802081	Esophagus_Mucosa	12.0038	0.0118345	0.436874	-1.75353	2.93365	-0.205353	1.1716	5	0	ARL3	10	102673731	102714407	-1	protein_coding	ADP ribosylation factor like GTPase 3 [Source:HGNC Symbol;Acc:HGNC:694]
ENSG00000165023	DIRAS2	multitissue	0.0692588	5	5	0.0494535	Whole_Blood	0.820561	Colon_Sigmoid	1.39492	0.616298	0.616298	-1.96466	1.96053	0.480821	1.49913	5	0	DIRAS2	9	90609832	90643105	-1	protein_coding	DIRAS family GTPase 2 [Source:HGNC Symbol;Acc:HGNC:19323]
ENSG00000169255	B3GALNT1	multitissue	0.0693443	11	8	0.0955107	Testis	0.872402	Esophagus_Muscularis	5.22556	0.0065324	0.194097	-1.66702	1.06301	-0.149839	0.963406	8	0	B3GALNT1	3	161083883	161105384	-1	protein_coding	beta-1,3-N-acetylgalactosaminyltransferase 1 (globoside blood group) [Source:HGNC Symbol;Acc:HGNC:918]
ENSG00000109911	ELP4	multitissue	0.069456	3	3	0.00884874	Adipose_Subcutaneous	0.0524247	Breast_Mammary_Tissue	2.43218	0.221266	0.221266	-2.61784	-1.93963	-2.26655	0.339763	3	0	ELP4	11	31509700	31790328	1	protein_coding	elongator acetyltransferase complex subunit 4 [Source:HGNC Symbol;Acc:HGNC:1171]
ENSG00000152661	GJA1	multitissue	0.0695028	7	7	0.00572524	Nerve_Tibial	0.636565	Skin_Not_Sun_Exposed_Suprapubic	2.77552	0.107346	0.107346	-2.76312	0.472507	-1.2742	1.12052	7	0	GJA1	6	121435692	121449727	1	protein_coding	gap junction protein alpha 1 [Source:HGNC Symbol;Acc:HGNC:4274]
ENSG00000070476	ZXDC	multitissue	0.0695583	42	2	0.1029	Adipose_Subcutaneous	0.981753	Brain_Cerebellum	35.0468	0.000679106	1.24147	-1.63095	0.612079	-0.352939	0.502351	2	0	ZXDC	3	126437601	126475919	-1	protein_coding	ZXD family zinc finger C [Source:HGNC Symbol;Acc:HGNC:28160]
ENSG00000172795	DCP2	multitissue	0.0697006	26	3	0.00374503	Cells_Transformed_fibroblasts	0.96328	Brain_Cerebellum	20.8061	0.00283328	0.757804	0.0460375	2.89888	0.995993	0.705212	3	0	DCP2	5	112976702	113020970	1	protein_coding	decapping mRNA 2 [Source:HGNC Symbol;Acc:HGNC:24452]
ENSG00000108406	DHX40	multitissue	0.0697757	8	3	0.00944306	Spleen	0.420018	Cells_EBV-transformed_lymphocytes	6.60404	0.0271561	0.32298	0.806389	2.59558	2.16339	0.575222	3	0	DHX40	17	59565525	59608345	1	protein_coding	DEAH-box helicase 40 [Source:HGNC Symbol;Acc:HGNC:18018]
ENSG00000204248	COL11A2	multitissue	0.0697895	10	9	0.0071699	Cells_EBV-transformed_lymphocytes	0.993521	Brain_Cerebellum	3.49172	0.0803164	0.170854	-2.68885	0.573511	-0.860297	1.0891	9	0	COL11A2	6	33162681	33192499	-1	protein_coding	collagen type XI alpha 2 chain [Source:HGNC Symbol;Acc:HGNC:2187]
ENSG00000164932	CTHRC1	multitissue	0.0698736	3	3	0.0109805	Nerve_Tibial	0.892984	Artery_Aorta	1.42376	0.531217	0.531217	0.134529	2.54332	1.39097	1.20776	3	0	CTHRC1	8	103371515	103382997	1	protein_coding	collagen triple helix repeat containing 1 [Source:HGNC Symbol;Acc:HGNC:18831]
ENSG00000112592	TBP	multitissue	0.0699331	5	4	0.0192827	Adipose_Subcutaneous	0.731812	Esophagus_Muscularis	3.09465	0.0347947	0.360747	-2.34002	1.74964	-0.841145	1.62011	4	0	TBP	6	170554302	170572870	1	protein_coding	TATA-box binding protein [Source:HGNC Symbol;Acc:HGNC:11588]
ENSG00000160439	RDH13	multitissue	0.0700089	35	9	0.0155656	Brain_Caudate_basal_ganglia	0.998251	Liver	18.2136	0.00749066	0.665528	-2.41895	1.53216	-0.109393	0.778305	9	0	RDH13	19	55039108	55071291	-1	protein_coding	retinol dehydrogenase 13 [Source:HGNC Symbol;Acc:HGNC:19978]
ENSG00000158169	FANCC	multitissue	0.0701127	3	3	0.0381938	Adipose_Visceral_Omentum	0.690281	Brain_Cerebellum	1.13098	0.766123	0.766123	-1.19179	2.07277	0.426484	1.63246	3	0	FANCC	9	95099054	95426796	-1	protein_coding	Fanconi anemia complementation group C [Source:HGNC Symbol;Acc:HGNC:3584]
ENSG00000124574	ABCC10	multitissue	0.0702027	4	4	0.00617965	Vagina	0.765839	Nerve_Tibial	1.24303	0.762425	0.762425	0.297822	2.73809	1.08175	1.13005	4	0	ABCC10	6	43427366	43450430	1	protein_coding	ATP binding cassette subfamily C member 10 [Source:HGNC Symbol;Acc:HGNC:52]
ENSG00000214087	ARL16	multitissue	0.070506	48	1	0.0178475	Brain_Hypothalamus	0.307781	Brain_Substantia_nigra	45.6523	2.15669e-05	45.6523	1.01989	2.36877	1.75968	0.234839	1	0	ARL16	17	81681174	81683924	-1	protein_coding	ADP ribosylation factor like GTPase 16 [Source:HGNC Symbol;Acc:HGNC:27902]
ENSG00000096717	SIRT1	multitissue	0.0705122	8	7	0.00579421	Whole_Blood	0.808453	Brain_Hippocampus	3.39106	0.0509791	0.268855	-2.1554	2.75921	0.858382	1.77749	7	0	SIRT1	10	67884669	67918390	1	protein_coding	sirtuin 1 [Source:HGNC Symbol;Acc:HGNC:14929]
ENSG00000214694	ARHGEF33	multitissue	0.0705447	14	5	0.0500573	Breast_Mammary_Tissue	0.982429	Testis	10.1925	0.02346	0.385619	-0.225645	1.95947	0.89083	0.644217	5	0	ARHGEF33	2	38889880	38975449	1	protein_coding	Rho guanine nucleotide exchange factor 33 [Source:HGNC Symbol;Acc:HGNC:37252]
ENSG00000171793	CTPS1	multitissue	0.0705513	12	8	0.0357484	Whole_Blood	0.626225	Brain_Spinal_cord_cervical_c-1	5.47847	0.0455327	0.234908	-1.53673	2.09978	0.316125	1.27069	8	0	CTPS1	1	40979335	41012565	1	protein_coding	CTP synthase 1 [Source:HGNC Symbol;Acc:HGNC:2519]
ENSG00000158815	FGF17	multitissue	0.070602	18	11	0.049067	Brain_Hippocampus	0.926434	Ovary	8.0783	0.0560267	0.282195	-1.55205	1.96801	0.0159623	0.946849	11	0	FGF17	8	22042398	22048809	1	protein_coding	fibroblast growth factor 17 [Source:HGNC Symbol;Acc:HGNC:3673]
ENSG00000162607	USP1	multitissue	0.0706748	7	7	0.0564966	Nerve_Tibial	0.752978	Esophagus_Muscularis	2.59128	0.120983	0.120983	-1.89897	1.90719	0.354329	1.30603	7	0	USP1	1	62436297	62451804	1	protein_coding	ubiquitin specific peptidase 1 [Source:HGNC Symbol;Acc:HGNC:12607]
ENSG00000088038	CNOT3	multitissue	0.0707423	5	5	0.00925014	Adrenal_Gland	0.451955	Skin_Sun_Exposed_Lower_leg	3.03139	0.191932	0.191932	0.75216	2.60267	1.93119	0.754783	5	0	CNOT3	19	54137728	54155681	1	protein_coding	CCR4-NOT transcription complex subunit 3 [Source:HGNC Symbol;Acc:HGNC:7879]
ENSG00000182950	ODF3L1	multitissue	0.0707495	5	5	0.0695029	Muscle_Skeletal	0.820887	Adipose_Visceral_Omentum	1.67142	0.393167	0.393167	-1.81514	1.4406	0.0357772	1.32156	5	0	ODF3L1	15	75723977	75727688	1	protein_coding	outer dense fiber of sperm tails 3 like 1 [Source:HGNC Symbol;Acc:HGNC:28735]
ENSG00000038210	PI4K2B	multitissue	0.0707496	20	13	0.00725497	Skin_Sun_Exposed_Lower_leg	0.828054	Thyroid	8.06692	0.020015	0.272423	-1.74591	2.68491	0.846769	1.16319	13	0	PI4K2B	4	25233975	25279092	1	protein_coding	phosphatidylinositol 4-kinase type 2 beta [Source:HGNC Symbol;Acc:HGNC:18215]
ENSG00000170074	FAM153A	multitissue	0.0707702	32	4	0.00448785	Brain_Frontal_Cortex_BA9	0.98937	Testis	20.3062	0.00454831	0.825966	-2.45256	2.84167	0.256804	1.20174	4	0	FAM153A	5	177707981	177783398	-1	protein_coding	family with sequence similarity 153 member A [Source:HGNC Symbol;Acc:HGNC:29940]
ENSG00000214435	AS3MT	multitissue	0.0708061	39	3	0.0239286	Uterus	0.898635	Testis	33.2018	4.56273e-05	1.23052	-2.25827	2.21291	-1.59772	0.73549	3	0	AS3MT	10	102869516	102901899	1	protein_coding	arsenite methyltransferase [Source:HGNC Symbol;Acc:HGNC:17452]
ENSG00000197191	CYSRT1	multitissue	0.0708073	7	6	0.0473068	Testis	0.6726	Lung	3.39199	0.0559495	0.222686	-1.13746	1.98354	0.706573	1.10396	6	0	CYSRT1	9	137224635	137226311	1	protein_coding	cysteine rich tail 1 [Source:HGNC Symbol;Acc:HGNC:30529]
ENSG00000116198	CEP104	multitissue	0.0708444	36	3	0.0285127	Testis	0.94149	Esophagus_Gastroesophageal_Junction	25.7592	0.00137775	0.874821	-2.19016	1.51662	0.718178	0.729371	3	0	CEP104	1	3812081	3857214	-1	protein_coding	centrosomal protein 104 [Source:HGNC Symbol;Acc:HGNC:24866]
ENSG00000170324	FRMPD2	multitissue	0.0709565	5	5	0.0918181	Brain_Cortex	0.798539	Brain_Hypothalamus	3.00724	0.134938	0.134938	-0.255238	1.68588	0.912316	0.83443	5	0	FRMPD2	10	48153088	48274870	-1	protein_coding	FERM and PDZ domain containing 2 [Source:HGNC Symbol;Acc:HGNC:28572]
ENSG00000197360	ZNF98	multitissue	0.0709809	16	8	0.00444115	Brain_Anterior_cingulate_cortex_BA24	0.754168	Prostate	9.36221	0.00739428	0.354259	-2.845	0.957634	-1.06762	0.850272	8	0	ZNF98	19	22391019	22532485	-1	protein_coding	zinc finger protein 98 [Source:HGNC Symbol;Acc:HGNC:13174]
ENSG00000122643	NT5C3A	multitissue	0.0710181	11	4	0.0138355	Brain_Cerebellum	0.833566	Adrenal_Gland	7.5787	0.00881673	0.784023	-2.46151	0.607759	-1.40155	1.00265	4	0	NT5C3A	7	33014114	33062797	-1	protein_coding	5'-nucleotidase, cytosolic IIIA [Source:HGNC Symbol;Acc:HGNC:17820]
ENSG00000164099	PRSS12	multitissue	0.0711335	10	9	0.00732422	Nerve_Tibial	0.881986	Brain_Substantia_nigra	3.85819	0.0473167	0.176856	-2.68173	1.99591	0.0415277	1.55563	9	0	PRSS12	4	118280038	118353003	-1	protein_coding	protease, serine 12 [Source:HGNC Symbol;Acc:HGNC:9477]
ENSG00000255398	HCAR3	multitissue	0.0711463	7	3	0.0167216	Lung	0.871926	Skin_Not_Sun_Exposed_Suprapubic	5.32623	0.0325208	0.33022	0.161213	2.39277	1.01936	0.710656	3	0	HCAR3	12	122714756	122716892	-1	protein_coding	hydroxycarboxylic acid receptor 3 [Source:HGNC Symbol;Acc:HGNC:16824]
ENSG00000147434	CHRNA6	multitissue	0.0711837	2	1	0.0635226	Brain_Cerebellar_Hemisphere	0.0848802	Brain_Cerebellum	1.96683	0.0331668	1.96683	-1.85552	-1.72305	-1.78928	0.0936704	1	0	CHRNA6	8	42752620	42796392	-1	protein_coding	cholinergic receptor nicotinic alpha 6 subunit [Source:HGNC Symbol;Acc:HGNC:15963]
ENSG00000181924	COA4	multitissue	0.0712285	3	3	0.00971578	Muscle_Skeletal	0.563288	Esophagus_Mucosa	1.2818	0.693518	0.693518	-0.577965	2.58578	0.932409	1.58671	3	0	COA4	11	73872667	73876988	-1	protein_coding	cytochrome c oxidase assembly factor 4 homolog [Source:HGNC Symbol;Acc:HGNC:24604]
ENSG00000080293	SCTR	multitissue	0.0712343	15	8	0.0112973	Brain_Anterior_cingulate_cortex_BA24	0.715229	Testis	7.72063	0.0124922	0.294103	-0.394365	2.53337	1.11432	0.726343	8	0	SCTR	2	119439843	119525301	-1	protein_coding	secretin receptor [Source:HGNC Symbol;Acc:HGNC:10608]
ENSG00000170425	ADORA2B	multitissue	0.0712881	34	2	0.0056874	Stomach	0.569115	Cells_Transformed_fibroblasts	28.0687	0.00030299	2.15703	0.569356	2.76528	2.02865	0.475836	2	0	ADORA2B	17	15944917	15975746	1	protein_coding	adenosine A2b receptor [Source:HGNC Symbol;Acc:HGNC:264]
ENSG00000069011	PITX1	multitissue	0.0713269	9	9	0.0137543	Prostate	0.790737	Pituitary	2.36615	0.118257	0.118257	-2.46362	1.42234	-0.566528	1.30275	9	0	PITX1	5	135027735	135034813	-1	protein_coding	paired like homeodomain 1 [Source:HGNC Symbol;Acc:HGNC:9004]
ENSG00000164252	AGGF1	multitissue	0.0713843	8	7	0.044528	Skin_Sun_Exposed_Lower_leg	0.93306	Spleen	3.33921	0.00173307	0.142007	-0.139233	2.00909	1.01977	0.804062	7	0	AGGF1	5	77029251	77065234	1	protein_coding	angiogenic factor with G-patch and FHA domains 1 [Source:HGNC Symbol;Acc:HGNC:24684]
ENSG00000165730	STOX1	multitissue	0.0714319	34	3	0.064123	Pituitary	0.81567	Esophagus_Gastroesophageal_Junction	27.575	0.000199775	1.01675	-1.85132	0.78812	-1.16777	0.593182	3	0	STOX1	10	68827541	68895432	1	protein_coding	storkhead box 1 [Source:HGNC Symbol;Acc:HGNC:23508]
ENSG00000169991	IFFO2	multitissue	0.071515	6	6	0.00528078	Pancreas	0.422737	Esophagus_Muscularis	1.89356	0.145395	0.145395	-1.74362	2.78939	-0.115076	1.75223	6	0	IFFO2	1	18904281	18956686	-1	protein_coding	intermediate filament family orphan 2 [Source:HGNC Symbol;Acc:HGNC:27006]
ENSG00000114439	BBX	multitissue	0.0716592	5	5	0.0191757	Brain_Putamen_basal_ganglia	0.722517	Stomach	1.29282	0.700601	0.700601	-0.605072	2.3421	0.972138	1.40408	5	0	BBX	3	107522936	107811324	1	protein_coding	BBX, HMG-box containing [Source:HGNC Symbol;Acc:HGNC:14422]
ENSG00000124562	SNRPC	multitissue	0.0716658	31	2	0.00497885	Spleen	0.234075	Muscle_Skeletal	24.5385	0.00016803	1.0921	-2.8084	-1.18993	-1.96894	0.368065	2	0	SNRPC	6	34757406	34773794	1	protein_coding	small nuclear ribonucleoprotein polypeptide C [Source:HGNC Symbol;Acc:HGNC:11157]
ENSG00000166166	TRMT61A	multitissue	0.071727	14	9	0.00557095	Skin_Sun_Exposed_Lower_leg	0.993267	Testis	7.99347	0.0764231	0.296337	-2.77202	0.0811617	-1.56274	0.801555	9	0	TRMT61A	14	103529184	103537073	1	protein_coding	tRNA methyltransferase 61A [Source:HGNC Symbol;Acc:HGNC:23790]
ENSG00000166793	YPEL4	multitissue	0.071734	10	7	0.0041975	Skin_Not_Sun_Exposed_Suprapubic	0.797307	Cells_EBV-transformed_lymphocytes	6.43487	0.0421666	0.240181	-0.363676	2.86292	1.43016	0.952811	7	0	YPEL4	11	57645087	57649944	-1	protein_coding	yippee like 4 [Source:HGNC Symbol;Acc:HGNC:18328]
ENSG00000136378	ADAMTS7	multitissue	0.0717445	16	13	0.00285698	Artery_Tibial	0.987781	Small_Intestine_Terminal_Ileum	5.53149	0.0817849	0.192927	-2.10288	2.98272	0.228022	1.5766	13	0	ADAMTS7	15	78759203	78811431	-1	protein_coding	ADAM metallopeptidase with thrombospondin type 1 motif 7 [Source:HGNC Symbol;Acc:HGNC:223]
ENSG00000043143	JADE2	multitissue	0.0718167	4	4	0.0678532	Nerve_Tibial	0.791098	Artery_Tibial	1.94405	0.450186	0.450186	-0.264884	1.82598	0.893973	0.973678	4	0	JADE2	5	134524312	134583230	1	protein_coding	jade family PHD finger 2 [Source:HGNC Symbol;Acc:HGNC:22984]
ENSG00000065268	WDR18	multitissue	0.0718833	48	2	0.0428811	Thyroid	0.974865	Brain_Hypothalamus	43.5169	0.000227329	2.45259	0.0315068	2.02487	1.38325	0.507167	2	0	WDR18	19	984271	998438	1	protein_coding	WD repeat domain 18 [Source:HGNC Symbol;Acc:HGNC:17956]
ENSG00000152954	NRSN1	multitissue	0.0718945	5	5	0.0683007	Thyroid	0.505689	Brain_Cerebellar_Hemisphere	1.92804	0.261978	0.261978	-1.13049	1.82302	0.292055	1.26268	5	0	NRSN1	6	24126122	24154900	1	protein_coding	neurensin 1 [Source:HGNC Symbol;Acc:HGNC:17881]
ENSG00000122691	TWIST1	multitissue	0.0719382	2	2	0.186228	Artery_Tibial	0.252166	Nerve_Tibial	1.42073	0.579272	0.579272	-1.14511	1.32182	0.0883579	1.74438	2	0	TWIST1	7	19020991	19117672	-1	protein_coding	twist family bHLH transcription factor 1 [Source:HGNC Symbol;Acc:HGNC:12428]
ENSG00000166927	MS4A7	multitissue	0.0719539	22	4	0.0907266	Prostate	0.818578	Testis	17.1689	0.00644671	0.575847	-1.62014	1.69158	-0.716943	0.781484	4	0	MS4A7	11	60378482	60395951	1	protein_coding	membrane spanning 4-domains A7 [Source:HGNC Symbol;Acc:HGNC:13378]
ENSG00000115594	IL1R1	multitissue	0.0719715	7	6	0.03172	Brain_Caudate_basal_ganglia	0.755076	Pancreas	3.1478	0.074143	0.249191	-1.98108	2.14792	0.678075	1.58232	6	0	IL1R1	2	102064544	102179874	1	protein_coding	interleukin 1 receptor type 1 [Source:HGNC Symbol;Acc:HGNC:5993]
ENSG00000156831	NSMCE2	multitissue	0.0720473	4	4	0.0252301	Minor_Salivary_Gland	0.752535	Brain_Cortex	1.40217	0.728801	0.728801	-2.00088	2.23786	0.0355924	1.75821	4	0	NSMCE2	8	125091679	125367120	1	protein_coding	NSE2/MMS21 homolog, SMC5-SMC6 complex SUMO ligase [Source:HGNC Symbol;Acc:HGNC:26513]
ENSG00000206384	COL6A6	multitissue	0.0721722	4	4	0.019249	Uterus	0.56711	Thyroid	1.50627	0.627523	0.627523	-2.34067	1.79544	0.118738	1.9587	4	0	COL6A6	3	130560334	130678155	1	protein_coding	collagen type VI alpha 6 chain [Source:HGNC Symbol;Acc:HGNC:27023]
ENSG00000128731	HERC2	multitissue	0.0724053	3	3	0.0372757	Whole_Blood	0.679595	Breast_Mammary_Tissue	1.19729	0.820896	0.820896	-0.413016	2.08273	1.0609	1.30785	3	0	HERC2	15	28111040	28322152	-1	protein_coding	HECT and RLD domain containing E3 ubiquitin protein ligase 2 [Source:HGNC Symbol;Acc:HGNC:4868]
ENSG00000130762	ARHGEF16	multitissue	0.0724249	10	7	0.0685557	Brain_Cerebellum	0.895223	Nerve_Tibial	5.77791	0.0103598	0.277889	-1.82134	1.55441	-0.00429095	0.946148	7	0	ARHGEF16	1	3454426	3481113	1	protein_coding	Rho guanine nucleotide exchange factor 16 [Source:HGNC Symbol;Acc:HGNC:15515]
ENSG00000078699	CBFA2T2	multitissue	0.0724266	10	7	0.036716	Nerve_Tibial	0.842625	Muscle_Skeletal	6.11435	0.102829	0.222039	-0.94373	2.08891	0.566542	0.905591	7	0	CBFA2T2	20	33490075	33650036	1	protein_coding	CBFA2/RUNX1 translocation partner 2 [Source:HGNC Symbol;Acc:HGNC:1536]
ENSG00000172830	SSH3	multitissue	0.0725356	8	4	0.0688037	Whole_Blood	0.973558	Skin_Sun_Exposed_Lower_leg	5.6275	0.0308429	0.352088	-1.81971	1.25425	0.126735	0.955906	4	0	SSH3	11	67303448	67312607	1	protein_coding	slingshot protein phosphatase 3 [Source:HGNC Symbol;Acc:HGNC:30581]
ENSG00000240204	SMKR1	multitissue	0.0725932	10	8	0.0395426	Pancreas	0.921865	Esophagus_Muscularis	5.41872	0.0410901	0.190378	-0.855345	2.05849	0.964762	1.08191	8	0	SMKR1	7	129502479	129512932	1	protein_coding	small lysine rich protein 1 [Source:HGNC Symbol;Acc:HGNC:43561]
ENSG00000107957	SH3PXD2A	multitissue	0.0726169	5	5	0.00948814	Cells_Transformed_fibroblasts	0.939031	Muscle_Skeletal	1.64363	0.564584	0.564584	-1.76546	2.59395	0.385164	1.58968	5	0	SH3PXD2A	10	103594027	103855543	-1	protein_coding	SH3 and PX domains 2A [Source:HGNC Symbol;Acc:HGNC:23664]
ENSG00000104312	RIPK2	multitissue	0.0726377	9	8	0.095568	Colon_Sigmoid	0.908154	Brain_Frontal_Cortex_BA9	4.52846	0.0853301	0.223347	-1.66673	1.1624	-0.164161	0.953727	8	0	RIPK2	8	89757747	89791063	1	protein_coding	receptor interacting serine/threonine kinase 2 [Source:HGNC Symbol;Acc:HGNC:10020]
ENSG00000112306	RPS12	multitissue	0.0726655	5	5	0.00982982	Esophagus_Mucosa	0.992617	Esophagus_Muscularis	1.87902	0.314312	0.314312	-2.58176	1.40289	-0.11133	1.55409	5	0	RPS12	6	132814441	132817564	1	protein_coding	ribosomal protein S12 [Source:HGNC Symbol;Acc:HGNC:10385]
ENSG00000161956	SENP3	multitissue	0.0726856	10	9	0.00288756	Esophagus_Gastroesophageal_Junction	0.797326	Breast_Mammary_Tissue	4.21185	0.124447	0.223616	-2.97946	-0.25681	-1.83228	1.0764	9	0	SENP3	17	7561875	7571969	1	protein_coding	SUMO1/sentrin/SMT3 specific peptidase 3 [Source:HGNC Symbol;Acc:HGNC:17862]
ENSG00000109072	VTN	multitissue	0.0727506	6	4	0.0059437	Thyroid	0.31153	Cells_Transformed_fibroblasts	4.23939	0.0685521	0.176633	-2.75087	-1.01202	-2.17044	0.659321	4	0	VTN	17	28367276	28373091	-1	protein_coding	vitronectin [Source:HGNC Symbol;Acc:HGNC:12724]
ENSG00000179364	PACS2	multitissue	0.0731407	3	3	0.03985	Adipose_Visceral_Omentum	0.384869	Brain_Anterior_cingulate_cortex_BA24	1.11078	0.903975	0.903975	-1.29635	2.0553	0.542638	1.69949	3	0	PACS2	14	105300563	105398147	1	protein_coding	phosphofurin acidic cluster sorting protein 2 [Source:HGNC Symbol;Acc:HGNC:23794]
ENSG00000141556	TBCD	multitissue	0.0732061	29	7	0.00240879	Heart_Left_Ventricle	0.684002	Vagina	15.6426	0.0126319	0.544612	-2.35129	3.03457	1.53205	1.21323	7	0	TBCD	17	82752064	82945922	1	protein_coding	tubulin folding cofactor D [Source:HGNC Symbol;Acc:HGNC:11581]
ENSG00000073921	PICALM	multitissue	0.0733179	17	12	0.0186408	Brain_Amygdala	0.883848	Skin_Not_Sun_Exposed_Suprapubic	7.7765	0.054088	0.293354	-2.35264	0.527839	-0.715021	0.881296	12	0	PICALM	11	85957684	86069882	-1	protein_coding	phosphatidylinositol binding clathrin assembly protein [Source:HGNC Symbol;Acc:HGNC:15514]
ENSG00000168779	SHOX2	multitissue	0.0733265	13	8	0.0196188	Breast_Mammary_Tissue	0.935427	Cells_Transformed_fibroblasts	7.13963	0.017667	0.273982	-2.28866	2.33356	0.658848	1.49722	8	0	SHOX2	3	158095954	158106503	-1	protein_coding	short stature homeobox 2 [Source:HGNC Symbol;Acc:HGNC:10854]
ENSG00000134077	THUMPD3	multitissue	0.0733737	29	3	0.026084	Artery_Tibial	0.987356	Spleen	20.1201	0.00337931	0.802672	-1.22471	2.22496	0.716021	0.917331	3	0	THUMPD3	3	9362842	9386791	1	protein_coding	THUMP domain containing 3 [Source:HGNC Symbol;Acc:HGNC:24493]
ENSG00000115827	DCAF17	multitissue	0.073386	5	5	0.03157	Liver	0.994248	Breast_Mammary_Tissue	1.86746	0.55525	0.55525	-2.14981	1.56051	-0.112276	1.45578	5	0	DCAF17	2	171434217	171485052	1	protein_coding	DDB1 and CUL4 associated factor 17 [Source:HGNC Symbol;Acc:HGNC:25784]
ENSG00000160588	MPZL3	multitissue	0.0734706	20	5	0.0142624	Liver	0.97218	Heart_Atrial_Appendage	14.5999	0.00524992	0.689772	-2.45059	1.16081	-1.12099	0.85326	5	0	MPZL3	11	118226690	118252350	-1	protein_coding	myelin protein zero like 3 [Source:HGNC Symbol;Acc:HGNC:27279]
ENSG00000156398	SFXN2	multitissue	0.0734795	26	4	0.0306319	Stomach	0.981048	Esophagus_Muscularis	16.8361	0.00417989	1.24153	-2.16182	0.983506	-0.925384	1.0334	4	0	SFXN2	10	102714538	102743492	1	protein_coding	sideroflexin 2 [Source:HGNC Symbol;Acc:HGNC:16086]
ENSG00000186603	HPDL	multitissue	0.0735374	4	4	0.00768456	Whole_Blood	0.647879	Muscle_Skeletal	1.29676	0.723809	0.723809	-1.06699	2.66562	0.408462	1.63577	4	0	HPDL	1	45326905	45328533	1	protein_coding	4-hydroxyphenylpyruvate dioxygenase like [Source:HGNC Symbol;Acc:HGNC:28242]
ENSG00000164002	EXO5	multitissue	0.0735869	26	5	0.0158311	Brain_Caudate_basal_ganglia	0.993333	Pituitary	18.4349	0.00321587	0.696579	-2.41279	1.03245	-0.303469	0.724968	5	0	EXO5	1	40508741	40516556	1	protein_coding	exonuclease 5 [Source:HGNC Symbol;Acc:HGNC:26115]
ENSG00000002822	MAD1L1	multitissue	0.0736884	7	6	0.0106824	Heart_Atrial_Appendage	0.673026	Whole_Blood	3.39293	0.0383412	0.227899	-2.55292	0.792022	-0.0464188	1.27144	6	0	MAD1L1	7	1815793	2233243	-1	protein_coding	MAD1 mitotic arrest deficient like 1 [Source:HGNC Symbol;Acc:HGNC:6762]
ENSG00000138071	ACTR2	multitissue	0.0737221	16	11	0.0304414	Thyroid	0.932029	Pancreas	7.87795	0.0321196	0.313163	-1.03667	2.1643	0.387062	0.924899	11	0	ACTR2	2	65227753	65271253	1	protein_coding	ARP2 actin related protein 2 homolog [Source:HGNC Symbol;Acc:HGNC:169]
ENSG00000147604	RPL7	multitissue	0.0738652	2	2	0.0347097	Nerve_Tibial	0.675157	Adipose_Visceral_Omentum	1.2035	0.796498	0.796498	-2.11173	-0.419081	-1.26541	1.19688	2	0	RPL7	8	73290267	73295789	-1	protein_coding	ribosomal protein L7 [Source:HGNC Symbol;Acc:HGNC:10363]
ENSG00000006530	AGK	multitissue	0.0739097	9	9	0.13026	Lung	0.909284	Nerve_Tibial	3.88494	0.213113	0.213113	-1.51308	1.30076	-0.185172	0.82434	9	0	AGK	7	141551189	141655244	1	protein_coding	acylglycerol kinase [Source:HGNC Symbol;Acc:HGNC:21869]
ENSG00000173040	EVC2	multitissue	0.07392	8	8	0.00750648	Colon_Transverse	0.935091	Skin_Sun_Exposed_Lower_leg	1.87013	0.305215	0.305215	-1.22356	2.6735	0.754546	1.3376	8	0	EVC2	4	5542772	5709548	-1	protein_coding	EvC ciliary complex subunit 2 [Source:HGNC Symbol;Acc:HGNC:19747]
ENSG00000172244	C5orf34	multitissue	0.073976	17	7	0.0150586	Adipose_Subcutaneous	0.528736	Artery_Tibial	10.6704	0.00367681	0.409194	-2.43097	0.629937	-1.70899	0.831805	7	0	C5orf34	5	43486701	43515145	-1	protein_coding	chromosome 5 open reading frame 34 [Source:HGNC Symbol;Acc:HGNC:24738]
ENSG00000196353	CPNE4	multitissue	0.0739777	13	13	0.00820557	Cells_Transformed_fibroblasts	0.917209	Thyroid	3.80267	0.12888	0.12888	-1.48969	2.64349	0.611114	1.47953	13	0	CPNE4	3	131533555	132285410	-1	protein_coding	copine 4 [Source:HGNC Symbol;Acc:HGNC:2317]
ENSG00000143553	SNAPIN	multitissue	0.0739965	5	5	0.0103075	Whole_Blood	0.391929	Uterus	2.57348	0.132786	0.132786	-0.856124	2.56534	1.46962	1.38346	5	0	SNAPIN	1	153658654	153661830	1	protein_coding	SNAP associated protein [Source:HGNC Symbol;Acc:HGNC:17145]
ENSG00000171970	ZNF57	multitissue	0.0740164	3	3	0.0203326	Esophagus_Gastroesophageal_Junction	0.71448	Pituitary	1.1043	0.892127	0.892127	-1.40838	2.32015	0.181975	1.92369	3	0	ZNF57	19	2900898	2918476	1	protein_coding	zinc finger protein 57 [Source:HGNC Symbol;Acc:HGNC:13125]
ENSG00000186191	BPIFB4	multitissue	0.0740435	8	5	0.0471201	Artery_Tibial	0.797086	Stomach	5.83454	0.0249693	0.240006	-1.98522	0.25712	-1.29981	0.814052	5	0	BPIFB4	20	33079644	33111751	1	protein_coding	BPI fold containing family B member 4 [Source:HGNC Symbol;Acc:HGNC:16179]
ENSG00000187017	ESPN	multitissue	0.0740713	7	6	0.147287	Esophagus_Mucosa	0.780044	Whole_Blood	3.12583	0.0368562	0.27794	-1.44918	0.932964	-0.732076	0.830104	6	0	ESPN	1	6424788	6461370	1	protein_coding	espin [Source:HGNC Symbol;Acc:HGNC:13281]
ENSG00000254505	CHMP4A	multitissue	0.0741384	6	6	0.0343179	Artery_Tibial	0.842124	Testis	2.96908	0.226689	0.226689	-2.11632	0.77224	-0.49714	1.09563	6	0	CHMP4A	14	24209583	24213869	-1	protein_coding	charged multivesicular body protein 4A [Source:HGNC Symbol;Acc:HGNC:20274]
ENSG00000029153	ARNTL2	multitissue	0.0741486	6	6	0.0539701	Liver	0.934988	Pituitary	1.73379	0.407203	0.407203	-1.75934	1.92708	-0.11222	1.31805	6	0	ARNTL2	12	27332854	27425289	1	protein_coding	aryl hydrocarbon receptor nuclear translocator like 2 [Source:HGNC Symbol;Acc:HGNC:18984]
ENSG00000137033	IL33	multitissue	0.0741628	10	8	0.0261696	Skin_Not_Sun_Exposed_Suprapubic	0.934412	Skin_Sun_Exposed_Lower_leg	3.98107	0.0554461	0.224793	-2.22369	1.95561	0.483411	1.23555	8	0	IL33	9	6215786	6257983	1	protein_coding	interleukin 33 [Source:HGNC Symbol;Acc:HGNC:16028]
ENSG00000136514	RTP4	multitissue	0.0742997	21	7	0.00113411	Adipose_Subcutaneous	0.647025	Vagina	13.659	0.0138071	0.468885	-3.25495	0.457899	-2.01324	0.885306	7	0	RTP4	3	187368332	187372076	1	protein_coding	receptor transporter protein 4 [Source:HGNC Symbol;Acc:HGNC:23992]
ENSG00000124882	EREG	multitissue	0.0744858	12	10	0.113237	Breast_Mammary_Tissue	0.448405	Cells_Transformed_fibroblasts	4.43026	0.0609971	0.243606	-1.23354	1.58381	0.342032	1.18227	10	0	EREG	4	74365143	74388751	1	protein_coding	epiregulin [Source:HGNC Symbol;Acc:HGNC:3443]
ENSG00000108950	FAM20A	multitissue	0.0745849	19	8	0.0136679	Thyroid	0.940754	Liver	10.5592	0.0150434	0.447194	-2.46587	2.11634	0.332705	1.32355	8	0	FAM20A	17	68535113	68601389	-1	protein_coding	FAM20A, golgi associated secretory pathway pseudokinase [Source:HGNC Symbol;Acc:HGNC:23015]
ENSG00000105549	THEG	multitissue	0.0746318	2	2	0.0530474	Esophagus_Mucosa	0.1833	Testis	1.06724	0.93276	0.93276	1.33066	1.93454	1.6326	0.427002	2	0	THEG	19	361747	376670	-1	protein_coding	theg spermatid protein [Source:HGNC Symbol;Acc:HGNC:13706]
ENSG00000088320	REM1	multitissue	0.0746401	4	4	0.05718	Artery_Tibial	0.949898	Cells_Transformed_fibroblasts	1.53291	0.452491	0.452491	-1.26464	1.90193	0.29143	1.30354	4	0	REM1	20	31475293	31484905	1	protein_coding	RRAD and GEM like GTPase 1 [Source:HGNC Symbol;Acc:HGNC:15922]
ENSG00000100226	GTPBP1	multitissue	0.0747145	2	2	0.0401115	Cells_Transformed_fibroblasts	0.123412	Testis	1.29021	0.70979	0.70979	-2.0526	-1.54061	-1.7966	0.362031	2	0	GTPBP1	22	38705723	38738299	1	protein_coding	GTP binding protein 1 [Source:HGNC Symbol;Acc:HGNC:4669]
ENSG00000160075	SSU72	multitissue	0.0747935	18	3	0.141562	Pituitary	0.862769	Esophagus_Muscularis	14.9429	0.00117746	0.537879	-1.28093	1.47	0.655644	0.589524	3	0	SSU72	1	1541673	1574869	-1	protein_coding	SSU72 homolog, RNA polymerase II CTD phosphatase [Source:HGNC Symbol;Acc:HGNC:25016]
ENSG00000262165	AC233723.1	multitissue	0.074847	44	3	0.0736838	Esophagus_Gastroesophageal_Junction	0.966386	Brain_Cortex	31.9292	0.001242	1.08937	-1.20206	1.78857	0.658059	0.620183	3	0	AC233723.1	17	4801159	4807013	-1	protein_coding
ENSG00000219626	FAM228B	multitissue	0.0750071	45	2	0.0742234	Whole_Blood	0.988094	Colon_Transverse	37.0074	0.000850982	1.84433	-1.52553	1.78523	0.0450155	0.592351	2	0	FAM228B	2	24076526	24169640	1	protein_coding	family with sequence similarity 228 member B [Source:HGNC Symbol;Acc:HGNC:24736]
ENSG00000071564	TCF3	multitissue	0.0750091	7	7	0.0231794	Colon_Sigmoid	0.921955	Pancreas	1.95558	0.314858	0.314858	-1.52778	2.27046	0.422946	1.40167	7	0	TCF3	19	1609290	1652605	-1	protein_coding	transcription factor 3 [Source:HGNC Symbol;Acc:HGNC:11633]
ENSG00000128973	CLN6	multitissue	0.0750632	7	4	0.00493838	Thyroid	0.544155	Esophagus_Muscularis	5.09318	0.0492557	0.178883	-1.95804	2.81103	1.51882	1.69417	4	0	CLN6	15	68206992	68257211	-1	protein_coding	ceroid-lipofuscinosis, neuronal 6, late infantile, variant [Source:HGNC Symbol;Acc:HGNC:2077]
ENSG00000102858	MGRN1	multitissue	0.0752171	48	1	0.0345635	Ovary	0.72502	Vagina	43.8708	0.000228271	43.8708	-2.11344	-0.351757	-1.68999	0.31263	1	0	MGRN1	16	4616493	4690974	1	protein_coding	mahogunin ring finger 1 [Source:HGNC Symbol;Acc:HGNC:20254]
ENSG00000164087	POC1A	multitissue	0.0753356	2	2	0.036078	Brain_Putamen_basal_ganglia	0.274151	Adipose_Subcutaneous	1.1031	0.896901	0.896901	-1.09355	2.09605	0.501247	2.25539	2	0	POC1A	3	52075253	52154690	-1	protein_coding	POC1 centriolar protein A [Source:HGNC Symbol;Acc:HGNC:24488]
ENSG00000221852	KRTAP1-5	multitissue	0.0754034	2	2	0.0719469	Thyroid	0.131089	Cells_Transformed_fibroblasts	1.06847	0.931535	0.931535	1.50982	1.79945	1.65464	0.204801	2	0	KRTAP1-5	17	41026026	41027202	-1	protein_coding	keratin associated protein 1-5 [Source:HGNC Symbol;Acc:HGNC:16777]
ENSG00000169635	HIC2	multitissue	0.0754506	4	4	0.0237575	Pancreas	0.784147	Brain_Putamen_basal_ganglia	1.18619	0.78089	0.78089	-1.66825	2.26103	0.322536	1.68301	4	0	HIC2	22	21417404	21451463	1	protein_coding	HIC ZBTB transcriptional repressor 2 [Source:HGNC Symbol;Acc:HGNC:18595]
ENSG00000103742	IGDCC4	multitissue	0.0754707	12	10	0.0152655	Adrenal_Gland	0.939683	Brain_Cerebellum	5.32653	0.0548638	0.215187	-2.42602	-0.0756688	-1.10569	0.798737	10	0	IGDCC4	15	65381464	65423072	-1	protein_coding	immunoglobulin superfamily DCC subclass member 4 [Source:HGNC Symbol;Acc:HGNC:13770]
ENSG00000005882	PDK2	multitissue	0.0754803	26	4	0.000446631	Colon_Transverse	0.510083	Adrenal_Gland	19.5772	0.00425828	0.675418	-3.51088	-0.658708	-2.1856	0.606675	4	0	PDK2	17	50094737	50112152	1	protein_coding	pyruvate dehydrogenase kinase 2 [Source:HGNC Symbol;Acc:HGNC:8810]
ENSG00000174123	TLR10	multitissue	0.0755462	4	4	0.0129017	Cells_EBV-transformed_lymphocytes	0.422894	Whole_Blood	1.58895	0.483683	0.483683	-1.42568	2.48647	0.287587	1.76261	4	0	TLR10	4	38772239	38782990	-1	protein_coding	toll like receptor 10 [Source:HGNC Symbol;Acc:HGNC:15634]
ENSG00000180875	GREM2	multitissue	0.0755735	10	10	0.000826123	Brain_Caudate_basal_ganglia	0.98975	Artery_Tibial	2.55923	0.187391	0.187391	-1.14276	3.34389	0.435053	1.47808	10	0	GREM2	1	240489573	240612149	-1	protein_coding	gremlin 2, DAN family BMP antagonist [Source:HGNC Symbol;Acc:HGNC:17655]
ENSG00000262814	MRPL12	multitissue	0.0757322	9	7	0.015111	Muscle_Skeletal	0.975463	Whole_Blood	4.36352	0.0742312	0.272475	-0.839639	2.42971	1.0375	1.00948	7	0	MRPL12	17	81703357	81707526	1	protein_coding	mitochondrial ribosomal protein L12 [Source:HGNC Symbol;Acc:HGNC:10378]
ENSG00000168268	NT5DC2	multitissue	0.0757801	25	7	0.0191381	Testis	0.729155	Stomach	16.4395	0.00468689	0.555832	-2.24754	2.34283	1.32011	1.15369	7	0	NT5DC2	3	52524385	52535054	-1	protein_coding	5'-nucleotidase domain containing 2 [Source:HGNC Symbol;Acc:HGNC:25717]
ENSG00000104756	KCTD9	multitissue	0.0758355	5	5	0.00331276	Muscle_Skeletal	0.710559	Minor_Salivary_Gland	1.87471	0.234783	0.234783	-2.93712	-0.371105	-1.54561	1.20042	5	0	KCTD9	8	25427847	25458476	-1	protein_coding	potassium channel tetramerization domain containing 9 [Source:HGNC Symbol;Acc:HGNC:22401]
ENSG00000184113	CLDN5	multitissue	0.0758638	3	3	0.13864	Colon_Transverse	0.8257	Colon_Sigmoid	1.40939	0.601103	0.601103	-1.48087	1.43492	0.0580901	1.46464	3	0	CLDN5	22	19523024	19527545	-1	protein_coding	claudin 5 [Source:HGNC Symbol;Acc:HGNC:2047]
ENSG00000187048	CYP4A11	multitissue	0.0758689	15	8	0.0675369	Artery_Tibial	0.866702	Thyroid	8.75148	0.0151124	0.305171	-1.58297	1.82808	0.678715	0.917737	8	0	CYP4A11	1	46929177	46941484	-1	protein_coding	cytochrome P450 family 4 subfamily A member 11 [Source:HGNC Symbol;Acc:HGNC:2642]
ENSG00000128606	LRRC17	multitissue	0.0758897	6	6	0.0377611	Brain_Hypothalamus	0.973213	Uterus	1.9487	0.209371	0.209371	-2.07744	0.713323	-0.913433	1.04605	6	0	LRRC17	7	102912991	102944949	1	protein_coding	leucine rich repeat containing 17 [Source:HGNC Symbol;Acc:HGNC:16895]
ENSG00000169403	PTAFR	multitissue	0.0759096	9	5	0.022091	Muscle_Skeletal	0.703553	Skin_Not_Sun_Exposed_Suprapubic	6.37486	0.00603297	0.265924	-1.89572	2.2888	0.567061	1.08338	5	0	PTAFR	1	28147166	28193936	-1	protein_coding	platelet activating factor receptor [Source:HGNC Symbol;Acc:HGNC:9582]
ENSG00000129116	PALLD	multitissue	0.0759936	10	10	0.00277966	Brain_Cerebellum	0.954049	Thyroid	2.66377	0.17562	0.17562	-1.25523	2.99111	0.827139	1.40803	10	0	PALLD	4	168497066	168928457	1	protein_coding	palladin, cytoskeletal associated protein [Source:HGNC Symbol;Acc:HGNC:17068]
ENSG00000136918	WDR38	multitissue	0.0761607	4	3	0.0461456	Artery_Coronary	0.560355	Heart_Atrial_Appendage	3.01677	0.0949608	0.304222	0.582315	1.99406	1.16748	0.657342	3	0	WDR38	9	124853417	124857890	1	protein_coding	WD repeat domain 38 [Source:HGNC Symbol;Acc:HGNC:23745]
ENSG00000180447	GAS1	multitissue	0.0761881	5	5	0.0179721	Uterus	0.767633	Heart_Left_Ventricle	1.32998	0.596087	0.596087	-0.295473	2.36619	1.16268	1.07937	5	0	GAS1	9	86944363	86947189	-1	protein_coding	growth arrest specific 1 [Source:HGNC Symbol;Acc:HGNC:4165]
ENSG00000074211	PPP2R2C	multitissue	0.0763468	12	8	0.00302836	Skin_Sun_Exposed_Lower_leg	0.925099	Esophagus_Mucosa	5.815	0.0117242	0.355465	-1.75056	2.96484	0.257034	1.48353	8	0	PPP2R2C	4	6320578	6563600	-1	protein_coding	protein phosphatase 2 regulatory subunit Bgamma [Source:HGNC Symbol;Acc:HGNC:9306]
ENSG00000184271	POU6F1	multitissue	0.0765699	9	7	0.0452472	Whole_Blood	0.77943	Cells_Transformed_fibroblasts	4.7989	0.0386479	0.185398	-2.00235	1.96802	0.0455158	1.16804	7	0	POU6F1	12	51186936	51217708	-1	protein_coding	POU class 6 homeobox 1 [Source:HGNC Symbol;Acc:HGNC:9224]
ENSG00000081087	OSTM1	multitissue	0.0766237	8	2	0.0633139	Brain_Anterior_cingulate_cortex_BA24	0.201621	Lung	6.43477	0.00220736	1.00151	-1.85698	1.27695	-1.31156	1.05307	2	0	OSTM1	6	108041409	108165854	-1	protein_coding	osteopetrosis associated transmembrane protein 1 [Source:HGNC Symbol;Acc:HGNC:21652]
ENSG00000164023	SGMS2	multitissue	0.0766948	4	4	0.0132203	Skin_Not_Sun_Exposed_Suprapubic	0.786799	Nerve_Tibial	1.1075	0.901162	0.901162	-2.47778	1.12173	-0.673418	1.50506	4	0	SGMS2	4	107824563	107915047	1	protein_coding	sphingomyelin synthase 2 [Source:HGNC Symbol;Acc:HGNC:28395]
ENSG00000182979	MTA1	multitissue	0.0767497	2	2	0.0351944	Thyroid	0.3973	Heart_Left_Ventricle	1.00503	0.994974	0.994974	-2.10611	0.846453	-0.629831	2.08778	2	0	MTA1	14	105419820	105470729	1	protein_coding	metastasis associated 1 [Source:HGNC Symbol;Acc:HGNC:7410]
ENSG00000125207	PIWIL1	multitissue	0.0767928	8	4	0.0700511	Spleen	0.477769	Colon_Transverse	5.01291	0.0517669	0.693395	-1.81158	0.940166	-1.11466	0.918971	4	0	PIWIL1	12	130337887	130372637	1	protein_coding	piwi like RNA-mediated gene silencing 1 [Source:HGNC Symbol;Acc:HGNC:9007]
ENSG00000091536	MYO15A	multitissue	0.0768228	29	5	0.00444065	Spleen	0.901066	Artery_Aorta	17.3052	0.00265167	0.637748	-1.31611	2.84504	1.5844	1.19262	5	0	MYO15A	17	18108706	18179802	1	protein_coding	myosin XVA [Source:HGNC Symbol;Acc:HGNC:7594]
ENSG00000142347	MYO1F	multitissue	0.0769102	13	4	0.0215274	Whole_Blood	0.579473	Pituitary	9.70169	0.00385359	0.465979	0.554155	2.2986	1.32961	0.54701	4	0	MYO1F	19	8520790	8577577	-1	protein_coding	myosin IF [Source:HGNC Symbol;Acc:HGNC:7600]
ENSG00000120896	SORBS3	multitissue	0.0772003	10	10	0.0270853	Ovary	0.957139	Esophagus_Mucosa	1.68141	0.555487	0.555487	-2.21029	1.82329	-0.109961	1.26495	10	0	SORBS3	8	22544986	22575788	1	protein_coding	sorbin and SH3 domain containing 3 [Source:HGNC Symbol;Acc:HGNC:30907]
ENSG00000269964	MEI4	multitissue	0.0772941	3	3	0.0323975	Heart_Atrial_Appendage	0.740206	Brain_Frontal_Cortex_BA9	1.33852	0.613792	0.613792	-0.562236	2.13947	0.636272	1.37638	3	0	MEI4	6	77690658	77926974	1	protein_coding	meiotic double-stranded break formation protein 4 [Source:HGNC Symbol;Acc:HGNC:43638]
ENSG00000091009	RBM27	multitissue	0.0774435	4	4	0.0321531	Brain_Anterior_cingulate_cortex_BA24	0.674681	Cells_Transformed_fibroblasts	2.43368	0.110103	0.110103	-1.61736	2.1425	-0.168782	1.62046	4	0	RBM27	5	146203600	146289132	1	protein_coding	RNA binding motif protein 27 [Source:HGNC Symbol;Acc:HGNC:29243]
ENSG00000163155	LYSMD1	multitissue	0.0774519	23	7	0.0471857	Brain_Spinal_cord_cervical_c-1	0.915172	Nerve_Tibial	14.5086	0.0190773	0.526003	-1.98463	1.20862	0.157382	0.835251	7	0	LYSMD1	1	151159748	151165948	-1	protein_coding	LysM domain containing 1 [Source:HGNC Symbol;Acc:HGNC:32070]
ENSG00000108883	EFTUD2	multitissue	0.0775407	18	6	0.00239455	Muscle_Skeletal	0.850936	Nerve_Tibial	12.0449	0.00178022	0.459363	-3.03636	1.32154	0.411084	1.09459	6	0	EFTUD2	17	44849943	44899662	-1	protein_coding	elongation factor Tu GTP binding domain containing 2 [Source:HGNC Symbol;Acc:HGNC:30858]
ENSG00000159239	C2orf81	multitissue	0.0775898	2	2	0.104237	Brain_Cerebellar_Hemisphere	0.501922	Brain_Anterior_cingulate_cortex_BA24	1.45076	0.549241	0.549241	-0.671469	1.62465	0.476591	1.6236	2	0	C2orf81	2	74393836	74421662	-1	protein_coding	chromosome 2 open reading frame 81 [Source:HGNC Symbol;Acc:HGNC:34350]
ENSG00000105708	ZNF14	multitissue	0.077635	10	7	0.0103014	Lung	0.923488	Skin_Not_Sun_Exposed_Suprapubic	6.14646	0.00586716	0.30045	-2.56555	0.713604	-1.46733	1.16864	7	0	ZNF14	19	19710471	19733097	-1	protein_coding	zinc finger protein 14 [Source:HGNC Symbol;Acc:HGNC:12924]
ENSG00000142599	RERE	multitissue	0.077657	17	6	0.00249307	Skin_Sun_Exposed_Lower_leg	0.736061	Brain_Cortex	11.1215	0.0116838	0.405138	-2.82241	3.02418	1.32323	1.41824	6	0	RERE	1	8352397	8817643	-1	protein_coding	arginine-glutamic acid dipeptide repeats [Source:HGNC Symbol;Acc:HGNC:9965]
ENSG00000106723	SPIN1	multitissue	0.0776731	6	6	0.0272356	Heart_Left_Ventricle	0.593161	Esophagus_Mucosa	2.2671	0.329519	0.329519	-2.20812	1.04289	-0.506609	1.49187	6	0	SPIN1	9	88388419	88478694	1	protein_coding	spindlin 1 [Source:HGNC Symbol;Acc:HGNC:11243]
ENSG00000198825	INPP5F	multitissue	0.0777551	8	7	0.0160438	Brain_Caudate_basal_ganglia	0.7134	Esophagus_Muscularis	3.61655	0.102677	0.164976	-1.29975	2.40792	0.609468	1.15627	7	0	INPP5F	10	119726097	119829278	1	protein_coding	inositol polyphosphate-5-phosphatase F [Source:HGNC Symbol;Acc:HGNC:17054]
ENSG00000204482	LST1	multitissue	0.0777758	10	10	0.050674	Colon_Sigmoid	0.841949	Adipose_Visceral_Omentum	3.32375	0.260569	0.260569	-1.4292	1.95423	0.243126	1.26515	10	0	LST1	6	31586124	31588909	1	protein_coding	leukocyte specific transcript 1 [Source:HGNC Symbol;Acc:HGNC:14189]
ENSG00000162365	CYP4A22	multitissue	0.0778543	16	8	0.110881	Brain_Substantia_nigra	0.95792	Thyroid	8.76304	0.0557031	0.36642	-1.59424	1.1802	-0.353548	0.902688	8	0	CYP4A22	1	47137435	47149741	1	protein_coding	cytochrome P450 family 4 subfamily A member 22 [Source:HGNC Symbol;Acc:HGNC:20575]
ENSG00000114812	VIPR1	multitissue	0.0779113	9	8	0.00693952	Pancreas	0.706979	Muscle_Skeletal	3.95264	0.0559713	0.21851	-1.33348	2.69973	0.8459	1.39957	8	0	VIPR1	3	42489299	42537573	1	protein_coding	vasoactive intestinal peptide receptor 1 [Source:HGNC Symbol;Acc:HGNC:12694]
ENSG00000178741	COX5A	multitissue	0.0779211	4	4	0.0301954	Brain_Substantia_nigra	0.982947	Colon_Transverse	1.53728	0.398069	0.398069	-2.16752	1.58468	-0.539957	1.67964	4	0	COX5A	15	74919791	74938168	-1	protein_coding	cytochrome c oxidase subunit 5A [Source:HGNC Symbol;Acc:HGNC:2267]
ENSG00000203942	C10orf62	multitissue	0.0780378	5	5	0.052801	Esophagus_Gastroesophageal_Junction	0.621932	Testis	2.09661	0.389957	0.389957	-1.93655	-0.493114	-1.51957	0.582117	5	0	C10orf62	10	97589727	97590934	1	protein_coding	chromosome 10 open reading frame 62 [Source:HGNC Symbol;Acc:HGNC:23294]
ENSG00000053328	METTL24	multitissue	0.0780841	6	5	0.0247869	Nerve_Tibial	0.981663	Brain_Cerebellum	3.19801	0.0135487	0.13375	-2.24471	-0.0229838	-0.823742	0.843425	5	0	METTL24	6	110245928	110358272	-1	protein_coding	methyltransferase like 24 [Source:HGNC Symbol;Acc:HGNC:21566]
ENSG00000114796	KLHL24	multitissue	0.0782619	15	6	0.000617591	Nerve_Tibial	0.865032	Spleen	9.24069	0.0291132	0.524244	0.169973	3.42377	2.06022	0.890325	6	0	KLHL24	3	183635568	183684477	1	protein_coding	kelch like family member 24 [Source:HGNC Symbol;Acc:HGNC:25947]
ENSG00000147697	GSDMC	multitissue	0.0783488	13	9	0.00589238	Brain_Hypothalamus	0.831258	Heart_Atrial_Appendage	6.54251	0.00261705	0.304777	-1.98406	2.75371	0.393881	1.04739	9	0	GSDMC	8	129748196	129786888	-1	protein_coding	gasdermin C [Source:HGNC Symbol;Acc:HGNC:7151]
ENSG00000088926	F11	multitissue	0.0784137	12	8	0.003972	Lung	0.984204	Pituitary	5.85996	0.00768627	0.287356	-2.88038	2.63357	-0.0739687	1.27627	8	0	F11	4	186265945	186288806	1	protein_coding	coagulation factor XI [Source:HGNC Symbol;Acc:HGNC:3529]
ENSG00000168175	MAPK1IP1L	multitissue	0.0784517	6	5	0.0107336	Esophagus_Gastroesophageal_Junction	0.961527	Esophagus_Mucosa	3.82854	0.0991362	0.191997	0.0482371	2.55125	0.953943	0.921193	5	0	MAPK1IP1L	14	55051631	55070192	1	protein_coding	mitogen-activated protein kinase 1 interacting protein 1 like [Source:HGNC Symbol;Acc:HGNC:19840]
ENSG00000185798	WDR53	multitissue	0.0784679	4	4	0.0056094	Muscle_Skeletal	0.849646	Pituitary	2.43447	0.24504	0.24504	-2.76978	1.83182	0.0431663	2.06125	4	0	WDR53	3	196554177	196568674	-1	protein_coding	WD repeat domain 53 [Source:HGNC Symbol;Acc:HGNC:28786]
ENSG00000143621	ILF2	multitissue	0.0784885	6	6	0.00905122	Esophagus_Mucosa	0.758504	Adrenal_Gland	2.286	0.260879	0.260879	-1.8744	2.61011	0.141214	1.76157	6	0	ILF2	1	153661788	153671048	-1	protein_coding	interleukin enhancer binding factor 2 [Source:HGNC Symbol;Acc:HGNC:6037]
[truncated: 14,122 more rows]
