# Supplementary material for: Genome-wide analysis of dental caries and periodontitis combining clinical and self-reported data
Source: Nat Commun. 2019 Jun 24;10:2773. doi: 10.1038/s41467-019-10630-1 (PMC6591304; doi:10.1038/s41467-019-10630-1)
Supplement: Supplementary file 12 — Supplementary Dataset 9 [file 41467_2019_10630_MOESM12_ESM.xlsx]

## Sheet: .
Supplementary data 9. DEPICT gene set enrichment analysis for combined analysis of DMFS/dentures
Original gene set ID	Original gene set description	Nominal P value	False discovery rate	Reconstituted gene set Z score gene 1	Reconstituted gene set Z score gene 2	Reconstituted gene set Z score gene 3	Reconstituted gene set Z score gene 4	Reconstituted gene set Z score gene 5	Reconstituted gene set Z score gene 6	Reconstituted gene set Z score gene 7	Reconstituted gene set Z score gene 8	Reconstituted gene set Z score gene 9	Reconstituted gene set Z score gene 10
MP:0001636	irregular heartbeat	0.000123	>=0.20	RASIP1 (3.0)	RARB (2.7)	SYT14 (2.7)	HCN4 (2.4)	ENSG00000234494 (2.3)	KCNJ3 (2.3)	KCNJ2 (2.2)	CA12 (2.2)	SOX7 (2.1)	EFR3B (2.0)
GO:0040012	regulation of locomotion	0.000161	>=0.20	SOX7 (4.2)	LAYN (4.1)	RASIP1 (3.4)	ENSG00000224788 (2.6)	ENSG00000254235 (2.5)	RARB (2.5)	TAOK2 (2.3)	SEMA3F (2.2)	ENSG00000256667 (1.9)	TBX6 (1.8)
MP:0001270	distended abdomen	0.000202	>=0.20	CHRNB4 (2.9)	HOXB5 (2.6)	HOXB6 (2.5)	HOXB3 (2.5)	LAYN (2.4)	RHCG (2.3)	RARB (2.3)	ENSG00000233101 (2.3)	CHRNA3 (2.2)	PITX1 (2.1)
MP:0001732	postnatal growth retardation	0.000413	>=0.20	CHRNA3 (2.7)	HOXB3 (2.6)	FOXL1 (2.5)	SIK2 (2.3)	ALK (2.2)	NEO1 (2.0)	ENSG00000233101 (2.0)	FEV (1.9)	STAG1 (1.9)	ARAP1 (1.8)
GO:0007585	respiratory gaseous exchange	0.000472	>=0.20	ATP13A4-AS1 (8.5)	ITPKB-IT1 (3.0)	ENSG00000233101 (2.8)	FAM57B (2.7)	HOXB5 (2.5)	MUC1 (2.4)	ALK (2.3)	TBKBP1 (2.2)	ENSG00000254936 (2.1)	HOXB3 (2.1)
MP:0003063	increased coping response	0.000507	>=0.20	EFR3B (3.5)	AGPHD1 (3.5)	CAMKV (3.3)	PBX3 (2.8)	RARB (2.5)	TBX6 (2.4)	HCN4 (2.2)	CA12 (2.1)	CDK5R2 (2.1)	TMEM59L (2.0)
MP:0002961	abnormal axon guidance	0.000548	>=0.20	EFNA3 (3.9)	CHRNA3 (3.8)	CHRNA5 (3.2)	CHRNB4 (2.9)	EFNA5 (2.6)	TRIM46 (2.3)	HOXB6 (2.3)	KCNJ3 (2.3)	THBS3 (2.2)	HOXB2 (2.1)
GO:0006939	smooth muscle contraction	0.000552	>=0.20	LAYN (2.9)	CHRNA5 (2.8)	FAM118A (2.7)	ALK (2.7)	ADCY3 (2.5)	ENSG00000224788 (2.5)	ITPKB (2.3)	ENSG00000228135 (2.3)	CHRNA3 (2.3)	C17orf57 (2.3)
MP:0009660	abnormal induced retinal neovascularization	0.000699	>=0.20	SOX7 (4.2)	FUT2 (3.9)	RASIP1 (3.8)	P2RY2 (3.3)	SEMA3F (3.2)	KCNJ2 (2.6)	CA12 (2.2)	ENSG00000234899 (2.1)	MUC1 (2.1)	PRR15L (2.0)
GO:0050795	regulation of behavior	0.000744	>=0.20	P2RY2 (2.8)	LAYN (2.8)	ENSG00000224788 (2.7)	EFR3B (2.4)	KCNJ2 (2.3)	ENSG00000248464 (2.2)	ATP13A4-AS1 (2.2)	ZNF804A (2.2)	SOX7 (1.9)	CABP7 (1.8)
ENSG00000112715	VEGFA PPI subnetwork	0.00106	>=0.20	GDPD3 (3.0)	KCNJ2 (2.6)	FUT2 (2.6)	SEMA3F (2.3)	ENSG00000224186 (2.3)	ENSG00000254235 (2.3)	SOX7 (2.2)	CA12 (2.2)	ATP13A4 (2.2)	TBKBP1 (2.0)
MP:0001431	abnormal eating behavior	0.00122	>=0.20	CAMKV (3.2)	ZNF804A (2.7)	HOXB3 (2.6)	MC4R (2.5)	NEO1 (2.4)	CDK5R2 (2.3)	EFR3B (2.2)	SEMA3F (2.0)	KCNJ2 (1.9)	HOXB6 (1.8)
MP:0009747	impaired behavioral response to xenobiotic	0.00125	>=0.20	CAMKV (3.4)	CDH9 (3.1)	AAK1 (2.9)	CA12 (2.6)	RHCG (2.2)	HOXB5 (2.2)	EFR3B (2.2)	KCNJ3 (2.1)	ADCY3 (1.9)	ZNF804A (1.9)
ENSG00000137767	SQRDL PPI subnetwork	0.0014	>=0.20	NPEPPS (3.0)	ALDOA (2.9)	ADAM15 (2.3)	ENSG00000234494 (2.2)	GFPT1 (2.0)	ENSG00000250616 (2.0)	TMEM18 (1.9)	HOXB3 (1.9)	ASCC2 (1.9)	THBS3 (1.8)
ENSG00000142599	RERE PPI subnetwork	0.00145	>=0.20	FGF10 (3.2)	TBKBP1 (3.2)	TBX6 (2.8)	SALL1 (2.8)	PHF15 (2.6)	TAOK2 (2.3)	MAPK3 (2.3)	EFNA5 (2.2)	PBX3 (2.1)	HOXB1 (2.1)
GO:0015459	potassium channel regulator activity	0.0018	>=0.20	MC4R (3.5)	SOX7 (2.7)	FUT2 (2.4)	PBX3 (2.4)	GBAP1 (2.3)	DNAJC27 (1.9)	CABP7 (1.7)	RP1L1 (1.7)	KCNJ3 (1.7)	CDK5R2 (1.7)
MP:0001719	absent vitelline blood vessels	0.00197	>=0.20	RASIP1 (4.2)	SOX7 (4.1)	C3orf54 (3.8)	SEMA3F (3.6)	ENSG00000233101 (3.2)	HOXB3 (2.9)	HOXB6 (2.5)	HCN4 (2.2)	FOXL1 (2.1)	ENSG00000234899 (2.0)
GO:0050920	regulation of chemotaxis	0.00213	>=0.20	P2RY2 (4.0)	LAYN (3.9)	ATP13A4-AS1 (2.8)	KCNJ2 (2.8)	FGF10 (2.3)	CATSPER3 (2.3)	SOX7 (2.2)	DNAJC27-AS1 (2.1)	CA12 (2.0)	GDPD3 (1.9)
ENSG00000156304	SCAF4 PPI subnetwork	0.00222	>=0.20	INO80E (3.7)	SP2 (3.5)	RBM6 (3.4)	KPNB1 (2.5)	RBM5 (2.3)	RNPC3 (2.3)	HIRIP3 (2.2)	ASCC2 (2.1)	GBAP1 (1.9)	MC4R (1.9)
ENSG00000107758	PPP3CB PPI subnetwork	0.00234	>=0.20	CDH9 (2.4)	DNAJC27 (2.3)	PRUNE2 (2.2)	TRIM46 (2.2)	ENSG00000247735 (2.1)	TMEM59L (2.1)	AAK1 (2.1)	EFR3B (2.0)	KCNH8 (2.0)	FOXL1 (1.9)
ENSG00000157110	RBPMS PPI subnetwork	0.00235	>=0.20	INO80E (3.3)	HOXB2 (3.3)	ENSG00000249082 (2.6)	HOXB6 (2.3)	TBKBP1 (2.3)	TAOK2 (2.2)	ENSG00000230148 (2.1)	ENSG00000257574 (2.1)	HOXB5 (2.0)	SP2 (1.8)
GO:0001525	angiogenesis	0.00246	>=0.20	SOX7 (5.9)	RASIP1 (5.4)	SEMA3F (3.5)	LAYN (3.4)	TAOK2 (3.3)	ENSG00000247735 (2.8)	ADAM15 (2.8)	TBKBP1 (2.7)	C3orf54 (2.3)	C17orf57 (2.3)
ENSG00000109846	CRYAB PPI subnetwork	0.00257	>=0.20	PRUNE2 (2.3)	ENSG00000254839 (1.9)	ENSG00000188971 (1.8)	EFR3B (1.8)	MAPK3 (1.8)	ENSG00000254235 (1.6)	ADAM15 (1.5)	TAOK2 (1.5)	THBS3 (1.5)	MAMSTR (1.5)
MP:0004779	abnormal production of surfactant	0.00262	>=0.20	ATP13A4-AS1 (9.5)	HOXB5 (5.1)	HOXB6 (4.3)	RASIP1 (3.8)	HOXB2 (3.6)	MUC1 (3.5)	SOX7 (3.2)	PBX3 (2.9)	HOXB3 (2.8)	ENSG00000188971 (2.8)
GO:0040013	negative regulation of locomotion	0.00268	>=0.20	TBKBP1 (3.3)	RASIP1 (2.8)	ENSG00000256667 (2.8)	EFNA5 (2.4)	TAOK2 (2.4)	C3orf54 (2.1)	SEMA3F (2.1)	C16orf92 (2.0)	MST1R (1.9)	ENSG00000254235 (1.9)
ENSG00000172534	HCFC1 PPI subnetwork	0.00286	>=0.20	NPEPPS (3.7)	RBM6 (3.0)	PHF15 (1.9)	STAG1 (1.9)	ENSG00000257574 (1.8)	TAOK2 (1.8)	KPNB1 (1.7)	RNPC3 (1.6)	C16orf92 (1.5)	TBX6 (1.4)
GO:0007610	behavior	0.00296	>=0.20	CABP7 (3.1)	CHRNA3 (3.0)	CHRNB4 (2.8)	DOC2A (2.7)	CHRNA5 (2.7)	ALK (2.7)	TMEM59L (2.5)	CDH9 (2.4)	ENSG00000248464 (2.4)	CAMKV (2.4)
ENSG00000147443	DOK2 PPI subnetwork	0.00296	>=0.20	PHF15 (2.8)	TMEM219 (2.6)	NFU1 (2.5)	UBA7 (2.4)	ITPKB (2.4)	ENSG00000248464 (2.3)	ARAP1 (2.2)	KCNJ3 (2.1)	RHCG (1.9)	FUT2 (1.9)
MP:0005319	abnormal enzyme/ coenzyme level	0.00298	>=0.20	HAO1 (2.7)	RHCG (2.5)	ENSG00000236263 (2.2)	KCNJ3 (2.2)	AGPHD1 (2.0)	ENSG00000228135 (2.0)	P2RY2 (1.9)	ENSG00000223985 (1.5)	CDH9 (1.5)	FUT2 (1.3)
ENSG00000108175	ZMIZ1 PPI subnetwork	0.0031	>=0.20	HOXB5 (6.1)	HOXB6 (5.5)	HOXB3 (4.4)	HOXB2 (4.1)	ENSG00000233101 (3.1)	PBX3 (2.5)	PRR15L (2.3)	EFNA3 (2.2)	ITPKB (2.2)	SATB1 (2.1)
GO:0051270	regulation of cellular component movement	0.00318	>=0.20	LAYN (4.2)	SOX7 (4.0)	RASIP1 (3.4)	TAOK2 (2.6)	ENSG00000254235 (2.5)	RARB (2.4)	ENSG00000224788 (2.2)	SEMA3F (2.1)	TBX6 (2.0)	ENSG00000256667 (2.0)
GO:0048169	regulation of long-term neuronal synaptic plasticity	0.00323	>=0.20	ENSG00000224186 (4.2)	EFR3B (3.4)	ENSG00000248464 (3.1)	XKR6 (2.9)	CAMKV (2.9)	TRIM46 (2.8)	CDK5R2 (2.5)	DOC2A (2.4)	KCNJ3 (2.1)	AAK1 (2.0)
ENSG00000019991	HGF PPI subnetwork	0.00327	>=0.20	FUT2 (3.3)	ENSG00000254235 (3.1)	HAO1 (2.8)	P2RY2 (2.4)	FUT1 (2.4)	EFNA5 (2.3)	MST1R (2.3)	C17orf57 (2.3)	KCNJ2 (2.2)	RNPC3 (2.0)
GO:0048514	blood vessel morphogenesis	0.00329	>=0.20	SOX7 (5.9)	RASIP1 (5.0)	SEMA3F (3.6)	TAOK2 (2.7)	LAYN (2.6)	C3orf54 (2.6)	TBKBP1 (2.5)	ADAM15 (2.4)	RARB (2.4)	BAHCC1 (2.4)
MP:0003132	increased pre-B cell number	0.00331	>=0.20	PHF15 (2.3)	C17orf57 (2.2)	ATG16L2 (2.2)	RHCG (2.1)	EFNA4 (2.0)	PRR15L (2.0)	EFNA5 (1.9)	ARAP1 (1.7)	FCHSD2 (1.7)	EFR3B (1.7)
KEGG_DORSO_VENTRAL_AXIS_FORMATION	KEGG_DORSO_VENTRAL_AXIS_FORMATION	0.00335	>=0.20	BAHCC1 (3.2)	FOXL1 (3.1)	RASIP1 (3.0)	SOX7 (2.8)	EFNA3 (2.4)	ENSG00000224788 (2.3)	TMEM18 (2.2)	MST1R (2.1)	PRR15L (2.1)	FUT1 (2.0)
REACTOME_FGFR2C_LIGAND_BINDING_AND_ACTIVATION	REACTOME_FGFR2C_LIGAND_BINDING_AND_ACTIVATION	0.00343	>=0.20	ENSG00000254839 (3.3)	FOXL1 (2.8)	HOXB6 (2.5)	HOXB5 (2.4)	EFNA4 (2.1)	HOXB2 (2.1)	ENSG00000236827 (2.1)	ENSG00000234899 (2.0)	EFR3B (1.9)	C3orf54 (1.8)
ENSG00000171346	KRT15 PPI subnetwork	0.00355	>=0.20	HOXB5 (7.4)	ENSG00000233101 (6.8)	HOXB2 (6.1)	HOXB3 (5.0)	ENSG00000257574 (3.0)	ENSG00000230148 (2.8)	FAM57B (2.8)	SP2 (2.7)	ENSG00000231064 (2.4)	MTMR9 (2.3)
ENSG00000120659	TNFSF11 PPI subnetwork	0.00373	>=0.20	PRR15L (3.2)	ITPKB-IT1 (3.1)	FUT2 (2.8)	KCTD13 (2.8)	FCHSD2 (2.6)	FOXL1 (2.2)	LAYN (2.1)	FGF10 (1.9)	ENSG00000234899 (1.9)	PPP4C (1.7)
MP:0000633	abnormal pituitary gland morphology	0.00375	>=0.20	ENSG00000249082 (5.2)	PBX3 (3.0)	ATP13A4-AS1 (2.8)	SALL1 (2.4)	RHCG (2.4)	SEMA3F (2.4)	CDK5R2 (2.3)	HOXB1 (2.2)	WNT10A (2.2)	FUT2 (1.9)
GO:2000145	regulation of cell motility	0.00383	>=0.20	LAYN (4.4)	SOX7 (4.3)	RASIP1 (3.4)	RARB (2.5)	ENSG00000254235 (2.4)	ENSG00000224788 (2.4)	TAOK2 (2.3)	SEMA3F (2.1)	ENSG00000256667 (1.8)	HORMAD2 (1.7)
GO:0006913	nucleocytoplasmic transport	0.00387	>=0.20	NPEPPS (2.8)	ENSG00000254235 (2.5)	STAG1 (2.3)	KPNB1 (2.1)	INO80E (1.8)	ENSG00000249082 (1.8)	PBX3 (1.8)	ENSG00000188971 (1.5)	PRR15L (1.5)	ENSG00000224186 (1.5)
ENSG00000133216	EPHB2 PPI subnetwork	0.0039	>=0.20	MC4R (2.6)	ENSG00000248464 (2.4)	TBKBP1 (2.3)	SOX7 (2.2)	EFNA4 (2.2)	P2RY2 (1.9)	HCN4 (1.9)	SEMA3F (1.9)	ENSG00000224186 (1.7)	STARD10 (1.7)
GO:0003016	respiratory system process	0.00394	>=0.20	HOXB5 (4.1)	ENSG00000233101 (3.6)	ENSG00000188971 (3.6)	FAM57B (3.6)	ITPKB-IT1 (3.4)	HOXB6 (2.6)	MAMSTR (2.6)	AAK1 (2.4)	HOXB2 (2.4)	ENSG00000256667 (2.4)
MP:0004810	decreased hematopoietic stem cell number	0.00394	>=0.20	SOX7 (2.8)	LAYN (2.7)	RASIP1 (2.7)	TAOK2 (2.4)	HOXB6 (2.4)	CDH9 (2.3)	HOXB5 (2.3)	CHRNB4 (2.2)	FEV (2.1)	FCHSD2 (2.1)
MP:0000967	abnormal sensory neuron projections	0.00395	>=0.20	CHRNA3 (3.3)	HOXB2 (3.2)	EFNA3 (2.8)	ENSG00000248464 (2.7)	PBX3 (2.5)	THBS3 (2.4)	TRIM46 (2.3)	KCNJ3 (2.3)	SYT14 (2.2)	CHRNB4 (2.2)
GO:0001944	vasculature development	0.00406	>=0.20	SOX7 (5.5)	RASIP1 (4.7)	SEMA3F (3.3)	LAYN (2.6)	HOXB1 (2.4)	TAOK2 (2.3)	RARB (2.3)	C3orf54 (2.2)	ADAM15 (2.2)	ENSG00000247735 (2.1)
MP:0000467	abnormal esophagus morphology	0.00409	>=0.20	RHCG (4.7)	PITX1 (4.7)	MUC1 (3.0)	ENSG00000234899 (2.3)	FUT1 (2.1)	SIK2 (2.0)	EFNA4 (2.0)	ITPKB (2.0)	SEMA3F (1.9)	UPK3A (1.9)
GO:0001568	blood vessel development	0.00424	>=0.20	SOX7 (5.6)	RASIP1 (4.9)	SEMA3F (3.4)	HOXB1 (2.6)	LAYN (2.6)	TAOK2 (2.5)	C3orf54 (2.4)	RARB (2.3)	ADAM15 (2.3)	HOXB2 (2.2)
GO:0002685	regulation of leukocyte migration	0.00432	>=0.20	LAYN (3.2)	ENSG00000223985 (2.8)	ENSG00000224788 (2.6)	ATP13A4-AS1 (2.5)	HORMAD2 (2.4)	EFR3B (2.2)	SOX7 (2.0)	P2RY2 (2.0)	CA12 (1.9)	RASIP1 (1.9)
MP:0000521	abnormal kidney cortex morphology	0.0045	>=0.20	ATP13A4-AS1 (5.0)	RHCG (3.9)	CA12 (3.7)	SEMA3F (2.7)	RASIP1 (2.7)	PRSS55 (2.6)	SALL1 (2.3)	ENSG00000236445 (2.3)	ZNF804A (2.3)	C17orf57 (2.2)
GO:2000146	negative regulation of cell motility	0.00452	>=0.20	TBKBP1 (3.4)	RASIP1 (2.9)	ATP13A4-AS1 (2.5)	TAOK2 (2.4)	C16orf92 (2.4)	ENSG00000256667 (2.3)	ENSG00000254235 (2.3)	RARB (2.1)	SEMA3F (2.0)	SOX7 (2.0)
MP:0001469	abnormal contextual conditioning behavior	0.00466	>=0.20	CAMKV (5.3)	CDH9 (4.6)	KCTD13 (3.1)	TRIM46 (3.1)	TMEM59L (3.0)	CABP7 (2.9)	CDK5R2 (2.8)	SALL1 (2.7)	MSRA (2.7)	SYT14 (2.5)
GO:0072657	protein localization in membrane	0.00472	>=0.20	XKR6 (3.5)	C16orf92 (3.2)	TRIM46 (2.4)	ENSG00000234494 (2.3)	MST1R (2.2)	ENSG00000249082 (2.2)	ADAM15 (2.2)	ENSG00000250616 (2.1)	STARD10 (2.1)	WNT10A (1.9)
MP:0001968	abnormal touch/ nociception	0.00479	>=0.20	CDH9 (5.0)	DNAJC27 (3.7)	CAMKV (3.6)	CDK5R2 (3.5)	TRIM46 (3.2)	TMEM59L (3.1)	ALK (2.8)	EFR3B (2.3)	MC4R (2.2)	PHF15 (2.1)
GO:0051169	nuclear transport	0.00491	>=0.20	NPEPPS (2.8)	ENSG00000254235 (2.5)	STAG1 (2.3)	KPNB1 (2.1)	INO80E (1.8)	ENSG00000249082 (1.8)	PBX3 (1.8)	ENSG00000224186 (1.5)	ENSG00000254839 (1.5)	PRR15L (1.5)
MP:0010701	fusion of atlas and odontoid process	0.00506	>=0.20	HOXB5 (9.0)	HOXB6 (8.9)	HOXB2 (8.8)	ENSG00000233101 (7.6)	ENSG00000230148 (5.4)	SEMA3F (4.2)	HOXB1 (3.1)	TBKBP1 (2.7)	EFNA4 (2.4)	C3orf54 (2.4)
GO:0061053	somite development	0.00513	>=0.20	HOXB1 (5.4)	TBX6 (4.0)	ENSG00000247735 (4.0)	FOXL1 (3.8)	DMRTA1 (3.6)	BAHCC1 (2.5)	ENSG00000250616 (2.3)	FGF10 (2.2)	EFNA4 (2.1)	EFNA3 (2.1)
MP:0005318	decreased triglyceride level	0.00519	>=0.20	SIK2 (5.1)	PPP2R1B (3.1)	ZNF804A (2.8)	CATSPER3 (2.7)	FAM57B (2.3)	PCBD2 (2.1)	ADCY3 (2.0)	HAO1 (1.8)	EFNA5 (1.8)	PBX3 (1.5)
REACTOME_A_THIRD_PROTEOLYTIC_CLEAVAGE_RELEASES_NICD	REACTOME_A_THIRD_PROTEOLYTIC_CLEAVAGE_RELEASES_NICD	0.00533	>=0.20	ADAM15 (3.2)	ENSG00000236263 (2.8)	EFNA3 (2.7)	EFNA4 (2.7)	ENSG00000254235 (2.6)	SEMA3F (2.6)	RASIP1 (2.4)	TAOK2 (2.3)	ITPKB (2.2)	ENSG00000257574 (2.1)
ENSG00000108688	CCL7 PPI subnetwork	0.00536	>=0.20	ENSG00000250616 (2.5)	KCNJ2 (2.4)	HOXB2 (2.1)	WNT10A (2.0)	ENSG00000256667 (1.9)	LAYN (1.8)	ENSG00000249082 (1.8)	FUT2 (1.7)	SYT14 (1.6)	SATB1 (1.5)
MP:0000471	abnormal stomach epithelium morphology	0.00545	>=0.20	PITX1 (5.0)	WNT10A (4.5)	ENSG00000249082 (4.0)	RHCG (3.2)	GDPD3 (2.8)	FUT2 (2.7)	P2RY2 (2.5)	ATP13A4-AS1 (2.5)	ASCC2 (2.3)	SEMA3F (2.0)
GO:0030334	regulation of cell migration	0.00547	>=0.20	SOX7 (4.3)	LAYN (4.1)	RASIP1 (3.4)	RARB (2.5)	TAOK2 (2.5)	ENSG00000224788 (2.4)	ENSG00000254235 (2.3)	SEMA3F (2.1)	ENSG00000256667 (1.9)	HORMAD2 (1.6)
ENSG00000168066	SF1 PPI subnetwork	0.00557	>=0.20	SP2 (4.5)	KPNB1 (2.8)	INO80E (2.5)	RBM5 (2.4)	KCTD13 (2.2)	TAOK2 (2.0)	ITPKB (2.0)	SIK2 (1.9)	SATB1 (1.9)	MTMR9 (1.8)
MP:0002878	abnormal corticospinal tract morphology	0.00568	>=0.20	CAMKV (3.7)	NEO1 (3.4)	THBS3 (3.1)	HOXB1 (2.9)	XKR6 (2.9)	ENSG00000223985 (2.8)	CABP7 (2.7)	TRIM46 (2.6)	CHRNA3 (2.6)	ENSG00000255310 (2.4)
GO:0001666	response to hypoxia	0.00569	>=0.20	LAYN (3.3)	KCNJ2 (3.0)	RASIP1 (2.7)	ENSG00000254839 (2.6)	SOX7 (2.6)	ALDOA (2.4)	FEV (2.3)	SEMA3F (2.3)	CA12 (2.3)	ATP13A4-AS1 (2.2)
ENSG00000153827	TRIP12 PPI subnetwork	0.00607	>=0.20	KCNH8 (3.5)	ENSG00000234494 (3.3)	KPNB1 (2.7)	ASPHD1 (2.6)	ADCY3 (2.5)	PSMA4 (2.2)	SYT14 (1.9)	PNPO (1.8)	DOC2A (1.8)	PHF15 (1.8)
MP:0001454	abnormal cued conditioning behavior	0.00618	>=0.20	CAMKV (3.7)	CDK5R2 (3.5)	CHRNA3 (2.9)	SALL1 (2.7)	TMEM59L (2.7)	AAK1 (2.7)	KCTD13 (2.6)	ZNF804A (2.1)	ENSG00000224186 (2.0)	CDH9 (2.0)
ENSG00000017427	IGF1 PPI subnetwork	0.00619	>=0.20	SEMA3F (2.5)	FUT2 (2.4)	CRLF1 (2.3)	KCNJ3 (2.1)	SOX7 (2.0)	KCNJ2 (2.0)	FOXL1 (2.0)	HAO1 (1.9)	ENSG00000254235 (1.8)	C17orf57 (1.6)
MP:0010025	decreased total body fat amount	0.00621	>=0.20	SIK2 (5.5)	CA12 (2.5)	PPP2R1B (2.3)	ENSG00000253695 (2.1)	BAHCC1 (2.0)	MAMSTR (1.9)	EFNA5 (1.9)	ADCY3 (1.8)	STAG1 (1.8)	MTMR3 (1.7)
MP:0008115	abnormal dendritic cell differentiation	0.00634	>=0.20	SATB1 (3.4)	ITPKB-IT1 (2.9)	TBKBP1 (2.2)	CHRNA5 (2.0)	KCNH8 (2.0)	CA12 (1.9)	EFNA5 (1.7)	FUT2 (1.6)	PNPO (1.6)	PITX1 (1.5)
GO:0060326	cell chemotaxis	0.00638	>=0.20	ATP13A4-AS1 (4.1)	ENSG00000250616 (3.9)	EFR3B (2.6)	LAYN (2.6)	P2RY2 (2.4)	PRR15L (2.4)	DNAJC27-AS1 (2.3)	ENSG00000247735 (2.2)	MUC1 (2.1)	KCNJ2 (2.1)
GO:0008239	dipeptidyl-peptidase activity	0.00653	>=0.20	ARAP1 (2.6)	SYT14 (2.3)	PRR15L (1.7)	STAG1 (1.6)	MTMR9 (1.6)	PRUNE2 (1.5)	THBS3 (1.5)	PNPO (1.5)	USP3 (1.5)	ENSG00000250616 (1.5)
MP:0000149	abnormal scapula morphology	0.0066	>=0.20	HOXB6 (10.4)	ENSG00000233101 (10.2)	HOXB2 (8.1)	HOXB3 (7.6)	ENSG00000257574 (3.4)	NEO1 (3.0)	CRLF1 (2.9)	EFNA3 (2.8)	HOXB5 (2.8)	EFNA4 (2.7)
GO:0051170	nuclear import	0.00663	>=0.20	ENSG00000254235 (2.8)	FGF10 (2.2)	ENSG00000249082 (2.1)	STAG1 (2.0)	RARB (2.0)	ENSG00000250616 (1.9)	GBAP1 (1.9)	EFNA4 (1.7)	ENSG00000254839 (1.7)	EFNA5 (1.7)
ENSG00000119630	PGF PPI subnetwork	0.00677	>=0.20	KCNJ2 (2.7)	MST1R (2.6)	SOX7 (2.4)	RASIP1 (2.4)	FUT2 (2.4)	RBM5 (2.4)	C17orf57 (2.3)	FUT1 (2.3)	SEMA3F (2.2)	ATP13A4 (2.2)
ENSG00000085872	CHERP PPI subnetwork	0.00681	>=0.20	SP2 (3.6)	INO80E (3.4)	RNPC3 (3.3)	KPNB1 (2.8)	GBAP1 (2.3)	ENSG00000228135 (2.1)	MC4R (2.0)	PCBD2 (2.0)	ENSG00000254235 (1.9)	ENSG00000256667 (1.9)
GO:0032101	regulation of response to external stimulus	0.00686	>=0.20	KCNJ2 (2.7)	SOX7 (2.6)	FGF10 (2.4)	DNAJC27-AS1 (2.0)	MST1R (1.9)	HORMAD2 (1.9)	ENSG00000228135 (1.8)	ZNF804A (1.7)	ATP13A4-AS1 (1.6)	FOXL1 (1.6)
MP:0005168	abnormal female meiosis	0.00704	>=0.20	SMC1B (10.2)	HORMAD2 (6.4)	RIBC2 (4.2)	RASIP1 (3.2)	ALK (2.5)	HOXB3 (1.9)	MAMSTR (1.9)	ENSG00000253695 (1.9)	PRSS55 (1.8)	ENSG00000256667 (1.8)
MP:0002842	increased systemic arterial blood pressure	0.00705	>=0.20	RASIP1 (5.0)	SOX7 (3.3)	ADCY3 (3.3)	FGF10 (2.9)	ATP13A4-AS1 (2.8)	FOXL1 (2.2)	SEMA3F (2.2)	KCNJ2 (2.2)	ADAM15 (2.0)	TBKBP1 (2.0)
ENSG00000196218	RYR1 PPI subnetwork	0.0071	>=0.20	EFR3B (2.8)	ENSG00000224788 (2.6)	MAMSTR (2.6)	AAK1 (2.1)	MON1A (2.0)	NEO1 (2.0)	CAMKV (1.9)	YPEL3 (1.6)	ENSG00000188971 (1.6)	ATP13A4 (1.5)
MP:0006144	increased systemic arterial systolic blood pressure	0.00714	>=0.20	RASIP1 (3.1)	THBS3 (3.1)	ADCY3 (2.1)	MUC1 (2.1)	ATP13A4-AS1 (2.0)	RP1L1 (2.0)	CHRNB4 (1.9)	ENSG00000254839 (1.9)	PRR15L (1.9)	TBKBP1 (1.9)
MP:0005438	abnormal glycogen homeostasis	0.00714	>=0.20	CHRNA3 (4.9)	CHRNA5 (4.3)	ARAP1 (3.5)	CHRNB4 (3.3)	FEV (3.1)	ALK (3.0)	ENSG00000234899 (3.0)	THBS3 (2.9)	C8orf74 (1.7)	IZUMO1 (1.7)
GO:0055080	cation homeostasis	0.00722	>=0.20	CA12 (3.0)	ENSG00000224788 (2.6)	ENSG00000236263 (2.5)	RHCG (2.4)	TRIM46 (2.3)	MUC1 (2.1)	ENSG00000223985 (2.0)	ADCY3 (1.9)	PNPO (1.8)	EFR3B (1.8)
ENSG00000126562	WNK4 PPI subnetwork	0.00723	>=0.20	PRR15L (2.7)	FCHSD2 (2.3)	EFNA5 (2.2)	KCNJ2 (2.2)	SATB1 (2.1)	RBM5 (2.0)	PHF15 (2.0)	ARAP1 (1.9)	FGF21 (1.9)	UPK3A (1.7)
GO:0032129	histone deacetylase activity (H3-K9 specific)	0.00728	>=0.20	FAM57B (2.3)	ARAP1 (2.2)	YPEL3 (1.9)	TBKBP1 (1.9)	RNPC3 (1.9)	C3orf54 (1.8)	RBM6 (1.7)	STAG1 (1.7)	ATG16L2 (1.6)	CATSPER3 (1.6)
GO:0046969	NAD-dependent histone deacetylase activity (H3-K9 specific)	0.00728	>=0.20	FAM57B (2.3)	ARAP1 (2.2)	YPEL3 (1.9)	TBKBP1 (1.9)	RNPC3 (1.9)	C3orf54 (1.8)	RBM6 (1.7)	STAG1 (1.7)	ATG16L2 (1.6)	CATSPER3 (1.6)
GO:0060216	definitive hemopoiesis	0.00728	>=0.20	ENSG00000233101 (6.3)	ENSG00000230148 (4.7)	HOXB2 (4.2)	C3orf54 (4.1)	ITPKB-IT1 (3.3)	HOXB6 (3.0)	HOXB5 (3.0)	FEV (2.7)	PBX3 (2.4)	ASCC2 (2.1)
GO:0030336	negative regulation of cell migration	0.00731	>=0.20	TBKBP1 (3.3)	RASIP1 (3.0)	ATP13A4-AS1 (2.7)	ENSG00000256667 (2.4)	TAOK2 (2.4)	ENSG00000254235 (2.3)	C16orf92 (2.3)	SOX7 (2.0)	RARB (2.0)	C3orf54 (1.9)
MP:0003658	abnormal capillary morphology	0.00734	>=0.20	SOX7 (4.5)	RASIP1 (3.2)	SEMA3F (3.1)	KCNJ2 (2.5)	HOXB3 (2.3)	CRLF1 (2.0)	HOXB2 (1.9)	STAG1 (1.8)	FGF10 (1.6)	ALDOA (1.6)
ENSG00000126778	SIX1 PPI subnetwork	0.00735	>=0.20	PITX1 (3.0)	XKR6 (2.8)	MAMSTR (2.5)	MAPK3 (2.0)	RARB (2.0)	PBX3 (1.9)	P2RY2 (1.8)	HCN4 (1.8)	FUT2 (1.8)	ITPKB-IT1 (1.8)
GO:0003158	endothelium development	0.00738	>=0.20	RASIP1 (6.2)	SOX7 (3.6)	SEMA3F (3.4)	HOXB6 (3.0)	ENSG00000233101 (2.9)	ADAM15 (2.7)	ENSG00000257574 (2.6)	HOXB1 (2.4)	TAOK2 (2.4)	ENSG00000249082 (2.3)
MP:0002826	tonic seizures	0.00783	>=0.20	EFR3B (2.8)	ATP13A4-AS1 (2.6)	DNAJC27 (2.4)	KCNJ3 (2.3)	AAK1 (2.1)	ITPKB (2.1)	ENSG00000254235 (1.9)	UPK3A (1.8)	ENSG00000224788 (1.8)	TMEM59L (1.7)
GO:0001707	mesoderm formation	0.00799	>=0.20	TBX6 (5.1)	HOXB1 (4.4)	FOXL1 (3.5)	ENSG00000247735 (2.9)	ENSG00000254235 (2.7)	ENSG00000188971 (2.4)	HCN4 (2.3)	ENSG00000236827 (2.1)	DMRTA1 (2.1)	AGPHD1 (2.1)
ENSG00000078399	HOXA9 PPI subnetwork	0.00807	>=0.20	RARB (3.7)	HOXB3 (3.2)	PBX3 (3.0)	SALL1 (2.9)	ENSG00000188971 (2.6)	BAHCC1 (2.3)	PHF15 (2.3)	MC4R (2.2)	HOXB2 (2.1)	C16orf92 (2.0)
MP:0002023	B cell derived lymphoma	0.00816	>=0.20	ENSG00000254556 (2.1)	EFR3B (1.9)	HORMAD2 (1.8)	HIRIP3 (1.8)	ENSG00000224186 (1.7)	PHF15 (1.7)	TMEM18 (1.5)	PITX1 (1.5)	ENSG00000255310 (1.5)	WNT10A (1.5)
MP:0000026	abnormal inner ear morphology	0.00817	>=0.20	SALL1 (3.8)	HOXB1 (3.4)	CA12 (3.1)	FUT2 (3.0)	RIBC2 (2.5)	ENSG00000233101 (2.4)	RARB (2.3)	ENSG00000230148 (2.2)	IZUMO1 (2.2)	ENSG00000234899 (2.1)
GO:0006606	protein import into nucleus	0.00819	>=0.20	ENSG00000254235 (2.8)	FGF10 (2.3)	ENSG00000249082 (2.0)	STAG1 (2.0)	RARB (2.0)	ENSG00000250616 (1.8)	EFNA4 (1.7)	ADAM15 (1.7)	GBAP1 (1.6)	HORMAD2 (1.6)
ENSG00000132849	INADL PPI subnetwork	0.00825	>=0.20	CDK5R2 (3.1)	KCNJ3 (3.0)	EFR3B (2.8)	TBKBP1 (2.7)	FAM57B (2.6)	FUT1 (2.5)	ATP13A4 (2.4)	CRLF1 (2.4)	TMEM59L (2.3)	ENSG00000224186 (2.3)
MP:0002191	abnormal artery morphology	0.00836	>=0.20	RASIP1 (5.2)	SEMA3F (5.0)	SOX7 (4.6)	CRLF1 (3.8)	FOXL1 (3.2)	LAYN (2.8)	FUT1 (2.6)	KCNJ2 (2.3)	ADAM15 (2.3)	ENSG00000249082 (2.0)
ENSG00000120688	WBP4 PPI subnetwork	0.0085	>=0.20	INO80E (3.6)	SP2 (3.1)	KPNB1 (2.8)	RBM5 (2.8)	RBM6 (2.6)	RNPC3 (2.5)	ENSG00000256667 (2.4)	HIRIP3 (2.1)	ASCC2 (2.0)	MC4R (1.7)
MP:0004200	decreased fetal size	0.0087	>=0.20	SOX7 (3.2)	NEO1 (2.8)	HOXB5 (2.6)	ENSG00000233101 (2.2)	HOXB6 (2.1)	BAHCC1 (2.1)	FGF10 (2.1)	SALL1 (2.0)	EFNA5 (2.0)	STAG1 (1.9)
ENSG00000173511	VEGFB PPI subnetwork	0.00882	>=0.20	MST1R (2.7)	KCNJ2 (2.6)	C17orf57 (2.4)	RASIP1 (2.3)	SOX7 (2.3)	RBM5 (2.2)	FUT2 (2.1)	FUT1 (1.9)	SEMA3F (1.9)	ATP13A4 (1.9)
MP:0001973	increased thermal nociceptive threshold	0.00889	>=0.20	HOXB2 (3.4)	CHRNA3 (3.4)	CHRNA5 (3.3)	HOXB6 (3.2)	ALK (3.0)	HOXB5 (2.7)	CDK5R2 (2.5)	PRUNE2 (2.5)	TRIM46 (2.3)	ITPKB (2.2)
MP:0008071	absent B cells	0.00899	>=0.20	SATB1 (3.8)	ENSG00000236263 (2.8)	ATG16L2 (2.3)	EFNA4 (2.1)	BAHCC1 (2.0)	C3orf54 (2.0)	ZNF804A (2.0)	PHF15 (1.8)	IZUMO1 (1.7)	RNPC3 (1.7)
REACTOME_NUCLEAR_SIGNALING_BY_ERBB4	REACTOME_NUCLEAR_SIGNALING_BY_ERBB4	0.00903	>=0.20	ATP13A4 (3.1)	NEO1 (2.6)	CA12 (2.6)	ITPKB (2.5)	FGF10 (2.1)	GBAP1 (2.1)	ITPKB-IT1 (1.8)	SATB1 (1.7)	MUC1 (1.6)	ENSG00000257574 (1.4)
MP:0004592	small mandible	0.0091	>=0.20	PITX1 (4.8)	ENSG00000249082 (4.3)	SEMA3F (3.4)	RARB (3.3)	ENSG00000224186 (2.9)	BAHCC1 (2.7)	EFNA4 (2.6)	EFNA5 (2.5)	CRLF1 (2.4)	FUT2 (2.3)
GO:0070851	growth factor receptor binding	0.00911	>=0.20	FGF10 (3.3)	GBAP1 (2.4)	CA12 (2.4)	LAYN (2.3)	KCNJ2 (2.0)	PRSS55 (1.8)	STAG1 (1.8)	P2RY2 (1.7)	SATB1 (1.7)	C17orf57 (1.7)
GO:0007204	elevation of cytosolic calcium ion concentration	0.00968	>=0.20	MC4R (3.3)	ENSG00000254839 (3.3)	ENSG00000236827 (2.7)	CA12 (2.5)	ADCY3 (2.4)	TRIM46 (2.4)	ENSG00000224788 (2.3)	CDH9 (2.2)	EFR3B (2.1)	ITPKB-IT1 (2.0)
MP:0001915	intracranial hemorrhage	0.00993	>=0.20	RASIP1 (2.8)	SEMA3F (2.8)	CRLF1 (2.8)	SOX7 (2.8)	C3orf54 (2.6)	FOXL1 (2.6)	HAO1 (2.2)	EFNA5 (2.0)	TBKBP1 (2.0)	TAOK2 (1.9)
MP:0001402	hypoactivity	0.00996	>=0.20	CAMKV (3.3)	TMEM59L (3.1)	SYT14 (2.8)	CDK5R2 (2.7)	CHRNA3 (2.6)	CABP7 (2.3)	ADCY3 (2.2)	CHRNB4 (2.1)	EFR3B (2.0)	TRIM46 (1.9)
GO:0048332	mesoderm morphogenesis	0.01	>=0.20	TBX6 (4.8)	HOXB1 (4.5)	ENSG00000247735 (3.5)	FOXL1 (3.5)	ENSG00000236827 (2.8)	ENSG00000254235 (2.6)	AGPHD1 (2.5)	ENSG00000188971 (2.4)	HCN4 (2.4)	DMRTA1 (2.2)
GO:0045446	endothelial cell differentiation	0.01	>=0.20	RASIP1 (6.2)	SOX7 (3.6)	SEMA3F (3.4)	HOXB6 (3.1)	ADAM15 (2.8)	ENSG00000233101 (2.8)	ENSG00000257574 (2.6)	HOXB1 (2.6)	TAOK2 (2.5)	ENSG00000249082 (2.4)
GO:0051271	negative regulation of cellular component movement	0.01	>=0.20	TBKBP1 (3.2)	RASIP1 (2.7)	TAOK2 (2.6)	ENSG00000254235 (2.4)	ATP13A4-AS1 (2.3)	ENSG00000256667 (2.2)	RARB (2.2)	C16orf92 (2.1)	SEMA3F (2.0)	FAM118A (1.9)
ENSG00000001626	CFTR PPI subnetwork	0.01	>=0.20	GFPT1 (3.1)	PRR15L (2.6)	FUT2 (2.4)	MAPK3 (2.2)	ENSG00000249082 (2.0)	ALK (1.9)	HOXB5 (1.9)	ZNF804A (1.8)	ENSG00000234899 (1.7)	CA12 (1.7)
GO:0010959	regulation of metal ion transport	0.01	>=0.20	EFR3B (3.5)	ENSG00000224788 (2.9)	ALK (2.7)	XKR6 (2.6)	DNAJC27-AS1 (2.3)	CA12 (2.2)	LAYN (2.2)	CDH9 (2.2)	ITPKB-IT1 (2.1)	ATP13A4-AS1 (2.1)
MP:0008965	increased basal metabolism	0.01	>=0.20	ALK (2.9)	CHRNA3 (2.8)	PHF15 (2.6)	SIK2 (2.3)	CAMKV (2.3)	ADCY3 (2.3)	HOXB1 (2.1)	DMRTA1 (1.8)	ENSG00000248464 (1.8)	ITPKB (1.8)
REACTOME_FGFR2_LIGAND_BINDING_AND_ACTIVATION	REACTOME_FGFR2_LIGAND_BINDING_AND_ACTIVATION	0.01	>=0.20	FGF10 (3.6)	ENSG00000233101 (3.1)	HOXB5 (3.1)	HOXB6 (2.9)	ENSG00000254839 (2.8)	HOXB1 (2.7)	CRLF1 (2.7)	FOXL1 (2.4)	TBX6 (2.3)	ENSG00000248464 (2.3)
GO:0055065	metal ion homeostasis	0.01	>=0.20	CA12 (2.7)	ENSG00000236263 (2.6)	TRIM46 (2.5)	RHCG (2.4)	ENSG00000224788 (2.3)	MC4R (2.2)	ENSG00000254839 (2.1)	EFR3B (2.0)	MUC1 (1.9)	DNAJC27-AS1 (1.8)
MP:0002655	abnormal keratinocyte morphology	0.01	>=0.20	WNT10A (3.7)	PHF15 (2.8)	PITX1 (2.7)	SEMA3F (2.5)	STARD10 (2.1)	CDH9 (2.1)	EFNA5 (2.1)	PCBD2 (2.1)	P2RY2 (1.8)	MST1R (1.7)
MP:0002639	micrognathia	0.01	>=0.20	CRLF1 (4.2)	ENSG00000249082 (3.1)	FUT2 (2.8)	SEMA3F (2.1)	ENSG00000224186 (2.1)	LAYN (2.1)	ENSG00000234899 (2.1)	PITX1 (2.1)	WNT10A (2.0)	SALL1 (1.9)
GO:0031490	chromatin DNA binding	0.01	>=0.20	FOXL1 (5.4)	BAHCC1 (3.9)	CRLF1 (3.5)	SEMA3F (3.3)	EFNA4 (3.3)	DMRTA1 (2.9)	EFNA3 (2.3)	RARB (2.2)	TAOK2 (2.2)	HOXB3 (2.0)
GO:0051240	positive regulation of multicellular organismal process	0.01	>=0.20	KCNJ2 (3.5)	ENSG00000224788 (2.8)	FOXL1 (2.7)	ENSG00000255310 (2.1)	SOX7 (1.9)	HCN4 (1.8)	FGF10 (1.6)	C17orf57 (1.5)	DMRTA1 (1.5)	CABP7 (1.5)
MP:0011423	kidney cortex atrophy	0.01	>=0.20	CA12 (2.8)	ENSG00000223985 (2.6)	GBAP1 (2.2)	SEMA3F (2.2)	THBS3 (2.1)	UPK3A (2.0)	PRUNE2 (1.9)	ATP13A4-AS1 (1.9)	ADAM15 (1.8)	ENSG00000234899 (1.7)
MP:0008537	increased susceptibility to induced colitis	0.01	>=0.20	FUT2 (3.4)	PRR15L (3.3)	KCNJ2 (2.6)	ENSG00000250616 (2.4)	CA12 (2.3)	UBA7 (2.3)	ATG16L2 (2.2)	MST1R (2.1)	ARAP1 (2.1)	ENSG00000257574 (2.0)
MP:0001179	thick pulmonary interalveolar septum	0.01	>=0.20	ATP13A4-AS1 (5.2)	RASIP1 (4.6)	SOX7 (2.9)	HOXB5 (2.8)	ENSG00000250616 (2.5)	GDPD3 (2.3)	EFNA5 (2.3)	ADAM15 (2.2)	ITPKB (2.1)	HOXB6 (2.1)
MP:0005478	decreased circulating thyroxine level	0.01	>=0.20	SALL1 (4.4)	RHCG (2.8)	CAMKV (2.8)	SIK2 (2.8)	C17orf57 (2.7)	FGF21 (2.5)	ENSG00000188971 (2.3)	CDH9 (2.1)	TMEM59L (2.0)	CA12 (1.9)
GO:0051241	negative regulation of multicellular organismal process	0.01	>=0.20	FOXL1 (2.4)	CDH9 (1.9)	ENSG00000254839 (1.8)	SOX7 (1.7)	ITPKB-IT1 (1.7)	GBAP1 (1.7)	ATP13A4-AS1 (1.7)	HAO1 (1.7)	ADCY3 (1.6)	PRSS55 (1.6)
KEGG_NEUROTROPHIN_SIGNALING_PATHWAY	KEGG_NEUROTROPHIN_SIGNALING_PATHWAY	0.01	>=0.20	MAPK3 (3.2)	ATG16L2 (2.2)	ITPKB (2.2)	FOXL1 (2.1)	ZNF804A (1.9)	USP3 (1.9)	ARAP1 (1.8)	FCHSD2 (1.7)	C3orf54 (1.7)	TAOK2 (1.7)
ENSG00000145431	PDGFC PPI subnetwork	0.01	>=0.20	KCNJ2 (2.9)	FUT2 (2.8)	MST1R (2.7)	RBM5 (2.5)	C17orf57 (2.4)	BAHCC1 (2.3)	GDPD3 (2.0)	RNPC3 (2.0)	SOX7 (2.0)	RASIP1 (1.9)
ENSG00000170962	PDGFD PPI subnetwork	0.01	>=0.20	KCNJ2 (2.9)	FUT2 (2.8)	MST1R (2.7)	RBM5 (2.5)	C17orf57 (2.4)	BAHCC1 (2.3)	GDPD3 (2.0)	RNPC3 (2.0)	SOX7 (2.0)	RASIP1 (1.9)
GO:0003014	renal system process	0.01	>=0.20	RHCG (4.3)	C8orf74 (3.2)	ATP13A4-AS1 (3.0)	AGPHD1 (2.9)	ALK (2.6)	CA12 (2.6)	HCN4 (2.5)	CHRNA5 (2.3)	ENSG00000228135 (2.3)	ITPKB (2.2)
ENSG00000001167	NFYA PPI subnetwork	0.01	>=0.20	NPEPPS (4.1)	ZNF804A (3.4)	TAOK2 (3.0)	PBX3 (2.3)	STAG1 (2.2)	KCNH8 (2.1)	ENSG00000188971 (2.1)	P2RY2 (2.0)	MAPK3 (2.0)	INO80E (2.0)
GO:0016836	hydro-lyase activity	0.01	>=0.20	ALDOA (2.9)	MSRA (2.8)	PPP2R1B (2.8)	CA12 (2.8)	PNPO (2.4)	TRIM46 (2.3)	SIK2 (2.2)	HOXB6 (2.1)	FUT2 (2.0)	OPA1 (2.0)
REACTOME_METABOLISM_OF_NUCLEOTIDES	REACTOME_METABOLISM_OF_NUCLEOTIDES	0.01	>=0.20	PNPO (2.9)	MSRA (2.2)	ENSG00000223985 (2.2)	PPP2R1B (2.2)	HAO1 (2.1)	PCBD2 (2.1)	ADCY3 (2.0)	FEV (1.9)	BAHCC1 (1.9)	RHCG (1.5)
GO:0048598	embryonic morphogenesis	0.01	>=0.20	ENSG00000233101 (6.1)	HOXB6 (5.2)	HOXB3 (5.0)	HOXB2 (4.7)	HOXB1 (4.6)	HOXB5 (4.6)	ENSG00000257574 (4.0)	ENSG00000230148 (3.9)	TBX6 (3.9)	BAHCC1 (3.2)
MP:0006316	increased urine sodium level	0.01	>=0.20	PRR15L (5.3)	MUC1 (4.7)	CA12 (3.6)	RHCG (3.1)	AGPHD1 (2.4)	ENSG00000223985 (2.4)	FUT2 (2.3)	ENSG00000254839 (1.8)	IZUMO1 (1.8)	MSRA (1.8)
MP:0003648	abnormal radial glial cell morphology	0.01	>=0.20	ENSG00000234899 (2.2)	THBS3 (2.2)	RARB (2.0)	EFNA5 (2.0)	HOXB3 (1.9)	ENSG00000236827 (1.9)	ENSG00000231064 (1.8)	CA12 (1.7)	WNT10A (1.7)	ENSG00000228135 (1.5)
GO:0006875	cellular metal ion homeostasis	0.01	>=0.20	CA12 (2.8)	ENSG00000236263 (2.6)	TRIM46 (2.4)	ENSG00000254839 (2.4)	ENSG00000224788 (2.4)	MC4R (2.1)	EFR3B (2.1)	DNAJC27-AS1 (2.0)	ADCY3 (1.9)	RHCG (1.9)
GO:0048029	monosaccharide binding	0.01	>=0.20	UPK3A (5.0)	ALDOA (4.2)	ENSG00000254235 (2.4)	ALK (2.3)	ITPKB-IT1 (2.2)	MSRA (2.2)	ENSG00000236263 (2.0)	P2RY2 (1.8)	SOX7 (1.8)	SIK2 (1.8)
GO:0006873	cellular ion homeostasis	0.01	>=0.20	ENSG00000254839 (2.9)	XKR6 (2.5)	CA12 (2.3)	ENSG00000224788 (2.3)	TMEM59L (2.2)	EFR3B (2.2)	ENSG00000254556 (2.2)	TRIM46 (2.2)	ENSG00000255310 (2.2)	HCN4 (2.1)
MP:0002757	decreased vertical activity	0.01	>=0.20	TMEM59L (3.7)	ASPHD1 (3.2)	CHRNA3 (3.1)	TRIM46 (3.1)	CDK5R2 (2.4)	SYT14 (2.4)	CAMKV (2.3)	ZNF804A (2.3)	FAM57B (2.2)	ENSG00000236263 (2.1)
REACTOME_ACETYLCHOLINE_NEUROTRANSMITTER_RELEASE_CYCLE	REACTOME_ACETYLCHOLINE_NEUROTRANSMITTER_RELEASE_CYCLE	0.01	>=0.20	CHRNA3 (5.7)	ASPHD1 (4.4)	CDK5R2 (4.3)	CHRNB4 (3.8)	CHRNA5 (3.4)	KCNJ3 (3.2)	CABP7 (3.2)	TMEM59L (3.1)	FAM57B (3.0)	AAK1 (2.8)
GO:0070167	regulation of biomineral tissue development	0.01	>=0.20	WNT10A (2.7)	ENSG00000249082 (2.5)	ENSG00000236445 (2.2)	ENSG00000250616 (2.2)	ENSG00000234899 (2.2)	ENSG00000228135 (1.9)	ENSG00000234494 (1.8)	THBS3 (1.8)	RARB (1.7)	HORMAD2 (1.7)
MP:0000534	abnormal ureter morphology	0.01	>=0.20	RARB (4.3)	HOXB2 (3.2)	EFNA5 (3.1)	HOXB5 (3.1)	HOXB3 (2.9)	SEMA3F (2.8)	HOXB6 (2.7)	FOXL1 (2.6)	NEO1 (2.5)	SALL1 (2.5)
KEGG_CALCIUM_SIGNALING_PATHWAY	KEGG_CALCIUM_SIGNALING_PATHWAY	0.01	>=0.20	CAMKV (3.9)	KCNJ3 (2.7)	CDH9 (2.7)	CA12 (2.6)	FOXL1 (2.6)	ENSG00000254839 (2.3)	TBKBP1 (2.2)	TMEM59L (2.2)	CDK5R2 (2.0)	DOC2A (2.0)
MP:0004101	abnormal brain interneuron morphology	0.01	>=0.20	CDH9 (4.4)	CAMKV (3.8)	DNAJC27 (2.6)	ZNF804A (2.4)	ASPHD1 (2.4)	ENSG00000224788 (2.3)	CDK5R2 (2.1)	SOX7 (1.9)	CHRNA3 (1.9)	ALK (1.8)
MP:0006354	abnormal fourth branchial arch artery morphology	0.01	>=0.20	FOXL1 (5.3)	SOX7 (4.9)	RASIP1 (4.6)	RARB (3.9)	SEMA3F (3.8)	CRLF1 (3.6)	HOXB1 (3.1)	FUT1 (2.7)	ADAM15 (2.4)	HOXB3 (2.2)
GO:0030308	negative regulation of cell growth	0.01	>=0.20	MC4R (3.8)	LAYN (2.3)	ATP13A4-AS1 (2.1)	ASPHD1 (1.9)	ZNF804A (1.9)	XKR6 (1.8)	ENSG00000253695 (1.8)	ENSG00000254235 (1.8)	CA12 (1.6)	CHRNA5 (1.5)
GO:0055074	calcium ion homeostasis	0.01	>=0.20	MC4R (2.9)	ENSG00000254839 (2.6)	CA12 (2.5)	ENSG00000224788 (2.4)	TRIM46 (2.4)	CDH9 (2.3)	EFR3B (2.1)	XKR6 (1.7)	LAYN (1.7)	ADCY3 (1.7)
GO:0001619	lysosphingolipid and lysophosphatidic acid receptor activity	0.01	>=0.20	CAMKV (3.4)	CA12 (2.9)	RARB (2.9)	FOXL1 (2.5)	EFR3B (2.4)	C3orf54 (2.4)	SOX7 (2.4)	FGF10 (2.3)	P2RY2 (2.2)	ADCY3 (2.2)
ENSG00000100321	SYNGR1 PPI subnetwork	0.01	>=0.20	CDK5R2 (4.4)	CAMKV (4.4)	DOC2A (3.2)	ASPHD1 (2.9)	EFR3B (2.9)	TMEM59L (2.8)	ATP13A4 (2.7)	CABP7 (2.6)	KCNJ3 (2.4)	MST1R (1.9)
GO:0017136	NAD-dependent histone deacetylase activity	0.01	>=0.20	TBKBP1 (2.3)	ARAP1 (2.3)	FAM57B (2.3)	RNPC3 (2.1)	YPEL3 (2.0)	ATG16L2 (2.0)	KCNH8 (2.0)	C3orf54 (1.9)	RNF123 (1.9)	ZMAT5 (1.6)
GO:0034979	NAD-dependent protein deacetylase activity	0.01	>=0.20	TBKBP1 (2.3)	ARAP1 (2.3)	FAM57B (2.3)	RNPC3 (2.1)	YPEL3 (2.0)	ATG16L2 (2.0)	KCNH8 (2.0)	C3orf54 (1.9)	RNF123 (1.9)	ZMAT5 (1.6)
GO:0032102	negative regulation of response to external stimulus	0.01	>=0.20	FOXL1 (3.7)	CATSPER3 (2.9)	ZNF804A (2.7)	FGF10 (2.2)	SYT14 (2.1)	ENSG00000228135 (2.0)	ATG16L2 (1.8)	ENSG00000233101 (1.8)	PBX3 (1.7)	KCNJ2 (1.7)
GO:0006954	inflammatory response	0.01	>=0.20	KCNJ2 (2.5)	HORMAD2 (2.1)	DNAJC27-AS1 (1.9)	ENSG00000250616 (1.9)	MUC1 (1.7)	C17orf57 (1.7)	FGF21 (1.7)	PCBD2 (1.5)	ENSG00000247735 (1.5)	ATP13A4-AS1 (1.5)
GO:0002064	epithelial cell development	0.01	>=0.20	ENSG00000253695 (3.3)	ENSG00000254839 (3.3)	EFNA5 (2.7)	ENSG00000257574 (2.7)	PRSS55 (2.7)	CA12 (2.6)	SEMA3F (2.5)	HOXB5 (2.4)	STARD10 (2.4)	PRR15L (2.3)
MP:0002258	abnormal cricoid cartilage morphology	0.01	>=0.20	HOXB5 (7.6)	HOXB2 (6.7)	HOXB6 (6.5)	HOXB3 (6.0)	CRLF1 (3.6)	ENSG00000233101 (3.5)	EFNA5 (3.4)	SALL1 (3.4)	RARB (3.3)	HOXB1 (3.1)
MP:0004754	abnormal kidney collecting duct morphology	0.01	>=0.20	FGF10 (5.7)	RHCG (5.2)	ENSG00000228135 (3.5)	ENSG00000253695 (2.6)	SEMA3F (2.5)	ENSG00000224788 (2.4)	KCNJ3 (2.4)	CA12 (2.2)	MUC1 (2.2)	PRR15L (2.0)
ENSG00000215320	ENSG00000215320 PPI subnetwork	0.01	>=0.20	FCHSD2 (2.6)	EFNA5 (2.5)	SP2 (2.3)	KCNJ2 (2.2)	RBM5 (1.7)	FGF21 (1.7)	MTMR3 (1.7)	MTMR9 (1.6)	ARAP1 (1.6)	PRR15L (1.5)
ENSG00000165702	GFI1B PPI subnetwork	0.02	>=0.20	SEMA3F (5.1)	RASIP1 (4.0)	MAPK3 (3.5)	ADAM15 (3.1)	TBKBP1 (2.9)	BAHCC1 (2.4)	EFNA4 (2.2)	TAOK2 (2.2)	TRIM46 (1.8)	ASPHD1 (1.8)
ENSG00000176884	GRIN1 PPI subnetwork	0.02	>=0.20	CAMKV (4.7)	CDK5R2 (4.4)	TRIM46 (3.0)	TMEM59L (2.9)	EFR3B (2.4)	XKR6 (2.3)	ASPHD1 (2.3)	CA12 (2.3)	RARB (2.2)	AAK1 (2.2)
MP:0005407	hyperalgesia	0.02	>=0.20	C8orf74 (4.0)	KCNJ3 (3.3)	FOXL1 (3.3)	FGF10 (2.4)	CABP7 (2.3)	ZNF804A (2.0)	SIK2 (2.0)	PRUNE2 (2.0)	TRIM46 (1.9)	ENSG00000233101 (1.9)
ENSG00000179841	AKAP5 PPI subnetwork	0.02	>=0.20	DNAJC27 (3.0)	CDK5R2 (2.6)	AAK1 (2.4)	ASPHD1 (2.2)	CAMKV (2.2)	XKR6 (2.1)	OPA1 (2.1)	ZNF804A (2.1)	MAMSTR (1.9)	FEV (1.9)
ENSG00000172845	SP3 PPI subnetwork	0.02	>=0.20	SP2 (2.5)	STAG1 (2.3)	TAOK2 (2.2)	CAMKV (2.1)	CHRNB4 (2.0)	YPEL3 (2.0)	CHRNA3 (1.8)	TBX6 (1.8)	ENSG00000231064 (1.7)	ALK (1.7)
MP:0011086	partial postnatal lethality	0.02	>=0.20	HOXB5 (4.0)	HOXB3 (3.9)	HOXB6 (3.8)	SEMA3F (3.7)	HOXB2 (3.2)	EFNA5 (3.0)	BAHCC1 (2.8)	RARB (2.7)	PBX3 (2.6)	NEO1 (2.5)
MP:0005560	decreased circulating glucose level	0.02	>=0.20	SIK2 (5.6)	PPP2R1B (3.1)	HAO1 (2.3)	CDK5R2 (2.3)	CATSPER3 (2.1)	SYT14 (2.0)	EFNA5 (2.0)	KCNH8 (2.0)	FGF21 (2.0)	FEV (1.9)
MP:0001392	abnormal locomotor behavior	0.02	>=0.20	XKR6 (3.6)	KCNJ3 (3.0)	CDK5R2 (2.7)	TMEM59L (2.4)	ENSG00000254839 (2.1)	CAMKV (2.1)	AAK1 (2.1)	DOC2A (2.0)	ENSG00000236263 (1.9)	RARB (1.9)
MP:0009643	abnormal urine homeostasis	0.02	>=0.20	ENSG00000223985 (5.4)	RHCG (5.0)	UPK3A (4.7)	MSRA (4.5)	AGPHD1 (3.5)	CA12 (2.9)	CDH9 (2.8)	GDPD3 (2.6)	ATP13A4-AS1 (2.0)	MUC1 (2.0)
REACTOME_HOMOLOGOUS_RECOMBINATION_REPAIR	REACTOME_HOMOLOGOUS_RECOMBINATION_REPAIR	0.02	>=0.20	HIRIP3 (4.4)	TRAIP (4.3)	KPNB1 (3.1)	SMC1B (2.6)	PBX3 (1.9)	PCBD2 (1.8)	RIBC2 (1.7)	ENSG00000256667 (1.7)	ATG16L2 (1.6)	CHRNA5 (1.5)
REACTOME_HOMOLOGOUS_RECOMBINATION_REPAIR_OF_REPLICATION:INDEPENDENT_DOUBLE:STRAND_BREAKS	REACTOME_HOMOLOGOUS_RECOMBINATION_REPAIR_OF_REPLICATION:INDEPENDENT_DOUBLE:STRAND_BREAKS	0.02	>=0.20	HIRIP3 (4.4)	TRAIP (4.3)	KPNB1 (3.1)	SMC1B (2.6)	PBX3 (1.9)	PCBD2 (1.8)	RIBC2 (1.7)	ENSG00000256667 (1.7)	ATG16L2 (1.6)	CHRNA5 (1.5)
GO:0060341	regulation of cellular localization	0.02	>=0.20	ENSG00000254936 (3.6)	C8orf74 (2.5)	EFNA5 (2.5)	ALK (2.4)	DOC2A (2.4)	CHRNB4 (2.4)	ENSG00000254839 (2.3)	KCNH8 (2.3)	ENSG00000254556 (2.2)	ENSG00000249082 (2.1)
ENSG00000150630	VEGFC PPI subnetwork	0.02	>=0.20	SEMA3F (2.8)	SOX7 (2.7)	RBM5 (2.7)	MST1R (2.6)	RASIP1 (2.6)	FUT2 (2.5)	KCNJ2 (2.5)	BAHCC1 (2.3)	ATP13A4 (2.1)	GDPD3 (2.0)
MP:0001982	decreased chemically-elicited antinociception	0.02	>=0.20	CAMKV (4.2)	EFR3B (3.9)	MC4R (3.2)	ZNF804A (2.8)	HCN4 (2.6)	FOXL1 (2.6)	XKR6 (2.3)	SYT14 (2.3)	ADCY3 (2.1)	CABP7 (2.1)
MP:0005461	abnormal dendritic cell morphology	0.02	>=0.20	GBAP1 (2.2)	KCNH8 (2.1)	PHF15 (2.1)	ENSG00000256667 (2.0)	ITPKB (1.9)	FCHSD2 (1.8)	ARAP1 (1.7)	TMEM18 (1.7)	ATG16L2 (1.7)	SATB1 (1.7)
GO:0051480	cytosolic calcium ion homeostasis	0.02	>=0.20	ENSG00000254839 (3.6)	MC4R (3.5)	ENSG00000236827 (3.0)	CA12 (2.6)	ADCY3 (2.5)	EFR3B (2.4)	TRIM46 (2.2)	RP1L1 (2.1)	CDH9 (2.0)	ENSG00000224788 (2.0)
MP:0002816	colitis	0.02	>=0.20	FOXL1 (3.0)	SATB1 (2.5)	WNT10A (2.2)	ITPKB-IT1 (2.1)	UBA7 (2.1)	ALK (1.7)	PHF15 (1.7)	ENSG00000254235 (1.6)	ENSG00000255310 (1.6)	KCNJ2 (1.6)
ENSG00000167711	SERPINF2 PPI subnetwork	0.02	>=0.20	RHCG (3.4)	HAO1 (3.3)	P2RY2 (2.8)	MSRA (2.1)	ENSG00000254839 (2.0)	ENSG00000223985 (1.9)	PBX3 (1.8)	ENSG00000253695 (1.8)	ENSG00000254235 (1.7)	KCNJ2 (1.7)
REACTOME_SIGNALING_BY_NOTCH	REACTOME_SIGNALING_BY_NOTCH	0.02	>=0.20	SEMA3F (3.6)	SOX7 (2.8)	RASIP1 (2.7)	ADAM15 (2.4)	USP3 (2.4)	BAHCC1 (2.4)	EFNA3 (2.2)	MTMR3 (2.2)	TBKBP1 (2.1)	EFNA4 (1.8)
GO:0032589	neuron projection membrane	0.02	>=0.20	CDK5R2 (3.1)	CAMKV (2.8)	KCTD13 (2.3)	CDH9 (2.3)	NEO1 (2.3)	FGF10 (2.3)	ASPHD1 (2.2)	FUT1 (2.2)	DOC2A (2.1)	ENSG00000254936 (2.1)
GO:0030500	regulation of bone mineralization	0.02	>=0.20	ENSG00000250616 (2.5)	ENSG00000249082 (2.4)	ENSG00000234494 (2.4)	ZNF804A (2.2)	ENSG00000236445 (2.1)	ENSG00000228135 (2.0)	THBS3 (2.0)	PRSS55 (1.9)	RARB (1.9)	ENSG00000234899 (1.8)
GO:0048568	embryonic organ development	0.02	>=0.20	ENSG00000233101 (8.2)	HOXB3 (6.5)	HOXB6 (6.1)	ENSG00000257574 (5.6)	HOXB2 (5.6)	HOXB5 (5.5)	ENSG00000230148 (5.3)	HOXB1 (4.1)	TBX6 (2.9)	FOXL1 (2.9)
GO:0035282	segmentation	0.02	>=0.20	HOXB1 (6.1)	HOXB3 (5.0)	ENSG00000233101 (4.6)	HOXB2 (4.3)	HOXB5 (4.2)	DMRTA1 (3.4)	ENSG00000230148 (3.3)	BAHCC1 (3.2)	ENSG00000250616 (3.1)	FOXL1 (3.1)
GO:0021954	central nervous system neuron development	0.02	>=0.20	KCNH8 (4.3)	ENSG00000234899 (3.7)	ENSG00000231064 (2.7)	TRIM46 (2.2)	THBS3 (2.0)	KCTD13 (1.8)	EFNA3 (1.6)	AAK1 (1.6)	LAYN (1.6)	FUT2 (1.6)
ENSG00000107807	TLX1 PPI subnetwork	0.02	>=0.20	HOXB3 (3.9)	HOXB2 (3.6)	HORMAD2 (3.5)	PBX3 (3.5)	HOXB5 (3.3)	HOXB6 (3.0)	USP3 (2.6)	ENSG00000233101 (2.4)	ALK (2.2)	STAG1 (2.0)
MP:0008034	enhanced lipolysis	0.02	>=0.20	PPP2R1B (7.2)	SIK2 (6.1)	FGF21 (2.9)	FUT1 (2.4)	FAM57B (2.3)	YPEL3 (1.8)	CRLF1 (1.6)	IZUMO1 (1.6)	TBX6 (1.5)	ENSG00000228135 (1.5)
MP:0003345	decreased rib number	0.02	>=0.20	HOXB5 (8.6)	HOXB2 (7.3)	HOXB3 (6.7)	ENSG00000233101 (4.9)	HOXB1 (4.3)	SALL1 (4.2)	FOXL1 (3.9)	EFNA3 (3.9)	EFNA4 (3.3)	ENSG00000230148 (3.2)
MP:0002916	increased synaptic depression	0.02	>=0.20	TMEM59L (4.0)	DOC2A (3.7)	CHRNA3 (3.6)	CDK5R2 (3.1)	PRUNE2 (2.9)	KCNJ3 (2.9)	CAMKV (2.8)	AAK1 (2.7)	CHRNA5 (2.3)	SYT14 (2.3)
MP:0005036	diarrhea	0.02	>=0.20	ATG16L2 (2.9)	MC4R (2.6)	HOXB3 (2.5)	PRR15L (2.5)	SATB1 (2.5)	ENSG00000233101 (2.4)	HOXB5 (2.1)	HOXB2 (1.9)	HOXB6 (1.8)	MUC1 (1.5)
GO:0030855	epithelial cell differentiation	0.02	>=0.20	UPK3A (4.9)	GDPD3 (4.6)	RHCG (4.5)	PRR15L (3.0)	FUT2 (2.9)	HOXB6 (2.9)	PITX1 (2.8)	HOXB3 (2.6)	HOXB2 (2.6)	MUC1 (2.5)
ENSG00000214026	MRPL23 PPI subnetwork	0.02	>=0.20	UQCR10 (2.6)	ENSG00000254839 (2.4)	ZMAT5 (2.3)	OPA1 (2.1)	KRTCAP2 (1.9)	NFU1 (1.9)	ENSG00000228135 (1.6)	ZNF804A (1.6)	GFPT1 (1.6)	ENSG00000234494 (1.5)
KEGG_PHENYLALANINE_METABOLISM	KEGG_PHENYLALANINE_METABOLISM	0.02	>=0.20	FEV (2.9)	HAO1 (2.5)	ITPKB-IT1 (2.2)	CHRNB4 (2.1)	ENSG00000254839 (2.0)	ENSG00000250616 (2.0)	GDPD3 (1.9)	SOX7 (1.9)	CHRNA3 (1.8)	CHRNA5 (1.8)
MP:0002499	chronic inflammation	0.02	>=0.20	KCNJ2 (2.9)	P2RY2 (2.4)	ENSG00000254235 (2.4)	LAYN (2.3)	ATG16L2 (2.0)	SATB1 (2.0)	IZUMO1 (1.9)	HORMAD2 (1.8)	TBKBP1 (1.7)	PNPO (1.7)
ENSG00000101255	TRIB3 PPI subnetwork	0.02	>=0.20	ARAP1 (2.7)	FCHSD2 (2.5)	KCNJ2 (2.4)	ITPKB (2.2)	RBM5 (2.1)	EFNA5 (2.1)	PHF15 (1.9)	SP2 (1.9)	MTMR3 (1.8)	TBKBP1 (1.8)
GO:0060429	epithelium development	0.02	>=0.20	UPK3A (3.5)	ENSG00000247735 (3.5)	RHCG (3.4)	HOXB6 (3.2)	HOXB3 (3.0)	SOX7 (3.0)	ENSG00000233101 (3.0)	SEMA3F (2.9)	PITX1 (2.8)	ENSG00000257574 (2.7)
REACTOME_DOUBLE:STRAND_BREAK_REPAIR	REACTOME_DOUBLE:STRAND_BREAK_REPAIR	0.02	>=0.20	HIRIP3 (4.1)	TRAIP (3.6)	KPNB1 (2.9)	SMC1B (2.7)	FAM118A (1.9)	PCBD2 (1.7)	PBX3 (1.7)	ENSG00000256667 (1.6)	NFU1 (1.4)	ATG16L2 (1.2)
GO:0042562	hormone binding	0.02	>=0.20	SIK2 (3.3)	KCNJ3 (2.9)	HCN4 (2.4)	CDH9 (2.2)	RASIP1 (1.9)	CA12 (1.8)	FEV (1.7)	ENSG00000223985 (1.6)	RP1L1 (1.6)	HAO1 (1.5)
GO:0072659	protein localization in plasma membrane	0.02	>=0.20	ENSG00000249082 (3.6)	ENSG00000250616 (3.2)	ADAM15 (2.4)	XKR6 (2.3)	PRSS55 (2.1)	C16orf92 (2.1)	STARD10 (1.9)	ENSG00000230148 (1.9)	PRR15L (1.8)	MTMR9 (1.8)
MP:0003909	increased eating behavior	0.02	>=0.20	SIK2 (6.0)	PPP2R1B (3.8)	FGF21 (2.5)	FGF10 (2.3)	PITX1 (2.2)	ATP13A4-AS1 (2.0)	ENSG00000223985 (1.8)	ALK (1.8)	ADCY3 (1.7)	ITPKB (1.5)
GO:0046777	protein autophosphorylation	0.02	>=0.20	HERC1 (3.2)	FUT1 (2.5)	ENSG00000188971 (2.5)	ITPKB-IT1 (2.2)	C3orf54 (1.9)	ENSG00000234899 (1.9)	LAYN (1.7)	PPP2R1B (1.5)	RBM6 (1.5)	ENSG00000234494 (1.5)
MP:0003068	enlarged kidney	0.02	>=0.20	ENSG00000223985 (2.4)	AGPHD1 (2.0)	BAHCC1 (1.9)	IZUMO1 (1.8)	SEMA3F (1.8)	RNF123 (1.7)	DNAJC27 (1.7)	RARB (1.6)	PHF15 (1.5)	CRLF1 (1.4)
GO:0016247	channel regulator activity	0.02	>=0.20	CAMKV (2.8)	ENSG00000234899 (2.7)	CDK5R2 (2.6)	ALK (2.4)	SOX7 (2.4)	DOC2A (2.3)	CDH9 (2.3)	CA12 (2.0)	CHRNA5 (1.9)	KCNJ3 (1.8)
MP:0005167	abnormal blood-brain barrier function	0.02	>=0.20	RASIP1 (6.5)	SOX7 (5.3)	ITPKB (3.1)	RARB (2.6)	CABP7 (2.2)	ENSG00000250616 (2.1)	TBKBP1 (2.1)	SALL1 (2.1)	ADAM15 (2.1)	EFR3B (2.0)
MP:0005587	abnormal Meckel's cartilage morphology	0.02	>=0.20	RARB (4.3)	PITX1 (3.8)	ENSG00000233101 (3.6)	HOXB3 (3.5)	CRLF1 (3.4)	NEO1 (3.1)	ENSG00000249082 (2.9)	FOXL1 (2.8)	BAHCC1 (2.7)	EFNA5 (2.5)
ENSG00000084463	WBP11 PPI subnetwork	0.02	>=0.20	SP2 (4.4)	MC4R (2.8)	RBM5 (2.4)	INO80E (2.4)	HORMAD2 (2.2)	CDH9 (2.0)	PPP4C (1.9)	PBX3 (1.9)	ENSG00000256667 (1.8)	ITPKB (1.8)
GO:0008045	motor axon guidance	0.02	>=0.20	ENSG00000233101 (4.9)	HOXB3 (4.1)	HOXB2 (4.1)	ENSG00000230148 (3.9)	ENSG00000223985 (3.7)	HOXB5 (3.6)	EFNA3 (3.5)	HOXB6 (3.4)	HOXB1 (3.2)	TBX6 (2.8)
MP:0001360	abnormal social investigation	0.02	>=0.20	TMEM59L (4.4)	TRIM46 (4.1)	KCNJ3 (3.3)	AAK1 (3.1)	ENSG00000254936 (2.9)	CDK5R2 (2.6)	CABP7 (2.5)	ASPHD1 (2.5)	DOC2A (2.1)	C8orf74 (2.0)
ENSG00000148468	FAM171A1 PPI subnetwork	0.02	>=0.20	CDK5R2 (4.6)	CAMKV (4.4)	TMEM59L (3.6)	EFR3B (3.5)	TRIM46 (3.3)	RBM5 (2.7)	DOC2A (2.5)	KCNJ3 (2.4)	PRUNE2 (2.4)	AAK1 (2.2)
MP:0008186	increased pro-B cell number	0.02	>=0.20	BAHCC1 (3.7)	FCHSD2 (2.9)	SATB1 (2.7)	PHF15 (2.2)	UBA7 (2.2)	ATG16L2 (2.1)	IZUMO1 (1.7)	EFNA4 (1.6)	CHRNB4 (1.6)	ZNF804A (1.5)
ENSG00000129255	MPDU1 PPI subnetwork	0.02	>=0.20	ENSG00000230148 (9.7)	HOXB5 (8.5)	HOXB6 (8.3)	HOXB3 (8.0)	ENSG00000233101 (6.7)	PITX1 (3.9)	HORMAD2 (2.6)	HOXB1 (2.3)	CHRNA5 (2.3)	ENSG00000223985 (2.0)
GO:0030003	cellular cation homeostasis	0.02	>=0.20	ENSG00000236263 (2.8)	CA12 (2.8)	ENSG00000224788 (2.7)	EFR3B (2.3)	TRIM46 (2.3)	ENSG00000254839 (2.2)	ADCY3 (1.9)	MC4R (1.9)	DNAJC27-AS1 (1.8)	RHCG (1.7)
GO:0008656	cysteine-type endopeptidase activator activity involved in apoptotic process	0.02	>=0.20	PBX3 (3.3)	ENSG00000257574 (3.1)	UBA7 (2.4)	TMEM219 (2.3)	ADAM15 (2.0)	ENSG00000254936 (1.9)	CA12 (1.9)	ARAP1 (1.8)	EFNA4 (1.8)	ENSG00000255310 (1.7)
MP:0003331	hepatocellular carcinoma	0.02	>=0.20	HAO1 (3.3)	MC4R (3.0)	C17orf57 (2.8)	FGF21 (2.5)	C3orf54 (2.1)	UPK3A (2.0)	IZUMO1 (2.0)	HERC1 (1.7)	PNPO (1.6)	SALL1 (1.6)
MP:0004136	abnormal tongue muscle morphology	0.02	>=0.20	HOXB3 (6.8)	HOXB2 (5.2)	HOXB6 (5.1)	HOXB5 (4.4)	ENSG00000233101 (3.3)	SALL1 (3.1)	EFNA5 (2.9)	BAHCC1 (2.9)	SYT14 (2.8)	RARB (2.4)
GO:0006874	cellular calcium ion homeostasis	0.02	>=0.20	ENSG00000254839 (2.8)	MC4R (2.8)	ENSG00000224788 (2.5)	CA12 (2.2)	TRIM46 (2.2)	EFR3B (2.2)	CDH9 (2.1)	LAYN (1.9)	ADCY3 (1.8)	XKR6 (1.8)
MP:0001046	abnormal enteric neuron morphology	0.02	>=0.20	CHRNA3 (5.0)	CHRNB4 (3.8)	HOXB5 (3.6)	HOXB2 (3.4)	ALK (3.1)	C3orf54 (2.9)	CRLF1 (2.7)	HOXB6 (2.5)	SOX7 (2.3)	LAYN (2.2)
MP:0001712	abnormal placenta development	0.02	>=0.20	SOX7 (3.7)	HOXB1 (3.6)	SEMA3F (2.8)	PRSS55 (2.6)	PITX1 (2.4)	P2RY2 (2.4)	STARD10 (2.1)	KCNJ2 (2.1)	EFNA4 (2.1)	FGF10 (2.0)
MP:0002231	abnormal primitive streak morphology	0.02	>=0.20	HOXB1 (6.3)	TBX6 (5.9)	SALL1 (3.9)	EFNA3 (2.8)	FOXL1 (2.5)	EFNA4 (2.5)	NEO1 (2.5)	HOXB2 (2.1)	ENSG00000233101 (1.9)	HCN4 (1.7)
MP:0004813	absent linear vestibular evoked potential	0.02	>=0.20	DMRTA1 (3.1)	FOXL1 (2.9)	ZNF804A (2.5)	KCNH8 (2.3)	ENSG00000231064 (2.2)	ADCY3 (2.0)	C8orf74 (2.0)	ASPHD1 (1.9)	FGF21 (1.9)	ENSG00000234899 (1.8)
GO:0016835	carbon-oxygen lyase activity	0.02	>=0.20	MSRA (2.9)	ALDOA (2.5)	CA12 (2.5)	PNPO (2.5)	PPP2R1B (2.4)	SIK2 (2.3)	ENSG00000249082 (2.1)	TRIM46 (2.0)	HOXB6 (1.8)	MUC1 (1.8)
GO:0002688	regulation of leukocyte chemotaxis	0.02	>=0.20	LAYN (4.0)	DNAJC27-AS1 (2.7)	ATP13A4-AS1 (2.5)	CA12 (2.3)	P2RY2 (2.3)	ENSG00000223985 (2.3)	HORMAD2 (2.2)	GDPD3 (1.9)	PRR15L (1.8)	ENSG00000254839 (1.7)
REACTOME_AMINE:DERIVED_HORMONES	REACTOME_AMINE:DERIVED_HORMONES	0.02	>=0.20	CHRNA3 (6.0)	FEV (4.9)	CHRNB4 (4.4)	ALK (4.1)	CDK5R2 (4.0)	HCN4 (3.4)	CHRNA5 (3.4)	ENSG00000247735 (2.4)	ENSG00000236827 (2.2)	ENSG00000249082 (2.1)
GO:0042471	ear morphogenesis	0.02	>=0.20	HOXB1 (2.9)	ENSG00000233101 (2.8)	ENSG00000234899 (2.6)	DMRTA1 (2.6)	HOXB3 (2.3)	EFNA5 (2.2)	THBS3 (2.2)	TBX6 (2.2)	CA12 (2.2)	PITX1 (2.1)
MP:0011085	complete postnatal lethality	0.02	>=0.20	RHCG (2.8)	CHRNA3 (2.8)	SALL1 (2.4)	HOXB1 (2.3)	HOXB3 (2.1)	EFNA5 (2.1)	ITPKB (2.1)	NEO1 (1.7)	ALK (1.6)	XKR6 (1.5)
MP:0006030	abnormal otic vesicle development	0.02	>=0.20	HOXB1 (5.4)	RARB (4.8)	HOXB2 (3.9)	SALL1 (3.6)	HOXB6 (3.5)	EFNA4 (3.0)	HOXB5 (3.0)	SEMA3F (2.9)	ENSG00000233101 (2.8)	ENSG00000230148 (2.8)
REACTOME_FGFR1C_LIGAND_BINDING_AND_ACTIVATION	REACTOME_FGFR1C_LIGAND_BINDING_AND_ACTIVATION	0.02	>=0.20	ENSG00000254839 (3.4)	ITPKB-IT1 (2.6)	FOXL1 (2.4)	MSRA (2.3)	TMEM59L (2.2)	LAYN (2.1)	ENSG00000248464 (2.0)	CRLF1 (1.9)	EFNA4 (1.8)	SALL1 (1.8)
MP:0001071	abnormal facial nerve morphology	0.02	>=0.20	HOXB3 (9.2)	HOXB6 (8.8)	ENSG00000230148 (8.5)	HOXB5 (7.5)	HOXB1 (5.8)	ENSG00000233101 (5.7)	HOXB2 (5.6)	CHRNA3 (4.4)	CHRNA5 (3.8)	EFNA5 (3.7)
GO:0010579	positive regulation of adenylate cyclase activity involved in G-protein coupled receptor signaling pathway	0.02	>=0.20	EFR3B (2.9)	ENSG00000253695 (2.5)	HCN4 (2.4)	ITPKB-IT1 (2.2)	RHCG (2.2)	SYT14 (2.0)	FGF21 (2.0)	DNAJC27 (1.8)	CDH9 (1.8)	ENSG00000231064 (1.6)
GO:0007189	adenylate cyclase-activating G-protein coupled receptor signaling pathway	0.02	>=0.20	EFR3B (2.9)	ENSG00000253695 (2.5)	HCN4 (2.4)	ITPKB-IT1 (2.2)	RHCG (2.2)	SYT14 (2.0)	FGF21 (2.0)	DNAJC27 (1.8)	CDH9 (1.8)	ENSG00000231064 (1.6)
GO:0010578	regulation of adenylate cyclase activity involved in G-protein coupled receptor signaling pathway	0.02	>=0.20	EFR3B (2.9)	ENSG00000253695 (2.5)	HCN4 (2.4)	ITPKB-IT1 (2.2)	RHCG (2.2)	SYT14 (2.0)	FGF21 (2.0)	DNAJC27 (1.8)	CDH9 (1.8)	ENSG00000231064 (1.6)
ENSG00000157227	MMP14 PPI subnetwork	0.02	>=0.20	ZNF804A (2.5)	ENSG00000236445 (1.8)	LAYN (1.8)	ENSG00000188971 (1.7)	AAK1 (1.7)	ENSG00000256667 (1.6)	THBS3 (1.5)	ITPKB (1.5)	CA12 (1.3)	KCNH8 (1.3)
MP:0006055	abnormal vascular endothelial cell morphology	0.02	>=0.20	RASIP1 (5.7)	SOX7 (5.1)	ITPKB (3.0)	SEMA3F (3.0)	ZNF804A (2.6)	ADAM15 (2.2)	LAYN (2.1)	KCNJ2 (2.1)	C3orf54 (2.0)	TAOK2 (2.0)
GO:0007498	mesoderm development	0.02	>=0.20	HOXB1 (5.4)	TBX6 (5.4)	ENSG00000247735 (4.0)	FOXL1 (3.2)	HCN4 (2.9)	DMRTA1 (2.3)	EFNA5 (2.1)	SEMA3F (2.0)	SOX7 (2.0)	FGF10 (2.0)
MP:0004084	abnormal cardiac muscle relaxation	0.02	>=0.20	RASIP1 (2.6)	PBX3 (2.5)	KCNJ3 (2.5)	ALDOA (2.0)	MC4R (1.8)	OPA1 (1.7)	ADAM15 (1.6)	IZUMO1 (1.5)	CA12 (1.5)	AAK1 (1.5)
GO:0017038	protein import	0.02	>=0.20	FGF10 (2.3)	MTMR9 (2.2)	PNPO (2.2)	GBAP1 (2.0)	ADAM15 (1.9)	CDH9 (1.8)	SIK2 (1.7)	OPA1 (1.7)	ENSG00000254235 (1.6)	CATSPER3 (1.5)
ENSG00000135100	HNF1A PPI subnetwork	0.02	>=0.20	EFNA5 (2.6)	FCHSD2 (2.4)	KCNJ2 (2.1)	SP2 (2.0)	BAHCC1 (1.8)	PRR15L (1.8)	FGF21 (1.8)	MTMR9 (1.6)	STARD10 (1.6)	MTMR3 (1.5)
GO:0034504	protein localization to nucleus	0.02	>=0.20	ENSG00000254235 (3.1)	ENSG00000249082 (2.5)	FGF10 (2.3)	PITX1 (2.0)	STAG1 (1.8)	RARB (1.7)	HORMAD2 (1.6)	ENSG00000254839 (1.5)	NEO1 (1.5)	EFNA4 (1.5)
MP:0010107	abnormal renal reabsorbtion	0.02	>=0.20	ENSG00000223985 (4.2)	MSRA (3.2)	CA12 (2.6)	PRR15L (2.5)	RHCG (2.5)	UPK3A (2.3)	ITPKB-IT1 (2.2)	CDH9 (2.2)	HOXB3 (2.1)	AGPHD1 (2.1)
GO:0072507	divalent inorganic cation homeostasis	0.02	>=0.20	MC4R (2.9)	CA12 (2.5)	ENSG00000254839 (2.4)	ENSG00000224788 (2.4)	EFR3B (2.4)	TRIM46 (2.3)	CDH9 (2.2)	LAYN (1.9)	XKR6 (1.7)	HCN4 (1.7)
MP:0002625	heart left ventricle hypertrophy	0.02	>=0.20	KCNJ2 (2.4)	HCN4 (2.3)	ENSG00000234899 (2.3)	RASIP1 (2.1)	SOX7 (1.9)	KCNJ3 (1.7)	C8orf74 (1.7)	ENSG00000256667 (1.7)	FEV (1.6)	FGF10 (1.5)
ENSG00000154518	ATP5G3 PPI subnetwork	0.02	>=0.20	UQCR10 (3.8)	DNAJC27 (3.3)	OPA1 (3.1)	PNPO (3.0)	ALDOA (2.5)	CATSPER3 (2.2)	PCBD2 (2.0)	NFU1 (1.7)	NPEPPS (1.7)	ENSG00000223985 (1.7)
MP:0003290	intestinal hypoperistalsis	0.02	>=0.20	CHRNA3 (5.0)	ALK (3.9)	CRLF1 (3.0)	HOXB2 (2.8)	HOXB5 (2.8)	CHRNB4 (2.6)	CHRNA5 (2.3)	PBX3 (2.2)	PRUNE2 (2.1)	LAYN (2.0)
GO:0051924	regulation of calcium ion transport	0.02	>=0.20	EFR3B (3.7)	XKR6 (3.3)	ENSG00000254936 (2.8)	ALK (2.6)	CDH9 (2.6)	ENSG00000224788 (2.6)	DNAJC27-AS1 (2.1)	ENSG00000254839 (2.0)	ATP13A4-AS1 (1.9)	TBKBP1 (1.9)
MP:0005602	decreased angiogenesis	0.02	>=0.20	RASIP1 (6.3)	SOX7 (5.6)	ADAM15 (3.9)	SEMA3F (3.7)	TBKBP1 (2.1)	EFNA4 (2.1)	FUT1 (1.9)	ENSG00000254235 (1.8)	C3orf54 (1.8)	LAYN (1.7)
MP:0005431	decreased oocyte number	0.02	>=0.20	SMC1B (10.3)	HORMAD2 (6.3)	DMRTA1 (2.8)	ENSG00000253695 (2.8)	RIBC2 (2.7)	RNPC3 (2.3)	PCBD2 (2.0)	BAHCC1 (1.9)	TRAIP (1.7)	WNT10A (1.7)
ENSG00000213023	SYT3 PPI subnetwork	0.02	>=0.20	CDK5R2 (5.8)	TMEM59L (4.7)	CHRNA3 (4.4)	CHRNB4 (4.2)	FAM57B (4.0)	ASPHD1 (3.8)	CHRNA5 (3.2)	DOC2A (3.1)	CAMKV (2.6)	FEV (2.6)
GO:0030101	natural killer cell activation	0.02	>=0.20	IZUMO1 (3.0)	ENSG00000248464 (2.8)	GBAP1 (2.6)	ENSG00000249082 (2.1)	MAMSTR (2.0)	TMEM219 (1.9)	ATG16L2 (1.8)	CDH9 (1.7)	FOXL1 (1.7)	DNAJC27-AS1 (1.6)
GO:0016411	acylglycerol O-acyltransferase activity	0.02	>=0.20	SIK2 (3.7)	ENSG00000254235 (3.7)	PPP2R1B (2.6)	FAM57B (2.2)	TBKBP1 (2.2)	HOXB2 (2.0)	ADAM15 (1.9)	FGF21 (1.9)	MAPK3 (1.6)	FOXL1 (1.6)
GO:0055067	monovalent inorganic cation homeostasis	0.02	>=0.20	RHCG (3.9)	GDPD3 (3.7)	IZUMO1 (3.4)	MUC1 (2.7)	ENSG00000234899 (2.6)	CA12 (2.5)	ENSG00000236827 (2.5)	ENSG00000255310 (2.5)	ENSG00000223985 (2.3)	ENSG00000224788 (2.0)
GO:0007613	memory	0.02	>=0.20	ALK (3.6)	CDH9 (3.4)	AAK1 (3.1)	CHRNB4 (3.0)	CHRNA3 (2.9)	ZNF804A (2.8)	TRIM46 (2.8)	CDK5R2 (2.4)	CAMKV (2.3)	TMEM59L (2.2)
MP:0005089	decreased double-negative T cell number	0.02	>=0.20	SATB1 (5.4)	ITPKB-IT1 (2.5)	TAOK2 (2.2)	BAHCC1 (2.2)	PHF15 (2.1)	PNPO (1.9)	CHRNA3 (1.8)	UBA7 (1.7)	SMC1B (1.7)	CHRNB4 (1.6)
MP:0004615	cervical vertebral transformation	0.02	>=0.20	HOXB6 (15.9)	HOXB5 (15.3)	HOXB3 (14.0)	ENSG00000233101 (13.3)	HOXB2 (13.3)	ENSG00000230148 (9.0)	ENSG00000257574 (7.5)	HOXB1 (3.5)	SALL1 (3.5)	EFNA3 (3.4)
ENSG00000105204	DYRK1B PPI subnetwork	0.02	>=0.20	FGF10 (2.2)	ENSG00000234899 (2.1)	CATSPER3 (1.9)	HERC1 (1.8)	TAOK2 (1.7)	ARAP1 (1.7)	SIK2 (1.7)	KCNJ2 (1.6)	PHF15 (1.6)	EFNA5 (1.5)
MP:0009642	abnormal blood homeostasis	0.02	>=0.20	RHCG (3.5)	PPP2R1B (3.1)	RASIP1 (2.9)	MSRA (2.9)	HAO1 (2.8)	ENSG00000234899 (2.5)	SIK2 (2.4)	USP3 (2.1)	UPK3A (1.9)	PRSS55 (1.8)
ENSG00000198838	RYR3 PPI subnetwork	0.02	>=0.20	EFR3B (2.8)	ENSG00000224788 (2.5)	MAMSTR (2.3)	AAK1 (2.1)	MON1A (2.1)	NEO1 (2.0)	CAMKV (2.0)	PCBD2 (1.9)	YPEL3 (1.7)	KCTD13 (1.6)
ENSG00000119335	SET PPI subnetwork	0.02	>=0.20	USP3 (3.2)	STAG1 (2.5)	KPNB1 (2.4)	NPEPPS (2.1)	SP2 (2.0)	PPP4C (1.9)	ZMAT5 (1.7)	RBM5 (1.6)	HOXB5 (1.6)	OPA1 (1.5)
MP:0009712	impaired conditioned place preference behavior	0.02	>=0.20	CAMKV (4.8)	CDK5R2 (3.6)	EFR3B (3.4)	CHRNA3 (3.1)	FOXL1 (3.1)	TRIM46 (3.1)	SYT14 (2.8)	ZNF804A (2.5)	TMEM59L (2.5)	WNT10A (2.4)
MP:0005191	head tilt	0.02	>=0.20	RHCG (3.3)	SOX7 (3.1)	ALK (2.9)	ENSG00000253695 (2.9)	ENSG00000223985 (2.5)	RASIP1 (2.4)	TBX6 (2.3)	FUT2 (2.1)	FOXL1 (2.0)	ATP13A4 (2.0)
MP:0002114	abnormal axial skeleton morphology	0.02	>=0.20	SALL1 (3.7)	HOXB6 (3.5)	EFNA3 (3.2)	THBS3 (3.1)	HOXB2 (3.0)	HOXB5 (2.8)	HOXB1 (2.8)	CRLF1 (2.7)	EFNA4 (2.7)	EFNA5 (2.4)
REACTOME_METABOLISM_OF_CARBOHYDRATES	REACTOME_METABOLISM_OF_CARBOHYDRATES	0.02	>=0.20	ALDOA (6.4)	NPEPPS (3.4)	SIK2 (2.9)	MSRA (2.2)	PPP2R1B (1.8)	HAO1 (1.8)	RNF123 (1.7)	ENSG00000236445 (1.7)	MAPK3 (1.6)	OPA1 (1.6)
GO:0000940	condensed chromosome outer kinetochore	0.02	>=0.20	TRAIP (5.6)	HIRIP3 (2.9)	GDPD3 (1.6)	PCBD2 (1.6)	GBAP1 (1.6)	ENSG00000236263 (1.4)	ENSG00000249082 (1.4)	ENSG00000253695 (1.4)	SP2 (1.3)	TMEM18 (1.3)
REACTOME_NOTCH:HLH_TRANSCRIPTION_PATHWAY	REACTOME_NOTCH:HLH_TRANSCRIPTION_PATHWAY	0.02	>=0.20	STAG1 (2.8)	SP2 (2.6)	MTMR3 (2.5)	ENSG00000231064 (2.3)	RASIP1 (2.2)	LAYN (2.1)	ENSG00000250616 (2.1)	FCHSD2 (1.8)	TBKBP1 (1.8)	RBM5 (1.7)
REACTOME_NICD_TRAFFICS_TO_NUCLEUS	REACTOME_NICD_TRAFFICS_TO_NUCLEUS	0.02	>=0.20	STAG1 (2.8)	SP2 (2.6)	MTMR3 (2.5)	ENSG00000231064 (2.3)	RASIP1 (2.2)	LAYN (2.1)	ENSG00000250616 (2.1)	FCHSD2 (1.8)	TBKBP1 (1.8)	RBM5 (1.7)
MP:0000298	absent atrioventricular cushions	0.02	>=0.20	KCNJ3 (3.8)	RARB (3.3)	HOXB6 (3.0)	HOXB2 (3.0)	ENSG00000233101 (2.9)	HOXB5 (2.6)	FOXL1 (2.6)	HOXB3 (2.5)	SALL1 (2.4)	HCN4 (2.3)
MP:0000762	abnormal tongue morphology	0.02	>=0.20	PITX1 (4.4)	ENSG00000233101 (3.3)	CRLF1 (2.8)	HOXB3 (2.8)	SEMA3F (2.7)	WNT10A (2.5)	ENSG00000249082 (2.5)	RHCG (2.4)	ENSG00000248464 (2.4)	LAYN (2.1)
GO:0009914	hormone transport	0.02	>=0.20	ENSG00000254556 (4.1)	FEV (4.0)	ENSG00000254936 (3.9)	CABP7 (3.1)	ENSG00000255310 (2.8)	ASPHD1 (2.8)	ITPKB-IT1 (2.7)	ALK (2.7)	SIK2 (2.6)	CHRNB4 (2.5)
MP:0005553	increased circulating creatinine level	0.02	>=0.20	CA12 (3.2)	RHCG (3.0)	C17orf57 (2.8)	ENSG00000223985 (2.6)	ZNF804A (2.2)	GBAP1 (1.9)	AGPHD1 (1.8)	ENSG00000228135 (1.7)	PRR15L (1.6)	MUC1 (1.6)
MP:0008478	increased spleen white pulp amount	0.02	>=0.20	HAO1 (2.5)	EFNA3 (2.0)	ENSG00000236827 (2.0)	FOXL1 (1.9)	SATB1 (1.7)	EFR3B (1.7)	HOXB3 (1.7)	BAHCC1 (1.6)	ENSG00000249082 (1.6)	FAM57B (1.6)
MP:0005650	abnormal limb bud morphology	0.02	>=0.20	EFNA5 (3.3)	HOXB1 (3.3)	RIBC2 (2.9)	PITX1 (2.7)	RARB (2.5)	TBX6 (2.5)	FGF10 (2.5)	HCN4 (2.4)	CHRNB4 (2.3)	CHRNA5 (2.2)
ENSG00000111676	ATN1 PPI subnetwork	0.03	>=0.20	SEMA3F (3.5)	KCNJ3 (3.0)	TBKBP1 (2.7)	MAMSTR (2.6)	THBS3 (2.6)	TAOK2 (2.5)	RBM5 (2.4)	SP2 (2.3)	RBM6 (2.0)	BAHCC1 (1.9)
MP:0008874	decreased physiological sensitivity to xenobiotic	0.03	>=0.20	MC4R (3.1)	MAMSTR (2.9)	HAO1 (2.6)	FOXL1 (2.6)	ZNF804A (2.4)	ENSG00000254235 (2.3)	KCNJ2 (2.3)	ATP13A4-AS1 (2.2)	EFNA5 (2.0)	P2RY2 (2.0)
GO:0048562	embryonic organ morphogenesis	0.03	>=0.20	ENSG00000233101 (8.7)	HOXB3 (7.0)	HOXB6 (6.7)	ENSG00000230148 (6.4)	HOXB5 (6.2)	HOXB2 (6.0)	ENSG00000257574 (5.4)	HOXB1 (3.1)	BAHCC1 (3.1)	EFNA5 (3.0)
MP:0002906	increased susceptibility to pharmacologically induced seizures	0.03	>=0.20	CABP7 (5.4)	CAMKV (4.5)	TMEM59L (4.3)	CDK5R2 (3.7)	KCTD13 (2.8)	ADCY3 (2.8)	AAK1 (2.7)	EFR3B (2.7)	DOC2A (2.4)	KCNJ3 (2.0)
GO:0048488	synaptic vesicle endocytosis	0.03	>=0.20	C16orf92 (3.2)	AAK1 (2.9)	XKR6 (2.8)	FAM57B (2.7)	DOC2A (2.6)	ENSG00000224788 (2.6)	IZUMO1 (2.5)	TMEM59L (2.3)	ENSG00000253695 (2.3)	ENSG00000224186 (2.2)
MP:0003446	renal hypoplasia	0.03	>=0.20	RARB (5.1)	SALL1 (4.6)	SEMA3F (3.7)	HOXB3 (3.4)	HOXB2 (3.3)	HOXB5 (3.0)	HOXB6 (2.9)	ENSG00000231064 (2.3)	ENSG00000249082 (2.2)	ENSG00000257574 (2.2)
GO:0007219	Notch signaling pathway	0.03	>=0.20	HOXB1 (3.7)	ENSG00000254235 (3.1)	TBX6 (2.9)	SOX7 (2.6)	FUT1 (2.4)	ENSG00000230148 (2.3)	ENSG00000247735 (2.1)	DMRTA1 (2.1)	ENSG00000231064 (2.0)	EFNA3 (2.0)
GO:0003211	cardiac ventricle formation	0.03	>=0.20	HOXB1 (3.6)	C3orf54 (3.1)	MC4R (2.4)	TBX6 (2.4)	ENSG00000230148 (2.0)	CHRNA5 (2.0)	TBKBP1 (2.0)	ENSG00000231064 (1.8)	ENSG00000254839 (1.8)	C17orf57 (1.7)
MP:0001953	respiratory failure	0.03	>=0.20	HOXB3 (3.7)	HOXB5 (3.3)	CHRNA3 (3.1)	ENSG00000233101 (3.1)	FOXL1 (2.9)	HOXB6 (2.6)	RARB (2.6)	NEO1 (2.4)	PITX1 (2.4)	BAHCC1 (2.3)
GO:0001704	formation of primary germ layer	0.03	>=0.20	TBX6 (5.4)	HOXB1 (4.5)	FOXL1 (3.1)	ENSG00000254235 (3.0)	FGF10 (3.0)	HCN4 (2.8)	DMRTA1 (2.6)	ENSG00000247735 (2.5)	ENSG00000236827 (2.4)	ENSG00000257574 (2.3)
MP:0011089	complete perinatal lethality	0.03	>=0.20	SEMA3F (4.1)	HOXB5 (4.1)	HOXB6 (3.9)	HOXB2 (3.9)	RARB (3.8)	HOXB3 (3.7)	HOXB1 (3.3)	SOX7 (3.2)	EFNA3 (3.1)	ENSG00000230148 (3.0)
ENSG00000083896	YTHDC1 PPI subnetwork	0.03	>=0.20	ENSG00000233101 (2.4)	PPP4C (2.3)	FAM118A (2.3)	HOXB2 (2.2)	C8orf74 (2.2)	HOXB3 (2.0)	ITPKB (1.9)	STAG1 (1.8)	ENSG00000257574 (1.8)	LAYN (1.8)
KEGG_CHRONIC_MYELOID_LEUKEMIA	KEGG_CHRONIC_MYELOID_LEUKEMIA	0.03	>=0.20	MTMR3 (3.7)	FCHSD2 (2.6)	BAHCC1 (2.4)	USP3 (2.3)	STARD10 (2.2)	TAOK2 (2.2)	SEMA3F (2.2)	ADAM15 (2.2)	ZMAT5 (2.1)	LAYN (2.0)
MP:0005559	increased circulating glucose level	0.03	>=0.20	SIK2 (3.8)	PPP2R1B (2.3)	PRSS55 (2.2)	CABP7 (2.0)	ENSG00000256667 (1.9)	HERC1 (1.8)	FEV (1.7)	ATP13A4-AS1 (1.6)	KCNJ3 (1.6)	ENSG00000254235 (1.5)
MP:0003924	herniated diaphragm	0.03	>=0.20	LAYN (4.6)	HOXB2 (3.9)	HOXB6 (2.8)	EFNA5 (2.8)	THBS3 (2.7)	PBX3 (2.4)	CA12 (2.3)	HOXB3 (2.3)	ENSG00000248464 (2.2)	HOXB5 (2.1)
ENSG00000175550	DRAP1 PPI subnetwork	0.03	>=0.20	PBX3 (2.7)	ENSG00000223985 (2.4)	FUT2 (1.9)	SP2 (1.9)	ENSG00000230148 (1.9)	MTMR9 (1.8)	ENSG00000188971 (1.8)	HCN4 (1.8)	XKR6 (1.7)	PRUNE2 (1.7)
GO:0045596	negative regulation of cell differentiation	0.03	>=0.20	HOXB3 (3.7)	ENSG00000233101 (3.5)	HOXB5 (3.1)	HOXB2 (3.1)	ENSG00000231064 (3.1)	BAHCC1 (3.0)	HOXB6 (2.8)	HOXB1 (2.6)	SOX7 (2.6)	SALL1 (2.5)
GO:0070482	response to oxygen levels	0.03	>=0.20	LAYN (4.4)	ATP13A4-AS1 (3.9)	KCNJ2 (2.6)	ENSG00000254839 (2.6)	RASIP1 (2.5)	SOX7 (2.4)	CA12 (2.2)	HCN4 (2.2)	ENSG00000223985 (2.1)	ADCY3 (2.0)
MP:0004505	decreased renal glomerulus number	0.03	>=0.20	WNT10A (3.3)	RARB (3.3)	HOXB2 (3.0)	FGF10 (2.9)	HOXB5 (2.8)	NEO1 (2.7)	HOXB3 (2.6)	PRR15L (2.5)	CA12 (2.5)	SALL1 (2.4)
GO:0015850	organic alcohol transport	0.03	>=0.20	ALK (3.2)	UPK3A (2.8)	CHRNA3 (2.2)	PBX3 (2.1)	ASPHD1 (2.1)	RP1L1 (2.0)	ENSG00000231064 (1.8)	MON1A (1.8)	C3orf54 (1.7)	HCN4 (1.7)
GO:0015833	peptide transport	0.03	>=0.20	FEV (3.8)	ENSG00000254556 (3.3)	ENSG00000254936 (3.3)	KCNH8 (3.1)	PRR15L (3.1)	CABP7 (3.0)	ENSG00000255310 (2.6)	C16orf92 (2.6)	ASPHD1 (2.6)	ALK (2.5)
MP:0010029	abnormal basicranium morphology	0.03	>=0.20	THBS3 (4.9)	CRLF1 (4.2)	CA12 (2.7)	PITX1 (2.3)	ENSG00000254839 (2.3)	NEO1 (2.2)	GDPD3 (2.1)	BAHCC1 (1.8)	SEMA3F (1.7)	FCHSD2 (1.7)
KEGG_TASTE_TRANSDUCTION	KEGG_TASTE_TRANSDUCTION	0.03	>=0.20	ENSG00000256667 (3.3)	TMEM59L (2.8)	ENSG00000228135 (2.8)	XKR6 (2.6)	ENSG00000247735 (2.6)	PRR15L (2.6)	FGF21 (2.3)	ENSG00000254556 (2.3)	FAM57B (2.3)	ENSG00000254936 (2.1)
GO:0003382	epithelial cell morphogenesis	0.03	>=0.20	ENSG00000257574 (4.1)	SYT14 (3.7)	ENSG00000254839 (3.1)	PRSS55 (2.6)	ENSG00000255310 (2.3)	THBS3 (2.3)	ENSG00000254235 (2.3)	SALL1 (2.3)	UPK3A (2.3)	KCNH8 (2.2)
GO:0005720	nuclear heterochromatin	0.03	>=0.20	ENSG00000254235 (2.8)	EFNA4 (2.7)	SP2 (2.6)	STAG1 (2.4)	NPEPPS (2.2)	CHRNA5 (2.1)	PBX3 (1.8)	UPK3A (1.8)	ENSG00000234899 (1.5)	FCHSD2 (1.5)
MP:0011099	complete lethality throughout fetal growth and development	0.03	>=0.20	RASIP1 (4.1)	MTMR3 (2.9)	SOX7 (2.8)	PITX1 (2.4)	BAHCC1 (2.3)	HOXB2 (2.2)	SEMA3F (2.1)	CHRNA3 (2.1)	KCNH8 (2.1)	TBKBP1 (2.0)
MP:0003884	decreased macrophage cell number	0.03	>=0.20	MC4R (2.4)	PHF15 (2.4)	LAYN (2.2)	KCNJ2 (2.1)	SATB1 (2.0)	ATG16L2 (1.9)	MTMR3 (1.8)	MAMSTR (1.7)	ENSG00000255310 (1.6)	SP2 (1.6)
REACTOME_FGFR1_LIGAND_BINDING_AND_ACTIVATION	REACTOME_FGFR1_LIGAND_BINDING_AND_ACTIVATION	0.03	>=0.20	TBX6 (3.1)	ENSG00000248464 (3.1)	ENSG00000254839 (2.9)	HOXB1 (2.6)	ENSG00000233101 (2.6)	FOXL1 (2.5)	HOXB6 (2.4)	HOXB5 (2.3)	EFR3B (2.3)	CRLF1 (2.2)
GO:0042472	inner ear morphogenesis	0.03	>=0.20	ENSG00000234899 (3.2)	HOXB1 (2.9)	C17orf57 (2.6)	ENSG00000253695 (2.5)	ENSG00000233101 (2.2)	DMRTA1 (2.2)	RHCG (2.2)	TBX6 (2.1)	DNAJC27-AS1 (2.0)	CA12 (2.0)
GO:0019321	pentose metabolic process	0.03	>=0.20	ENSG00000223985 (3.8)	ENSG00000249082 (3.0)	PNPO (2.6)	AGPHD1 (2.5)	ENSG00000236263 (2.1)	MSRA (2.1)	PPP2R1B (2.0)	FAM57B (2.0)	ENSG00000254839 (1.9)	ASCC2 (1.9)
MP:0010249	lactation failure	0.03	>=0.20	TRIM46 (3.5)	PNPO (2.7)	ITPKB-IT1 (2.5)	ATP13A4 (2.3)	ENSG00000255310 (2.3)	ENSG00000234899 (2.2)	ENSG00000223985 (2.1)	SATB1 (2.0)	CDK5R2 (1.8)	MUC1 (1.8)
MP:0003817	abnormal pituitary diverticulum morphology	0.03	>=0.20	PITX1 (4.3)	RARB (3.8)	ENSG00000257574 (3.3)	ENSG00000233101 (3.3)	PBX3 (2.9)	SALL1 (2.8)	SATB1 (2.6)	ENSG00000230148 (2.4)	HOXB5 (2.4)	HOXB6 (2.4)
GO:0033002	muscle cell proliferation	0.03	>=0.20	SOX7 (3.4)	RASIP1 (3.3)	ENSG00000224788 (2.7)	FOXL1 (2.6)	GBAP1 (2.5)	RARB (2.3)	FGF10 (2.3)	PRSS55 (2.2)	ENSG00000228135 (2.1)	HCN4 (2.0)
MP:0000291	enlarged pericardium	0.03	>=0.20	RASIP1 (4.1)	SOX7 (4.1)	SEMA3F (3.4)	SYT14 (3.3)	MTMR3 (2.6)	EFNA5 (2.6)	ITPKB (2.4)	TAOK2 (2.2)	KCNJ2 (2.0)	SALL1 (1.7)
GO:0010165	response to X-ray	0.03	>=0.20	PRSS55 (3.3)	ENSG00000236445 (2.7)	INO80E (2.5)	ENSG00000256667 (2.1)	ENSG00000253695 (1.9)	C8orf74 (1.8)	C17orf57 (1.7)	KRTCAP2 (1.6)	RNPC3 (1.5)	SP2 (1.5)
GO:0048520	positive regulation of behavior	0.03	>=0.20	LAYN (3.5)	P2RY2 (3.3)	ATP13A4-AS1 (2.7)	ENSG00000224788 (2.7)	CATSPER3 (2.4)	ENSG00000248464 (2.0)	ENSG00000223985 (2.0)	SOX7 (2.0)	GBAP1 (2.0)	CABP7 (1.9)
ENSG00000112640	PPP2R5D PPI subnetwork	0.03	>=0.20	HOXB5 (5.5)	HOXB2 (4.9)	HOXB6 (4.6)	CHRNA3 (3.6)	MAPK3 (3.1)	HOXB3 (2.7)	CHRNB4 (2.6)	ENSG00000257574 (2.6)	SIK2 (2.5)	ENSG00000233101 (2.5)
MP:0000522	kidney cortex cysts	0.03	>=0.20	CHRNB4 (4.2)	CHRNA5 (3.4)	HOXB2 (3.2)	CA12 (2.9)	RHCG (2.6)	PBX3 (2.5)	PRUNE2 (2.5)	HOXB6 (2.3)	RIBC2 (2.3)	BAHCC1 (2.2)
MP:0003672	abnormal ureter development	0.03	>=0.20	RARB (4.7)	HOXB5 (3.1)	HOXB2 (3.0)	HOXB6 (2.9)	ATP13A4-AS1 (2.9)	HOXB1 (2.7)	SEMA3F (2.7)	C3orf54 (2.5)	CHRNA3 (2.5)	HOXB3 (2.3)
GO:0051050	positive regulation of transport	0.03	>=0.20	ENSG00000254936 (2.7)	ATP13A4-AS1 (2.4)	ENSG00000224788 (2.4)	EFNA5 (2.3)	ENSG00000224186 (2.0)	UPK3A (2.0)	ATP13A4 (1.9)	ENSG00000254556 (1.7)	ARAP1 (1.6)	TMEM59L (1.6)
GO:0072210	metanephric nephron development	0.03	>=0.20	HOXB2 (2.8)	PRR15L (2.6)	PRSS55 (2.4)	ENSG00000254839 (2.3)	IZUMO1 (2.2)	HOXB3 (2.1)	ENSG00000249082 (2.1)	KCNH8 (2.1)	ENSG00000230148 (2.1)	RHCG (2.0)
GO:0040018	positive regulation of multicellular organism growth	0.03	>=0.20	ITPKB-IT1 (3.5)	KCNH8 (2.5)	ENSG00000249082 (2.3)	ENSG00000236827 (2.1)	ENSG00000248464 (2.0)	ENSG00000228135 (1.9)	MON1A (1.9)	SIK2 (1.9)	BAHCC1 (1.8)	ENSG00000231064 (1.6)
GO:0050678	regulation of epithelial cell proliferation	0.03	>=0.20	ENSG00000234899 (3.4)	ENSG00000247735 (3.4)	SOX7 (3.3)	RARB (2.6)	AGPHD1 (2.6)	EFNA5 (2.5)	RASIP1 (2.4)	HOXB5 (2.2)	HOXB6 (2.2)	ENSG00000233101 (2.1)
ENSG00000173120	KDM2A PPI subnetwork	0.03	>=0.20	FCHSD2 (3.1)	KCNJ2 (2.3)	EFNA5 (2.3)	SP2 (2.3)	MTMR3 (1.8)	BAHCC1 (1.6)	UBA7 (1.6)	SATB1 (1.6)	KCNH8 (1.6)	MTMR9 (1.6)
ENSG00000178363	CALML3 PPI subnetwork	0.03	>=0.20	KCNJ3 (2.6)	MAMSTR (2.4)	ITPKB (2.4)	ENSG00000234899 (2.3)	CAMKV (2.2)	ATP13A4 (2.2)	ENSG00000236445 (2.2)	ASPHD1 (2.1)	SMC1B (1.9)	CA12 (1.7)
KEGG_PENTOSE_PHOSPHATE_PATHWAY	KEGG_PENTOSE_PHOSPHATE_PATHWAY	0.03	>=0.20	ALDOA (5.2)	MSRA (2.8)	ENSG00000236445 (2.3)	MAPK3 (2.1)	PRSS55 (2.0)	PPP2R1B (2.0)	NPEPPS (1.9)	USP3 (1.6)	ENSG00000256667 (1.5)	ADCY3 (1.5)
GO:0033177	proton-transporting two-sector ATPase complex, proton-transporting domain	0.03	>=0.20	UQCR10 (5.3)	RHCG (3.7)	PCBD2 (3.0)	KRTCAP2 (2.6)	ALDOA (2.5)	RNPC3 (2.0)	PNPO (1.9)	ENSG00000236263 (1.5)	DNAJC27 (1.5)	ENSG00000233101 (1.4)
GO:0002828	regulation of type 2 immune response	0.03	>=0.20	TMEM219 (3.4)	ENSG00000224788 (2.6)	MON1A (2.5)	GBAP1 (2.2)	ENSG00000254839 (2.1)	ENSG00000231064 (2.0)	ENSG00000223985 (2.0)	KCNH8 (2.0)	ATP13A4-AS1 (1.9)	ENSG00000233101 (1.8)
GO:0001756	somitogenesis	0.03	>=0.20	HOXB1 (5.8)	TBX6 (4.2)	ENSG00000247735 (3.9)	DMRTA1 (3.8)	FOXL1 (3.8)	ENSG00000250616 (2.6)	BAHCC1 (2.4)	FGF10 (2.1)	ENSG00000236445 (2.1)	CRLF1 (1.9)
ENSG00000010244	ZNF207 PPI subnetwork	0.03	>=0.20	SP2 (3.6)	INO80E (3.2)	ENSG00000256667 (2.8)	MC4R (2.7)	RBM6 (2.4)	RBM5 (2.2)	KCTD13 (2.1)	KPNB1 (2.1)	ENSG00000231064 (2.1)	KCNH8 (1.9)
ENSG00000171720	HDAC3 PPI subnetwork	0.03	>=0.20	PHF15 (2.4)	STAG1 (2.4)	MTMR3 (2.2)	SATB1 (2.1)	NPEPPS (1.9)	KCNH8 (1.9)	ENSG00000231064 (1.9)	FAM57B (1.9)	BAHCC1 (1.7)	FEV (1.7)
GO:0048557	embryonic digestive tract morphogenesis	0.03	>=0.20	ENSG00000233101 (3.2)	ENSG00000254235 (3.0)	PRR15L (2.8)	HOXB3 (2.8)	PBX3 (2.4)	FUT2 (2.4)	ENSG00000253695 (2.3)	FOXL1 (2.3)	HOXB5 (2.2)	HOXB2 (2.1)
GO:0051046	regulation of secretion	0.03	>=0.20	ENSG00000254936 (3.5)	CABP7 (2.6)	FEV (2.5)	KCNH8 (2.4)	HCN4 (2.4)	CHRNB4 (2.3)	C8orf74 (2.3)	ALK (2.3)	DOC2A (2.3)	CDK5R2 (2.2)
ENSG00000112818	MEP1A PPI subnetwork	0.03	>=0.20	CDH9 (3.3)	TMEM59L (2.9)	CHRNA3 (2.8)	CAMKV (2.3)	FEV (2.0)	ALK (2.0)	RHCG (1.7)	PRR15L (1.7)	CDK5R2 (1.6)	CRLF1 (1.6)
GO:0031143	pseudopodium	0.03	>=0.20	GDPD3 (3.7)	ENSG00000250616 (2.4)	PRR15L (2.4)	STARD10 (2.2)	FUT2 (2.2)	RNF123 (2.1)	RBM5 (2.1)	MAPK3 (1.9)	CAMKV (1.9)	ALDOA (1.8)
GO:0001659	temperature homeostasis	0.03	>=0.20	ITPKB-IT1 (2.8)	CHRNA5 (2.7)	SIK2 (2.3)	ENSG00000228135 (2.3)	ENSG00000253695 (2.3)	TBKBP1 (1.9)	ENSG00000250616 (1.8)	CHRNB4 (1.8)	ENSG00000256667 (1.7)	TRIM46 (1.6)
ENSG00000184371	CSF1 PPI subnetwork	0.03	>=0.20	CAMKV (3.2)	ENSG00000231064 (3.2)	KCNJ2 (2.9)	KCTD13 (2.6)	ADAM15 (2.5)	EFR3B (2.4)	ENSG00000234899 (2.2)	ADCY3 (2.2)	RNF123 (2.1)	HOXB1 (2.1)
GO:0072503	cellular divalent inorganic cation homeostasis	0.03	>=0.20	MC4R (2.8)	ENSG00000254839 (2.6)	EFR3B (2.5)	ENSG00000224788 (2.5)	TRIM46 (2.2)	CA12 (2.2)	LAYN (2.1)	CDH9 (1.9)	XKR6 (1.8)	HCN4 (1.8)
GO:0050900	leukocyte migration	0.03	>=0.20	ENSG00000250616 (3.5)	ENSG00000223985 (3.1)	ATP13A4-AS1 (2.6)	EFR3B (2.5)	LAYN (2.3)	RASIP1 (2.3)	ENSG00000224788 (2.0)	SOX7 (1.9)	ENSG00000256667 (1.9)	P2RY2 (1.8)
GO:0048659	smooth muscle cell proliferation	0.03	>=0.20	RASIP1 (3.7)	PRSS55 (3.4)	SOX7 (2.6)	P2RY2 (2.3)	DNAJC27-AS1 (2.3)	ENSG00000224788 (2.3)	TBKBP1 (2.1)	ENSG00000228135 (1.9)	GBAP1 (1.9)	ADAM15 (1.7)
ENSG00000163349	HIPK1 PPI subnetwork	0.03	>=0.20	PPP2R1B (3.1)	MTMR3 (2.7)	UBA7 (1.8)	ATG16L2 (1.8)	NEO1 (1.7)	FGF10 (1.6)	KCNJ3 (1.5)	RBM6 (1.5)	FUT2 (1.5)	PRSS55 (1.5)
ENSG00000147168	IL2RG PPI subnetwork	0.03	>=0.20	SATB1 (3.0)	KCNJ2 (2.1)	C17orf57 (1.8)	PHF15 (1.7)	ATG16L2 (1.7)	ENSG00000236827 (1.7)	GBAP1 (1.6)	ENSG00000254936 (1.6)	P2RY2 (1.5)	GFPT1 (1.5)
GO:2000826	regulation of heart morphogenesis	0.03	>=0.20	HOXB1 (3.6)	ENSG00000234899 (3.3)	TBX6 (3.1)	PITX1 (2.9)	MST1R (2.6)	FUT2 (2.3)	C3orf54 (2.2)	ENSG00000247735 (2.2)	EFNA4 (2.2)	AGPHD1 (2.1)
MP:0005325	abnormal renal glomerulus morphology	0.03	>=0.20	SEMA3F (4.4)	RASIP1 (4.0)	ADAM15 (2.8)	ZNF804A (2.8)	RARB (2.1)	FCHSD2 (1.8)	CA12 (1.8)	TAOK2 (1.7)	ENSG00000257574 (1.6)	KCNJ2 (1.5)
MP:0001676	abnormal apical ectodermal ridge morphology	0.03	>=0.20	FUT1 (3.0)	WNT10A (3.0)	EFNA4 (2.5)	SALL1 (2.4)	NEO1 (2.4)	HOXB5 (2.3)	C3orf54 (2.3)	ENSG00000230148 (2.3)	KCNJ2 (2.2)	CRLF1 (2.0)
GO:0060485	mesenchyme development	0.03	>=0.20	RARB (4.0)	FOXL1 (3.9)	HOXB1 (3.7)	TBX6 (3.2)	ENSG00000224788 (3.2)	PITX1 (3.1)	ENSG00000233101 (3.0)	EFNA4 (3.0)	HOXB2 (2.7)	ENSG00000254235 (2.7)
ENSG00000173889	PHC3 PPI subnetwork	0.03	>=0.20	RHCG (2.9)	ENSG00000224186 (2.8)	BAHCC1 (2.6)	MUC1 (2.2)	ENSG00000249082 (2.2)	EFNA3 (2.1)	GBAP1 (1.8)	SP2 (1.8)	SIK2 (1.7)	PITX1 (1.6)
MP:0004204	absent stapes	0.03	>=0.20	HOXB3 (5.3)	HOXB2 (5.1)	HOXB1 (4.8)	RARB (4.6)	HOXB5 (4.3)	HOXB6 (4.1)	SALL1 (4.1)	SEMA3F (3.8)	ENSG00000230148 (2.9)	EFNA5 (2.6)
MP:0009757	impaired behavioral response to morphine	0.03	>=0.20	MC4R (5.3)	RARB (3.4)	FOXL1 (3.1)	ENSG00000224186 (3.1)	SYT14 (3.0)	CAMKV (2.9)	SOX7 (2.8)	TRIM46 (2.7)	PRR15L (2.6)	EFR3B (2.6)
MP:0004423	abnormal squamosal bone morphology	0.03	>=0.20	HOXB3 (5.3)	SALL1 (3.8)	FGF10 (3.7)	HOXB2 (3.6)	RARB (3.3)	HOXB5 (3.1)	HOXB6 (3.0)	ENSG00000233101 (2.8)	CRLF1 (2.5)	DNAJC27-AS1 (2.2)
GO:0031290	retinal ganglion cell axon guidance	0.03	>=0.20	XKR6 (3.6)	ENSG00000247735 (3.3)	ENSG00000257574 (2.9)	ZNF804A (2.7)	CHRNA3 (2.7)	ENSG00000234494 (2.6)	ALK (2.3)	EFNA5 (2.1)	MC4R (2.1)	PBX3 (2.0)
MP:0008210	increased mature B cell number	0.03	>=0.20	UPK3A (2.4)	EFNA5 (2.1)	RNPC3 (2.1)	C17orf57 (1.8)	C3orf54 (1.7)	HOXB3 (1.6)	ENSG00000254235 (1.6)	IZUMO1 (1.5)	SATB1 (1.4)	FGF10 (1.3)
ENSG00000171475	WIPF2 PPI subnetwork	0.03	>=0.20	SP2 (4.4)	INO80E (3.5)	ITPKB (2.9)	MC4R (2.9)	PCBD2 (2.1)	KPNB1 (2.0)	ENSG00000254235 (1.8)	ITPKB-IT1 (1.7)	RNPC3 (1.7)	PHF15 (1.7)
GO:0048771	tissue remodeling	0.03	>=0.20	FOXL1 (3.9)	PRSS55 (3.0)	ENSG00000223985 (2.7)	ENSG00000236827 (2.4)	ENSG00000254235 (2.4)	EFNA5 (2.3)	SOX7 (2.0)	ENSG00000255310 (1.7)	CATSPER3 (1.7)	ADAM15 (1.6)
ENSG00000115641	FHL2 PPI subnetwork	0.03	>=0.20	RBM5 (2.7)	SP2 (2.2)	FEV (2.1)	TAOK2 (2.0)	CHRNB4 (1.9)	ATP13A4-AS1 (1.7)	ENSG00000254839 (1.6)	DNAJC27 (1.5)	EFNA5 (1.4)	MAPK3 (1.4)
MP:0001783	decreased white adipose tissue amount	0.03	>=0.20	SIK2 (7.3)	PPP2R1B (3.9)	CDH9 (3.5)	CABP7 (3.2)	ADCY3 (3.2)	FAM57B (2.3)	PBX3 (2.2)	ENSG00000236827 (2.1)	ENSG00000254839 (1.8)	ENSG00000188971 (1.5)
MP:0003031	acidosis	0.03	>=0.20	RHCG (4.9)	CA12 (4.3)	ENSG00000223985 (3.4)	MUC1 (2.9)	MSRA (2.6)	PBX3 (2.1)	ENSG00000234899 (2.1)	ENSG00000224186 (2.0)	ENSG00000233101 (1.9)	ENSG00000249082 (1.9)
ENSG00000069431	ABCC9 PPI subnetwork	0.03	>=0.20	MTMR3 (2.7)	RARB (2.2)	KCNJ3 (2.2)	HERC1 (2.1)	EFNA5 (1.9)	SOX7 (1.7)	ENSG00000236263 (1.7)	NPEPPS (1.7)	DOC2A (1.6)	SIK2 (1.5)
MP:0003799	impaired macrophage chemotaxis	0.03	>=0.20	LAYN (2.9)	KCNJ2 (2.8)	ADAM15 (2.2)	P2RY2 (1.9)	ENSG00000224788 (1.9)	C17orf57 (1.9)	ITPKB (1.8)	KCNH8 (1.7)	ARAP1 (1.6)	UPK3A (1.4)
MP:0000445	short snout	0.03	>=0.20	NEO1 (4.4)	THBS3 (2.9)	CA12 (2.8)	HOXB3 (2.7)	CRLF1 (2.6)	PITX1 (2.6)	ENSG00000233101 (2.3)	EFNA4 (2.2)	BAHCC1 (2.2)	RARB (2.0)
ENSG00000176108	CHMP6 PPI subnetwork	0.03	>=0.20	GBAP1 (2.8)	RNPC3 (2.7)	MTMR9 (2.6)	NPEPPS (2.6)	PRR15L (2.4)	HOXB6 (2.2)	HOXB5 (2.1)	ENSG00000188971 (2.1)	ENSG00000234494 (2.0)	TMEM219 (2.0)
ENSG00000125740	FOSB PPI subnetwork	0.03	>=0.20	ENSG00000188971 (2.8)	MC4R (2.0)	P2RY2 (2.0)	DMRTA1 (1.9)	KCTD13 (1.8)	ENSG00000254556 (1.7)	INO80E (1.6)	RARB (1.6)	CDH9 (1.6)	FGF21 (1.6)
ENSG00000120910	PPP3CC PPI subnetwork	0.03	>=0.20	ITPKB (2.7)	C3orf54 (2.4)	KCNJ3 (2.3)	DNAJC27-AS1 (2.3)	TBKBP1 (2.3)	HERC1 (2.2)	UBA7 (2.1)	KCNH8 (2.1)	ITPKB-IT1 (2.0)	DNAJC27 (1.9)
GO:0007369	gastrulation	0.03	>=0.20	TBX6 (6.3)	HOXB1 (4.7)	FGF10 (4.0)	DMRTA1 (2.6)	FOXL1 (2.5)	ENSG00000247735 (2.5)	EFNA5 (2.4)	HCN4 (2.1)	SALL1 (2.1)	EFNA3 (2.1)
GO:0019902	phosphatase binding	0.03	>=0.20	TAOK2 (3.6)	STARD10 (3.2)	EFNA5 (3.1)	RARB (3.0)	SEMA3F (2.8)	MAPK3 (2.7)	NPEPPS (2.3)	HERC1 (2.2)	MTMR3 (2.1)	PRR15L (2.0)
MP:0005599	increased cardiac muscle contractility	0.03	>=0.20	KCNJ3 (2.6)	USP3 (2.5)	HOXB1 (2.1)	THBS3 (2.0)	RASIP1 (1.9)	KCNJ2 (1.7)	ENSG00000234899 (1.5)	DNAJC27-AS1 (1.4)	ALDOA (1.4)	ENSG00000256667 (1.4)
ENSG00000132692	BCAN PPI subnetwork	0.03	>=0.20	FUT2 (3.1)	FGF10 (2.1)	C16orf92 (2.0)	DNAJC27-AS1 (1.7)	LAYN (1.5)	MC4R (1.5)	WNT10A (1.5)	SOX7 (1.4)	ENSG00000256667 (1.4)	PRR15L (1.4)
GO:0048484	enteric nervous system development	0.03	>=0.20	CHRNA3 (2.9)	CHRNB4 (2.6)	ENSG00000249082 (2.6)	ENSG00000224788 (2.6)	C16orf92 (2.6)	ENSG00000255310 (2.5)	ENSG00000257574 (2.4)	ENSG00000248464 (2.2)	ENSG00000254235 (2.1)	HCN4 (2.0)
GO:0046328	regulation of JNK cascade	0.03	>=0.20	ITPKB-IT1 (2.8)	ENSG00000236827 (2.2)	SYT14 (2.1)	KCNH8 (2.1)	TBX6 (1.9)	ZNF804A (1.9)	ENSG00000247735 (1.9)	ARAP1 (1.9)	GBAP1 (1.8)	TAOK2 (1.7)
GO:0004702	receptor signaling protein serine/threonine kinase activity	0.03	>=0.20	USP3 (3.4)	ADAM15 (2.3)	FAM57B (2.2)	PHF15 (2.0)	YPEL3 (1.9)	NPEPPS (1.9)	MTMR3 (1.8)	GDPD3 (1.7)	EFNA5 (1.7)	MAPK3 (1.7)
MP:0000266	abnormal heart morphology	0.03	>=0.20	SOX7 (2.8)	FGF10 (2.7)	RARB (2.2)	ENSG00000254556 (2.1)	SEMA3F (2.1)	MTMR3 (2.0)	CRLF1 (2.0)	ENSG00000188971 (2.0)	SIK2 (1.9)	CHRNA3 (1.9)
REACTOME_PYRIMIDINE_METABOLISM	REACTOME_PYRIMIDINE_METABOLISM	0.03	>=0.20	HAO1 (3.7)	RHCG (3.2)	ENSG00000223985 (3.1)	ENSG00000253695 (2.9)	PCBD2 (2.1)	ADCY3 (2.1)	ENSG00000249082 (2.1)	MSRA (2.0)	PBX3 (2.0)	AGPHD1 (1.9)
REACTOME_PEPTIDE_LIGAND:BINDING_RECEPTORS	REACTOME_PEPTIDE_LIGAND:BINDING_RECEPTORS	0.03	>=0.20	MC4R (2.7)	CAMKV (2.6)	HCN4 (2.4)	DOC2A (2.3)	KCNJ2 (2.3)	CHRNA3 (2.0)	ENSG00000236827 (1.9)	RASIP1 (1.7)	CHRNB4 (1.6)	TMEM59L (1.6)
ENSG00000065526	SPEN PPI subnetwork	0.03	>=0.20	KCNJ2 (2.7)	EFNA4 (2.2)	SP2 (2.2)	SALL1 (2.0)	EFNA5 (2.0)	FCHSD2 (1.8)	CA12 (1.8)	EFNA3 (1.6)	SATB1 (1.5)	TRIM46 (1.4)
MP:0002184	abnormal innervation	0.03	>=0.20	EFNA3 (3.8)	HOXB5 (3.6)	DOC2A (3.6)	CHRNA3 (3.4)	ALK (3.2)	FAM57B (3.0)	CABP7 (2.9)	HOXB6 (2.9)	PITX1 (2.8)	CDK5R2 (2.8)
MP:0003056	abnormal hyoid bone morphology	0.03	>=0.20	SALL1 (5.6)	HOXB3 (4.8)	RARB (3.4)	HOXB6 (3.2)	HOXB5 (3.2)	ENSG00000234899 (3.1)	GDPD3 (2.9)	EFNA5 (2.8)	EFNA4 (2.7)	HOXB2 (2.6)
ENSG00000160803	UBQLN4 PPI subnetwork	0.03	>=0.20	INO80E (2.8)	PRR15L (2.8)	MUC1 (2.6)	TMEM59L (2.4)	RNPC3 (2.3)	ALK (2.2)	LAYN (2.1)	CHRNA3 (2.0)	YPEL3 (1.8)	CRLF1 (1.8)
MP:0002026	leukemia	0.03	>=0.20	PHF15 (2.7)	BAHCC1 (2.6)	HOXB3 (2.1)	ZNF804A (2.0)	ITPKB-IT1 (2.0)	HOXB6 (2.0)	HOXB5 (1.9)	ENSG00000233101 (1.9)	TRIM46 (1.9)	ENSG00000249082 (1.8)
GO:0000792	heterochromatin	0.03	>=0.20	FOXL1 (3.1)	STAG1 (2.6)	EFNA4 (2.3)	SP2 (2.2)	KPNB1 (2.1)	TAOK2 (2.0)	HIRIP3 (1.9)	CHRNA5 (1.8)	INO80E (1.8)	ENSG00000224186 (1.7)
GO:0004115	3',5'-cyclic-AMP phosphodiesterase activity	0.03	>=0.20	ADCY3 (3.1)	KCNJ2 (2.6)	RARB (2.4)	USP3 (2.3)	SIK2 (2.3)	CA12 (2.2)	CAMKV (2.1)	EFR3B (2.0)	MC4R (1.9)	KCNH8 (1.9)
MP:0008045	decreased NK cell number	0.03	>=0.20	ENSG00000256667 (3.5)	SATB1 (3.0)	PHF15 (3.0)	ENSG00000254936 (2.4)	CDH9 (2.3)	UBA7 (2.2)	ENSG00000254556 (2.1)	KCNJ2 (2.0)	TBX6 (2.0)	ATG16L2 (1.8)
GO:0048762	mesenchymal cell differentiation	0.03	>=0.20	RARB (3.8)	FOXL1 (3.8)	HOXB1 (3.7)	TBX6 (3.0)	ENSG00000256667 (2.9)	ENSG00000254235 (2.9)	EFNA4 (2.8)	CRLF1 (2.8)	PITX1 (2.7)	ENSG00000224788 (2.6)
GO:0070371	ERK1 and ERK2 cascade	0.03	>=0.20	GBAP1 (4.2)	ENSG00000254839 (3.1)	PRSS55 (2.8)	ENSG00000224788 (2.5)	FGF10 (2.3)	ITPKB-IT1 (2.3)	ENSG00000234899 (2.2)	ENSG00000236827 (2.2)	CDH9 (1.9)	KCNH8 (1.8)
MP:0006011	abnormal endolymphatic duct morphology	0.03	>=0.20	PITX1 (3.9)	SEMA3F (3.8)	ENSG00000230148 (2.9)	EFNA5 (2.6)	HOXB1 (2.5)	RARB (2.3)	SATB1 (2.3)	CA12 (2.1)	ENSG00000254839 (1.8)	ENSG00000257574 (1.8)
MP:0005558	decreased creatinine clearance	0.03	>=0.20	RHCG (4.0)	CA12 (3.7)	STARD10 (2.9)	TMEM18 (2.5)	MSRA (2.3)	HAO1 (2.1)	ENSG00000255310 (2.0)	KCNJ3 (2.0)	FGF10 (1.9)	ENSG00000223985 (1.7)
ENSG00000152661	GJA1 PPI subnetwork	0.03	>=0.20	RASIP1 (3.0)	PRUNE2 (2.6)	SOX7 (2.4)	GDPD3 (2.2)	ENSG00000254839 (2.0)	ADAM15 (2.0)	SEMA3F (2.0)	ITPKB-IT1 (1.9)	INO80E (1.9)	MC4R (1.7)
ENSG00000113916	BCL6 PPI subnetwork	0.03	>=0.20	SP2 (3.1)	PHF15 (2.2)	MTMR9 (2.2)	MTMR3 (2.1)	FCHSD2 (2.1)	YPEL3 (2.0)	ARAP1 (1.9)	KCNH8 (1.8)	ITPKB (1.6)	HERC1 (1.6)
ENSG00000113360	DROSHA PPI subnetwork	0.03	>=0.20	FCHSD2 (3.3)	RBM5 (2.6)	KCNJ2 (2.5)	ARAP1 (2.3)	SP2 (2.1)	MTMR3 (2.0)	PHF15 (1.9)	UBA7 (1.8)	KCNH8 (1.7)	HERC1 (1.7)
MP:0000163	abnormal cartilage morphology	0.03	>=0.20	CRLF1 (3.4)	NEO1 (2.9)	FOXL1 (2.8)	DMRTA1 (2.7)	THBS3 (2.5)	CA12 (2.4)	RARB (2.3)	BAHCC1 (2.0)	SEMA3F (1.9)	LAYN (1.8)
ENSG00000135363	LMO2 PPI subnetwork	0.04	>=0.20	C3orf54 (3.9)	CHRNA3 (3.5)	UBA7 (3.3)	FEV (2.8)	SYT14 (2.2)	DMRTA1 (2.1)	RARB (2.0)	HOXB1 (2.0)	KCNH8 (2.0)	SATB1 (1.9)
MP:0010763	abnormal hematopoietic stem cell physiology	0.04	>=0.20	FAM118A (2.5)	MAMSTR (2.4)	C3orf54 (2.2)	GDPD3 (2.1)	KCNJ2 (2.0)	FCHSD2 (2.0)	LAYN (1.9)	HOXB5 (1.7)	DNAJC27-AS1 (1.7)	RASIP1 (1.7)
ENSG00000116329	OPRD1 PPI subnetwork	0.04	>=0.20	MC4R (3.7)	CAMKV (3.6)	ARAP1 (3.5)	CDK5R2 (2.6)	C3orf54 (2.4)	MAPK3 (2.3)	ATG16L2 (2.1)	KCTD13 (2.0)	DNAJC27 (2.0)	CDH9 (1.9)
MP:0000937	abnormal motor neuron morphology	0.04	>=0.20	CHRNA3 (6.2)	ALK (5.0)	CHRNB4 (4.8)	HOXB1 (4.1)	FAM57B (3.6)	CHRNA5 (3.4)	CDK5R2 (2.8)	THBS3 (2.7)	TMEM59L (2.6)	PBX3 (2.5)
MP:0000137	abnormal vertebrae morphology	0.04	>=0.20	HOXB2 (8.1)	HOXB3 (6.5)	HOXB5 (6.2)	ENSG00000233101 (5.9)	HOXB6 (5.8)	ENSG00000230148 (4.0)	THBS3 (3.5)	SALL1 (3.4)	EFNA4 (3.2)	CRLF1 (3.0)
ENSG00000122861	PLAU PPI subnetwork	0.04	>=0.20	P2RY2 (3.6)	LAYN (2.8)	RHCG (2.4)	RARB (2.3)	HAO1 (2.3)	SOX7 (2.1)	MSRA (2.0)	FOXL1 (2.0)	ENSG00000223985 (1.9)	STARD10 (1.8)
MP:0002696	decreased circulating glucagon level	0.04	>=0.20	FEV (4.6)	CHRNA3 (4.5)	CDK5R2 (3.5)	CHRNB4 (2.4)	CDH9 (2.4)	CHRNA5 (2.4)	TMEM59L (2.4)	ALK (2.2)	SIK2 (2.1)	ENSG00000254235 (2.1)
GO:0008277	regulation of G-protein coupled receptor protein signaling pathway	0.04	>=0.20	MC4R (3.1)	RP1L1 (2.6)	EFR3B (2.6)	SYT14 (2.4)	PBX3 (2.1)	ADCY3 (2.1)	ASPHD1 (2.0)	TAOK2 (2.0)	DOC2A (1.8)	FUT1 (1.8)
MP:0005441	increased urine calcium level	0.04	>=0.20	ENSG00000223985 (5.4)	MUC1 (4.3)	RHCG (3.9)	ENSG00000253695 (2.3)	MSRA (2.3)	CA12 (2.2)	ATP13A4-AS1 (2.1)	CDH9 (2.1)	USP3 (1.9)	IZUMO1 (1.9)
MP:0002608	increased hematocrit	0.04	>=0.20	RHCG (5.9)	MUC1 (4.3)	PRR15L (3.4)	MSRA (2.7)	UPK3A (2.0)	ITPKB-IT1 (1.9)	CRLF1 (1.8)	FUT2 (1.5)	CABP7 (1.5)	UBA7 (1.5)
MP:0008080	abnormal CD8-positive T cell differentiation	0.04	>=0.20	ENSG00000256667 (3.0)	SATB1 (2.5)	ENSG00000248464 (2.2)	ITPKB (2.2)	RHCG (2.1)	C8orf74 (2.1)	RASIP1 (1.7)	TMEM18 (1.6)	PHF15 (1.5)	ENSG00000188971 (1.5)
ENSG00000106366	SERPINE1 PPI subnetwork	0.04	>=0.20	P2RY2 (4.3)	LAYN (3.9)	HAO1 (2.7)	RHCG (2.7)	ENSG00000224186 (2.5)	FGF10 (2.4)	ENSG00000249082 (2.3)	MSRA (2.2)	SOX7 (1.9)	TBKBP1 (1.7)
GO:0070838	divalent metal ion transport	0.04	>=0.20	EFR3B (3.6)	CDH9 (2.5)	ITPKB-IT1 (2.4)	CA12 (2.3)	ENSG00000224788 (2.2)	ALK (2.0)	TRIM46 (2.0)	CAMKV (2.0)	DNAJC27-AS1 (1.9)	UPK3A (1.8)
ENSG00000198626	RYR2 PPI subnetwork	0.04	>=0.20	RHCG (3.6)	MAMSTR (2.5)	CAMKV (2.3)	ATP13A4 (2.2)	ALK (2.2)	FUT2 (2.0)	HERC1 (2.0)	PITX1 (1.9)	ENSG00000224788 (1.9)	HAO1 (1.9)
MP:0001629	abnormal heart rate	0.04	>=0.20	ATP13A4-AS1 (5.6)	KCNJ3 (5.4)	FGF10 (3.2)	ALK (2.9)	PBX3 (2.9)	ENSG00000233101 (2.8)	PRSS55 (2.8)	HCN4 (2.6)	STARD10 (2.3)	ENSG00000256667 (2.2)
GO:0030279	negative regulation of ossification	0.04	>=0.20	C16orf92 (3.3)	RHCG (3.2)	ENSG00000249082 (3.0)	ENSG00000254839 (2.8)	ENSG00000224186 (2.6)	ENSG00000234899 (2.5)	ENSG00000236827 (2.3)	ITPKB-IT1 (2.3)	ENSG00000250616 (2.2)	ENSG00000236445 (1.9)
REACTOME_CLASS_A1_RHODOPSIN:LIKE_RECEPTORS	REACTOME_CLASS_A1_RHODOPSIN:LIKE_RECEPTORS	0.04	>=0.20	CAMKV (3.0)	MC4R (2.9)	HCN4 (2.6)	KCNJ2 (2.5)	TMEM59L (2.0)	ENSG00000236827 (2.0)	DOC2A (1.9)	SOX7 (1.8)	CDH9 (1.8)	FOXL1 (1.8)
ENSG00000079102	RUNX1T1 PPI subnetwork	0.04	>=0.20	TBKBP1 (3.7)	SP2 (3.2)	STAG1 (3.2)	NPEPPS (3.1)	PHF15 (2.7)	PRR15L (2.5)	PNPO (2.3)	RBM6 (2.2)	ENSG00000255310 (1.9)	CABP7 (1.8)
MP:0002657	chondrodystrophy	0.04	>=0.20	CRLF1 (2.7)	EFR3B (2.5)	THBS3 (2.2)	GFPT1 (2.2)	ATG16L2 (1.8)	MC4R (1.7)	CA12 (1.7)	DNAJC27-AS1 (1.6)	ENSG00000224788 (1.6)	ENSG00000256667 (1.6)
GO:0042578	phosphoric ester hydrolase activity	0.04	>=0.20	RP1L1 (3.1)	ADCY3 (3.1)	CAMKV (2.3)	USP3 (2.0)	ITPKB (1.9)	KCNJ2 (1.8)	CA12 (1.7)	RARB (1.6)	P2RY2 (1.6)	FAM118A (1.5)
GO:0002790	peptide secretion	0.04	>=0.20	FEV (3.9)	ENSG00000254936 (3.5)	ENSG00000254556 (3.4)	CABP7 (3.4)	KCNH8 (3.1)	C16orf92 (2.9)	ALK (2.6)	PRR15L (2.5)	ASPHD1 (2.5)	ENSG00000255310 (2.4)
GO:0031593	polyubiquitin binding	0.04	>=0.20	RNF123 (4.8)	ASCC2 (2.8)	TMEM219 (2.7)	ARAP1 (2.3)	MTMR3 (2.1)	ALDOA (2.0)	DNAJC27 (1.8)	ENSG00000224186 (1.7)	STARD10 (1.6)	P2RY2 (1.6)
GO:0008028	monocarboxylic acid transmembrane transporter activity	0.04	>=0.20	CA12 (4.7)	ASPHD1 (3.1)	SALL1 (2.5)	HAO1 (2.3)	TAOK2 (2.1)	ENSG00000231064 (1.9)	EFNA5 (1.9)	ZNF804A (1.9)	MST1R (1.7)	FEV (1.6)
MP:0002752	abnormal somatic nervous system morphology	0.04	>=0.20	HOXB2 (13.8)	ENSG00000233101 (12.5)	HOXB5 (12.0)	HOXB3 (11.6)	HOXB6 (9.2)	ENSG00000230148 (7.1)	ENSG00000257574 (4.8)	CABP7 (3.1)	FOXL1 (3.1)	HOXB1 (3.0)
MP:0008682	decreased interleukin-17 secretion	0.04	>=0.20	KCNJ2 (3.5)	SATB1 (3.0)	HORMAD2 (2.9)	SOX7 (2.6)	ENSG00000248464 (2.2)	ENSG00000247735 (2.0)	ENSG00000254839 (1.9)	ENSG00000236263 (1.7)	TBX6 (1.7)	EFR3B (1.5)
ENSG00000157240	FZD1 PPI subnetwork	0.04	>=0.20	WNT10A (4.9)	HOXB1 (3.3)	EFNA4 (3.1)	EFNA3 (2.7)	PITX1 (2.4)	THBS3 (2.3)	TBX6 (2.3)	FOXL1 (2.1)	STARD10 (2.1)	SEMA3F (2.1)
GO:0032041	NAD-dependent histone deacetylase activity (H3-K14 specific)	0.04	>=0.20	ARAP1 (3.0)	TBKBP1 (2.0)	RBM6 (2.0)	ENSG00000249082 (2.0)	ATG16L2 (1.9)	LAYN (1.9)	YPEL3 (1.8)	C3orf54 (1.8)	FAM57B (1.7)	STARD10 (1.7)
GO:0034739	histone deacetylase activity (H4-K16 specific)	0.04	>=0.20	ARAP1 (3.0)	TBKBP1 (2.0)	RBM6 (2.0)	ENSG00000249082 (2.0)	ATG16L2 (1.9)	LAYN (1.9)	YPEL3 (1.8)	C3orf54 (1.8)	FAM57B (1.7)	STARD10 (1.7)
GO:0031078	histone deacetylase activity (H3-K14 specific)	0.04	>=0.20	ARAP1 (3.0)	TBKBP1 (2.0)	RBM6 (2.0)	ENSG00000249082 (2.0)	ATG16L2 (1.9)	LAYN (1.9)	YPEL3 (1.8)	C3orf54 (1.8)	FAM57B (1.7)	STARD10 (1.7)
GO:0046970	NAD-dependent histone deacetylase activity (H4-K16 specific)	0.04	>=0.20	ARAP1 (3.0)	TBKBP1 (2.0)	RBM6 (2.0)	ENSG00000249082 (2.0)	ATG16L2 (1.9)	LAYN (1.9)	YPEL3 (1.8)	C3orf54 (1.8)	FAM57B (1.7)	STARD10 (1.7)
ENSG00000154143	PANX3 PPI subnetwork	0.04	>=0.20	FCHSD2 (2.9)	MTMR3 (2.5)	MTMR9 (2.5)	SP2 (2.0)	ENSG00000253695 (2.0)	EFNA5 (1.9)	KCNJ2 (1.9)	RBM5 (1.9)	PHF15 (1.9)	HERC1 (1.8)
MP:0004249	abnormal crista ampullaris morphology	0.04	>=0.20	ENSG00000233101 (3.8)	HOXB6 (3.2)	HOXB5 (3.2)	HOXB1 (3.0)	ENSG00000230148 (2.9)	HOXB3 (2.8)	RHCG (2.5)	P2RY2 (2.4)	PITX1 (2.2)	EFNA5 (2.0)
GO:0042417	dopamine metabolic process	0.04	>=0.20	CHRNA3 (4.7)	CHRNA5 (4.2)	CHRNB4 (4.0)	FEV (3.8)	ALK (3.0)	ENSG00000224186 (2.9)	ENSG00000234899 (2.6)	PBX3 (2.3)	ZNF804A (2.1)	GBAP1 (2.0)
MP:0006317	decreased urine sodium level	0.04	>=0.20	UPK3A (7.2)	RHCG (5.2)	CA12 (4.6)	MUC1 (3.6)	GDPD3 (3.4)	MSRA (2.7)	SALL1 (2.6)	PRR15L (2.4)	ENSG00000223985 (2.0)	IZUMO1 (1.8)
MP:0002705	dilated renal tubules	0.04	>=0.20	CA12 (3.7)	RHCG (2.8)	ENSG00000223985 (2.8)	SALL1 (2.4)	SEMA3F (2.3)	IZUMO1 (2.3)	HOXB6 (2.0)	FGF10 (1.8)	MUC1 (1.8)	ENSG00000257574 (1.8)
ENSG00000081479	LRP2 PPI subnetwork	0.04	>=0.20	HAO1 (3.5)	MSRA (2.9)	STARD10 (2.8)	TMEM59L (2.5)	KCNJ3 (2.3)	RARB (2.3)	AAK1 (1.9)	TAOK2 (1.9)	PRUNE2 (1.5)	MUC1 (1.5)
MP:0003641	small lung	0.04	>=0.20	SEMA3F (3.2)	THBS3 (3.0)	EFNA4 (3.0)	NEO1 (2.9)	MUC1 (2.9)	HOXB3 (2.4)	SALL1 (2.2)	WNT10A (2.1)	CRLF1 (2.1)	FGF10 (2.1)
ENSG00000127564	PKMYT1 PPI subnetwork	0.04	>=0.20	PPP2R1B (3.7)	FGF10 (2.7)	EFNA5 (2.4)	C3orf54 (2.1)	TRAIP (1.9)	SP2 (1.7)	MTMR3 (1.6)	PHF15 (1.6)	P2RY2 (1.6)	PRUNE2 (1.6)
MP:0002727	decreased circulating insulin level	0.04	>=0.20	SIK2 (4.3)	CABP7 (3.6)	FEV (2.7)	CHRNA3 (2.7)	CDH9 (2.2)	ALK (2.1)	PPP2R1B (2.1)	TAOK2 (2.0)	FAM57B (1.9)	PHF15 (1.8)
MP:0002358	abnormal spleen periarteriolar lymphoid sheath morphology	0.04	>=0.20	ENSG00000233101 (5.0)	HOXB3 (3.2)	HOXB5 (2.9)	HOXB6 (2.5)	ATG16L2 (2.4)	ENSG00000249082 (2.3)	SATB1 (2.3)	HOXB2 (2.3)	IZUMO1 (2.1)	ENSG00000188971 (2.1)
ENSG00000151320	AKAP6 PPI subnetwork	0.04	>=0.20	C17orf57 (2.9)	MON1A (2.2)	ITPKB (2.0)	FAM118A (1.9)	EFNA3 (1.7)	SMC1B (1.7)	SIK2 (1.6)	PHF15 (1.5)	FGF10 (1.4)	KCNJ2 (1.4)
ENSG00000104313	EYA1 PPI subnetwork	0.04	>=0.20	SEMA3F (3.5)	PITX1 (2.8)	RARB (2.6)	ADAM15 (2.2)	LAYN (2.1)	ZNF804A (1.9)	ENSG00000249082 (1.8)	FOXL1 (1.8)	SP2 (1.8)	RP1L1 (1.8)
GO:0048483	autonomic nervous system development	0.04	>=0.20	ENSG00000230148 (7.3)	CHRNB4 (5.3)	CHRNA3 (5.1)	HOXB5 (4.6)	HOXB6 (4.3)	HOXB3 (4.1)	HOXB1 (4.1)	CHRNA5 (4.0)	ENSG00000233101 (3.7)	ALK (3.5)
GO:0070372	regulation of ERK1 and ERK2 cascade	0.04	>=0.20	GBAP1 (4.1)	ENSG00000254839 (3.3)	PRSS55 (2.3)	ENSG00000224788 (2.2)	KCNH8 (1.9)	ITPKB-IT1 (1.9)	AGPHD1 (1.7)	FGF10 (1.7)	ENSG00000223985 (1.7)	ENSG00000254235 (1.7)
GO:0042391	regulation of membrane potential	0.04	>=0.20	XKR6 (3.1)	HCN4 (2.7)	ALK (2.5)	TMEM59L (2.4)	DOC2A (2.3)	ENSG00000254839 (2.3)	ENSG00000254936 (2.2)	FAM57B (2.2)	TBKBP1 (2.1)	ENSG00000254556 (2.0)
MP:0002664	decreased circulating adrenocorticotropin level	0.04	>=0.20	SIK2 (3.9)	ENSG00000224186 (3.0)	FOXL1 (2.5)	EFNA5 (2.4)	ATP13A4 (2.4)	RNPC3 (2.1)	KCNH8 (2.0)	FGF10 (1.9)	TMEM59L (1.7)	CRLF1 (1.7)
MP:0000433	microcephaly	0.04	>=0.20	STAG1 (2.9)	KPNB1 (2.8)	ENSG00000256667 (2.7)	HOXB1 (2.5)	DMRTA1 (2.4)	SALL1 (2.4)	ENSG00000254556 (2.3)	PBX3 (2.3)	OPA1 (2.3)	C17orf57 (2.3)
MP:0003690	abnormal glial cell physiology	0.04	>=0.20	ATP13A4-AS1 (5.1)	DNAJC27-AS1 (2.7)	C3orf54 (2.4)	ATP13A4 (2.4)	EFR3B (2.3)	RARB (2.3)	CABP7 (2.1)	ENSG00000256667 (2.0)	ALK (2.0)	CRLF1 (1.9)
ENSG00000174827	PDZK1 PPI subnetwork	0.04	>=0.20	ENSG00000223985 (4.7)	PNPO (2.9)	CA12 (2.5)	TRIM46 (2.4)	PRR15L (2.2)	PHF15 (2.0)	AGPHD1 (1.9)	ATP13A4 (1.8)	RHCG (1.8)	CAMKV (1.8)
REACTOME_GPCR_LIGAND_BINDING	REACTOME_GPCR_LIGAND_BINDING	0.04	>=0.20	MC4R (2.9)	HCN4 (2.9)	CAMKV (2.6)	TMEM59L (2.5)	DOC2A (2.3)	KCNJ2 (2.1)	ALK (2.1)	CDK5R2 (2.0)	SOX7 (2.0)	CHRNA3 (1.9)
MP:0002135	abnormal kidney morphology	0.04	>=0.20	RARB (3.6)	MUC1 (3.3)	CA12 (3.0)	SEMA3F (3.0)	HOXB3 (2.9)	HOXB2 (2.8)	HOXB6 (2.6)	ATP13A4-AS1 (2.4)	PRR15L (2.4)	RHCG (2.3)
MP:0004859	abnormal synaptic plasticity	0.04	>=0.20	CAMKV (6.2)	CDK5R2 (4.2)	TRIM46 (3.4)	RARB (3.3)	PBX3 (3.1)	TMEM59L (2.6)	KCNJ2 (2.5)	ASPHD1 (2.4)	ZNF804A (1.9)	MSRA (1.8)
GO:0072511	divalent inorganic cation transport	0.04	>=0.20	EFR3B (3.5)	CDH9 (2.7)	ITPKB-IT1 (2.2)	CA12 (2.2)	ALK (2.1)	TRIM46 (2.0)	ENSG00000224788 (2.0)	GBAP1 (2.0)	DNAJC27-AS1 (2.0)	CAMKV (1.9)
MP:0010984	abnormal metanephric mesenchyme morphology	0.04	>=0.20	HOXB2 (4.1)	RARB (3.8)	HOXB5 (3.4)	LAYN (3.1)	SALL1 (3.0)	SYT14 (2.9)	ENSG00000249082 (2.9)	PRR15L (2.9)	CA12 (2.6)	HOXB6 (2.5)
GO:0034703	cation channel complex	0.04	>=0.20	CDK5R2 (4.7)	CABP7 (3.6)	KCNJ3 (3.2)	CAMKV (3.0)	DOC2A (2.7)	ADCY3 (2.7)	ASPHD1 (2.6)	AAK1 (2.6)	TMEM59L (2.4)	PRUNE2 (2.4)
MP:0009790	decreased susceptibility to viral infection induced morbidity/mortality	0.04	>=0.20	UBA7 (1.9)	PHF15 (1.9)	SOX7 (1.8)	ENSG00000254839 (1.5)	MTMR9 (1.5)	ENSG00000256667 (1.4)	EFNA5 (1.4)	FUT2 (1.2)	CATSPER3 (1.2)	DNAJC27 (1.1)
GO:0043583	ear development	0.04	>=0.20	HOXB1 (3.4)	SEMA3F (2.8)	ENSG00000231064 (2.6)	CABP7 (2.5)	WNT10A (2.5)	PITX1 (2.4)	ENSG00000253695 (2.4)	ENSG00000257574 (2.4)	TBX6 (2.3)	DMRTA1 (2.3)
ENSG00000134853	PDGFRA PPI subnetwork	0.04	>=0.20	FGF10 (3.5)	C3orf54 (3.0)	PHF15 (2.4)	TAOK2 (2.3)	FOXL1 (2.3)	SEMA3F (2.1)	HOXB1 (2.1)	ENSG00000234899 (2.1)	KCNJ3 (2.0)	TBX6 (1.9)
MP:0000820	abnormal choroid plexus morphology	0.04	>=0.20	ENSG00000233101 (4.0)	EFNA4 (2.9)	HOXB3 (2.6)	RIBC2 (2.6)	CRLF1 (2.6)	HOXB6 (2.5)	PBX3 (2.4)	ENSG00000188971 (2.3)	FGF21 (2.2)	CABP7 (2.2)
MP:0000454	abnormal jaw morphology	0.04	>=0.20	SALL1 (5.3)	PITX1 (3.5)	FUT2 (2.3)	RARB (2.3)	WNT10A (2.3)	ADCY3 (2.2)	ENSG00000233101 (2.2)	DNAJC27-AS1 (2.1)	PBX3 (1.8)	THBS3 (1.8)
ENSG00000112964	GHR PPI subnetwork	0.04	>=0.20	SATB1 (3.4)	KCNJ2 (2.3)	C17orf57 (2.0)	GBAP1 (2.0)	FGF10 (1.9)	ATG16L2 (1.8)	GFPT1 (1.6)	ENSG00000236827 (1.5)	IZUMO1 (1.4)	PHF15 (1.4)
MP:0002059	abnormal seminal vesicle morphology	0.04	>=0.20	PITX1 (4.0)	ENSG00000257574 (3.6)	SALL1 (2.9)	CHRNA5 (2.7)	C3orf54 (2.7)	ENSG00000255310 (2.5)	ITPKB (2.2)	NEO1 (2.1)	KCNJ3 (2.0)	HOXB6 (2.0)
ENSG00000113721	PDGFRB PPI subnetwork	0.04	>=0.20	C3orf54 (3.2)	FGF10 (2.9)	ENSG00000234899 (2.6)	PHF15 (2.6)	HOXB1 (2.5)	FCHSD2 (2.4)	FOXL1 (2.3)	SEMA3F (2.2)	KCNJ2 (2.1)	EFNA4 (2.1)
GO:0007220	Notch receptor processing	0.04	>=0.20	ADAM15 (2.6)	RASIP1 (2.4)	EFNA3 (2.4)	SEMA3F (2.3)	TMEM219 (2.3)	ENSG00000236263 (2.0)	SOX7 (1.9)	ENSG00000254235 (1.9)	USP3 (1.9)	C3orf54 (1.8)
MP:0008670	decreased interleukin-12b secretion	0.04	>=0.20	KCNJ2 (2.2)	ARAP1 (2.1)	RP1L1 (2.1)	USP3 (1.9)	UBA7 (1.7)	FCHSD2 (1.7)	KCTD13 (1.6)	TBX6 (1.6)	SYT14 (1.6)	SOX7 (1.6)
GO:0040017	positive regulation of locomotion	0.04	>=0.20	LAYN (5.0)	SOX7 (3.4)	ENSG00000224788 (3.3)	FGF10 (2.4)	P2RY2 (2.1)	TMEM18 (1.8)	TBX6 (1.8)	ENSG00000234899 (1.7)	RARB (1.7)	RASIP1 (1.7)
KEGG_NOTCH_SIGNALING_PATHWAY	KEGG_NOTCH_SIGNALING_PATHWAY	0.04	>=0.20	THBS3 (2.8)	BAHCC1 (2.8)	ENSG00000231064 (2.6)	EFNA3 (2.4)	MUC1 (2.4)	SP2 (2.4)	SEMA3F (2.3)	SOX7 (2.3)	TBKBP1 (2.0)	ADAM15 (2.0)
MP:0010386	abnormal urinary bladder physiology	0.04	>=0.20	UPK3A (7.1)	CHRNA3 (5.7)	CHRNA5 (5.6)	CHRNB4 (5.4)	ALK (3.5)	FEV (3.3)	ZNF804A (2.8)	RHCG (2.7)	ENSG00000255310 (2.6)	SATB1 (2.3)
MP:0001175	abnormal lung morphology	0.04	>=0.20	ATP13A4-AS1 (5.8)	MUC1 (3.3)	CRLF1 (3.0)	SOX7 (2.9)	ENSG00000223985 (2.3)	RASIP1 (2.2)	SEMA3F (2.0)	FGF10 (1.9)	WNT10A (1.9)	ENSG00000253695 (1.8)
GO:0006607	NLS-bearing substrate import into nucleus	0.04	>=0.20	MTMR9 (4.3)	NPEPPS (3.5)	ENSG00000254235 (3.0)	ENSG00000230148 (2.9)	ENSG00000228135 (2.4)	C17orf57 (2.1)	KPNB1 (2.0)	OPA1 (1.9)	PRSS55 (1.8)	MUC1 (1.7)
ENSG00000070759	TESK2 PPI subnetwork	0.04	>=0.20	PPP2R1B (4.1)	HERC1 (3.2)	FGF10 (2.8)	MTMR3 (2.7)	PHF15 (2.1)	FUT1 (2.1)	CA12 (2.1)	SIK2 (2.0)	RASIP1 (1.9)	EFNA3 (1.9)
ENSG00000108651	UTP6 PPI subnetwork	0.04	>=0.20	FCHSD2 (2.8)	ARAP1 (2.3)	KCNJ2 (2.1)	PHF15 (2.0)	EFNA5 (1.9)	ITPKB (1.9)	BAHCC1 (1.8)	SP2 (1.6)	MTMR9 (1.6)	UBA7 (1.6)
MP:0001575	cyanosis	0.04	>=0.20	RARB (4.0)	CHRNA3 (3.7)	HOXB3 (3.7)	HOXB2 (3.6)	HOXB5 (3.4)	CHRNA5 (3.1)	HOXB6 (2.9)	NEO1 (2.9)	TBKBP1 (2.8)	PBX3 (2.8)
ENSG00000185634	SHC4 PPI subnetwork	0.04	>=0.20	KCNJ2 (2.9)	MST1R (2.8)	FUT2 (2.7)	C17orf57 (2.6)	SEMA3F (2.1)	RASIP1 (1.9)	RBM5 (1.9)	RNPC3 (1.9)	GDPD3 (1.8)	FUT1 (1.8)
GO:0070670	response to interleukin-4	0.04	>=0.20	ENSG00000254235 (3.0)	ENSG00000236445 (2.4)	SATB1 (2.3)	PRSS55 (2.3)	KCNH8 (2.2)	MTMR9 (2.0)	FEV (2.0)	ENSG00000224788 (1.9)	ZMAT5 (1.7)	ENSG00000234494 (1.7)
MP:0005269	abnormal occipital bone morphology	0.04	>=0.20	CRLF1 (5.4)	SALL1 (3.0)	CA12 (2.2)	THBS3 (2.1)	EFNA4 (2.0)	FOXL1 (2.0)	PITX1 (1.9)	CDH9 (1.8)	LAYN (1.7)	ENSG00000231064 (1.7)
ENSG00000013441	CLK1 PPI subnetwork	0.04	>=0.20	RBM6 (3.6)	PPP2R1B (3.0)	FGF10 (2.7)	NPEPPS (2.7)	RBM5 (2.7)	C3orf54 (2.4)	STAG1 (2.4)	PHF15 (1.9)	CA12 (1.9)	SIK2 (1.7)
GO:0008227	G-protein coupled amine receptor activity	0.04	>=0.20	CAMKV (4.3)	CDK5R2 (3.6)	ALK (3.5)	CDH9 (2.9)	CHRNA3 (2.7)	CHRNB4 (2.6)	ENSG00000236827 (2.5)	MC4R (2.3)	ENSG00000231064 (2.3)	FOXL1 (2.2)
GO:0019199	transmembrane receptor protein kinase activity	0.04	>=0.20	SEMA3F (4.3)	NEO1 (3.9)	EFNA5 (3.8)	EFNA4 (3.8)	SOX7 (3.4)	RASIP1 (3.3)	TBKBP1 (3.1)	ADAM15 (2.6)	RARB (2.5)	EFNA3 (2.4)
MP:0002971	abnormal brown adipose tissue morphology	0.04	>=0.20	SIK2 (6.4)	ADCY3 (3.3)	PPP2R1B (3.2)	SYT14 (2.0)	EFNA5 (1.8)	DNAJC27 (1.8)	ALDOA (1.8)	ENSG00000188971 (1.6)	MC4R (1.6)	MAMSTR (1.6)
GO:0014033	neural crest cell differentiation	0.04	>=0.20	RARB (4.3)	ENSG00000255310 (3.5)	HOXB1 (3.4)	FOXL1 (3.2)	DMRTA1 (3.1)	ENSG00000254235 (3.0)	CRLF1 (2.4)	EFNA4 (2.4)	BAHCC1 (2.2)	ENSG00000224788 (2.1)
GO:0006940	regulation of smooth muscle contraction	0.04	>=0.20	CHRNA5 (3.2)	C8orf74 (2.6)	C17orf57 (2.6)	HCN4 (2.6)	CHRNB4 (2.3)	ADCY3 (2.1)	EFNA5 (1.9)	ENSG00000255310 (1.9)	DMRTA1 (1.7)	LAYN (1.7)
ENSG00000117400	MPL PPI subnetwork	0.04	>=0.20	SATB1 (3.1)	GBAP1 (1.9)	ATG16L2 (1.9)	KCNJ2 (1.9)	IZUMO1 (1.8)	GFPT1 (1.8)	C17orf57 (1.8)	ENSG00000236827 (1.8)	ENSG00000254936 (1.6)	DNAJC27 (1.5)
MP:0000035	abnormal membranous labyrinth morphology	0.04	>=0.20	HOXB1 (7.2)	RHCG (3.6)	HOXB5 (3.6)	HOXB6 (3.5)	ENSG00000233101 (3.5)	HOXB2 (3.1)	EFNA4 (3.0)	EFNA5 (2.6)	TBX6 (2.6)	HOXB3 (2.3)
MP:0000460	mandible hypoplasia	0.04	>=0.20	KCNJ2 (3.2)	RARB (3.0)	LAYN (3.0)	PITX1 (3.0)	EFNA5 (2.9)	PBX3 (2.7)	ENSG00000254556 (2.4)	CRLF1 (2.4)	FGF10 (2.2)	STAG1 (2.0)
ENSG00000205155	PSENEN PPI subnetwork	0.04	>=0.20	ENSG00000236263 (3.1)	KRTCAP2 (2.4)	ENSG00000254556 (2.2)	NEO1 (2.0)	TMEM219 (2.0)	TMEM18 (1.8)	USP3 (1.8)	ADAM15 (1.8)	SATB1 (1.7)	ENSG00000254936 (1.7)
REACTOME_GLUCOSE_METABOLISM	REACTOME_GLUCOSE_METABOLISM	0.04	>=0.20	ALDOA (8.2)	SIK2 (3.3)	NPEPPS (2.8)	HAO1 (2.1)	MSRA (2.0)	ALK (1.8)	MAPK3 (1.7)	TMEM59L (1.5)	PRSS55 (1.4)	RNF123 (1.3)
GO:0008083	growth factor activity	0.04	>=0.20	CRLF1 (3.0)	FGF10 (2.6)	GBAP1 (2.4)	ITPKB-IT1 (2.3)	SOX7 (2.3)	SEMA3F (2.0)	FUT1 (2.0)	ENSG00000236263 (2.0)	FOXL1 (2.0)	TBKBP1 (1.8)
MP:0006007	abnormal basal ganglion morphology	0.04	>=0.20	SALL1 (3.2)	TMEM219 (2.9)	ATP13A4 (2.3)	C17orf57 (2.3)	NEO1 (2.2)	ATP13A4-AS1 (2.0)	EFNA5 (1.9)	THBS3 (1.8)	MUC1 (1.8)	HORMAD2 (1.7)
GO:0010470	regulation of gastrulation	0.04	>=0.20	TBX6 (3.1)	ENSG00000224788 (2.2)	CATSPER3 (2.2)	EFNA5 (2.2)	ENSG00000250616 (2.2)	ENSG00000223985 (2.0)	CA12 (2.0)	PRR15L (1.9)	CABP7 (1.9)	GBAP1 (1.8)
ENSG00000172379	ARNT2 PPI subnetwork	0.04	>=0.20	EFNA5 (2.6)	FCHSD2 (2.5)	KCNH8 (2.3)	ADCY3 (2.2)	KCNJ2 (2.1)	RBM5 (2.0)	ARAP1 (1.9)	MTMR3 (1.9)	TRIM46 (1.8)	UBA7 (1.6)
MP:0002823	abnormal rib development	0.04	>=0.20	HOXB6 (7.4)	HOXB3 (7.1)	HOXB5 (6.7)	HOXB2 (6.2)	ENSG00000233101 (5.8)	HOXB1 (4.8)	ENSG00000257574 (4.3)	ENSG00000230148 (3.3)	ALK (3.0)	RARB (2.5)
GO:0072006	nephron development	0.04	>=0.20	RHCG (2.9)	FOXL1 (2.9)	ENSG00000230148 (2.5)	ENSG00000224788 (2.4)	HOXB2 (2.3)	MUC1 (2.2)	CA12 (2.2)	RARB (2.1)	IZUMO1 (2.0)	ENSG00000234899 (2.0)
GO:0051093	negative regulation of developmental process	0.04	>=0.20	SOX7 (3.3)	ENSG00000233101 (3.3)	ENSG00000231064 (3.2)	HOXB3 (3.1)	BAHCC1 (3.1)	HOXB2 (3.0)	HOXB5 (2.8)	HOXB1 (2.7)	TBX6 (2.7)	TBKBP1 (2.7)
GO:0005667	transcription factor complex	0.04	>=0.20	PITX1 (4.3)	SALL1 (2.7)	SP2 (2.7)	EFNA4 (2.5)	FOXL1 (2.3)	CRLF1 (2.2)	HOXB3 (1.9)	BAHCC1 (1.9)	SMC1B (1.9)	ENSG00000247735 (1.9)
GO:0002761	regulation of myeloid leukocyte differentiation	0.04	>=0.20	ENSG00000233101 (2.7)	HOXB3 (2.6)	HOXB6 (2.3)	ENSG00000254556 (2.2)	HOXB5 (2.1)	ENSG00000234899 (2.1)	SYT14 (2.0)	ENSG00000248464 (2.0)	HOXB2 (1.9)	ENSG00000254936 (1.9)
MP:0004618	thoracic vertebral transformation	0.04	>=0.20	HOXB6 (14.4)	HOXB2 (13.0)	HOXB5 (12.9)	HOXB3 (11.1)	ENSG00000233101 (9.5)	ENSG00000230148 (6.0)	ENSG00000257574 (5.4)	HOXB1 (4.4)	EFNA3 (3.2)	SALL1 (3.1)
MP:0002078	abnormal glucose homeostasis	0.04	>=0.20	SIK2 (6.2)	PPP2R1B (3.6)	FAM57B (1.9)	FEV (1.7)	ALK (1.6)	HAO1 (1.6)	MSRA (1.6)	ITPKB (1.6)	ARAP1 (1.5)	CHRNA5 (1.5)
GO:0048265	response to pain	0.04	>=0.20	CHRNA5 (4.6)	CHRNA3 (4.4)	ALK (4.0)	CHRNB4 (3.7)	FEV (3.2)	ZNF804A (3.2)	CDH9 (2.7)	TRIM46 (2.5)	ENSG00000230148 (2.2)	CDK5R2 (2.1)
GO:0050727	regulation of inflammatory response	0.04	>=0.20	ENSG00000228135 (2.6)	KCNJ2 (2.3)	HORMAD2 (2.2)	UPK3A (1.8)	DNAJC27-AS1 (1.8)	ENSG00000224788 (1.7)	MST1R (1.7)	FOXL1 (1.7)	PCBD2 (1.6)	ATP13A4-AS1 (1.6)
MP:0000220	increased monocyte cell number	0.04	>=0.20	UBA7 (3.1)	HERC1 (3.0)	TBKBP1 (2.6)	P2RY2 (2.1)	HOXB3 (2.1)	SATB1 (1.9)	ATG16L2 (1.9)	FUT1 (1.9)	FCHSD2 (1.7)	ENSG00000256667 (1.5)
MP:0011087	complete neonatal lethality	0.04	>=0.20	PITX1 (4.0)	NEO1 (3.2)	EFNA5 (3.2)	HOXB5 (2.9)	HOXB3 (2.9)	RARB (2.8)	HOXB2 (2.6)	SOX7 (2.6)	CRLF1 (2.4)	EFNA3 (2.4)
GO:0003208	cardiac ventricle morphogenesis	0.04	>=0.20	KCNH8 (2.9)	ENSG00000234899 (2.9)	FOXL1 (2.9)	ENSG00000254235 (2.6)	HOXB1 (2.5)	EFNA5 (2.4)	HCN4 (2.4)	KCNJ3 (2.3)	CHRNA5 (2.1)	FCHSD2 (1.6)
GO:0009074	aromatic amino acid family catabolic process	0.04	>=0.20	ENSG00000254235 (3.9)	ENSG00000223985 (3.2)	HAO1 (2.6)	MSRA (2.4)	TMEM219 (2.2)	RHCG (2.2)	UPK3A (2.0)	DNAJC27-AS1 (2.0)	AGPHD1 (1.9)	ENSG00000253695 (1.9)
MP:0003911	increased drinking behavior	0.04	>=0.20	UPK3A (4.2)	ENSG00000223985 (3.2)	ATP13A4-AS1 (2.7)	STARD10 (2.6)	PRSS55 (2.5)	CDH9 (2.2)	C3orf54 (1.9)	ENSG00000257574 (1.6)	SIK2 (1.5)	ARAP1 (1.4)
GO:0060795	cell fate commitment involved in formation of primary germ layer	0.04	>=0.20	TBX6 (3.2)	ENSG00000247735 (3.2)	FOXL1 (2.7)	ENSG00000257574 (2.5)	FUT2 (2.5)	ENSG00000254839 (2.5)	IZUMO1 (2.4)	HOXB1 (2.4)	DMRTA1 (2.2)	GBAP1 (2.1)
GO:0021984	adenohypophysis development	0.05	>=0.20	ENSG00000249082 (6.4)	GBAP1 (2.8)	FUT2 (2.7)	C8orf74 (2.3)	UPK3A (2.3)	ITPKB-IT1 (2.1)	PITX1 (2.1)	ENSG00000248464 (2.1)	WNT10A (2.0)	C16orf92 (1.9)
MP:0000538	abnormal urinary bladder morphology	0.05	>=0.20	CHRNA3 (5.6)	CHRNA5 (5.3)	CHRNB4 (3.6)	ALK (3.3)	LAYN (2.6)	PRR15L (2.3)	ZNF804A (2.3)	FEV (2.3)	UPK3A (2.2)	ENSG00000255310 (1.8)
MP:0006020	decreased tympanic ring size	0.05	>=0.20	PITX1 (5.6)	ENSG00000249082 (5.4)	CRLF1 (4.0)	FUT2 (3.6)	EFNA5 (2.9)	RARB (2.9)	SALL1 (2.7)	SEMA3F (2.6)	WNT10A (2.6)	TMEM59L (2.3)
ENSG00000174123	TLR10 PPI subnetwork	0.05	>=0.20	MSRA (2.4)	ENSG00000188971 (2.2)	PNPO (2.0)	CHRNB4 (2.0)	UBA7 (1.8)	ENSG00000234494 (1.8)	PPP2R1B (1.7)	ATG16L2 (1.6)	USP3 (1.5)	SYT14 (1.5)
ENSG00000170145	SIK2 PPI subnetwork	0.05	>=0.20	SIK2 (3.6)	MTMR3 (3.2)	ATG16L2 (2.8)	RNF123 (2.5)	NPEPPS (2.4)	SP2 (2.1)	PHF15 (2.0)	FUT2 (2.0)	RBM6 (1.9)	HERC1 (1.9)
MP:0006054	spinal hemorrhage	0.05	>=0.20	FOXL1 (3.0)	C3orf54 (2.7)	FUT2 (2.4)	UPK3A (2.3)	HOXB3 (2.0)	KCNH8 (2.0)	CRLF1 (1.9)	FAM118A (1.9)	EFNA4 (1.9)	GBAP1 (1.9)
MP:0005619	increased urine potassium level	0.05	>=0.20	PRR15L (5.0)	MUC1 (4.2)	RHCG (4.0)	FUT2 (3.5)	CA12 (3.3)	ADAM15 (3.1)	ENSG00000254839 (1.9)	IZUMO1 (1.8)	GDPD3 (1.7)	MSRA (1.6)
ENSG00000187266	EPOR PPI subnetwork	0.05	>=0.20	SATB1 (3.6)	KCNJ2 (2.4)	ENSG00000254936 (1.7)	PHF15 (1.7)	ATG16L2 (1.7)	C17orf57 (1.6)	IZUMO1 (1.6)	UBA7 (1.6)	GBAP1 (1.5)	ENSG00000254556 (1.4)
ENSG00000188386	PPP3R2 PPI subnetwork	0.05	>=0.20	ITPKB (2.6)	DNAJC27-AS1 (2.5)	TRIM46 (2.5)	MAMSTR (2.4)	TBKBP1 (2.2)	C3orf54 (2.0)	PHF15 (2.0)	ENSG00000234899 (1.9)	PRUNE2 (1.9)	ITPKB-IT1 (1.8)
GO:0006094	gluconeogenesis	0.05	>=0.20	ALDOA (4.2)	ENSG00000236445 (3.2)	PRSS55 (3.1)	SIK2 (3.0)	ENSG00000254235 (2.3)	ENSG00000234899 (2.2)	ENSG00000223985 (2.0)	ENSG00000256667 (1.7)	MSRA (1.6)	C8orf74 (1.6)
ENSG00000183117	CSMD1 PPI subnetwork	0.05	>=0.20	FCHSD2 (2.9)	MTMR3 (2.4)	PHF15 (2.2)	KCNJ2 (2.2)	MTMR9 (2.1)	RBM5 (2.0)	SP2 (1.9)	EFNA5 (1.8)	ENSG00000253695 (1.8)	ARAP1 (1.8)
REACTOME_POST_NMDA_RECEPTOR_ACTIVATION_EVENTS	REACTOME_POST_NMDA_RECEPTOR_ACTIVATION_EVENTS	0.05	>=0.20	CAMKV (4.0)	AAK1 (3.4)	CDK5R2 (3.3)	TMEM59L (3.0)	KCNJ3 (2.9)	ATP13A4 (2.7)	CDH9 (2.6)	ENSG00000255310 (2.3)	EFR3B (2.1)	XKR6 (2.0)
GO:0007588	excretion	0.05	>=0.20	RHCG (5.7)	MUC1 (3.2)	AGPHD1 (2.9)	ENSG00000223985 (2.8)	PRR15L (2.8)	CA12 (2.6)	ENSG00000236445 (1.9)	C8orf74 (1.9)	EFNA5 (1.9)	ALK (1.9)
GO:0007420	brain development	0.05	>=0.20	CHRNA5 (2.9)	ENSG00000233101 (2.3)	SALL1 (2.3)	PBX3 (2.2)	HOXB1 (2.2)	NEO1 (2.1)	ENSG00000231064 (2.1)	CHRNA3 (2.1)	GBAP1 (2.0)	EFNA3 (2.0)
MP:0002116	abnormal craniofacial bone morphology	0.05	>=0.20	RARB (3.8)	HOXB2 (3.7)	HOXB5 (3.6)	PITX1 (3.4)	CRLF1 (3.2)	HOXB3 (3.0)	NEO1 (2.7)	HOXB6 (2.7)	EFNA5 (2.4)	FOXL1 (2.3)
ENSG00000147145	LPAR4 PPI subnetwork	0.05	>=0.20	FCHSD2 (2.8)	MTMR3 (2.6)	KCNJ2 (2.3)	MTMR9 (2.3)	ENSG00000253695 (2.2)	RBM5 (2.1)	SP2 (2.0)	PHF15 (2.0)	HERC1 (1.9)	EFNA5 (1.9)
MP:0008789	abnormal olfactory epithelium morphology	0.05	>=0.20	PITX1 (3.2)	ENSG00000233101 (2.5)	FOXL1 (2.4)	EFNA5 (2.3)	CABP7 (2.2)	SIK2 (2.0)	SALL1 (1.9)	WNT10A (1.8)	SEMA3F (1.8)	PBX3 (1.8)
ENSG00000007174	DNAH9 PPI subnetwork	0.05	>=0.20	FCHSD2 (3.0)	MTMR3 (2.5)	MTMR9 (2.4)	EFNA5 (2.2)	KCNJ2 (2.1)	RBM5 (2.0)	SP2 (2.0)	PHF15 (1.9)	ENSG00000253695 (1.9)	HERC1 (1.8)
GO:0008374	O-acyltransferase activity	0.05	>=0.20	SIK2 (3.0)	PPP2R1B (2.7)	AGPHD1 (2.4)	ADAM15 (2.4)	FGF21 (2.3)	SYT14 (2.2)	RNF123 (1.9)	ENSG00000254235 (1.7)	ENSG00000255310 (1.7)	ATP13A4-AS1 (1.6)
MP:0001093	small trigeminal ganglion	0.05	>=0.20	CHRNA3 (8.7)	CHRNB4 (7.2)	ALK (5.2)	CHRNA5 (5.1)	ZNF804A (3.4)	EFNA5 (3.3)	RARB (3.1)	XKR6 (2.9)	FEV (2.8)	SYT14 (2.6)
MP:0002408	abnormal double-positive T cell morphology	0.05	>=0.20	SATB1 (4.3)	CHRNA3 (2.9)	ENSG00000256667 (2.8)	ENSG00000188971 (2.6)	ITPKB-IT1 (2.0)	FEV (1.9)	CHRNB4 (1.9)	UPK3A (1.8)	ENSG00000248464 (1.5)	PHF15 (1.5)
ENSG00000163050	ADCK3 PPI subnetwork	0.05	>=0.20	PPP2R1B (3.2)	MTMR3 (2.9)	ATG16L2 (2.6)	HERC1 (2.4)	ARAP1 (2.1)	FGF10 (2.1)	ENSG00000188971 (2.0)	NFU1 (1.9)	RNF123 (1.8)	UBA7 (1.7)
ENSG00000170260	ZNF212 PPI subnetwork	0.05	>=0.20	ENSG00000233101 (3.6)	BAHCC1 (2.8)	USP3 (2.3)	HOXB3 (1.8)	ENSG00000234899 (1.7)	YPEL3 (1.7)	DNAJC27 (1.7)	ENSG00000249082 (1.6)	RASIP1 (1.6)	DMRTA1 (1.5)
MP:0002187	abnormal fibula morphology	0.05	>=0.20	NEO1 (3.8)	PITX1 (3.8)	ENSG00000249082 (3.5)	FOXL1 (3.4)	CRLF1 (2.9)	ENSG00000224186 (2.6)	CATSPER3 (2.4)	EFNA3 (2.4)	CA12 (2.3)	ENSG00000257574 (2.3)
GO:0008217	regulation of blood pressure	0.05	>=0.20	HCN4 (3.7)	C8orf74 (3.3)	FGF10 (2.5)	ENSG00000254839 (2.3)	ADCY3 (2.2)	KCNJ3 (2.2)	AGPHD1 (1.9)	RASIP1 (1.9)	DOC2A (1.9)	TAOK2 (1.9)
GO:0009792	embryo development ending in birth or egg hatching	0.05	>=0.20	ENSG00000233101 (6.6)	HOXB3 (6.0)	HOXB6 (5.7)	HOXB5 (5.1)	ENSG00000230148 (5.0)	HOXB1 (4.9)	HOXB2 (4.8)	ENSG00000257574 (3.9)	TBX6 (3.4)	BAHCC1 (3.2)
MP:0001399	hyperactivity	0.05	>=0.20	KCNJ3 (3.7)	CDK5R2 (3.7)	CAMKV (3.4)	AAK1 (3.1)	CABP7 (3.1)	DOC2A (2.9)	TRIM46 (2.5)	NEO1 (2.4)	CDH9 (2.2)	SIK2 (2.1)
GO:0043269	regulation of ion transport	0.05	>=0.20	EFR3B (3.6)	ALK (2.9)	XKR6 (2.7)	ENSG00000224788 (2.6)	CA12 (2.5)	ATP13A4-AS1 (2.4)	MAMSTR (2.2)	CDH9 (2.1)	LAYN (1.9)	ITPKB-IT1 (1.9)
ENSG00000155760	FZD7 PPI subnetwork	0.05	>=0.20	WNT10A (4.6)	EFNA4 (3.6)	HOXB1 (3.4)	EFNA3 (3.3)	FOXL1 (2.8)	TBX6 (2.6)	THBS3 (2.4)	PITX1 (2.3)	MST1R (1.8)	STARD10 (1.7)
GO:0006816	calcium ion transport	0.05	>=0.20	EFR3B (3.4)	CDH9 (2.8)	TRIM46 (2.5)	ITPKB-IT1 (2.2)	ENSG00000224788 (2.2)	ALK (2.0)	ENSG00000254839 (1.9)	CA12 (1.9)	CAMKV (1.9)	DNAJC27-AS1 (1.9)
ENSG00000085063	CD59 PPI subnetwork	0.05	>=0.20	HAO1 (5.7)	SYT14 (2.5)	FGF21 (2.4)	KCNJ2 (2.1)	STARD10 (1.9)	FOXL1 (1.9)	ZNF804A (1.6)	RHCG (1.5)	FUT2 (1.4)	ARAP1 (1.4)
REACTOME_G_ALPHA_I_SIGNALLING_EVENTS	REACTOME_G_ALPHA_I_SIGNALLING_EVENTS	0.05	>=0.20	CHRNA3 (3.7)	RP1L1 (3.4)	CHRNB4 (3.0)	CAMKV (3.0)	CDK5R2 (2.9)	MC4R (2.9)	HCN4 (2.5)	KCNJ2 (2.5)	TMEM59L (2.5)	FEV (2.4)
GO:0046165	alcohol biosynthetic process	0.05	>=0.20	PRSS55 (3.7)	ALDOA (3.7)	FEV (3.4)	CHRNA5 (3.3)	SIK2 (2.9)	CHRNA3 (2.7)	PPP2R1B (2.5)	CHRNB4 (2.4)	ENSG00000236445 (2.3)	MAPK3 (1.9)
MP:0002731	megacolon	0.05	>=0.20	CHRNB4 (4.1)	CHRNA3 (3.5)	SOX7 (2.6)	RARB (2.2)	FUT2 (2.2)	MAPK3 (2.1)	HOXB2 (2.0)	ENSG00000224788 (1.9)	SALL1 (1.9)	IZUMO1 (1.8)
REACTOME_GAP_JUNCTION_ASSEMBLY	REACTOME_GAP_JUNCTION_ASSEMBLY	0.05	>=0.20	SOX7 (4.6)	SEMA3F (3.0)	RASIP1 (2.7)	ATP13A4 (2.7)	FOXL1 (2.7)	FUT1 (2.4)	ITPKB-IT1 (2.4)	C8orf74 (2.1)	FGF10 (2.0)	MST1R (2.0)
MP:0001044	abnormal enteric nervous system morphology	0.05	>=0.20	CHRNA3 (9.6)	CHRNB4 (6.9)	ALK (4.9)	CHRNA5 (3.3)	RARB (3.2)	FEV (3.2)	HOXB5 (2.5)	LAYN (2.4)	PBX3 (2.3)	EFNA5 (2.2)
ENSG00000139083	ETV6 PPI subnetwork	0.05	>=0.20	FCHSD2 (2.4)	ZMAT5 (2.2)	MTMR3 (2.0)	C8orf74 (2.0)	GFPT1 (2.0)	ENSG00000249082 (1.9)	CATSPER3 (1.9)	FEV (1.9)	PHF15 (1.8)	PITX1 (1.6)
GO:0090183	regulation of kidney development	0.05	>=0.20	ENSG00000257574 (4.1)	ENSG00000254839 (3.5)	ENSG00000224788 (3.3)	FOXL1 (3.1)	ENSG00000254556 (2.9)	ENSG00000255310 (2.8)	ENSG00000230148 (2.7)	HOXB2 (2.4)	ENSG00000249082 (2.2)	PRR15L (2.2)
ENSG00000107562	CXCL12 PPI subnetwork	0.05	>=0.20	P2RY2 (4.1)	MC4R (2.7)	SATB1 (2.1)	CHRNB4 (1.9)	HOXB3 (1.9)	HOXB2 (1.7)	TRIM46 (1.7)	ENSG00000233101 (1.4)	TBX6 (1.3)	C8orf74 (1.3)
REACTOME_HORMONE:SENSITIVE_LIPASE_HSL:MEDIATED_TRIACYLGLYCEROL_HYDROLYSIS	REACTOME_HORMONE:SENSITIVE_LIPASE_HSL:MEDIATED_TRIACYLGLYCEROL_HYDROLYSIS	0.05	>=0.20	SIK2 (4.8)	PPP2R1B (3.9)	RASIP1 (2.4)	CATSPER3 (2.1)	MAPK3 (2.0)	NFU1 (1.7)	HOXB6 (1.5)	MC4R (1.4)	IZUMO1 (1.4)	ENSG00000234899 (1.3)
MP:0005264	glomerulosclerosis	0.05	>=0.20	ADAM15 (3.1)	RASIP1 (3.0)	ZNF804A (2.7)	ATP13A4-AS1 (2.7)	SEMA3F (2.2)	FCHSD2 (2.0)	ENSG00000255310 (2.0)	C17orf57 (1.8)	ASPHD1 (1.8)	ARAP1 (1.7)
ENSG00000176406	RIMS2 PPI subnetwork	0.05	>=0.20	MAMSTR (3.0)	MAPK3 (2.8)	FEV (2.4)	FUT1 (2.2)	ENSG00000224788 (2.2)	MON1A (1.9)	ZMAT5 (1.8)	DNAJC27-AS1 (1.8)	CDK5R2 (1.7)	ASPHD1 (1.7)
GO:0021756	striatum development	0.05	>=0.20	PBX3 (3.3)	RIBC2 (2.9)	DNAJC27 (2.3)	CAMKV (2.1)	LAYN (2.0)	ITPKB-IT1 (2.0)	RARB (2.0)	KCNH8 (1.9)	AGPHD1 (1.8)	CDH9 (1.8)
MP:0001954	respiratory distress	0.05	>=0.20	HOXB3 (5.6)	HOXB5 (5.6)	HOXB6 (5.0)	CRLF1 (3.6)	PITX1 (3.5)	HOXB2 (3.3)	ENSG00000230148 (3.1)	ENSG00000233101 (3.0)	RARB (2.5)	SEMA3F (2.5)
ENSG00000150086	GRIN2B PPI subnetwork	0.05	>=0.20	CAMKV (4.4)	CDK5R2 (3.6)	AAK1 (3.3)	TMEM59L (3.3)	DOC2A (3.0)	OPA1 (2.5)	CABP7 (2.5)	MAPK3 (2.1)	GDPD3 (2.1)	KCNJ3 (2.0)
GO:0035710	CD4-positive, alpha-beta T cell activation	0.05	>=0.20	ENSG00000233101 (3.0)	IZUMO1 (2.9)	PRSS55 (2.2)	ENSG00000254235 (2.2)	ENSG00000228135 (2.2)	KCNH8 (2.1)	MTMR9 (1.9)	ATG16L2 (1.9)	GBAP1 (1.8)	ENSG00000254556 (1.7)
ENSG00000104812	GYS1 PPI subnetwork	0.05	>=0.20	NPEPPS (2.7)	SMC1B (2.3)	ENSG00000249082 (2.1)	P2RY2 (2.1)	TBKBP1 (2.1)	ENSG00000254556 (2.0)	PRUNE2 (1.9)	RBM5 (1.7)	FGF10 (1.7)	HOXB5 (1.6)
MP:0004215	abnormal myocardial fiber physiology	0.05	>=0.20	RASIP1 (3.3)	SOX7 (2.9)	HOXB1 (2.7)	KCNJ3 (2.5)	HCN4 (2.1)	PRUNE2 (1.9)	UPK3A (1.7)	TBKBP1 (1.6)	KCNJ2 (1.4)	CHRNA5 (1.3)
GO:0001656	metanephros development	0.05	>=0.20	FOXL1 (2.9)	HOXB6 (2.6)	SALL1 (2.6)	RARB (2.4)	HOXB3 (2.4)	ENSG00000233101 (2.4)	HOXB2 (2.4)	ENSG00000257574 (2.3)	PRR15L (2.3)	RHCG (2.2)
ENSG00000198223	CSF2RA PPI subnetwork	0.05	>=0.20	SATB1 (3.6)	KCNJ2 (2.0)	IZUMO1 (2.0)	GBAP1 (1.9)	GFPT1 (1.7)	ENSG00000236827 (1.6)	C17orf57 (1.6)	ATG16L2 (1.6)	ENSG00000254936 (1.5)	FGF10 (1.4)
REACTOME_GLUCONEOGENESIS	REACTOME_GLUCONEOGENESIS	0.05	>=0.20	ALDOA (8.2)	HAO1 (2.5)	SIK2 (2.0)	OPA1 (1.7)	ENSG00000256667 (1.6)	TMEM59L (1.6)	TRIM46 (1.6)	MSRA (1.6)	ENSG00000234899 (1.5)	UQCR10 (1.4)
GO:0009214	cyclic nucleotide catabolic process	0.05	>=0.20	KCNH8 (3.2)	FAM118A (3.0)	GBAP1 (3.0)	ADCY3 (2.4)	DNAJC27-AS1 (2.3)	ENSG00000228135 (2.2)	C8orf74 (2.2)	CAMKV (2.1)	ENSG00000254839 (1.9)	DMRTA1 (1.8)
ENSG00000184226	PCDH9 PPI subnetwork	0.05	>=0.20	FCHSD2 (2.8)	MTMR3 (2.4)	ENSG00000253695 (2.2)	MTMR9 (2.1)	EFNA5 (2.1)	KCNJ2 (2.0)	RBM5 (2.0)	SP2 (1.9)	PHF15 (1.9)	HERC1 (1.8)
MP:0011386	increased metanephric mesenchyme apoptosis	0.05	>=0.20	RARB (3.5)	LAYN (3.3)	PBX3 (3.0)	HOXB2 (2.9)	SYT14 (2.4)	SALL1 (2.4)	UPK3A (2.3)	HOXB5 (2.2)	PRSS55 (2.0)	ALK (1.9)
GO:0004629	phospholipase C activity	0.05	>=0.20	RP1L1 (3.4)	ENSG00000236827 (2.9)	CHRNA3 (2.2)	SALL1 (2.0)	FAM57B (2.0)	RARB (1.9)	MC4R (1.9)	CA12 (1.9)	SEMA3F (1.8)	EFNA5 (1.8)
ENSG00000137709	POU2F3 PPI subnetwork	0.05	>=0.20	FCHSD2 (3.0)	MTMR3 (2.8)	SP2 (2.4)	MTMR9 (2.3)	RBM5 (2.1)	PHF15 (2.0)	EFNA5 (2.0)	HERC1 (2.0)	KCNJ2 (2.0)	ENSG00000253695 (1.6)
MP:0000102	abnormal nasal bone morphology	0.05	>=0.20	SALL1 (3.6)	CRLF1 (2.6)	BAHCC1 (2.5)	PITX1 (2.4)	ENSG00000233101 (2.4)	FGF21 (2.3)	HOXB3 (2.2)	FOXL1 (2.1)	GDPD3 (2.0)	HOXB5 (1.9)
GO:0030165	PDZ domain binding	0.05	>=0.20	XKR6 (3.8)	KCNJ3 (3.2)	RHCG (2.9)	RARB (2.8)	TMEM18 (2.7)	SEMA3F (2.7)	NEO1 (2.5)	ENSG00000254936 (2.5)	CA12 (2.3)	EFNA4 (2.2)
GO:0050433	regulation of catecholamine secretion	0.05	>=0.20	ALK (3.4)	HCN4 (2.8)	FGF10 (2.6)	CHRNA3 (2.4)	CHRNB4 (2.4)	CDH9 (2.2)	RP1L1 (2.2)	PBX3 (2.0)	C8orf74 (1.9)	ITPKB-IT1 (1.8)
GO:0004930	G-protein coupled receptor activity	0.05	>=0.20	MC4R (3.4)	HCN4 (3.1)	CHRNB4 (3.0)	CAMKV (2.6)	ALK (2.4)	ENSG00000236827 (2.4)	CHRNA3 (2.1)	KCNJ2 (2.0)	ENSG00000253695 (1.9)	EFR3B (1.9)
ENSG00000164061	BSN PPI subnetwork	0.05	>=0.20	CDK5R2 (4.5)	CAMKV (4.3)	TMEM59L (4.2)	AAK1 (3.4)	DOC2A (3.0)	KCNH8 (2.9)	ENSG00000224788 (2.7)	TBX6 (2.7)	ENSG00000254839 (2.6)	CABP7 (2.6)
ENSG00000088256	GNA11 PPI subnetwork	0.05	>=0.20	FOXL1 (3.0)	ENSG00000233101 (2.2)	MC4R (2.1)	FUT2 (2.1)	ZNF804A (2.1)	MST1R (1.9)	ITPKB (1.9)	FGF10 (1.9)	ENSG00000257574 (1.7)	DNAJC27-AS1 (1.7)
MP:0006065	abnormal heart position or orientation	0.05	>=0.20	CHRNA3 (4.2)	PBX3 (2.9)	EFNA5 (2.9)	PRUNE2 (2.6)	PITX1 (2.6)	ZNF804A (2.4)	FGF10 (2.4)	CHRNB4 (2.2)	BAHCC1 (2.1)	NEO1 (2.0)
ENSG00000166407	LMO1 PPI subnetwork	0.05	>=0.20	C3orf54 (4.8)	SEMA3F (3.7)	SOX7 (3.6)	RASIP1 (3.3)	TBKBP1 (3.0)	EFNA3 (2.8)	THBS3 (2.7)	ENSG00000234899 (2.5)	DMRTA1 (2.4)	KCNJ2 (2.4)
REACTOME_TETRAHYDROBIOPTERIN_BH4_SYNTHESIS_RECYCLING_SALVAGE_AND_REGULATION	REACTOME_TETRAHYDROBIOPTERIN_BH4_SYNTHESIS_RECYCLING_SALVAGE_AND_REGULATION	0.05	>=0.20	MSRA (2.9)	FEV (2.8)	CHRNA3 (2.5)	CHRNA5 (2.4)	RASIP1 (2.4)	PNPO (2.2)	CHRNB4 (2.1)	KCNJ3 (2.0)	ALK (2.0)	NFU1 (1.9)
MP:0008111	abnormal granulocyte differentiation	0.05	>=0.20	PHF15 (2.8)	ENSG00000256667 (2.3)	ITPKB (2.2)	SATB1 (2.2)	DNAJC27-AS1 (2.1)	TBX6 (1.9)	P2RY2 (1.8)	ZNF804A (1.7)	ARAP1 (1.6)	ENSG00000250616 (1.4)
GO:0045923	positive regulation of fatty acid metabolic process	0.05	>=0.20	ENSG00000236445 (3.7)	ENSG00000254235 (2.5)	ENSG00000236827 (2.5)	SIK2 (2.4)	ENSG00000223985 (2.4)	ENSG00000248464 (2.2)	RNF123 (1.8)	ZNF804A (1.8)	ITPKB (1.6)	FOXL1 (1.6)
MP:0000109	abnormal parietal bone morphology	0.05	>=0.20	ENSG00000231064 (2.9)	SALL1 (2.8)	LAYN (2.5)	PITX1 (2.5)	HCN4 (2.3)	CA12 (2.2)	KCNJ2 (1.9)	FCHSD2 (1.8)	CRLF1 (1.8)	FGF21 (1.7)
GO:0046632	alpha-beta T cell differentiation	0.05	>=0.20	ENSG00000233101 (3.3)	C8orf74 (3.0)	SATB1 (2.8)	PHF15 (2.8)	ENSG00000188971 (2.8)	PRSS55 (2.3)	MTMR9 (1.9)	KCNH8 (1.8)	ATG16L2 (1.8)	ENSG00000254556 (1.8)
ENSG00000157557	ETS2 PPI subnetwork	0.05	>=0.20	MTMR3 (3.9)	SOX7 (2.9)	SATB1 (2.6)	FEV (2.5)	ENSG00000188971 (2.5)	SP2 (2.3)	HERC1 (2.3)	ENSG00000234494 (2.1)	ENSG00000254556 (2.0)	ENSG00000257574 (2.0)
GO:0048660	regulation of smooth muscle cell proliferation	0.05	>=0.20	RASIP1 (3.7)	PRSS55 (3.3)	SOX7 (2.5)	P2RY2 (2.3)	TBKBP1 (2.2)	ENSG00000224788 (2.1)	DNAJC27-AS1 (2.0)	GBAP1 (1.9)	ADAM15 (1.8)	ATP13A4-AS1 (1.8)
GO:0050673	epithelial cell proliferation	0.05	>=0.20	ENSG00000234899 (3.4)	ENSG00000247735 (3.2)	SOX7 (3.0)	RARB (2.5)	LAYN (2.4)	ENSG00000224788 (2.2)	EFNA5 (2.2)	AGPHD1 (2.2)	CRLF1 (2.2)	RASIP1 (2.1)
ENSG00000148082	SHC3 PPI subnetwork	0.05	>=0.20	C17orf57 (2.8)	LAYN (2.7)	KCNJ2 (2.4)	MST1R (2.3)	XKR6 (2.3)	SOX7 (2.3)	FUT1 (2.1)	CHRNB4 (2.1)	SEMA3F (2.0)	MAPK3 (1.6)
MP:0011024	abnormal branching involved in lung morphogenesis	0.05	>=0.20	HOXB5 (8.8)	HOXB6 (7.1)	ENSG00000233101 (6.3)	HOXB2 (6.2)	HOXB3 (5.2)	MUC1 (3.3)	SOX7 (2.6)	SALL1 (2.5)	EFNA3 (2.3)	BAHCC1 (2.2)
ENSG00000089280	FUS PPI subnetwork	0.05	>=0.20	RBM5 (3.5)	RBM6 (3.2)	PPP4C (3.0)	KPNB1 (2.5)	INO80E (2.4)	HIRIP3 (2.1)	SP2 (2.1)	STAG1 (2.0)	TAOK2 (1.9)	PINX1 (1.6)
GO:0046879	hormone secretion	0.05	>=0.20	FEV (4.0)	ENSG00000254936 (4.0)	ENSG00000254556 (3.9)	CABP7 (3.0)	ENSG00000255310 (2.8)	ALK (2.7)	ASPHD1 (2.6)	SIK2 (2.6)	CHRNB4 (2.5)	KCNH8 (2.5)
GO:0043009	chordate embryonic development	0.05	>=0.20	ENSG00000233101 (6.6)	HOXB3 (6.0)	HOXB6 (5.7)	HOXB5 (5.1)	ENSG00000230148 (5.0)	HOXB2 (4.8)	HOXB1 (4.8)	ENSG00000257574 (4.1)	TBX6 (3.3)	BAHCC1 (3.2)
ENSG00000134602	ENSG00000134602 PPI subnetwork	0.05	>=0.20	OPA1 (3.0)	MAPK3 (2.8)	SEMA3F (2.7)	FUT1 (2.6)	ZNF804A (2.5)	RARB (2.0)	MTMR3 (1.9)	TRIM46 (1.9)	C3orf54 (1.7)	PSMA4 (1.7)
MP:0000150	abnormal rib morphology	0.05	>=0.20	HOXB5 (6.8)	HOXB3 (5.7)	HOXB2 (5.4)	ENSG00000233101 (4.6)	HOXB6 (4.4)	SALL1 (4.1)	THBS3 (3.6)	PITX1 (3.3)	CRLF1 (3.1)	EFNA3 (2.8)
REACTOME_FGFR3_LIGAND_BINDING_AND_ACTIVATION	REACTOME_FGFR3_LIGAND_BINDING_AND_ACTIVATION	0.05	>=0.20	ENSG00000254839 (3.8)	FOXL1 (3.0)	ENSG00000236827 (2.8)	CRLF1 (2.7)	HOXB6 (2.2)	HOXB5 (2.0)	EFNA4 (2.0)	CABP7 (2.0)	SEMA3F (1.9)	CATSPER3 (1.9)
REACTOME_FGFR3C_LIGAND_BINDING_AND_ACTIVATION	REACTOME_FGFR3C_LIGAND_BINDING_AND_ACTIVATION	0.05	>=0.20	ENSG00000254839 (3.8)	FOXL1 (3.0)	ENSG00000236827 (2.8)	CRLF1 (2.7)	HOXB6 (2.2)	HOXB5 (2.0)	EFNA4 (2.0)	CABP7 (2.0)	SEMA3F (1.9)	CATSPER3 (1.9)
ENSG00000161647	MPP3 PPI subnetwork	0.05	>=0.20	ASPHD1 (3.6)	TMEM59L (3.0)	PBX3 (3.0)	KCTD13 (2.7)	CAMKV (2.5)	CHRNA5 (2.5)	DOC2A (2.4)	SALL1 (2.1)	RARB (2.0)	CDK5R2 (1.9)
MP:0000154	rib fusion	0.05	>=0.20	HOXB6 (6.5)	HOXB1 (6.2)	HOXB5 (6.1)	HOXB2 (5.8)	HOXB3 (5.2)	ENSG00000233101 (4.3)	ENSG00000230148 (4.1)	ENSG00000257574 (4.0)	TBX6 (3.8)	PITX1 (3.8)
MP:0005289	increased oxygen consumption	0.05	>=0.20	SIK2 (6.8)	PPP2R1B (4.6)	FGF21 (2.5)	SYT14 (2.1)	CRLF1 (2.1)	ITPKB (2.0)	ENSG00000254235 (1.9)	CATSPER3 (1.6)	KCNH8 (1.6)	MSRA (1.4)
ENSG00000159113	ENSG00000159113 PPI subnetwork	0.05	>=0.20	SATB1 (3.3)	KCNJ2 (1.8)	GFPT1 (1.7)	ENSG00000236827 (1.7)	C17orf57 (1.6)	IZUMO1 (1.6)	ATG16L2 (1.6)	GBAP1 (1.6)	DNAJC27 (1.5)	ENSG00000254936 (1.4)
GO:0005922	connexon complex	0.05	>=0.20	SOX7 (4.7)	SEMA3F (2.8)	ATP13A4 (2.8)	FOXL1 (2.5)	RASIP1 (2.5)	FUT1 (2.4)	ITPKB-IT1 (2.3)	FGF10 (2.1)	ENSG00000224186 (1.9)	MST1R (1.9)
MP:0000519	hydronephrosis	0.05	>=0.20	UPK3A (5.7)	RHCG (4.1)	RARB (3.1)	CHRNB4 (2.8)	ENSG00000223985 (2.1)	CHRNA5 (2.0)	FOXL1 (1.9)	THBS3 (1.9)	FEV (1.8)	PRR15L (1.8)
ENSG00000151923	TIAL1 PPI subnetwork	0.05	>=0.20	RBM6 (2.2)	STAG1 (2.0)	NFU1 (1.7)	KCNJ3 (1.6)	PSMA4 (1.6)	KCNH8 (1.5)	ENSG00000188971 (1.4)	DNAJC27-AS1 (1.4)	ENSG00000234899 (1.4)	FOXL1 (1.3)
REACTOME_G_ALPHA_Q_SIGNALLING_EVENTS	REACTOME_G_ALPHA_Q_SIGNALLING_EVENTS	0.05	>=0.20	CAMKV (3.3)	ADCY3 (2.3)	MC4R (2.2)	RP1L1 (2.2)	TMEM59L (2.2)	DOC2A (2.2)	ENSG00000254839 (2.0)	ITPKB (2.0)	ARAP1 (1.9)	CABP7 (1.7)
ENSG00000185291	IL3RA PPI subnetwork	0.05	>=0.20	SATB1 (3.5)	KCNJ2 (2.5)	GBAP1 (1.7)	IZUMO1 (1.7)	ATG16L2 (1.7)	MUC1 (1.5)	PHF15 (1.5)	DNAJC27 (1.4)	ENSG00000254936 (1.4)	GFPT1 (1.4)
MP:0002024	T cell derived lymphoma	0.05	>=0.20	HIRIP3 (2.7)	KPNB1 (2.3)	RIBC2 (2.3)	PBX3 (2.1)	TRAIP (1.8)	PITX1 (1.7)	ENSG00000236263 (1.7)	ENSG00000253695 (1.7)	ATG16L2 (1.7)	FOXL1 (1.6)
MP:0000717	abnormal lymphocyte cell number	0.05	>=0.20	SATB1 (3.5)	ITPKB (2.7)	ARAP1 (2.2)	PHF15 (2.2)	KCNJ2 (2.2)	ATG16L2 (2.2)	ENSG00000247735 (1.8)	TBX6 (1.8)	ITPKB-IT1 (1.7)	EFR3B (1.6)
GO:0033017	sarcoplasmic reticulum membrane	0.05	>=0.20	MAMSTR (2.8)	C17orf57 (2.5)	PRUNE2 (2.0)	KCNJ3 (1.9)	CA12 (1.8)	ENSG00000254556 (1.7)	ZNF804A (1.5)	DMRTA1 (1.4)	ENSG00000231064 (1.3)	ALK (1.3)
GO:0003706	ligand-regulated transcription factor activity	0.05	>=0.20	RARB (4.1)	TBKBP1 (2.5)	TAOK2 (2.3)	BAHCC1 (2.3)	CDH9 (2.2)	ENSG00000254235 (2.0)	MAMSTR (2.0)	NEO1 (2.0)	MTMR3 (2.0)	PRSS55 (1.9)
ENSG00000185621	LMLN PPI subnetwork	0.05	>=0.20	MTMR9 (4.6)	ENSG00000255310 (3.6)	ENSG00000254556 (3.5)	GDPD3 (2.9)	NPEPPS (2.7)	ENSG00000254936 (2.3)	MON1A (1.8)	KPNB1 (1.7)	SYT14 (1.6)	ATP13A4 (1.6)
MP:0000966	decreased sensory neuron number	0.05	>=0.20	HOXB2 (4.1)	HOXB3 (3.3)	CHRNB4 (3.2)	XKR6 (3.0)	CHRNA5 (2.9)	TMEM59L (2.7)	ZNF804A (2.7)	FGF21 (2.7)	NEO1 (2.6)	CHRNA3 (2.6)
ENSG00000127334	DYRK2 PPI subnetwork	0.05	>=0.20	TAOK2 (2.8)	FGF10 (2.6)	ADAM15 (2.1)	ENSG00000234899 (2.1)	ARAP1 (1.8)	EFNA5 (1.6)	SIK2 (1.6)	RARB (1.4)	PPP2R1B (1.3)	ATP13A4-AS1 (1.3)
GO:0010627	regulation of intracellular protein kinase cascade	0.05	>=0.20	GBAP1 (2.8)	KCNJ2 (2.4)	KCTD13 (2.0)	ATG16L2 (1.9)	ITPKB (1.9)	ARAP1 (1.8)	PHF15 (1.8)	TMEM219 (1.8)	ENSG00000249082 (1.7)	P2RY2 (1.6)
ENSG00000077782	FGFR1 PPI subnetwork	0.05	>=0.20	EFNA4 (3.8)	KCNJ3 (3.2)	EFNA3 (2.6)	CRLF1 (2.4)	TBX6 (2.4)	SALL1 (2.3)	ENSG00000234899 (2.2)	FGF10 (2.1)	CDH9 (2.1)	PRR15L (2.1)
GO:0045765	regulation of angiogenesis	0.05	>=0.20	SOX7 (4.1)	RASIP1 (3.5)	TBKBP1 (3.0)	EFR3B (2.6)	FGF21 (2.6)	C17orf57 (2.5)	ENSG00000236445 (2.4)	TAOK2 (2.1)	ENSG00000223985 (1.9)	HCN4 (1.8)
GO:0034706	sodium channel complex	0.05	>=0.20	MUC1 (3.3)	GDPD3 (2.3)	UPK3A (2.1)	SYT14 (2.1)	ENSG00000247735 (2.1)	ALK (2.0)	DNAJC27 (2.0)	TMEM59L (1.9)	ZNF804A (1.8)	ENSG00000256667 (1.7)
ENSG00000169371	SNUPN PPI subnetwork	0.05	>=0.20	ENSG00000234494 (3.6)	INO80E (2.5)	ALDOA (2.4)	NPEPPS (2.1)	UQCR10 (2.0)	SIK2 (2.0)	C17orf57 (1.8)	ENSG00000233101 (1.7)	NFU1 (1.7)	RNPC3 (1.6)
MP:0005565	increased blood urea nitrogen level	0.05	>=0.20	UPK3A (4.0)	RHCG (3.4)	ZNF804A (3.2)	CA12 (2.9)	ADAM15 (2.0)	IZUMO1 (1.7)	CRLF1 (1.7)	C17orf57 (1.6)	FOXL1 (1.6)	FEV (1.6)
ENSG00000198899	MT-ATP6 PPI subnetwork	0.05	>=0.20	UQCR10 (5.0)	CATSPER3 (2.9)	OPA1 (2.6)	DNAJC27 (2.6)	PCBD2 (2.4)	ALDOA (2.2)	C16orf92 (1.9)	RHCG (1.8)	NFU1 (1.7)	PNPO (1.7)
GO:0048546	digestive tract morphogenesis	0.05	>=0.20	ENSG00000233101 (4.1)	ENSG00000257574 (3.3)	EFNA4 (3.0)	PITX1 (2.6)	FOXL1 (2.6)	HOXB3 (2.4)	NEO1 (2.3)	ENSG00000253695 (2.2)	ENSG00000234899 (2.1)	UPK3A (2.1)
GO:0004714	transmembrane receptor protein tyrosine kinase activity	0.05	>=0.20	SEMA3F (4.0)	EFNA4 (4.0)	EFNA5 (3.6)	NEO1 (3.3)	SOX7 (3.0)	EFNA3 (2.7)	TBKBP1 (2.6)	RASIP1 (2.5)	RARB (2.4)	ADAM15 (2.3)
GO:0050890	cognition	0.05	>=0.20	CDH9 (3.8)	AAK1 (3.3)	TRIM46 (3.1)	TMEM59L (3.1)	CAMKV (2.9)	DOC2A (2.8)	XKR6 (2.7)	KCTD13 (2.5)	CABP7 (2.4)	ENSG00000236263 (2.3)
MP:0002113	abnormal skeleton development	0.05	>=0.20	HOXB3 (2.4)	SIK2 (2.4)	ENSG00000223985 (2.4)	WNT10A (2.4)	EFNA4 (2.3)	ENSG00000234899 (1.9)	FGF10 (1.9)	SEMA3F (1.8)	PITX1 (1.8)	SALL1 (1.8)
ENSG00000174547	MRPL11 PPI subnetwork	0.05	>=0.20	ZMAT5 (3.1)	ENSG00000254839 (2.6)	LAYN (2.3)	NFU1 (2.1)	OPA1 (2.1)	ENSG00000224788 (2.0)	PNPO (1.9)	TBKBP1 (1.8)	ENSG00000234494 (1.8)	DNAJC27-AS1 (1.8)
MP:0002413	abnormal megakaryocyte progenitor cell morphology	0.05	>=0.20	C3orf54 (5.4)	FEV (3.8)	UBA7 (3.5)	SOX7 (3.2)	HOXB3 (2.8)	HOXB2 (2.6)	RASIP1 (2.6)	PBX3 (2.2)	TBKBP1 (2.0)	SEMA3F (1.9)
MP:0003229	abnormal vitelline vasculature morphology	0.05	>=0.20	SOX7 (4.9)	RASIP1 (4.6)	SEMA3F (3.2)	SALL1 (3.0)	TAOK2 (2.9)	RARB (2.5)	STAG1 (2.4)	LAYN (2.3)	HOXB3 (2.3)	ITPKB (2.0)
ENSG00000106123	EPHB6 PPI subnetwork	0.05	>=0.20	FCHSD2 (3.6)	KCNJ2 (3.3)	EFNA5 (2.2)	MTMR3 (2.1)	RBM5 (2.1)	ARAP1 (2.1)	SP2 (2.0)	KCNH8 (1.9)	ITPKB (1.7)	PHF15 (1.6)
MP:0003638	abnormal response/metabolism to endogenous compounds	0.06	>=0.20	ATP13A4-AS1 (2.5)	CAMKV (2.5)	RP1L1 (2.3)	THBS3 (2.1)	RASIP1 (2.1)	MAMSTR (2.0)	SALL1 (2.0)	UPK3A (1.9)	MUC1 (1.9)	CHRNB4 (1.8)
GO:0007616	long-term memory	0.06	>=0.20	CDH9 (3.9)	ENSG00000224788 (3.5)	CAMKV (3.2)	EFR3B (3.2)	AAK1 (3.1)	ENSG00000248464 (3.1)	TRIM46 (3.0)	CABP7 (2.6)	CDK5R2 (2.6)	ASPHD1 (2.4)
GO:0046545	development of primary female sexual characteristics	0.06	>=0.20	ENSG00000253695 (3.5)	ITPKB-IT1 (2.6)	SMC1B (2.4)	CDH9 (2.3)	PPP2R1B (2.3)	SIK2 (2.1)	SYT14 (2.0)	HCN4 (1.9)	FGF10 (1.9)	MST1R (1.7)
GO:0030097	hemopoiesis	0.06	>=0.20	ENSG00000233101 (3.2)	SATB1 (3.0)	BAHCC1 (2.6)	ENSG00000247735 (2.3)	HOXB2 (2.3)	ENSG00000254556 (2.2)	HOXB5 (2.1)	HOXB6 (1.9)	ATG16L2 (1.9)	HOXB3 (1.7)
GO:0050921	positive regulation of chemotaxis	0.06	>=0.20	LAYN (4.0)	P2RY2 (3.9)	ATP13A4-AS1 (3.9)	CATSPER3 (2.5)	DNAJC27-AS1 (2.4)	ATP13A4 (1.9)	CA12 (1.9)	DNAJC27 (1.9)	ENSG00000223985 (1.8)	KCNJ2 (1.8)
GO:0032580	Golgi cisterna membrane	0.06	>=0.20	GFPT1 (3.4)	FUT2 (2.5)	P2RY2 (2.4)	CRLF1 (2.3)	GDPD3 (2.3)	ENSG00000188971 (2.2)	ADAM15 (2.1)	C3orf54 (2.0)	FCHSD2 (2.0)	ITPKB-IT1 (1.8)
GO:0050432	catecholamine secretion	0.06	>=0.20	ALK (2.9)	HCN4 (2.7)	CHRNA3 (2.3)	CHRNB4 (2.2)	RP1L1 (2.2)	CDH9 (2.1)	FGF10 (2.0)	MON1A (2.0)	ASPHD1 (1.9)	ENSG00000231064 (1.8)
GO:0008081	phosphoric diester hydrolase activity	0.06	>=0.20	RP1L1 (6.0)	CA12 (3.6)	ADCY3 (3.4)	CAMKV (2.8)	MC4R (2.3)	FAM57B (2.2)	RARB (2.1)	MAPK3 (2.1)	KCNJ2 (2.0)	ARAP1 (1.9)
GO:0021952	central nervous system projection neuron axonogenesis	0.06	>=0.20	ENSG00000234899 (3.1)	XKR6 (2.7)	EFNA3 (2.6)	ENSG00000223985 (2.3)	EFNA5 (2.3)	ATP13A4 (2.2)	MST1R (2.1)	ENSG00000248464 (2.1)	KCNH8 (2.0)	FUT2 (1.9)
MP:0001052	abnormal muscle innervation	0.06	>=0.20	MAMSTR (3.6)	CRLF1 (3.3)	ALK (3.1)	CHRNA3 (3.0)	ENSG00000255310 (2.6)	HOXB5 (2.4)	ENSG00000254839 (2.3)	FGF21 (2.2)	CABP7 (2.1)	EFNA5 (2.1)
MP:0002192	hydrops fetalis	0.06	>=0.20	RASIP1 (5.1)	FOXL1 (4.0)	TBKBP1 (3.9)	ZNF804A (3.3)	KCNJ2 (3.0)	SOX7 (2.9)	C3orf54 (2.9)	SEMA3F (2.4)	ENSG00000236263 (2.2)	ENSG00000233101 (2.0)
GO:0014031	mesenchymal cell development	0.06	>=0.20	RARB (3.7)	HOXB1 (3.7)	FOXL1 (3.3)	ENSG00000254235 (3.2)	TBX6 (3.1)	ENSG00000256667 (3.0)	CRLF1 (2.8)	EFNA4 (2.8)	DMRTA1 (2.6)	PITX1 (2.3)
GO:0002009	morphogenesis of an epithelium	0.06	>=0.20	FGF10 (3.3)	HOXB1 (3.2)	ENSG00000233101 (3.2)	FOXL1 (3.1)	HOXB3 (2.8)	HOXB6 (2.8)	EFNA4 (2.8)	SEMA3F (2.7)	NEO1 (2.7)	ENSG00000257574 (2.7)
ENSG00000184432	COPB2 PPI subnetwork	0.06	>=0.20	GFPT1 (4.4)	ALDOA (2.9)	ENSG00000254556 (2.6)	KPNB1 (2.3)	PSMA4 (2.2)	PPP2R1B (2.2)	ENSG00000254936 (2.1)	RBM5 (1.9)	SIK2 (1.7)	PNPO (1.6)
GO:0044062	regulation of excretion	0.06	>=0.20	ENSG00000236827 (3.9)	C8orf74 (3.5)	ENSG00000223985 (3.1)	ENSG00000228135 (2.8)	ENSG00000255310 (2.6)	ITPKB-IT1 (2.5)	RHCG (2.5)	HCN4 (2.3)	TBKBP1 (2.3)	PBX3 (2.1)
ENSG00000077238	IL4R PPI subnetwork	0.06	>=0.20	SATB1 (3.4)	IZUMO1 (2.0)	ATG16L2 (1.9)	KCNJ2 (1.9)	GBAP1 (1.8)	ENSG00000254556 (1.7)	ENSG00000254936 (1.7)	ENSG00000236827 (1.7)	PHF15 (1.7)	C17orf57 (1.6)
MP:0001614	abnormal blood vessel morphology	0.06	>=0.20	SOX7 (6.2)	RASIP1 (4.7)	SEMA3F (2.9)	C3orf54 (2.7)	HOXB2 (2.7)	HOXB3 (2.6)	SALL1 (2.3)	STAG1 (2.1)	ITPKB (2.0)	ENSG00000233101 (2.0)
GO:0000803	sex chromosome	0.06	>=0.20	ENSG00000234899 (2.8)	PPP4C (2.5)	STAG1 (2.4)	INO80E (2.4)	PBX3 (2.3)	HORMAD2 (2.3)	ENSG00000224186 (2.1)	TBX6 (2.1)	SP2 (2.0)	NEO1 (2.0)
ENSG00000131724	IL13RA1 PPI subnetwork	0.06	>=0.20	SATB1 (3.3)	KCNJ2 (1.8)	ENSG00000236827 (1.8)	C17orf57 (1.8)	IZUMO1 (1.7)	DNAJC27 (1.7)	GFPT1 (1.6)	ATG16L2 (1.6)	GBAP1 (1.6)	ENSG00000254936 (1.4)
MP:0000153	rib bifurcation	0.06	>=0.20	HOXB5 (7.8)	HOXB2 (7.3)	HOXB3 (7.2)	ENSG00000233101 (5.9)	TBX6 (4.4)	HOXB1 (4.2)	ENSG00000230148 (3.7)	BAHCC1 (3.3)	EFNA3 (3.1)	ENSG00000257574 (2.7)
ENSG00000155980	KIF5A PPI subnetwork	0.06	>=0.20	EFNA3 (2.8)	FGF21 (2.7)	ENSG00000228135 (2.5)	GFPT1 (2.1)	TMEM59L (2.0)	ENSG00000254936 (2.0)	AAK1 (1.9)	ATP13A4 (1.8)	CRLF1 (1.7)	DNAJC27-AS1 (1.7)
MP:0001008	abnormal sympathetic ganglion morphology	0.06	>=0.20	CHRNA3 (7.1)	CHRNB4 (5.9)	ALK (5.5)	FEV (3.9)	CHRNA5 (3.9)	HOXB2 (2.8)	HOXB1 (2.7)	CRLF1 (2.6)	MC4R (2.6)	ENSG00000255310 (2.2)
ENSG00000016402	IL20RA PPI subnetwork	0.06	>=0.20	SATB1 (3.4)	KCNJ2 (2.0)	IZUMO1 (1.8)	ENSG00000236827 (1.7)	GFPT1 (1.7)	GBAP1 (1.7)	DNAJC27 (1.6)	ATG16L2 (1.6)	ENSG00000254936 (1.5)	C17orf57 (1.5)
MP:0004362	cochlear hair cell degeneration	0.06	>=0.20	FUT1 (2.9)	C8orf74 (2.2)	ALK (2.1)	P2RY2 (2.1)	CABP7 (2.1)	BAHCC1 (2.0)	SEMA3F (2.0)	EFNA5 (2.0)	RHCG (2.0)	RASIP1 (2.0)
GO:0002825	regulation of T-helper 1 type immune response	0.06	>=0.20	HORMAD2 (3.4)	KCNH8 (2.5)	TMEM219 (2.3)	MC4R (2.0)	RNPC3 (2.0)	DNAJC27-AS1 (1.9)	IZUMO1 (1.8)	FCHSD2 (1.7)	GBAP1 (1.6)	C16orf92 (1.6)
ENSG00000129562	DAD1 PPI subnetwork	0.06	>=0.20	KRTCAP2 (4.9)	GFPT1 (2.8)	WNT10A (2.3)	GBAP1 (2.2)	UPK3A (2.1)	RNF123 (2.1)	ZNF804A (2.0)	ZMAT5 (1.9)	STAG1 (1.9)	TMEM219 (1.9)
GO:0034654	nucleobase-containing compound biosynthetic process	0.06	>=0.20	HCN4 (3.0)	MC4R (2.6)	DNAJC27 (2.2)	EFR3B (2.2)	CA12 (2.1)	ADCY3 (2.0)	ALK (2.0)	TRIM46 (2.0)	ITPKB-IT1 (1.8)	FAM57B (1.8)
GO:0048534	hemopoietic or lymphoid organ development	0.06	>=0.20	ENSG00000233101 (3.7)	SATB1 (3.3)	BAHCC1 (2.7)	HOXB5 (2.4)	HOXB2 (2.4)	ENSG00000247735 (2.2)	ENSG00000254556 (2.2)	HOXB3 (2.1)	HOXB6 (2.1)	ENSG00000248464 (1.7)
ENSG00000084754	HADHA PPI subnetwork	0.06	>=0.20	ENSG00000228135 (2.3)	UQCR10 (2.2)	NFU1 (2.0)	ENSG00000234899 (1.9)	MSRA (1.6)	RASIP1 (1.5)	SEMA3F (1.5)	ENSG00000256667 (1.5)	RP1L1 (1.5)	MST1R (1.5)
MP:0001488	increased startle reflex	0.06	>=0.20	CAMKV (5.3)	CDK5R2 (4.2)	DOC2A (3.2)	EFR3B (2.8)	CDH9 (2.7)	TMEM59L (2.5)	KCNJ3 (2.4)	ENSG00000234494 (2.3)	CABP7 (1.9)	DNAJC27 (1.9)
MP:0001081	abnormal cranial ganglia morphology	0.06	>=0.20	CHRNA3 (6.1)	CHRNB4 (4.6)	HOXB1 (4.6)	EFNA5 (3.8)	HOXB2 (3.5)	HOXB6 (3.4)	ENSG00000233101 (3.4)	HOXB5 (3.2)	HOXB3 (3.0)	CHRNA5 (2.7)
ENSG00000147869	CER1 PPI subnetwork	0.06	>=0.20	WNT10A (6.1)	HOXB1 (4.3)	TBX6 (3.5)	EFNA3 (2.7)	FOXL1 (2.6)	HCN4 (2.5)	EFNA4 (2.3)	P2RY2 (2.2)	ENSG00000254839 (2.0)	DMRTA1 (2.0)
ENSG00000121858	TNFSF10 PPI subnetwork	0.06	>=0.20	PINX1 (2.4)	DMRTA1 (2.3)	HOXB2 (2.1)	DNAJC27-AS1 (1.9)	EFNA5 (1.9)	GBAP1 (1.7)	FOXL1 (1.6)	CA12 (1.6)	ENSG00000257574 (1.6)	MC4R (1.6)
ENSG00000100385	IL2RB PPI subnetwork	0.06	>=0.20	SATB1 (4.1)	KCNJ2 (2.0)	UBA7 (1.9)	ATG16L2 (1.8)	ENSG00000236827 (1.8)	C17orf57 (1.7)	PHF15 (1.7)	MUC1 (1.5)	GBAP1 (1.4)	IZUMO1 (1.4)
MP:0008642	decreased circulating interleukin-1 beta level	0.06	>=0.20	ZNF804A (2.5)	SOX7 (2.4)	UBA7 (2.3)	KCNJ2 (2.2)	ENSG00000228135 (2.2)	P2RY2 (2.1)	ARAP1 (2.0)	ATG16L2 (2.0)	ENSG00000223985 (1.8)	DOC2A (1.4)
ENSG00000164485	IL22RA2 PPI subnetwork	0.06	>=0.20	SATB1 (3.3)	KCNJ2 (1.9)	IZUMO1 (1.9)	ENSG00000236827 (1.8)	GFPT1 (1.7)	GBAP1 (1.7)	C17orf57 (1.6)	DNAJC27 (1.6)	ATG16L2 (1.6)	ENSG00000254936 (1.4)
ENSG00000123496	IL13RA2 PPI subnetwork	0.06	>=0.20	SATB1 (3.3)	KCNJ2 (1.9)	IZUMO1 (1.9)	ENSG00000236827 (1.8)	GFPT1 (1.7)	GBAP1 (1.7)	C17orf57 (1.6)	DNAJC27 (1.6)	ATG16L2 (1.6)	ENSG00000254936 (1.4)
ENSG00000103522	IL21R PPI subnetwork	0.06	>=0.20	SATB1 (3.3)	KCNJ2 (1.9)	IZUMO1 (1.9)	ENSG00000236827 (1.8)	GFPT1 (1.7)	GBAP1 (1.7)	C17orf57 (1.6)	DNAJC27 (1.6)	ATG16L2 (1.6)	ENSG00000254936 (1.4)
ENSG00000159186	ENSG00000159186 PPI subnetwork	0.06	>=0.20	UQCR10 (4.4)	OPA1 (2.7)	CA12 (2.1)	RHCG (2.0)	ENSG00000257574 (1.9)	ENSG00000236827 (1.8)	AAK1 (1.8)	DNAJC27 (1.8)	KRTCAP2 (1.7)	EFR3B (1.7)
ENSG00000120156	TEK PPI subnetwork	0.06	>=0.20	RASIP1 (4.5)	SOX7 (3.2)	PHF15 (2.9)	ITPKB (2.5)	BAHCC1 (2.4)	SEMA3F (2.3)	TAOK2 (2.3)	ENSG00000234494 (2.2)	OPA1 (2.0)	HOXB6 (1.8)
ENSG00000165458	INPPL1 PPI subnetwork	0.06	>=0.20	ALDOA (2.3)	MTMR3 (2.1)	MST1R (2.0)	RBM6 (2.0)	PRUNE2 (2.0)	ATG16L2 (2.0)	PHF15 (2.0)	ENSG00000247735 (1.9)	SIK2 (1.8)	RNF123 (1.7)
MP:0002544	brachydactyly	0.06	>=0.20	CRLF1 (4.7)	SALL1 (3.3)	SEMA3F (2.8)	RARB (2.8)	ENSG00000249082 (2.6)	MUC1 (2.4)	THBS3 (2.3)	NEO1 (2.2)	PITX1 (2.2)	FGF10 (2.1)
ENSG00000198938	MT-CO3 PPI subnetwork	0.06	>=0.20	UQCR10 (5.6)	PCBD2 (3.3)	OPA1 (3.1)	NFU1 (2.9)	CATSPER3 (2.6)	KRTCAP2 (2.6)	ALDOA (2.2)	KCNJ3 (2.2)	DNAJC27 (1.9)	HERC1 (1.7)
GO:0046660	female sex differentiation	0.06	>=0.20	ENSG00000253695 (3.6)	ITPKB-IT1 (2.9)	SMC1B (2.3)	PPP2R1B (2.1)	CDH9 (2.1)	SYT14 (2.0)	SIK2 (2.0)	UPK3A (2.0)	FGF10 (1.8)	C16orf92 (1.7)
ENSG00000120949	TNFRSF8 PPI subnetwork	0.06	>=0.20	FCHSD2 (3.0)	PHF15 (2.4)	KCNJ2 (2.3)	RBM5 (2.1)	EFNA5 (2.0)	ARAP1 (1.8)	ADCY3 (1.8)	TBX6 (1.8)	ITPKB (1.7)	TRIM46 (1.6)
ENSG00000106829	TLE4 PPI subnetwork	0.06	>=0.20	PITX1 (2.8)	EFNA3 (2.6)	CRLF1 (2.5)	TBX6 (2.4)	SEMA3F (2.2)	EFNA4 (2.0)	FUT2 (1.9)	ENSG00000257574 (1.7)	TRIM46 (1.7)	ENSG00000234899 (1.7)
GO:0048729	tissue morphogenesis	0.06	>=0.20	HOXB1 (4.1)	ENSG00000233101 (3.2)	FOXL1 (3.1)	TBX6 (2.9)	HOXB3 (2.9)	HOXB6 (2.8)	SOX7 (2.8)	ENSG00000254235 (2.7)	ENSG00000247735 (2.7)	NEO1 (2.6)
GO:0005996	monosaccharide metabolic process	0.06	>=0.20	ALDOA (3.5)	ENSG00000236445 (3.1)	AGPHD1 (3.0)	GFPT1 (2.6)	PRSS55 (2.4)	SIK2 (2.2)	ENSG00000254235 (2.1)	ENSG00000234899 (1.9)	PPP2R1B (1.7)	MSRA (1.7)
MP:0001921	reduced fertility	0.06	>=0.20	SALL1 (3.0)	EFR3B (2.8)	ADAM15 (2.4)	KCNJ3 (2.4)	SEMA3F (2.2)	ADCY3 (2.1)	DMRTA1 (2.1)	ITPKB (2.1)	ALDOA (1.9)	SATB1 (1.8)
ENSG00000064961	HMG20B PPI subnetwork	0.06	>=0.20	BAHCC1 (4.1)	RBM6 (2.0)	ENSG00000255310 (1.9)	FCHSD2 (1.8)	CDH9 (1.8)	STAG1 (1.6)	FEV (1.6)	ENSG00000256667 (1.4)	TRAIP (1.4)	C16orf92 (1.3)
ENSG00000139505	MTMR6 PPI subnetwork	0.06	>=0.20	FCHSD2 (3.0)	MTMR3 (2.3)	KCNJ2 (2.2)	EFNA5 (2.2)	ENSG00000253695 (2.1)	MTMR9 (2.1)	PHF15 (2.0)	SP2 (2.0)	RBM5 (1.8)	BAHCC1 (1.8)
GO:0070192	chromosome organization involved in meiosis	0.06	>=0.20	SMC1B (7.8)	HORMAD2 (4.8)	CATSPER3 (2.4)	ENSG00000256667 (2.3)	ENSG00000223985 (2.1)	RIBC2 (2.1)	ENSG00000234494 (2.0)	DMRTA1 (2.0)	ASPHD1 (1.9)	TMEM18 (1.8)
ENSG00000101213	PTK6 PPI subnetwork	0.06	>=0.20	EFNA5 (2.8)	FGF10 (2.4)	ENSG00000234899 (2.3)	EFNA4 (2.3)	FUT1 (2.0)	CA12 (1.9)	AGPHD1 (1.8)	RARB (1.7)	ENSG00000234494 (1.7)	PHF15 (1.6)
GO:0030072	peptide hormone secretion	0.06	>=0.20	FEV (4.2)	ENSG00000254556 (3.5)	ENSG00000254936 (3.4)	CABP7 (3.3)	KCNH8 (2.9)	C16orf92 (2.7)	ALK (2.6)	CHRNB4 (2.6)	PRR15L (2.5)	ASPHD1 (2.3)
GO:0008484	sulfuric ester hydrolase activity	0.06	>=0.20	THBS3 (3.6)	NEO1 (3.0)	ENSG00000236263 (2.8)	TMEM18 (2.7)	ADAM15 (2.4)	PCBD2 (2.3)	SEMA3F (2.1)	CA12 (2.1)	PNPO (2.0)	PBX3 (1.8)
GO:0048839	inner ear development	0.06	>=0.20	HOXB1 (3.4)	CABP7 (3.2)	ENSG00000231064 (2.9)	ENSG00000253695 (2.6)	SEMA3F (2.5)	ENSG00000234899 (2.3)	WNT10A (2.3)	TBX6 (2.2)	DMRTA1 (2.0)	THBS3 (2.0)
MP:0001259	abnormal body weight	0.06	>=0.20	FEV (3.6)	ENSG00000223985 (2.9)	HAO1 (2.0)	SIK2 (2.0)	CA12 (1.9)	MC4R (1.9)	ENSG00000224788 (1.8)	CDH9 (1.8)	CRLF1 (1.7)	UQCR10 (1.7)
GO:0006885	regulation of pH	0.06	>=0.20	GDPD3 (4.2)	RHCG (3.5)	IZUMO1 (3.3)	ENSG00000234899 (3.0)	CA12 (2.6)	MUC1 (2.6)	ENSG00000236263 (2.4)	ENSG00000224788 (2.4)	DNAJC27 (2.1)	TMEM219 (1.9)
ENSG00000175084	DES PPI subnetwork	0.06	>=0.20	PRUNE2 (2.8)	RASIP1 (2.3)	ENSG00000254839 (2.0)	FUT2 (1.9)	ALDOA (1.9)	MAPK3 (1.9)	CRLF1 (1.7)	TAOK2 (1.7)	ENSG00000228135 (1.6)	MAMSTR (1.5)
GO:0070302	regulation of stress-activated protein kinase signaling cascade	0.06	>=0.20	ITPKB-IT1 (3.3)	KCNH8 (2.3)	SYT14 (2.2)	ENSG00000255310 (2.1)	ENSG00000247735 (1.9)	GBAP1 (1.8)	ENSG00000236827 (1.8)	USP3 (1.8)	ATP13A4 (1.7)	ARAP1 (1.7)
REACTOME_PROSTANOID_METABOLISM	REACTOME_PROSTANOID_METABOLISM	0.06	>=0.20	THBS3 (2.6)	ARAP1 (2.5)	IZUMO1 (2.3)	PRUNE2 (2.2)	TMEM219 (2.0)	KCNJ3 (1.8)	PBX3 (1.7)	ADAM15 (1.6)	KCNH8 (1.6)	UBA7 (1.6)
GO:0023061	signal release	0.06	>=0.20	ENSG00000254936 (4.0)	FEV (3.9)	ALK (3.8)	CDK5R2 (3.4)	ASPHD1 (3.4)	DOC2A (3.2)	CHRNB4 (3.1)	ENSG00000254556 (2.8)	TMEM59L (2.7)	CABP7 (2.7)
GO:0003001	generation of a signal involved in cell-cell signaling	0.06	>=0.20	ENSG00000254936 (4.0)	FEV (3.9)	ALK (3.8)	CDK5R2 (3.4)	ASPHD1 (3.4)	DOC2A (3.2)	CHRNB4 (3.1)	ENSG00000254556 (2.8)	TMEM59L (2.7)	CABP7 (2.7)
GO:0071295	cellular response to vitamin	0.06	>=0.20	PRSS55 (3.6)	FGF10 (3.2)	ENSG00000249082 (3.2)	ENSG00000224186 (2.9)	WNT10A (2.8)	ENSG00000234899 (2.5)	THBS3 (2.3)	RARB (2.3)	EFNA3 (2.1)	EFNA4 (2.1)
GO:0031985	Golgi cisterna	0.06	>=0.20	GFPT1 (4.1)	FUT2 (2.6)	ADAM15 (2.3)	GDPD3 (2.3)	THBS3 (2.2)	KRTCAP2 (2.1)	MC4R (2.0)	P2RY2 (1.9)	EFNA4 (1.8)	ENSG00000224186 (1.7)
ENSG00000206340	C4A PPI subnetwork	0.06	>=0.20	HAO1 (4.8)	RHCG (3.6)	P2RY2 (3.1)	PITX1 (2.7)	FGF21 (2.4)	ENSG00000234899 (2.2)	ZNF804A (1.8)	ENSG00000236445 (1.5)	GDPD3 (1.4)	FEV (1.4)
KEGG_LONG_TERM_POTENTIATION	KEGG_LONG_TERM_POTENTIATION	0.06	>=0.20	KCNJ3 (4.1)	CAMKV (3.7)	FOXL1 (2.7)	CDH9 (2.5)	TRIM46 (2.4)	HERC1 (2.3)	DNAJC27-AS1 (2.3)	ATP13A4 (2.3)	CDK5R2 (2.3)	AAK1 (2.1)
MP:0003227	abnormal vascular branching morphogenesis	0.06	>=0.20	RASIP1 (5.8)	SOX7 (4.5)	HOXB3 (3.5)	C3orf54 (3.2)	TAOK2 (3.2)	SEMA3F (2.9)	TBKBP1 (2.9)	ADAM15 (2.9)	HOXB5 (2.8)	HOXB2 (2.6)
GO:0008236	serine-type peptidase activity	0.06	>=0.20	RHCG (4.4)	HAO1 (3.7)	MUC1 (2.5)	P2RY2 (2.4)	STARD10 (2.3)	ENSG00000249082 (2.0)	FUT2 (2.0)	FUT1 (1.9)	PITX1 (1.8)	FGF21 (1.8)
MP:0005104	abnormal tarsal bone morphology	0.06	>=0.20	ENSG00000224186 (3.7)	ENSG00000249082 (3.5)	SALL1 (3.1)	SEMA3F (2.9)	PITX1 (2.9)	RARB (2.4)	FOXL1 (2.3)	CRLF1 (2.2)	EFNA3 (2.0)	ENSG00000257574 (1.9)
GO:0019200	carbohydrate kinase activity	0.06	>=0.20	ALDOA (3.3)	ALK (2.7)	GFPT1 (2.5)	NPEPPS (2.5)	ENSG00000249082 (2.3)	TRIM46 (2.2)	PNPO (2.2)	P2RY2 (2.1)	CA12 (2.1)	DNAJC27-AS1 (1.9)
GO:0048333	mesodermal cell differentiation	0.06	>=0.20	FOXL1 (4.6)	TBX6 (3.8)	ENSG00000247735 (3.1)	HOXB1 (3.1)	ENSG00000254839 (3.0)	IZUMO1 (2.5)	FUT2 (2.5)	PITX1 (2.4)	ENSG00000236445 (2.3)	SALL1 (2.3)
GO:0051925	regulation of calcium ion transport via voltage-gated calcium channel activity	0.06	>=0.20	ALK (3.7)	MAMSTR (3.5)	ENSG00000228135 (3.4)	EFR3B (2.4)	XKR6 (2.4)	DNAJC27-AS1 (2.4)	CDK5R2 (2.4)	ENSG00000256667 (2.4)	C8orf74 (2.2)	ENSG00000254936 (2.1)
GO:0009165	nucleotide biosynthetic process	0.06	>=0.20	HCN4 (3.2)	EFR3B (2.6)	MC4R (2.6)	DNAJC27 (2.4)	CA12 (2.3)	ADCY3 (2.2)	TRIM46 (2.0)	ITPKB-IT1 (1.9)	ALK (1.9)	FAM57B (1.9)
GO:0048704	embryonic skeletal system morphogenesis	0.06	>=0.20	ENSG00000233101 (10.6)	HOXB3 (9.1)	ENSG00000230148 (8.8)	HOXB6 (8.1)	HOXB2 (7.7)	HOXB5 (7.5)	ENSG00000257574 (5.8)	BAHCC1 (3.4)	EFNA5 (3.3)	FGF10 (2.9)
MP:0000951	sporadic seizures	0.06	>=0.20	CAMKV (5.4)	CABP7 (4.6)	KCTD13 (3.1)	AAK1 (3.1)	CDK5R2 (3.0)	KCNH8 (2.9)	EFR3B (2.7)	FAM57B (2.5)	ASPHD1 (2.4)	TMEM59L (2.2)
GO:0007626	locomotory behavior	0.06	>=0.20	CHRNA5 (3.9)	ALK (3.7)	CHRNB4 (3.0)	HCN4 (3.0)	ENSG00000248464 (3.0)	CHRNA3 (2.6)	DOC2A (2.5)	XKR6 (2.4)	CDK5R2 (2.4)	EFR3B (2.3)
GO:0032844	regulation of homeostatic process	0.06	>=0.20	ENSG00000254936 (2.9)	CDH9 (2.6)	TBKBP1 (2.4)	CABP7 (2.3)	ZNF804A (2.3)	ENSG00000255310 (2.2)	ENSG00000228135 (2.1)	ENSG00000254556 (1.9)	ENSG00000254839 (1.6)	PRR15L (1.5)
MP:0003463	abnormal single cell response	0.06	>=0.20	FAM57B (4.6)	TMEM59L (3.6)	CDH9 (3.5)	CDK5R2 (3.0)	ALK (2.9)	DOC2A (2.8)	AAK1 (2.6)	ENSG00000231064 (2.2)	HORMAD2 (1.8)	TRIM46 (1.8)
GO:0043367	CD4-positive, alpha-beta T cell differentiation	0.06	>=0.20	ENSG00000233101 (3.2)	IZUMO1 (2.9)	ENSG00000228135 (2.5)	PRSS55 (2.3)	ENSG00000254556 (2.1)	ENSG00000254235 (2.1)	KCNH8 (2.0)	ATG16L2 (1.9)	MTMR9 (1.9)	PHF15 (1.6)
GO:0003207	cardiac chamber formation	0.06	>=0.20	HOXB1 (3.7)	ENSG00000236827 (2.8)	C3orf54 (2.6)	CHRNA5 (2.5)	MC4R (2.4)	TBX6 (2.0)	TBKBP1 (2.0)	USP3 (1.8)	CHRNB4 (1.8)	ENSG00000254839 (1.6)
ENSG00000160867	FGFR4 PPI subnetwork	0.06	>=0.20	TBX6 (3.8)	FGF10 (3.4)	HOXB1 (3.1)	KCNJ3 (2.7)	ENSG00000254839 (2.5)	CRLF1 (2.5)	GBAP1 (2.4)	FUT1 (2.3)	ENSG00000233101 (2.3)	FOXL1 (2.3)
GO:0070374	positive regulation of ERK1 and ERK2 cascade	0.06	>=0.20	GBAP1 (4.6)	ENSG00000254839 (3.8)	PRSS55 (3.6)	ITPKB-IT1 (2.4)	C8orf74 (2.2)	KCNJ2 (2.2)	ENSG00000254235 (2.1)	DNAJC27-AS1 (2.0)	ENSG00000253695 (2.0)	SOX7 (1.7)
ENSG00000197451	HNRNPAB PPI subnetwork	0.06	>=0.20	NFU1 (2.5)	ENSG00000188971 (2.3)	ENSG00000256667 (2.0)	ENSG00000228135 (1.7)	KCTD13 (1.5)	RASIP1 (1.5)	OPA1 (1.5)	TAOK2 (1.5)	C16orf92 (1.4)	ENSG00000234899 (1.3)
MP:0004792	abnormal synaptic vesicle number	0.06	>=0.20	CDK5R2 (5.1)	AAK1 (3.9)	DOC2A (3.8)	TMEM59L (3.4)	ASPHD1 (3.2)	FAM57B (3.0)	CAMKV (2.7)	C16orf92 (2.3)	CABP7 (2.1)	HERC1 (2.0)
MP:0000120	malocclusion	0.06	>=0.20	PITX1 (3.0)	ATP13A4-AS1 (2.8)	SALL1 (2.6)	PHF15 (2.6)	NEO1 (2.3)	SEMA3F (2.0)	ENSG00000224186 (2.0)	SYT14 (2.0)	TAOK2 (2.0)	FUT1 (2.0)
MP:0008657	increased interleukin-1 beta secretion	0.06	>=0.20	P2RY2 (4.0)	FUT2 (3.5)	ITPKB-IT1 (2.5)	ENSG00000250616 (2.4)	ATG16L2 (2.3)	DNAJC27-AS1 (2.3)	ARAP1 (2.3)	PHF15 (2.2)	WNT10A (2.0)	RNF123 (1.8)
MP:0006279	abnormal limb development	0.06	>=0.20	PITX1 (4.6)	CRLF1 (3.6)	UPK3A (3.4)	ENSG00000257574 (2.5)	ENSG00000249082 (2.3)	THBS3 (2.3)	SEMA3F (2.3)	FGF10 (2.0)	RIBC2 (1.9)	FUT2 (1.9)
ENSG00000059378	PARP12 PPI subnetwork	0.06	>=0.20	KCNJ2 (3.2)	EFNA4 (2.8)	FCHSD2 (2.0)	USP3 (1.9)	MTMR3 (1.9)	ITPKB (1.9)	MST1R (1.6)	EFNA5 (1.6)	SATB1 (1.6)	FGF21 (1.6)
MP:0002058	neonatal lethality	0.06	>=0.20	EFNA5 (2.8)	SALL1 (2.6)	CHRNA5 (2.5)	HOXB6 (2.5)	HOXB5 (2.2)	RARB (2.1)	CABP7 (2.1)	TMEM18 (1.9)	ENSG00000224186 (1.9)	ENSG00000236263 (1.6)
GO:0003170	heart valve development	0.06	>=0.20	ENSG00000236445 (3.3)	ENSG00000224788 (3.3)	ENSG00000236827 (3.2)	ENSG00000234899 (2.8)	KCNH8 (2.6)	FEV (2.6)	ENSG00000231064 (2.3)	SOX7 (2.1)	EFNA4 (2.1)	RNPC3 (2.0)
GO:0048661	positive regulation of smooth muscle cell proliferation	0.06	>=0.20	RASIP1 (3.1)	SOX7 (2.7)	ENSG00000224788 (2.7)	ENSG00000254556 (2.5)	GBAP1 (2.4)	ENSG00000228135 (2.3)	P2RY2 (2.3)	ATP13A4-AS1 (2.3)	ENSG00000254936 (2.3)	IZUMO1 (2.0)
GO:0003002	regionalization	0.06	>=0.20	ENSG00000233101 (7.4)	HOXB6 (6.9)	HOXB3 (6.7)	HOXB2 (6.7)	ENSG00000230148 (6.3)	HOXB5 (6.3)	HOXB1 (6.2)	ENSG00000257574 (4.6)	TBX6 (4.5)	EFNA3 (3.7)
GO:0045777	positive regulation of blood pressure	0.06	>=0.20	ENSG00000254839 (3.0)	C8orf74 (2.8)	ENSG00000256667 (2.7)	DOC2A (2.6)	ENSG00000228135 (2.4)	ENSG00000255310 (2.3)	ENSG00000257574 (2.2)	HCN4 (2.0)	ALK (2.0)	FGF10 (2.0)
ENSG00000197892	KIF13B PPI subnetwork	0.06	>=0.20	FCHSD2 (3.3)	MTMR3 (2.5)	KCNJ2 (2.4)	EFNA5 (2.2)	RBM5 (2.0)	PHF15 (1.8)	MTMR9 (1.8)	ENSG00000253695 (1.8)	ARAP1 (1.8)	EFNA3 (1.7)
GO:0031670	cellular response to nutrient	0.06	>=0.20	PRSS55 (3.9)	FGF10 (3.1)	ENSG00000224186 (3.0)	ENSG00000249082 (2.7)	WNT10A (2.2)	ENSG00000234899 (2.2)	RARB (2.1)	DMRTA1 (2.1)	THBS3 (2.1)	UPK3A (2.0)
MP:0001780	decreased brown adipose tissue amount	0.06	>=0.20	SIK2 (5.8)	PPP2R1B (3.6)	ADCY3 (2.8)	ENSG00000236827 (2.7)	FAM57B (2.7)	HOXB3 (1.7)	DNAJC27 (1.7)	HOXB6 (1.6)	ITPKB (1.6)	NPEPPS (1.5)
MP:0005399	increased susceptibility to fungal infection	0.06	>=0.20	P2RY2 (3.7)	KCNJ2 (3.5)	SOX7 (2.5)	ENSG00000236263 (2.3)	LAYN (2.2)	ZNF804A (2.2)	IZUMO1 (1.6)	ADAM15 (1.6)	ENSG00000256667 (1.5)	CABP7 (1.3)
ENSG00000156049	GNA14 PPI subnetwork	0.06	>=0.20	FOXL1 (3.2)	CAMKV (3.1)	DOC2A (2.5)	MC4R (2.0)	ENSG00000236827 (2.0)	ZNF804A (2.0)	TRIM46 (1.9)	FGF10 (1.8)	KCNJ2 (1.8)	ENSG00000233101 (1.7)
GO:0010466	negative regulation of peptidase activity	0.06	>=0.20	RHCG (4.3)	GDPD3 (3.5)	C16orf92 (2.5)	P2RY2 (2.3)	STARD10 (2.3)	FUT2 (2.1)	ENSG00000256667 (2.1)	ATP13A4 (1.9)	HAO1 (1.8)	MUC1 (1.7)
GO:0009072	aromatic amino acid family metabolic process	0.06	>=0.20	ENSG00000254235 (4.0)	ENSG00000223985 (3.1)	DNAJC27-AS1 (3.1)	FEV (2.9)	CHRNB4 (2.8)	HAO1 (2.2)	CHRNA3 (2.1)	ENSG00000253695 (2.0)	SYT14 (2.0)	PNPO (2.0)
MP:0004452	abnormal pterygoid process morphology	0.06	>=0.20	PITX1 (3.7)	SALL1 (3.6)	CRLF1 (3.2)	RARB (3.0)	SEMA3F (2.5)	ENSG00000249082 (2.5)	SYT14 (2.3)	BAHCC1 (2.1)	XKR6 (2.1)	TRIM46 (1.9)
ENSG00000204319	ENSG00000204319 PPI subnetwork	0.06	>=0.20	HAO1 (5.3)	P2RY2 (3.3)	RHCG (3.2)	FUT2 (2.4)	FGF21 (2.3)	PITX1 (2.2)	ATP13A4-AS1 (2.2)	MUC1 (1.6)	KRTCAP2 (1.6)	TMEM18 (1.6)
ENSG00000068976	PYGM PPI subnetwork	0.06	>=0.20	ENSG00000223985 (2.9)	RNF123 (2.8)	INO80E (2.5)	DNAJC27-AS1 (2.4)	TAOK2 (2.1)	ENSG00000188971 (2.1)	PNPO (1.9)	ZMAT5 (1.9)	EFNA5 (1.7)	MAMSTR (1.6)
ENSG00000087258	GNAO1 PPI subnetwork	0.06	>=0.20	CHRNA3 (2.9)	CHRNB4 (2.8)	CDK5R2 (2.6)	FAM57B (2.1)	MC4R (2.1)	PBX3 (2.0)	ALK (1.8)	C17orf57 (1.8)	ATP13A4 (1.7)	CABP7 (1.7)
GO:0004620	phospholipase activity	0.06	>=0.20	RP1L1 (2.7)	ENSG00000236445 (2.3)	ATP13A4 (2.2)	ATP13A4-AS1 (2.2)	ADCY3 (2.2)	MC4R (2.2)	FUT2 (2.1)	GDPD3 (2.0)	ENSG00000236827 (1.8)	ENSG00000236263 (1.7)
REACTOME_RECRUITMENT_OF_NUMA_TO_MITOTIC_CENTROSOMES	REACTOME_RECRUITMENT_OF_NUMA_TO_MITOTIC_CENTROSOMES	0.06	>=0.20	HERC1 (2.8)	HIRIP3 (2.4)	RNF123 (2.1)	MC4R (2.1)	FGF10 (2.0)	TRAIP (1.8)	MON1A (1.7)	KPNB1 (1.6)	ADCY3 (1.6)	USP3 (1.6)
REACTOME_DARPP:32_EVENTS	REACTOME_DARPP:32_EVENTS	0.06	>=0.20	SIK2 (3.8)	CAMKV (2.9)	PHF15 (2.2)	ZNF804A (2.2)	XKR6 (2.0)	MAPK3 (2.0)	DNAJC27 (2.0)	STARD10 (1.7)	EFNA3 (1.6)	ASPHD1 (1.6)
REACTOME_PLC:GAMMA1_SIGNALLING	REACTOME_PLC:GAMMA1_SIGNALLING	0.06	>=0.20	DNAJC27 (3.2)	KCNJ3 (2.9)	CAMKV (2.8)	CRLF1 (2.8)	MON1A (2.4)	AAK1 (2.3)	MAPK3 (2.2)	C3orf54 (2.0)	ALK (2.0)	TMEM59L (1.9)
MP:0000088	short mandible	0.06	>=0.20	PITX1 (4.8)	CRLF1 (3.4)	NEO1 (3.1)	SALL1 (2.8)	RARB (2.5)	EFNA5 (2.3)	HOXB3 (2.2)	FGF10 (2.2)	EFNA4 (2.1)	CA12 (1.9)
MP:0000830	abnormal diencephalon morphology	0.06	>=0.20	SALL1 (3.7)	EFR3B (2.9)	CRLF1 (2.7)	ATP13A4-AS1 (2.2)	EFNA5 (2.1)	SEMA3F (2.1)	TAOK2 (2.0)	CABP7 (1.9)	ASCC2 (1.8)	MUC1 (1.8)
ENSG00000197249	SERPINA1 PPI subnetwork	0.06	>=0.20	P2RY2 (2.9)	KRTCAP2 (2.7)	ZNF804A (2.4)	HAO1 (2.1)	MSRA (1.9)	RHCG (1.8)	ENSG00000234899 (1.8)	ADAM15 (1.7)	ENSG00000254936 (1.5)	ENSG00000253695 (1.4)
ENSG00000171421	MRPL36 PPI subnetwork	0.06	>=0.20	ENSG00000234494 (2.5)	KPNB1 (2.3)	ZNF804A (2.1)	ENSG00000254839 (2.0)	ENSG00000224788 (1.8)	KCNH8 (1.8)	PRR15L (1.7)	ZMAT5 (1.7)	PINX1 (1.6)	PPP2R1B (1.6)
GO:0051952	regulation of amine transport	0.06	>=0.20	ALK (4.2)	CHRNB4 (3.8)	CDH9 (2.4)	FGF10 (2.4)	CHRNA5 (2.3)	HCN4 (2.3)	CDK5R2 (1.9)	FEV (1.8)	PRUNE2 (1.8)	TMEM59L (1.8)
GO:0021953	central nervous system neuron differentiation	0.06	>=0.20	HOXB1 (3.8)	ENSG00000231064 (3.2)	DMRTA1 (2.8)	CHRNA5 (2.7)	ENSG00000234899 (2.4)	KCNH8 (2.3)	ENSG00000247735 (2.2)	ENSG00000230148 (2.0)	HCN4 (1.8)	TRIM46 (1.7)
ENSG00000186416	NKRF PPI subnetwork	0.07	>=0.20	FCHSD2 (3.3)	KCNJ2 (2.6)	ARAP1 (2.4)	ITPKB (2.3)	RBM5 (2.3)	PHF15 (2.2)	HERC1 (2.1)	SP2 (1.9)	ATG16L2 (1.8)	KCNH8 (1.8)
ENSG00000180340	FZD2 PPI subnetwork	0.07	>=0.20	WNT10A (4.5)	HOXB1 (3.8)	EFNA4 (3.3)	FOXL1 (2.9)	EFNA3 (2.9)	PITX1 (2.8)	TBX6 (2.8)	THBS3 (2.4)	MST1R (2.0)	HCN4 (2.0)
GO:0005104	fibroblast growth factor receptor binding	0.07	>=0.20	FGF10 (3.3)	ENSG00000233101 (2.8)	FOXL1 (2.5)	ENSG00000254839 (2.5)	CRLF1 (2.5)	HOXB6 (2.4)	CABP7 (2.4)	ENSG00000248464 (2.2)	HOXB5 (2.2)	CATSPER3 (2.1)
GO:0046883	regulation of hormone secretion	0.07	>=0.20	ENSG00000254556 (3.8)	ENSG00000254936 (3.8)	FEV (3.7)	CABP7 (3.5)	C16orf92 (2.8)	KCNH8 (2.3)	ENSG00000254839 (2.3)	CHRNB4 (2.3)	SIK2 (2.3)	ENSG00000255310 (2.3)
ENSG00000110324	IL10RA PPI subnetwork	0.07	>=0.20	SATB1 (3.3)	KCNJ2 (1.9)	ENSG00000236827 (1.8)	IZUMO1 (1.8)	C17orf57 (1.8)	ATG16L2 (1.8)	GBAP1 (1.7)	GFPT1 (1.7)	DNAJC27 (1.6)	MUC1 (1.5)
GO:0006198	cAMP catabolic process	0.07	>=0.20	GBAP1 (3.4)	DNAJC27-AS1 (2.6)	MC4R (2.2)	KCNH8 (2.2)	CAMKV (2.1)	ADCY3 (2.1)	DMRTA1 (2.0)	RASIP1 (2.0)	FAM118A (2.0)	C8orf74 (1.9)
MP:0002442	abnormal leukocyte physiology	0.07	>=0.20	ARAP1 (2.5)	SATB1 (2.2)	ENSG00000256667 (2.1)	ATG16L2 (2.0)	UBA7 (1.8)	UPK3A (1.6)	GBAP1 (1.6)	ITPKB (1.6)	HCN4 (1.3)	ENSG00000224788 (1.2)
ENSG00000185436	IL28RA PPI subnetwork	0.07	>=0.20	SATB1 (3.2)	KCNJ2 (1.8)	ENSG00000236827 (1.8)	GFPT1 (1.8)	IZUMO1 (1.7)	GBAP1 (1.7)	ATG16L2 (1.6)	C17orf57 (1.6)	DNAJC27 (1.6)	ENSG00000254936 (1.4)
MP:0003120	abnormal tracheal cartilage morphology	0.07	>=0.20	HOXB5 (5.8)	HOXB2 (5.5)	HOXB6 (5.0)	CRLF1 (4.9)	HOXB3 (4.6)	ENSG00000233101 (3.9)	THBS3 (3.2)	NEO1 (2.9)	MUC1 (2.7)	RARB (2.6)
ENSG00000043591	ADRB1 PPI subnetwork	0.07	>=0.20	AGPHD1 (2.9)	ENSG00000249082 (2.6)	FAM118A (2.4)	DOC2A (2.3)	MAPK3 (2.0)	ASPHD1 (2.0)	MC4R (1.9)	CAMKV (1.8)	CDK5R2 (1.8)	PITX1 (1.8)
GO:0045745	positive regulation of G-protein coupled receptor protein signaling pathway	0.07	>=0.20	RP1L1 (3.3)	KCNH8 (2.8)	ENSG00000236827 (2.4)	CHRNB4 (2.1)	ENSG00000253695 (1.9)	GDPD3 (1.9)	MC4R (1.8)	TMEM59L (1.8)	ENSG00000254839 (1.7)	MAPK3 (1.5)
GO:0045063	T-helper 1 cell differentiation	0.07	>=0.20	ENSG00000253695 (3.3)	IZUMO1 (2.6)	KCNH8 (2.3)	ENSG00000236445 (2.1)	ZNF804A (1.9)	TMEM219 (1.9)	C16orf92 (1.7)	ENSG00000233101 (1.6)	RNPC3 (1.6)	C3orf54 (1.6)
ENSG00000012983	MAP4K5 PPI subnetwork	0.07	>=0.20	MTMR3 (4.5)	PPP2R1B (3.5)	PHF15 (2.3)	HERC1 (2.1)	ARAP1 (2.0)	FCHSD2 (2.0)	LAYN (2.0)	FGF10 (1.9)	ATG16L2 (1.9)	FUT1 (1.7)
ENSG00000165525	NEMF PPI subnetwork	0.07	>=0.20	ENSG00000230148 (8.4)	HOXB6 (7.9)	HOXB5 (6.8)	HOXB3 (5.9)	ENSG00000233101 (4.4)	ENSG00000234494 (3.0)	PNPO (2.8)	PPP2R1B (2.5)	PINX1 (2.5)	RBM6 (2.3)
GO:0030098	lymphocyte differentiation	0.07	>=0.20	SATB1 (3.6)	ATG16L2 (2.6)	IZUMO1 (2.3)	PHF15 (2.2)	ENSG00000233101 (2.2)	ENSG00000254556 (1.7)	ENSG00000249082 (1.7)	MTMR9 (1.6)	ITPKB (1.6)	ENSG00000188971 (1.5)
ENSG00000130589	RP4-697K14.7 PPI subnetwork	0.07	>=0.20	FCHSD2 (3.1)	MTMR3 (2.7)	MTMR9 (2.3)	KCNJ2 (2.3)	EFNA5 (2.2)	RBM5 (2.0)	PHF15 (1.9)	SP2 (1.9)	ENSG00000253695 (1.8)	BAHCC1 (1.7)
ENSG00000009790	TRAF3IP3 PPI subnetwork	0.07	>=0.20	KCNJ2 (2.2)	EFNA5 (2.1)	CDH9 (2.0)	ADCY3 (2.0)	FCHSD2 (1.8)	MTMR9 (1.7)	CAMKV (1.7)	ENSG00000253695 (1.7)	RBM5 (1.7)	TBX6 (1.7)
ENSG00000166908	PIP4K2C PPI subnetwork	0.07	>=0.20	PPP2R1B (2.9)	MTMR3 (2.2)	HERC1 (2.2)	RNF123 (2.2)	EFNA3 (2.2)	UBA7 (2.1)	P2RY2 (2.0)	FUT2 (2.0)	SP2 (1.9)	ZNF804A (1.9)
GO:0032813	tumor necrosis factor receptor superfamily binding	0.07	>=0.20	TMEM219 (2.4)	PHF15 (2.3)	SATB1 (2.3)	LAYN (2.1)	UBA7 (1.4)	WNT10A (1.4)	THBS3 (1.4)	GBAP1 (1.3)	ARAP1 (1.3)	DNAJC27 (1.2)
MP:0001654	hepatic necrosis	0.07	>=0.20	HAO1 (3.9)	ENSG00000236445 (2.1)	XKR6 (2.1)	LAYN (2.0)	SATB1 (2.0)	ENSG00000231064 (1.8)	TBKBP1 (1.7)	C17orf57 (1.7)	ENSG00000254556 (1.6)	ENSG00000257574 (1.6)
MP:0009548	abnormal platelet aggregation	0.07	>=0.20	C3orf54 (3.4)	FUT2 (2.9)	KCNJ2 (2.3)	ARAP1 (2.1)	ENSG00000228135 (2.0)	ATP13A4-AS1 (1.8)	HAO1 (1.8)	ZNF804A (1.7)	TBX6 (1.5)	UBA7 (1.5)
MP:0001890	anencephaly	0.07	>=0.20	SALL1 (3.1)	CDH9 (2.8)	GDPD3 (2.6)	SYT14 (2.6)	RARB (2.5)	SEMA3F (2.0)	PBX3 (1.8)	EFNA5 (1.7)	CA12 (1.6)	KRTCAP2 (1.6)
KEGG_PHOSPHATIDYLINOSITOL_SIGNALING_SYSTEM	KEGG_PHOSPHATIDYLINOSITOL_SIGNALING_SYSTEM	0.07	>=0.20	ITPKB (3.1)	KCNJ3 (2.5)	TRIM46 (2.5)	AAK1 (2.2)	ARAP1 (2.1)	CA12 (2.0)	GDPD3 (2.0)	BAHCC1 (2.0)	ATP13A4 (1.9)	MAPK3 (1.9)
MP:0003853	dry skin	0.07	>=0.20	RHCG (5.4)	PRR15L (3.3)	MUC1 (3.1)	STARD10 (2.8)	EFNA3 (2.5)	ENSG00000224186 (2.4)	ENSG00000254235 (2.4)	EFNA4 (2.2)	HOXB6 (2.1)	FUT1 (1.9)
ENSG00000160007	ARHGAP35 PPI subnetwork	0.07	>=0.20	FCHSD2 (3.2)	RBM5 (2.6)	KCNJ2 (2.6)	SP2 (2.5)	ARAP1 (2.3)	ITPKB (2.0)	C17orf57 (1.9)	TBKBP1 (1.8)	ADCY3 (1.6)	KCNH8 (1.5)
REACTOME_GABA_SYNTHESIS_RELEASE_REUPTAKE_AND_DEGRADATION	REACTOME_GABA_SYNTHESIS_RELEASE_REUPTAKE_AND_DEGRADATION	0.07	>=0.20	CDK5R2 (4.8)	KCTD13 (3.5)	TMEM59L (3.4)	DNAJC27 (3.3)	ASPHD1 (2.8)	KCNJ3 (2.7)	CAMKV (2.5)	AAK1 (2.5)	DOC2A (2.5)	ATP13A4 (2.2)
MP:0001194	dermatitis	0.07	>=0.20	ARAP1 (2.6)	SATB1 (2.5)	NEO1 (2.2)	ENSG00000224186 (2.2)	ENSG00000224788 (2.1)	EFNA3 (2.1)	ATG16L2 (2.0)	FUT2 (1.9)	ATP13A4 (1.8)	MTMR3 (1.8)
GO:0048487	beta-tubulin binding	0.07	>=0.20	HERC1 (2.7)	MTMR3 (2.3)	TMEM18 (2.1)	PNPO (2.1)	YPEL3 (2.0)	AAK1 (1.8)	ENSG00000253695 (1.6)	EFNA3 (1.6)	DNAJC27 (1.5)	ENSG00000256667 (1.5)
ENSG00000180855	ZNF443 PPI subnetwork	0.07	>=0.20	FCHSD2 (2.9)	MTMR3 (2.5)	MTMR9 (2.3)	KCNJ2 (2.2)	EFNA5 (2.1)	RBM5 (2.0)	SP2 (2.0)	ENSG00000253695 (2.0)	PHF15 (1.9)	HERC1 (1.7)
ENSG00000162594	IL23R PPI subnetwork	0.07	>=0.20	SATB1 (3.3)	KCNJ2 (1.9)	ENSG00000236827 (1.8)	IZUMO1 (1.8)	C17orf57 (1.7)	ATG16L2 (1.7)	GBAP1 (1.7)	GFPT1 (1.7)	DNAJC27 (1.5)	MUC1 (1.5)
MP:0000936	small telencephalic vesicles	0.07	>=0.20	RARB (2.8)	THBS3 (2.4)	MUC1 (2.3)	CA12 (2.2)	SALL1 (2.1)	FUT2 (2.1)	DNAJC27-AS1 (2.0)	C3orf54 (1.8)	ENSG00000234899 (1.8)	CATSPER3 (1.8)
MP:0004800	decreased susceptibility to experimental autoimmune encephalomyelitis	0.07	>=0.20	SATB1 (3.5)	HORMAD2 (2.4)	GBAP1 (2.2)	UBA7 (1.9)	KCNJ2 (1.7)	ATG16L2 (1.7)	WNT10A (1.7)	FCHSD2 (1.7)	ZNF804A (1.5)	TBX6 (1.5)
GO:0001837	epithelial to mesenchymal transition	0.07	>=0.20	FOXL1 (3.9)	TBX6 (3.0)	EFNA3 (2.8)	CRLF1 (2.5)	ENSG00000256667 (2.5)	ENSG00000254235 (2.5)	EFNA4 (2.5)	HOXB1 (2.3)	PITX1 (2.3)	UPK3A (2.2)
ENSG00000117601	SERPINC1 PPI subnetwork	0.07	>=0.20	HAO1 (7.7)	HOXB1 (2.0)	RHCG (2.0)	SYT14 (2.0)	SALL1 (2.0)	ENSG00000224186 (1.8)	STARD10 (1.6)	FAM118A (1.6)	C17orf57 (1.5)	TBX6 (1.5)
MP:0003633	abnormal nervous system physiology	0.07	>=0.20	CDK5R2 (3.7)	CABP7 (3.5)	TMEM59L (3.2)	ASPHD1 (3.0)	PRUNE2 (2.7)	OPA1 (2.6)	HERC1 (2.5)	FEV (2.4)	AAK1 (2.4)	FAM57B (2.3)
GO:0051588	regulation of neurotransmitter transport	0.07	>=0.20	CHRNA5 (5.7)	ALK (4.8)	CHRNB4 (4.4)	CHRNA3 (3.6)	C8orf74 (3.6)	FEV (2.9)	HCN4 (2.7)	EFR3B (2.6)	CDK5R2 (2.6)	ENSG00000255310 (2.5)
KEGG_MELANOMA	KEGG_MELANOMA	0.07	>=0.20	TAOK2 (3.0)	FOXL1 (2.9)	FGF10 (2.6)	KCNJ3 (2.4)	BAHCC1 (2.4)	TBX6 (2.3)	FUT1 (2.2)	ITPKB-IT1 (1.9)	SEMA3F (1.9)	ENSG00000234899 (1.9)
KEGG_CARDIAC_MUSCLE_CONTRACTION	KEGG_CARDIAC_MUSCLE_CONTRACTION	0.07	>=0.20	UQCR10 (4.2)	ALDOA (2.6)	CDK5R2 (2.3)	KCNJ3 (2.1)	EFR3B (1.9)	OPA1 (1.8)	ENSG00000228135 (1.8)	CAMKV (1.7)	FAM57B (1.6)	ATP13A4-AS1 (1.5)
GO:0008585	female gonad development	0.07	>=0.20	ENSG00000253695 (3.8)	ITPKB-IT1 (2.8)	SMC1B (2.6)	FGF10 (2.5)	SYT14 (1.9)	MST1R (1.8)	SIK2 (1.8)	ENSG00000254556 (1.8)	PPP2R1B (1.7)	ENSG00000234494 (1.7)
ENSG00000110436	SLC1A2 PPI subnetwork	0.07	>=0.20	TMEM59L (3.9)	ASPHD1 (3.3)	ALDOA (3.0)	DOC2A (3.0)	ATP13A4 (2.8)	OPA1 (2.5)	CAMKV (2.3)	EFNA3 (2.3)	CA12 (2.2)	PRUNE2 (2.1)
ENSG00000134470	IL15RA PPI subnetwork	0.07	>=0.20	SATB1 (3.2)	ENSG00000236827 (1.8)	ATG16L2 (1.8)	GBAP1 (1.7)	KCNJ2 (1.7)	IZUMO1 (1.7)	C17orf57 (1.6)	DNAJC27 (1.6)	GFPT1 (1.5)	ENSG00000254936 (1.4)
GO:2000147	positive regulation of cell motility	0.07	>=0.20	LAYN (4.7)	SOX7 (3.5)	ENSG00000224788 (3.4)	FGF10 (2.5)	ENSG00000234899 (2.0)	TAOK2 (1.9)	TMEM18 (1.8)	RASIP1 (1.8)	P2RY2 (1.7)	ENSG00000254235 (1.7)
MP:0002260	abnormal thyroid cartilage morphology	0.07	>=0.20	SALL1 (5.1)	RARB (4.5)	HOXB3 (3.7)	HOXB6 (3.1)	PITX1 (3.1)	CRLF1 (3.1)	HOXB2 (2.9)	HOXB5 (2.7)	BAHCC1 (2.6)	HOXB1 (2.3)
GO:0048486	parasympathetic nervous system development	0.07	>=0.20	ENSG00000230148 (10.5)	HOXB3 (6.9)	HOXB6 (5.7)	HOXB5 (5.4)	ENSG00000233101 (5.4)	HOXB1 (4.7)	CHRNA5 (3.5)	CHRNA3 (3.4)	ALK (3.4)	CHRNB4 (3.2)
GO:0015672	monovalent inorganic cation transport	0.07	>=0.20	DNAJC27 (2.8)	RHCG (2.8)	AAK1 (2.7)	ASPHD1 (2.7)	ENSG00000223985 (2.6)	FAM57B (2.3)	SYT14 (2.1)	ENSG00000236263 (2.1)	CDK5R2 (2.1)	PRUNE2 (2.0)
ENSG00000120690	ELF1 PPI subnetwork	0.07	>=0.20	FCHSD2 (2.4)	KCNJ2 (2.1)	DNAJC27 (1.9)	RBM5 (1.9)	EFNA5 (1.9)	ARAP1 (1.9)	SATB1 (1.8)	TBKBP1 (1.8)	SP2 (1.8)	TBX6 (1.7)
MP:0005658	increased susceptibility to diet-induced obesity	0.07	>=0.20	KCNJ3 (3.9)	SIK2 (3.5)	FGF21 (2.6)	CABP7 (2.6)	FOXL1 (2.6)	PPP2R1B (2.4)	CDK5R2 (2.4)	DNAJC27 (2.2)	FAM118A (2.2)	FEV (2.1)
ENSG00000165197	FIGF PPI subnetwork	0.07	>=0.20	RASIP1 (2.9)	MST1R (2.7)	C17orf57 (2.6)	SOX7 (2.5)	ATP13A4 (2.5)	KCNJ2 (2.3)	FUT2 (2.2)	SEMA3F (2.1)	RBM5 (2.1)	C3orf54 (1.8)
KEGG_VEGF_SIGNALING_PATHWAY	KEGG_VEGF_SIGNALING_PATHWAY	0.07	>=0.20	ADAM15 (2.9)	SEMA3F (2.8)	RASIP1 (2.6)	ENSG00000250616 (2.5)	FUT1 (2.4)	CRLF1 (2.4)	MON1A (2.3)	DNAJC27-AS1 (2.2)	MAPK3 (2.2)	MST1R (2.0)
ENSG00000172137	CALB2 PPI subnetwork	0.07	>=0.20	TMEM59L (3.8)	ATP13A4 (3.4)	ALDOA (3.3)	ASPHD1 (3.3)	DOC2A (3.2)	CA12 (2.9)	EFNA3 (2.7)	CAMKV (2.6)	GDPD3 (2.2)	AAK1 (2.2)
GO:0051969	regulation of transmission of nerve impulse	0.07	>=0.20	DOC2A (3.3)	ENSG00000248464 (3.2)	EFR3B (3.2)	TMEM59L (3.1)	KCNJ3 (3.1)	CDK5R2 (3.1)	CABP7 (2.7)	ALK (2.6)	CAMKV (2.6)	ASPHD1 (2.5)
ENSG00000172071	EIF2AK3 PPI subnetwork	0.07	>=0.20	KCNJ2 (2.6)	EFNA5 (2.2)	ARAP1 (2.2)	FCHSD2 (2.2)	RBM5 (2.1)	FGF21 (2.0)	BAHCC1 (1.7)	SP2 (1.7)	GFPT1 (1.7)	ADCY3 (1.6)
MP:0008873	increased physiological sensitivity to xenobiotic	0.07	>=0.20	CHRNB4 (3.9)	ZNF804A (3.2)	CHRNA3 (3.0)	ATP13A4-AS1 (2.8)	ENSG00000254235 (2.5)	HAO1 (2.3)	ALK (2.1)	FEV (2.0)	PRUNE2 (2.0)	ITPKB-IT1 (1.8)
ENSG00000134954	ETS1 PPI subnetwork	0.07	>=0.20	MTMR3 (5.1)	YPEL3 (2.8)	SATB1 (2.7)	GDPD3 (2.4)	HERC1 (2.3)	STAG1 (2.2)	UPK3A (2.2)	FOXL1 (2.0)	SP2 (2.0)	TAOK2 (1.9)
GO:0043408	regulation of MAPK cascade	0.07	>=0.20	FGF10 (3.3)	GBAP1 (2.5)	KCNH8 (2.1)	PPP2R1B (2.1)	CABP7 (2.0)	TAOK2 (1.9)	SIK2 (1.9)	SOX7 (1.8)	ITPKB (1.7)	ITPKB-IT1 (1.7)
MP:0001633	poor circulation	0.07	>=0.20	ENSG00000224186 (2.5)	EFNA5 (2.4)	RARB (2.4)	C3orf54 (2.3)	FGF21 (2.1)	HCN4 (2.1)	GDPD3 (2.1)	USP3 (2.0)	ENSG00000228135 (2.0)	HOXB6 (2.0)
GO:0030335	positive regulation of cell migration	0.07	>=0.20	LAYN (4.7)	SOX7 (3.5)	ENSG00000224788 (3.3)	FGF10 (2.6)	ENSG00000234899 (2.2)	TMEM18 (1.9)	TAOK2 (1.9)	RASIP1 (1.9)	P2RY2 (1.7)	TBX6 (1.6)
MP:0003447	decreased tumor growth/size	0.07	>=0.20	ADAM15 (2.5)	SEMA3F (2.4)	HOXB5 (2.3)	SOX7 (2.2)	SYT14 (2.0)	BAHCC1 (2.0)	LAYN (2.0)	THBS3 (2.0)	TRIM46 (1.9)	CRLF1 (1.9)
GO:0072073	kidney epithelium development	0.07	>=0.20	FOXL1 (3.2)	ENSG00000257574 (2.8)	RHCG (2.7)	IZUMO1 (2.4)	ENSG00000234899 (2.4)	HOXB3 (2.3)	KCNH8 (2.3)	HOXB2 (2.3)	SEMA3F (2.2)	ENSG00000230148 (2.2)
GO:0010888	negative regulation of lipid storage	0.07	>=0.20	ENSG00000236445 (2.8)	EFR3B (2.4)	ATP13A4-AS1 (2.4)	SYT14 (2.3)	ENSG00000234494 (2.2)	C16orf92 (2.1)	YPEL3 (2.0)	MON1A (2.0)	ADCY3 (1.9)	HORMAD2 (1.9)
MP:0009760	abnormal mitotic spindle morphology	0.07	>=0.20	TRAIP (4.3)	HIRIP3 (2.4)	ENSG00000188971 (1.7)	EFNA5 (1.7)	AAK1 (1.7)	ENSG00000255310 (1.6)	PBX3 (1.5)	KPNB1 (1.3)	BAHCC1 (1.3)	SALL1 (1.3)
ENSG00000000938	FGR PPI subnetwork	0.07	>=0.20	ARAP1 (3.6)	ZNF804A (2.4)	PRR15L (2.3)	EFNA5 (2.0)	C3orf54 (2.0)	FGF10 (1.9)	CA12 (1.9)	HERC1 (1.8)	PHF15 (1.7)	INO80E (1.6)
GO:0042398	cellular modified amino acid biosynthetic process	0.07	>=0.20	KCNH8 (2.7)	ATP13A4 (2.5)	TMEM219 (2.4)	ENSG00000224186 (2.4)	GDPD3 (2.1)	PCBD2 (2.1)	RNPC3 (1.9)	PNPO (1.6)	ENSG00000249082 (1.6)	ASPHD1 (1.6)
MP:0002833	increased heart weight	0.07	>=0.20	THBS3 (2.5)	ENSG00000234899 (2.2)	ALDOA (2.0)	CRLF1 (1.9)	PRUNE2 (1.8)	MSRA (1.8)	RASIP1 (1.8)	KCNJ3 (1.8)	HCN4 (1.8)	CA12 (1.7)
ENSG00000166025	AMOTL1 PPI subnetwork	0.07	>=0.20	SP2 (4.5)	RNF123 (2.7)	INO80E (2.4)	DNAJC27-AS1 (2.0)	AAK1 (1.9)	ENSG00000228135 (1.7)	ALK (1.6)	PHF15 (1.6)	RNPC3 (1.5)	STAG1 (1.4)
ENSG00000198010	DLGAP2 PPI subnetwork	0.07	>=0.20	ZNF804A (2.2)	ENSG00000254839 (2.2)	CAMKV (2.1)	CDK5R2 (1.8)	TRIM46 (1.8)	XKR6 (1.8)	DOC2A (1.8)	PHF15 (1.7)	KCNJ3 (1.7)	LAYN (1.6)
MP:0001127	small ovary	0.07	>=0.20	SMC1B (9.6)	HORMAD2 (5.5)	DMRTA1 (2.6)	RIBC2 (2.5)	PPP2R1B (2.2)	PITX1 (2.1)	KPNB1 (1.7)	ENSG00000256667 (1.7)	BAHCC1 (1.7)	ENSG00000249082 (1.6)
GO:0017171	serine hydrolase activity	0.07	>=0.20	RHCG (4.4)	HAO1 (3.9)	MUC1 (2.5)	P2RY2 (2.4)	STARD10 (2.3)	ENSG00000249082 (2.0)	FGF21 (2.0)	FUT1 (1.9)	FUT2 (1.9)	PITX1 (1.7)
REACTOME_FGFR4_LIGAND_BINDING_AND_ACTIVATION	REACTOME_FGFR4_LIGAND_BINDING_AND_ACTIVATION	0.07	>=0.20	HOXB6 (2.5)	FOXL1 (2.5)	HCN4 (2.5)	TBX6 (2.4)	ENSG00000254839 (2.4)	HOXB1 (2.4)	C8orf74 (2.2)	HOXB5 (2.1)	ITPKB-IT1 (2.1)	CRLF1 (2.1)
GO:0035924	cellular response to vascular endothelial growth factor stimulus	0.07	>=0.20	TBKBP1 (3.4)	SOX7 (3.4)	RASIP1 (3.3)	C17orf57 (3.0)	C3orf54 (3.0)	FUT1 (2.9)	ENSG00000188971 (2.8)	TAOK2 (2.3)	SYT14 (2.2)	SEMA3F (2.2)
ENSG00000091181	IL5RA PPI subnetwork	0.07	>=0.20	SATB1 (3.1)	KCNJ2 (2.3)	ENSG00000236827 (1.8)	IZUMO1 (1.8)	GBAP1 (1.7)	ATG16L2 (1.6)	GFPT1 (1.6)	DNAJC27 (1.6)	ENSG00000254936 (1.6)	C17orf57 (1.4)
GO:0050664	oxidoreductase activity, acting on NADH or NADPH, oxygen as acceptor	0.07	>=0.20	ENSG00000257574 (3.5)	RHCG (2.8)	FUT2 (2.7)	ENSG00000223985 (2.7)	ENSG00000254839 (2.6)	SYT14 (2.5)	MUC1 (2.1)	SALL1 (1.9)	ENSG00000253695 (1.9)	FCHSD2 (1.8)
REACTOME_ACTIVATED_AMPK_STIMULATES_FATTY:ACID_OXIDATION_IN_MUSCLE	REACTOME_ACTIVATED_AMPK_STIMULATES_FATTY:ACID_OXIDATION_IN_MUSCLE	0.07	>=0.20	SIK2 (2.5)	PPP2R1B (2.4)	PCBD2 (2.2)	RHCG (2.2)	MON1A (2.1)	ENSG00000254936 (2.0)	ENSG00000224186 (1.9)	STARD10 (1.9)	FAM57B (1.7)	RNF123 (1.6)
ENSG00000147202	DIAPH2 PPI subnetwork	0.07	>=0.20	SP2 (4.6)	INO80E (3.3)	KPNB1 (2.6)	ENSG00000254235 (2.3)	MC4R (2.0)	RBM6 (1.8)	PHF15 (1.8)	ITPKB (1.6)	PRSS55 (1.5)	RARB (1.5)
MP:0001410	head bobbing	0.07	>=0.20	FUT2 (3.7)	ENSG00000231064 (2.9)	KCNJ2 (2.7)	P2RY2 (2.6)	PRR15L (2.5)	ENSG00000257574 (2.2)	SOX7 (2.2)	NEO1 (2.0)	SALL1 (1.9)	DMRTA1 (1.9)
KEGG_GLYCOSAMINOGLYCAN_BIOSYNTHESIS_KERATAN_SULFATE	KEGG_GLYCOSAMINOGLYCAN_BIOSYNTHESIS_KERATAN_SULFATE	0.07	>=0.20	FUT2 (3.0)	MC4R (2.3)	C17orf57 (2.2)	ENSG00000188971 (2.2)	LAYN (2.2)	P2RY2 (2.0)	C3orf54 (1.8)	MON1A (1.8)	PHF15 (1.7)	TMEM18 (1.6)
ENSG00000141378	PTRH2 PPI subnetwork	0.07	>=0.20	MON1A (3.4)	RNF123 (3.0)	TAOK2 (2.5)	KCNJ3 (2.1)	MAMSTR (2.1)	USP3 (2.1)	TBKBP1 (1.8)	ASCC2 (1.8)	SATB1 (1.5)	PINX1 (1.4)
GO:0005126	cytokine receptor binding	0.07	>=0.20	KCNJ2 (2.4)	SATB1 (2.2)	TMEM219 (1.8)	GBAP1 (1.7)	TBKBP1 (1.7)	MUC1 (1.5)	FCHSD2 (1.4)	ENSG00000249082 (1.4)	LAYN (1.4)	ENSG00000224788 (1.3)
ENSG00000142677	IL22RA1 PPI subnetwork	0.07	>=0.20	SATB1 (3.3)	IZUMO1 (1.9)	KCNJ2 (1.9)	ENSG00000236827 (1.8)	GFPT1 (1.8)	GBAP1 (1.7)	C17orf57 (1.6)	ATG16L2 (1.6)	DNAJC27 (1.6)	ENSG00000254936 (1.4)
GO:0003007	heart morphogenesis	0.07	>=0.20	HCN4 (3.7)	FOXL1 (3.4)	RARB (3.1)	SOX7 (2.8)	ENSG00000234899 (2.8)	HOXB1 (2.7)	EFNA4 (2.5)	PITX1 (2.5)	ENSG00000256667 (2.4)	BAHCC1 (2.2)
GO:0051928	positive regulation of calcium ion transport	0.07	>=0.20	ENSG00000224788 (3.2)	TBKBP1 (2.7)	ENSG00000256667 (2.4)	ADCY3 (2.3)	CDH9 (2.2)	LAYN (2.1)	MC4R (1.8)	PRSS55 (1.7)	SYT14 (1.6)	C3orf54 (1.5)
GO:0050922	negative regulation of chemotaxis	0.07	>=0.20	ZNF804A (3.5)	GDPD3 (2.6)	EFNA5 (2.5)	C17orf57 (2.4)	TBX6 (2.3)	DNAJC27-AS1 (2.1)	KCNH8 (2.1)	ADCY3 (1.9)	KCNJ2 (1.9)	FOXL1 (1.8)
GO:0009164	nucleoside catabolic process	0.07	>=0.20	ENSG00000223985 (3.2)	AGPHD1 (2.9)	TMEM18 (2.9)	ENSG00000188971 (2.5)	ENSG00000253695 (2.4)	MSRA (2.4)	RHCG (2.3)	ENSG00000234899 (2.2)	TMEM219 (2.1)	C17orf57 (2.0)
ENSG00000163132	MSX1 PPI subnetwork	0.07	>=0.20	HOXB6 (3.4)	SALL1 (3.2)	BAHCC1 (3.1)	FUT2 (2.9)	CDH9 (2.6)	CRLF1 (2.4)	XKR6 (2.3)	SP2 (2.3)	ENSG00000254556 (2.2)	RARB (2.2)
GO:0007190	activation of adenylate cyclase activity	0.07	>=0.20	ITPKB-IT1 (2.9)	SYT14 (2.6)	HCN4 (2.3)	ALK (2.3)	ENSG00000231064 (2.2)	EFR3B (2.1)	RHCG (2.1)	ENSG00000254556 (2.0)	MC4R (1.9)	ENSG00000230148 (1.8)
ENSG00000105663	ENSG00000105663 PPI subnetwork	0.07	>=0.20	FCHSD2 (3.1)	KCNJ2 (2.7)	ITPKB (2.5)	ARAP1 (2.4)	MTMR3 (2.0)	ENSG00000253695 (2.0)	KCNH8 (1.9)	RBM5 (1.9)	HERC1 (1.9)	STAG1 (1.8)
KEGG_NEUROACTIVE_LIGAND_RECEPTOR_INTERACTION	KEGG_NEUROACTIVE_LIGAND_RECEPTOR_INTERACTION	0.07	>=0.20	HCN4 (3.1)	CAMKV (3.1)	CDH9 (2.9)	TMEM59L (2.7)	TRIM46 (2.7)	DOC2A (2.6)	KCNJ3 (2.4)	ALK (2.3)	CDK5R2 (2.2)	MC4R (2.2)
ENSG00000163251	FZD5 PPI subnetwork	0.07	>=0.20	WNT10A (4.7)	HOXB1 (3.7)	EFNA4 (3.3)	PITX1 (3.2)	EFNA3 (3.0)	TBX6 (2.7)	FOXL1 (2.5)	HCN4 (2.2)	ENSG00000224186 (2.1)	THBS3 (1.9)
ENSG00000065613	SLK PPI subnetwork	0.07	>=0.20	MST1R (2.6)	FCHSD2 (2.5)	FUT2 (2.5)	ARAP1 (2.4)	PRSS55 (2.3)	ATG16L2 (2.3)	WNT10A (2.3)	PHF15 (2.2)	PPP2R1B (2.1)	STARD10 (2.0)
MP:0003271	abnormal duodenum morphology	0.07	>=0.20	ENSG00000233101 (4.6)	PITX1 (3.7)	HOXB5 (3.5)	PRR15L (3.3)	HOXB6 (3.3)	PBX3 (2.9)	FUT2 (2.7)	ENSG00000249082 (2.4)	ENSG00000257574 (2.4)	HOXB3 (2.4)
GO:0030217	T cell differentiation	0.07	>=0.20	SATB1 (4.3)	IZUMO1 (2.4)	ENSG00000233101 (2.2)	PHF15 (2.0)	ITPKB (1.8)	ATG16L2 (1.7)	ENSG00000254556 (1.7)	ENSG00000188971 (1.6)	KCNH8 (1.6)	ENSG00000257574 (1.5)
GO:0003012	muscle system process	0.07	>=0.20	PRUNE2 (3.5)	MAMSTR (3.1)	C17orf57 (2.2)	C8orf74 (2.1)	ENSG00000255310 (2.0)	ENSG00000254839 (1.9)	ENSG00000254936 (1.7)	CHRNA5 (1.5)	FAM118A (1.4)	DNAJC27-AS1 (1.4)
MP:0003137	abnormal impulse conducting system conduction	0.07	>=0.20	HCN4 (3.6)	KCNJ3 (3.1)	PBX3 (2.2)	ENSG00000234899 (2.2)	FGF10 (2.1)	TMEM18 (2.0)	ENSG00000188971 (1.9)	IZUMO1 (1.7)	CABP7 (1.7)	ALDOA (1.6)
ENSG00000125166	GOT2 PPI subnetwork	0.07	>=0.20	ASPHD1 (3.7)	TMEM59L (3.1)	CA12 (2.7)	DOC2A (2.5)	ATP13A4 (2.5)	FAM57B (2.3)	OPA1 (2.1)	ENSG00000224186 (2.1)	EFNA3 (2.1)	CABP7 (2.0)
MP:0003209	abnormal pulmonary elastic fiber morphology	0.07	>=0.20	ATP13A4-AS1 (8.7)	MUC1 (5.5)	HOXB5 (4.4)	HOXB6 (3.5)	HOXB2 (3.2)	THBS3 (3.1)	CRLF1 (2.8)	PRR15L (2.8)	HOXB3 (2.5)	SOX7 (2.4)
ENSG00000117000	RLF PPI subnetwork	0.07	>=0.20	TAOK2 (2.8)	HERC1 (2.7)	CHRNA5 (2.5)	HOXB2 (2.1)	PBX3 (2.0)	ENSG00000236263 (1.9)	HOXB3 (1.8)	RIBC2 (1.8)	RBM5 (1.8)	ENSG00000233101 (1.7)
GO:0007611	learning or memory	0.07	>=0.20	CDH9 (3.8)	TRIM46 (3.3)	AAK1 (3.3)	TMEM59L (3.1)	XKR6 (3.0)	CAMKV (3.0)	DOC2A (2.8)	KCTD13 (2.6)	CABP7 (2.4)	ZNF804A (2.3)
GO:0033555	multicellular organismal response to stress	0.07	>=0.20	CDH9 (5.8)	ALK (4.3)	CHRNA5 (3.8)	CHRNB4 (3.0)	CHRNA3 (3.0)	EFR3B (3.0)	ZNF804A (2.8)	CDK5R2 (2.6)	FAM57B (2.6)	TRIM46 (2.6)
GO:0032494	response to peptidoglycan	0.07	>=0.20	USP3 (3.1)	PRSS55 (2.8)	P2RY2 (2.6)	DMRTA1 (2.4)	ENSG00000234494 (2.1)	MON1A (2.0)	SYT14 (2.0)	ATG16L2 (2.0)	FCHSD2 (1.8)	ADAM15 (1.6)
GO:0009187	cyclic nucleotide metabolic process	0.07	>=0.20	HCN4 (3.2)	ITPKB-IT1 (3.0)	EFR3B (2.7)	MC4R (2.5)	ALK (2.4)	ADCY3 (2.3)	ENSG00000228135 (2.2)	CAMKV (2.2)	ENSG00000254556 (2.1)	DOC2A (1.9)
MP:0000952	abnormal CNS glial cell morphology	0.07	>=0.20	ENSG00000256667 (3.3)	DNAJC27 (3.3)	ATP13A4-AS1 (3.2)	ENSG00000255310 (2.7)	EFR3B (2.6)	ATP13A4 (2.4)	ADCY3 (2.4)	ALK (2.1)	CABP7 (1.9)	ENSG00000254936 (1.9)
ENSG00000113594	LIFR PPI subnetwork	0.07	>=0.20	SATB1 (3.4)	IZUMO1 (2.1)	GBAP1 (1.8)	KCNJ2 (1.8)	ENSG00000236827 (1.8)	C17orf57 (1.6)	DNAJC27 (1.6)	ATG16L2 (1.5)	GFPT1 (1.5)	EFR3B (1.5)
MP:0005122	increased circulating thyroid-stimulating hormone level	0.07	>=0.20	SALL1 (5.3)	RHCG (4.7)	HOXB5 (3.5)	C17orf57 (3.5)	ATP13A4 (3.0)	HOXB6 (2.8)	ENSG00000257574 (2.7)	HOXB2 (2.4)	ENSG00000188971 (2.2)	FGF21 (2.1)
ENSG00000150907	FOXO1 PPI subnetwork	0.07	>=0.20	HOXB5 (3.7)	HOXB6 (3.6)	USP3 (2.6)	HOXB3 (2.5)	CDH9 (2.1)	HOXB2 (2.1)	SIK2 (2.0)	KCNJ3 (1.9)	RARB (1.9)	AAK1 (1.8)
GO:0051349	positive regulation of lyase activity	0.07	>=0.20	ITPKB-IT1 (2.8)	SYT14 (2.7)	HCN4 (2.3)	EFR3B (2.2)	MC4R (2.1)	ALK (2.0)	RHCG (2.0)	ENSG00000254556 (1.9)	ENSG00000230148 (1.8)	ENSG00000231064 (1.8)
MP:0002797	increased thigmotaxis	0.07	>=0.20	CAMKV (3.9)	ENSG00000236263 (3.3)	CDK5R2 (3.2)	ZNF804A (3.0)	DOC2A (2.5)	KCNJ3 (2.5)	ENSG00000253695 (2.2)	CHRNA5 (2.2)	AAK1 (2.0)	TBX6 (1.8)
MP:0000049	abnormal middle ear morphology	0.07	>=0.20	SALL1 (5.1)	HOXB3 (4.8)	HOXB2 (4.7)	HOXB6 (4.3)	HOXB5 (3.8)	KCNJ2 (3.0)	HOXB1 (3.0)	PITX1 (2.9)	EFNA5 (2.7)	ENSG00000230148 (2.6)
MP:0002619	abnormal lymphocyte morphology	0.07	>=0.20	SATB1 (3.3)	UBA7 (2.9)	PHF15 (2.9)	ATG16L2 (2.7)	TBX6 (1.8)	ITPKB (1.8)	ENSG00000255310 (1.8)	WNT10A (1.8)	ENSG00000254556 (1.7)	ENSG00000224186 (1.7)
GO:0019318	hexose metabolic process	0.07	>=0.20	ALDOA (4.0)	ENSG00000236445 (3.2)	ENSG00000254235 (2.6)	SIK2 (2.4)	AGPHD1 (2.4)	PRSS55 (2.3)	GFPT1 (2.3)	MSRA (1.9)	PPP2R1B (1.8)	TMEM219 (1.7)
ENSG00000131791	PRKAB2 PPI subnetwork	0.07	>=0.20	FAM57B (2.7)	OPA1 (2.6)	RBM6 (2.5)	RHCG (2.4)	PPP2R1B (2.1)	SIK2 (2.1)	NFU1 (2.0)	CA12 (2.0)	ADCY3 (2.0)	RNF123 (2.0)
ENSG00000135333	EPHA7 PPI subnetwork	0.07	>=0.20	EFNA4 (3.7)	PBX3 (2.8)	ADAM15 (2.6)	NEO1 (2.5)	MC4R (2.4)	THBS3 (2.3)	ZNF804A (2.1)	EFNA3 (1.9)	SEMA3F (1.9)	YPEL3 (1.8)
REACTOME_GAP_JUNCTION_TRAFFICKING	REACTOME_GAP_JUNCTION_TRAFFICKING	0.07	>=0.20	SOX7 (3.8)	SEMA3F (2.6)	RASIP1 (2.5)	ITPKB-IT1 (2.5)	ATP13A4 (2.3)	FUT1 (2.2)	IZUMO1 (2.2)	MST1R (1.9)	FOXL1 (1.9)	C17orf57 (1.8)
MP:0004736	abnormal distortion product otoacoustic emission	0.07	>=0.20	ENSG00000236263 (3.4)	KCNJ2 (3.2)	GBAP1 (2.6)	DOC2A (2.5)	CDH9 (2.3)	RARB (2.2)	KCNH8 (2.1)	SALL1 (2.1)	CAMKV (2.0)	ATP13A4 (1.9)
ENSG00000100368	CSF2RB PPI subnetwork	0.07	>=0.20	SATB1 (4.1)	KCNJ2 (2.2)	ATG16L2 (2.0)	PHF15 (1.7)	MUC1 (1.7)	IZUMO1 (1.7)	UBA7 (1.7)	GBAP1 (1.6)	ENSG00000254936 (1.5)	ENSG00000224788 (1.3)
GO:0001569	patterning of blood vessels	0.07	>=0.20	RASIP1 (3.0)	SOX7 (2.9)	ENSG00000247735 (2.9)	SYT14 (2.5)	GDPD3 (2.4)	UPK3A (2.4)	FOXL1 (2.3)	SEMA3F (2.2)	ADCY3 (2.2)	FUT1 (2.1)
MP:0002908	delayed wound healing	0.07	>=0.20	LAYN (3.6)	SOX7 (3.3)	ENSG00000256667 (3.0)	KCNJ2 (2.0)	ATP13A4-AS1 (2.0)	FUT2 (1.8)	CHRNA3 (1.7)	ENSG00000250616 (1.7)	SEMA3F (1.7)	CA12 (1.7)
GO:0005243	gap junction channel activity	0.07	>=0.20	MST1R (3.0)	SOX7 (2.9)	ENSG00000228135 (2.2)	FOXL1 (2.0)	C8orf74 (1.9)	HORMAD2 (1.9)	XKR6 (1.9)	KCNJ2 (1.8)	TMEM59L (1.8)	ENSG00000224186 (1.8)
GO:0042531	positive regulation of tyrosine phosphorylation of STAT protein	0.07	>=0.20	DNAJC27 (2.5)	KCNH8 (2.4)	SATB1 (2.4)	GBAP1 (2.4)	ENSG00000224788 (2.3)	ENSG00000254235 (2.3)	ENSG00000248464 (2.2)	ENSG00000236827 (2.1)	ATG16L2 (1.8)	FGF10 (1.8)
ENSG00000159199	ATP5G1 PPI subnetwork	0.07	>=0.20	UQCR10 (5.4)	OPA1 (3.3)	DNAJC27 (3.0)	ALDOA (2.4)	PCBD2 (2.3)	NFU1 (2.2)	PNPO (2.2)	KRTCAP2 (2.0)	RHCG (1.7)	HERC1 (1.6)
ENSG00000145623	OSMR PPI subnetwork	0.07	>=0.20	SATB1 (3.3)	KCNJ2 (2.0)	IZUMO1 (1.9)	ENSG00000236827 (1.8)	DNAJC27 (1.7)	C17orf57 (1.7)	GBAP1 (1.7)	GFPT1 (1.7)	ATG16L2 (1.6)	ENSG00000224788 (1.3)
ENSG00000137070	IL11RA PPI subnetwork	0.07	>=0.20	SATB1 (3.3)	KCNJ2 (2.0)	IZUMO1 (1.9)	ENSG00000236827 (1.8)	DNAJC27 (1.7)	C17orf57 (1.7)	GBAP1 (1.7)	GFPT1 (1.7)	ATG16L2 (1.6)	ENSG00000224788 (1.3)
GO:0007274	neuromuscular synaptic transmission	0.08	>=0.20	CHRNA5 (6.2)	MAMSTR (4.3)	ENSG00000254839 (4.0)	ENSG00000255310 (3.9)	ALK (3.8)	CHRNB4 (3.7)	CHRNA3 (3.1)	CABP7 (3.0)	ENSG00000224788 (2.7)	PRUNE2 (2.5)
GO:0042475	odontogenesis of dentin-containing tooth	0.08	>=0.20	WNT10A (3.7)	ENSG00000233101 (3.6)	PITX1 (3.0)	ENSG00000249082 (2.4)	ENSG00000224186 (2.0)	ENSG00000253695 (2.0)	EFNA4 (1.9)	CRLF1 (1.8)	C3orf54 (1.8)	HOXB1 (1.7)
ENSG00000198053	SIRPA PPI subnetwork	0.08	>=0.20	MST1R (2.5)	ADAM15 (2.4)	ITPKB-IT1 (2.1)	ENSG00000234494 (2.1)	CAMKV (2.0)	TRIM46 (1.8)	EFR3B (1.8)	ENSG00000236263 (1.8)	ENSG00000249082 (1.8)	C8orf74 (1.7)
GO:0048168	regulation of neuronal synaptic plasticity	0.08	>=0.20	EFR3B (3.8)	CAMKV (3.6)	ENSG00000224186 (3.6)	CDK5R2 (3.4)	TRIM46 (3.3)	DOC2A (2.9)	TMEM59L (2.8)	ENSG00000248464 (2.8)	CABP7 (2.7)	ASPHD1 (2.7)
MP:0004841	abnormal small intestine crypts of Lieberkuhn morphology	0.08	>=0.20	ENSG00000233101 (6.4)	HOXB3 (4.7)	HOXB5 (3.8)	FGF10 (2.9)	HOXB6 (2.9)	PBX3 (2.9)	PRR15L (2.7)	HOXB2 (2.6)	C8orf74 (2.2)	MST1R (2.1)
ENSG00000176444	CLK2 PPI subnetwork	0.08	>=0.20	HERC1 (3.1)	RBM6 (2.8)	RBM5 (2.8)	TAOK2 (2.5)	FGF10 (2.4)	NPEPPS (2.2)	PPP2R1B (2.0)	CA12 (1.9)	EFNA5 (1.9)	SIK2 (1.9)
GO:0005089	Rho guanyl-nucleotide exchange factor activity	0.08	>=0.20	FCHSD2 (3.1)	RASIP1 (2.7)	MST1R (2.6)	MTMR3 (2.4)	ARAP1 (2.4)	CDH9 (2.2)	HERC1 (2.1)	SEMA3F (2.1)	ITPKB (2.0)	ENSG00000254839 (2.0)
REACTOME_PHOSPHOLIPASE_C:MEDIATED_CASCADE	REACTOME_PHOSPHOLIPASE_C:MEDIATED_CASCADE	0.08	>=0.20	CRLF1 (3.9)	HOXB1 (2.9)	SIK2 (2.8)	CAMKV (2.8)	KCNJ3 (2.6)	TBX6 (2.4)	SEMA3F (2.4)	FOXL1 (2.4)	C3orf54 (2.2)	CA12 (2.2)
GO:0045926	negative regulation of growth	0.08	>=0.20	MC4R (2.8)	TBX6 (2.3)	ATP13A4-AS1 (2.1)	ENSG00000253695 (2.0)	TBKBP1 (1.9)	ZNF804A (1.8)	EFNA3 (1.6)	ENSG00000256667 (1.6)	IZUMO1 (1.5)	ENSG00000257574 (1.4)
ENSG00000100056	DGCR14 PPI subnetwork	0.08	>=0.20	ENSG00000230148 (6.1)	HOXB6 (5.6)	HOXB5 (5.4)	HOXB3 (4.2)	ENSG00000233101 (4.1)	PBX3 (2.9)	ZMAT5 (2.7)	MTMR3 (2.7)	HOXB1 (2.4)	TBX6 (2.3)
MP:0005079	defective cytotoxic T cell cytolysis	0.08	>=0.20	SATB1 (3.8)	ENSG00000256667 (3.8)	GBAP1 (1.7)	IZUMO1 (1.6)	ATG16L2 (1.5)	DNAJC27-AS1 (1.4)	PHF15 (1.4)	ENSG00000248464 (1.4)	KCNH8 (1.4)	ITPKB (1.3)
REACTOME_NEUROTRANSMITTER_RELEASE_CYCLE	REACTOME_NEUROTRANSMITTER_RELEASE_CYCLE	0.08	>=0.20	CDK5R2 (4.7)	TMEM59L (3.9)	DOC2A (3.0)	FAM57B (3.0)	DNAJC27 (3.0)	CHRNA3 (3.0)	CHRNB4 (2.5)	ENSG00000224186 (2.5)	KCNJ3 (2.5)	ASPHD1 (2.4)
ENSG00000148377	IDI2 PPI subnetwork	0.08	>=0.20	FCHSD2 (3.0)	MTMR3 (2.4)	MTMR9 (2.4)	KCNJ2 (2.1)	EFNA5 (2.0)	PHF15 (2.0)	RBM5 (2.0)	SP2 (1.9)	ENSG00000253695 (1.7)	HERC1 (1.6)
ENSG00000119866	BCL11A PPI subnetwork	0.08	>=0.20	FCHSD2 (2.5)	MTMR3 (2.5)	MTMR9 (2.4)	KCNJ2 (2.1)	ENSG00000253695 (2.1)	RBM5 (2.0)	EFNA5 (2.0)	ARAP1 (2.0)	SP2 (1.8)	BAHCC1 (1.8)
MP:0002123	abnormal hematopoiesis	0.08	>=0.20	HOXB5 (4.5)	HOXB2 (3.8)	SATB1 (3.2)	ENSG00000233101 (2.9)	HOXB3 (2.9)	PHF15 (2.6)	ENSG00000230148 (2.5)	BAHCC1 (2.3)	SOX7 (2.0)	HERC1 (1.9)
ENSG00000186153	WWOX PPI subnetwork	0.08	>=0.20	SP2 (4.2)	INO80E (3.4)	RBM5 (2.2)	RNPC3 (1.9)	MTMR3 (1.9)	TAOK2 (1.8)	ENSG00000228135 (1.7)	CHRNB4 (1.7)	PRSS55 (1.6)	OPA1 (1.6)
ENSG00000124334	IL9R PPI subnetwork	0.08	>=0.20	SATB1 (3.3)	IZUMO1 (1.9)	KCNJ2 (1.9)	ATG16L2 (1.7)	DNAJC27 (1.7)	GBAP1 (1.7)	ENSG00000236827 (1.7)	C17orf57 (1.6)	GFPT1 (1.6)	ENSG00000254936 (1.4)
GO:0018209	peptidyl-serine modification	0.08	>=0.20	ZNF804A (2.7)	ATP13A4-AS1 (2.4)	TBKBP1 (2.3)	ENSG00000253695 (2.3)	MTMR9 (1.9)	SYT14 (1.9)	YPEL3 (1.9)	INO80E (1.9)	ENSG00000224788 (1.8)	MTMR3 (1.7)
GO:0004709	MAP kinase kinase kinase activity	0.08	>=0.20	ATG16L2 (2.9)	PHF15 (2.3)	ENSG00000255310 (1.8)	ARAP1 (1.8)	USP3 (1.7)	KCNJ2 (1.7)	YPEL3 (1.7)	CATSPER3 (1.6)	RBM6 (1.6)	ENSG00000234494 (1.5)
GO:0051346	negative regulation of hydrolase activity	0.08	>=0.20	RHCG (3.2)	GDPD3 (2.8)	C16orf92 (2.4)	STARD10 (2.4)	P2RY2 (2.2)	HAO1 (2.0)	ENSG00000250616 (1.9)	TMEM219 (1.7)	ENSG00000256667 (1.6)	KRTCAP2 (1.5)
REACTOME_CLASS_B2_SECRETIN_FAMILY_RECEPTORS	REACTOME_CLASS_B2_SECRETIN_FAMILY_RECEPTORS	0.08	>=0.20	WNT10A (3.0)	CHRNA5 (2.6)	UPK3A (2.4)	TMEM59L (2.2)	CHRNA3 (2.2)	CDK5R2 (2.2)	FUT1 (2.2)	HCN4 (2.1)	ALK (2.0)	RASIP1 (2.0)
GO:0016701	oxidoreductase activity, acting on single donors with incorporation of molecular oxygen	0.08	>=0.20	HAO1 (2.2)	THBS3 (2.0)	RBM5 (1.8)	NPEPPS (1.8)	ITPKB-IT1 (1.8)	DNAJC27 (1.7)	CA12 (1.7)	MC4R (1.7)	TMEM219 (1.5)	USP3 (1.5)
MP:0003148	decreased cochlear coiling	0.08	>=0.20	SALL1 (4.0)	HOXB1 (3.4)	RARB (3.2)	PITX1 (3.2)	FUT2 (2.9)	ENSG00000230148 (2.4)	SATB1 (2.1)	MUC1 (1.9)	CA12 (1.9)	ENSG00000233101 (1.8)
GO:0051272	positive regulation of cellular component movement	0.08	>=0.20	LAYN (4.8)	SOX7 (3.3)	ENSG00000224788 (3.2)	FGF10 (2.3)	ENSG00000234899 (2.0)	TAOK2 (2.0)	TBX6 (1.8)	ENSG00000254235 (1.8)	RASIP1 (1.7)	RARB (1.7)
GO:0001710	mesodermal cell fate commitment	0.08	>=0.20	TBX6 (3.6)	ENSG00000254839 (3.2)	FOXL1 (3.0)	FUT2 (3.0)	HOXB1 (2.8)	IZUMO1 (2.7)	ENSG00000247735 (2.6)	XKR6 (2.3)	ENSG00000236445 (2.2)	SOX7 (2.1)
GO:0006936	muscle contraction	0.08	>=0.20	PRUNE2 (3.5)	MAMSTR (2.6)	C8orf74 (2.1)	ENSG00000255310 (2.0)	C17orf57 (2.0)	ENSG00000254839 (1.9)	ENSG00000254936 (1.8)	DNAJC27-AS1 (1.5)	PBX3 (1.4)	FAM118A (1.3)
GO:0007389	pattern specification process	0.08	>=0.20	ENSG00000233101 (6.6)	HOXB6 (6.0)	HOXB3 (5.7)	HOXB1 (5.6)	HOXB2 (5.6)	HOXB5 (5.5)	ENSG00000230148 (5.3)	ENSG00000257574 (4.1)	TBX6 (4.0)	EFNA3 (3.2)
GO:0018130	heterocycle biosynthetic process	0.08	>=0.20	HCN4 (3.3)	PNPO (3.2)	RNF123 (2.6)	MC4R (2.6)	ALK (1.9)	TRIM46 (1.8)	ADCY3 (1.8)	EFR3B (1.8)	CA12 (1.8)	FEV (1.6)
GO:0004252	serine-type endopeptidase activity	0.08	>=0.20	RHCG (4.5)	HAO1 (4.0)	MUC1 (3.0)	P2RY2 (2.4)	STARD10 (2.3)	ENSG00000249082 (2.0)	FGF21 (2.0)	FUT2 (1.9)	PITX1 (1.8)	FUT1 (1.8)
MP:0005566	decreased blood urea nitrogen level	0.08	>=0.20	RHCG (2.7)	CATSPER3 (2.5)	ENSG00000256667 (2.4)	FGF10 (2.4)	ADCY3 (2.0)	PHF15 (1.8)	GBAP1 (1.8)	PPP2R1B (1.7)	ITPKB (1.7)	AGPHD1 (1.5)
MP:0004777	abnormal phospholipid level	0.08	>=0.20	HAO1 (3.4)	ADCY3 (3.1)	C17orf57 (2.6)	FUT2 (2.4)	TMEM18 (2.1)	C3orf54 (1.9)	SIK2 (1.9)	ENSG00000250616 (1.8)	FUT1 (1.7)	ARAP1 (1.7)
ENSG00000072062	PRKACA PPI subnetwork	0.08	>=0.20	CHRNA3 (3.9)	FAM57B (3.9)	ITPKB (3.5)	XKR6 (3.0)	ARAP1 (2.9)	TBKBP1 (2.9)	CHRNB4 (2.8)	FEV (2.6)	PBX3 (2.4)	ASPHD1 (2.3)
GO:0017046	peptide hormone binding	0.08	>=0.20	SIK2 (3.3)	RASIP1 (3.0)	ENSG00000223985 (2.7)	KCNJ3 (2.6)	HCN4 (2.5)	CDH9 (2.2)	MC4R (2.1)	EFNA5 (1.9)	TRIM46 (1.8)	TMEM59L (1.7)
ENSG00000118965	WDR35 PPI subnetwork	0.08	>=0.20	FCHSD2 (3.0)	MTMR3 (2.8)	MTMR9 (2.5)	KCNJ2 (2.4)	PHF15 (2.1)	ENSG00000253695 (2.0)	EFNA5 (1.8)	RBM5 (1.8)	SP2 (1.8)	SATB1 (1.7)
GO:0045071	negative regulation of viral genome replication	0.08	>=0.20	ENSG00000250616 (2.7)	UBA7 (2.5)	GBAP1 (2.3)	IZUMO1 (2.2)	PHF15 (1.9)	ENSG00000254556 (1.6)	HORMAD2 (1.6)	ENSG00000256667 (1.6)	TMEM219 (1.5)	KCNH8 (1.5)
GO:0048525	negative regulation of viral reproduction	0.08	>=0.20	ENSG00000250616 (2.7)	UBA7 (2.5)	GBAP1 (2.3)	IZUMO1 (2.2)	PHF15 (1.9)	ENSG00000254556 (1.6)	HORMAD2 (1.6)	ENSG00000256667 (1.6)	TMEM219 (1.5)	KCNH8 (1.5)
MP:0003921	abnormal heart left ventricle morphology	0.08	>=0.20	RASIP1 (3.5)	C3orf54 (2.9)	MST1R (2.4)	KCNJ2 (2.2)	KCNJ3 (2.0)	EFNA3 (1.9)	ENSG00000236263 (1.8)	BAHCC1 (1.7)	SOX7 (1.7)	RARB (1.7)
MP:0000493	rectal prolapse	0.08	>=0.20	SEMA3F (4.1)	ADAM15 (3.1)	MST1R (3.1)	FGF10 (2.7)	LAYN (2.7)	STARD10 (2.5)	PITX1 (2.5)	P2RY2 (2.2)	PRR15L (2.0)	FUT2 (1.8)
GO:0001890	placenta development	0.08	>=0.20	ENSG00000250616 (3.5)	ENSG00000247735 (3.0)	HOXB1 (2.6)	ENSG00000254839 (2.4)	ENSG00000223985 (2.3)	GDPD3 (2.2)	PRSS55 (2.1)	ENSG00000224788 (1.9)	FGF10 (1.7)	SP2 (1.6)
ENSG00000134460	IL2RA PPI subnetwork	0.08	>=0.20	SATB1 (3.5)	ATG16L2 (1.9)	KCNJ2 (1.9)	GBAP1 (1.7)	IZUMO1 (1.6)	ENSG00000236827 (1.6)	MUC1 (1.6)	C17orf57 (1.5)	GFPT1 (1.4)	DNAJC27 (1.4)
GO:0030595	leukocyte chemotaxis	0.08	>=0.20	ATP13A4-AS1 (4.5)	ENSG00000250616 (4.1)	LAYN (2.7)	DNAJC27-AS1 (2.5)	P2RY2 (2.5)	MUC1 (2.5)	PRR15L (2.4)	ENSG00000256667 (2.3)	ENSG00000247735 (2.3)	ENSG00000223985 (2.0)
ENSG00000105894	PTN PPI subnetwork	0.08	>=0.20	FAM118A (2.7)	PSMA4 (2.5)	MON1A (1.9)	PITX1 (1.9)	ENSG00000188971 (1.9)	FUT2 (1.8)	DNAJC27 (1.7)	RBM5 (1.6)	ENSG00000254235 (1.6)	RARB (1.6)
ENSG00000174804	FZD4 PPI subnetwork	0.08	>=0.20	WNT10A (4.2)	EFNA4 (3.3)	HOXB1 (3.3)	FOXL1 (2.8)	EFNA3 (2.8)	THBS3 (2.5)	TBX6 (2.4)	PITX1 (2.4)	MST1R (1.7)	ENSG00000224186 (1.7)
MP:0001045	abnormal enteric ganglia morphology	0.08	>=0.20	CHRNA3 (9.0)	CHRNB4 (6.8)	ALK (5.1)	CHRNA5 (3.1)	FEV (2.9)	RARB (2.9)	AGPHD1 (2.6)	SOX7 (2.3)	HOXB5 (2.3)	ENSG00000224788 (2.3)
ENSG00000170579	DLGAP1 PPI subnetwork	0.08	>=0.20	CAMKV (3.5)	ENSG00000254839 (3.3)	CDK5R2 (3.1)	EFNA3 (2.9)	AAK1 (2.6)	CDH9 (2.6)	TRIM46 (2.5)	DOC2A (2.5)	XKR6 (2.1)	EFR3B (2.0)
ENSG00000131788	PIAS3 PPI subnetwork	0.08	>=0.20	PHF15 (3.5)	SATB1 (2.5)	ENSG00000231064 (2.2)	UBA7 (2.2)	MTMR3 (2.1)	ITPKB (1.9)	MUC1 (1.9)	SALL1 (1.8)	TAOK2 (1.5)	FGF10 (1.5)
ENSG00000121390	PSPC1 PPI subnetwork	0.08	>=0.20	SP2 (3.4)	RNPC3 (3.0)	MC4R (2.7)	CAMKV (2.5)	ENSG00000256667 (2.4)	SIK2 (2.0)	KPNB1 (2.0)	ENSG00000231064 (1.8)	UPK3A (1.8)	KCTD13 (1.7)
GO:0052547	regulation of peptidase activity	0.08	>=0.20	ENSG00000254936 (3.0)	RHCG (3.0)	ENSG00000254556 (2.9)	ENSG00000247735 (2.6)	ENSG00000255310 (2.3)	TMEM219 (2.3)	PRSS55 (2.1)	C16orf92 (1.9)	ENSG00000236827 (1.9)	P2RY2 (1.8)
ENSG00000093167	LRRFIP2 PPI subnetwork	0.08	>=0.20	FGF21 (2.6)	RHCG (2.4)	C3orf54 (2.1)	RASIP1 (2.1)	ASCC2 (1.9)	HORMAD2 (1.8)	OPA1 (1.7)	FOXL1 (1.7)	RARB (1.7)	ENSG00000249082 (1.7)
GO:0045638	negative regulation of myeloid cell differentiation	0.08	>=0.20	HOXB5 (3.9)	HOXB2 (3.5)	ENSG00000233101 (3.5)	HOXB6 (3.5)	HOXB3 (3.3)	BAHCC1 (2.8)	ENSG00000234899 (2.5)	ENSG00000255310 (2.4)	C3orf54 (2.2)	ENSG00000236827 (2.1)
ENSG00000197746	PSAP PPI subnetwork	0.08	>=0.20	MUC1 (2.9)	CHRNA3 (2.6)	MC4R (2.5)	PRR15L (2.1)	P2RY2 (2.1)	FGF21 (2.1)	SYT14 (1.8)	ENSG00000236445 (1.8)	NPEPPS (1.8)	ENSG00000236263 (1.8)
GO:0009952	anterior/posterior pattern specification	0.08	>=0.20	ENSG00000233101 (8.8)	HOXB6 (8.1)	HOXB3 (7.5)	ENSG00000230148 (7.4)	HOXB2 (7.4)	HOXB5 (7.3)	ENSG00000257574 (6.2)	HOXB1 (5.8)	TBX6 (4.7)	EFNA3 (3.4)
MP:0011101	partial prenatal lethality	0.08	>=0.20	BAHCC1 (2.5)	STAG1 (2.2)	MTMR3 (2.1)	RASIP1 (2.1)	EFNA4 (1.9)	NPEPPS (1.8)	SOX7 (1.8)	SEMA3F (1.8)	ITPKB (1.8)	SALL1 (1.7)
MP:0005030	absent amnion	0.08	>=0.20	HCN4 (3.3)	ENSG00000223985 (3.2)	ENSG00000248464 (2.6)	HOXB1 (2.5)	TBX6 (2.3)	STAG1 (2.2)	ENSG00000234899 (2.2)	SP2 (2.1)	KCNJ3 (1.9)	FGF21 (1.9)
REACTOME_SHC:MEDIATED_CASCADE	REACTOME_SHC:MEDIATED_CASCADE	0.08	>=0.20	CABP7 (3.0)	CRLF1 (2.9)	SEMA3F (2.8)	HOXB1 (2.8)	ENSG00000233101 (2.7)	HOXB5 (2.7)	FGF10 (2.6)	HOXB6 (2.5)	TBX6 (2.5)	SIK2 (2.2)
ENSG00000064547	LPAR2 PPI subnetwork	0.08	>=0.20	FCHSD2 (2.7)	KCNJ2 (2.3)	RBM5 (2.3)	ARAP1 (2.0)	HERC1 (2.0)	TBKBP1 (1.9)	SP2 (1.9)	EFNA5 (1.9)	TRIM46 (1.7)	UBA7 (1.6)
GO:0030684	preribosome	0.08	>=0.20	PINX1 (5.2)	ENSG00000256667 (2.0)	ASPHD1 (1.5)	ASCC2 (1.5)	PPP2R1B (1.4)	OPA1 (1.4)	ZMAT5 (1.4)	ENSG00000234494 (1.3)	INO80E (1.3)	PNPO (1.3)
ENSG00000214528	ENSG00000214528 PPI subnetwork	0.08	>=0.20	HOXB6 (7.6)	HOXB5 (6.9)	HOXB2 (6.8)	HOXB3 (6.4)	ENSG00000257574 (4.8)	ENSG00000233101 (4.7)	SALL1 (4.5)	MAMSTR (3.2)	ENSG00000230148 (2.3)	ENSG00000255310 (2.2)
MP:0002988	decreased urine osmolality	0.08	>=0.20	RHCG (6.3)	UPK3A (3.8)	MUC1 (3.1)	CA12 (2.9)	MSRA (2.7)	ITPKB (2.2)	CRLF1 (2.1)	CDH9 (2.0)	ATP13A4-AS1 (2.0)	AGPHD1 (1.9)
ENSG00000135365	PHF21A PPI subnetwork	0.08	>=0.20	BAHCC1 (3.8)	NPEPPS (2.3)	SALL1 (2.0)	PBX3 (1.7)	NEO1 (1.7)	ENSG00000248464 (1.7)	SYT14 (1.6)	STARD10 (1.4)	ENSG00000231064 (1.4)	EFNA4 (1.4)
ENSG00000152137	HSPB8 PPI subnetwork	0.08	>=0.20	PRUNE2 (4.3)	GDPD3 (2.9)	MAMSTR (2.3)	ALDOA (2.1)	ENSG00000249082 (2.0)	ENSG00000234494 (1.9)	ATP13A4 (1.7)	IZUMO1 (1.7)	THBS3 (1.7)	ENSG00000231064 (1.7)
KEGG_MELANOGENESIS	KEGG_MELANOGENESIS	0.08	>=0.20	ITPKB (3.4)	FOXL1 (2.9)	ENSG00000249082 (2.3)	EFNA3 (2.3)	EFNA4 (2.3)	ENSG00000234899 (2.1)	WNT10A (2.1)	FUT2 (2.0)	CAMKV (1.7)	TAOK2 (1.7)
ENSG00000136156	ITM2B PPI subnetwork	0.08	>=0.20	ADAM15 (3.0)	CAMKV (2.2)	MST1R (2.1)	ENSG00000236263 (2.1)	RNPC3 (2.0)	ADCY3 (1.9)	EFR3B (1.9)	THBS3 (1.8)	PRSS55 (1.8)	PHF15 (1.6)
GO:0004435	phosphatidylinositol phospholipase C activity	0.08	>=0.20	RP1L1 (3.4)	CA12 (2.9)	ENSG00000236827 (2.6)	ZNF804A (2.5)	CHRNA3 (2.4)	SALL1 (2.4)	RARB (2.2)	SEMA3F (2.2)	MC4R (2.2)	FOXL1 (2.1)
MP:0002702	decreased circulating free fatty acid level	0.08	>=0.20	SIK2 (5.6)	PPP2R1B (3.8)	HAO1 (2.6)	ENSG00000224788 (2.3)	FGF21 (2.2)	FAM57B (2.2)	STARD10 (1.8)	ENSG00000249082 (1.7)	ENSG00000253695 (1.7)	UQCR10 (1.6)
MP:0006042	increased apoptosis	0.08	>=0.20	KCNJ3 (2.7)	STAG1 (2.6)	MTMR3 (2.4)	HERC1 (2.3)	RBM5 (2.2)	TRAIP (1.9)	TBX6 (1.9)	KCNJ2 (1.8)	RNF123 (1.7)	ASCC2 (1.5)
ENSG00000136531	SCN2A PPI subnetwork	0.08	>=0.20	CA12 (4.1)	P2RY2 (2.8)	ADCY3 (2.7)	XKR6 (2.4)	PRUNE2 (2.2)	ASPHD1 (2.2)	FOXL1 (2.1)	HCN4 (2.0)	TRIM46 (2.0)	PRSS55 (1.9)
MP:0009172	small pancreatic islets	0.08	>=0.20	CABP7 (4.2)	FEV (3.5)	SIK2 (2.6)	HCN4 (2.6)	FOXL1 (2.3)	TMEM219 (2.3)	HOXB3 (2.1)	TRIM46 (2.1)	HOXB5 (1.9)	MAPK3 (1.9)
GO:0045860	positive regulation of protein kinase activity	0.08	>=0.20	P2RY2 (3.0)	CABP7 (2.5)	LAYN (2.3)	ENSG00000254936 (2.1)	ENSG00000255310 (2.1)	GBAP1 (1.9)	ADAM15 (1.9)	MTMR3 (1.8)	MST1R (1.8)	ZNF804A (1.7)
GO:0042813	Wnt-activated receptor activity	0.08	>=0.20	EFNA4 (4.6)	EFNA5 (3.1)	NEO1 (2.7)	PITX1 (2.7)	SALL1 (2.6)	SEMA3F (2.2)	ENSG00000254936 (2.2)	CHRNA5 (2.0)	THBS3 (1.9)	CRLF1 (1.9)
ENSG00000152208	GRID2 PPI subnetwork	0.08	>=0.20	KCNJ3 (5.2)	SYT14 (3.1)	TRIM46 (2.9)	FGF10 (2.7)	CAMKV (2.5)	KCTD13 (2.0)	OPA1 (2.0)	XKR6 (2.0)	EFR3B (1.9)	TMEM59L (1.9)
ENSG00000122756	CNTFR PPI subnetwork	0.08	>=0.20	SATB1 (3.2)	KCNJ2 (2.2)	ENSG00000236827 (2.1)	IZUMO1 (1.9)	DNAJC27 (1.9)	GFPT1 (1.8)	C17orf57 (1.8)	GBAP1 (1.7)	FGF10 (1.5)	ATG16L2 (1.5)
GO:0005795	Golgi stack	0.08	>=0.20	GFPT1 (4.0)	FUT2 (3.6)	ADAM15 (3.2)	THBS3 (2.3)	FCHSD2 (2.3)	MC4R (2.1)	SYT14 (1.9)	MUC1 (1.9)	EFNA4 (1.8)	GDPD3 (1.7)
ENSG00000160712	IL6R PPI subnetwork	0.08	>=0.20	SATB1 (3.3)	IZUMO1 (1.9)	KCNJ2 (1.8)	GBAP1 (1.8)	DNAJC27 (1.7)	GFPT1 (1.7)	ATG16L2 (1.7)	ENSG00000236827 (1.7)	C17orf57 (1.6)	MUC1 (1.3)
KEGG_AMYOTROPHIC_LATERAL_SCLEROSIS_ALS	KEGG_AMYOTROPHIC_LATERAL_SCLEROSIS_ALS	0.08	>=0.20	FAM57B (4.0)	ASPHD1 (2.4)	CABP7 (2.4)	ZNF804A (2.3)	KCNJ3 (2.3)	XKR6 (2.1)	CAMKV (2.1)	CHRNA3 (2.0)	CDK5R2 (1.9)	GBAP1 (1.9)
MP:0005317	increased triglyceride level	0.08	>=0.20	SIK2 (4.1)	ENSG00000249082 (2.9)	GDPD3 (2.7)	PCBD2 (2.5)	FAM57B (2.4)	CATSPER3 (2.4)	PITX1 (2.1)	FGF21 (2.1)	PRUNE2 (2.0)	HOXB2 (2.0)
MP:0001363	increased anxiety-related response	0.08	>=0.20	TMEM59L (3.2)	ENSG00000236263 (3.1)	CDK5R2 (3.1)	ZNF804A (3.0)	CDH9 (2.9)	CAMKV (2.9)	DOC2A (2.9)	KCNJ3 (2.8)	ASPHD1 (2.7)	AAK1 (2.7)
MP:0010825	abnormal lung saccule morphology	0.08	>=0.20	HOXB5 (5.5)	HOXB2 (4.4)	HOXB6 (3.9)	MUC1 (3.8)	ATP13A4-AS1 (3.4)	HOXB3 (3.2)	FGF10 (2.8)	EFNA3 (2.8)	ENSG00000233101 (2.7)	THBS3 (2.5)
GO:0044282	small molecule catabolic process	0.08	>=0.20	AGPHD1 (3.6)	MSRA (3.6)	PNPO (3.0)	ENSG00000223985 (2.6)	ENSG00000236445 (2.2)	ENSG00000254235 (2.1)	PPP2R1B (2.0)	SIK2 (2.0)	HAO1 (1.9)	RHCG (1.6)
ENSG00000102878	HSF4 PPI subnetwork	0.08	>=0.20	FCHSD2 (2.6)	KCNJ2 (2.4)	RBM5 (2.2)	MTMR3 (2.2)	HERC1 (2.1)	ARAP1 (2.1)	EFNA5 (2.0)	MTMR9 (2.0)	BAHCC1 (1.7)	TRIM46 (1.6)
ENSG00000148943	LIN7C PPI subnetwork	0.08	>=0.20	CAMKV (4.7)	CDK5R2 (3.3)	EFR3B (2.7)	TMEM59L (2.6)	MAPK3 (2.5)	ZNF804A (2.2)	FAM118A (2.2)	KCTD13 (2.0)	EFNA3 (1.9)	CA12 (1.9)
GO:0001708	cell fate specification	0.08	>=0.20	HOXB1 (3.6)	PITX1 (3.4)	ENSG00000254235 (3.0)	ENSG00000257574 (2.8)	SALL1 (2.6)	HCN4 (2.6)	TBX6 (2.5)	ENSG00000247735 (2.4)	FGF10 (2.3)	DMRTA1 (2.3)
GO:0008287	protein serine/threonine phosphatase complex	0.08	>=0.20	RNF123 (2.8)	NPEPPS (2.4)	CAMKV (2.3)	USP3 (2.1)	DNAJC27 (2.0)	PBX3 (1.8)	RBM5 (1.8)	CDH9 (1.6)	XKR6 (1.6)	KCNJ2 (1.4)
ENSG00000101040	ZMYND8 PPI subnetwork	0.08	>=0.20	FCHSD2 (2.5)	SP2 (2.5)	ARAP1 (2.2)	TAOK2 (2.1)	SATB1 (2.1)	EFNA5 (2.0)	HERC1 (2.0)	TBX6 (1.8)	KCNJ2 (1.8)	TBKBP1 (1.8)
GO:0034702	ion channel complex	0.08	>=0.20	CDK5R2 (4.1)	KCNJ3 (3.4)	CABP7 (3.3)	CAMKV (3.2)	AAK1 (3.2)	DOC2A (2.7)	CDH9 (2.3)	TMEM59L (2.3)	PRUNE2 (2.3)	HCN4 (2.2)
GO:0030173	integral to Golgi membrane	0.08	>=0.20	ENSG00000188971 (2.7)	MC4R (2.4)	AAK1 (2.3)	P2RY2 (2.0)	ENSG00000234494 (2.0)	ALK (2.0)	ENSG00000254235 (2.0)	MUC1 (2.0)	FAM57B (1.9)	TAOK2 (1.9)
GO:0018105	peptidyl-serine phosphorylation	0.08	>=0.20	MTMR9 (2.5)	SYT14 (2.3)	YPEL3 (2.2)	TBKBP1 (2.1)	MTMR3 (2.1)	ZNF804A (2.0)	INO80E (2.0)	HERC1 (1.9)	ENSG00000253695 (1.8)	C17orf57 (1.7)
ENSG00000102312	PORCN PPI subnetwork	0.08	>=0.20	WNT10A (6.3)	HOXB1 (4.1)	TBX6 (3.3)	FOXL1 (2.9)	EFNA3 (2.5)	HCN4 (2.4)	EFNA4 (2.2)	P2RY2 (2.0)	ENSG00000254839 (1.8)	ENSG00000224186 (1.8)
GO:0016849	phosphorus-oxygen lyase activity	0.08	>=0.20	TBKBP1 (3.2)	DNAJC27 (3.1)	RASIP1 (2.7)	LAYN (2.5)	C3orf54 (2.5)	ITPKB-IT1 (2.4)	GBAP1 (2.2)	UBA7 (2.1)	CAMKV (2.1)	FCHSD2 (2.0)
ENSG00000188488	SERPINA5 PPI subnetwork	0.08	>=0.20	HAO1 (5.0)	ENSG00000236445 (4.7)	RHCG (2.8)	SOX7 (2.6)	STARD10 (2.3)	ENSG00000249082 (2.0)	P2RY2 (2.0)	WNT10A (1.8)	PBX3 (1.8)	PITX1 (1.6)
GO:0046427	positive regulation of JAK-STAT cascade	0.08	>=0.20	ENSG00000236827 (3.4)	SATB1 (3.1)	GBAP1 (2.6)	KCNH8 (2.6)	ENSG00000224788 (2.3)	DNAJC27 (2.0)	ATG16L2 (1.8)	ENSG00000249082 (1.8)	ENSG00000254235 (1.8)	KCTD13 (1.8)
MP:0000933	abnormal rhombomere morphology	0.08	>=0.20	HOXB3 (10.4)	HOXB6 (9.7)	HOXB5 (9.2)	ENSG00000230148 (8.4)	ENSG00000233101 (7.8)	HOXB1 (7.7)	HOXB2 (6.6)	TBX6 (3.9)	PBX3 (3.7)	RARB (3.3)
GO:0031644	regulation of neurological system process	0.08	>=0.20	DOC2A (3.5)	EFR3B (3.4)	TMEM59L (3.1)	CDK5R2 (3.1)	ENSG00000248464 (2.8)	ALK (2.8)	CABP7 (2.8)	KCNJ3 (2.8)	CAMKV (2.5)	ASPHD1 (2.3)
GO:0015464	acetylcholine receptor activity	0.08	>=0.20	CHRNA3 (7.3)	CHRNB4 (6.5)	CHRNA5 (5.0)	ALK (3.6)	MAMSTR (3.4)	HCN4 (2.8)	FGF21 (2.6)	FAM57B (2.3)	CDK5R2 (2.3)	FEV (2.1)
GO:0048871	multicellular organismal homeostasis	0.08	>=0.20	ENSG00000234899 (3.2)	LAYN (2.4)	ITPKB-IT1 (2.2)	TBKBP1 (2.2)	ADCY3 (2.2)	MUC1 (2.0)	PRR15L (1.9)	PRSS55 (1.8)	SIK2 (1.8)	FEV (1.7)
MP:0000106	abnormal basisphenoid bone morphology	0.08	>=0.20	SALL1 (5.3)	RARB (4.3)	HOXB3 (3.6)	SYT14 (3.4)	WNT10A (3.0)	HOXB2 (3.0)	ENSG00000233101 (2.6)	PBX3 (2.6)	GBAP1 (2.4)	FGF10 (2.2)
ENSG00000185507	IRF7 PPI subnetwork	0.08	>=0.20	UBA7 (3.4)	ATG16L2 (2.2)	RBM5 (2.1)	MTMR3 (2.0)	EFNA5 (2.0)	PHF15 (2.0)	STAG1 (2.0)	KCNJ2 (1.9)	C17orf57 (1.7)	RNPC3 (1.6)
ENSG00000137574	TGS1 PPI subnetwork	0.08	>=0.20	NPEPPS (3.2)	ENSG00000254235 (2.6)	MTMR3 (2.5)	RARB (2.3)	SP2 (2.1)	SOX7 (2.0)	DNAJC27 (2.0)	FCHSD2 (1.9)	RBM5 (1.7)	EFNA5 (1.7)
MP:0000787	abnormal telencephalon morphology	0.08	>=0.20	THBS3 (3.1)	EFR3B (2.6)	RARB (2.3)	AGPHD1 (2.3)	SOX7 (2.2)	ADAM15 (2.2)	KCNH8 (2.1)	ENSG00000253695 (2.0)	ENSG00000231064 (2.0)	SALL1 (2.0)
MP:0008076	abnormal CD4-positive T cell differentiation	0.08	>=0.20	SATB1 (3.6)	ENSG00000256667 (2.8)	PHF15 (2.0)	TBKBP1 (1.9)	ENSG00000188971 (1.6)	P2RY2 (1.6)	ITPKB (1.4)	FCHSD2 (1.2)	ENSG00000253695 (1.2)	ADAM15 (1.2)
MP:0002574	increased vertical activity	0.08	>=0.20	CHRNA3 (3.9)	DOC2A (3.1)	ALK (3.0)	CHRNB4 (2.5)	HCN4 (2.5)	ADCY3 (2.2)	CHRNA5 (2.1)	KCNJ3 (2.1)	ENSG00000253695 (1.9)	AAK1 (1.9)
MP:0000554	abnormal carpal bone morphology	0.08	>=0.20	SALL1 (4.7)	PITX1 (3.5)	ENSG00000257574 (3.2)	FOXL1 (3.1)	SEMA3F (3.0)	FGF10 (3.0)	CRLF1 (2.4)	EFNA3 (2.3)	C3orf54 (2.2)	NEO1 (2.2)
GO:0051966	regulation of synaptic transmission, glutamatergic	0.08	>=0.20	FGF10 (4.5)	ENSG00000248464 (2.8)	KCNJ3 (2.7)	ENSG00000228135 (2.6)	ASPHD1 (2.3)	DOC2A (2.2)	C17orf57 (2.2)	TRIM46 (2.0)	RNPC3 (1.9)	TMEM59L (1.9)
GO:0007398	ectoderm development	0.08	>=0.20	RHCG (4.1)	UPK3A (2.9)	EFNA5 (2.5)	EFNA3 (2.4)	ENSG00000234899 (2.0)	FUT2 (2.0)	EFNA4 (1.9)	C16orf92 (1.8)	FUT1 (1.8)	MUC1 (1.7)
ENSG00000060558	GNA15 PPI subnetwork	0.08	>=0.20	FOXL1 (3.4)	CAMKV (3.0)	MC4R (2.9)	ZNF804A (2.6)	TRIM46 (1.8)	GBAP1 (1.8)	FGF10 (1.7)	ITPKB (1.7)	DOC2A (1.7)	AAK1 (1.7)
ENSG00000075711	DLG1 PPI subnetwork	0.08	>=0.20	KCNJ3 (4.5)	CAMKV (4.3)	AAK1 (3.9)	CDK5R2 (3.9)	RARB (2.8)	EFR3B (2.7)	ASPHD1 (2.6)	DOC2A (2.6)	XKR6 (2.3)	TMEM59L (2.2)
MP:0004875	increased mean systemic arterial blood pressure	0.08	>=0.20	RASIP1 (3.3)	P2RY2 (2.7)	THBS3 (2.7)	C8orf74 (2.6)	C3orf54 (2.3)	SOX7 (2.0)	ITPKB (2.0)	ATP13A4-AS1 (2.0)	TMEM219 (1.8)	CA12 (1.7)
MP:0008658	decreased interleukin-1 beta secretion	0.08	>=0.20	KCNJ2 (3.1)	UBA7 (2.8)	EFR3B (2.1)	SOX7 (2.0)	GBAP1 (1.9)	MAMSTR (1.7)	ARAP1 (1.6)	DNAJC27-AS1 (1.5)	CA12 (1.4)	HORMAD2 (1.4)
ENSG00000113282	CLINT1 PPI subnetwork	0.08	>=0.20	PRR15L (4.6)	GFPT1 (2.9)	ADAM15 (2.6)	MST1R (2.4)	STARD10 (2.4)	MAPK3 (2.4)	NPEPPS (2.2)	ARAP1 (2.1)	FUT2 (2.1)	THBS3 (2.0)
GO:0006006	glucose metabolic process	0.08	>=0.20	ALDOA (4.6)	ENSG00000236445 (2.9)	SIK2 (2.6)	ENSG00000254235 (2.4)	MSRA (2.0)	AGPHD1 (1.8)	PRSS55 (1.8)	GFPT1 (1.7)	ENSG00000234899 (1.6)	PPP2R1B (1.6)
ENSG00000117118	SDHB PPI subnetwork	0.08	>=0.20	UQCR10 (2.3)	RASIP1 (1.8)	NFU1 (1.8)	CHRNA5 (1.6)	SEMA3F (1.5)	ENSG00000188971 (1.5)	ENSG00000234899 (1.5)	MSRA (1.4)	ENSG00000228135 (1.4)	SOX7 (1.3)
MP:0005293	impaired glucose tolerance	0.08	>=0.20	SIK2 (4.5)	FEV (3.3)	HCN4 (3.2)	CABP7 (3.2)	CDK5R2 (2.9)	PPP2R1B (2.7)	KCNJ3 (2.5)	FOXL1 (2.4)	GFPT1 (2.4)	STARD10 (1.9)
ENSG00000111052	LIN7A PPI subnetwork	0.08	>=0.20	ASPHD1 (3.6)	CAMKV (3.2)	CDK5R2 (3.0)	TMEM59L (2.9)	CA12 (2.5)	ATP13A4 (2.3)	OPA1 (2.2)	ENSG00000224186 (2.1)	AAK1 (2.1)	KCNJ3 (2.1)
GO:0060078	regulation of postsynaptic membrane potential	0.08	>=0.20	FAM57B (4.0)	DOC2A (3.0)	GBAP1 (2.8)	KCNJ3 (2.8)	CHRNB4 (2.5)	TMEM59L (2.2)	TBKBP1 (2.1)	ALK (2.1)	CABP7 (1.9)	AAK1 (1.9)
MP:0003990	decreased neurotransmitter release	0.08	>=0.20	CDK5R2 (3.5)	EFR3B (2.9)	ASPHD1 (2.9)	TMEM59L (2.7)	FAM57B (2.6)	ALK (2.5)	TBKBP1 (2.5)	AAK1 (2.5)	HCN4 (2.3)	ENSG00000253695 (2.3)
REACTOME_PROCESSING_OF_INTRONLESS_PRE:MRNAS	REACTOME_PROCESSING_OF_INTRONLESS_PRE:MRNAS	0.08	>=0.20	RNPC3 (2.7)	ENSG00000254839 (2.6)	PPP2R1B (2.5)	ENSG00000253695 (1.8)	RBM6 (1.7)	STAG1 (1.6)	FCHSD2 (1.5)	ENSG00000224186 (1.5)	PRSS55 (1.5)	IZUMO1 (1.5)
KEGG_PURINE_METABOLISM	KEGG_PURINE_METABOLISM	0.08	>=0.20	RP1L1 (3.1)	ADCY3 (2.5)	CAMKV (2.4)	PNPO (2.3)	RIBC2 (2.0)	ITPKB-IT1 (2.0)	UQCR10 (1.9)	ZMAT5 (1.7)	KCNJ2 (1.7)	TMEM219 (1.7)
ENSG00000104969	SGTA PPI subnetwork	0.08	>=0.20	RARB (3.4)	EFNA5 (2.8)	LAYN (2.6)	NPEPPS (2.6)	MAMSTR (2.3)	SEMA3F (2.2)	PRR15L (2.1)	KCNJ2 (2.0)	IZUMO1 (2.0)	PNPO (2.0)
MP:0004448	abnormal presphenoid bone morphology	0.08	>=0.20	SALL1 (4.1)	SYT14 (4.0)	PITX1 (2.9)	RARB (2.6)	EFNA5 (2.0)	FOXL1 (1.8)	CA12 (1.8)	RIBC2 (1.6)	HOXB3 (1.4)	ENSG00000234494 (1.4)
GO:0021895	cerebral cortex neuron differentiation	0.08	>=0.20	ENSG00000248464 (2.7)	ENSG00000234899 (2.7)	PBX3 (2.4)	ENSG00000250616 (2.2)	KCNH8 (2.0)	KCTD13 (1.9)	DMRTA1 (1.8)	RIBC2 (1.7)	CDK5R2 (1.6)	CAMKV (1.6)
MP:0000036	absent semicircular canals	0.08	>=0.20	PITX1 (3.8)	RARB (3.6)	HOXB1 (3.2)	SYT14 (2.9)	ENSG00000230148 (2.8)	EFNA5 (2.3)	GDPD3 (2.1)	SEMA3F (2.0)	WNT10A (2.0)	SALL1 (1.9)
ENSG00000165731	RET PPI subnetwork	0.08	>=0.20	FEV (2.6)	EFNA4 (2.4)	MTMR3 (2.3)	CRLF1 (2.0)	HOXB5 (2.0)	UBA7 (2.0)	SEMA3F (1.9)	HOXB2 (1.9)	STARD10 (1.8)	CHRNB4 (1.8)
ENSG00000188763	FZD9 PPI subnetwork	0.08	>=0.20	WNT10A (4.5)	EFNA4 (3.6)	HOXB1 (3.5)	PITX1 (2.9)	FOXL1 (2.8)	EFNA3 (2.7)	TBX6 (2.6)	MST1R (2.3)	THBS3 (2.1)	HCN4 (2.1)
ENSG00000105610	KLF1 PPI subnetwork	0.08	>=0.20	SP2 (3.5)	INO80E (2.8)	PPP4C (2.7)	C16orf92 (2.5)	KCTD13 (2.2)	KPNB1 (2.1)	RASIP1 (1.8)	TBKBP1 (1.8)	ENSG00000256667 (1.6)	SOX7 (1.5)
GO:0006164	purine nucleotide biosynthetic process	0.08	>=0.20	HCN4 (3.2)	MC4R (2.9)	EFR3B (2.7)	DNAJC27 (2.4)	CA12 (2.4)	C16orf92 (2.3)	TBKBP1 (2.1)	ADCY3 (2.0)	TRIM46 (1.9)	ALK (1.9)
GO:0001963	synaptic transmission, dopaminergic	0.08	>=0.20	CHRNA3 (3.0)	ALK (2.5)	ENSG00000248464 (2.5)	HCN4 (2.4)	C8orf74 (2.3)	CHRNB4 (2.3)	ENSG00000254839 (2.2)	PBX3 (2.1)	ENSG00000236827 (2.1)	MC4R (2.1)
MP:0005350	increased susceptibility to autoimmune disorder	0.08	>=0.20	SATB1 (2.7)	LAYN (2.1)	ITPKB (2.1)	TBKBP1 (2.0)	FGF21 (1.6)	ENSG00000224186 (1.6)	ENSG00000247735 (1.6)	PPP2R1B (1.6)	ENSG00000249082 (1.6)	TRIM46 (1.6)
ENSG00000002745	WNT16 PPI subnetwork	0.08	>=0.20	EFNA5 (2.7)	EFNA4 (2.5)	ENSG00000253695 (2.2)	SP2 (2.1)	MTMR9 (2.0)	RBM5 (1.9)	FCHSD2 (1.9)	SALL1 (1.9)	EFNA3 (1.8)	KCNJ2 (1.7)
GO:0018212	peptidyl-tyrosine modification	0.08	>=0.20	FGF10 (3.3)	GBAP1 (2.6)	SATB1 (2.4)	ENSG00000234899 (2.3)	CABP7 (2.1)	ITPKB (2.0)	LAYN (1.9)	C17orf57 (1.8)	ENSG00000223985 (1.7)	PPP2R1B (1.7)
REACTOME_OPIOID_SIGNALLING	REACTOME_OPIOID_SIGNALLING	0.08	>=0.20	CAMKV (4.5)	RP1L1 (3.4)	SIK2 (3.2)	MAPK3 (3.1)	CDK5R2 (3.0)	TRIM46 (2.5)	TMEM59L (2.5)	XKR6 (2.2)	C3orf54 (2.2)	ASPHD1 (2.1)
GO:0048705	skeletal system morphogenesis	0.09	>=0.20	ENSG00000233101 (8.1)	ENSG00000230148 (7.2)	HOXB3 (6.9)	HOXB6 (6.4)	HOXB2 (6.1)	HOXB5 (5.7)	ENSG00000257574 (4.1)	BAHCC1 (3.0)	EFNA3 (2.9)	EFNA5 (2.9)
ENSG00000081985	IL12RB2 PPI subnetwork	0.09	>=0.20	SATB1 (4.0)	KCNJ2 (1.8)	GBAP1 (1.8)	ENSG00000236827 (1.8)	C17orf57 (1.7)	IZUMO1 (1.7)	GFPT1 (1.6)	ATG16L2 (1.6)	DNAJC27 (1.3)	HORMAD2 (1.3)
GO:0048511	rhythmic process	0.09	>=0.20	ATP13A4-AS1 (3.8)	ENSG00000228135 (2.6)	SIK2 (2.3)	CDH9 (2.2)	ENSG00000254839 (1.8)	ADCY3 (1.7)	DOC2A (1.6)	CHRNB4 (1.6)	PHF15 (1.5)	FGF10 (1.5)
GO:0060198	clathrin sculpted vesicle	0.09	>=0.20	FEV (5.2)	CDK5R2 (4.3)	CHRNA3 (4.3)	CDH9 (3.0)	KCTD13 (3.0)	RIBC2 (2.8)	TMEM59L (2.8)	AAK1 (2.5)	DNAJC27 (2.4)	TRIM46 (2.4)
GO:0009395	phospholipid catabolic process	0.09	>=0.20	CDH9 (2.9)	MC4R (2.6)	SYT14 (2.3)	FUT2 (2.1)	ENSG00000224788 (2.1)	ENSG00000234494 (1.9)	TRIM46 (1.7)	C8orf74 (1.7)	ENSG00000236263 (1.6)	PBX3 (1.6)
ENSG00000112304	ACOT13 PPI subnetwork	0.09	>=0.20	ENSG00000228135 (2.4)	ALDOA (2.2)	UQCR10 (1.8)	ENSG00000233101 (1.8)	ENSG00000188971 (1.8)	ENSG00000234899 (1.6)	FOXL1 (1.6)	NFU1 (1.6)	ENSG00000255310 (1.5)	RASIP1 (1.3)
GO:0030136	clathrin-coated vesicle	0.09	>=0.20	CDK5R2 (4.9)	CHRNA3 (4.0)	FEV (3.6)	MAPK3 (3.6)	TMEM59L (3.3)	ALK (2.7)	CHRNB4 (2.6)	CAMKV (2.4)	TRIM46 (2.4)	FAM57B (2.3)
ENSG00000091436	ENSG00000091436 PPI subnetwork	0.09	>=0.20	MTMR3 (3.9)	PPP2R1B (3.3)	HERC1 (2.2)	SP2 (2.2)	NFU1 (2.2)	FGF10 (2.2)	YPEL3 (2.1)	FUT1 (2.1)	RNF123 (2.0)	ENSG00000224186 (1.8)
GO:0042056	chemoattractant activity	0.09	>=0.20	FGF10 (4.2)	CATSPER3 (2.9)	SIK2 (2.5)	ENSG00000248464 (2.3)	SEMA3F (2.2)	CRLF1 (2.1)	CHRNA3 (2.1)	ENSG00000253695 (2.1)	THBS3 (1.8)	HOXB5 (1.7)
MP:0001092	abnormal trigeminal ganglion morphology	0.09	>=0.20	RARB (4.4)	HOXB1 (3.9)	HOXB3 (3.6)	HOXB6 (3.5)	ENSG00000233101 (3.2)	HOXB2 (3.0)	WNT10A (2.8)	HOXB5 (2.8)	SALL1 (2.8)	EFNA4 (2.3)
MP:0001177	atelectasis	0.09	>=0.20	ATP13A4-AS1 (3.9)	XKR6 (3.0)	MUC1 (2.9)	CHRNA3 (2.5)	HOXB2 (2.4)	ADCY3 (2.3)	CHRNA5 (2.3)	ENSG00000255310 (2.3)	PBX3 (2.2)	CA12 (2.2)
MP:0003409	decreased width of hypertrophic chondrocyte zone	0.09	>=0.20	CA12 (3.8)	NEO1 (3.2)	CABP7 (2.4)	MC4R (2.0)	PRR15L (1.9)	PHF15 (1.9)	ATP13A4-AS1 (1.8)	THBS3 (1.8)	GFPT1 (1.7)	ADCY3 (1.6)
MP:0000243	myoclonus	0.09	>=0.20	CDK5R2 (3.3)	ASPHD1 (3.0)	CABP7 (2.3)	PRUNE2 (2.2)	AAK1 (2.2)	EFR3B (2.2)	DNAJC27 (2.2)	ADCY3 (2.0)	TMEM59L (2.0)	RNF123 (1.8)
ENSG00000162736	NCSTN PPI subnetwork	0.09	>=0.20	KRTCAP2 (2.8)	NEO1 (2.3)	PBX3 (2.3)	ENSG00000236263 (2.1)	TMEM18 (2.1)	TMEM219 (1.9)	THBS3 (1.8)	FAM57B (1.6)	ENSG00000248464 (1.6)	ENSG00000257574 (1.5)
ENSG00000125676	THOC2 PPI subnetwork	0.09	>=0.20	RBM6 (5.0)	RBM5 (4.0)	NPEPPS (3.3)	KPNB1 (3.0)	STAG1 (2.1)	RNPC3 (1.8)	PPP2R1B (1.8)	SMC1B (1.7)	MON1A (1.7)	THBS3 (1.6)
ENSG00000198648	STK39 PPI subnetwork	0.09	>=0.20	ASPHD1 (3.9)	CA12 (2.8)	TMEM59L (2.8)	RHCG (2.8)	GFPT1 (2.0)	ENSG00000257574 (2.0)	NPEPPS (1.8)	CAMKV (1.8)	PRR15L (1.7)	CABP7 (1.6)
REACTOME_SYNTHESIS_AND_INTERCONVERSION_OF_NUCLEOTIDE_DI:_AND_TRIPHOSPHATES	REACTOME_SYNTHESIS_AND_INTERCONVERSION_OF_NUCLEOTIDE_DI:_AND_TRIPHOSPHATES	0.09	>=0.20	LAYN (2.6)	ENSG00000231064 (2.3)	ENSG00000224788 (2.1)	PCBD2 (2.1)	ENSG00000230148 (2.0)	FUT2 (1.9)	PPP2R1B (1.9)	PSMA4 (1.8)	AGPHD1 (1.8)	GFPT1 (1.7)
GO:0007129	synapsis	0.09	>=0.20	SMC1B (7.9)	HORMAD2 (5.0)	CATSPER3 (2.6)	ENSG00000234494 (2.2)	ASPHD1 (2.1)	ENSG00000256667 (2.1)	ENSG00000223985 (2.0)	TMEM18 (2.0)	RIBC2 (1.9)	SYT14 (1.9)
GO:0001763	morphogenesis of a branching structure	0.09	>=0.20	ENSG00000247735 (3.9)	SALL1 (3.2)	SEMA3F (2.8)	RARB (2.8)	ENSG00000249082 (2.8)	ENSG00000257574 (2.8)	UPK3A (2.7)	FGF10 (2.6)	FOXL1 (2.5)	KCNJ2 (2.4)
KEGG_DRUG_METABOLISM_OTHER_ENZYMES	KEGG_DRUG_METABOLISM_OTHER_ENZYMES	0.09	>=0.20	HAO1 (6.6)	MSRA (2.8)	ADCY3 (2.1)	ENSG00000224186 (1.8)	KCNJ3 (1.8)	P2RY2 (1.7)	EFNA3 (1.7)	FGF10 (1.5)	AGPHD1 (1.5)	SOX7 (1.4)
ENSG00000174125	TLR1 PPI subnetwork	0.09	>=0.20	ENSG00000234494 (2.6)	FUT2 (2.4)	FGF10 (2.2)	PNPO (2.1)	DNAJC27 (2.0)	ADAM15 (1.9)	C16orf92 (1.7)	ADCY3 (1.7)	KCNJ2 (1.6)	ENSG00000236263 (1.6)
GO:0001893	maternal placenta development	0.09	>=0.20	ENSG00000250616 (3.5)	ITPKB-IT1 (2.6)	ENSG00000224788 (2.2)	ASPHD1 (2.1)	MUC1 (2.0)	RP1L1 (1.9)	MC4R (1.9)	ENSG00000223985 (1.8)	KCTD13 (1.7)	RHCG (1.6)
ENSG00000130066	SAT1 PPI subnetwork	0.09	>=0.20	HOXB5 (7.4)	HOXB2 (6.1)	ENSG00000233101 (5.8)	HOXB3 (4.6)	ENSG00000257574 (3.0)	RNPC3 (2.5)	HOXB6 (2.3)	ZMAT5 (2.2)	ARAP1 (2.1)	EFNA3 (2.0)
ENSG00000164919	COX6C PPI subnetwork	0.09	>=0.20	UQCR10 (5.3)	RARB (2.7)	UPK3A (2.3)	KRTCAP2 (2.2)	ALDOA (2.2)	PCBD2 (2.1)	PITX1 (1.8)	DNAJC27 (1.8)	ENSG00000188971 (1.8)	OPA1 (1.8)
GO:0045137	development of primary sexual characteristics	0.09	>=0.20	DMRTA1 (3.1)	ENSG00000254556 (2.3)	SMC1B (2.1)	ENSG00000249082 (1.7)	EFNA5 (1.7)	PRSS55 (1.6)	EFNA4 (1.5)	PITX1 (1.5)	UPK3A (1.5)	CATSPER3 (1.4)
GO:0019888	protein phosphatase regulator activity	0.09	>=0.20	CAMKV (2.3)	NPEPPS (2.3)	PBX3 (2.1)	MAPK3 (2.0)	MTMR9 (1.9)	ZMAT5 (1.9)	OPA1 (1.7)	RP1L1 (1.6)	C3orf54 (1.6)	PHF15 (1.5)
ENSG00000115325	DOK1 PPI subnetwork	0.09	>=0.20	ITPKB (3.3)	PHF15 (2.8)	SATB1 (2.4)	UBA7 (2.2)	ARAP1 (2.0)	C3orf54 (2.0)	OPA1 (1.8)	NEO1 (1.7)	ENSG00000188971 (1.6)	MTMR3 (1.6)
ENSG00000148660	CAMK2G PPI subnetwork	0.09	>=0.20	PRUNE2 (3.7)	CDK5R2 (2.9)	CHRNA3 (2.6)	KCNJ3 (2.4)	EFR3B (2.3)	XKR6 (2.2)	ALK (2.1)	CAMKV (2.0)	MAMSTR (1.9)	TRIM46 (1.9)
GO:0046135	pyrimidine nucleoside catabolic process	0.09	>=0.20	ENSG00000223985 (3.8)	ENSG00000253695 (3.6)	C17orf57 (2.6)	ITPKB-IT1 (2.5)	RHCG (2.3)	AGPHD1 (2.2)	ENSG00000224186 (2.1)	TMEM18 (2.0)	DNAJC27-AS1 (2.0)	ENSG00000249082 (2.0)
ENSG00000074966	TXK PPI subnetwork	0.09	>=0.20	SATB1 (2.3)	FGF10 (1.8)	ENSG00000256667 (1.8)	PRR15L (1.7)	HOXB2 (1.6)	HOXB3 (1.5)	LAYN (1.4)	PPP2R1B (1.4)	PHF15 (1.4)	SEMA3F (1.4)
MP:0002092	abnormal eye morphology	0.09	>=0.20	SEMA3F (4.3)	EFNA5 (3.0)	EFNA3 (2.8)	HOXB1 (2.8)	CHRNA3 (2.7)	EFNA4 (2.4)	RARB (2.4)	CRLF1 (2.4)	ENSG00000257574 (2.3)	NEO1 (2.2)
GO:0050919	negative chemotaxis	0.09	>=0.20	DNAJC27-AS1 (2.6)	EFNA5 (2.4)	FGF10 (2.4)	TMEM18 (2.4)	MST1R (2.1)	ENSG00000224186 (2.1)	ENSG00000256667 (2.0)	CA12 (1.9)	THBS3 (1.9)	ENSG00000236445 (1.9)
MP:0005306	abnormal phalanx morphology	0.09	>=0.20	PITX1 (4.8)	WNT10A (2.9)	CRLF1 (2.9)	FGF10 (2.9)	SALL1 (2.9)	KCNJ2 (2.8)	SEMA3F (2.6)	C3orf54 (2.3)	BAHCC1 (2.2)	EFNA4 (2.2)
ENSG00000113494	PRLR PPI subnetwork	0.09	>=0.20	SATB1 (3.5)	KCNJ2 (1.9)	ENSG00000236827 (1.8)	IZUMO1 (1.8)	GBAP1 (1.8)	P2RY2 (1.7)	C17orf57 (1.7)	ATG16L2 (1.7)	ENSG00000254936 (1.6)	DNAJC27 (1.4)
GO:0008301	DNA binding, bending	0.09	>=0.20	FOXL1 (5.2)	PITX1 (3.3)	RARB (3.1)	ZNF804A (3.0)	CRLF1 (3.0)	ENSG00000249082 (2.9)	RIBC2 (2.6)	RHCG (2.5)	PCBD2 (2.1)	FUT1 (2.0)
REACTOME_NUCLEOTIDE:BINDING_DOMAIN_LEUCINE_RICH_REPEAT_CONTAINING_RECEPTOR_NLR_SIGNALING_PATHWAYS	REACTOME_NUCLEOTIDE:BINDING_DOMAIN_LEUCINE_RICH_REPEAT_CONTAINING_RECEPTOR_NLR_SIGNALING_PATHWAYS	0.09	>=0.20	FCHSD2 (3.0)	ARAP1 (2.7)	PRSS55 (2.7)	WNT10A (2.5)	UBA7 (2.3)	KCNJ2 (2.3)	ATG16L2 (2.2)	USP3 (2.0)	FAM118A (1.9)	PSMA4 (1.8)
ENSG00000070808	CAMK2A PPI subnetwork	0.09	>=0.20	CAMKV (4.6)	CDK5R2 (3.9)	TMEM59L (3.3)	EFR3B (3.1)	TRIM46 (2.8)	AAK1 (2.8)	NPEPPS (2.4)	DOC2A (2.3)	KCNJ3 (2.2)	PRUNE2 (2.2)
GO:0031984	organelle subcompartment	0.09	>=0.20	GFPT1 (3.9)	FUT2 (2.5)	THBS3 (2.3)	P2RY2 (2.2)	ADAM15 (2.2)	GDPD3 (2.2)	MC4R (2.2)	KRTCAP2 (2.1)	SYT14 (1.9)	ENSG00000224186 (1.8)
GO:0051899	membrane depolarization	0.09	>=0.20	FAM57B (3.4)	KCNJ3 (3.4)	DOC2A (3.3)	XKR6 (3.2)	HCN4 (3.1)	AAK1 (2.4)	ALK (2.4)	CHRNA5 (2.3)	TMEM59L (2.1)	EFR3B (2.0)
ENSG00000178568	ERBB4 PPI subnetwork	0.09	>=0.20	CDH9 (3.0)	EFNA4 (2.8)	CRLF1 (2.7)	ZNF804A (2.2)	NEO1 (2.2)	SIK2 (2.1)	PBX3 (1.9)	GBAP1 (1.9)	FCHSD2 (1.9)	MTMR3 (1.8)
GO:0031281	positive regulation of cyclase activity	0.09	>=0.20	ITPKB-IT1 (2.8)	SYT14 (2.6)	HCN4 (2.3)	ENSG00000254556 (2.2)	ALK (2.2)	EFR3B (2.2)	ENSG00000231064 (2.1)	MC4R (2.0)	RHCG (2.0)	ENSG00000230148 (2.0)
GO:0045762	positive regulation of adenylate cyclase activity	0.09	>=0.20	ITPKB-IT1 (2.8)	SYT14 (2.6)	HCN4 (2.3)	ENSG00000254556 (2.2)	ALK (2.2)	EFR3B (2.2)	ENSG00000231064 (2.1)	MC4R (2.0)	RHCG (2.0)	ENSG00000230148 (2.0)
ENSG00000171549	ENSG00000171549 PPI subnetwork	0.09	>=0.20	ASPHD1 (4.0)	TMEM59L (3.3)	EFNA3 (2.9)	ATP13A4 (2.8)	ALDOA (2.5)	CA12 (2.4)	DOC2A (2.3)	AAK1 (2.3)	SALL1 (2.3)	NPEPPS (2.3)
ENSG00000182520	ENSG00000182520 PPI subnetwork	0.09	>=0.20	ASPHD1 (4.0)	TMEM59L (3.3)	EFNA3 (2.9)	ATP13A4 (2.8)	ALDOA (2.5)	CA12 (2.4)	DOC2A (2.3)	AAK1 (2.3)	SALL1 (2.3)	NPEPPS (2.3)
REACTOME_DEPOLARIZATION_OF_THE_PRESYNAPTIC_TERMINAL_TRIGGERS_THE_OPENING_OF_CALCIUM_CHANNELS	REACTOME_DEPOLARIZATION_OF_THE_PRESYNAPTIC_TERMINAL_TRIGGERS_THE_OPENING_OF_CALCIUM_CHANNELS	0.09	>=0.20	CDK5R2 (4.3)	ALK (4.1)	TRIM46 (3.5)	XKR6 (3.4)	EFR3B (2.8)	CHRNA5 (2.7)	KCNJ3 (2.7)	ASPHD1 (2.7)	MAMSTR (2.3)	EFNA3 (2.3)
REACTOME_FANCONI_ANEMIA_PATHWAY	REACTOME_FANCONI_ANEMIA_PATHWAY	0.09	>=0.20	TRAIP (4.5)	HIRIP3 (3.6)	SMC1B (3.4)	RIBC2 (2.6)	PBX3 (2.4)	STAG1 (2.1)	C17orf57 (1.6)	KPNB1 (1.5)	ENSG00000256667 (1.3)	TMEM219 (1.3)
ENSG00000125508	SRMS PPI subnetwork	0.09	>=0.20	FGF10 (2.7)	TAOK2 (2.5)	ENSG00000234899 (2.3)	PHF15 (2.0)	ARAP1 (1.8)	TMEM219 (1.8)	EFNA5 (1.7)	HERC1 (1.6)	CA12 (1.6)	SIK2 (1.6)
ENSG00000060140	STYK1 PPI subnetwork	0.09	>=0.20	FGF10 (2.7)	TAOK2 (2.5)	ENSG00000234899 (2.3)	PHF15 (2.0)	ARAP1 (1.8)	TMEM219 (1.8)	EFNA5 (1.7)	HERC1 (1.6)	CA12 (1.6)	SIK2 (1.6)
ENSG00000164344	KLKB1 PPI subnetwork	0.09	>=0.20	HAO1 (5.4)	ENSG00000254235 (2.1)	SOX7 (2.0)	ENSG00000228135 (1.9)	C16orf92 (1.7)	FOXL1 (1.6)	P2RY2 (1.6)	PNPO (1.5)	MUC1 (1.5)	SALL1 (1.4)
MP:0008181	increased marginal zone B cell number	0.09	>=0.20	ARAP1 (2.9)	FCHSD2 (2.8)	C3orf54 (2.5)	ATG16L2 (2.4)	PHF15 (2.4)	KCNJ2 (1.8)	WNT10A (1.6)	P2RY2 (1.4)	CHRNA3 (1.3)	STARD10 (1.3)
MP:0005058	abnormal lysosome morphology	0.09	>=0.20	ENSG00000236263 (4.7)	TMEM219 (3.7)	THBS3 (2.4)	ARAP1 (2.4)	GBAP1 (2.3)	ADAM15 (2.1)	ATP13A4 (2.0)	SYT14 (1.9)	ENSG00000188971 (1.7)	P2RY2 (1.6)
GO:0002687	positive regulation of leukocyte migration	0.09	>=0.20	LAYN (3.0)	P2RY2 (2.8)	ATP13A4-AS1 (2.4)	EFR3B (2.3)	DNAJC27-AS1 (2.3)	HORMAD2 (2.3)	ENSG00000223985 (2.1)	ENSG00000224788 (2.0)	SOX7 (2.0)	ENSG00000254839 (1.8)
GO:0042288	MHC class I protein binding	0.09	>=0.20	UBA7 (3.5)	ENSG00000256667 (3.0)	TMEM18 (2.2)	ZNF804A (2.0)	FAM57B (1.8)	ENSG00000248464 (1.7)	ENSG00000257574 (1.7)	ALDOA (1.6)	ENSG00000228135 (1.6)	MC4R (1.6)
MP:0002546	mydriasis	0.09	>=0.20	CHRNB4 (10.2)	CHRNA3 (7.1)	CHRNA5 (6.0)	EFNA5 (3.6)	ALK (3.3)	FEV (3.1)	RP1L1 (3.1)	HOXB1 (3.0)	ZNF804A (2.9)	RARB (2.8)
MP:0009887	abnormal palatal shelf fusion at midline	0.09	>=0.20	PITX1 (4.6)	HOXB6 (3.1)	SALL1 (2.9)	ENSG00000257574 (2.5)	HOXB2 (2.5)	CRLF1 (2.1)	HOXB5 (2.1)	HOXB3 (2.1)	FGF10 (1.8)	ADCY3 (1.8)
MP:0000079	abnormal basioccipital bone morphology	0.09	>=0.20	HOXB2 (6.9)	HOXB6 (5.9)	HOXB5 (5.7)	HOXB3 (5.5)	ENSG00000230148 (3.9)	WNT10A (3.7)	SALL1 (3.3)	ENSG00000233101 (3.1)	HOXB1 (3.0)	THBS3 (2.6)
GO:0042745	circadian sleep/wake cycle	0.09	>=0.20	C8orf74 (3.3)	ENSG00000223985 (2.2)	ENSG00000248464 (2.1)	MC4R (2.0)	ENSG00000254839 (1.9)	ASPHD1 (1.8)	MON1A (1.8)	PBX3 (1.8)	CDK5R2 (1.8)	UPK3A (1.8)
MP:0002080	prenatal lethality	0.09	>=0.20	MTMR3 (3.5)	ITPKB (3.1)	TBX6 (2.7)	ALDOA (2.6)	HOXB1 (2.6)	NEO1 (2.4)	ARAP1 (2.2)	SEMA3F (2.2)	STAG1 (2.1)	BAHCC1 (2.1)
GO:0000159	protein phosphatase type 2A complex	0.09	>=0.20	MTMR9 (3.5)	CAMKV (2.7)	DNAJC27 (2.5)	RNF123 (2.5)	MAPK3 (2.0)	ENSG00000254936 (1.9)	XKR6 (1.9)	DMRTA1 (1.9)	NPEPPS (1.8)	C8orf74 (1.8)
ENSG00000128266	GNAZ PPI subnetwork	0.09	>=0.20	ADCY3 (2.9)	CDK5R2 (2.7)	CAMKV (2.6)	ENSG00000224788 (2.2)	PBX3 (2.2)	FUT2 (1.9)	CHRNB4 (1.9)	FAM57B (1.9)	SALL1 (1.9)	CDH9 (1.7)
ENSG00000164867	NOS3 PPI subnetwork	0.09	>=0.20	KCNJ3 (4.1)	RASIP1 (3.4)	SOX7 (3.2)	FGF10 (2.9)	MAPK3 (2.3)	C17orf57 (2.2)	FUT2 (2.1)	CA12 (2.0)	MAMSTR (2.0)	ENSG00000224788 (1.8)
GO:0046697	decidualization	0.09	>=0.20	ENSG00000250616 (3.0)	ENSG00000223985 (3.0)	ITPKB-IT1 (2.4)	MUC1 (2.2)	ASPHD1 (2.0)	KCTD13 (2.0)	MC4R (2.0)	KCNH8 (1.9)	FUT1 (1.9)	ENSG00000236263 (1.8)
ENSG00000119535	CSF3R PPI subnetwork	0.09	>=0.20	SATB1 (3.4)	KCNJ2 (2.2)	P2RY2 (2.0)	MUC1 (1.9)	ATG16L2 (1.9)	GBAP1 (1.9)	ATP13A4-AS1 (1.8)	ENSG00000236827 (1.7)	IZUMO1 (1.7)	ENSG00000254936 (1.6)
GO:0001738	morphogenesis of a polarized epithelium	0.09	>=0.20	UPK3A (3.0)	FOXL1 (2.8)	PITX1 (2.7)	WNT10A (2.6)	MUC1 (2.4)	EFNA4 (2.4)	SYT14 (2.4)	ENSG00000249082 (2.1)	ENSG00000254936 (2.0)	C8orf74 (1.9)
MP:0003036	vertebral transformation	0.09	>=0.20	HOXB5 (10.4)	HOXB2 (9.0)	HOXB3 (7.3)	ENSG00000233101 (6.5)	HOXB6 (6.5)	ENSG00000257574 (6.1)	ENSG00000230148 (5.0)	SALL1 (4.0)	EFNA3 (3.5)	CHRNA5 (2.8)
MP:0010024	increased total body fat amount	0.09	>=0.20	FEV (4.5)	SIK2 (4.2)	KCNJ3 (3.4)	FOXL1 (2.8)	PPP2R1B (2.6)	FGF10 (2.5)	ALK (1.8)	ENSG00000249082 (1.8)	CAMKV (1.7)	PRR15L (1.6)
GO:0030672	synaptic vesicle membrane	0.09	>=0.20	CDK5R2 (6.1)	TMEM59L (5.0)	CAMKV (3.9)	DOC2A (3.4)	ASPHD1 (2.8)	TRIM46 (2.7)	CHRNA3 (2.7)	AAK1 (2.6)	KCNJ3 (2.6)	FAM57B (2.6)
ENSG00000197263	OR8D2 PPI subnetwork	0.09	>=0.20	PITX1 (3.7)	HAO1 (3.3)	RHCG (3.1)	GDPD3 (2.0)	FGF21 (1.9)	ENSG00000234899 (1.8)	CDH9 (1.7)	FUT1 (1.6)	ENSG00000254839 (1.6)	PBX3 (1.6)
GO:0002521	leukocyte differentiation	0.09	>=0.20	SATB1 (3.6)	ENSG00000233101 (2.5)	ATG16L2 (2.3)	BAHCC1 (2.3)	ENSG00000254556 (2.2)	IZUMO1 (1.7)	PHF15 (1.6)	ITPKB (1.5)	HOXB5 (1.4)	HOXB6 (1.4)
MP:0005166	decreased susceptibility to injury	0.09	>=0.20	ATP13A4-AS1 (3.4)	MUC1 (3.4)	SATB1 (2.4)	FUT2 (2.4)	C17orf57 (2.4)	HAO1 (2.3)	P2RY2 (2.2)	KCNJ2 (1.8)	DNAJC27 (1.6)	SOX7 (1.5)
MP:0002270	abnormal pulmonary alveolus morphology	0.09	>=0.20	ATP13A4-AS1 (6.7)	MUC1 (3.2)	PRR15L (2.7)	FGF10 (2.6)	RASIP1 (2.5)	HOXB3 (2.4)	BAHCC1 (2.3)	HOXB5 (2.2)	SOX7 (2.1)	KCNJ2 (2.1)
GO:0010951	negative regulation of endopeptidase activity	0.09	>=0.20	RHCG (3.7)	GDPD3 (2.7)	STARD10 (2.7)	C16orf92 (2.0)	FUT2 (2.0)	P2RY2 (2.0)	HAO1 (1.9)	MUC1 (1.9)	ENSG00000256667 (1.8)	PRSS55 (1.6)
ENSG00000065054	SLC9A3R2 PPI subnetwork	0.09	>=0.20	CA12 (2.8)	KCNJ2 (2.2)	GDPD3 (2.1)	ENSG00000223985 (2.1)	TMEM18 (1.8)	SOX7 (1.7)	ENSG00000256667 (1.6)	ENSG00000234494 (1.5)	PNPO (1.5)	PHF15 (1.5)
GO:0007507	heart development	0.09	>=0.20	HCN4 (3.7)	RARB (3.4)	HOXB1 (3.3)	FOXL1 (2.9)	SOX7 (2.6)	EFNA5 (2.6)	TBX6 (2.2)	EFNA4 (2.2)	C17orf57 (2.1)	THBS3 (2.0)
MP:0005423	abnormal somatic nervous system physiology	0.09	>=0.20	CDK5R2 (3.2)	CABP7 (2.9)	CAMKV (2.8)	FAM57B (2.7)	EFR3B (2.7)	AAK1 (2.5)	TMEM59L (2.4)	ENSG00000255310 (2.4)	ASPHD1 (2.3)	DNAJC27 (2.1)
GO:0018108	peptidyl-tyrosine phosphorylation	0.09	>=0.20	FGF10 (3.2)	GBAP1 (2.6)	SATB1 (2.4)	ENSG00000234899 (2.2)	CABP7 (2.1)	ITPKB (2.0)	LAYN (1.8)	ENSG00000223985 (1.7)	PPP2R1B (1.7)	C17orf57 (1.7)
MP:0004982	abnormal osteoclast morphology	0.09	>=0.20	FGF10 (2.7)	LAYN (2.3)	ITPKB (2.2)	ADCY3 (2.2)	KCNJ2 (2.1)	SIK2 (2.1)	CA12 (1.7)	ENSG00000188971 (1.7)	ADAM15 (1.7)	EFR3B (1.6)
GO:0045444	fat cell differentiation	0.09	>=0.20	ENSG00000250616 (4.2)	SIK2 (3.8)	ENSG00000247735 (2.5)	ENSG00000236445 (2.3)	FGF10 (2.3)	ENSG00000254839 (2.2)	ENSG00000253695 (2.2)	EFNA5 (2.1)	PPP2R1B (1.9)	DNAJC27 (1.8)
GO:0009593	detection of chemical stimulus	0.09	>=0.20	ENSG00000224788 (4.1)	ENSG00000228135 (2.9)	ENSG00000234899 (2.2)	EFR3B (2.1)	ENSG00000236827 (2.1)	RP1L1 (2.0)	GBAP1 (1.8)	ENSG00000224186 (1.8)	HCN4 (1.8)	FEV (1.3)
ENSG00000133740	E2F5 PPI subnetwork	0.09	>=0.20	TRAIP (3.2)	STAG1 (2.5)	HERC1 (2.4)	HIRIP3 (2.4)	ENSG00000256667 (2.0)	KRTCAP2 (2.0)	ENSG00000249082 (1.9)	ENSG00000188971 (1.9)	SP2 (1.8)	INO80E (1.5)
MP:0001394	circling	0.09	>=0.20	PITX1 (3.1)	FUT2 (3.0)	KCNJ2 (3.0)	ENSG00000257574 (2.7)	NEO1 (2.5)	PRR15L (2.4)	DMRTA1 (2.3)	P2RY2 (2.3)	SOX7 (2.1)	ZNF804A (2.1)
GO:0046365	monosaccharide catabolic process	0.09	>=0.20	ALDOA (4.2)	ENSG00000236445 (3.5)	IZUMO1 (2.7)	ENSG00000254235 (2.2)	NPEPPS (2.1)	PRSS55 (2.0)	AGPHD1 (1.9)	ENSG00000249082 (1.9)	FUT2 (1.8)	MSRA (1.7)
ENSG00000143867	OSR1 PPI subnetwork	0.09	>=0.20	MTMR3 (2.8)	FCHSD2 (2.7)	MTMR9 (2.6)	KCNJ2 (2.4)	RBM5 (2.1)	ARAP1 (2.0)	EFNA5 (2.0)	ENSG00000253695 (2.0)	SP2 (2.0)	PHF15 (1.9)
ENSG00000141447	OSBPL1A PPI subnetwork	0.09	>=0.20	MTMR3 (2.8)	FCHSD2 (2.7)	MTMR9 (2.6)	KCNJ2 (2.4)	RBM5 (2.1)	ARAP1 (2.0)	EFNA5 (2.0)	ENSG00000253695 (2.0)	SP2 (2.0)	PHF15 (1.9)
ENSG00000179915	NRXN1 PPI subnetwork	0.09	>=0.20	CDK5R2 (3.7)	KCNJ3 (3.3)	AAK1 (3.1)	ASPHD1 (3.0)	DOC2A (2.8)	FAM57B (2.4)	TMEM59L (2.4)	MST1R (2.3)	HCN4 (2.3)	ITPKB-IT1 (2.2)
MP:0008673	decreased interleukin-13 secretion	0.09	>=0.20	SATB1 (4.2)	HORMAD2 (2.8)	CA12 (2.3)	UBA7 (2.1)	FGF21 (2.0)	ENSG00000236263 (1.8)	ENSG00000234899 (1.8)	THBS3 (1.7)	PNPO (1.7)	ITPKB-IT1 (1.7)
GO:0048010	vascular endothelial growth factor receptor signaling pathway	0.09	>=0.20	TBKBP1 (3.3)	RASIP1 (3.3)	SOX7 (3.2)	ENSG00000188971 (3.1)	C3orf54 (3.1)	FUT1 (2.7)	C17orf57 (2.6)	TAOK2 (2.6)	ENSG00000236827 (2.4)	SEMA3F (2.3)
GO:0016746	transferase activity, transferring acyl groups	0.09	>=0.20	SIK2 (2.4)	MTMR9 (2.1)	PPP2R1B (2.1)	ENSG00000236263 (1.9)	RNF123 (1.8)	ENSG00000255310 (1.8)	SYT14 (1.8)	ADAM15 (1.8)	ENSG00000254936 (1.7)	UPK3A (1.6)
ENSG00000145423	SFRP2 PPI subnetwork	0.09	>=0.20	WNT10A (5.0)	EFNA4 (4.1)	HOXB1 (2.9)	EFNA3 (2.7)	ENSG00000254839 (2.5)	FOXL1 (2.4)	THBS3 (2.3)	ENSG00000249082 (2.2)	ENSG00000247735 (2.1)	P2RY2 (2.1)
GO:0005003	ephrin receptor activity	0.09	>=0.20	EFNA4 (6.0)	EFNA3 (5.5)	MST1R (3.4)	CHRNA5 (3.1)	SEMA3F (2.7)	ADAM15 (2.5)	CAMKV (2.4)	TRIM46 (2.4)	EFNA5 (2.3)	ZNF804A (2.3)
MP:0005533	increased body temperature	0.09	>=0.20	ADCY3 (4.9)	SIK2 (4.7)	PPP2R1B (2.8)	ENSG00000253695 (2.3)	ENSG00000254839 (2.0)	FAM57B (1.9)	ENSG00000254235 (1.8)	FOXL1 (1.8)	MSRA (1.8)	ENSG00000236827 (1.6)
ENSG00000143995	MEIS1 PPI subnetwork	0.09	>=0.20	HOXB6 (8.1)	HOXB5 (7.1)	HOXB2 (6.8)	HOXB3 (6.1)	SALL1 (5.0)	ENSG00000257574 (4.7)	ENSG00000233101 (4.5)	MAMSTR (3.4)	ENSG00000230148 (2.3)	ENSG00000255310 (2.3)
KEGG_PPAR_SIGNALING_PATHWAY	KEGG_PPAR_SIGNALING_PATHWAY	0.09	>=0.20	SIK2 (4.4)	HAO1 (3.6)	FGF21 (3.0)	PPP2R1B (2.9)	UPK3A (2.3)	MSRA (2.2)	STARD10 (1.7)	ZNF804A (1.7)	ENSG00000234899 (1.6)	FAM57B (1.6)
GO:0002292	T cell differentiation involved in immune response	0.09	>=0.20	KCNH8 (3.2)	IZUMO1 (3.1)	ENSG00000253695 (2.4)	ENSG00000248464 (2.1)	DMRTA1 (2.1)	TBX6 (2.0)	KCNJ2 (2.0)	DNAJC27-AS1 (1.9)	ENSG00000254556 (1.8)	ENSG00000254235 (1.8)
ENSG00000143384	MCL1 PPI subnetwork	0.09	>=0.20	ADAM15 (2.3)	ZMAT5 (2.2)	WNT10A (2.1)	TAOK2 (1.9)	EFNA4 (1.8)	EFNA5 (1.8)	ENSG00000236445 (1.8)	EFNA3 (1.7)	ZNF804A (1.7)	SP2 (1.7)
ENSG00000170871	KIAA0232 PPI subnetwork	0.09	>=0.20	HAO1 (5.0)	RHCG (3.4)	PITX1 (3.1)	ENSG00000234899 (1.9)	FGF21 (1.8)	P2RY2 (1.7)	ENSG00000224788 (1.6)	STARD10 (1.5)	FEV (1.4)	SOX7 (1.3)
ENSG00000134259	NGF PPI subnetwork	0.09	>=0.20	ENSG00000236263 (2.2)	FEV (2.2)	ALK (2.2)	ITPKB-IT1 (2.1)	XKR6 (1.9)	ENSG00000254936 (1.9)	KCNH8 (1.9)	ZNF804A (1.9)	SYT14 (1.8)	MTMR3 (1.8)
GO:0006826	iron ion transport	0.09	>=0.20	ENSG00000236263 (4.2)	RHCG (3.9)	ENSG00000223985 (2.3)	ENSG00000234899 (2.0)	KCTD13 (2.0)	ENSG00000230148 (2.0)	MUC1 (1.9)	CA12 (1.9)	GBAP1 (1.8)	DNAJC27 (1.7)
KEGG_GLYCOSPHINGOLIPID_BIOSYNTHESIS_LACTO_AND_NEOLACTO_SERIES	KEGG_GLYCOSPHINGOLIPID_BIOSYNTHESIS_LACTO_AND_NEOLACTO_SERIES	0.09	>=0.20	FUT2 (5.8)	P2RY2 (3.5)	FGF21 (2.9)	GDPD3 (2.8)	ENSG00000250616 (2.5)	ENSG00000249082 (2.4)	MUC1 (1.9)	PRR15L (1.9)	CDH9 (1.7)	GFPT1 (1.7)
MP:0001613	abnormal vasodilation	0.09	>=0.20	RASIP1 (4.1)	ADCY3 (2.6)	SOX7 (2.3)	C17orf57 (2.1)	THBS3 (1.7)	ADAM15 (1.6)	LAYN (1.6)	HOXB2 (1.6)	ENSG00000236827 (1.5)	PRR15L (1.5)
GO:0008417	fucosyltransferase activity	0.09	>=0.20	FUT2 (7.2)	GDPD3 (3.8)	ENSG00000249082 (3.1)	MUC1 (3.0)	RHCG (2.8)	FGF21 (2.7)	PRR15L (2.7)	IZUMO1 (2.7)	P2RY2 (2.4)	PITX1 (1.9)
GO:0072088	nephron epithelium morphogenesis	0.09	>=0.20	ENSG00000249082 (2.9)	ENSG00000257574 (2.6)	KCNH8 (2.5)	FOXL1 (2.5)	WNT10A (2.4)	PRR15L (2.1)	ENSG00000224788 (2.1)	HOXB2 (2.1)	ENSG00000234899 (2.1)	SALL1 (2.1)
MP:0001125	abnormal oocyte morphology	0.09	>=0.20	SMC1B (4.7)	TRIM46 (3.1)	DMRTA1 (3.0)	BAHCC1 (2.5)	CHRNA5 (2.3)	USP3 (2.2)	ENSG00000256667 (2.0)	RASIP1 (1.9)	HOXB5 (1.7)	HAO1 (1.7)
MP:0001606	impaired hematopoiesis	0.09	>=0.20	C3orf54 (4.7)	MUC1 (2.9)	HOXB2 (2.7)	HOXB3 (2.7)	UBA7 (2.2)	SEMA3F (2.2)	PBX3 (2.1)	HOXB5 (2.1)	HOXB6 (2.1)	SOX7 (2.1)
GO:0015992	proton transport	0.09	>=0.20	UQCR10 (3.6)	RHCG (3.5)	ENSG00000236263 (3.2)	PCBD2 (3.0)	DNAJC27 (2.6)	C16orf92 (2.3)	ALDOA (2.1)	ENSG00000224788 (2.0)	ENSG00000223985 (2.0)	MUC1 (1.9)
MP:0004811	abnormal neuron physiology	0.09	>=0.20	ALK (3.9)	ASPHD1 (3.8)	CDK5R2 (3.6)	CHRNA3 (3.4)	NEO1 (2.8)	FAM57B (2.8)	KCNJ2 (2.7)	ZNF804A (2.7)	CAMKV (2.6)	CABP7 (2.6)
ENSG00000183454	GRIN2A PPI subnetwork	0.09	>=0.20	CAMKV (4.9)	CDK5R2 (3.7)	AAK1 (3.5)	TMEM59L (3.2)	DOC2A (2.9)	TRIM46 (2.7)	CABP7 (2.5)	ASPHD1 (2.3)	EFR3B (2.1)	KCTD13 (2.1)
GO:0019903	protein phosphatase binding	0.09	>=0.20	TAOK2 (3.4)	EFNA5 (3.3)	STARD10 (2.6)	HERC1 (2.3)	RARB (2.3)	SEMA3F (2.2)	PBX3 (2.0)	MAPK3 (2.0)	RBM5 (2.0)	RBM6 (2.0)
ENSG00000158874	APOA2 PPI subnetwork	0.09	>=0.20	HAO1 (3.6)	FUT2 (2.7)	PITX1 (2.6)	STARD10 (2.5)	GDPD3 (1.9)	ENSG00000249082 (1.8)	ENSG00000224788 (1.8)	FUT1 (1.7)	RIBC2 (1.7)	RHCG (1.7)
ENSG00000168685	IL7R PPI subnetwork	0.09	>=0.20	SATB1 (3.9)	ENSG00000236827 (1.9)	IZUMO1 (1.9)	KCNJ2 (1.8)	ATG16L2 (1.8)	C17orf57 (1.7)	GBAP1 (1.6)	GFPT1 (1.5)	PHF15 (1.4)	MUC1 (1.4)
ENSG00000150672	DLG2 PPI subnetwork	0.09	>=0.20	KCNJ2 (3.6)	KCNJ3 (3.5)	AAK1 (3.1)	CDK5R2 (2.8)	XKR6 (2.7)	MAMSTR (2.6)	DNAJC27 (2.5)	RARB (2.4)	CAMKV (2.4)	TRIM46 (1.9)
GO:0030278	regulation of ossification	0.09	>=0.20	ENSG00000231064 (3.8)	ENSG00000250616 (2.7)	SALL1 (2.4)	NEO1 (1.9)	THBS3 (1.8)	FGF10 (1.6)	CRLF1 (1.6)	ENSG00000223985 (1.5)	ENSG00000249082 (1.4)	MAMSTR (1.4)
ENSG00000154415	PPP1R3A PPI subnetwork	0.09	>=0.20	RNF123 (2.9)	ADAM15 (2.7)	ITPKB-IT1 (2.0)	KCNJ3 (2.0)	HERC1 (2.0)	PBX3 (1.9)	EFR3B (1.9)	ITPKB (1.8)	THBS3 (1.7)	MST1R (1.6)
ENSG00000160087	UBE2J2 PPI subnetwork	0.09	>=0.20	OPA1 (3.0)	PNPO (2.8)	GFPT1 (2.6)	PSMA4 (2.4)	ZNF804A (2.2)	SP2 (2.0)	HERC1 (2.0)	GDPD3 (1.7)	ENSG00000254556 (1.7)	ASCC2 (1.7)
MP:0004936	impaired branching involved in ureteric bud morphogenesis	0.1	>=0.20	SEMA3F (3.6)	HOXB5 (3.4)	SALL1 (2.9)	RARB (2.8)	PRR15L (2.5)	HOXB2 (2.4)	HOXB3 (2.4)	EFNA4 (2.4)	NEO1 (2.4)	LAYN (2.4)
GO:0050909	sensory perception of taste	0.1	>=0.20	ENSG00000224788 (3.4)	ENSG00000256667 (2.9)	ENSG00000228135 (2.9)	ENSG00000254556 (2.7)	FEV (2.6)	ENSG00000255310 (2.5)	RP1L1 (2.4)	CHRNB4 (2.4)	CHRNA5 (2.3)	ENSG00000254936 (2.2)
ENSG00000169398	PTK2 PPI subnetwork	0.1	>=0.20	MST1R (3.1)	FUT2 (2.5)	EFNA5 (2.1)	HERC1 (1.9)	ENSG00000188971 (1.8)	LAYN (1.8)	AAK1 (1.8)	RBM5 (1.7)	SEMA3F (1.6)	UBA7 (1.5)
GO:0008016	regulation of heart contraction	0.1	>=0.20	HCN4 (3.3)	C8orf74 (2.6)	TBKBP1 (2.3)	KCNJ2 (2.0)	ENSG00000256667 (1.9)	ENSG00000255310 (1.8)	ATP13A4 (1.8)	ENSG00000228135 (1.8)	RIBC2 (1.6)	ENSG00000254936 (1.6)
REACTOME_CREB_PHOSPHORYLATION_THROUGH_THE_ACTIVATION_OF_RAS	REACTOME_CREB_PHOSPHORYLATION_THROUGH_THE_ACTIVATION_OF_RAS	0.1	>=0.20	CAMKV (3.9)	CDK5R2 (3.2)	AAK1 (3.0)	RNF123 (2.9)	ENSG00000255310 (2.6)	EFR3B (2.5)	CDH9 (2.3)	TMEM59L (2.3)	ENSG00000254839 (2.2)	ATP13A4 (2.1)
MP:0003047	abnormal thoracic vertebrae morphology	0.1	>=0.20	HOXB2 (11.6)	HOXB6 (9.7)	HOXB5 (9.5)	HOXB3 (9.1)	ENSG00000233101 (8.0)	ENSG00000230148 (5.7)	ENSG00000257574 (5.4)	HOXB1 (5.0)	EFNA3 (4.0)	FGF10 (3.3)
ENSG00000103496	STX4 PPI subnetwork	0.1	>=0.20	MTMR9 (2.0)	YPEL3 (1.9)	C16orf92 (1.9)	PRUNE2 (1.7)	CABP7 (1.6)	TMEM219 (1.6)	CHRNA3 (1.6)	KCNH8 (1.5)	C3orf54 (1.4)	C8orf74 (1.3)
GO:0021955	central nervous system neuron axonogenesis	0.1	>=0.20	ENSG00000234899 (3.7)	KCNH8 (3.0)	EFNA3 (2.3)	MST1R (2.3)	EFNA5 (2.2)	AAK1 (2.2)	ATP13A4 (2.2)	ENSG00000223985 (1.9)	XKR6 (1.7)	FUT2 (1.7)
MP:0002891	increased insulin sensitivity	0.1	>=0.20	SIK2 (3.7)	ATP13A4-AS1 (3.3)	CHRNA3 (2.3)	PPP2R1B (2.0)	CATSPER3 (2.0)	MAMSTR (1.8)	PRR15L (1.8)	NEO1 (1.7)	KCNJ2 (1.7)	ARAP1 (1.7)
MP:0000764	abnormal tongue epithelium morphology	0.1	>=0.20	PITX1 (4.9)	WNT10A (4.9)	RHCG (3.6)	FUT1 (2.9)	ENSG00000224186 (2.5)	MST1R (2.3)	EFNA4 (2.3)	FGF21 (2.0)	ENSG00000230148 (2.0)	MUC1 (1.8)
GO:0045723	positive regulation of fatty acid biosynthetic process	0.1	>=0.20	ENSG00000236445 (3.7)	ENSG00000254839 (3.1)	ENSG00000254235 (2.4)	DNAJC27-AS1 (2.2)	ENSG00000248464 (2.2)	ITPKB-IT1 (2.1)	ZNF804A (1.8)	ENSG00000250616 (1.7)	ENSG00000223985 (1.7)	ENSG00000236827 (1.7)
MP:0004322	abnormal sternebra morphology	0.1	>=0.20	HOXB6 (14.0)	HOXB5 (13.2)	HOXB3 (10.5)	ENSG00000233101 (8.4)	HOXB2 (8.1)	ENSG00000230148 (6.4)	ENSG00000257574 (5.0)	SALL1 (4.6)	EFNA3 (3.9)	HOXB1 (3.4)
ENSG00000135090	TAOK3 PPI subnetwork	0.1	>=0.20	MTMR3 (3.3)	PPP2R1B (3.2)	ATG16L2 (2.4)	ARAP1 (2.3)	PHF15 (2.0)	UBA7 (1.9)	RNF123 (1.9)	RBM6 (1.9)	HERC1 (1.9)	FGF10 (1.9)
MP:0003408	increased width of hypertrophic chondrocyte zone	0.1	>=0.20	WNT10A (2.9)	THBS3 (2.6)	CATSPER3 (2.5)	ENSG00000249082 (2.5)	LAYN (2.5)	ADAM15 (2.3)	NEO1 (2.2)	EFNA4 (2.2)	MST1R (2.2)	CA12 (2.2)
ENSG00000065534	MYLK PPI subnetwork	0.1	>=0.20	LAYN (2.5)	UBA7 (2.3)	AAK1 (2.1)	PHF15 (1.9)	INO80E (1.9)	HOXB1 (1.9)	FCHSD2 (1.8)	TBX6 (1.7)	GDPD3 (1.7)	KCTD13 (1.6)
GO:0046425	regulation of JAK-STAT cascade	0.1	>=0.20	SATB1 (3.2)	ENSG00000224788 (2.8)	HORMAD2 (2.4)	ENSG00000236827 (2.2)	ENSG00000249082 (2.2)	KCTD13 (2.0)	GBAP1 (2.0)	ATG16L2 (2.0)	DNAJC27 (1.9)	ENSG00000254235 (1.9)
GO:0031228	intrinsic to Golgi membrane	0.1	>=0.20	MC4R (2.7)	ENSG00000188971 (2.5)	TMEM18 (2.2)	ALK (2.1)	P2RY2 (2.1)	MUC1 (2.1)	AAK1 (2.0)	LAYN (1.9)	EFNA5 (1.8)	FAM57B (1.7)
GO:0042481	regulation of odontogenesis	0.1	>=0.20	ENSG00000249082 (3.7)	WNT10A (3.5)	PITX1 (3.1)	GBAP1 (3.0)	TBX6 (2.0)	DNAJC27-AS1 (1.9)	ENSG00000224186 (1.8)	CRLF1 (1.8)	SEMA3F (1.8)	FOXL1 (1.7)
MP:0008415	abnormal neurite morphology	0.1	>=0.20	FGF10 (2.4)	ENSG00000248464 (2.4)	RARB (1.9)	C3orf54 (1.8)	ENSG00000228135 (1.6)	EFR3B (1.6)	MAMSTR (1.6)	CAMKV (1.5)	TBKBP1 (1.5)	ENSG00000255310 (1.5)
MP:0003231	abnormal placenta vasculature	0.1	>=0.20	FGF10 (3.0)	MTMR3 (2.7)	ARAP1 (2.3)	STAG1 (2.1)	MUC1 (2.1)	KCNJ3 (2.0)	ENSG00000234899 (1.8)	SEMA3F (1.8)	TAOK2 (1.8)	STARD10 (1.8)
MP:0001762	polyuria	0.1	>=0.20	UPK3A (6.3)	RHCG (6.1)	MUC1 (3.2)	CA12 (3.2)	ENSG00000223985 (2.5)	GDPD3 (2.5)	PRR15L (2.3)	MSRA (2.0)	ITPKB-IT1 (1.9)	ADAM15 (1.6)
ENSG00000139112	GABARAPL1 PPI subnetwork	0.1	>=0.20	SYT14 (3.1)	RBM5 (3.0)	ZMAT5 (2.6)	RNF123 (2.5)	XKR6 (2.1)	ENSG00000224186 (2.1)	TMEM18 (1.9)	RBM6 (1.9)	ATG16L2 (1.8)	MON1A (1.8)
GO:0007260	tyrosine phosphorylation of STAT protein	0.1	>=0.20	DNAJC27 (2.8)	SATB1 (2.7)	ENSG00000224788 (2.5)	ENSG00000254556 (2.2)	ENSG00000254936 (2.1)	ATG16L2 (1.9)	HORMAD2 (1.9)	ENSG00000254235 (1.8)	KCNH8 (1.8)	CATSPER3 (1.7)
MP:0001364	decreased anxiety-related response	0.1	>=0.20	CAMKV (4.1)	CDK5R2 (4.1)	AAK1 (3.3)	TMEM59L (3.1)	CDH9 (2.9)	MC4R (2.5)	KCTD13 (2.3)	DOC2A (2.3)	EFR3B (2.1)	TRIM46 (2.1)
MP:0011098	complete embryonic lethality during organogenesis	0.1	>=0.20	SOX7 (4.8)	RASIP1 (3.4)	STAG1 (2.9)	HOXB1 (2.7)	MTMR3 (2.6)	RARB (2.6)	HERC1 (2.4)	SEMA3F (2.3)	SALL1 (1.9)	HCN4 (1.8)
ENSG00000115953	ENSG00000115953 PPI subnetwork	0.1	>=0.20	TRIM46 (2.3)	PHF15 (2.1)	TBKBP1 (2.0)	DNAJC27-AS1 (1.9)	ENSG00000256667 (1.8)	SATB1 (1.8)	FOXL1 (1.7)	ENSG00000234899 (1.7)	PBX3 (1.7)	ASPHD1 (1.7)
ENSG00000117713	ARID1A PPI subnetwork	0.1	>=0.20	EFNA4 (2.4)	BAHCC1 (2.4)	MTMR9 (2.4)	MST1R (2.3)	SP2 (2.2)	ASCC2 (2.2)	RBM6 (2.0)	SATB1 (1.8)	TRAIP (1.7)	STAG1 (1.5)
ENSG00000159459	UBR1 PPI subnetwork	0.1	>=0.20	OPA1 (3.2)	HERC1 (2.9)	YPEL3 (2.1)	ENSG00000249082 (2.1)	ENSG00000224186 (2.0)	EFNA5 (1.9)	KCNJ2 (1.7)	DOC2A (1.7)	ARAP1 (1.6)	NPEPPS (1.5)
REACTOME_CREB_PHOSPHORYLATION_THROUGH_THE_ACTIVATION_OF_CAMKII	REACTOME_CREB_PHOSPHORYLATION_THROUGH_THE_ACTIVATION_OF_CAMKII	0.1	>=0.20	CDK5R2 (4.4)	CAMKV (4.3)	TMEM59L (3.0)	ALK (2.9)	EFR3B (2.7)	KCNJ3 (2.6)	DOC2A (2.5)	AAK1 (2.3)	ATP13A4 (2.2)	BAHCC1 (2.2)
ENSG00000112312	GMNN PPI subnetwork	0.1	>=0.20	HOXB6 (7.7)	HOXB5 (5.0)	HOXB3 (3.5)	HOXB2 (3.2)	ENSG00000257574 (3.2)	SALL1 (2.8)	RIBC2 (2.6)	MST1R (2.6)	ADCY3 (2.4)	TRAIP (2.3)
GO:0072522	purine-containing compound biosynthetic process	0.1	>=0.20	HCN4 (2.9)	MC4R (2.7)	DNAJC27 (2.5)	EFR3B (2.5)	CA12 (2.3)	ADCY3 (2.1)	TRIM46 (2.1)	TBKBP1 (2.0)	C16orf92 (2.0)	UQCR10 (1.9)
GO:0001655	urogenital system development	0.1	>=0.20	ENSG00000257574 (3.2)	UPK3A (3.0)	RARB (2.9)	AGPHD1 (2.8)	SALL1 (2.7)	FOXL1 (2.4)	EFNA4 (2.4)	WNT10A (2.3)	SEMA3F (2.3)	HOXB3 (2.2)
ENSG00000074181	NOTCH3 PPI subnetwork	0.1	>=0.20	ENSG00000231064 (3.1)	HOXB1 (2.7)	SOX7 (2.6)	RASIP1 (2.5)	BAHCC1 (2.3)	MUC1 (2.2)	THBS3 (2.2)	RBM5 (2.2)	SEMA3F (2.2)	MTMR3 (2.1)
GO:0006575	cellular modified amino acid metabolic process	0.1	>=0.20	ENSG00000223985 (2.9)	GDPD3 (2.3)	ATP13A4 (2.3)	PNPO (2.2)	MSRA (1.8)	SYT14 (1.5)	STARD10 (1.4)	HAO1 (1.4)	TMEM18 (1.4)	KCNJ2 (1.3)
MP:0003179	decreased platelet cell number	0.1	>=0.20	C3orf54 (5.6)	UBA7 (3.7)	FCHSD2 (1.8)	FUT1 (1.7)	GBAP1 (1.6)	PHF15 (1.6)	P2RY2 (1.6)	C17orf57 (1.6)	ITPKB (1.4)	ARAP1 (1.3)
MP:0000136	abnormal microglial cell morphology	0.1	>=0.20	TMEM219 (2.9)	ENSG00000236263 (2.8)	MC4R (2.6)	ARAP1 (2.6)	ADAM15 (2.2)	KCNH8 (2.2)	DNAJC27 (1.9)	UBA7 (1.9)	HOXB6 (1.9)	ITPKB (1.9)
GO:0006818	hydrogen transport	0.1	>=0.20	UQCR10 (3.7)	RHCG (3.4)	ENSG00000236263 (3.2)	PCBD2 (3.1)	DNAJC27 (2.6)	C16orf92 (2.6)	ALDOA (2.1)	ENSG00000224788 (2.1)	ENSG00000223985 (1.9)	MUC1 (1.8)
MP:0003722	absent ureter	0.1	>=0.20	SALL1 (3.9)	HOXB2 (3.1)	SEMA3F (2.5)	C3orf54 (2.3)	HOXB5 (2.3)	EFNA3 (2.2)	ENSG00000231064 (2.1)	HOXB6 (1.9)	DNAJC27-AS1 (1.9)	ALK (1.9)
GO:0014032	neural crest cell development	0.1	>=0.20	RARB (4.6)	HOXB1 (3.7)	ENSG00000255310 (3.6)	ENSG00000254235 (3.0)	DMRTA1 (2.9)	FOXL1 (2.4)	CRLF1 (2.3)	BAHCC1 (2.2)	EFNA4 (2.1)	SOX7 (2.0)
REACTOME_RAS_ACTIVATION_UOPN_CA2_INFUX_THROUGH_NMDA_RECEPTOR	REACTOME_RAS_ACTIVATION_UOPN_CA2_INFUX_THROUGH_NMDA_RECEPTOR	0.1	>=0.20	CDK5R2 (4.4)	CAMKV (4.4)	TMEM59L (3.0)	EFR3B (2.9)	DOC2A (2.8)	ENSG00000224788 (2.5)	ALK (2.5)	KCNJ3 (2.4)	AAK1 (2.2)	RNF123 (1.9)
GO:0046658	anchored to plasma membrane	0.1	>=0.20	CA12 (3.1)	RASIP1 (3.0)	UPK3A (2.6)	GDPD3 (2.5)	LAYN (2.5)	ENSG00000223985 (2.3)	SEMA3F (2.2)	RHCG (2.1)	GBAP1 (2.1)	EFNA4 (2.0)
MP:0002272	abnormal nervous system electrophysiology	0.1	>=0.20	TMEM59L (4.4)	CDK5R2 (4.1)	AAK1 (3.7)	CABP7 (3.4)	FAM57B (2.8)	EFR3B (2.8)	DNAJC27 (2.7)	KCNJ3 (2.5)	CAMKV (2.3)	MC4R (2.1)
ENSG00000181656	GPR88 PPI subnetwork	0.1	>=0.20	SP2 (4.5)	RNPC3 (2.8)	INO80E (2.7)	KPNB1 (2.1)	ENSG00000256667 (2.0)	TBKBP1 (1.7)	SIK2 (1.6)	HORMAD2 (1.6)	SALL1 (1.5)	ENSG00000228135 (1.5)
ENSG00000107263	RAPGEF1 PPI subnetwork	0.1	>=0.20	FCHSD2 (2.7)	LAYN (2.6)	FEV (2.4)	XKR6 (2.4)	GFPT1 (2.3)	STARD10 (2.0)	C17orf57 (2.0)	ARAP1 (1.8)	ITPKB-IT1 (1.8)	MTMR3 (1.8)
GO:0034220	ion transmembrane transport	0.1	>=0.20	ENSG00000223985 (4.4)	ATP13A4 (3.1)	KCNJ3 (3.1)	CA12 (2.7)	EFR3B (2.7)	AAK1 (2.5)	PRUNE2 (2.4)	CDH9 (2.2)	GDPD3 (2.1)	C16orf92 (2.0)
ENSG00000135597	REPS1 PPI subnetwork	0.1	>=0.20	PRR15L (3.4)	FUT2 (2.5)	CDH9 (2.3)	GFPT1 (2.3)	DMRTA1 (2.1)	SMC1B (1.7)	ENSG00000257574 (1.7)	ENSG00000247735 (1.6)	DNAJC27-AS1 (1.6)	MAPK3 (1.6)
REACTOME_DAG_AND_IP3_SIGNALING	REACTOME_DAG_AND_IP3_SIGNALING	0.1	>=0.20	CAMKV (3.6)	DNAJC27 (2.9)	KCNJ3 (2.9)	AAK1 (2.9)	CRLF1 (2.5)	DOC2A (2.2)	MON1A (2.1)	C3orf54 (2.1)	MAPK3 (2.1)	ATP13A4 (2.0)
GO:0050662	coenzyme binding	0.1	>=0.20	PNPO (4.0)	MSRA (3.4)	AGPHD1 (2.2)	PPP2R1B (2.1)	OPA1 (2.0)	HAO1 (1.8)	ENSG00000223985 (1.7)	SIK2 (1.7)	RHCG (1.6)	FUT2 (1.6)
MP:0006126	abnormal outflow tract development	0.1	>=0.20	RARB (4.1)	HOXB1 (4.0)	SEMA3F (3.3)	CHRNA3 (3.2)	SOX7 (2.8)	PITX1 (2.8)	RASIP1 (2.5)	TBX6 (2.5)	ALK (2.4)	HCN4 (2.4)
ENSG00000133243	BTBD2 PPI subnetwork	0.1	>=0.20	NPEPPS (2.5)	HERC1 (2.4)	MTMR3 (2.3)	ALDOA (2.2)	ENSG00000224186 (2.0)	KCNJ2 (1.8)	UPK3A (1.5)	EFNA4 (1.5)	UBA7 (1.5)	GBAP1 (1.4)
GO:0005689	U12-type spliceosomal complex	0.1	>=0.20	UQCR10 (3.6)	PSMA4 (3.2)	INO80E (2.7)	ASCC2 (2.5)	PPP4C (2.2)	ZMAT5 (2.0)	NFU1 (1.9)	RNPC3 (1.8)	TMEM18 (1.7)	FAM118A (1.7)
ENSG00000113889	KNG1 PPI subnetwork	0.1	>=0.20	HAO1 (5.6)	P2RY2 (2.6)	STARD10 (2.5)	MSRA (1.9)	ENSG00000224788 (1.7)	PRR15L (1.6)	PBX3 (1.4)	PINX1 (1.4)	RHCG (1.3)	PNPO (1.3)
ENSG00000107186	MPDZ PPI subnetwork	0.1	>=0.20	CDH9 (3.5)	RASIP1 (3.4)	CAMKV (2.5)	BAHCC1 (2.3)	SOX7 (2.3)	SEMA3F (2.2)	GBAP1 (2.2)	C17orf57 (2.2)	ENSG00000234899 (2.0)	EFNA5 (1.9)
GO:0010740	positive regulation of intracellular protein kinase cascade	0.1	>=0.20	KCNJ2 (2.7)	GBAP1 (2.6)	ITPKB-IT1 (2.4)	ENSG00000254556 (2.0)	ENSG00000254936 (1.9)	ATG16L2 (1.9)	ENSG00000231064 (1.9)	TMEM219 (1.9)	P2RY2 (1.8)	ARAP1 (1.8)
MP:0000550	abnormal forelimb morphology	0.1	>=0.20	RARB (4.0)	SALL1 (3.1)	PITX1 (2.6)	FUT2 (2.6)	CRLF1 (2.1)	ADCY3 (2.0)	THBS3 (2.0)	FGF10 (1.7)	EFNA4 (1.6)	HOXB1 (1.6)
MP:0002912	abnormal excitatory postsynaptic potential	0.1	>=0.20	CDK5R2 (4.9)	CAMKV (4.3)	DOC2A (3.9)	TMEM59L (3.7)	TRIM46 (3.1)	KCNJ3 (3.0)	CHRNA5 (2.9)	ASPHD1 (2.9)	KCTD13 (2.8)	CDH9 (2.6)
GO:0070588	calcium ion transmembrane transport	0.1	>=0.20	EFR3B (3.8)	XKR6 (3.1)	KCNJ3 (2.7)	DNAJC27-AS1 (2.6)	AAK1 (2.6)	ENSG00000254839 (2.3)	TRIM46 (2.3)	ENSG00000224788 (2.1)	CA12 (1.9)	CABP7 (1.9)
GO:0021700	developmental maturation	0.1	>=0.20	RASIP1 (2.8)	IZUMO1 (2.7)	TAOK2 (2.7)	TBKBP1 (2.5)	SOX7 (2.2)	ENSG00000254839 (2.2)	ADAM15 (2.1)	AAK1 (2.1)	DOC2A (2.0)	C3orf54 (1.8)
ENSG00000197766	CFD PPI subnetwork	0.1	>=0.20	HAO1 (5.2)	RHCG (3.5)	PITX1 (2.9)	ENSG00000234899 (2.1)	P2RY2 (2.0)	ENSG00000224788 (1.8)	FGF21 (1.8)	FEV (1.8)	STARD10 (1.6)	ENSG00000236445 (1.3)
GO:0030594	neurotransmitter receptor activity	0.1	>=0.20	CHRNB4 (4.7)	CHRNA3 (4.1)	CAMKV (3.8)	CDH9 (3.5)	HCN4 (3.1)	CHRNA5 (2.9)	TRIM46 (2.8)	DOC2A (2.7)	CDK5R2 (2.6)	ALK (2.5)
ENSG00000169020	ATP5I PPI subnetwork	0.1	>=0.20	UQCR10 (5.1)	PNPO (2.7)	PCBD2 (2.6)	CATSPER3 (2.4)	OPA1 (2.4)	DNAJC27 (2.2)	ALDOA (2.1)	C16orf92 (2.0)	NFU1 (1.8)	RNPC3 (1.8)
MP:0010254	nuclear cataracts	0.1	>=0.20	ENSG00000236827 (3.2)	ENSG00000223985 (2.6)	FAM57B (2.6)	GBAP1 (2.3)	ENSG00000256667 (2.2)	IZUMO1 (2.2)	PBX3 (2.2)	BAHCC1 (2.0)	ENSG00000236445 (1.9)	EFR3B (1.6)
MP:0000928	incomplete cephalic closure	0.1	>=0.20	PITX1 (3.2)	SALL1 (3.2)	FGF10 (2.7)	HOXB1 (2.5)	NEO1 (2.5)	USP3 (2.5)	EFNA4 (2.5)	ENSG00000233101 (2.0)	BAHCC1 (2.0)	HOXB2 (1.9)
MP:0005353	abnormal patella morphology	0.1	>=0.20	ENSG00000249082 (3.8)	ENSG00000236445 (3.4)	PITX1 (3.0)	ENSG00000224186 (2.9)	LAYN (2.7)	MAMSTR (2.4)	CRLF1 (2.4)	SALL1 (2.3)	CATSPER3 (2.3)	FOXL1 (2.2)
GO:0003730	mRNA 3'-UTR binding	0.1	>=0.20	SMC1B (2.5)	CHRNB4 (2.3)	RNPC3 (2.1)	DMRTA1 (2.0)	ZNF804A (2.0)	OPA1 (1.8)	CHRNA5 (1.7)	PPP4C (1.7)	SALL1 (1.7)	KCTD13 (1.6)
MP:0001240	abnormal epidermis stratum corneum morphology	0.1	>=0.20	GDPD3 (4.9)	EFNA3 (3.3)	MST1R (2.2)	FUT1 (2.1)	WNT10A (2.1)	SEMA3F (1.9)	CA12 (1.9)	EFNA4 (1.8)	C17orf57 (1.4)	CDH9 (1.4)
GO:0060079	regulation of excitatory postsynaptic membrane potential	0.1	>=0.20	CHRNB4 (3.4)	KCNJ3 (3.4)	FAM57B (3.1)	GBAP1 (2.8)	DOC2A (2.6)	ENSG00000248464 (2.5)	PRUNE2 (2.3)	ASPHD1 (2.3)	ALK (2.2)	TMEM59L (2.1)
MP:0004726	abnormal nasal capsule morphology	0.1	>=0.20	SALL1 (4.6)	RARB (3.7)	PITX1 (2.5)	NEO1 (2.5)	EFNA5 (2.0)	CA12 (2.0)	ENSG00000233101 (2.0)	FUT2 (2.0)	FOXL1 (1.8)	PBX3 (1.8)
GO:0002763	positive regulation of myeloid leukocyte differentiation	0.1	>=0.20	PRR15L (2.7)	ENSG00000254556 (2.7)	KCNH8 (2.5)	SATB1 (2.4)	ENSG00000248464 (2.2)	HORMAD2 (1.9)	EFR3B (1.9)	RNPC3 (1.7)	ENSG00000236827 (1.6)	TBKBP1 (1.6)
ENSG00000156453	PCDH1 PPI subnetwork	0.1	>=0.20	HAO1 (4.7)	RHCG (3.6)	PITX1 (2.7)	P2RY2 (2.6)	ENSG00000234899 (2.6)	HERC1 (1.9)	FGF21 (1.7)	ENSG00000249082 (1.5)	FEV (1.5)	RNF123 (1.5)
GO:0071565	nBAF complex	0.1	>=0.20	SP2 (3.1)	FEV (3.0)	FAM57B (2.6)	KCTD13 (2.2)	ALK (2.2)	RBM6 (2.2)	MSRA (2.1)	INO80E (2.0)	CDK5R2 (2.0)	EFR3B (1.9)
GO:0090101	negative regulation of transmembrane receptor protein serine/threonine kinase signaling pathway	0.1	>=0.20	ENSG00000247735 (3.1)	CRLF1 (2.8)	TMEM18 (2.7)	FOXL1 (2.6)	ENSG00000254235 (2.6)	ENSG00000188971 (2.6)	EFR3B (2.4)	EFNA5 (2.3)	ENSG00000233101 (2.1)	FGF10 (2.0)
GO:0018958	phenol-containing compound metabolic process	0.1	>=0.20	CHRNA3 (3.3)	CHRNA5 (3.2)	FEV (3.2)	CHRNB4 (2.9)	EFR3B (2.7)	ENSG00000228135 (2.4)	GDPD3 (2.4)	ALK (2.3)	ENSG00000254235 (2.2)	ENSG00000234494 (2.2)
ENSG00000038002	AGA PPI subnetwork	0.1	>=0.20	HAO1 (5.2)	RHCG (3.4)	PITX1 (3.1)	P2RY2 (2.3)	FGF21 (1.9)	ENSG00000224788 (1.9)	FEV (1.8)	ENSG00000234899 (1.8)	STARD10 (1.4)	ENSG00000249082 (1.3)
ENSG00000134318	ROCK2 PPI subnetwork	0.1	>=0.20	CAMKV (3.4)	ASPHD1 (3.1)	DOC2A (3.0)	KCTD13 (2.8)	CDK5R2 (2.6)	ADAM15 (2.3)	AAK1 (2.3)	FAM57B (2.1)	TBKBP1 (2.1)	ENSG00000236263 (2.0)
MP:0003048	abnormal cervical vertebrae morphology	0.1	>=0.20	HOXB6 (7.8)	HOXB5 (7.5)	HOXB1 (6.8)	HOXB2 (6.4)	HOXB3 (4.7)	ENSG00000233101 (3.3)	CRLF1 (3.2)	ENSG00000257574 (3.2)	MAMSTR (3.2)	TBX6 (3.1)
MP:0001196	shiny skin	0.1	>=0.20	FUT1 (4.3)	EFNA3 (3.3)	MST1R (2.7)	WNT10A (2.6)	SEMA3F (2.4)	EFNA4 (2.3)	C17orf57 (2.0)	STARD10 (1.9)	GDPD3 (1.9)	FUT2 (1.8)
MP:0006280	abnormal digit development	0.1	>=0.20	PITX1 (4.8)	ENSG00000257574 (3.3)	RARB (2.9)	NEO1 (2.7)	KCNJ3 (2.6)	EFNA3 (2.5)	EFNA4 (2.5)	SOX7 (2.4)	MST1R (2.3)	SALL1 (2.1)
GO:0000030	mannosyltransferase activity	0.1	>=0.20	KRTCAP2 (4.5)	ENSG00000236263 (3.8)	ASCC2 (3.1)	GBAP1 (3.0)	ATP13A4 (2.4)	ZMAT5 (1.6)	UPK3A (1.5)	ENSG00000250616 (1.5)	EFNA5 (1.4)	FUT2 (1.3)
MP:0000480	increased rib number	0.1	>=0.20	HOXB6 (13.7)	HOXB5 (12.3)	HOXB2 (10.8)	HOXB3 (8.1)	ENSG00000233101 (6.7)	ENSG00000230148 (5.4)	ENSG00000257574 (4.7)	SALL1 (3.4)	HOXB1 (3.0)	EFNA3 (2.7)
GO:0001657	ureteric bud development	0.1	>=0.20	FOXL1 (3.5)	SALL1 (3.3)	ENSG00000257574 (3.1)	WNT10A (2.8)	SEMA3F (2.7)	EFNA4 (2.7)	RARB (2.6)	HOXB6 (2.4)	UPK3A (2.3)	ENSG00000253695 (2.2)
GO:0008015	blood circulation	0.1	>=0.20	HCN4 (3.1)	RASIP1 (2.7)	C8orf74 (2.5)	FOXL1 (2.2)	TBKBP1 (2.2)	ENSG00000233101 (2.0)	KCNJ2 (2.0)	ENSG00000254936 (2.0)	SOX7 (1.9)	PBX3 (1.9)
GO:0003013	circulatory system process	0.1	>=0.20	HCN4 (3.1)	RASIP1 (2.7)	C8orf74 (2.4)	TBKBP1 (2.1)	FOXL1 (2.1)	ENSG00000233101 (2.1)	KCNJ2 (2.0)	PBX3 (2.0)	SOX7 (2.0)	ENSG00000254936 (2.0)
ENSG00000188021	UBQLN2 PPI subnetwork	0.1	>=0.20	PSMA4 (2.9)	GBAP1 (2.8)	GFPT1 (2.5)	MTMR9 (2.4)	OPA1 (2.2)	NPEPPS (2.1)	KRTCAP2 (2.0)	EFNA5 (1.9)	STAG1 (1.9)	EFNA4 (1.7)
ENSG00000164930	FZD6 PPI subnetwork	0.1	>=0.20	WNT10A (4.6)	HOXB1 (3.7)	EFNA4 (3.3)	FOXL1 (2.8)	TBX6 (2.7)	PITX1 (2.6)	EFNA3 (2.6)	THBS3 (2.3)	MST1R (1.9)	ENSG00000247735 (1.9)
ENSG00000111432	FZD10 PPI subnetwork	0.1	>=0.20	WNT10A (4.6)	HOXB1 (3.7)	EFNA4 (3.3)	FOXL1 (2.8)	TBX6 (2.7)	PITX1 (2.6)	EFNA3 (2.6)	THBS3 (2.3)	MST1R (1.9)	ENSG00000247735 (1.9)
GO:0003206	cardiac chamber morphogenesis	0.1	>=0.20	HCN4 (3.4)	ENSG00000234899 (2.9)	KCNH8 (2.9)	HOXB1 (2.7)	FOXL1 (2.6)	RARB (2.2)	EFNA5 (2.2)	ENSG00000256667 (2.0)	ENSG00000247735 (2.0)	ENSG00000188971 (2.0)
GO:0009712	catechol-containing compound metabolic process	0.1	>=0.20	CHRNA5 (4.6)	CHRNA3 (4.5)	FEV (4.2)	CHRNB4 (4.0)	ITPKB-IT1 (2.6)	ALK (2.6)	ENSG00000234494 (2.5)	ENSG00000234899 (2.4)	GDPD3 (2.3)	EFR3B (2.2)
GO:0006584	catecholamine metabolic process	0.1	>=0.20	CHRNA5 (4.6)	CHRNA3 (4.5)	FEV (4.2)	CHRNB4 (4.0)	ITPKB-IT1 (2.6)	ALK (2.6)	ENSG00000234494 (2.5)	ENSG00000234899 (2.4)	GDPD3 (2.3)	EFR3B (2.2)
GO:0034311	diol metabolic process	0.1	>=0.20	CHRNA5 (4.6)	CHRNA3 (4.5)	FEV (4.2)	CHRNB4 (4.0)	ITPKB-IT1 (2.6)	ALK (2.6)	ENSG00000234494 (2.5)	ENSG00000234899 (2.4)	GDPD3 (2.3)	EFR3B (2.2)
MP:0000559	abnormal femur morphology	0.1	>=0.20	NEO1 (3.6)	THBS3 (3.4)	ENSG00000249082 (3.0)	CA12 (2.6)	FGF10 (2.4)	ENSG00000234899 (2.3)	ADAM15 (2.2)	CABP7 (2.2)	CRLF1 (2.1)	BAHCC1 (2.1)
GO:0019319	hexose biosynthetic process	0.1	>=0.20	ALDOA (4.3)	PRSS55 (3.6)	ENSG00000236445 (3.2)	SIK2 (2.9)	ENSG00000234899 (2.0)	ENSG00000254235 (1.9)	TMEM219 (1.7)	ENSG00000223985 (1.7)	STARD10 (1.6)	ENSG00000248464 (1.6)
GO:0043568	positive regulation of insulin-like growth factor receptor signaling pathway	0.1	>=0.20	ENSG00000224186 (4.8)	PITX1 (3.6)	ENSG00000249082 (3.5)	ENSG00000254839 (3.5)	KCNH8 (2.6)	MAMSTR (2.1)	ENSG00000223985 (2.0)	HORMAD2 (1.7)	WNT10A (1.7)	GBAP1 (1.6)
REACTOME_G_ALPHA_S_SIGNALLING_EVENTS	REACTOME_G_ALPHA_S_SIGNALLING_EVENTS	0.1	>=0.20	RASIP1 (3.2)	TMEM59L (2.7)	CDK5R2 (2.7)	SIK2 (2.5)	ALK (2.5)	CAMKV (2.5)	RP1L1 (2.4)	SOX7 (2.2)	ITPKB-IT1 (1.8)	CHRNA3 (1.8)
MP:0005331	insulin resistance	0.1	>=0.20	SIK2 (5.2)	PPP2R1B (2.6)	ITPKB (2.5)	FEV (2.2)	FAM57B (2.1)	FAM118A (2.0)	ALK (1.9)	PHF15 (1.8)	TAOK2 (1.8)	PRSS55 (1.6)
ENSG00000089250	NOS1 PPI subnetwork	0.1	>=0.20	CAMKV (4.3)	TMEM59L (4.1)	CDK5R2 (3.5)	KCTD13 (3.4)	DOC2A (2.8)	AAK1 (2.8)	TRIM46 (2.4)	MAPK3 (2.2)	CABP7 (2.1)	HERC1 (2.0)
GO:0071496	cellular response to external stimulus	0.1	>=0.20	FGF10 (3.3)	LAYN (2.8)	DMRTA1 (2.6)	ATP13A4-AS1 (2.6)	PRSS55 (2.3)	YPEL3 (2.2)	FGF21 (2.0)	ENSG00000224788 (2.0)	EFNA3 (1.8)	MUC1 (1.8)
GO:0032182	small conjugating protein binding	0.1	>=0.20	RNF123 (4.1)	ASCC2 (2.8)	USP3 (2.2)	OPA1 (1.8)	ALDOA (1.8)	MTMR3 (1.8)	RIBC2 (1.8)	ARAP1 (1.7)	PNPO (1.6)	TMEM219 (1.6)
ENSG00000163516	ANKZF1 PPI subnetwork	0.1	>=0.20	GDPD3 (2.6)	ENSG00000188971 (2.3)	ASCC2 (1.9)	ALDOA (1.9)	ENSG00000228135 (1.9)	TMEM18 (1.9)	AGPHD1 (1.8)	TMEM59L (1.8)	UQCR10 (1.8)	LAYN (1.6)
ENSG00000162407	PPAP2B PPI subnetwork	0.1	>=0.20	EFNA5 (2.8)	PHF15 (2.1)	RBM5 (2.1)	KCNJ2 (2.0)	FCHSD2 (2.0)	SP2 (1.9)	MTMR9 (1.8)	KCNH8 (1.8)	ARAP1 (1.7)	MTMR3 (1.6)
GO:0030552	cAMP binding	0.1	>=0.20	CAMKV (4.4)	RASIP1 (4.0)	ADCY3 (2.8)	ENSG00000257574 (2.5)	FAM57B (2.5)	ASPHD1 (2.4)	CHRNB4 (2.4)	HCN4 (2.2)	ENSG00000254235 (2.2)	PRSS55 (2.1)
GO:0000228	nuclear chromosome	0.1	>=0.20	HIRIP3 (4.8)	TRAIP (3.8)	STAG1 (3.3)	SMC1B (3.0)	RIBC2 (3.0)	KPNB1 (2.4)	SP2 (2.3)	HORMAD2 (2.2)	BAHCC1 (2.0)	CHRNA5 (2.0)
MP:0008770	decreased survivor rate	0.1	>=0.20	KCNJ2 (2.8)	SYT14 (2.7)	THBS3 (2.2)	RASIP1 (2.1)	RNF123 (2.1)	NPEPPS (1.8)	UBA7 (1.8)	C3orf54 (1.7)	EFNA3 (1.7)	FGF10 (1.6)
MP:0002110	abnormal digit morphology	0.1	>=0.20	CRLF1 (4.1)	NEO1 (2.8)	SALL1 (2.8)	FGF10 (2.7)	WNT10A (2.3)	PITX1 (2.0)	RARB (2.0)	UPK3A (1.9)	EFNA4 (1.9)	LAYN (1.7)
ENSG00000156076	WIF1 PPI subnetwork	0.1	>=0.20	WNT10A (6.3)	HOXB1 (3.9)	TBX6 (3.0)	EFNA4 (2.6)	P2RY2 (2.6)	DMRTA1 (2.4)	FOXL1 (2.3)	EFNA3 (2.2)	HCN4 (2.2)	ENSG00000254839 (2.0)
GO:0016585	chromatin remodeling complex	0.1	>=0.20	STAG1 (3.6)	RBM6 (3.4)	PPP4C (2.9)	HIRIP3 (2.6)	SP2 (2.4)	BAHCC1 (2.0)	RBM5 (1.9)	FEV (1.8)	TAOK2 (1.7)	MTMR3 (1.7)
MP:0000706	small thymus	0.1	>=0.20	SATB1 (4.9)	HOXB6 (2.9)	HOXB5 (2.5)	HOXB2 (2.4)	ENSG00000230148 (2.2)	BAHCC1 (2.2)	TBX6 (2.0)	HOXB3 (2.0)	ENSG00000236263 (1.7)	CHRNA5 (1.6)
GO:0042133	neurotransmitter metabolic process	0.1	>=0.20	CHRNA5 (4.6)	ALK (4.0)	CHRNA3 (3.9)	CHRNB4 (3.8)	FEV (3.1)	PRUNE2 (2.5)	TMEM219 (2.2)	EFR3B (2.1)	DNAJC27 (2.0)	DNAJC27-AS1 (2.0)
GO:0046849	bone remodeling	0.1	>=0.20	ENSG00000223985 (4.3)	ENSG00000255310 (2.7)	ENSG00000256667 (2.4)	FGF10 (1.9)	ENSG00000254235 (1.8)	RHCG (1.7)	ENSG00000234899 (1.5)	CABP7 (1.5)	BAHCC1 (1.5)	EFR3B (1.5)
GO:0016791	phosphatase activity	0.1	>=0.20	ENSG00000255310 (2.6)	RNF123 (2.2)	SIK2 (2.0)	MSRA (1.9)	PHF15 (1.9)	XKR6 (1.8)	MTMR9 (1.7)	ADCY3 (1.7)	P2RY2 (1.6)	SYT14 (1.6)
GO:0005372	water transmembrane transporter activity	0.1	>=0.20	MUC1 (4.6)	RHCG (4.2)	FOXL1 (3.3)	ATP13A4-AS1 (3.1)	UPK3A (2.9)	ATP13A4 (2.5)	ITPKB (2.1)	CA12 (2.0)	HOXB3 (1.8)	ASCC2 (1.7)
MP:0009766	increased sensitivity to xenobiotic induced morbidity/mortality	0.1	>=0.20	ZNF804A (2.6)	KCNH8 (2.3)	HAO1 (2.2)	IZUMO1 (2.1)	KCNJ2 (2.1)	MC4R (2.1)	UBA7 (1.9)	SMC1B (1.7)	LAYN (1.6)	ENSG00000257574 (1.6)
GO:0004175	endopeptidase activity	0.1	>=0.20	FUT2 (3.6)	MUC1 (3.2)	RHCG (2.7)	PSMA4 (2.5)	HAO1 (2.4)	ADCY3 (2.2)	THBS3 (1.9)	STARD10 (1.7)	ENSG00000254235 (1.7)	WNT10A (1.7)
GO:0002793	positive regulation of peptide secretion	0.1	>=0.20	ENSG00000254556 (3.9)	C8orf74 (3.1)	ENSG00000224186 (3.0)	MON1A (2.8)	ITPKB-IT1 (2.6)	ENSG00000248464 (2.5)	ENSG00000254235 (2.1)	MC4R (2.0)	PRR15L (1.9)	ENSG00000254936 (1.9)
MP:0000029	abnormal malleus morphology	0.1	>=0.20	SALL1 (4.5)	CRLF1 (4.0)	PITX1 (3.0)	HOXB2 (2.9)	LAYN (2.8)	NEO1 (2.7)	FOXL1 (2.7)	HOXB6 (2.6)	HOXB3 (2.5)	CA12 (2.4)
GO:0006000	fructose metabolic process	0.1	>=0.20	PRSS55 (3.1)	ENSG00000236445 (3.1)	ALDOA (3.0)	ITPKB-IT1 (3.0)	NPEPPS (2.5)	DNAJC27-AS1 (2.3)	TMEM219 (2.1)	PRR15L (1.8)	ENSG00000234899 (1.7)	ENSG00000254936 (1.7)
MP:0011108	partial embryonic lethality during organogenesis	0.11	>=0.20	CHRNA3 (3.6)	RARB (3.3)	SOX7 (2.8)	SALL1 (2.5)	EFNA5 (2.4)	SEMA3F (2.3)	FOXL1 (2.2)	HOXB3 (2.1)	FEV (2.0)	C17orf57 (2.0)
GO:0009190	cyclic nucleotide biosynthetic process	0.11	>=0.20	HCN4 (3.4)	MC4R (3.3)	EFR3B (2.8)	ITPKB-IT1 (2.8)	ALK (2.5)	ENSG00000254556 (2.3)	ADCY3 (2.1)	CAMKV (2.1)	CDH9 (2.1)	TRIM46 (1.9)
REACTOME_NOD12_SIGNALING_PATHWAY	REACTOME_NOD12_SIGNALING_PATHWAY	0.11	>=0.20	FCHSD2 (3.0)	USP3 (2.7)	PRSS55 (2.7)	FAM118A (2.4)	WNT10A (2.3)	UBA7 (2.2)	MTMR3 (2.1)	ATG16L2 (2.0)	STARD10 (1.8)	ARAP1 (1.8)
MP:0009674	decreased birth weight	0.11	>=0.20	FGF10 (2.7)	SALL1 (2.1)	ENSG00000254936 (2.0)	EFNA3 (2.0)	SIK2 (1.8)	ENSG00000255310 (1.7)	SEMA3F (1.7)	BAHCC1 (1.6)	PBX3 (1.5)	FEV (1.5)
MP:0004077	abnormal striatum morphology	0.11	>=0.20	CDH9 (5.1)	CAMKV (4.4)	RARB (3.3)	SALL1 (2.6)	CDK5R2 (2.4)	ZNF804A (2.3)	PBX3 (2.2)	FAM118A (2.0)	BAHCC1 (1.9)	FOXL1 (1.9)
MP:0000188	abnormal circulating glucose level	0.11	>=0.20	SIK2 (4.5)	PPP2R1B (2.9)	RASIP1 (2.9)	ATP13A4-AS1 (2.5)	SOX7 (2.2)	MUC1 (2.0)	FUT2 (1.8)	CDK5R2 (1.7)	THBS3 (1.7)	FGF21 (1.7)
GO:0048596	embryonic camera-type eye morphogenesis	0.11	>=0.20	ENSG00000231064 (3.8)	GDPD3 (3.3)	ENSG00000224186 (3.0)	ENSG00000223985 (2.8)	SALL1 (2.7)	ENSG00000230148 (2.2)	ENSG00000228135 (2.2)	CHRNB4 (2.1)	ENSG00000234899 (2.1)	CHRNA3 (2.0)
GO:0050679	positive regulation of epithelial cell proliferation	0.11	>=0.20	SOX7 (3.2)	ENSG00000234899 (3.2)	LAYN (3.0)	ENSG00000247735 (2.8)	CRLF1 (2.6)	SALL1 (2.4)	TMEM18 (2.4)	RARB (2.3)	AGPHD1 (2.2)	FGF10 (2.1)
ENSG00000173566	NUDT18 PPI subnetwork	0.11	>=0.20	PNPO (3.3)	BAHCC1 (2.7)	ENSG00000250616 (2.4)	ALK (2.2)	CATSPER3 (2.1)	YPEL3 (2.1)	INO80E (2.1)	TMEM219 (1.9)	KPNB1 (1.6)	PRR15L (1.6)
MP:0002796	impaired skin barrier function	0.11	>=0.20	GDPD3 (4.3)	RHCG (3.3)	EFNA3 (3.3)	FUT1 (2.6)	SOX7 (2.1)	CA12 (2.1)	SEMA3F (1.6)	WNT10A (1.6)	EFNA4 (1.6)	ATP13A4 (1.6)
GO:0004089	carbonate dehydratase activity	0.11	>=0.20	CA12 (4.4)	TRIM46 (2.7)	ENSG00000234899 (2.6)	ENSG00000249082 (2.1)	ALDOA (2.0)	USP3 (2.0)	FUT2 (2.0)	ENSG00000247735 (1.9)	ENSG00000223985 (1.8)	PRR15L (1.6)
GO:0032526	response to retinoic acid	0.11	>=0.20	ENSG00000249082 (3.4)	WNT10A (3.1)	RARB (3.0)	FGF10 (2.8)	ATP13A4-AS1 (2.7)	ENSG00000224186 (2.5)	PITX1 (2.3)	PRSS55 (2.3)	TBX6 (2.2)	EFNA3 (2.1)
GO:0045744	negative regulation of G-protein coupled receptor protein signaling pathway	0.11	>=0.20	PBX3 (2.7)	EFR3B (2.7)	ALK (2.3)	MC4R (2.3)	ENSG00000234494 (2.1)	ADCY3 (2.1)	DNAJC27 (2.0)	C16orf92 (2.0)	ZNF804A (1.9)	DOC2A (1.8)
GO:0072087	renal vesicle development	0.11	>=0.20	ENSG00000257574 (3.7)	ENSG00000249082 (3.0)	KCNH8 (2.8)	ENSG00000254839 (2.7)	PRSS55 (2.5)	RHCG (2.3)	SALL1 (2.3)	PRR15L (2.2)	FOXL1 (2.2)	HOXB2 (1.9)
ENSG00000149970	CNKSR2 PPI subnetwork	0.11	>=0.20	ATP13A4-AS1 (3.4)	ATP13A4 (3.1)	TBX6 (3.0)	CAMKV (2.8)	KCNJ2 (2.4)	RARB (2.3)	KCNH8 (2.3)	STARD10 (2.1)	KCNJ3 (2.1)	GDPD3 (2.0)
GO:0030119	AP-type membrane coat adaptor complex	0.11	>=0.20	OPA1 (2.6)	UQCR10 (2.5)	ASCC2 (2.4)	MON1A (2.3)	ADAM15 (2.3)	SYT14 (2.1)	ALK (2.1)	FAM118A (2.1)	HERC1 (1.9)	PNPO (1.7)
MP:0008033	impaired lipolysis	0.11	>=0.20	SIK2 (5.5)	PPP2R1B (3.7)	NFU1 (2.3)	YPEL3 (2.2)	EFNA5 (2.0)	ADCY3 (1.9)	ENSG00000236445 (1.8)	FGF10 (1.7)	XKR6 (1.6)	FOXL1 (1.5)
ENSG00000198804	MT-CO1 PPI subnetwork	0.11	>=0.20	UQCR10 (5.2)	PCBD2 (3.3)	NFU1 (3.1)	OPA1 (2.9)	KRTCAP2 (2.8)	ALDOA (2.2)	KCNJ3 (1.9)	CATSPER3 (1.8)	DNAJC27 (1.7)	USP3 (1.6)
ENSG00000212875	ENSG00000212875 PPI subnetwork	0.11	>=0.20	UQCR10 (5.2)	PCBD2 (3.3)	NFU1 (3.1)	OPA1 (2.9)	KRTCAP2 (2.8)	ALDOA (2.2)	KCNJ3 (1.9)	CATSPER3 (1.8)	DNAJC27 (1.7)	USP3 (1.6)
GO:0016702	oxidoreductase activity, acting on single donors with incorporation of molecular oxygen, incorporation of two atoms of oxygen	0.11	>=0.20	HAO1 (2.2)	NPEPPS (1.9)	THBS3 (1.8)	DNAJC27 (1.7)	MC4R (1.7)	ENSG00000254235 (1.7)	TMEM219 (1.6)	RBM5 (1.6)	ITPKB-IT1 (1.5)	CA12 (1.5)
GO:0072009	nephron epithelium development	0.11	>=0.20	RHCG (3.0)	FOXL1 (2.8)	ENSG00000257574 (2.8)	ENSG00000230148 (2.5)	ENSG00000224788 (2.4)	ENSG00000234899 (2.3)	ENSG00000249082 (2.2)	KCNH8 (2.2)	CA12 (2.2)	HOXB2 (2.1)
GO:0001501	skeletal system development	0.11	>=0.20	ENSG00000230148 (5.1)	ENSG00000233101 (5.0)	HOXB6 (4.9)	HOXB3 (4.8)	HOXB2 (4.6)	HOXB5 (4.5)	ENSG00000257574 (3.5)	PITX1 (3.2)	THBS3 (3.0)	CRLF1 (2.6)
REACTOME_AMINE_LIGAND:BINDING_RECEPTORS	REACTOME_AMINE_LIGAND:BINDING_RECEPTORS	0.11	>=0.20	CAMKV (4.6)	CDK5R2 (3.5)	ALK (3.1)	CDH9 (3.0)	HCN4 (2.7)	ENSG00000231064 (2.5)	MC4R (2.3)	ENSG00000236827 (2.3)	RP1L1 (2.1)	ADCY3 (2.0)
GO:0019932	second-messenger-mediated signaling	0.11	>=0.20	MC4R (2.9)	ENSG00000236827 (2.8)	EFR3B (2.7)	HCN4 (2.5)	DOC2A (2.3)	ENSG00000224788 (1.9)	CDH9 (1.9)	CAMKV (1.9)	TRIM46 (1.8)	ENSG00000254556 (1.8)
GO:0007259	JAK-STAT cascade	0.11	>=0.20	SATB1 (3.5)	DNAJC27 (2.3)	UBA7 (2.1)	GBAP1 (2.1)	BAHCC1 (2.0)	ENSG00000224788 (1.9)	HORMAD2 (1.9)	ENSG00000247735 (1.7)	ENSG00000254235 (1.7)	ATG16L2 (1.7)
ENSG00000174744	BRMS1 PPI subnetwork	0.11	>=0.20	NPEPPS (2.7)	STAG1 (2.5)	ENSG00000249082 (2.4)	KPNB1 (2.4)	RNPC3 (2.1)	DMRTA1 (1.8)	MTMR3 (1.8)	FOXL1 (1.7)	PNPO (1.7)	PHF15 (1.6)
MP:0001675	abnormal ectoderm development	0.11	>=0.20	TBX6 (3.1)	NPEPPS (2.6)	EFNA4 (2.2)	HOXB1 (2.2)	C17orf57 (2.1)	ENSG00000254235 (2.0)	FUT2 (2.0)	ENSG00000223985 (2.0)	PPP4C (1.9)	FGF21 (1.7)
GO:0043270	positive regulation of ion transport	0.11	>=0.20	ENSG00000224788 (3.5)	ADCY3 (2.7)	C3orf54 (2.5)	TBKBP1 (2.4)	ENSG00000256667 (2.1)	CDH9 (2.1)	ATP13A4 (2.1)	ITPKB (2.0)	CA12 (2.0)	ENSG00000254839 (1.9)
MP:0001958	emphysema	0.11	>=0.20	ATP13A4-AS1 (7.8)	MUC1 (4.5)	THBS3 (2.6)	CRLF1 (2.5)	HOXB6 (2.3)	HOXB5 (2.2)	PRR15L (2.2)	TMEM18 (2.1)	CABP7 (2.1)	HOXB3 (2.0)
KEGG_GALACTOSE_METABOLISM	KEGG_GALACTOSE_METABOLISM	0.11	>=0.20	NPEPPS (3.1)	PRSS55 (2.7)	PNPO (2.7)	ALDOA (2.7)	THBS3 (2.3)	TRIM46 (1.9)	ENSG00000236263 (1.7)	CA12 (1.6)	ADCY3 (1.5)	GBAP1 (1.5)
ENSG00000139970	RTN1 PPI subnetwork	0.11	>=0.20	ASPHD1 (4.3)	DOC2A (3.4)	CDK5R2 (2.9)	NPEPPS (2.6)	AAK1 (2.6)	FAM57B (2.5)	TMEM59L (2.5)	CAMKV (2.3)	ENSG00000256667 (2.2)	ENSG00000224186 (2.0)
GO:0000315	organellar large ribosomal subunit	0.11	>=0.20	ZMAT5 (4.1)	NFU1 (3.6)	KRTCAP2 (3.6)	UQCR10 (3.5)	TMEM219 (2.8)	STARD10 (2.5)	PNPO (2.2)	PCBD2 (1.9)	TBKBP1 (1.6)	ENSG00000224788 (1.6)
GO:0005762	mitochondrial large ribosomal subunit	0.11	>=0.20	ZMAT5 (4.1)	NFU1 (3.6)	KRTCAP2 (3.6)	UQCR10 (3.5)	TMEM219 (2.8)	STARD10 (2.5)	PNPO (2.2)	PCBD2 (1.9)	TBKBP1 (1.6)	ENSG00000224788 (1.6)
GO:0045668	negative regulation of osteoblast differentiation	0.11	>=0.20	ENSG00000231064 (4.2)	ENSG00000236445 (3.5)	TBKBP1 (2.6)	LAYN (2.5)	MAMSTR (2.3)	CATSPER3 (2.1)	C16orf92 (2.0)	SALL1 (1.8)	THBS3 (1.6)	PNPO (1.6)
ENSG00000109458	GAB1 PPI subnetwork	0.11	>=0.20	MTMR3 (2.4)	C3orf54 (2.2)	BAHCC1 (2.2)	ITPKB (1.9)	PRSS55 (1.9)	ARAP1 (1.7)	ENSG00000231064 (1.7)	UBA7 (1.6)	KCNJ2 (1.5)	STARD10 (1.5)
ENSG00000088926	F11 PPI subnetwork	0.11	>=0.20	HAO1 (6.4)	C3orf54 (2.4)	FGF21 (2.3)	PNPO (1.8)	MC4R (1.7)	P2RY2 (1.3)	C16orf92 (1.2)	STARD10 (1.1)	CDH9 (1.1)	HOXB1 (1.1)
GO:0045580	regulation of T cell differentiation	0.11	>=0.20	C8orf74 (2.8)	SATB1 (2.6)	ENSG00000228135 (2.2)	PHF15 (2.1)	DNAJC27-AS1 (2.0)	GBAP1 (2.0)	ENSG00000231064 (2.0)	HOXB2 (1.9)	KCNH8 (1.6)	FOXL1 (1.5)
GO:0007568	aging	0.11	>=0.20	ENSG00000254936 (3.4)	DNAJC27-AS1 (2.6)	ENSG00000254556 (2.3)	BAHCC1 (2.2)	CRLF1 (2.0)	PHF15 (1.8)	CATSPER3 (1.8)	CHRNA5 (1.7)	PCBD2 (1.7)	P2RY2 (1.6)
ENSG00000104388	RAB2A PPI subnetwork	0.11	>=0.20	ASPHD1 (4.1)	GFPT1 (3.1)	ENSG00000224186 (2.7)	TMEM59L (2.6)	CA12 (2.6)	ALDOA (2.4)	NPEPPS (2.0)	ATP13A4 (1.9)	ZNF804A (1.9)	SALL1 (1.8)
GO:0060070	canonical Wnt receptor signaling pathway	0.11	>=0.20	EFNA4 (3.3)	HOXB1 (3.0)	TBX6 (3.0)	EFNA3 (2.5)	WNT10A (2.4)	CATSPER3 (2.2)	EFNA5 (1.9)	RARB (1.9)	CRLF1 (1.9)	DMRTA1 (1.8)
GO:0000790	nuclear chromatin	0.11	>=0.20	SP2 (3.6)	CHRNA3 (3.4)	STAG1 (3.0)	PPP4C (2.7)	CHRNA5 (2.6)	MC4R (2.5)	RBM6 (2.4)	CHRNB4 (2.3)	INO80E (2.2)	FEV (2.2)
MP:0004946	abnormal regulatory T cell physiology	0.11	>=0.20	SATB1 (3.4)	KCNJ2 (2.1)	UPK3A (1.8)	EFR3B (1.6)	HORMAD2 (1.5)	TBKBP1 (1.4)	MTMR3 (1.4)	FOXL1 (1.3)	ENSG00000247735 (1.2)	ENSG00000233101 (1.2)
ENSG00000088247	KHSRP PPI subnetwork	0.11	>=0.20	RNPC3 (3.0)	INO80E (2.9)	PPP4C (2.7)	HIRIP3 (2.2)	ENSG00000254235 (2.1)	FGF21 (1.9)	DNAJC27-AS1 (1.8)	RBM6 (1.6)	RIBC2 (1.6)	ITPKB (1.6)
ENSG00000136573	BLK PPI subnetwork	0.11	>=0.20	ZNF804A (3.6)	TAOK2 (3.4)	EFNA5 (2.8)	ARAP1 (2.7)	PHF15 (2.3)	FGF10 (2.3)	HERC1 (2.1)	SEMA3F (2.0)	TMEM219 (2.0)	EFNA4 (1.9)
REACTOME_REGULATED_PROTEOLYSIS_OF_P75NTR	REACTOME_REGULATED_PROTEOLYSIS_OF_P75NTR	0.11	>=0.20	ENSG00000236263 (2.7)	ENSG00000255310 (2.3)	CHRNB4 (2.0)	ADAM15 (2.0)	ENSG00000233101 (1.9)	ZMAT5 (1.9)	USP3 (1.8)	GBAP1 (1.7)	ENSG00000248464 (1.7)	ARAP1 (1.7)
MP:0002753	dilated heart left ventricle	0.11	>=0.20	SOX7 (2.5)	RASIP1 (2.4)	HOXB1 (2.4)	ATP13A4-AS1 (2.2)	HOXB3 (2.2)	FGF10 (2.0)	KCNJ3 (1.7)	HCN4 (1.7)	THBS3 (1.7)	ADAM15 (1.7)
GO:0070555	response to interleukin-1	0.11	>=0.20	ENSG00000234899 (2.6)	PRSS55 (2.3)	CDH9 (2.0)	BAHCC1 (2.0)	FCHSD2 (1.8)	ATP13A4 (1.7)	KCTD13 (1.7)	ENSG00000254235 (1.7)	ENSG00000249082 (1.6)	FGF10 (1.6)
GO:0000165	MAPK cascade	0.11	>=0.20	FGF10 (3.4)	GBAP1 (2.7)	ENSG00000236827 (2.5)	ENSG00000224788 (2.2)	ENSG00000255310 (2.2)	ITPKB-IT1 (2.1)	MTMR3 (1.9)	SOX7 (1.9)	ITPKB (1.8)	CRLF1 (1.7)
GO:0044275	cellular carbohydrate catabolic process	0.11	>=0.20	ALDOA (4.2)	ENSG00000236445 (3.3)	IZUMO1 (2.7)	AGPHD1 (2.2)	ENSG00000249082 (2.1)	NPEPPS (2.1)	PRSS55 (1.9)	ENSG00000254235 (1.7)	MSRA (1.7)	FUT2 (1.7)
GO:0001664	G-protein coupled receptor binding	0.11	>=0.20	ENSG00000249082 (2.8)	CDK5R2 (2.3)	CAMKV (2.3)	TMEM59L (1.9)	HCN4 (1.8)	DMRTA1 (1.7)	WNT10A (1.7)	ITPKB-IT1 (1.6)	ADAM15 (1.6)	ENSG00000224788 (1.6)
REACTOME_NITRIC_OXIDE_STIMULATES_GUANYLATE_CYCLASE	REACTOME_NITRIC_OXIDE_STIMULATES_GUANYLATE_CYCLASE	0.11	>=0.20	RP1L1 (3.4)	CAMKV (2.8)	RASIP1 (2.6)	RARB (2.6)	FAM118A (2.3)	PRUNE2 (2.3)	FOXL1 (2.2)	ADCY3 (2.1)	CDH9 (1.8)	KCNH8 (1.8)
MP:0010454	abnormal truncus arteriosus septation	0.11	>=0.20	RARB (4.6)	SEMA3F (3.9)	BAHCC1 (3.1)	PITX1 (2.9)	NEO1 (2.8)	EFNA5 (2.8)	CRLF1 (2.5)	UPK3A (2.3)	HOXB3 (2.0)	C8orf74 (1.8)
GO:0043130	ubiquitin binding	0.11	>=0.20	RNF123 (4.0)	ASCC2 (3.1)	USP3 (2.0)	RIBC2 (1.9)	MTMR3 (1.8)	STARD10 (1.7)	YPEL3 (1.7)	ARAP1 (1.6)	FGF21 (1.6)	DMRTA1 (1.6)
GO:0005088	Ras guanyl-nucleotide exchange factor activity	0.11	>=0.20	RASIP1 (3.4)	ARAP1 (3.4)	FCHSD2 (3.2)	SOX7 (2.7)	EFR3B (2.5)	CDH9 (2.5)	C3orf54 (2.3)	ITPKB (2.2)	SEMA3F (2.2)	HERC1 (2.1)
ENSG00000170876	TMEM43 PPI subnetwork	0.11	>=0.20	GFPT1 (3.1)	PSMA4 (2.4)	P2RY2 (2.1)	ENSG00000249082 (1.9)	ADAM15 (1.9)	RHCG (1.8)	FUT2 (1.8)	PITX1 (1.8)	MUC1 (1.7)	CA12 (1.7)
GO:0003179	heart valve morphogenesis	0.11	>=0.20	ENSG00000236827 (3.7)	ENSG00000224788 (3.4)	ENSG00000236445 (3.4)	ENSG00000234899 (2.9)	ENSG00000231064 (2.5)	FEV (2.3)	KCNH8 (2.3)	RNPC3 (2.2)	SOX7 (2.2)	EFNA4 (2.2)
GO:0043028	cysteine-type endopeptidase regulator activity involved in apoptotic process	0.11	>=0.20	PBX3 (3.5)	ARAP1 (2.5)	ENSG00000255310 (2.3)	EFR3B (2.1)	PHF15 (2.1)	STARD10 (2.1)	ENSG00000254556 (1.9)	ENSG00000257574 (1.8)	ITPKB (1.8)	ATP13A4 (1.8)
MP:0002144	abnormal B cell differentiation	0.11	>=0.20	SATB1 (3.3)	PHF15 (2.8)	FCHSD2 (2.1)	C3orf54 (2.0)	UBA7 (1.9)	WNT10A (1.8)	ATG16L2 (1.8)	ITPKB (1.8)	MTMR3 (1.7)	EFNA4 (1.6)
GO:0002690	positive regulation of leukocyte chemotaxis	0.11	>=0.20	LAYN (3.4)	DNAJC27-AS1 (3.2)	P2RY2 (2.8)	ATP13A4-AS1 (2.4)	ENSG00000254839 (2.1)	CA12 (2.1)	HORMAD2 (2.0)	FCHSD2 (1.6)	ENSG00000223985 (1.6)	FGF21 (1.6)
MP:0001096	abnormal glossopharyngeal ganglion morphology	0.11	>=0.20	CHRNA3 (5.3)	HOXB3 (3.9)	RARB (3.8)	CHRNB4 (3.6)	EFNA5 (3.1)	HOXB2 (2.9)	HOXB6 (2.7)	ALK (2.3)	CHRNA5 (2.2)	ITPKB-IT1 (2.0)
ENSG00000049759	NEDD4L PPI subnetwork	0.11	>=0.20	ALDOA (2.7)	MSRA (2.6)	UPK3A (2.4)	PPP4C (2.2)	RNF123 (2.0)	ENSG00000236445 (1.9)	PNPO (1.8)	ENSG00000250616 (1.7)	SALL1 (1.7)	FCHSD2 (1.7)
GO:0052548	regulation of endopeptidase activity	0.11	>=0.20	ENSG00000254936 (2.6)	RHCG (2.5)	ENSG00000254556 (2.5)	TMEM219 (2.4)	ENSG00000247735 (2.4)	PRSS55 (2.3)	ENSG00000255310 (2.3)	C17orf57 (2.1)	HAO1 (1.8)	FUT2 (1.8)
MP:0003383	abnormal gluconeogenesis	0.11	>=0.20	CHRNA3 (4.0)	CHRNB4 (3.5)	SIK2 (3.2)	CHRNA5 (2.4)	PRUNE2 (2.2)	EFNA5 (1.9)	SYT14 (1.9)	ENSG00000234899 (1.9)	ALK (1.8)	PPP2R1B (1.7)
ENSG00000058404	CAMK2B PPI subnetwork	0.11	>=0.20	CDK5R2 (3.8)	CAMKV (3.5)	EFR3B (3.2)	KCNJ3 (2.5)	ENSG00000224788 (2.4)	TRIM46 (2.3)	ENSG00000256667 (2.2)	CA12 (2.0)	MAMSTR (1.9)	XKR6 (1.9)
GO:0035094	response to nicotine	0.11	>=0.20	CHRNA3 (6.3)	CHRNA5 (6.2)	CHRNB4 (6.0)	ALK (3.6)	FEV (2.9)	ZNF804A (2.5)	HCN4 (2.5)	LAYN (2.5)	PBX3 (2.2)	C17orf57 (2.1)
GO:0045598	regulation of fat cell differentiation	0.11	>=0.20	ENSG00000247735 (3.5)	ENSG00000236445 (2.6)	ENSG00000250616 (2.5)	CATSPER3 (2.4)	ENSG00000234899 (2.4)	SYT14 (2.3)	ENSG00000254235 (2.1)	ENSG00000254839 (1.9)	UPK3A (1.9)	HORMAD2 (1.8)
ENSG00000132535	DLG4 PPI subnetwork	0.11	>=0.20	CAMKV (4.6)	CDK5R2 (4.1)	AAK1 (3.7)	DOC2A (3.1)	TRIM46 (3.0)	KCNJ3 (3.0)	XKR6 (2.8)	TMEM59L (2.7)	ASPHD1 (2.6)	EFR3B (2.5)
KEGG_PRIMARY_BILE_ACID_BIOSYNTHESIS	KEGG_PRIMARY_BILE_ACID_BIOSYNTHESIS	0.11	>=0.20	HAO1 (8.6)	PNPO (2.8)	ENSG00000254235 (2.6)	TMEM219 (2.6)	SOX7 (2.3)	FGF21 (2.3)	STARD10 (2.2)	KCNJ2 (2.1)	PCBD2 (2.1)	EFNA5 (1.9)
ENSG00000161681	SHANK1 PPI subnetwork	0.11	>=0.20	CAMKV (4.3)	FAM57B (3.8)	CDK5R2 (3.7)	ASPHD1 (2.9)	DOC2A (2.8)	TRIM46 (2.6)	KCNJ2 (2.6)	AAK1 (2.5)	KCTD13 (2.3)	TMEM59L (2.3)
ENSG00000120251	GRIA2 PPI subnetwork	0.11	>=0.20	ZNF804A (2.8)	FAM57B (2.7)	TMEM59L (2.5)	SYT14 (2.3)	AAK1 (2.3)	XKR6 (2.3)	CAMKV (2.2)	TBKBP1 (2.0)	TRIM46 (2.0)	RARB (2.0)
ENSG00000065989	PDE4A PPI subnetwork	0.11	>=0.20	MTMR3 (3.7)	RNF123 (2.9)	PPP2R1B (2.8)	ARAP1 (2.7)	HERC1 (2.7)	UBA7 (2.6)	RBM6 (1.8)	FUT1 (1.8)	ATG16L2 (1.8)	PHF15 (1.7)
REACTOME_GLYCOLYSIS	REACTOME_GLYCOLYSIS	0.11	>=0.20	ALDOA (9.5)	NPEPPS (3.7)	EFNA3 (3.1)	C8orf74 (2.5)	MAPK3 (2.4)	PRSS55 (2.3)	CA12 (2.2)	ENSG00000236445 (2.0)	SIK2 (2.0)	TMEM59L (1.9)
GO:0048754	branching morphogenesis of a tube	0.11	>=0.20	SALL1 (3.5)	ENSG00000247735 (3.5)	ENSG00000249082 (3.2)	RARB (2.6)	ENSG00000233101 (2.5)	EFNA4 (2.5)	SEMA3F (2.5)	HOXB6 (2.5)	HOXB2 (2.4)	PRR15L (2.4)
REACTOME_EFFECTS_OF_PIP2_HYDROLYSIS	REACTOME_EFFECTS_OF_PIP2_HYDROLYSIS	0.11	>=0.20	ADCY3 (2.9)	ARAP1 (2.8)	ENSG00000234494 (2.6)	XKR6 (2.5)	KCNJ3 (2.2)	ITPKB (2.2)	ZNF804A (2.2)	C3orf54 (2.0)	ENSG00000254839 (2.0)	SATB1 (1.9)
MP:0001526	abnormal placing response	0.11	>=0.20	NEO1 (3.7)	ALK (2.7)	RARB (2.3)	ITPKB-IT1 (2.1)	PRR15L (2.1)	PITX1 (2.0)	FUT2 (1.9)	ENSG00000255310 (1.9)	MUC1 (1.7)	ENSG00000228135 (1.7)
GO:0005251	delayed rectifier potassium channel activity	0.11	>=0.20	HCN4 (3.4)	CABP7 (3.2)	DMRTA1 (2.7)	ADCY3 (2.4)	MC4R (2.2)	C8orf74 (2.1)	ENSG00000254839 (2.1)	AAK1 (1.9)	SOX7 (1.9)	ENSG00000234494 (1.7)
GO:0035239	tube morphogenesis	0.11	>=0.20	HOXB1 (3.4)	FGF10 (3.1)	RARB (3.1)	EFNA4 (2.9)	SOX7 (2.8)	SALL1 (2.7)	FOXL1 (2.6)	HCN4 (2.5)	ENSG00000247735 (2.4)	HOXB6 (2.4)
GO:0017147	Wnt-protein binding	0.11	>=0.20	EFNA4 (4.8)	EFNA5 (3.8)	NEO1 (3.0)	PITX1 (2.7)	CHRNA5 (2.3)	SALL1 (2.3)	ENSG00000254936 (2.1)	SEMA3F (2.0)	THBS3 (1.9)	FOXL1 (1.6)
GO:0070717	poly-purine tract binding	0.11	>=0.20	DNAJC27 (4.4)	ENSG00000188971 (2.8)	FAM118A (1.8)	TMEM18 (1.8)	PNPO (1.8)	HOXB2 (1.8)	RBM6 (1.7)	ENSG00000256667 (1.7)	ENSG00000234494 (1.7)	KPNB1 (1.5)
MP:0001625	cardiac hypertrophy	0.11	>=0.20	RASIP1 (2.1)	SEMA3F (2.1)	KCNJ3 (1.9)	TBKBP1 (1.8)	ALDOA (1.8)	GDPD3 (1.8)	RNF123 (1.7)	MSRA (1.6)	THBS3 (1.5)	TAOK2 (1.4)
REACTOME_EGFR_INTERACTS_WITH_PHOSPHOLIPASE_C:GAMMA	REACTOME_EGFR_INTERACTS_WITH_PHOSPHOLIPASE_C:GAMMA	0.11	>=0.20	CAMKV (3.3)	DNAJC27 (2.8)	KCNJ3 (2.7)	AAK1 (2.6)	CRLF1 (2.4)	CA12 (2.2)	C3orf54 (2.1)	DOC2A (2.0)	ATP13A4 (2.0)	ITPKB (1.9)
ENSG00000150455	TIRAP PPI subnetwork	0.11	>=0.20	KCNJ2 (2.3)	USP3 (2.0)	UBA7 (1.9)	ARAP1 (1.9)	FCHSD2 (1.7)	RP1L1 (1.4)	ENSG00000234494 (1.4)	RHCG (1.4)	FUT2 (1.2)	PPP2R1B (1.2)
GO:0044309	neuron spine	0.11	>=0.20	CAMKV (5.7)	CDK5R2 (4.1)	TMEM59L (2.9)	CDH9 (2.9)	EFR3B (2.8)	KCNJ3 (2.7)	ASPHD1 (2.5)	RARB (2.5)	XKR6 (2.5)	TRIM46 (2.3)
GO:0043197	dendritic spine	0.11	>=0.20	CAMKV (5.7)	CDK5R2 (4.1)	TMEM59L (2.9)	CDH9 (2.9)	EFR3B (2.8)	KCNJ3 (2.7)	ASPHD1 (2.5)	RARB (2.5)	XKR6 (2.5)	TRIM46 (2.3)
GO:0017157	regulation of exocytosis	0.11	>=0.20	DOC2A (2.7)	MAPK3 (2.6)	KCNH8 (2.6)	ATP13A4 (2.5)	KCTD13 (2.5)	ENSG00000224186 (2.4)	FUT1 (2.3)	PRUNE2 (2.2)	ASPHD1 (2.2)	CDH9 (2.1)
GO:0009124	nucleoside monophosphate biosynthetic process	0.11	>=0.20	MC4R (3.6)	HCN4 (3.6)	ALK (2.7)	ADCY3 (2.7)	EFR3B (2.7)	CDH9 (2.4)	ITPKB-IT1 (2.3)	CAMKV (2.1)	ENSG00000228135 (2.1)	CA12 (1.8)
ENSG00000157766	ACAN PPI subnetwork	0.11	>=0.20	FGF10 (3.0)	LAYN (2.6)	THBS3 (2.0)	MTMR9 (1.8)	CA12 (1.8)	SOX7 (1.6)	CRLF1 (1.6)	DNAJC27-AS1 (1.5)	UPK3A (1.5)	GBAP1 (1.5)
GO:0046364	monosaccharide biosynthetic process	0.11	>=0.20	ALDOA (4.5)	ENSG00000236445 (3.4)	SIK2 (3.3)	PRSS55 (3.3)	PPP2R1B (2.5)	GFPT1 (2.0)	MSRA (2.0)	ENSG00000234899 (1.9)	AGPHD1 (1.7)	ENSG00000254235 (1.6)
ENSG00000118194	TNNT2 PPI subnetwork	0.11	>=0.20	PRUNE2 (2.8)	KCNJ3 (2.3)	ALDOA (2.2)	RASIP1 (1.9)	FUT2 (1.9)	TAOK2 (1.9)	MTMR9 (1.8)	CA12 (1.7)	ENSG00000254839 (1.7)	ENSG00000255310 (1.6)
ENSG00000173757	STAT5B PPI subnetwork	0.11	>=0.20	MTMR3 (3.6)	SATB1 (3.3)	BAHCC1 (2.5)	PHF15 (2.4)	SOX7 (2.2)	MUC1 (2.1)	UBA7 (2.0)	NPEPPS (2.0)	STAG1 (1.9)	ATG16L2 (1.9)
ENSG00000185479	KRT6B PPI subnetwork	0.11	>=0.20	HAO1 (4.9)	PITX1 (3.3)	RHCG (2.8)	P2RY2 (2.4)	FGF21 (2.0)	ENSG00000234899 (1.8)	ENSG00000224788 (1.8)	FEV (1.8)	ENSG00000249082 (1.4)	ZNF804A (1.3)
MP:0001876	decreased inflammatory response	0.11	>=0.20	UBA7 (3.3)	ARAP1 (1.9)	CABP7 (1.7)	FOXL1 (1.5)	FUT2 (1.5)	P2RY2 (1.5)	MST1R (1.4)	ENSG00000250616 (1.4)	PRUNE2 (1.4)	MC4R (1.3)
GO:0008021	synaptic vesicle	0.11	>=0.20	CDK5R2 (5.9)	CHRNA3 (4.7)	TMEM59L (4.4)	FEV (3.7)	CAMKV (3.2)	ALK (3.1)	DOC2A (3.0)	TRIM46 (2.6)	CHRNA5 (2.4)	FAM57B (2.4)
ENSG00000188130	MAPK12 PPI subnetwork	0.11	>=0.20	FGF10 (2.6)	DNAJC27 (2.1)	RARB (2.0)	KCTD13 (2.0)	KCNH8 (1.8)	MAMSTR (1.7)	ATG16L2 (1.6)	ADCY3 (1.6)	WNT10A (1.5)	ITPKB (1.5)
ENSG00000169249	ZRSR2 PPI subnetwork	0.11	>=0.20	PSMA4 (3.0)	INO80E (2.6)	RBM5 (2.4)	RNPC3 (2.4)	ENSG00000228135 (2.4)	DNAJC27 (2.3)	KPNB1 (2.2)	ENSG00000234494 (2.0)	ASPHD1 (1.8)	HORMAD2 (1.8)
MP:0009937	abnormal neuron differentiation	0.11	>=0.20	CHRNA3 (4.6)	HOXB3 (4.0)	HOXB6 (3.8)	HOXB5 (3.4)	HOXB2 (3.1)	ENSG00000257574 (3.0)	CHRNA5 (2.7)	ENSG00000233101 (2.7)	EFNA3 (2.6)	FOXL1 (2.6)
ENSG00000104290	FZD3 PPI subnetwork	0.11	>=0.20	WNT10A (4.1)	HOXB1 (3.5)	EFNA4 (3.3)	EFNA3 (2.8)	PITX1 (2.8)	FOXL1 (2.7)	TBX6 (2.7)	STARD10 (2.1)	MST1R (2.1)	ENSG00000247735 (1.9)
MP:0001792	impaired wound healing	0.11	>=0.20	ATP13A4-AS1 (4.1)	MUC1 (2.5)	STARD10 (2.4)	PRR15L (2.2)	DNAJC27-AS1 (1.9)	HAO1 (1.9)	THBS3 (1.8)	XKR6 (1.6)	P2RY2 (1.6)	ENSG00000254235 (1.6)
MP:0003934	abnormal pancreas development	0.11	>=0.20	HOXB1 (3.6)	CHRNA3 (3.0)	CHRNA5 (2.6)	PITX1 (2.5)	NEO1 (2.4)	ENSG00000231064 (2.4)	ENSG00000230148 (2.2)	MST1R (2.1)	HOXB2 (1.9)	PBX3 (1.8)
GO:0051937	catecholamine transport	0.11	>=0.20	ALK (2.8)	HCN4 (2.4)	RP1L1 (2.2)	ENSG00000253695 (2.1)	PBX3 (2.1)	CHRNA3 (2.0)	ENSG00000231064 (2.0)	ASPHD1 (1.9)	DOC2A (1.9)	C3orf54 (1.8)
MP:0004616	lumbar vertebral transformation	0.11	>=0.20	HOXB6 (9.8)	HOXB5 (8.7)	HOXB2 (7.5)	HOXB3 (4.9)	ENSG00000230148 (3.3)	SALL1 (3.3)	BAHCC1 (3.1)	ENSG00000233101 (2.5)	EFNA3 (2.1)	SATB1 (1.9)
MP:0004784	abnormal anterior cardinal vein morphology	0.11	>=0.20	RASIP1 (4.7)	SOX7 (4.0)	SEMA3F (3.8)	TBKBP1 (3.1)	EFNA5 (2.9)	MC4R (2.4)	MAPK3 (2.3)	FGF21 (2.1)	CHRNB4 (2.0)	HOXB6 (2.0)
GO:0031099	regeneration	0.11	>=0.20	ENSG00000224186 (3.5)	LAYN (3.3)	GBAP1 (3.2)	ENSG00000247735 (2.8)	CATSPER3 (2.8)	PCBD2 (2.3)	MAMSTR (2.2)	CABP7 (2.0)	ITPKB (1.9)	ENSG00000256667 (1.9)
MP:0000292	distended pericardium	0.11	>=0.20	SALL1 (3.5)	HOXB1 (3.0)	SOX7 (2.9)	EFNA4 (2.5)	SEMA3F (2.2)	XKR6 (2.2)	MTMR3 (2.2)	RNF123 (2.0)	RASIP1 (2.0)	C17orf57 (1.9)
MP:0000074	abnormal neurocranium morphology	0.11	>=0.20	THBS3 (4.1)	CRLF1 (3.3)	EFNA4 (2.7)	SALL1 (2.5)	EFNA5 (2.1)	ENSG00000231064 (2.0)	ITPKB (2.0)	HOXB6 (1.8)	NEO1 (1.8)	FGF10 (1.7)
ENSG00000141404	GNAL PPI subnetwork	0.11	>=0.20	CAMKV (3.8)	TBKBP1 (3.0)	ENSG00000231064 (2.7)	CDH9 (2.7)	SIK2 (2.3)	ITPKB-IT1 (2.1)	EFNA3 (1.9)	CDK5R2 (1.8)	DOC2A (1.6)	GBAP1 (1.6)
ENSG00000182944	EWSR1 PPI subnetwork	0.11	>=0.20	SP2 (2.9)	KPNB1 (2.5)	ALDOA (2.5)	PPP4C (2.3)	INO80E (1.8)	MAPK3 (1.8)	HIRIP3 (1.5)	C16orf92 (1.5)	EFNA5 (1.4)	HOXB6 (1.4)
GO:0004745	retinol dehydrogenase activity	0.11	>=0.20	ATP13A4-AS1 (3.2)	HAO1 (3.2)	GDPD3 (2.4)	SALL1 (2.3)	FUT2 (2.2)	TMEM18 (1.9)	ENSG00000249082 (1.8)	SOX7 (1.7)	MTMR9 (1.7)	STARD10 (1.5)
GO:0035102	PRC1 complex	0.11	>=0.20	EFNA4 (2.7)	ENSG00000224186 (2.5)	EFNA3 (2.5)	TAOK2 (2.4)	FGF21 (2.0)	HCN4 (1.9)	STARD10 (1.8)	EFNA5 (1.7)	C16orf92 (1.7)	ENSG00000254839 (1.6)
KEGG_AXON_GUIDANCE	KEGG_AXON_GUIDANCE	0.11	>=0.20	SEMA3F (4.4)	EFNA3 (3.9)	ADAM15 (3.7)	MST1R (3.6)	EFNA5 (3.4)	NEO1 (3.3)	EFNA4 (2.9)	RASIP1 (2.7)	TBKBP1 (2.6)	SOX7 (2.5)
MP:0002079	increased circulating insulin level	0.11	>=0.20	SIK2 (6.1)	FEV (4.7)	PPP2R1B (3.3)	ENSG00000254235 (2.4)	ALK (2.3)	CHRNA5 (2.0)	CDK5R2 (1.9)	CHRNA3 (1.9)	FAM57B (1.9)	CAMKV (1.6)
ENSG00000149187	CELF1 PPI subnetwork	0.11	>=0.20	CHRNA3 (3.5)	PBX3 (2.1)	RNPC3 (2.0)	GDPD3 (1.8)	CHRNA5 (1.8)	ENSG00000236827 (1.7)	HOXB5 (1.7)	PRR15L (1.5)	HCN4 (1.4)	ALK (1.4)
GO:0071855	neuropeptide receptor binding	0.11	>=0.20	ENSG00000249082 (3.0)	ENSG00000254839 (2.6)	CAMKV (2.6)	CDK5R2 (2.5)	MC4R (2.5)	CHRNA3 (2.3)	C8orf74 (2.3)	ENSG00000224788 (2.2)	TMEM59L (2.1)	ALK (1.9)
MP:0000269	abnormal heart looping	0.12	>=0.20	HOXB1 (5.3)	HCN4 (3.9)	TBX6 (3.9)	RARB (3.3)	HOXB2 (3.2)	SALL1 (3.1)	SOX7 (2.7)	HOXB6 (2.6)	CHRNB4 (2.6)	CHRNA3 (2.4)
GO:0033674	positive regulation of kinase activity	0.12	>=0.20	P2RY2 (3.1)	CABP7 (2.6)	ENSG00000254936 (2.4)	GBAP1 (2.4)	LAYN (2.1)	ENSG00000255310 (2.1)	ADAM15 (2.0)	MTMR3 (2.0)	ZNF804A (1.8)	MST1R (1.8)
ENSG00000120500	ARR3 PPI subnetwork	0.12	>=0.20	RP1L1 (3.7)	DNAJC27-AS1 (2.6)	ITPKB-IT1 (2.4)	FAM57B (2.3)	EFR3B (1.8)	TMEM59L (1.7)	KPNB1 (1.6)	FEV (1.6)	PRUNE2 (1.6)	XKR6 (1.5)
ENSG00000168214	RBPJ PPI subnetwork	0.12	>=0.20	STAG1 (3.9)	MTMR3 (2.8)	KCNH8 (2.3)	SEMA3F (2.2)	ENSG00000249082 (2.2)	RBM5 (1.9)	HERC1 (1.8)	SP2 (1.8)	LAYN (1.8)	SALL1 (1.7)
GO:0032103	positive regulation of response to external stimulus	0.12	>=0.20	KCNJ2 (2.9)	DNAJC27-AS1 (2.9)	HORMAD2 (2.4)	MST1R (2.2)	FGF10 (2.0)	ENSG00000228135 (1.9)	GBAP1 (1.8)	LAYN (1.8)	ZNF804A (1.6)	ATP13A4-AS1 (1.6)
MP:0002836	abnormal chorion morphology	0.12	>=0.20	HOXB1 (4.0)	PITX1 (3.8)	ENSG00000257574 (2.9)	SEMA3F (2.6)	ENSG00000233101 (2.4)	KCNJ2 (2.3)	TBX6 (2.2)	PHF15 (2.0)	RASIP1 (2.0)	EFNA3 (1.9)
MP:0006009	abnormal neuronal migration	0.12	>=0.20	PBX3 (2.6)	EFR3B (2.5)	BAHCC1 (2.3)	KCNH8 (2.1)	FAM57B (2.1)	SALL1 (2.1)	HOXB1 (2.1)	RHCG (2.0)	C17orf57 (1.9)	ENSG00000224186 (1.8)
REACTOME_P75NTR_SIGNALS_VIA_NF:KB	REACTOME_P75NTR_SIGNALS_VIA_NF:KB	0.12	>=0.20	CHRNB4 (2.9)	USP3 (2.5)	ITPKB-IT1 (2.0)	PRSS55 (2.0)	TBX6 (2.0)	BAHCC1 (1.9)	FCHSD2 (1.8)	CHRNA3 (1.7)	ARAP1 (1.6)	FEV (1.6)
GO:0090087	regulation of peptide transport	0.12	>=0.20	FEV (3.7)	CABP7 (3.7)	ENSG00000254556 (3.3)	C16orf92 (3.3)	ENSG00000254936 (3.1)	KCNH8 (2.5)	PRR15L (2.3)	ALK (2.2)	CDK5R2 (2.2)	CHRNB4 (2.2)
GO:0002791	regulation of peptide secretion	0.12	>=0.20	FEV (3.7)	CABP7 (3.7)	ENSG00000254556 (3.3)	C16orf92 (3.3)	ENSG00000254936 (3.1)	KCNH8 (2.5)	PRR15L (2.3)	ALK (2.2)	CDK5R2 (2.2)	CHRNB4 (2.2)
ENSG00000161638	ITGA5 PPI subnetwork	0.12	>=0.20	SALL1 (2.9)	SEMA3F (2.7)	RHCG (2.4)	FGF21 (2.3)	HAO1 (2.3)	CRLF1 (2.2)	STARD10 (2.0)	LAYN (1.8)	MUC1 (1.8)	HOXB2 (1.7)
GO:0043524	negative regulation of neuron apoptotic process	0.12	>=0.20	ENSG00000224788 (4.6)	ENSG00000248464 (2.8)	GBAP1 (2.7)	TMEM59L (2.6)	CRLF1 (2.5)	FOXL1 (2.2)	MC4R (2.2)	ENSG00000254839 (2.1)	C8orf74 (2.0)	XKR6 (2.0)
MP:0005105	abnormal middle ear ossicle morphology	0.12	>=0.20	SALL1 (6.0)	HOXB2 (4.0)	HOXB6 (3.6)	CRLF1 (3.2)	ENSG00000230148 (2.9)	HOXB3 (2.9)	WNT10A (2.8)	RARB (2.7)	HOXB5 (2.7)	CA12 (2.5)
REACTOME_FGFR_LIGAND_BINDING_AND_ACTIVATION	REACTOME_FGFR_LIGAND_BINDING_AND_ACTIVATION	0.12	>=0.20	HOXB1 (3.3)	ENSG00000233101 (3.1)	CRLF1 (3.0)	CABP7 (2.9)	TBX6 (2.9)	HOXB5 (2.8)	FGF10 (2.8)	HOXB6 (2.7)	ENSG00000254839 (2.3)	FOXL1 (2.3)
ENSG00000121741	ZMYM2 PPI subnetwork	0.12	>=0.20	BAHCC1 (3.0)	TAOK2 (2.2)	NEO1 (1.8)	STAG1 (1.7)	RBM5 (1.7)	USP3 (1.7)	CDH9 (1.4)	FCHSD2 (1.3)	SEMA3F (1.3)	PPP4C (1.3)
GO:0046888	negative regulation of hormone secretion	0.12	>=0.20	ENSG00000255310 (3.2)	ENSG00000254839 (3.2)	KCNH8 (3.0)	SIK2 (2.8)	ENSG00000236445 (2.7)	ENSG00000254936 (2.5)	ENSG00000254556 (2.5)	FGF10 (2.3)	PPP2R1B (2.3)	ENSG00000253695 (2.2)
GO:0051090	regulation of sequence-specific DNA binding transcription factor activity	0.12	>=0.20	FOXL1 (4.0)	ATG16L2 (3.4)	SYT14 (2.3)	PHF15 (2.3)	CATSPER3 (1.8)	ARAP1 (1.8)	TBX6 (1.8)	ENSG00000254235 (1.7)	ENSG00000254839 (1.7)	FCHSD2 (1.6)
ENSG00000120057	SFRP5 PPI subnetwork	0.12	>=0.20	WNT10A (5.4)	EFNA4 (4.2)	HOXB1 (3.0)	FOXL1 (2.4)	EFNA3 (2.4)	ENSG00000249082 (2.3)	ENSG00000253695 (2.3)	PITX1 (2.2)	P2RY2 (2.0)	THBS3 (1.9)
ENSG00000104332	SFRP1 PPI subnetwork	0.12	>=0.20	WNT10A (5.4)	EFNA4 (4.2)	HOXB1 (3.0)	FOXL1 (2.4)	EFNA3 (2.4)	ENSG00000249082 (2.3)	ENSG00000253695 (2.3)	PITX1 (2.2)	P2RY2 (2.0)	THBS3 (1.9)
ENSG00000106483	SFRP4 PPI subnetwork	0.12	>=0.20	WNT10A (5.4)	EFNA4 (4.2)	HOXB1 (3.0)	FOXL1 (2.4)	EFNA3 (2.4)	ENSG00000249082 (2.3)	ENSG00000253695 (2.3)	PITX1 (2.2)	P2RY2 (2.0)	THBS3 (1.9)
MP:0003944	abnormal T cell subpopulation ratio	0.12	>=0.20	SATB1 (3.0)	ENSG00000248464 (2.2)	ATG16L2 (2.1)	ENSG00000234899 (1.8)	ITPKB (1.6)	ENSG00000230148 (1.5)	ENSG00000256667 (1.5)	C17orf57 (1.3)	CHRNA3 (1.3)	UBA7 (1.2)
ENSG00000009307	CSDE1 PPI subnetwork	0.12	>=0.20	FUT2 (2.4)	STAG1 (2.3)	EFNA5 (2.1)	HOXB3 (2.0)	RP1L1 (2.0)	RARB (1.9)	PPP2R1B (1.8)	ENSG00000230148 (1.8)	ENSG00000249082 (1.8)	FGF10 (1.7)
REACTOME_TRANSMISSION_ACROSS_CHEMICAL_SYNAPSES	REACTOME_TRANSMISSION_ACROSS_CHEMICAL_SYNAPSES	0.12	>=0.20	CDK5R2 (5.3)	CAMKV (4.1)	AAK1 (3.8)	TMEM59L (3.7)	DOC2A (3.6)	KCNJ3 (3.3)	RP1L1 (2.7)	ASPHD1 (2.6)	CDH9 (2.4)	PRUNE2 (2.3)
GO:0043086	negative regulation of catalytic activity	0.12	>=0.20	PHF15 (2.3)	ENSG00000247735 (2.2)	ENSG00000254556 (2.2)	STARD10 (2.1)	MC4R (1.8)	INO80E (1.8)	PPP4C (1.8)	ENSG00000255310 (1.8)	P2RY2 (1.8)	ENSG00000254936 (1.6)
ENSG00000124610	HIST1H1A PPI subnetwork	0.12	>=0.20	RBM6 (3.3)	ENSG00000228135 (2.3)	ALK (2.0)	CHRNB4 (2.0)	RIBC2 (1.9)	DMRTA1 (1.7)	FEV (1.7)	RNPC3 (1.7)	ENSG00000255310 (1.5)	C3orf54 (1.5)
MP:0002989	small kidney	0.12	>=0.20	SEMA3F (5.4)	RARB (3.4)	WNT10A (3.0)	SALL1 (2.6)	HOXB6 (2.6)	HOXB5 (2.6)	HOXB3 (2.4)	HOXB2 (2.3)	CA12 (2.2)	ENSG00000257574 (2.2)
MP:0000322	increased granulocyte number	0.12	>=0.20	UBA7 (3.6)	PHF15 (3.1)	ATG16L2 (3.1)	SATB1 (2.5)	FCHSD2 (2.3)	PBX3 (2.2)	ARAP1 (2.0)	BAHCC1 (2.0)	TBKBP1 (2.0)	KCNJ2 (1.8)
GO:0030178	negative regulation of Wnt receptor signaling pathway	0.12	>=0.20	TBX6 (2.4)	EFNA4 (2.4)	RARB (2.3)	PITX1 (2.1)	FGF10 (2.1)	MC4R (2.1)	ENSG00000249082 (2.0)	HOXB1 (1.9)	KCNJ2 (1.7)	C3orf54 (1.7)
GO:0051216	cartilage development	0.12	>=0.20	THBS3 (3.2)	ENSG00000233101 (2.8)	PITX1 (2.7)	CRLF1 (2.7)	ENSG00000230148 (2.6)	EFNA5 (2.5)	HOXB6 (2.5)	HOXB5 (2.4)	HOXB2 (2.3)	WNT10A (2.3)
ENSG00000111875	ASF1A PPI subnetwork	0.12	>=0.20	ATG16L2 (2.5)	TRAIP (2.2)	RIBC2 (2.0)	CDH9 (1.9)	ASCC2 (1.8)	FUT1 (1.7)	ENSG00000224788 (1.7)	STAG1 (1.6)	MTMR3 (1.5)	FUT2 (1.4)
GO:0051213	dioxygenase activity	0.12	>=0.20	HAO1 (2.3)	THBS3 (1.9)	NPEPPS (1.9)	DNAJC27 (1.8)	TMEM219 (1.8)	MC4R (1.7)	ENSG00000254235 (1.6)	RBM5 (1.5)	GBAP1 (1.5)	ITPKB-IT1 (1.5)
ENSG00000128602	SMO PPI subnetwork	0.12	>=0.20	FCHSD2 (2.5)	PHF15 (2.1)	ARAP1 (1.9)	EFNA5 (1.7)	TRIM46 (1.7)	SP2 (1.6)	KCNJ2 (1.6)	BAHCC1 (1.4)	ALK (1.4)	ITPKB (1.4)
GO:0048644	muscle organ morphogenesis	0.12	>=0.20	HOXB1 (2.5)	HCN4 (2.5)	FOXL1 (2.3)	KCNH8 (2.2)	ENSG00000234899 (2.1)	RARB (2.1)	ENSG00000256667 (2.0)	EFNA5 (1.9)	ENSG00000254235 (1.7)	PITX1 (1.6)
GO:0072028	nephron morphogenesis	0.12	>=0.20	ENSG00000249082 (2.9)	WNT10A (2.7)	ENSG00000257574 (2.7)	HOXB2 (2.5)	KCNH8 (2.5)	SALL1 (2.2)	ENSG00000224788 (2.2)	PRR15L (2.2)	HOXB3 (2.1)	HOXB6 (1.9)
GO:0019208	phosphatase regulator activity	0.12	>=0.20	ZMAT5 (2.2)	CAMKV (2.0)	PBX3 (2.0)	MAPK3 (1.8)	DMRTA1 (1.7)	NPEPPS (1.7)	MTMR3 (1.6)	HOXB1 (1.5)	STARD10 (1.5)	OPA1 (1.5)
ENSG00000162419	GMEB1 PPI subnetwork	0.12	>=0.20	USP3 (3.7)	MTMR3 (2.8)	RBM5 (2.6)	PPP4C (2.1)	STAG1 (2.0)	SP2 (1.8)	ENSG00000188971 (1.6)	HERC1 (1.6)	YPEL3 (1.5)	KCNJ3 (1.5)
ENSG00000173281	PPP1R3B PPI subnetwork	0.12	>=0.20	MAMSTR (3.1)	PPP4C (2.9)	TAOK2 (2.4)	RNF123 (2.2)	MAPK3 (2.2)	PPP2R1B (2.2)	RHCG (2.1)	KCNJ3 (2.1)	INO80E (2.0)	TMEM219 (2.0)
REACTOME_TRANSPORT_OF_GLUCOSE_AND_OTHER_SUGARS_BILE_SALTS_AND_ORGANIC_ACIDS_METAL_IONS_AND_AMINE_COMPOUNDS	REACTOME_TRANSPORT_OF_GLUCOSE_AND_OTHER_SUGARS_BILE_SALTS_AND_ORGANIC_ACIDS_METAL_IONS_AND_AMINE_COMPOUNDS	0.12	>=0.20	ENSG00000223985 (3.6)	CA12 (2.9)	UPK3A (2.4)	ATP13A4 (2.2)	FEV (2.1)	GDPD3 (2.1)	PRSS55 (2.1)	ENSG00000234899 (2.0)	MSRA (1.9)	CHRNA3 (1.7)
GO:0030514	negative regulation of BMP signaling pathway	0.12	>=0.20	TMEM18 (3.7)	ENSG00000254235 (2.7)	EFNA3 (2.6)	FGF10 (2.3)	FOXL1 (2.2)	SYT14 (2.2)	ENSG00000250616 (2.1)	C16orf92 (2.1)	CRLF1 (2.1)	ENSG00000188971 (2.0)
MP:0004532	abnormal inner hair cell stereociliary bundle morphology	0.12	>=0.20	ENSG00000231064 (2.8)	MAPK3 (2.5)	P2RY2 (2.4)	FOXL1 (2.4)	DMRTA1 (2.3)	CABP7 (2.1)	BAHCC1 (2.1)	ENSG00000250616 (2.0)	PRR15L (2.0)	ENSG00000257574 (1.9)
ENSG00000101413	RPRD1B PPI subnetwork	0.12	>=0.20	SP2 (3.6)	MON1A (2.4)	MTMR9 (2.3)	DNAJC27 (2.1)	HERC1 (2.0)	NPEPPS (1.9)	PCBD2 (1.8)	PPP2R1B (1.7)	TRIM46 (1.7)	PSMA4 (1.5)
ENSG00000141837	CACNA1A PPI subnetwork	0.12	>=0.20	DOC2A (3.0)	AAK1 (2.6)	KCNJ2 (2.3)	CAMKV (2.2)	EFNA5 (2.1)	SATB1 (2.1)	FCHSD2 (2.0)	ADCY3 (1.8)	TRIM46 (1.8)	TBKBP1 (1.7)
GO:0090276	regulation of peptide hormone secretion	0.12	>=0.20	FEV (3.8)	CABP7 (3.5)	ENSG00000254556 (3.4)	C16orf92 (3.4)	ENSG00000254936 (3.1)	KCNH8 (2.5)	PRR15L (2.4)	CHRNB4 (2.2)	ALK (2.2)	CDK5R2 (2.2)
GO:0045851	pH reduction	0.12	>=0.20	TMEM219 (3.0)	RHCG (2.7)	ENSG00000255310 (2.3)	PCBD2 (2.3)	XKR6 (2.3)	ENSG00000254936 (2.2)	STARD10 (2.1)	ENSG00000234899 (2.0)	GDPD3 (2.0)	ENSG00000236263 (1.9)
MP:0004985	decreased osteoclast cell number	0.12	>=0.20	ZNF804A (2.6)	LAYN (2.4)	CA12 (2.1)	HORMAD2 (2.0)	FGF10 (2.0)	CABP7 (1.7)	ITPKB (1.7)	ATG16L2 (1.5)	SALL1 (1.5)	PHF15 (1.4)
GO:0021510	spinal cord development	0.12	>=0.20	CHRNA5 (4.0)	HOXB1 (3.8)	CABP7 (3.0)	HOXB2 (3.0)	ENSG00000233101 (2.9)	ENSG00000236827 (2.9)	FEV (2.8)	HOXB3 (2.8)	HOXB6 (2.5)	HOXB5 (2.5)
ENSG00000090054	SPTLC1 PPI subnetwork	0.12	>=0.20	ALDOA (3.3)	NPEPPS (2.9)	PSMA4 (2.6)	ADAM15 (2.1)	OPA1 (2.1)	ENSG00000254936 (1.9)	ZNF804A (1.9)	GFPT1 (1.9)	CHRNA5 (1.8)	MUC1 (1.7)
KEGG_MISMATCH_REPAIR	KEGG_MISMATCH_REPAIR	0.12	>=0.20	HIRIP3 (4.5)	TRAIP (4.2)	RIBC2 (2.5)	KPNB1 (2.2)	STAG1 (2.0)	NFU1 (1.9)	TMEM18 (1.7)	EFR3B (1.6)	ENSG00000254936 (1.6)	ADCY3 (1.5)
GO:0051347	positive regulation of transferase activity	0.12	>=0.20	P2RY2 (2.9)	CABP7 (2.6)	ENSG00000254936 (2.5)	GBAP1 (2.2)	ENSG00000255310 (2.0)	ZNF804A (2.0)	ADAM15 (1.9)	MTMR3 (1.9)	LAYN (1.8)	MST1R (1.8)
GO:0007623	circadian rhythm	0.12	>=0.20	ATP13A4-AS1 (5.2)	C8orf74 (2.7)	MC4R (2.4)	DOC2A (2.3)	ENSG00000248464 (2.2)	ENSG00000254235 (1.8)	AAK1 (1.8)	ALK (1.8)	CDK5R2 (1.8)	DNAJC27-AS1 (1.7)
REACTOME_PLCG1_EVENTS_IN_ERBB2_SIGNALING	REACTOME_PLCG1_EVENTS_IN_ERBB2_SIGNALING	0.12	>=0.20	CAMKV (3.1)	KCNJ3 (2.8)	DNAJC27 (2.8)	CRLF1 (2.7)	AAK1 (2.6)	C3orf54 (2.2)	DOC2A (2.1)	CA12 (2.0)	ATP13A4 (2.0)	ITPKB (1.8)
GO:0030425	dendrite	0.12	>=0.20	CAMKV (4.9)	CDK5R2 (4.8)	TMEM59L (3.8)	CDH9 (3.4)	AAK1 (3.0)	TRIM46 (2.9)	KCNJ3 (2.9)	DOC2A (2.7)	CABP7 (2.1)	EFR3B (2.1)
GO:0072207	metanephric epithelium development	0.12	>=0.20	ENSG00000234899 (4.3)	RHCG (2.8)	SALL1 (2.7)	ENSG00000223985 (2.6)	ENSG00000236827 (2.5)	ENSG00000257574 (2.5)	CA12 (2.5)	DMRTA1 (2.4)	THBS3 (2.4)	EFNA5 (2.1)
MP:0002243	abnormal vomeronasal organ morphology	0.12	>=0.20	SALL1 (3.3)	CDH9 (2.8)	FOXL1 (2.8)	PITX1 (2.5)	CABP7 (2.2)	MSRA (1.9)	CRLF1 (1.8)	CAMKV (1.8)	RP1L1 (1.8)	GBAP1 (1.8)
REACTOME_SIGNALLING_TO_RAS	REACTOME_SIGNALLING_TO_RAS	0.12	>=0.20	FEV (3.1)	MON1A (2.8)	ADAM15 (2.7)	C3orf54 (2.2)	ARAP1 (2.1)	ATG16L2 (2.1)	P2RY2 (1.9)	ADCY3 (1.9)	NPEPPS (1.8)	EFNA3 (1.8)
GO:0030183	B cell differentiation	0.12	>=0.20	ATG16L2 (3.1)	FCHSD2 (2.5)	ENSG00000233101 (2.5)	BAHCC1 (2.4)	ENSG00000254235 (2.2)	XKR6 (2.1)	PRSS55 (2.1)	IZUMO1 (2.0)	MTMR9 (1.9)	ENSG00000255310 (1.7)
GO:0072525	pyridine-containing compound biosynthetic process	0.12	>=0.20	ENSG00000223985 (3.2)	GDPD3 (3.0)	GBAP1 (2.8)	ITPKB-IT1 (2.7)	DNAJC27-AS1 (2.5)	SYT14 (2.4)	ENSG00000231064 (1.8)	IZUMO1 (1.8)	TRIM46 (1.8)	PNPO (1.6)
GO:0019363	pyridine nucleotide biosynthetic process	0.12	>=0.20	ENSG00000223985 (3.2)	GDPD3 (3.0)	GBAP1 (2.8)	ITPKB-IT1 (2.7)	DNAJC27-AS1 (2.5)	SYT14 (2.4)	ENSG00000231064 (1.8)	IZUMO1 (1.8)	TRIM46 (1.8)	PNPO (1.6)
REACTOME_GAP_JUNCTION_TRAFFICKING_AND_REGULATION	REACTOME_GAP_JUNCTION_TRAFFICKING_AND_REGULATION	0.12	>=0.20	SOX7 (4.1)	ATP13A4 (2.6)	RASIP1 (2.6)	SEMA3F (2.4)	IZUMO1 (2.3)	ITPKB-IT1 (2.3)	FUT1 (2.3)	FOXL1 (2.1)	C8orf74 (2.1)	ENSG00000223985 (1.9)
MP:0002500	granulomatous inflammation	0.12	>=0.20	SATB1 (3.5)	KCNH8 (3.0)	ENSG00000228135 (2.8)	C17orf57 (2.3)	HORMAD2 (2.1)	FGF21 (1.6)	EFNA5 (1.5)	P2RY2 (1.4)	UPK3A (1.4)	GBAP1 (1.3)
ENSG00000154727	GABPA PPI subnetwork	0.12	>=0.20	SP2 (3.9)	MTMR3 (3.8)	STAG1 (3.5)	ENSG00000230148 (2.5)	FAM118A (2.4)	ENSG00000248464 (2.4)	YPEL3 (1.9)	FUT2 (1.7)	ENSG00000236263 (1.7)	PITX1 (1.7)
GO:0048841	regulation of axon extension involved in axon guidance	0.12	>=0.20	EFNA5 (2.5)	ENSG00000254839 (2.3)	MC4R (2.2)	ENSG00000256667 (2.2)	ZNF804A (2.1)	FUT1 (2.0)	GDPD3 (2.0)	CRLF1 (1.9)	HOXB1 (1.7)	PITX1 (1.6)
GO:0034362	low-density lipoprotein particle	0.12	>=0.20	HAO1 (2.8)	ENSG00000234899 (2.3)	DNAJC27 (2.1)	STARD10 (2.0)	SALL1 (1.7)	FUT1 (1.5)	PITX1 (1.5)	PCBD2 (1.4)	KCNH8 (1.4)	ENSG00000231064 (1.4)
GO:0051028	mRNA transport	0.12	>=0.20	RNPC3 (3.8)	RBM5 (2.9)	RBM6 (2.7)	STAG1 (2.4)	KPNB1 (2.3)	SP2 (2.2)	INO80E (2.0)	PINX1 (1.8)	ENSG00000256667 (1.7)	KCNH8 (1.7)
MP:0003235	abnormal alisphenoid bone morphology	0.12	>=0.20	SALL1 (3.9)	RARB (3.5)	CA12 (3.5)	SYT14 (2.6)	DNAJC27-AS1 (2.3)	CRLF1 (2.3)	FOXL1 (2.0)	ENSG00000250616 (1.9)	CDH9 (1.7)	FUT2 (1.6)
MP:0009583	increased keratinocyte proliferation	0.12	>=0.20	WNT10A (4.9)	ENSG00000236827 (2.5)	ADAM15 (2.4)	STARD10 (2.3)	FUT1 (2.1)	GDPD3 (2.1)	MON1A (2.0)	EFNA4 (2.0)	CATSPER3 (1.9)	ENSG00000236445 (1.8)
GO:0022408	negative regulation of cell-cell adhesion	0.12	>=0.20	ENSG00000254839 (3.5)	ENSG00000236445 (3.1)	ENSG00000249082 (2.5)	ENSG00000224186 (2.5)	ENSG00000254235 (2.4)	ENSG00000234899 (2.3)	PRSS55 (2.3)	ENSG00000234494 (2.3)	FUT2 (2.2)	AGPHD1 (2.0)
GO:0051047	positive regulation of secretion	0.12	>=0.20	ENSG00000254936 (3.7)	ENSG00000254556 (3.2)	ITPKB-IT1 (2.5)	CABP7 (2.4)	C8orf74 (2.3)	UPK3A (1.8)	ATP13A4 (1.8)	MST1R (1.8)	ENSG00000224186 (1.7)	ENSG00000231064 (1.7)
ENSG00000213672	NCKIPSD PPI subnetwork	0.12	>=0.20	KCTD13 (3.3)	TMEM219 (3.2)	SP2 (2.9)	DOC2A (2.8)	DMRTA1 (2.8)	ITPKB-IT1 (2.3)	TAOK2 (2.3)	TMEM59L (2.2)	RHCG (2.1)	BAHCC1 (2.1)
MP:0004409	abnormal crista ampullaris neuroepithelium morphology	0.12	>=0.20	SALL1 (3.8)	RIBC2 (2.9)	FUT2 (2.8)	XKR6 (2.7)	SYT14 (2.3)	ENSG00000233101 (2.2)	RARB (2.1)	ENSG00000234899 (2.1)	FCHSD2 (1.9)	KCNJ2 (1.8)
GO:0090090	negative regulation of canonical Wnt receptor signaling pathway	0.12	>=0.20	TBX6 (2.8)	RARB (2.7)	MC4R (2.3)	ENSG00000230148 (2.3)	HOXB1 (2.2)	EFNA4 (2.0)	ENSG00000223985 (1.8)	ENSG00000188971 (1.7)	KCNH8 (1.7)	ENSG00000254235 (1.7)
MP:0004157	interrupted aortic arch	0.12	>=0.20	HOXB1 (3.7)	CRLF1 (3.7)	SEMA3F (3.6)	EFNA5 (3.5)	RARB (3.1)	FOXL1 (3.0)	SOX7 (2.5)	ENSG00000231064 (2.4)	EFNA4 (2.2)	SALL1 (2.2)
ENSG00000118515	SGK1 PPI subnetwork	0.12	>=0.20	KPNB1 (3.6)	ALDOA (3.5)	ENSG00000228135 (2.2)	MUC1 (2.1)	ENSG00000256667 (1.9)	RHCG (1.8)	SP2 (1.8)	PNPO (1.7)	PPP4C (1.7)	ENSG00000254936 (1.7)
ENSG00000119138	KLF9 PPI subnetwork	0.12	>=0.20	ENSG00000249082 (4.1)	HERC1 (2.2)	SP2 (2.2)	ASCC2 (2.0)	ENSG00000224186 (2.0)	ENSG00000188971 (1.9)	PITX1 (1.8)	SMC1B (1.8)	FGF10 (1.6)	HORMAD2 (1.6)
GO:0009123	nucleoside monophosphate metabolic process	0.12	>=0.20	HCN4 (3.4)	ENSG00000228135 (2.9)	ADCY3 (2.8)	EFR3B (2.6)	ALK (2.6)	MC4R (2.6)	RP1L1 (2.3)	ITPKB-IT1 (2.3)	CAMKV (2.2)	DOC2A (2.0)
ENSG00000169282	KCNAB1 PPI subnetwork	0.12	>=0.20	AAK1 (4.1)	CABP7 (3.1)	ZNF804A (2.9)	DNAJC27 (2.6)	XKR6 (2.5)	HCN4 (2.3)	EFR3B (2.1)	PHF15 (2.0)	GFPT1 (2.0)	ENSG00000256667 (1.8)
GO:0000152	nuclear ubiquitin ligase complex	0.12	>=0.20	TRAIP (3.9)	PCBD2 (3.3)	STAG1 (2.6)	RNPC3 (2.3)	AGPHD1 (2.1)	CATSPER3 (2.0)	KRTCAP2 (1.7)	P2RY2 (1.5)	EFNA5 (1.5)	ZMAT5 (1.3)
GO:0009310	amine catabolic process	0.12	>=0.20	ENSG00000223985 (3.6)	PNPO (3.3)	AGPHD1 (3.1)	MSRA (2.8)	ENSG00000254235 (2.5)	PCBD2 (2.4)	ATP13A4 (2.1)	HAO1 (2.0)	UPK3A (1.7)	DNAJC27 (1.7)
MP:0002957	intestinal adenocarcinoma	0.12	>=0.20	TRAIP (3.4)	MST1R (3.0)	HIRIP3 (2.6)	FOXL1 (2.5)	ITPKB-IT1 (2.3)	SEMA3F (2.1)	RIBC2 (1.9)	EFR3B (1.8)	EFNA4 (1.8)	RBM5 (1.8)
ENSG00000157388	CACNA1D PPI subnetwork	0.12	>=0.20	CAMKV (3.0)	AAK1 (2.6)	FOXL1 (2.3)	DOC2A (2.2)	HORMAD2 (1.9)	TMEM59L (1.9)	ASPHD1 (1.9)	ATP13A4 (1.8)	CDH9 (1.8)	ENSG00000236445 (1.8)
GO:0061134	peptidase regulator activity	0.12	>=0.20	HAO1 (4.2)	RHCG (4.1)	ATP13A4 (2.7)	STARD10 (1.7)	P2RY2 (1.6)	ENSG00000254556 (1.6)	CRLF1 (1.5)	C16orf92 (1.4)	FUT2 (1.4)	GDPD3 (1.3)
GO:0016408	C-acyltransferase activity	0.12	>=0.20	UPK3A (4.4)	UQCR10 (2.3)	PPP2R1B (2.1)	ITPKB-IT1 (1.5)	ZMAT5 (1.4)	NFU1 (1.4)	CHRNB4 (1.4)	TMEM219 (1.4)	SIK2 (1.4)	TMEM18 (1.4)
GO:0016747	transferase activity, transferring acyl groups other than amino-acyl groups	0.12	>=0.20	SIK2 (3.4)	MTMR9 (2.7)	PPP2R1B (2.4)	HAO1 (2.0)	ENSG00000255310 (1.9)	UPK3A (1.9)	ENSG00000254936 (1.8)	SALL1 (1.8)	PCBD2 (1.8)	SYT14 (1.7)
ENSG00000144891	AGTR1 PPI subnetwork	0.12	>=0.20	ADAM15 (3.3)	FCHSD2 (2.8)	MON1A (2.5)	ATG16L2 (2.4)	AGPHD1 (2.3)	STARD10 (2.3)	RASIP1 (2.3)	MAPK3 (2.3)	DOC2A (2.2)	PRR15L (2.1)
GO:0000981	sequence-specific DNA binding RNA polymerase II transcription factor activity	0.12	>=0.20	FOXL1 (3.1)	RARB (3.1)	SALL1 (3.0)	HOXB3 (2.8)	SOX7 (2.7)	BAHCC1 (2.4)	HOXB1 (2.3)	FGF21 (2.2)	ENSG00000247735 (2.1)	SEMA3F (2.0)
MP:0010810	increased type II pneumocyte number	0.12	>=0.20	ATP13A4-AS1 (11.0)	HOXB5 (5.9)	HOXB6 (5.5)	HOXB2 (5.1)	MUC1 (4.3)	HOXB3 (3.1)	FGF10 (2.4)	SOX7 (2.2)	CRLF1 (2.0)	PBX3 (2.0)
GO:0015078	hydrogen ion transmembrane transporter activity	0.12	>=0.20	UQCR10 (5.6)	PCBD2 (3.4)	RHCG (3.3)	ALDOA (2.7)	ENSG00000236263 (2.2)	DNAJC27 (2.2)	NFU1 (2.1)	OPA1 (2.0)	AAK1 (1.7)	KRTCAP2 (1.7)
GO:0007164	establishment of tissue polarity	0.12	>=0.20	SYT14 (2.9)	UPK3A (2.8)	EFNA4 (2.4)	PITX1 (2.3)	RHCG (2.3)	CHRNA5 (2.2)	WNT10A (2.0)	ENSG00000254936 (1.9)	EFNA5 (1.9)	FOXL1 (1.8)
ENSG00000159128	IFNGR2 PPI subnetwork	0.12	>=0.20	SATB1 (3.1)	KCNJ2 (2.0)	IZUMO1 (1.7)	GFPT1 (1.7)	ENSG00000236827 (1.7)	C17orf57 (1.7)	ATG16L2 (1.6)	P2RY2 (1.6)	GBAP1 (1.6)	DNAJC27 (1.5)
ENSG00000144061	NPHP1 PPI subnetwork	0.12	>=0.20	THBS3 (3.3)	EFNA4 (3.2)	TBKBP1 (2.7)	BAHCC1 (2.5)	EFNA3 (2.4)	MST1R (2.4)	ALDOA (2.2)	C17orf57 (2.1)	ENSG00000188971 (2.0)	ITPKB-IT1 (1.6)
GO:0045937	positive regulation of phosphate metabolic process	0.12	>=0.20	FGF10 (3.3)	ITPKB-IT1 (2.6)	GBAP1 (2.3)	ENSG00000248464 (1.9)	ENSG00000224788 (1.8)	TBX6 (1.8)	KCNJ2 (1.8)	EFNA5 (1.7)	CRLF1 (1.7)	TAOK2 (1.6)
GO:0010562	positive regulation of phosphorus metabolic process	0.12	>=0.20	FGF10 (3.3)	ITPKB-IT1 (2.6)	GBAP1 (2.3)	ENSG00000248464 (1.9)	ENSG00000224788 (1.8)	TBX6 (1.8)	KCNJ2 (1.8)	EFNA5 (1.7)	CRLF1 (1.7)	TAOK2 (1.6)
MP:0008023	abnormal styloid process morphology	0.12	>=0.20	SALL1 (5.1)	HOXB3 (4.3)	HOXB2 (3.4)	ENSG00000233101 (3.4)	HOXB5 (3.0)	HOXB6 (2.8)	ENSG00000230148 (2.6)	KCNJ2 (2.5)	PITX1 (2.3)	ENSG00000231064 (2.1)
GO:0050804	regulation of synaptic transmission	0.12	>=0.20	EFR3B (3.3)	KCNJ3 (3.3)	TMEM59L (3.2)	DOC2A (3.2)	CDK5R2 (3.1)	ENSG00000248464 (2.9)	CABP7 (2.7)	ALK (2.6)	XKR6 (2.6)	ASPHD1 (2.5)
ENSG00000121879	PIK3CA PPI subnetwork	0.12	>=0.20	SATB1 (3.3)	ARAP1 (2.6)	UBA7 (2.6)	MAPK3 (2.1)	ENSG00000234899 (2.1)	SEMA3F (1.9)	FCHSD2 (1.9)	BAHCC1 (1.8)	C3orf54 (1.7)	HERC1 (1.7)
GO:0040008	regulation of growth	0.12	>=0.20	CRLF1 (3.3)	FOXL1 (2.7)	ENSG00000249082 (2.2)	PITX1 (2.1)	NEO1 (1.9)	THBS3 (1.6)	DMRTA1 (1.4)	ADCY3 (1.4)	DNAJC27-AS1 (1.4)	GBAP1 (1.3)
ENSG00000091106	NLRC4 PPI subnetwork	0.12	>=0.20	ENSG00000256667 (2.4)	HOXB1 (2.0)	MST1R (2.0)	HCN4 (1.9)	TBX6 (1.8)	PPP4C (1.8)	PRSS55 (1.7)	HOXB6 (1.7)	TAOK2 (1.6)	ENSG00000248464 (1.6)
GO:0008285	negative regulation of cell proliferation	0.12	>=0.20	ATP13A4-AS1 (2.1)	ZNF804A (2.0)	NEO1 (2.0)	EFNA5 (1.9)	SEMA3F (1.9)	ENSG00000231064 (1.7)	ENSG00000249082 (1.7)	ENSG00000228135 (1.6)	EFNA4 (1.5)	PRR15L (1.5)
ENSG00000116678	LEPR PPI subnetwork	0.12	>=0.20	SATB1 (3.4)	ATG16L2 (2.0)	KCNJ2 (1.9)	IZUMO1 (1.9)	C17orf57 (1.8)	GBAP1 (1.7)	ENSG00000236827 (1.6)	DNAJC27 (1.5)	TMEM219 (1.4)	GFPT1 (1.4)
ENSG00000065361	ERBB3 PPI subnetwork	0.12	>=0.20	SEMA3F (2.7)	ITPKB (2.5)	PRR15L (2.3)	FCHSD2 (2.3)	SATB1 (2.0)	PHF15 (1.9)	SALL1 (1.9)	ATP13A4-AS1 (1.9)	MST1R (1.8)	IZUMO1 (1.7)
MP:0001861	lung inflammation	0.12	>=0.20	ATP13A4-AS1 (3.1)	ARAP1 (2.2)	SATB1 (2.1)	HOXB2 (2.0)	KCNJ2 (2.0)	ATG16L2 (2.0)	SP2 (1.8)	HOXB5 (1.8)	HOXB6 (1.5)	ITPKB (1.4)
REACTOME_ACTIVATED_TAK1_MEDIATES_P38_MAPK_ACTIVATION	REACTOME_ACTIVATED_TAK1_MEDIATES_P38_MAPK_ACTIVATION	0.12	>=0.20	MTMR3 (2.9)	P2RY2 (2.6)	ATP13A4 (2.3)	PRSS55 (2.3)	USP3 (2.3)	FCHSD2 (2.0)	KCNJ2 (2.0)	RNF123 (1.8)	FAM118A (1.7)	WNT10A (1.7)
MP:0001967	deafness	0.12	>=0.20	ENSG00000231064 (3.9)	ENSG00000234899 (2.8)	RHCG (2.6)	DMRTA1 (2.5)	FUT2 (2.4)	SALL1 (2.3)	MUC1 (2.2)	CA12 (2.2)	NEO1 (2.1)	ENSG00000257574 (1.9)
MP:0009379	abnormal foot pigmentation	0.12	>=0.20	HERC1 (2.3)	P2RY2 (1.8)	FCHSD2 (1.8)	ITPKB (1.7)	SATB1 (1.7)	ATP13A4 (1.6)	C8orf74 (1.5)	ENSG00000230148 (1.5)	BAHCC1 (1.5)	ENSG00000224788 (1.4)
GO:0033572	transferrin transport	0.12	>=0.20	ENSG00000236263 (3.9)	RHCG (3.9)	ENSG00000223985 (3.1)	ENSG00000230148 (2.6)	ENSG00000254235 (2.5)	MUC1 (2.3)	ENSG00000236445 (2.0)	IZUMO1 (2.0)	DNAJC27-AS1 (1.9)	DNAJC27 (1.8)
GO:0015682	ferric iron transport	0.12	>=0.20	ENSG00000236263 (3.9)	RHCG (3.9)	ENSG00000223985 (3.1)	ENSG00000230148 (2.6)	ENSG00000254235 (2.5)	MUC1 (2.3)	ENSG00000236445 (2.0)	IZUMO1 (2.0)	DNAJC27-AS1 (1.9)	DNAJC27 (1.8)
MP:0004231	abnormal calcium ion homeostasis	0.12	>=0.20	FUT2 (2.9)	FUT1 (2.5)	P2RY2 (2.4)	SATB1 (2.4)	NEO1 (2.2)	FGF21 (2.1)	CA12 (2.0)	ENSG00000236263 (1.8)	TAOK2 (1.6)	ADCY3 (1.6)
ENSG00000114686	MRPL3 PPI subnetwork	0.12	>=0.20	ENSG00000254839 (2.6)	KRTCAP2 (2.6)	ZMAT5 (2.5)	UQCR10 (2.1)	GFPT1 (2.0)	NFU1 (1.9)	ENSG00000224788 (1.9)	ENSG00000228135 (1.9)	INO80E (1.8)	KPNB1 (1.8)
GO:0032409	regulation of transporter activity	0.12	>=0.20	ALK (3.3)	MAMSTR (3.0)	EFR3B (2.8)	XKR6 (2.4)	FAM57B (2.4)	ENSG00000224788 (2.3)	TRIM46 (2.2)	ENSG00000254936 (2.2)	ENSG00000228135 (2.2)	FUT1 (1.9)
REACTOME_SYNTHESIS_OF_BILE_ACIDS_AND_BILE_SALTS	REACTOME_SYNTHESIS_OF_BILE_ACIDS_AND_BILE_SALTS	0.12	>=0.20	HAO1 (8.8)	FGF21 (3.0)	PNPO (2.9)	STARD10 (2.5)	TMEM219 (2.3)	KCNJ2 (2.0)	EFNA5 (2.0)	PCBD2 (1.8)	SOX7 (1.7)	ENSG00000224186 (1.5)
GO:0016922	ligand-dependent nuclear receptor binding	0.12	>=0.20	RBM5 (3.1)	SP2 (2.1)	ENSG00000224186 (2.1)	MTMR3 (2.0)	ENSG00000188971 (1.9)	SALL1 (1.9)	HERC1 (1.7)	RARB (1.7)	FUT2 (1.7)	ENSG00000234899 (1.6)
GO:0030878	thyroid gland development	0.12	>=0.20	ENSG00000233101 (6.4)	HOXB5 (5.8)	ENSG00000257574 (5.2)	HOXB6 (4.9)	C17orf57 (4.7)	HOXB2 (4.7)	ENSG00000230148 (4.1)	CABP7 (2.6)	BAHCC1 (2.3)	PBX3 (2.2)
MP:0009546	absent gastric milk in neonates	0.12	>=0.20	CHRNA5 (3.6)	HOXB6 (3.4)	FEV (3.3)	HOXB5 (3.2)	CABP7 (3.0)	TRIM46 (2.7)	HOXB3 (2.5)	TMEM59L (2.4)	HOXB2 (2.4)	CHRNA3 (1.9)
GO:0048732	gland development	0.12	>=0.20	ENSG00000257574 (4.1)	ENSG00000233101 (3.6)	FGF10 (3.0)	FOXL1 (3.0)	HOXB6 (2.9)	PITX1 (2.8)	HOXB5 (2.7)	UPK3A (2.6)	WNT10A (2.5)	SEMA3F (2.4)
MP:0000218	increased leukocyte cell number	0.12	>=0.20	TBKBP1 (3.3)	ARAP1 (2.4)	TAOK2 (2.3)	ENSG00000233101 (2.2)	ADAM15 (2.2)	UBA7 (2.2)	FCHSD2 (2.1)	HOXB3 (2.0)	P2RY2 (2.0)	BAHCC1 (1.9)
ENSG00000108604	SMARCD2 PPI subnetwork	0.12	>=0.20	SP2 (5.1)	ENSG00000231064 (3.1)	STAG1 (2.2)	INO80E (2.1)	PBX3 (2.0)	ENSG00000255310 (1.9)	RBM6 (1.8)	HCN4 (1.7)	PPP4C (1.7)	BAHCC1 (1.6)
GO:0015108	chloride transmembrane transporter activity	0.12	>=0.20	ENSG00000223985 (5.4)	CDH9 (3.6)	RHCG (2.9)	TAOK2 (2.7)	AGPHD1 (2.5)	MUC1 (2.3)	RNF123 (2.0)	MSRA (1.8)	CA12 (1.8)	FOXL1 (1.7)
MP:0003396	abnormal embryonic hematopoiesis	0.12	>=0.20	SOX7 (4.3)	C3orf54 (3.8)	RASIP1 (3.3)	ADAM15 (2.6)	TAOK2 (2.4)	ITPKB (2.1)	SEMA3F (2.1)	FEV (1.9)	ENSG00000233101 (1.8)	HOXB6 (1.7)
MP:0002206	abnormal CNS synaptic transmission	0.13	>=0.20	CDK5R2 (4.6)	KCNJ3 (4.5)	TMEM59L (4.0)	FAM57B (3.5)	AAK1 (3.4)	DOC2A (3.4)	ASPHD1 (3.2)	CAMKV (3.0)	EFR3B (2.3)	TRIM46 (2.2)
ENSG00000179348	GATA2 PPI subnetwork	0.13	>=0.20	C3orf54 (3.3)	ENSG00000249082 (2.7)	TBKBP1 (2.5)	DMRTA1 (2.4)	MTMR3 (2.1)	RASIP1 (2.0)	PRR15L (2.0)	SOX7 (2.0)	CDH9 (2.0)	TAOK2 (1.9)
REACTOME_BILE_ACID_AND_BILE_SALT_METABOLISM	REACTOME_BILE_ACID_AND_BILE_SALT_METABOLISM	0.13	>=0.20	HAO1 (9.4)	STARD10 (3.1)	PNPO (2.8)	FGF21 (2.5)	P2RY2 (2.3)	ATG16L2 (1.7)	TMEM219 (1.7)	MSRA (1.5)	KCNJ2 (1.2)	EFNA5 (1.2)
ENSG00000100146	SOX10 PPI subnetwork	0.13	>=0.20	HOXB6 (4.6)	HOXB5 (4.4)	SALL1 (4.2)	HOXB3 (4.1)	HOXB2 (3.7)	ENSG00000233101 (3.6)	HOXB1 (3.3)	BAHCC1 (3.3)	ENSG00000253695 (2.0)	FOXL1 (1.9)
MP:0003172	abnormal lysosome physiology	0.13	>=0.20	ENSG00000236263 (4.3)	RNF123 (3.3)	GBAP1 (2.4)	ARAP1 (2.1)	TMEM18 (1.9)	ITPKB-IT1 (1.9)	MSRA (1.8)	TMEM219 (1.8)	EFR3B (1.5)	TRIM46 (1.5)
MP:0003935	abnormal craniofacial development	0.13	>=0.20	EFNA5 (3.7)	EFNA4 (3.5)	RARB (3.1)	SEMA3F (2.7)	MST1R (2.7)	CRLF1 (2.6)	PITX1 (2.6)	SOX7 (2.3)	FUT2 (2.0)	THBS3 (2.0)
MP:0005459	decreased percent body fat	0.13	>=0.20	SIK2 (4.8)	PPP2R1B (2.9)	MSRA (2.8)	FAM57B (2.3)	FGF10 (1.9)	MUC1 (1.8)	ARAP1 (1.8)	ENSG00000254235 (1.4)	NEO1 (1.4)	ADCY3 (1.4)
ENSG00000082458	DLG3 PPI subnetwork	0.13	>=0.20	CAMKV (5.1)	CDK5R2 (3.8)	AAK1 (3.2)	TMEM59L (3.1)	TRIM46 (2.5)	KCNJ3 (2.5)	KCTD13 (2.4)	XKR6 (2.3)	ASPHD1 (2.2)	OPA1 (2.1)
ENSG00000122705	CLTA PPI subnetwork	0.13	>=0.20	ADAM15 (2.7)	ALDOA (2.4)	PRR15L (2.4)	ARAP1 (2.3)	MAPK3 (2.3)	ENSG00000223985 (2.2)	TMEM59L (2.2)	STARD10 (1.7)	ITPKB-IT1 (1.5)	TBX6 (1.5)
MP:0001683	absent mesoderm	0.13	>=0.20	TBX6 (3.4)	HOXB1 (3.2)	NEO1 (3.1)	ENSG00000254235 (2.6)	PBX3 (2.5)	AGPHD1 (2.2)	FGF21 (2.1)	NPEPPS (1.9)	SALL1 (1.9)	SP2 (1.9)
ENSG00000123358	NR4A1 PPI subnetwork	0.13	>=0.20	RARB (3.2)	MTMR3 (2.7)	SP2 (2.3)	STAG1 (2.3)	ARAP1 (2.2)	SYT14 (2.2)	PBX3 (2.1)	RNF123 (2.1)	CDH9 (1.9)	EFNA5 (1.6)
GO:0003705	RNA polymerase II distal enhancer sequence-specific DNA binding transcription factor activity	0.13	>=0.20	FOXL1 (4.1)	RARB (3.4)	FGF21 (3.1)	SOX7 (2.6)	SALL1 (2.5)	PITX1 (2.5)	PBX3 (2.2)	HOXB3 (2.2)	CRLF1 (2.1)	MAMSTR (2.1)
MP:0005627	increased circulating potassium level	0.13	>=0.20	RHCG (5.4)	SALL1 (3.8)	MUC1 (3.5)	CA12 (3.4)	MAMSTR (3.1)	UPK3A (3.1)	PRR15L (2.7)	ENSG00000224186 (2.3)	ATP13A4-AS1 (2.1)	ENSG00000223985 (2.0)
GO:0019320	hexose catabolic process	0.13	>=0.20	ALDOA (4.5)	ENSG00000236445 (3.5)	IZUMO1 (2.8)	PRSS55 (2.2)	NPEPPS (2.2)	ENSG00000254235 (2.0)	FUT2 (1.9)	GDPD3 (1.7)	MSRA (1.7)	ENSG00000234899 (1.7)
ENSG00000009413	REV3L PPI subnetwork	0.13	>=0.20	HIRIP3 (4.1)	TRAIP (2.8)	RIBC2 (2.5)	ENSG00000256667 (2.5)	ZMAT5 (2.3)	INO80E (2.2)	NFU1 (2.1)	RNPC3 (2.0)	ATG16L2 (1.8)	ASCC2 (1.8)
MP:0001065	abnormal trigeminal nerve morphology	0.13	>=0.20	PITX1 (3.5)	RARB (3.3)	KCNJ2 (2.8)	SEMA3F (2.4)	HOXB1 (2.4)	ZNF804A (2.0)	CABP7 (1.9)	WNT10A (1.9)	CA12 (1.7)	EFNA5 (1.7)
GO:0008340	determination of adult lifespan	0.13	>=0.20	ENSG00000224186 (3.2)	ENSG00000249082 (3.2)	ENSG00000236445 (2.7)	C16orf92 (1.7)	TAOK2 (1.7)	FAM118A (1.5)	ENSG00000248464 (1.4)	ENSG00000254235 (1.4)	INO80E (1.3)	ITPKB-IT1 (1.3)
GO:0006403	RNA localization	0.13	>=0.20	RNPC3 (3.4)	RBM6 (3.1)	RBM5 (2.8)	KPNB1 (2.5)	STAG1 (2.4)	SP2 (2.1)	ENSG00000256667 (1.7)	PINX1 (1.7)	KCNH8 (1.6)	ENSG00000247735 (1.6)
GO:0001701	in utero embryonic development	0.13	>=0.20	SOX7 (3.3)	RARB (2.2)	RASIP1 (2.1)	STAG1 (2.0)	SP2 (2.0)	MTMR3 (1.8)	BAHCC1 (1.8)	EFNA4 (1.7)	HOXB1 (1.6)	PITX1 (1.6)
MP:0008347	decreased gamma-delta T cell number	0.13	>=0.20	SATB1 (4.6)	FUT1 (3.4)	RASIP1 (3.3)	HOXB3 (2.7)	ENSG00000230148 (2.3)	SEMA3F (2.3)	HOXB2 (2.2)	ENSG00000233101 (2.2)	UPK3A (2.2)	PHF15 (2.1)
ENSG00000196415	PRTN3 PPI subnetwork	0.13	>=0.20	EFR3B (2.7)	STARD10 (2.2)	ENSG00000253695 (2.1)	ARAP1 (2.0)	P2RY2 (1.8)	MUC1 (1.7)	ENSG00000257574 (1.7)	ENSG00000228135 (1.6)	RHCG (1.6)	ENSG00000234494 (1.6)
GO:0060047	heart contraction	0.13	>=0.20	HCN4 (2.8)	C8orf74 (2.3)	TBKBP1 (2.3)	KCNJ2 (2.0)	ATP13A4 (1.7)	ENSG00000228135 (1.7)	KCNJ3 (1.6)	ENSG00000254936 (1.6)	ENSG00000255310 (1.5)	PBX3 (1.5)
ENSG00000132424	PNISR PPI subnetwork	0.13	>=0.20	RBM5 (5.3)	RBM6 (3.7)	RNPC3 (3.2)	NPEPPS (2.2)	OPA1 (2.0)	PPP2R1B (1.9)	ENSG00000256667 (1.8)	LAYN (1.8)	C8orf74 (1.7)	CDH9 (1.7)
ENSG00000156136	DCK PPI subnetwork	0.13	>=0.20	MTMR3 (3.4)	PPP2R1B (3.2)	HERC1 (2.4)	ARAP1 (2.3)	FUT1 (2.2)	NEO1 (2.2)	SP2 (2.1)	RBM6 (2.0)	FGF10 (1.9)	ATG16L2 (1.8)
ENSG00000140332	TLE3 PPI subnetwork	0.13	>=0.20	MAMSTR (3.2)	RNPC3 (2.6)	SEMA3F (2.2)	RBM5 (2.2)	TRAIP (2.0)	ZNF804A (1.7)	ENSG00000249082 (1.6)	ALK (1.6)	TBKBP1 (1.3)	USP3 (1.3)
GO:0042476	odontogenesis	0.13	>=0.20	WNT10A (4.3)	PITX1 (3.6)	ENSG00000249082 (3.3)	ENSG00000233101 (3.1)	RARB (2.5)	CRLF1 (2.4)	EFNA4 (2.1)	SEMA3F (2.1)	ENSG00000234899 (1.7)	HOXB1 (1.7)
ENSG00000198873	GRK5 PPI subnetwork	0.13	>=0.20	FAM57B (4.3)	RP1L1 (4.0)	FGF10 (3.8)	RHCG (3.2)	BAHCC1 (2.6)	DOC2A (2.6)	TMEM59L (2.5)	CDK5R2 (2.4)	CHRNB4 (2.3)	C3orf54 (2.3)
GO:0001505	regulation of neurotransmitter levels	0.13	>=0.20	ALK (4.3)	CHRNA5 (3.8)	ASPHD1 (3.5)	CHRNB4 (3.5)	FEV (3.4)	CHRNA3 (3.4)	CDK5R2 (3.1)	DOC2A (3.0)	TMEM59L (2.9)	DNAJC27 (2.6)
ENSG00000182541	LIMK2 PPI subnetwork	0.13	>=0.20	PPP2R1B (3.4)	MTMR3 (3.3)	HERC1 (2.3)	RNF123 (2.3)	NEO1 (2.3)	P2RY2 (2.2)	FCHSD2 (2.1)	STAG1 (2.0)	SP2 (2.0)	SIK2 (1.9)
GO:0046965	retinoid X receptor binding	0.13	>=0.20	SMC1B (2.5)	USP3 (2.4)	ATP13A4-AS1 (2.0)	PHF15 (2.0)	STAG1 (1.9)	FGF10 (1.8)	GDPD3 (1.8)	MTMR3 (1.8)	MON1A (1.8)	ENSG00000254556 (1.7)
MP:0002492	decreased IgE level	0.13	>=0.20	SATB1 (3.5)	PHF15 (2.6)	KCNH8 (2.1)	ATG16L2 (2.1)	HOXB6 (2.0)	HOXB2 (1.9)	HOXB5 (1.7)	ENSG00000236263 (1.5)	ENSG00000228135 (1.4)	GBAP1 (1.4)
GO:0021516	dorsal spinal cord development	0.13	>=0.20	HCN4 (3.5)	ENSG00000233101 (3.5)	HOXB3 (3.5)	HOXB1 (3.2)	HOXB2 (2.9)	KCNH8 (2.8)	HOXB5 (2.6)	ENSG00000255310 (2.6)	ENSG00000230148 (2.4)	DMRTA1 (2.3)
ENSG00000052723	SIKE1 PPI subnetwork	0.13	>=0.20	OPA1 (3.0)	RNF123 (2.6)	CAMKV (2.2)	PPP4C (2.0)	ATG16L2 (1.9)	FUT1 (1.8)	RARB (1.8)	MST1R (1.7)	PBX3 (1.6)	ENSG00000230148 (1.6)
MP:0000715	decreased thymocyte number	0.13	>=0.20	SATB1 (6.3)	BAHCC1 (3.0)	ITPKB (3.0)	PHF15 (2.8)	ATG16L2 (2.7)	HOXB3 (1.7)	CHRNA3 (1.6)	IZUMO1 (1.5)	ENSG00000247735 (1.5)	SMC1B (1.5)
GO:2000027	regulation of organ morphogenesis	0.13	>=0.20	SALL1 (3.3)	EFNA4 (3.2)	WNT10A (3.0)	TBX6 (3.0)	ENSG00000249082 (2.8)	EFNA3 (2.7)	FGF10 (2.6)	PITX1 (2.5)	SEMA3F (2.5)	ENSG00000257574 (2.4)
GO:0044057	regulation of system process	0.13	>=0.20	KCNJ3 (3.4)	DOC2A (3.2)	ENSG00000254936 (3.1)	CABP7 (3.0)	CDK5R2 (2.6)	TBKBP1 (2.4)	HCN4 (2.4)	EFR3B (2.2)	ENSG00000254556 (2.0)	TMEM59L (2.0)
ENSG00000161570	CCL5 PPI subnetwork	0.13	>=0.20	ENSG00000250616 (2.8)	C17orf57 (2.2)	HCN4 (1.9)	KCNJ2 (1.9)	STARD10 (1.7)	PRR15L (1.7)	ATP13A4 (1.6)	HOXB2 (1.6)	ITPKB-IT1 (1.6)	GBAP1 (1.6)
ENSG00000203283	ENSG00000203283 PPI subnetwork	0.13	>=0.20	ENSG00000250616 (2.8)	C17orf57 (2.2)	HCN4 (1.9)	KCNJ2 (1.9)	STARD10 (1.7)	PRR15L (1.7)	ATP13A4 (1.6)	HOXB2 (1.6)	ITPKB-IT1 (1.6)	GBAP1 (1.6)
MP:0004163	abnormal adenohypophysis morphology	0.13	>=0.20	ENSG00000249082 (4.6)	CA12 (3.5)	FUT2 (3.2)	SEMA3F (2.9)	WNT10A (2.7)	PITX1 (2.6)	PBX3 (2.6)	KCNH8 (2.5)	SALL1 (2.4)	ENSG00000228135 (2.3)
ENSG00000159110	IFNAR2 PPI subnetwork	0.13	>=0.20	SATB1 (3.2)	UBA7 (2.3)	KCNJ2 (1.9)	ENSG00000236827 (1.8)	GBAP1 (1.8)	C17orf57 (1.7)	ATG16L2 (1.6)	TMEM219 (1.6)	DNAJC27 (1.6)	MUC1 (1.6)
MP:0000600	liver hypoplasia	0.13	>=0.20	MUC1 (2.8)	HOXB2 (2.6)	HOXB5 (2.4)	MTMR3 (2.3)	STAG1 (2.2)	INO80E (2.1)	FUT1 (2.1)	RASIP1 (1.9)	RARB (1.9)	PPP4C (1.9)
REACTOME_NEURONAL_SYSTEM	REACTOME_NEURONAL_SYSTEM	0.13	>=0.20	CDK5R2 (5.5)	AAK1 (3.6)	KCNJ3 (3.6)	CAMKV (3.6)	DOC2A (3.5)	TMEM59L (3.4)	PRUNE2 (3.0)	ASPHD1 (3.0)	FAM57B (2.7)	CABP7 (2.5)
GO:0031349	positive regulation of defense response	0.13	>=0.20	KCNJ2 (3.3)	GBAP1 (2.4)	ATG16L2 (2.3)	CDH9 (2.2)	HORMAD2 (2.1)	FCHSD2 (2.0)	MAMSTR (1.8)	ARAP1 (1.7)	MST1R (1.7)	P2RY2 (1.7)
GO:0003215	cardiac right ventricle morphogenesis	0.13	>=0.20	FEV (3.1)	CHRNB4 (2.7)	CHRNA5 (2.3)	EFNA5 (2.2)	STARD10 (2.0)	ENSG00000234899 (1.9)	ENSG00000223985 (1.9)	ENSG00000236827 (1.8)	HOXB1 (1.8)	ENSG00000257574 (1.8)
REACTOME_CALMODULIN_INDUCED_EVENTS	REACTOME_CALMODULIN_INDUCED_EVENTS	0.13	>=0.20	CAMKV (3.7)	AAK1 (3.4)	DNAJC27 (3.3)	MON1A (2.6)	CDH9 (2.2)	CRLF1 (2.1)	KCNJ3 (2.1)	C3orf54 (2.0)	MAPK3 (1.9)	DOC2A (1.9)
REACTOME_CAM_PATHWAY	REACTOME_CAM_PATHWAY	0.13	>=0.20	CAMKV (3.7)	AAK1 (3.4)	DNAJC27 (3.3)	MON1A (2.6)	CDH9 (2.2)	CRLF1 (2.1)	KCNJ3 (2.1)	C3orf54 (2.0)	MAPK3 (1.9)	DOC2A (1.9)
GO:0045687	positive regulation of glial cell differentiation	0.13	>=0.20	ENSG00000254235 (3.6)	CABP7 (2.3)	FOXL1 (2.3)	ENSG00000236445 (2.2)	UPK3A (2.1)	ATG16L2 (2.0)	ENSG00000257574 (2.0)	ENSG00000236827 (1.8)	SALL1 (1.7)	ENSG00000254556 (1.6)
ENSG00000125084	WNT1 PPI subnetwork	0.13	>=0.20	EFNA4 (3.7)	SEMA3F (3.1)	CRLF1 (2.7)	SALL1 (2.5)	NEO1 (2.4)	PITX1 (2.0)	EFNA5 (2.0)	THBS3 (2.0)	FGF10 (2.0)	EFNA3 (1.9)
MP:0003055	abnormal long bone epiphyseal plate morphology	0.13	>=0.20	THBS3 (3.8)	CA12 (2.5)	CRLF1 (2.2)	SIK2 (2.0)	EFNA3 (1.8)	ADAM15 (1.8)	CATSPER3 (1.8)	ADCY3 (1.7)	PPP2R1B (1.7)	WNT10A (1.6)
GO:0031253	cell projection membrane	0.13	>=0.20	ENSG00000223985 (3.4)	RHCG (3.1)	PRR15L (3.1)	CA12 (3.0)	ENSG00000254556 (2.6)	MUC1 (2.5)	ATP13A4 (2.5)	ENSG00000254936 (2.4)	FUT2 (2.3)	ENSG00000234899 (2.2)
GO:0008344	adult locomotory behavior	0.13	>=0.20	ENSG00000248464 (3.1)	DOC2A (3.0)	ENSG00000254839 (2.8)	ALK (2.7)	XKR6 (2.5)	FAM57B (2.3)	ENSG00000236263 (2.2)	ENSG00000236827 (2.2)	CABP7 (2.1)	HCN4 (2.0)
ENSG00000160282	FTCD PPI subnetwork	0.13	>=0.20	ALDOA (3.1)	PNPO (2.8)	KPNB1 (2.8)	RNF123 (2.6)	INO80E (2.5)	HAO1 (2.5)	ZMAT5 (2.3)	FGF21 (2.1)	DNAJC27-AS1 (1.8)	USP3 (1.6)
ENSG00000143622	RIT1 PPI subnetwork	0.13	>=0.20	RARB (2.3)	KCNJ2 (2.2)	MTMR3 (2.2)	CHRNB4 (2.1)	ENSG00000255310 (2.1)	UPK3A (2.0)	LAYN (2.0)	P2RY2 (1.8)	ARAP1 (1.7)	ALK (1.7)
GO:0022898	regulation of transmembrane transporter activity	0.13	>=0.20	MAMSTR (3.7)	ALK (3.6)	EFR3B (3.2)	ENSG00000224788 (2.4)	ENSG00000228135 (2.4)	XKR6 (2.3)	ENSG00000254936 (2.0)	FAM57B (1.9)	CDK5R2 (1.9)	DNAJC27-AS1 (1.9)
ENSG00000139132	FGD4 PPI subnetwork	0.13	>=0.20	XKR6 (2.9)	ASPHD1 (2.3)	TRIM46 (2.3)	TMEM59L (2.2)	PRUNE2 (2.1)	CHRNB4 (1.9)	TAOK2 (1.9)	SYT14 (1.8)	OPA1 (1.7)	EFR3B (1.7)
ENSG00000125798	FOXA2 PPI subnetwork	0.13	>=0.20	HOXB5 (5.3)	HOXB6 (5.0)	HOXB2 (3.8)	ENSG00000233101 (3.6)	HOXB3 (2.9)	ENSG00000257574 (2.9)	PBX3 (2.8)	EFNA3 (2.8)	TBX6 (2.7)	HOXB1 (2.7)
ENSG00000117592	PRDX6 PPI subnetwork	0.13	>=0.20	ASPHD1 (4.0)	TMEM59L (3.2)	DOC2A (2.5)	CA12 (2.5)	AAK1 (2.5)	ATP13A4 (2.4)	ENSG00000224186 (2.2)	RHCG (2.2)	CABP7 (2.0)	KCTD13 (2.0)
MP:0001529	abnormal vocalization	0.13	>=0.20	XKR6 (3.4)	PBX3 (2.8)	TMEM59L (2.3)	FAM57B (2.2)	CHRNA3 (2.2)	NEO1 (2.0)	LAYN (2.0)	CDK5R2 (1.8)	BAHCC1 (1.8)	PRUNE2 (1.7)
GO:0021983	pituitary gland development	0.13	>=0.20	ENSG00000249082 (6.5)	PITX1 (3.0)	ENSG00000224186 (2.8)	C8orf74 (2.5)	ENSG00000257574 (2.5)	ENSG00000248464 (2.4)	FUT2 (2.2)	DMRTA1 (2.1)	UPK3A (2.1)	WNT10A (2.0)
GO:0008601	protein phosphatase type 2A regulator activity	0.13	>=0.20	STARD10 (2.9)	NPEPPS (2.3)	RNF123 (2.3)	CAMKV (2.2)	MTMR9 (2.2)	EFNA3 (2.2)	DNAJC27 (2.0)	ENSG00000236827 (1.7)	RBM6 (1.7)	C8orf74 (1.6)
GO:0042063	gliogenesis	0.13	>=0.20	ENSG00000231064 (3.8)	CRLF1 (2.8)	SALL1 (2.7)	ENSG00000234899 (2.1)	ENSG00000254235 (1.9)	ENSG00000236827 (1.9)	FOXL1 (1.8)	CHRNB4 (1.6)	ENSG00000230148 (1.6)	ALK (1.6)
KEGG_BASAL_CELL_CARCINOMA	KEGG_BASAL_CELL_CARCINOMA	0.13	>=0.20	EFNA4 (4.9)	WNT10A (4.4)	HOXB1 (3.3)	EFNA3 (3.1)	NEO1 (3.1)	THBS3 (2.6)	ENSG00000253695 (2.4)	PITX1 (2.4)	FOXL1 (2.3)	TBX6 (2.1)
GO:0003006	developmental process involved in reproduction	0.13	>=0.20	SMC1B (3.9)	DMRTA1 (3.1)	CATSPER3 (2.6)	IZUMO1 (2.5)	C8orf74 (2.1)	HORMAD2 (2.0)	C16orf92 (2.0)	ENSG00000253695 (1.6)	ENSG00000254556 (1.6)	ENSG00000236445 (1.5)
ENSG00000113712	CSNK1A1 PPI subnetwork	0.13	>=0.20	PHF15 (2.8)	ENSG00000233101 (2.6)	TAOK2 (2.4)	CHRNA3 (2.2)	FAM118A (2.0)	ITPKB (2.0)	EFNA4 (2.0)	EFNA5 (1.9)	USP3 (1.9)	CHRNB4 (1.8)
ENSG00000175334	BANF1 PPI subnetwork	0.13	>=0.20	STAG1 (2.9)	KPNB1 (2.5)	SP2 (2.5)	HIRIP3 (2.1)	TRAIP (2.0)	NPEPPS (1.6)	RNPC3 (1.5)	HERC1 (1.5)	ENSG00000224788 (1.4)	MTMR3 (1.4)
ENSG00000164251	F2RL1 PPI subnetwork	0.13	>=0.20	P2RY2 (4.3)	ZNF804A (3.1)	TRIM46 (3.1)	HAO1 (2.9)	STARD10 (2.8)	MSRA (2.2)	XKR6 (2.0)	KRTCAP2 (1.7)	HOXB3 (1.7)	PBX3 (1.7)
ENSG00000143079	CTTNBP2NL PPI subnetwork	0.13	>=0.20	SIK2 (2.8)	FUT1 (2.4)	CHRNA5 (2.4)	MAPK3 (2.3)	OPA1 (2.3)	MST1R (2.2)	DMRTA1 (2.1)	CDH9 (2.1)	C3orf54 (2.0)	PPP4C (1.9)
MP:0004924	abnormal behavior	0.13	>=0.20	AAK1 (3.2)	CDK5R2 (3.1)	SIK2 (2.8)	CAMKV (2.4)	EFR3B (2.4)	PRUNE2 (2.4)	HERC1 (2.3)	NEO1 (2.2)	GFPT1 (2.2)	BAHCC1 (2.0)
ENSG00000111802	TDP2 PPI subnetwork	0.13	>=0.20	KCNJ3 (2.2)	FAM118A (1.9)	RASIP1 (1.8)	NFU1 (1.8)	C8orf74 (1.7)	RP1L1 (1.7)	XKR6 (1.6)	TMEM18 (1.6)	ENSG00000236827 (1.5)	ARAP1 (1.5)
MP:0001505	hunched posture	0.13	>=0.20	HERC1 (2.9)	RNF123 (2.5)	FGF10 (2.4)	ENSG00000224186 (2.0)	CAMKV (1.7)	SIK2 (1.6)	RBM5 (1.6)	EFNA5 (1.6)	PBX3 (1.6)	ENSG00000224788 (1.6)
GO:0046631	alpha-beta T cell activation	0.13	>=0.20	PRSS55 (3.1)	SATB1 (3.1)	ENSG00000233101 (2.7)	C8orf74 (2.4)	PHF15 (2.3)	IZUMO1 (2.1)	ATG16L2 (2.1)	ENSG00000236827 (1.7)	ENSG00000188971 (1.7)	MTMR9 (1.7)
GO:0006518	peptide metabolic process	0.13	>=0.20	ENSG00000254556 (3.2)	ENSG00000254936 (3.1)	KRTCAP2 (2.8)	PCBD2 (2.6)	ENSG00000236263 (2.5)	ENSG00000223985 (2.4)	TMEM219 (2.2)	ADAM15 (2.1)	ENSG00000255310 (1.9)	ENSG00000254839 (1.8)
MP:0011090	partial perinatal lethality	0.13	>=0.20	RARB (3.1)	SEMA3F (2.8)	HOXB1 (2.3)	EFNA5 (2.2)	RASIP1 (2.1)	FGF10 (2.1)	KCNJ2 (2.1)	NEO1 (2.0)	STAG1 (2.0)	ENSG00000230148 (1.9)
GO:0032386	regulation of intracellular transport	0.13	>=0.20	ENSG00000188971 (2.5)	FAM118A (2.4)	CATSPER3 (2.4)	ENSG00000254839 (1.8)	ENSG00000249082 (1.8)	FGF10 (1.8)	ENSG00000250616 (1.7)	STAG1 (1.6)	UPK3A (1.5)	MTMR3 (1.5)
MP:0000564	syndactyly	0.13	>=0.20	PITX1 (3.0)	RARB (2.6)	SOX7 (2.4)	SEMA3F (2.4)	SALL1 (2.3)	KCNJ2 (2.2)	UPK3A (2.2)	EFNA4 (2.2)	NEO1 (2.0)	EFNA3 (1.9)
GO:0003015	heart process	0.13	>=0.20	HCN4 (2.9)	C8orf74 (2.2)	TBKBP1 (2.2)	KCNJ2 (2.1)	ENSG00000228135 (1.9)	ATP13A4 (1.7)	ENSG00000254936 (1.6)	PBX3 (1.5)	ENSG00000255310 (1.5)	C17orf57 (1.5)
ENSG00000150527	CTAGE5 PPI subnetwork	0.13	>=0.20	HAO1 (5.2)	RHCG (3.6)	PITX1 (3.0)	P2RY2 (2.0)	FEV (1.8)	ENSG00000224788 (1.7)	FGF21 (1.7)	ENSG00000234899 (1.6)	STARD10 (1.3)	FUT2 (1.3)
GO:0005881	cytoplasmic microtubule	0.13	>=0.20	HERC1 (3.3)	DNAJC27 (2.2)	ENSG00000234899 (2.2)	HIRIP3 (1.9)	TRAIP (1.9)	TAOK2 (1.9)	OPA1 (1.6)	PRUNE2 (1.5)	MAPK3 (1.3)	KCNH8 (1.3)
REACTOME_MEIOTIC_RECOMBINATION	REACTOME_MEIOTIC_RECOMBINATION	0.13	>=0.20	SMC1B (7.0)	HORMAD2 (4.4)	TRAIP (3.4)	HIRIP3 (2.3)	PBX3 (2.1)	DMRTA1 (1.5)	KPNB1 (1.5)	STAG1 (1.5)	ATP13A4 (1.5)	C8orf74 (1.3)
GO:0016469	proton-transporting two-sector ATPase complex	0.13	>=0.20	UQCR10 (4.7)	RHCG (4.5)	ENSG00000236263 (2.7)	ALDOA (2.6)	CA12 (2.4)	PCBD2 (2.3)	PNPO (2.2)	DNAJC27 (2.2)	ENSG00000223985 (1.8)	MUC1 (1.6)
REACTOME_INTERLEUKIN_RECEPTOR_SHC_SIGNALING	REACTOME_INTERLEUKIN_RECEPTOR_SHC_SIGNALING	0.13	>=0.20	SATB1 (3.7)	ITPKB-IT1 (2.4)	FCHSD2 (2.2)	KCNJ2 (2.2)	ARAP1 (2.1)	ATG16L2 (1.9)	PHF15 (1.6)	SEMA3F (1.6)	TAOK2 (1.5)	TBKBP1 (1.4)
GO:0001706	endoderm formation	0.13	>=0.20	TBX6 (5.0)	FGF10 (3.9)	MC4R (3.1)	HOXB1 (3.0)	ENSG00000236827 (2.7)	DMRTA1 (2.7)	ENSG00000250616 (2.6)	ENSG00000236445 (2.2)	ENSG00000230148 (2.0)	RIBC2 (1.9)
GO:2000514	regulation of CD4-positive, alpha-beta T cell activation	0.13	>=0.20	GBAP1 (2.2)	KCNH8 (2.1)	DNAJC27-AS1 (2.0)	ENSG00000228135 (1.9)	IZUMO1 (1.8)	SATB1 (1.8)	TAOK2 (1.8)	ENSG00000254235 (1.8)	C8orf74 (1.8)	KCNJ2 (1.6)
MP:0003333	liver fibrosis	0.13	>=0.20	HAO1 (3.6)	P2RY2 (2.6)	LAYN (2.3)	ENSG00000254235 (2.1)	FCHSD2 (1.9)	CDH9 (1.9)	HOXB3 (1.7)	SEMA3F (1.7)	HORMAD2 (1.7)	ENSG00000236827 (1.3)
GO:0043279	response to alkaloid	0.13	>=0.20	CHRNB4 (4.9)	CHRNA5 (4.7)	CHRNA3 (4.7)	FEV (3.5)	ALK (3.3)	MTMR9 (3.0)	HCN4 (2.9)	ENSG00000254556 (2.5)	CDK5R2 (2.2)	SYT14 (2.1)
ENSG00000141027	NCOR1 PPI subnetwork	0.13	>=0.20	STAG1 (4.6)	SP2 (3.3)	RBM5 (2.1)	MTMR3 (2.1)	PHF15 (1.9)	KCNJ3 (1.9)	USP3 (1.7)	HERC1 (1.6)	FOXL1 (1.6)	SEMA3F (1.5)
MP:0002703	abnormal renal tubule morphology	0.13	>=0.20	CA12 (3.1)	ZNF804A (2.5)	SALL1 (2.4)	HOXB6 (2.4)	RHCG (2.3)	ENSG00000224788 (2.0)	PRR15L (2.0)	RASIP1 (1.9)	RARB (1.7)	HOXB5 (1.7)
MP:0002894	abnormal otolith morphology	0.13	>=0.20	DMRTA1 (3.3)	SATB1 (2.5)	FCHSD2 (2.4)	ALK (2.2)	RHCG (2.2)	ATP13A4 (2.0)	FUT2 (1.9)	ENSG00000223985 (1.8)	RASIP1 (1.7)	MSRA (1.7)
ENSG00000213658	LAT PPI subnetwork	0.13	>=0.20	ENSG00000248464 (2.1)	ARAP1 (2.1)	SATB1 (2.0)	ENSG00000188971 (1.9)	RHCG (1.8)	PHF15 (1.6)	SP2 (1.5)	ZNF804A (1.5)	HOXB1 (1.5)	TAOK2 (1.4)
GO:0048706	embryonic skeletal system development	0.13	>=0.20	ENSG00000233101 (9.9)	HOXB6 (8.8)	HOXB3 (8.7)	ENSG00000230148 (8.1)	HOXB5 (8.0)	HOXB2 (7.9)	ENSG00000257574 (5.8)	EFNA5 (3.4)	BAHCC1 (2.9)	PITX1 (2.6)
GO:0044450	microtubule organizing center part	0.13	>=0.20	HIRIP3 (3.2)	RIBC2 (2.8)	TRAIP (2.7)	OPA1 (2.6)	HERC1 (2.3)	STAG1 (2.3)	KCTD13 (2.0)	RBM6 (1.6)	IZUMO1 (1.5)	RP1L1 (1.5)
GO:0010675	regulation of cellular carbohydrate metabolic process	0.13	>=0.20	ENSG00000254235 (4.2)	C16orf92 (2.7)	EFNA5 (1.9)	FOXL1 (1.8)	ENSG00000236445 (1.8)	STARD10 (1.7)	ENSG00000254839 (1.6)	ENSG00000249082 (1.5)	CATSPER3 (1.5)	HCN4 (1.4)
ENSG00000160633	SAFB PPI subnetwork	0.13	>=0.20	RBM5 (3.2)	TBKBP1 (2.7)	DMRTA1 (2.3)	RNPC3 (2.2)	TAOK2 (2.2)	RBM6 (2.1)	KCNJ3 (1.9)	ENSG00000230148 (1.8)	ITPKB-IT1 (1.8)	ATP13A4 (1.8)
MP:0003308	abnormal cochlear sensory epithelium morphology	0.13	>=0.20	HOXB1 (4.0)	SEMA3F (3.9)	NEO1 (3.8)	HOXB5 (3.4)	HOXB6 (3.3)	HOXB2 (3.2)	ENSG00000231064 (3.2)	SALL1 (2.8)	ENSG00000233101 (2.7)	CA12 (2.6)
GO:0000242	pericentriolar material	0.13	>=0.20	HERC1 (3.7)	XKR6 (2.5)	ENSG00000255310 (2.4)	MTMR9 (2.3)	ENSG00000236827 (2.1)	C17orf57 (1.8)	UPK3A (1.8)	KPNB1 (1.8)	RIBC2 (1.7)	ZMAT5 (1.7)
ENSG00000133710	SPINK5 PPI subnetwork	0.13	>=0.20	TMEM59L (4.4)	DOC2A (4.2)	ASPHD1 (3.6)	CAMKV (3.4)	ALDOA (3.1)	ATP13A4 (2.8)	CDK5R2 (2.8)	OPA1 (2.5)	AAK1 (2.5)	EFNA3 (2.4)
MP:0006058	decreased cerebral infarction size	0.13	>=0.20	ENSG00000254235 (2.9)	FUT2 (2.6)	ARAP1 (2.2)	ENSG00000250616 (2.2)	RARB (2.0)	SYT14 (1.9)	CA12 (1.8)	MUC1 (1.7)	ADAM15 (1.6)	MSRA (1.6)
GO:0051018	protein kinase A binding	0.13	>=0.20	ENSG00000234899 (4.2)	OPA1 (3.2)	ENSG00000236445 (2.8)	CATSPER3 (2.1)	C8orf74 (1.9)	CDH9 (1.8)	EFNA3 (1.8)	EFNA5 (1.6)	PNPO (1.6)	XKR6 (1.6)
GO:0045582	positive regulation of T cell differentiation	0.13	>=0.20	ENSG00000228135 (3.5)	C8orf74 (3.2)	SATB1 (2.6)	DNAJC27-AS1 (2.3)	PHF15 (2.0)	ENSG00000223985 (1.9)	ENSG00000254235 (1.8)	KCNH8 (1.7)	ENSG00000233101 (1.6)	HOXB2 (1.5)
ENSG00000126821	SGPP1 PPI subnetwork	0.13	>=0.20	NEO1 (4.2)	CHRNA5 (3.4)	ENSG00000256667 (2.5)	PBX3 (2.3)	UPK3A (1.9)	TBX6 (1.7)	ASPHD1 (1.7)	KCNH8 (1.6)	AGPHD1 (1.6)	MST1R (1.5)
MP:0003043	hypoalgesia	0.13	>=0.20	ATP13A4-AS1 (3.4)	MC4R (2.6)	KCNJ3 (2.3)	SALL1 (2.2)	CDH9 (2.2)	HOXB5 (1.9)	ENSG00000233101 (1.8)	HCN4 (1.7)	ITPKB (1.7)	ENSG00000236827 (1.7)
ENSG00000104064	GABPB1 PPI subnetwork	0.13	>=0.20	TBKBP1 (2.9)	ENSG00000247735 (2.6)	CAMKV (2.3)	SP2 (2.1)	ARAP1 (1.9)	SMC1B (1.9)	HOXB1 (1.7)	MON1A (1.7)	ENSG00000224186 (1.7)	ATP13A4 (1.7)
GO:0000930	gamma-tubulin complex	0.13	>=0.20	HIRIP3 (2.7)	HERC1 (2.5)	STARD10 (2.5)	TMEM219 (2.5)	ITPKB-IT1 (2.3)	KCTD13 (2.2)	KRTCAP2 (2.0)	OPA1 (2.0)	KPNB1 (1.7)	SALL1 (1.6)
GO:0004385	guanylate kinase activity	0.13	>=0.20	OPA1 (3.4)	FOXL1 (2.8)	AAK1 (2.5)	ASCC2 (2.1)	EFNA3 (2.1)	PBX3 (2.1)	MST1R (2.0)	PPP2R1B (2.0)	ENSG00000236827 (1.9)	NEO1 (1.7)
GO:0046058	cAMP metabolic process	0.13	>=0.20	MC4R (3.3)	EFR3B (2.8)	ALK (2.7)	ITPKB-IT1 (2.6)	CDH9 (2.4)	ADCY3 (2.3)	ENSG00000254556 (2.2)	HCN4 (2.2)	DOC2A (2.1)	ENSG00000228135 (2.1)
GO:0006813	potassium ion transport	0.13	>=0.20	ASPHD1 (2.9)	CABP7 (2.8)	AAK1 (2.6)	EFR3B (2.6)	ADCY3 (2.5)	PRUNE2 (2.5)	CDK5R2 (2.4)	FAM57B (2.3)	C8orf74 (2.1)	DOC2A (2.1)
MP:0009331	absent primitive node	0.13	>=0.20	HOXB1 (6.4)	TBX6 (5.9)	ENSG00000254839 (2.3)	DMRTA1 (2.1)	ENSG00000250616 (2.0)	ENSG00000247735 (1.9)	PBX3 (1.8)	ENSG00000231064 (1.8)	HCN4 (1.6)	IZUMO1 (1.6)
ENSG00000135144	DTX1 PPI subnetwork	0.13	>=0.20	STAG1 (2.8)	ENSG00000254235 (2.5)	PRSS55 (2.5)	SEMA3F (2.4)	PRR15L (2.3)	EFNA3 (2.2)	MUC1 (1.9)	STARD10 (1.9)	ENSG00000249082 (1.8)	ENSG00000230148 (1.8)
GO:0015949	nucleobase-containing small molecule interconversion	0.13	>=0.20	PCBD2 (3.0)	ENSG00000224788 (2.7)	ENSG00000230148 (2.6)	ENSG00000231064 (2.4)	LAYN (2.2)	ENSG00000255310 (2.2)	TMEM219 (1.9)	FUT2 (1.6)	ATP13A4 (1.6)	ENSG00000224186 (1.5)
GO:0006605	protein targeting	0.13	>=0.20	OPA1 (2.8)	MTMR9 (2.4)	ENSG00000188971 (2.2)	ADAM15 (1.9)	GFPT1 (1.7)	STAG1 (1.7)	EFNA5 (1.6)	ENSG00000254235 (1.6)	BAHCC1 (1.4)	PNPO (1.4)
GO:0007254	JNK cascade	0.13	>=0.20	ENSG00000236827 (2.7)	TBX6 (2.3)	MTMR3 (2.1)	GBAP1 (2.1)	USP3 (2.0)	SYT14 (2.0)	ATP13A4 (2.0)	KCNH8 (1.8)	ARAP1 (1.8)	ZNF804A (1.8)
MP:0001634	internal hemorrhage	0.14	>=0.20	C3orf54 (2.7)	SOX7 (2.7)	HAO1 (2.5)	RASIP1 (2.5)	ENSG00000231064 (2.2)	BAHCC1 (2.1)	UPK3A (1.9)	HERC1 (1.7)	KRTCAP2 (1.6)	UBA7 (1.6)
ENSG00000111262	KCNA1 PPI subnetwork	0.14	>=0.20	ADCY3 (3.9)	CAMKV (3.7)	AAK1 (3.0)	CDK5R2 (3.0)	CDH9 (2.7)	CABP7 (2.5)	DNAJC27 (2.2)	OPA1 (2.2)	TRIM46 (2.2)	TMEM59L (2.1)
GO:0031401	positive regulation of protein modification process	0.14	>=0.20	FOXL1 (2.3)	FGF10 (2.0)	MTMR9 (2.0)	PPP4C (1.7)	PSMA4 (1.6)	GBAP1 (1.5)	KCNJ2 (1.5)	CRLF1 (1.4)	LAYN (1.4)	PHF15 (1.3)
KEGG_NOD_LIKE_RECEPTOR_SIGNALING_PATHWAY	KEGG_NOD_LIKE_RECEPTOR_SIGNALING_PATHWAY	0.14	>=0.20	KCNJ2 (3.1)	ARAP1 (2.5)	FCHSD2 (1.9)	SOX7 (1.7)	UBA7 (1.7)	DMRTA1 (1.6)	ENSG00000250616 (1.6)	MAMSTR (1.5)	DNAJC27-AS1 (1.4)	TBX6 (1.4)
GO:0007606	sensory perception of chemical stimulus	0.14	>=0.20	ENSG00000236827 (2.5)	FEV (2.2)	CHRNA5 (2.1)	ENSG00000228135 (2.0)	GBAP1 (2.0)	HCN4 (1.9)	ENSG00000253695 (1.8)	ALK (1.8)	CHRNB4 (1.8)	CHRNA3 (1.7)
REACTOME_TRANSFERRIN_ENDOCYTOSIS_AND_RECYCLING	REACTOME_TRANSFERRIN_ENDOCYTOSIS_AND_RECYCLING	0.14	>=0.20	RHCG (5.1)	ENSG00000236263 (3.6)	MUC1 (2.6)	ENSG00000223985 (2.5)	ENSG00000230148 (2.3)	ENSG00000254235 (1.9)	CA12 (1.8)	TRIM46 (1.8)	PNPO (1.8)	UQCR10 (1.7)
REACTOME_P75NTR_RECRUITS_SIGNALLING_COMPLEXES	REACTOME_P75NTR_RECRUITS_SIGNALLING_COMPLEXES	0.14	>=0.20	CHRNB4 (3.0)	ITPKB-IT1 (2.1)	USP3 (2.1)	TBX6 (1.9)	ENSG00000255310 (1.9)	CHRNA5 (1.9)	PRSS55 (1.8)	CHRNA3 (1.7)	PCBD2 (1.7)	BAHCC1 (1.6)
GO:0016409	palmitoyltransferase activity	0.14	>=0.20	UPK3A (5.1)	FUT2 (3.6)	ALK (2.7)	SYT14 (2.7)	ENSG00000255310 (2.5)	XKR6 (2.2)	P2RY2 (2.2)	RBM6 (2.1)	DNAJC27-AS1 (2.0)	C16orf92 (1.9)
MP:0002723	abnormal immune serum protein physiology	0.14	>=0.20	ARAP1 (3.1)	C17orf57 (2.6)	ENSG00000236263 (2.4)	ATG16L2 (2.3)	ATP13A4 (2.2)	MC4R (2.0)	HAO1 (1.8)	FGF21 (1.8)	STARD10 (1.8)	SATB1 (1.8)
MP:0000194	hypercalcemia	0.14	>=0.20	ENSG00000223985 (5.3)	RHCG (4.7)	MSRA (3.3)	PRSS55 (2.6)	CA12 (2.3)	TBKBP1 (2.3)	CDH9 (2.1)	AGPHD1 (2.1)	UPK3A (2.0)	ENSG00000255310 (2.0)
REACTOME_POST:ELONGATION_PROCESSING_OF_INTRON:CONTAINING_PRE:MRNA	REACTOME_POST:ELONGATION_PROCESSING_OF_INTRON:CONTAINING_PRE:MRNA	0.14	>=0.20	RBM5 (3.7)	RBM6 (3.6)	RNPC3 (2.9)	PPP4C (2.7)	PPP2R1B (2.0)	STAG1 (1.9)	ENSG00000254235 (1.5)	C8orf74 (1.3)	ENSG00000256667 (1.3)	KPNB1 (1.3)
REACTOME_MRNA_3:END_PROCESSING	REACTOME_MRNA_3:END_PROCESSING	0.14	>=0.20	RBM5 (3.7)	RBM6 (3.6)	RNPC3 (2.9)	PPP4C (2.7)	PPP2R1B (2.0)	STAG1 (1.9)	ENSG00000254235 (1.5)	C8orf74 (1.3)	ENSG00000256667 (1.3)	KPNB1 (1.3)
REACTOME_INTEGRIN_ALPHAIIB_BETA3_SIGNALING	REACTOME_INTEGRIN_ALPHAIIB_BETA3_SIGNALING	0.14	>=0.20	SP2 (2.4)	HAO1 (2.4)	PBX3 (2.2)	ARAP1 (2.1)	ATP13A4-AS1 (2.0)	C3orf54 (1.9)	ENSG00000255310 (1.9)	KCNJ2 (1.8)	ZNF804A (1.7)	SOX7 (1.6)
ENSG00000166866	MYO1A PPI subnetwork	0.14	>=0.20	FAM118A (3.2)	CABP7 (2.3)	C3orf54 (2.2)	HERC1 (1.9)	C8orf74 (1.8)	ARAP1 (1.7)	AAK1 (1.7)	ITPKB (1.7)	THBS3 (1.6)	FUT1 (1.6)
KEGG_VIBRIO_CHOLERAE_INFECTION	KEGG_VIBRIO_CHOLERAE_INFECTION	0.14	>=0.20	RHCG (4.2)	GFPT1 (3.1)	CA12 (2.6)	ENSG00000236263 (2.2)	MUC1 (2.0)	AAK1 (1.7)	KRTCAP2 (1.7)	PRR15L (1.6)	KCTD13 (1.6)	TAOK2 (1.6)
MP:0004404	cochlear outer hair cell degeneration	0.14	>=0.20	CABP7 (2.9)	AAK1 (2.8)	ATP13A4 (2.3)	FUT2 (2.2)	ENSG00000257574 (2.2)	FOXL1 (2.1)	SEMA3F (2.0)	RIBC2 (1.9)	ENSG00000223985 (1.9)	CDH9 (1.8)
GO:0046164	alcohol catabolic process	0.14	>=0.20	ALDOA (3.9)	ENSG00000236445 (3.4)	FUT2 (2.5)	ENSG00000249082 (2.3)	ENSG00000254235 (2.3)	PRSS55 (2.2)	IZUMO1 (2.1)	GDPD3 (1.8)	NPEPPS (1.8)	ITPKB-IT1 (1.8)
KEGG_INSULIN_SIGNALING_PATHWAY	KEGG_INSULIN_SIGNALING_PATHWAY	0.14	>=0.20	SIK2 (3.3)	MTMR3 (3.0)	GFPT1 (2.2)	RNF123 (1.9)	PPP2R1B (1.9)	ARAP1 (1.9)	ENSG00000234899 (1.8)	OPA1 (1.7)	P2RY2 (1.7)	ALDOA (1.7)
REACTOME_CLEAVAGE_OF_GROWING_TRANSCRIPT_IN_THE_TERMINATION_REGION	REACTOME_CLEAVAGE_OF_GROWING_TRANSCRIPT_IN_THE_TERMINATION_REGION	0.14	>=0.20	RBM6 (3.2)	RBM5 (3.1)	PPP4C (3.0)	RNPC3 (2.6)	PPP2R1B (1.7)	STAG1 (1.6)	KPNB1 (1.6)	ENSG00000254235 (1.5)	INO80E (1.4)	ATP13A4-AS1 (1.2)
REACTOME_POST:ELONGATION_PROCESSING_OF_THE_TRANSCRIPT	REACTOME_POST:ELONGATION_PROCESSING_OF_THE_TRANSCRIPT	0.14	>=0.20	RBM6 (3.2)	RBM5 (3.1)	PPP4C (3.0)	RNPC3 (2.6)	PPP2R1B (1.7)	STAG1 (1.6)	KPNB1 (1.6)	ENSG00000254235 (1.5)	INO80E (1.4)	ATP13A4-AS1 (1.2)
REACTOME_RNA_POLYMERASE_II_TRANSCRIPTION_TERMINATION	REACTOME_RNA_POLYMERASE_II_TRANSCRIPTION_TERMINATION	0.14	>=0.20	RBM6 (3.2)	RBM5 (3.1)	PPP4C (3.0)	RNPC3 (2.6)	PPP2R1B (1.7)	STAG1 (1.6)	KPNB1 (1.6)	ENSG00000254235 (1.5)	INO80E (1.4)	ATP13A4-AS1 (1.2)
GO:0016829	lyase activity	0.14	>=0.20	HAO1 (3.5)	PNPO (3.4)	SIK2 (2.2)	PPP2R1B (2.0)	MSRA (1.9)	ATP13A4 (1.9)	AGPHD1 (1.7)	RP1L1 (1.6)	ENSG00000250616 (1.6)	STARD10 (1.5)
GO:0001934	positive regulation of protein phosphorylation	0.14	>=0.20	FGF10 (2.7)	GBAP1 (2.4)	ENSG00000248464 (2.2)	ENSG00000224788 (1.9)	FOXL1 (1.9)	SATB1 (1.8)	TBX6 (1.8)	FCHSD2 (1.8)	TAOK2 (1.8)	KCNJ2 (1.7)
ENSG00000118007	STAG1 PPI subnetwork	0.14	>=0.20	STAG1 (4.2)	YPEL3 (2.5)	LAYN (2.3)	HIRIP3 (2.1)	PBX3 (2.0)	SYT14 (1.8)	PPP2R1B (1.8)	SP2 (1.7)	CHRNA3 (1.7)	GBAP1 (1.6)
MP:0000438	abnormal cranium morphology	0.14	>=0.20	SALL1 (3.6)	CRLF1 (3.2)	EFNA4 (3.1)	HOXB3 (3.0)	WNT10A (2.6)	BAHCC1 (2.6)	RARB (2.5)	NEO1 (2.4)	SEMA3F (2.3)	PITX1 (2.1)
GO:0031225	anchored to membrane	0.14	>=0.20	MUC1 (3.2)	MST1R (3.0)	RHCG (2.9)	PRR15L (2.7)	RASIP1 (2.6)	TMEM59L (2.4)	GDPD3 (2.4)	SEMA3F (2.3)	UPK3A (2.2)	MC4R (2.1)
MP:0008135	small Peyer's patches	0.14	>=0.20	UBA7 (2.7)	ATG16L2 (2.7)	FCHSD2 (2.7)	SATB1 (2.5)	PHF15 (2.3)	WNT10A (2.3)	STARD10 (1.8)	ENSG00000254839 (1.8)	PBX3 (1.7)	ITPKB (1.6)
GO:0032365	intracellular lipid transport	0.14	>=0.20	ENSG00000228135 (3.3)	ENSG00000248464 (3.2)	DNAJC27-AS1 (2.6)	ENSG00000188971 (2.5)	ADCY3 (2.2)	ENSG00000254556 (1.9)	RIBC2 (1.8)	ENSG00000224186 (1.8)	ATP13A4-AS1 (1.8)	CATSPER3 (1.6)
GO:0034705	potassium channel complex	0.14	>=0.20	CDK5R2 (4.0)	CABP7 (3.6)	ASPHD1 (2.9)	DOC2A (2.8)	FAM57B (2.7)	CAMKV (2.7)	ADCY3 (2.7)	KCNJ3 (2.6)	PRUNE2 (2.5)	TMEM59L (2.2)
GO:0008076	voltage-gated potassium channel complex	0.14	>=0.20	CDK5R2 (4.0)	CABP7 (3.6)	ASPHD1 (2.9)	DOC2A (2.8)	FAM57B (2.7)	CAMKV (2.7)	ADCY3 (2.7)	KCNJ3 (2.6)	PRUNE2 (2.5)	TMEM59L (2.2)
MP:0005093	decreased B cell proliferation	0.14	>=0.20	FCHSD2 (4.3)	ATG16L2 (3.4)	PHF15 (2.7)	ARAP1 (2.7)	WNT10A (2.6)	TBX6 (2.2)	ZNF804A (2.0)	ITPKB (2.0)	C3orf54 (1.7)	ENSG00000248464 (1.6)
ENSG00000089902	RCOR1 PPI subnetwork	0.14	>=0.20	BAHCC1 (3.6)	KPNB1 (2.1)	NPEPPS (1.9)	CDH9 (1.8)	C16orf92 (1.7)	PPP4C (1.7)	RBM6 (1.7)	ENSG00000255310 (1.6)	TAOK2 (1.5)	FEV (1.5)
MP:0000556	abnormal hindlimb morphology	0.14	>=0.20	RARB (4.1)	CRLF1 (3.7)	NEO1 (3.3)	SALL1 (2.9)	EFNA4 (2.5)	SOX7 (2.3)	HOXB5 (2.3)	DMRTA1 (2.3)	FUT2 (2.1)	BAHCC1 (2.0)
REACTOME_TIGHT_JUNCTION_INTERACTIONS	REACTOME_TIGHT_JUNCTION_INTERACTIONS	0.14	>=0.20	MUC1 (5.7)	PRR15L (4.4)	ATP13A4 (3.1)	RARB (2.7)	STARD10 (2.2)	FUT1 (2.1)	EFNA4 (1.9)	EFNA5 (1.9)	SYT14 (1.7)	WNT10A (1.7)
REACTOME_IRON_UPTAKE_AND_TRANSPORT	REACTOME_IRON_UPTAKE_AND_TRANSPORT	0.14	>=0.20	RHCG (4.6)	ENSG00000236263 (3.7)	PNPO (1.9)	CA12 (1.9)	MUC1 (1.9)	UQCR10 (1.8)	ENSG00000254235 (1.6)	ENSG00000233101 (1.6)	ALDOA (1.5)	ENSG00000230148 (1.4)
KEGG_ACUTE_MYELOID_LEUKEMIA	KEGG_ACUTE_MYELOID_LEUKEMIA	0.14	>=0.20	NPEPPS (3.0)	HERC1 (2.9)	BAHCC1 (2.7)	SATB1 (2.6)	FCHSD2 (2.5)	YPEL3 (2.4)	SEMA3F (2.4)	MUC1 (2.4)	PPP4C (2.2)	MTMR3 (2.2)
ENSG00000120087	HOXB7 PPI subnetwork	0.14	>=0.20	HOXB5 (7.4)	HOXB2 (5.6)	HOXB3 (5.6)	ENSG00000233101 (5.3)	KPNB1 (4.2)	ENSG00000230148 (3.2)	MTMR9 (3.1)	NPEPPS (2.3)	ENSG00000257574 (2.1)	TAOK2 (2.1)
ENSG00000158623	COPG2 PPI subnetwork	0.14	>=0.20	GFPT1 (5.5)	ALDOA (2.9)	OPA1 (2.7)	KRTCAP2 (2.1)	PBX3 (1.9)	ENSG00000254936 (1.7)	ENSG00000224186 (1.7)	ENSG00000224788 (1.7)	RARB (1.7)	TMEM219 (1.6)
ENSG00000214133	ENSG00000214133 PPI subnetwork	0.14	>=0.20	GFPT1 (5.5)	ALDOA (2.9)	OPA1 (2.7)	KRTCAP2 (2.1)	PBX3 (1.9)	ENSG00000254936 (1.7)	ENSG00000224186 (1.7)	ENSG00000224788 (1.7)	RARB (1.7)	TMEM219 (1.6)
ENSG00000005339	CREBBP PPI subnetwork	0.14	>=0.20	HOXB5 (5.1)	HOXB6 (4.3)	ENSG00000233101 (4.0)	HOXB3 (3.8)	SP2 (3.2)	HOXB2 (3.1)	UBA7 (2.9)	SALL1 (2.9)	ENSG00000257574 (2.7)	ENSG00000230148 (2.5)
MP:0000693	spleen hyperplasia	0.14	>=0.20	ENSG00000255310 (3.6)	PHF15 (2.5)	ARAP1 (2.5)	YPEL3 (2.5)	SATB1 (2.2)	ATG16L2 (2.2)	ENSG00000254556 (2.0)	FCHSD2 (2.0)	ENSG00000254936 (1.9)	WNT10A (1.8)
MP:0003567	abnormal fetal cardiomyocyte proliferation	0.14	>=0.20	FGF10 (3.1)	EFNA5 (3.0)	TBKBP1 (2.8)	NPEPPS (2.3)	MAMSTR (2.1)	RARB (2.0)	ENSG00000254556 (2.0)	IZUMO1 (2.0)	EFNA4 (2.0)	MUC1 (1.9)
MP:0001722	pale yolk sac	0.14	>=0.20	C3orf54 (3.8)	SOX7 (3.4)	ITPKB (3.1)	RASIP1 (3.1)	HERC1 (2.7)	SEMA3F (2.3)	FEV (1.9)	MTMR3 (1.9)	ARAP1 (1.9)	ENSG00000231064 (1.7)
GO:0031589	cell-substrate adhesion	0.14	>=0.20	LAYN (2.5)	C17orf57 (2.4)	SEMA3F (2.4)	THBS3 (2.4)	ENSG00000188971 (2.3)	EFNA5 (2.3)	MUC1 (2.0)	ADCY3 (2.0)	ADAM15 (2.0)	ENSG00000247735 (2.0)
GO:0007492	endoderm development	0.14	>=0.20	TBX6 (4.0)	DMRTA1 (3.8)	FGF10 (3.6)	HCN4 (3.0)	WNT10A (2.6)	SOX7 (2.4)	ENSG00000236827 (2.2)	HOXB1 (2.1)	SYT14 (1.9)	C8orf74 (1.8)
ENSG00000148400	NOTCH1 PPI subnetwork	0.14	>=0.20	STAG1 (3.3)	MTMR3 (3.0)	USP3 (2.7)	KCNJ2 (2.3)	SOX7 (2.3)	FCHSD2 (2.2)	TBKBP1 (2.0)	SP2 (1.8)	FOXL1 (1.8)	ENSG00000230148 (1.7)
MP:0003355	decreased ovulation rate	0.14	>=0.20	CA12 (3.3)	TAOK2 (2.4)	KCNJ2 (2.3)	ADAM15 (2.2)	FGF10 (2.0)	RASIP1 (1.9)	SEMA3F (1.8)	SOX7 (1.7)	LAYN (1.7)	C17orf57 (1.6)
KEGG_NATURAL_KILLER_CELL_MEDIATED_CYTOTOXICITY	KEGG_NATURAL_KILLER_CELL_MEDIATED_CYTOTOXICITY	0.14	>=0.20	ARAP1 (2.3)	ATG16L2 (2.0)	EFR3B (1.9)	SATB1 (1.8)	GBAP1 (1.8)	FCHSD2 (1.7)	TMEM219 (1.7)	ENSG00000256667 (1.6)	UBA7 (1.4)	PHF15 (1.4)
MP:0001239	abnormal epidermis stratum granulosum morphology	0.14	>=0.20	GDPD3 (3.8)	EFNA3 (3.4)	MST1R (2.9)	EFNA4 (2.6)	FUT1 (2.0)	ADAM15 (2.0)	ENSG00000254235 (1.8)	FUT2 (1.7)	CA12 (1.7)	UPK3A (1.7)
GO:0000122	negative regulation of transcription from RNA polymerase II promoter	0.14	>=0.20	BAHCC1 (3.0)	HOXB3 (2.7)	SP2 (2.6)	TBKBP1 (2.5)	FOXL1 (2.3)	ENSG00000231064 (2.2)	TAOK2 (2.2)	ENSG00000257574 (2.1)	HOXB6 (2.1)	HOXB1 (2.0)
GO:0004114	3',5'-cyclic-nucleotide phosphodiesterase activity	0.14	>=0.20	RP1L1 (6.6)	CAMKV (3.6)	ADCY3 (2.9)	KCNJ2 (2.6)	CA12 (2.6)	RASIP1 (2.3)	RARB (2.1)	FAM57B (2.0)	CHRNB4 (1.8)	CRLF1 (1.5)
ENSG00000124802	EEF1E1 PPI subnetwork	0.14	>=0.20	FGF21 (3.2)	FUT1 (2.9)	RNF123 (2.6)	KRTCAP2 (2.6)	NFU1 (2.6)	KPNB1 (1.9)	MAMSTR (1.9)	CABP7 (1.8)	GFPT1 (1.6)	PSMA4 (1.6)
MP:0000270	abnormal heart tube morphology	0.14	>=0.20	HOXB1 (5.7)	HCN4 (4.4)	TBX6 (4.3)	SALL1 (3.8)	RARB (2.5)	PBX3 (2.5)	KCNJ3 (2.4)	KCNJ2 (2.3)	RASIP1 (2.3)	NEO1 (2.2)
GO:0004065	arylsulfatase activity	0.14	>=0.20	THBS3 (4.0)	NEO1 (3.3)	CA12 (2.6)	SOX7 (2.4)	SYT14 (2.2)	ENSG00000223985 (2.0)	PNPO (2.0)	PCBD2 (2.0)	RHCG (1.9)	MC4R (1.9)
ENSG00000152413	HOMER1 PPI subnetwork	0.14	>=0.20	UPK3A (2.8)	ATP13A4 (2.6)	KCNJ3 (2.6)	CAMKV (2.5)	XKR6 (2.4)	MSRA (2.3)	AAK1 (2.1)	ENSG00000236827 (2.0)	TMEM59L (1.9)	CDH9 (1.8)
ENSG00000197905	TEAD4 PPI subnetwork	0.14	>=0.20	FOXL1 (3.2)	ENSG00000236827 (2.4)	DMRTA1 (2.3)	SOX7 (2.1)	ATP13A4 (2.0)	STAG1 (2.0)	CRLF1 (2.0)	RARB (1.8)	EFR3B (1.7)	ENSG00000254839 (1.7)
MP:0000477	abnormal intestine morphology	0.14	>=0.20	SEMA3F (4.8)	PRR15L (3.6)	FUT2 (3.3)	HOXB3 (3.0)	PITX1 (2.9)	ENSG00000233101 (2.8)	HOXB6 (2.6)	HOXB5 (2.6)	KCNJ2 (2.3)	HOXB2 (2.3)
ENSG00000114026	OGG1 PPI subnetwork	0.14	>=0.20	NFU1 (3.1)	PHF15 (2.6)	ENSG00000254556 (2.2)	YPEL3 (2.1)	ENSG00000255310 (2.1)	FEV (2.0)	RBM6 (1.9)	PRSS55 (1.9)	CATSPER3 (1.8)	AAK1 (1.8)
GO:0042092	type 2 immune response	0.14	>=0.20	GBAP1 (2.8)	TMEM219 (2.7)	C17orf57 (2.0)	ENSG00000231064 (1.9)	ENSG00000223985 (1.8)	ENSG00000250616 (1.8)	DNAJC27 (1.7)	ENSG00000224788 (1.7)	SATB1 (1.6)	KCNJ2 (1.5)
ENSG00000185630	PBX1 PPI subnetwork	0.14	>=0.20	HOXB6 (11.3)	HOXB5 (10.8)	HOXB2 (9.9)	HOXB3 (8.3)	ENSG00000233101 (6.1)	MAMSTR (3.8)	ENSG00000230148 (3.6)	ENSG00000257574 (3.3)	PBX3 (2.9)	SALL1 (2.4)
ENSG00000184672	RALYL PPI subnetwork	0.14	>=0.20	ENSG00000256667 (3.5)	INO80E (2.9)	CABP7 (2.8)	MON1A (2.7)	FGF10 (2.6)	GBAP1 (2.6)	KCTD13 (2.5)	ZMAT5 (2.5)	CDH9 (2.2)	HORMAD2 (2.2)
GO:0046637	regulation of alpha-beta T cell differentiation	0.14	>=0.20	C8orf74 (3.5)	DNAJC27-AS1 (2.3)	ENSG00000228135 (2.3)	PHF15 (2.1)	ENSG00000233101 (2.0)	ENSG00000254235 (2.0)	TAOK2 (1.9)	GBAP1 (1.9)	UPK3A (1.9)	SATB1 (1.9)
MP:0003071	decreased vascular permeability	0.14	>=0.20	RASIP1 (6.8)	SOX7 (5.3)	KCNJ2 (3.3)	SEMA3F (2.9)	ENSG00000250616 (2.5)	TBKBP1 (2.3)	MC4R (2.2)	MUC1 (2.2)	C17orf57 (2.1)	TAOK2 (2.1)
GO:0042249	establishment of planar polarity of embryonic epithelium	0.14	>=0.20	SYT14 (3.7)	ENSG00000247735 (3.2)	EFNA4 (2.7)	PITX1 (2.6)	UPK3A (2.5)	EFNA3 (2.3)	RHCG (2.0)	FOXL1 (1.9)	MUC1 (1.9)	THBS3 (1.8)
GO:0071436	sodium ion export	0.14	>=0.20	ENSG00000223985 (4.9)	GDPD3 (3.3)	CDH9 (3.1)	ATP13A4 (3.1)	ENSG00000234494 (2.6)	CA12 (2.5)	ENSG00000231064 (2.5)	ENSG00000236827 (2.4)	TRIM46 (2.3)	ALK (2.2)
ENSG00000101336	HCK PPI subnetwork	0.14	>=0.20	FCHSD2 (3.8)	ARAP1 (3.8)	ZNF804A (2.8)	C3orf54 (2.2)	ITPKB (2.2)	BAHCC1 (1.9)	ITPKB-IT1 (1.9)	PHF15 (1.6)	HERC1 (1.6)	TAOK2 (1.6)
REACTOME_METABOLISM_OF_AMINO_ACIDS_AND_DERIVATIVES	REACTOME_METABOLISM_OF_AMINO_ACIDS_AND_DERIVATIVES	0.14	>=0.20	HAO1 (4.1)	PNPO (4.0)	PSMA4 (2.9)	ENSG00000223985 (2.3)	AGPHD1 (2.1)	MSRA (1.9)	PPP2R1B (1.9)	STARD10 (1.7)	SALL1 (1.6)	TMEM59L (1.6)
GO:0090177	establishment of planar polarity involved in neural tube closure	0.14	>=0.20	SYT14 (3.5)	EFNA4 (2.8)	ENSG00000247735 (2.7)	THBS3 (2.3)	EFNA3 (2.2)	UPK3A (2.0)	RHCG (1.9)	PITX1 (1.9)	FOXL1 (1.8)	KCNJ2 (1.8)
ENSG00000212868	ENSG00000212868 PPI subnetwork	0.14	>=0.20	UQCR10 (3.2)	PCBD2 (2.9)	NFU1 (2.8)	ALDOA (2.4)	OPA1 (2.3)	ZMAT5 (1.9)	MON1A (1.8)	PNPO (1.7)	DNAJC27 (1.6)	KCNJ3 (1.5)
ENSG00000198727	MT-CYB PPI subnetwork	0.14	>=0.20	UQCR10 (3.2)	PCBD2 (2.9)	NFU1 (2.8)	ALDOA (2.4)	OPA1 (2.3)	ZMAT5 (1.9)	MON1A (1.8)	PNPO (1.7)	DNAJC27 (1.6)	KCNJ3 (1.5)
ENSG00000167244	IGF2 PPI subnetwork	0.14	>=0.20	CRLF1 (2.7)	HAO1 (2.4)	SEMA3F (2.1)	PITX1 (2.1)	CA12 (2.0)	SALL1 (1.9)	MAMSTR (1.8)	EFNA5 (1.7)	NEO1 (1.7)	FOXL1 (1.6)
GO:0015697	quaternary ammonium group transport	0.14	>=0.20	CATSPER3 (3.1)	P2RY2 (2.6)	LAYN (2.5)	UPK3A (2.3)	TRIM46 (2.0)	ENSG00000228135 (1.7)	FGF21 (1.6)	ASPHD1 (1.6)	PPP2R1B (1.6)	TMEM18 (1.6)
MP:0004076	abnormal vitelline vascular remodeling	0.14	>=0.20	SOX7 (4.7)	RASIP1 (4.0)	SEMA3F (2.5)	EFNA5 (2.4)	TAOK2 (2.1)	HERC1 (2.1)	P2RY2 (1.9)	ATP13A4-AS1 (1.8)	ENSG00000233101 (1.8)	ENSG00000254556 (1.7)
MP:0000034	abnormal vestibule morphology	0.14	>=0.20	HOXB1 (4.7)	HOXB6 (3.5)	RHCG (3.3)	SALL1 (3.2)	ENSG00000233101 (3.2)	RIBC2 (3.0)	HOXB5 (2.9)	CRLF1 (2.5)	FUT2 (2.4)	TBX6 (2.3)
ENSG00000205572	SERF1B PPI subnetwork	0.14	>=0.20	RBM6 (4.5)	RBM5 (4.1)	ASCC2 (2.8)	RNPC3 (2.5)	USP3 (2.1)	INO80E (2.1)	PINX1 (1.7)	LAYN (1.5)	DNAJC27-AS1 (1.3)	MON1A (1.3)
ENSG00000172058	SERF1A PPI subnetwork	0.14	>=0.20	RBM6 (4.5)	RBM5 (4.1)	ASCC2 (2.8)	RNPC3 (2.5)	USP3 (2.1)	INO80E (2.1)	PINX1 (1.7)	LAYN (1.5)	DNAJC27-AS1 (1.3)	MON1A (1.3)
ENSG00000080815	PSEN1 PPI subnetwork	0.14	>=0.20	SEMA3F (2.6)	PPP4C (2.5)	TAOK2 (2.5)	NEO1 (2.3)	ADAM15 (2.3)	MAPK3 (2.1)	STARD10 (2.1)	USP3 (2.1)	EFNA3 (2.0)	FGF21 (1.9)
MP:0004774	abnormal bile salt level	0.14	>=0.20	HAO1 (4.9)	P2RY2 (2.9)	FUT2 (2.6)	ATG16L2 (2.4)	ENSG00000253695 (2.1)	FGF21 (2.0)	ITPKB-IT1 (1.9)	TMEM219 (1.7)	MSRA (1.7)	ENSG00000188971 (1.6)
ENSG00000173660	UQCRH PPI subnetwork	0.14	>=0.20	PCBD2 (3.4)	ALDOA (3.4)	NFU1 (3.3)	UQCR10 (2.8)	MON1A (2.0)	ZMAT5 (2.0)	OPA1 (1.7)	PITX1 (1.6)	TMEM219 (1.5)	ZNF804A (1.4)
REACTOME_SLC:MEDIATED_TRANSMEMBRANE_TRANSPORT	REACTOME_SLC:MEDIATED_TRANSMEMBRANE_TRANSPORT	0.14	>=0.20	ENSG00000223985 (4.2)	ATP13A4 (2.9)	CA12 (2.9)	GDPD3 (2.2)	ENSG00000234899 (2.1)	CDH9 (2.0)	FAM57B (1.7)	MUC1 (1.7)	PRSS55 (1.7)	MSRA (1.7)
GO:0002683	negative regulation of immune system process	0.14	>=0.20	LAYN (2.8)	IZUMO1 (2.5)	ENSG00000228135 (2.3)	ZNF804A (2.3)	FOXL1 (2.2)	GBAP1 (2.0)	MC4R (1.9)	HOXB2 (1.7)	ENSG00000231064 (1.7)	DNAJC27-AS1 (1.7)
ENSG00000183072	NKX2-5 PPI subnetwork	0.14	>=0.20	FOXL1 (4.5)	ENSG00000236445 (2.9)	HCN4 (2.8)	CATSPER3 (2.5)	KCNJ3 (2.3)	MTMR9 (1.9)	MTMR3 (1.9)	PBX3 (1.9)	ENSG00000188971 (1.9)	TBKBP1 (1.7)
GO:0002573	myeloid leukocyte differentiation	0.14	>=0.20	ENSG00000233101 (2.7)	TBKBP1 (2.2)	ENSG00000254556 (2.0)	HOXB3 (2.0)	SATB1 (1.9)	BAHCC1 (1.9)	HOXB6 (1.9)	HOXB5 (1.8)	KCTD13 (1.7)	ENSG00000248464 (1.7)
GO:0001755	neural crest cell migration	0.14	>=0.20	HOXB1 (3.3)	RIBC2 (2.6)	ENSG00000254235 (2.6)	ALK (2.5)	ENSG00000249082 (2.4)	ENSG00000255310 (2.4)	C17orf57 (2.3)	ENSG00000253695 (2.3)	ENSG00000247735 (2.3)	FUT2 (2.2)
GO:0008643	carbohydrate transport	0.14	>=0.20	ENSG00000223985 (3.6)	AGPHD1 (3.0)	ENSG00000224788 (2.7)	KRTCAP2 (2.0)	ENSG00000224186 (1.7)	RHCG (1.6)	TRIM46 (1.5)	ENSG00000236445 (1.5)	PBX3 (1.5)	ENSG00000234899 (1.4)
MP:0001340	abnormal eyelid morphology	0.14	>=0.20	EFNA5 (3.0)	P2RY2 (2.6)	MST1R (2.4)	SYT14 (2.2)	KCNJ2 (2.1)	ENSG00000236827 (1.8)	WNT10A (1.8)	RP1L1 (1.6)	DMRTA1 (1.6)	ENSG00000224186 (1.6)
GO:0045123	cellular extravasation	0.14	>=0.20	EFR3B (3.6)	ENSG00000223985 (2.6)	UPK3A (2.4)	PRSS55 (2.4)	ENSG00000250616 (2.2)	RASIP1 (2.1)	ENSG00000256667 (2.1)	C8orf74 (1.9)	ENSG00000224788 (1.9)	FCHSD2 (1.8)
MP:0005659	decreased susceptibility to diet-induced obesity	0.14	>=0.20	SIK2 (5.9)	PPP2R1B (3.8)	ADCY3 (3.2)	FOXL1 (2.7)	FAM57B (2.3)	SYT14 (2.2)	ITPKB (2.0)	ENSG00000236827 (2.0)	ENSG00000254235 (1.9)	ATP13A4-AS1 (1.8)
GO:0006098	pentose-phosphate shunt	0.14	>=0.20	ENSG00000247735 (2.9)	ALDOA (2.6)	CDH9 (2.5)	INO80E (2.2)	SIK2 (1.9)	ENSG00000256667 (1.9)	ITPKB-IT1 (1.9)	KCTD13 (1.9)	ENSG00000224788 (1.8)	MSRA (1.8)
ENSG00000164494	PDSS2 PPI subnetwork	0.14	>=0.20	CDK5R2 (4.3)	CAMKV (4.1)	XKR6 (2.9)	CDH9 (2.8)	AAK1 (2.8)	TRIM46 (2.8)	EFR3B (2.4)	ENSG00000224788 (2.4)	EFNA3 (2.3)	CHRNA5 (2.3)
MP:0004310	small otic vesicle	0.14	>=0.20	RARB (6.3)	HOXB1 (6.2)	HOXB2 (4.5)	HOXB6 (4.4)	SALL1 (4.0)	HOXB5 (3.4)	HOXB3 (3.0)	ENSG00000230148 (2.6)	EFNA5 (2.5)	EFNA4 (2.4)
MP:0011501	increased glomerular capsule space	0.14	>=0.20	PRR15L (2.9)	RHCG (2.6)	THBS3 (2.4)	CA12 (2.2)	BAHCC1 (2.1)	FOXL1 (2.0)	ATP13A4 (2.0)	ADCY3 (1.9)	CHRNA3 (1.7)	ATP13A4-AS1 (1.7)
MP:0005236	abnormal olfactory nerve morphology	0.14	>=0.20	SALL1 (3.7)	SYT14 (2.9)	ADCY3 (2.8)	SOX7 (2.7)	FAM57B (2.3)	C17orf57 (2.3)	EFR3B (2.2)	RASIP1 (2.2)	PBX3 (2.1)	ITPKB (1.9)
GO:0044327	dendritic spine head	0.14	>=0.20	CAMKV (4.9)	CDK5R2 (3.8)	KCNJ3 (3.1)	TRIM46 (3.0)	ASPHD1 (2.8)	EFR3B (2.8)	TMEM59L (2.6)	AAK1 (2.5)	PRUNE2 (2.3)	XKR6 (2.3)
GO:0014069	postsynaptic density	0.14	>=0.20	CAMKV (4.9)	CDK5R2 (3.8)	KCNJ3 (3.1)	TRIM46 (3.0)	ASPHD1 (2.8)	EFR3B (2.8)	TMEM59L (2.6)	AAK1 (2.5)	PRUNE2 (2.3)	XKR6 (2.3)
GO:0015295	solute:hydrogen symporter activity	0.14	>=0.20	ATP13A4 (2.9)	GFPT1 (2.8)	ENSG00000236263 (2.4)	P2RY2 (2.4)	PRR15L (2.2)	CDH9 (2.1)	FUT2 (2.0)	TMEM18 (1.9)	ENSG00000231064 (1.6)	DNAJC27 (1.6)
ENSG00000197943	PLCG2 PPI subnetwork	0.14	>=0.20	C3orf54 (3.0)	ARAP1 (2.7)	ITPKB (2.5)	KCNJ2 (2.2)	EFNA5 (1.9)	FCHSD2 (1.9)	ENSG00000188971 (1.9)	SATB1 (1.6)	EFNA4 (1.3)	SEMA3F (1.3)
MP:0009417	skeletal muscle atrophy	0.14	>=0.20	FEV (2.9)	EFNA3 (2.6)	CHRNB4 (2.5)	PRSS55 (2.4)	DNAJC27 (2.4)	HOXB6 (2.3)	ALK (2.2)	MUC1 (2.1)	ENSG00000248464 (2.1)	ENSG00000231064 (2.0)
REACTOME_ACTIVATION_OF_NMDA_RECEPTOR_UPON_GLUTAMATE_BINDING_AND_POSTSYNAPTIC_EVENTS	REACTOME_ACTIVATION_OF_NMDA_RECEPTOR_UPON_GLUTAMATE_BINDING_AND_POSTSYNAPTIC_EVENTS	0.14	>=0.20	KCNJ3 (4.5)	AAK1 (3.6)	CAMKV (3.6)	CDH9 (3.3)	ATP13A4 (3.1)	TMEM59L (2.9)	CDK5R2 (2.6)	XKR6 (2.3)	ENSG00000255310 (1.9)	ENSG00000224788 (1.9)
GO:0001736	establishment of planar polarity	0.14	>=0.20	SYT14 (3.0)	UPK3A (2.8)	EFNA4 (2.4)	PITX1 (2.3)	CHRNA5 (2.3)	RHCG (2.2)	WNT10A (2.1)	EFNA5 (2.0)	ENSG00000254936 (1.9)	FOXL1 (1.8)
ENSG00000151090	THRB PPI subnetwork	0.14	>=0.20	MTMR3 (4.0)	STAG1 (2.9)	NPEPPS (2.4)	ENSG00000249082 (2.4)	SP2 (2.1)	RNF123 (2.1)	RARB (1.9)	PPP4C (1.8)	KCNJ3 (1.8)	ARAP1 (1.7)
GO:0072175	epithelial tube formation	0.14	>=0.20	HCN4 (2.7)	EFNA5 (2.4)	EFNA4 (2.3)	ENSG00000255310 (2.3)	HOXB1 (2.2)	WNT10A (2.1)	THBS3 (1.9)	FOXL1 (1.9)	CRLF1 (1.8)	ENSG00000254556 (1.7)
ENSG00000033327	GAB2 PPI subnetwork	0.14	>=0.20	ARAP1 (3.1)	ASCC2 (2.3)	SATB1 (2.1)	ITPKB (2.1)	PHF15 (1.9)	BAHCC1 (1.8)	ITPKB-IT1 (1.8)	ZMAT5 (1.7)	ENSG00000236827 (1.7)	PPP4C (1.7)
MP:0003194	abnormal frequency of paradoxical sleep	0.14	>=0.20	CDH9 (2.2)	SIK2 (2.0)	ENSG00000257574 (2.0)	KCNH8 (1.9)	FUT2 (1.8)	SOX7 (1.8)	KCNJ2 (1.8)	GBAP1 (1.7)	ENSG00000223985 (1.7)	CA12 (1.6)
GO:0003231	cardiac ventricle development	0.14	>=0.20	FOXL1 (3.3)	ENSG00000234899 (2.9)	HCN4 (2.9)	HOXB1 (2.7)	RARB (2.4)	KCNH8 (2.2)	ENSG00000231064 (1.8)	ENSG00000188971 (1.7)	EFNA4 (1.6)	PITX1 (1.6)
MP:0005153	abnormal B cell proliferation	0.14	>=0.20	C17orf57 (2.7)	SOX7 (2.7)	FCHSD2 (2.4)	PHF15 (2.4)	ITPKB (2.3)	ARAP1 (2.2)	ATG16L2 (2.2)	SATB1 (2.1)	FOXL1 (1.8)	ENSG00000228135 (1.7)
MP:0000428	abnormal craniofacial morphology	0.14	>=0.20	THBS3 (3.5)	NEO1 (3.0)	SEMA3F (2.9)	ENSG00000233101 (2.8)	HOXB2 (2.4)	HOXB3 (2.4)	HOXB6 (2.4)	CRLF1 (2.4)	EFNA4 (2.3)	HCN4 (2.3)
MP:0002953	thick ventricular wall	0.14	>=0.20	ENSG00000254556 (2.7)	KCNJ3 (2.0)	SEMA3F (1.9)	C3orf54 (1.7)	HCN4 (1.7)	HOXB1 (1.7)	FGF10 (1.5)	CRLF1 (1.5)	ENSG00000254936 (1.5)	DNAJC27-AS1 (1.3)
REACTOME_TRYPTOPHAN_CATABOLISM	REACTOME_TRYPTOPHAN_CATABOLISM	0.14	>=0.20	HAO1 (4.8)	ENSG00000254235 (4.1)	RNF123 (2.4)	RHCG (2.4)	MSRA (2.0)	MC4R (2.0)	UPK3A (1.8)	KCNJ2 (1.5)	AGPHD1 (1.4)	TMEM18 (1.3)
ENSG00000198728	LDB1 PPI subnetwork	0.15	>=0.20	C3orf54 (3.6)	PITX1 (3.2)	CDH9 (2.9)	PBX3 (2.8)	RARB (2.2)	FEV (2.2)	ENSG00000231064 (1.9)	WNT10A (1.7)	CHRNA3 (1.7)	ENSG00000249082 (1.7)
GO:0048167	regulation of synaptic plasticity	0.15	>=0.20	CABP7 (3.8)	EFR3B (3.5)	ENSG00000248464 (3.3)	ENSG00000224186 (3.3)	CAMKV (3.3)	CDK5R2 (3.2)	TRIM46 (3.1)	XKR6 (3.1)	TMEM59L (2.8)	ASPHD1 (2.5)
REACTOME_PLATELET_HOMEOSTASIS	REACTOME_PLATELET_HOMEOSTASIS	0.15	>=0.20	RP1L1 (4.4)	CAMKV (2.5)	CHRNA3 (2.5)	CDK5R2 (2.3)	RASIP1 (2.2)	C3orf54 (2.2)	XKR6 (2.1)	CA12 (2.0)	ITPKB (1.9)	PRUNE2 (1.9)
ENSG00000073756	PTGS2 PPI subnetwork	0.15	>=0.20	TAOK2 (2.9)	RASIP1 (2.8)	ENSG00000254839 (2.6)	PRUNE2 (2.5)	KCNJ3 (2.3)	SOX7 (2.2)	MAPK3 (2.1)	ITPKB-IT1 (2.1)	FUT2 (1.9)	KCTD13 (1.9)
GO:0030131	clathrin adaptor complex	0.15	>=0.20	MON1A (2.5)	ASCC2 (2.5)	UQCR10 (2.5)	OPA1 (2.5)	ADAM15 (2.1)	FAM118A (2.1)	HERC1 (1.9)	SYT14 (1.9)	PNPO (1.8)	ALK (1.8)
GO:0023019	signal transduction involved in regulation of gene expression	0.15	>=0.20	TBX6 (5.0)	HOXB1 (4.3)	ENSG00000254839 (3.6)	HCN4 (3.0)	CATSPER3 (2.8)	FOXL1 (2.8)	CABP7 (2.8)	DMRTA1 (1.9)	SOX7 (1.8)	ATP13A4-AS1 (1.7)
MP:0005595	abnormal vascular smooth muscle physiology	0.15	>=0.20	FOXL1 (2.7)	SALL1 (2.3)	ENSG00000256667 (2.3)	SYT14 (2.2)	FUT2 (2.2)	LAYN (2.0)	ADCY3 (2.0)	ENSG00000233101 (2.0)	ZNF804A (1.8)	NEO1 (1.6)
GO:0032602	chemokine production	0.15	>=0.20	P2RY2 (3.4)	ATP13A4-AS1 (2.3)	ENSG00000231064 (2.2)	FUT2 (1.9)	DNAJC27-AS1 (1.9)	MON1A (1.9)	TMEM219 (1.8)	KCNJ2 (1.6)	ATP13A4 (1.5)	GBAP1 (1.4)
GO:0050829	defense response to Gram-negative bacterium	0.15	>=0.20	P2RY2 (3.3)	IZUMO1 (3.2)	DNAJC27-AS1 (3.0)	ENSG00000228135 (2.7)	ATP13A4-AS1 (2.1)	ENSG00000250616 (1.9)	GBAP1 (1.8)	FUT2 (1.8)	ENSG00000223985 (1.7)	ENSG00000247735 (1.6)
MP:0002784	abnormal Sertoli cell morphology	0.15	>=0.20	DMRTA1 (5.4)	SMC1B (3.5)	SALL1 (3.0)	KCTD13 (2.1)	HORMAD2 (1.8)	XKR6 (1.6)	ENSG00000249082 (1.6)	C8orf74 (1.4)	ENSG00000255310 (1.4)	TMEM59L (1.4)
GO:0042402	cellular biogenic amine catabolic process	0.15	>=0.20	ENSG00000254235 (4.6)	ENSG00000253695 (3.3)	RNF123 (2.9)	CHRNB4 (2.9)	ALK (2.6)	DNAJC27-AS1 (2.5)	CHRNA3 (2.5)	ATP13A4 (2.1)	TMEM18 (2.1)	CHRNA5 (1.9)
GO:0046961	proton-transporting ATPase activity, rotational mechanism	0.15	>=0.20	RHCG (3.9)	ENSG00000236263 (3.5)	UQCR10 (3.3)	ALDOA (2.6)	DNAJC27 (2.3)	CA12 (2.2)	RBM5 (2.1)	KCNJ3 (2.0)	ENSG00000188971 (2.0)	AAK1 (1.9)
ENSG00000065833	ME1 PPI subnetwork	0.15	>=0.20	GFPT1 (5.4)	PPP2R1B (2.5)	OPA1 (2.4)	SIK2 (2.3)	ENSG00000228135 (2.2)	RBM5 (2.0)	MC4R (1.9)	ASCC2 (1.7)	HERC1 (1.7)	STAG1 (1.6)
MP:0008097	increased plasma cell number	0.15	>=0.20	SATB1 (3.3)	ATG16L2 (2.3)	PHF15 (2.1)	ITPKB (1.8)	ITPKB-IT1 (1.7)	ARAP1 (1.6)	ENSG00000247735 (1.6)	HCN4 (1.5)	TBX6 (1.2)	SMC1B (1.2)
KEGG_ERBB_SIGNALING_PATHWAY	KEGG_ERBB_SIGNALING_PATHWAY	0.15	>=0.20	USP3 (2.7)	FCHSD2 (2.6)	SATB1 (2.6)	NPEPPS (2.4)	HERC1 (2.2)	ZNF804A (2.0)	GFPT1 (1.8)	ENSG00000234899 (1.8)	MTMR3 (1.8)	KCTD13 (1.7)
KEGG_PATHWAYS_IN_CANCER	KEGG_PATHWAYS_IN_CANCER	0.15	>=0.20	SEMA3F (3.0)	EFNA4 (2.7)	WNT10A (2.5)	NPEPPS (2.4)	FOXL1 (2.2)	TAOK2 (2.1)	NEO1 (2.1)	ARAP1 (2.0)	FGF10 (2.0)	SOX7 (2.0)
GO:0018149	peptide cross-linking	0.15	>=0.20	GDPD3 (6.7)	RHCG (6.3)	ENSG00000253695 (2.9)	ENSG00000249082 (2.5)	UPK3A (2.3)	FUT1 (2.1)	ENSG00000250616 (1.9)	ENSG00000224788 (1.7)	PITX1 (1.6)	ZNF804A (1.5)
ENSG00000206503	HLA-A PPI subnetwork	0.15	>=0.20	ENSG00000188971 (2.4)	SATB1 (2.2)	GFPT1 (2.0)	ADAM15 (1.9)	ENSG00000224186 (1.6)	CA12 (1.5)	SMC1B (1.4)	ZMAT5 (1.3)	KCNH8 (1.2)	ENSG00000248464 (1.2)
GO:0043300	regulation of leukocyte degranulation	0.15	>=0.20	UPK3A (3.0)	ATP13A4 (2.9)	ARAP1 (2.4)	ATP13A4-AS1 (2.2)	ENSG00000224186 (2.2)	FUT1 (2.1)	ZNF804A (2.0)	P2RY2 (1.9)	ENSG00000254556 (1.9)	ENSG00000234899 (1.9)
GO:0022843	voltage-gated cation channel activity	0.15	>=0.20	CDK5R2 (5.2)	CABP7 (3.4)	KCNJ3 (3.1)	FAM57B (2.9)	ASPHD1 (2.9)	ADCY3 (2.7)	CAMKV (2.6)	DOC2A (2.6)	PRUNE2 (2.6)	AAK1 (2.5)
GO:0031526	brush border membrane	0.15	>=0.20	ENSG00000223985 (5.3)	RHCG (3.8)	MUC1 (3.0)	MSRA (2.9)	PRR15L (2.8)	ATP13A4 (2.5)	ENSG00000250616 (2.5)	FUT2 (2.4)	AGPHD1 (2.4)	ENSG00000234899 (2.1)
GO:0004683	calmodulin-dependent protein kinase activity	0.15	>=0.20	DOC2A (3.5)	CAMKV (3.4)	TMEM59L (2.8)	MAMSTR (2.2)	ENSG00000254839 (2.1)	MSRA (2.0)	ATP13A4 (2.0)	KCNJ3 (1.8)	KCNJ2 (1.7)	ENSG00000224788 (1.6)
ENSG00000112242	E2F3 PPI subnetwork	0.15	>=0.20	FCHSD2 (3.0)	SP2 (2.8)	EFNA5 (2.7)	BAHCC1 (2.2)	KCNJ2 (2.1)	SATB1 (2.0)	MTMR3 (1.9)	ARAP1 (1.8)	PHF15 (1.7)	YPEL3 (1.7)
GO:0044304	main axon	0.15	>=0.20	TMEM59L (3.9)	CABP7 (3.4)	CDK5R2 (3.0)	KCNH8 (2.8)	AAK1 (2.6)	CAMKV (2.2)	ITPKB (2.1)	PRUNE2 (2.0)	ASPHD1 (1.9)	CHRNA3 (1.9)
MP:0002279	abnormal diaphragm morphology	0.15	>=0.20	MAMSTR (3.0)	PRUNE2 (2.5)	HOXB3 (2.4)	HOXB2 (2.4)	ENSG00000234494 (2.4)	HOXB6 (2.0)	THBS3 (1.9)	ALDOA (1.8)	FOXL1 (1.6)	RNF123 (1.6)
GO:0090277	positive regulation of peptide hormone secretion	0.15	>=0.20	ENSG00000254556 (3.9)	ENSG00000224186 (3.0)	C8orf74 (2.9)	MON1A (2.8)	ITPKB-IT1 (2.4)	ENSG00000248464 (2.1)	ENSG00000254235 (2.1)	PRR15L (2.0)	FEV (2.0)	MC4R (1.9)
GO:0002287	alpha-beta T cell activation involved in immune response	0.15	>=0.20	KCNH8 (3.4)	IZUMO1 (2.8)	DNAJC27-AS1 (2.3)	ENSG00000253695 (2.1)	DMRTA1 (2.0)	KCNJ2 (2.0)	TBX6 (2.0)	ENSG00000254556 (1.9)	ENSG00000254235 (1.9)	ENSG00000248464 (1.8)
GO:0002293	alpha-beta T cell differentiation involved in immune response	0.15	>=0.20	KCNH8 (3.4)	IZUMO1 (2.8)	DNAJC27-AS1 (2.3)	ENSG00000253695 (2.1)	DMRTA1 (2.0)	KCNJ2 (2.0)	TBX6 (2.0)	ENSG00000254556 (1.9)	ENSG00000254235 (1.9)	ENSG00000248464 (1.8)
GO:0007202	activation of phospholipase C activity	0.15	>=0.20	DNAJC27 (3.1)	ENSG00000224788 (2.3)	AAK1 (2.3)	MC4R (2.3)	DNAJC27-AS1 (2.2)	MON1A (2.1)	DOC2A (2.0)	CAMKV (2.0)	FGF10 (1.7)	ITPKB (1.7)
ENSG00000179222	MAGED1 PPI subnetwork	0.15	>=0.20	CRLF1 (3.2)	ASCC2 (2.7)	PITX1 (2.4)	ENSG00000256667 (2.4)	XKR6 (2.3)	GDPD3 (1.9)	TMEM59L (1.9)	FGF10 (1.8)	ALDOA (1.8)	INO80E (1.7)
ENSG00000107779	BMPR1A PPI subnetwork	0.15	>=0.20	PPP2R1B (3.2)	NEO1 (2.9)	FCHSD2 (2.6)	USP3 (2.5)	MTMR3 (2.3)	HOXB6 (2.0)	FOXL1 (1.8)	TBX6 (1.8)	EFNA3 (1.7)	SP2 (1.7)
MP:0000373	belly spot	0.15	>=0.20	ATP13A4 (3.4)	ENSG00000233101 (2.7)	HOXB3 (2.7)	HOXB1 (2.6)	ITPKB (2.5)	NEO1 (2.0)	BAHCC1 (1.9)	ATP13A4-AS1 (1.7)	GBAP1 (1.6)	HOXB6 (1.6)
ENSG00000171552	BCL2L1 PPI subnetwork	0.15	>=0.20	YPEL3 (2.8)	INO80E (2.7)	PHF15 (2.7)	PPP4C (2.6)	C16orf92 (2.2)	ARAP1 (2.0)	ZMAT5 (1.9)	ENSG00000253695 (1.7)	ATG16L2 (1.7)	TBX6 (1.7)
GO:0042974	retinoic acid receptor binding	0.15	>=0.20	SMC1B (2.6)	USP3 (2.4)	GDPD3 (2.3)	MTMR3 (2.2)	MON1A (2.1)	ATP13A4-AS1 (2.0)	PHF15 (1.9)	STAG1 (1.9)	FGF10 (1.9)	PITX1 (1.7)
ENSG00000142166	IFNAR1 PPI subnetwork	0.15	>=0.20	SATB1 (3.4)	KCNJ2 (1.9)	ENSG00000236827 (1.9)	IZUMO1 (1.8)	GBAP1 (1.7)	ATG16L2 (1.6)	UBA7 (1.5)	ENSG00000254936 (1.5)	FGF10 (1.5)	PHF15 (1.4)
MP:0003606	kidney failure	0.15	>=0.20	ADAM15 (3.6)	CA12 (2.9)	ENSG00000257574 (2.8)	SALL1 (2.7)	RHCG (2.4)	SEMA3F (2.3)	ENSG00000234494 (2.0)	PRR15L (1.8)	ZNF804A (1.7)	IZUMO1 (1.6)
REACTOME_PROCESSING_OF_CAPPED_INTRONLESS_PRE:MRNA	REACTOME_PROCESSING_OF_CAPPED_INTRONLESS_PRE:MRNA	0.15	>=0.20	ENSG00000254839 (2.3)	RNPC3 (2.1)	PPP2R1B (1.9)	SMC1B (1.8)	PPP4C (1.8)	TMEM18 (1.7)	IZUMO1 (1.5)	MON1A (1.4)	UQCR10 (1.3)	RIBC2 (1.3)
REACTOME_POST:ELONGATION_PROCESSING_OF_INTRONLESS_PRE:MRNA	REACTOME_POST:ELONGATION_PROCESSING_OF_INTRONLESS_PRE:MRNA	0.15	>=0.20	ENSG00000254839 (2.3)	RNPC3 (2.1)	PPP2R1B (1.9)	SMC1B (1.8)	PPP4C (1.8)	TMEM18 (1.7)	IZUMO1 (1.5)	MON1A (1.4)	UQCR10 (1.3)	RIBC2 (1.3)
GO:0032496	response to lipopolysaccharide	0.15	>=0.20	DNAJC27-AS1 (3.6)	P2RY2 (3.1)	KCNJ2 (2.4)	ATP13A4-AS1 (2.3)	RASIP1 (2.2)	ENSG00000228135 (2.1)	SOX7 (1.9)	ENSG00000223985 (1.5)	PRSS55 (1.5)	CDH9 (1.4)
MP:0001263	weight loss	0.15	>=0.20	ATP13A4-AS1 (5.9)	WNT10A (2.3)	MUC1 (2.0)	ENSG00000188971 (1.8)	ENSG00000254936 (1.7)	ENSG00000255310 (1.7)	HAO1 (1.5)	CRLF1 (1.4)	UPK3A (1.4)	TMEM59L (1.3)
REACTOME_G:PROTEIN_BETAGAMMA_SIGNALLING	REACTOME_G:PROTEIN_BETAGAMMA_SIGNALLING	0.15	>=0.20	RP1L1 (5.3)	CHRNA3 (3.5)	C3orf54 (3.2)	CDK5R2 (3.0)	MAPK3 (2.6)	ARAP1 (2.3)	ASPHD1 (2.3)	PPP4C (2.0)	CHRNA5 (2.0)	TRIM46 (1.9)
GO:0005882	intermediate filament	0.15	>=0.20	GDPD3 (2.5)	RHCG (1.2)	ENSG00000236827 (0.9)	ENSG00000234899 (0.8)	EFNA5 (0.7)	MON1A (0.7)	AAK1 (0.7)	PRUNE2 (0.7)	WNT10A (0.7)	MUC1 (0.6)
GO:0008406	gonad development	0.15	>=0.20	DMRTA1 (2.9)	ENSG00000254556 (2.5)	SMC1B (2.1)	EFNA5 (1.8)	ENSG00000254936 (1.7)	PRSS55 (1.6)	ATP13A4-AS1 (1.6)	ITPKB-IT1 (1.5)	EFNA4 (1.5)	FGF10 (1.3)
MP:0009657	failure of chorioallantoic fusion	0.15	>=0.20	NEO1 (2.3)	SALL1 (2.2)	ENSG00000231064 (1.9)	MC4R (1.9)	HOXB2 (1.9)	FGF10 (1.8)	ENSG00000256667 (1.8)	MUC1 (1.7)	SYT14 (1.7)	ENSG00000233101 (1.6)
GO:0048634	regulation of muscle organ development	0.15	>=0.20	FGF10 (3.2)	ENSG00000231064 (2.8)	TBX6 (2.5)	MAMSTR (2.5)	SOX7 (2.3)	ENSG00000247735 (2.3)	RARB (2.2)	ENSG00000228135 (2.2)	PITX1 (2.1)	EFNA5 (1.9)
MP:0004835	abnormal miniature endplate potential	0.15	>=0.20	MAMSTR (4.6)	C16orf92 (2.6)	CABP7 (2.4)	THBS3 (2.3)	ENSG00000254839 (2.2)	XKR6 (2.0)	CDK5R2 (1.9)	ENSG00000255310 (1.9)	ALK (1.9)	EFR3B (1.9)
GO:0035725	sodium ion transmembrane transport	0.15	>=0.20	ENSG00000223985 (5.0)	GDPD3 (4.6)	MUC1 (3.6)	ATP13A4 (3.4)	CDH9 (3.3)	UPK3A (3.0)	ENSG00000255310 (3.0)	RHCG (2.7)	ENSG00000254936 (2.4)	ENSG00000250616 (2.4)
ENSG00000067829	IDH3G PPI subnetwork	0.15	>=0.20	PSMA4 (3.9)	OPA1 (3.2)	ALDOA (2.8)	AGPHD1 (2.0)	NPEPPS (1.9)	PPP4C (1.8)	HERC1 (1.6)	ASCC2 (1.6)	KPNB1 (1.5)	ENSG00000236827 (1.4)
MP:0001929	abnormal gametogenesis	0.15	>=0.20	SMC1B (9.0)	HORMAD2 (5.4)	USP3 (2.8)	ENSG00000247735 (2.1)	RIBC2 (2.0)	C8orf74 (1.5)	ENSG00000230148 (1.5)	PPP2R1B (1.5)	ENSG00000253695 (1.4)	ASPHD1 (1.4)
MP:0008133	decreased Peyer's patch number	0.15	>=0.20	FCHSD2 (3.5)	UBA7 (3.3)	ENSG00000254839 (3.0)	ATG16L2 (2.7)	STARD10 (2.5)	ENSG00000233101 (2.5)	PBX3 (2.2)	PHF15 (2.1)	ENSG00000249082 (2.0)	HOXB5 (1.9)
GO:0051153	regulation of striated muscle cell differentiation	0.15	>=0.20	UPK3A (2.5)	CHRNA5 (2.5)	MAMSTR (2.5)	HOXB1 (2.4)	MC4R (2.2)	C16orf92 (2.0)	ENSG00000228135 (1.9)	PITX1 (1.8)	KCNH8 (1.8)	CRLF1 (1.8)
GO:0061138	morphogenesis of a branching epithelium	0.15	>=0.20	ENSG00000247735 (3.8)	ENSG00000257574 (3.6)	ENSG00000249082 (3.2)	SALL1 (3.0)	FOXL1 (2.8)	UPK3A (2.7)	FGF10 (2.6)	WNT10A (2.6)	SEMA3F (2.5)	EFNA4 (2.5)
MP:0008703	decreased interleukin-5 secretion	0.15	>=0.20	SATB1 (4.9)	UBA7 (3.2)	HORMAD2 (2.5)	KCNH8 (2.1)	GBAP1 (2.0)	CA12 (1.9)	ENSG00000234899 (1.8)	FGF21 (1.8)	ENSG00000255310 (1.7)	HOXB2 (1.7)
ENSG00000206407	ENSG00000206407 PPI subnetwork	0.15	>=0.20	USP3 (2.8)	TAOK2 (2.6)	ASPHD1 (2.2)	MTMR3 (2.2)	ENSG00000231064 (2.0)	UBA7 (1.9)	INO80E (1.9)	HERC1 (1.9)	PPP4C (1.8)	SMC1B (1.7)
ENSG00000204569	PPP1R10 PPI subnetwork	0.15	>=0.20	USP3 (2.8)	TAOK2 (2.6)	ASPHD1 (2.2)	MTMR3 (2.2)	ENSG00000231064 (2.0)	UBA7 (1.9)	INO80E (1.9)	HERC1 (1.9)	PPP4C (1.8)	SMC1B (1.7)
ENSG00000206489	PPP1R10 PPI subnetwork	0.15	>=0.20	USP3 (2.8)	TAOK2 (2.6)	ASPHD1 (2.2)	MTMR3 (2.2)	ENSG00000231064 (2.0)	UBA7 (1.9)	INO80E (1.9)	HERC1 (1.9)	PPP4C (1.8)	SMC1B (1.7)
GO:0048608	reproductive structure development	0.15	>=0.20	DMRTA1 (3.0)	ENSG00000253695 (2.4)	UPK3A (2.0)	ENSG00000254556 (2.0)	EFNA4 (1.9)	FGF10 (1.8)	EFNA5 (1.7)	EFNA3 (1.7)	SMC1B (1.7)	IZUMO1 (1.4)
GO:0003205	cardiac chamber development	0.15	>=0.20	HCN4 (3.4)	FOXL1 (3.1)	HOXB1 (3.0)	RARB (3.0)	ENSG00000234899 (2.7)	PITX1 (2.5)	KCNH8 (2.4)	ENSG00000247735 (2.2)	ENSG00000256667 (2.0)	EFNA4 (1.8)
REACTOME_NEGATIVE_REGULATION_OF_FGFR_SIGNALING	REACTOME_NEGATIVE_REGULATION_OF_FGFR_SIGNALING	0.15	>=0.20	HOXB1 (3.3)	TBX6 (2.9)	CABP7 (2.7)	FGF10 (2.7)	CRLF1 (2.4)	HOXB6 (2.4)	ENSG00000233101 (2.3)	HOXB2 (2.3)	FOXL1 (2.3)	ENSG00000236827 (2.2)
MP:0001900	impaired synaptic plasticity	0.15	>=0.20	KCNJ3 (4.2)	XKR6 (3.3)	TMEM59L (3.2)	TRIM46 (3.0)	ENSG00000254556 (2.7)	FGF10 (2.6)	ZNF804A (2.2)	CDK5R2 (2.2)	CAMKV (2.1)	ENSG00000255310 (2.0)
GO:0031646	positive regulation of neurological system process	0.15	>=0.20	ENSG00000248464 (3.3)	EFR3B (2.9)	ATP13A4 (2.3)	KCNJ3 (2.3)	ASPHD1 (1.9)	ENSG00000224186 (1.9)	C17orf57 (1.8)	CDH9 (1.7)	HORMAD2 (1.7)	TRIM46 (1.7)
ENSG00000159082	SYNJ1 PPI subnetwork	0.15	>=0.20	MAPK3 (3.5)	TMEM59L (3.2)	AAK1 (2.5)	FGF21 (2.5)	FCHSD2 (2.4)	FAM57B (2.2)	CABP7 (2.1)	CAMKV (2.1)	ASPHD1 (1.9)	MAMSTR (1.9)
MP:0001898	abnormal long term depression	0.15	>=0.20	CDK5R2 (5.5)	CAMKV (4.3)	ASPHD1 (3.5)	TRIM46 (3.2)	TMEM59L (2.9)	DOC2A (2.7)	ENSG00000254235 (2.4)	ENSG00000254839 (2.4)	SATB1 (2.4)	EFR3B (2.2)
MP:0006108	abnormal hindbrain development	0.15	>=0.20	HOXB1 (3.5)	RARB (3.3)	TBX6 (2.4)	SALL1 (2.3)	SOX7 (2.3)	EFNA4 (2.3)	NEO1 (2.3)	SEMA3F (2.2)	ENSG00000253695 (2.2)	EFNA3 (2.1)
ENSG00000111424	VDR PPI subnetwork	0.15	>=0.20	RARB (2.7)	SP2 (2.5)	MTMR3 (2.4)	RBM5 (2.2)	PPP4C (2.1)	NPEPPS (2.0)	PHF15 (2.0)	NEO1 (1.9)	STAG1 (1.9)	ENSG00000254556 (1.7)
GO:0010863	positive regulation of phospholipase C activity	0.15	>=0.20	DNAJC27 (3.0)	ENSG00000224788 (2.5)	MC4R (2.4)	AAK1 (2.2)	DNAJC27-AS1 (2.2)	DOC2A (2.1)	CAMKV (2.0)	MON1A (1.9)	FGF10 (1.9)	ITPKB (1.8)
GO:0005154	epidermal growth factor receptor binding	0.15	>=0.20	P2RY2 (3.4)	FGF10 (2.6)	PHF15 (2.5)	SEMA3F (2.3)	CA12 (2.2)	MST1R (2.2)	GDPD3 (2.2)	EFNA4 (2.1)	PBX3 (2.1)	GBAP1 (2.1)
GO:0090257	regulation of muscle system process	0.15	>=0.20	HCN4 (2.6)	PRUNE2 (2.2)	ENSG00000255310 (2.2)	CDH9 (1.9)	CHRNA5 (1.8)	ENSG00000254839 (1.8)	ENSG00000228135 (1.7)	MAMSTR (1.7)	DNAJC27-AS1 (1.6)	DOC2A (1.6)
MP:0008050	decreased memory T cell number	0.15	>=0.20	SATB1 (3.7)	PHF15 (3.5)	DMRTA1 (2.4)	ATG16L2 (2.4)	ENSG00000248464 (2.3)	SOX7 (2.2)	ENSG00000234494 (1.9)	TBX6 (1.8)	ENSG00000256667 (1.8)	PRSS55 (1.8)
GO:0022803	passive transmembrane transporter activity	0.15	>=0.20	CDK5R2 (3.6)	CABP7 (3.4)	KCNJ3 (3.1)	FAM57B (2.9)	AAK1 (2.8)	PRUNE2 (2.7)	TMEM59L (2.7)	DOC2A (2.6)	ASPHD1 (2.2)	ADCY3 (2.1)
GO:0015267	channel activity	0.15	>=0.20	CDK5R2 (3.6)	CABP7 (3.4)	KCNJ3 (3.1)	FAM57B (2.9)	AAK1 (2.8)	PRUNE2 (2.7)	TMEM59L (2.7)	DOC2A (2.6)	ASPHD1 (2.2)	ADCY3 (2.1)
ENSG00000147044	CASK PPI subnetwork	0.15	>=0.20	CDK5R2 (3.7)	FUT1 (2.3)	DOC2A (2.3)	TMEM59L (2.3)	XKR6 (2.2)	MAPK3 (2.1)	EFNA3 (2.1)	AAK1 (2.1)	KCNJ3 (2.1)	CAMKV (1.9)
MP:0005671	abnormal response to transplant	0.15	>=0.20	SATB1 (4.2)	ENSG00000256667 (2.4)	TBKBP1 (2.3)	DMRTA1 (1.9)	KCNJ2 (1.9)	ITPKB (1.9)	FGF10 (1.8)	ATG16L2 (1.8)	SMC1B (1.7)	KCTD13 (1.4)
GO:0042976	activation of Janus kinase activity	0.15	>=0.20	ENSG00000249082 (3.1)	DNAJC27-AS1 (2.5)	KCNH8 (2.3)	MTMR9 (2.1)	ENSG00000234899 (2.0)	FAM118A (2.0)	P2RY2 (2.0)	GBAP1 (1.9)	ENSG00000228135 (1.9)	HORMAD2 (1.9)
GO:0050658	RNA transport	0.15	>=0.20	RNPC3 (3.4)	RBM6 (3.1)	RBM5 (3.0)	STAG1 (2.4)	KPNB1 (2.3)	PINX1 (1.9)	SP2 (1.8)	KCNH8 (1.8)	ENSG00000256667 (1.6)	ENSG00000247735 (1.5)
GO:0050657	nucleic acid transport	0.15	>=0.20	RNPC3 (3.4)	RBM6 (3.1)	RBM5 (3.0)	STAG1 (2.4)	KPNB1 (2.3)	PINX1 (1.9)	SP2 (1.8)	KCNH8 (1.8)	ENSG00000256667 (1.6)	ENSG00000247735 (1.5)
GO:0051236	establishment of RNA localization	0.15	>=0.20	RNPC3 (3.4)	RBM6 (3.1)	RBM5 (3.0)	STAG1 (2.4)	KPNB1 (2.3)	PINX1 (1.9)	SP2 (1.8)	KCNH8 (1.8)	ENSG00000256667 (1.6)	ENSG00000247735 (1.5)
ENSG00000121552	CSTA PPI subnetwork	0.15	>=0.20	GDPD3 (6.1)	RHCG (4.7)	UPK3A (3.5)	FUT1 (2.0)	EFNA3 (2.0)	CA12 (2.0)	SOX7 (1.8)	PITX1 (1.8)	KCNH8 (1.5)	PRR15L (1.5)
ENSG00000132356	PRKAA1 PPI subnetwork	0.15	>=0.20	FAM57B (3.3)	NFU1 (2.9)	RHCG (2.9)	ENSG00000188971 (2.7)	SIK2 (2.4)	SP2 (2.4)	RNF123 (2.3)	GFPT1 (2.3)	C3orf54 (1.8)	FUT1 (1.8)
GO:0044454	nuclear chromosome part	0.15	>=0.20	HIRIP3 (4.8)	TRAIP (3.5)	SMC1B (3.1)	STAG1 (3.0)	RIBC2 (2.9)	SP2 (2.6)	CHRNA5 (2.3)	CHRNA3 (2.0)	HORMAD2 (2.0)	RBM6 (1.9)
MP:0000097	short maxilla	0.15	>=0.20	PITX1 (3.8)	SALL1 (3.2)	HOXB3 (3.1)	HOXB6 (2.9)	CRLF1 (2.8)	NEO1 (2.8)	CA12 (2.7)	HOXB5 (2.6)	ENSG00000230148 (2.5)	HOXB2 (2.2)
ENSG00000139318	DUSP6 PPI subnetwork	0.15	>=0.20	SMC1B (3.2)	FUT1 (3.0)	GDPD3 (2.7)	YPEL3 (2.5)	C3orf54 (2.4)	ADAM15 (2.3)	FAM57B (2.1)	MTMR3 (2.0)	STARD10 (1.9)	ADCY3 (1.9)
GO:0050769	positive regulation of neurogenesis	0.15	>=0.20	ENSG00000254235 (2.4)	CRLF1 (2.3)	BAHCC1 (2.0)	HOXB3 (1.9)	TMEM59L (1.7)	CABP7 (1.6)	SALL1 (1.6)	ENSG00000234899 (1.6)	FAM57B (1.6)	EFR3B (1.6)
REACTOME_HIGHLY_CALCIUM_PERMEABLE_POSTSYNAPTIC_NICOTINIC_ACETYLCHOLINE_RECEPTORS	REACTOME_HIGHLY_CALCIUM_PERMEABLE_POSTSYNAPTIC_NICOTINIC_ACETYLCHOLINE_RECEPTORS	0.15	>=0.20	CHRNA3 (9.1)	CHRNB4 (8.6)	CHRNA5 (6.6)	ALK (4.8)	HCN4 (4.2)	RP1L1 (3.2)	FAM57B (3.0)	PRUNE2 (3.0)	AGPHD1 (2.9)	FGF21 (2.3)
MP:0002672	abnormal branchial arch artery morphology	0.15	>=0.20	RASIP1 (4.6)	RARB (4.4)	SOX7 (3.4)	EFNA5 (2.8)	ITPKB-IT1 (2.7)	HOXB3 (2.7)	ITPKB (2.7)	KCNJ2 (2.6)	P2RY2 (2.5)	HOXB1 (2.4)
GO:0016684	oxidoreductase activity, acting on peroxide as acceptor	0.15	>=0.20	MSRA (2.7)	KRTCAP2 (2.5)	TMEM219 (2.4)	FUT2 (2.2)	RHCG (2.1)	UPK3A (1.9)	PCBD2 (1.9)	IZUMO1 (1.8)	CRLF1 (1.7)	UQCR10 (1.7)
GO:0004601	peroxidase activity	0.15	>=0.20	MSRA (2.7)	KRTCAP2 (2.5)	TMEM219 (2.4)	FUT2 (2.2)	RHCG (2.1)	UPK3A (1.9)	PCBD2 (1.9)	IZUMO1 (1.8)	CRLF1 (1.7)	UQCR10 (1.7)
ENSG00000104879	CKM PPI subnetwork	0.15	>=0.20	NFU1 (2.2)	CHRNA5 (2.0)	ENSG00000228135 (1.7)	ENSG00000256667 (1.7)	ENSG00000188971 (1.6)	OPA1 (1.6)	UQCR10 (1.6)	ENSG00000254936 (1.6)	ENSG00000254556 (1.5)	ENSG00000234899 (1.5)
ENSG00000185811	IKZF1 PPI subnetwork	0.15	>=0.20	YPEL3 (2.8)	PHF15 (2.0)	TAOK2 (1.8)	KCNJ3 (1.8)	HERC1 (1.6)	ENSG00000223985 (1.6)	STAG1 (1.6)	NPEPPS (1.5)	PPP4C (1.5)	MTMR9 (1.4)
GO:0072077	renal vesicle morphogenesis	0.15	>=0.20	ENSG00000257574 (3.9)	ENSG00000254839 (2.9)	KCNH8 (2.8)	ENSG00000249082 (2.7)	RHCG (2.5)	PRSS55 (2.5)	SALL1 (2.5)	PRR15L (2.1)	ENSG00000230148 (2.0)	HOXB2 (1.9)
GO:0030326	embryonic limb morphogenesis	0.15	>=0.20	PITX1 (3.7)	SALL1 (3.1)	WNT10A (2.3)	CRLF1 (2.2)	ENSG00000257574 (2.2)	HOXB1 (2.1)	HOXB6 (2.1)	ENSG00000249082 (2.0)	ENSG00000247735 (2.0)	UPK3A (2.0)
GO:0035113	embryonic appendage morphogenesis	0.15	>=0.20	PITX1 (3.7)	SALL1 (3.1)	WNT10A (2.3)	CRLF1 (2.2)	ENSG00000257574 (2.2)	HOXB1 (2.1)	HOXB6 (2.1)	ENSG00000249082 (2.0)	ENSG00000247735 (2.0)	UPK3A (2.0)
KEGG_FRUCTOSE_AND_MANNOSE_METABOLISM	KEGG_FRUCTOSE_AND_MANNOSE_METABOLISM	0.15	>=0.20	ALDOA (5.7)	PRSS55 (2.7)	MAPK3 (2.5)	FUT2 (2.5)	NPEPPS (2.5)	MUC1 (2.2)	GFPT1 (2.1)	CA12 (2.1)	EFNA3 (2.1)	MSRA (1.9)
GO:0072001	renal system development	0.15	>=0.20	RARB (3.2)	ENSG00000247735 (3.0)	FOXL1 (2.9)	SALL1 (2.7)	ENSG00000257574 (2.5)	HOXB6 (2.3)	PRR15L (2.3)	HOXB3 (2.2)	WNT10A (2.2)	RHCG (2.2)
MP:0000111	cleft palate	0.15	>=0.20	PITX1 (5.3)	RARB (3.3)	BAHCC1 (3.2)	ENSG00000249082 (3.1)	EFNA4 (3.0)	SEMA3F (2.7)	HOXB3 (2.4)	CRLF1 (2.3)	ENSG00000233101 (2.3)	ENSG00000257574 (2.2)
GO:0004993	serotonin receptor activity	0.15	>=0.20	CDH9 (3.6)	ZNF804A (3.1)	ALK (2.8)	CHRNA3 (2.6)	MC4R (2.5)	CAMKV (2.4)	ENSG00000236827 (2.3)	CHRNB4 (2.3)	CHRNA5 (2.3)	CA12 (2.0)
GO:0009612	response to mechanical stimulus	0.15	>=0.20	KCNJ2 (3.6)	ENSG00000231064 (3.2)	DMRTA1 (3.0)	DNAJC27-AS1 (2.8)	XKR6 (2.7)	ENSG00000254556 (2.6)	FGF21 (2.5)	ATP13A4-AS1 (2.4)	LAYN (2.4)	RARB (1.8)
ENSG00000139515	PDX1 PPI subnetwork	0.15	>=0.20	UBA7 (3.6)	KPNB1 (1.9)	RP1L1 (1.8)	IZUMO1 (1.8)	HOXB1 (1.8)	ENSG00000234899 (1.6)	CABP7 (1.6)	TBX6 (1.5)	EFNA5 (1.5)	CHRNB4 (1.5)
ENSG00000166285	ENSG00000166285 PPI subnetwork	0.15	>=0.20	HAO1 (4.9)	RHCG (3.1)	PITX1 (2.6)	P2RY2 (2.3)	ENSG00000234899 (1.9)	ENSG00000224788 (1.9)	FGF21 (1.8)	FEV (1.4)	C16orf92 (1.4)	FUT2 (1.3)
ENSG00000204359	CFB PPI subnetwork	0.15	>=0.20	HAO1 (4.9)	RHCG (3.1)	PITX1 (2.6)	P2RY2 (2.3)	ENSG00000234899 (1.9)	ENSG00000224788 (1.9)	FGF21 (1.8)	FEV (1.4)	C16orf92 (1.4)	FUT2 (1.3)
ENSG00000109819	PPARGC1A PPI subnetwork	0.15	>=0.20	SP2 (3.6)	EFNA5 (2.8)	MTMR3 (2.4)	RBM5 (2.1)	HERC1 (2.0)	KCNJ2 (1.9)	ARAP1 (1.8)	PHF15 (1.8)	RBM6 (1.7)	ENSG00000254235 (1.7)
KEGG_NON_SMALL_CELL_LUNG_CANCER	KEGG_NON_SMALL_CELL_LUNG_CANCER	0.15	>=0.20	RNF123 (2.6)	MTMR3 (2.6)	BAHCC1 (2.4)	FCHSD2 (2.1)	ARAP1 (2.0)	TMEM219 (2.0)	ENSG00000188971 (2.0)	YPEL3 (1.9)	SEMA3F (1.9)	ITPKB-IT1 (1.9)
GO:0032412	regulation of ion transmembrane transporter activity	0.15	>=0.20	ALK (3.6)	MAMSTR (3.4)	EFR3B (3.2)	ITPKB-IT1 (2.4)	ENSG00000228135 (2.4)	DNAJC27-AS1 (2.2)	XKR6 (2.2)	ENSG00000254936 (2.2)	CDK5R2 (2.1)	TRIM46 (2.0)
GO:0072529	pyrimidine-containing compound catabolic process	0.15	>=0.20	ENSG00000223985 (4.2)	DMRTA1 (3.3)	MTMR9 (2.8)	ENSG00000253695 (2.6)	C16orf92 (2.5)	ENSG00000250616 (2.4)	AGPHD1 (2.1)	XKR6 (2.1)	TMEM18 (2.1)	MSRA (2.1)
MP:0006059	decreased susceptibility to ischemic brain injury	0.15	>=0.20	ENSG00000231064 (3.1)	ENSG00000254235 (2.4)	ADAM15 (2.1)	SYT14 (2.0)	CRLF1 (2.0)	TRIM46 (1.8)	CAMKV (1.8)	KCNJ2 (1.7)	RNPC3 (1.6)	MUC1 (1.6)
ENSG00000168067	MAP4K2 PPI subnetwork	0.15	>=0.20	UBA7 (2.5)	STAG1 (2.5)	FUT2 (2.1)	FGF10 (2.0)	FUT1 (2.0)	C3orf54 (2.0)	PPP2R1B (2.0)	ARAP1 (2.0)	PHF15 (1.9)	FCHSD2 (1.9)
ENSG00000101306	MYLK2 PPI subnetwork	0.15	>=0.20	RHCG (2.8)	MAPK3 (2.5)	PRR15L (2.5)	P2RY2 (2.1)	LAYN (2.1)	DMRTA1 (2.0)	CATSPER3 (1.8)	PHF15 (1.7)	DNAJC27-AS1 (1.6)	FAM118A (1.5)
MP:0000702	enlarged lymph nodes	0.15	>=0.20	SATB1 (3.2)	ATG16L2 (3.1)	ARAP1 (2.9)	PHF15 (2.8)	ITPKB (1.8)	SEMA3F (1.6)	KCNJ2 (1.5)	UBA7 (1.4)	ENSG00000228135 (1.3)	FUT1 (1.3)
MP:0000512	intestinal ulcer	0.15	>=0.20	FUT2 (3.6)	HAO1 (3.0)	PNPO (2.9)	C17orf57 (2.7)	PRR15L (2.4)	ADAM15 (2.2)	ENSG00000247735 (2.1)	IZUMO1 (2.1)	TBKBP1 (1.9)	ENSG00000250616 (1.9)
MP:0000295	trabecula carnea hypoplasia	0.15	>=0.20	FGF10 (2.9)	NPEPPS (2.6)	SP2 (2.5)	HCN4 (2.4)	MTMR3 (2.2)	RASIP1 (2.2)	SOX7 (2.2)	SIK2 (2.1)	TBKBP1 (2.1)	EFNA5 (1.9)
GO:0016055	Wnt receptor signaling pathway	0.15	>=0.20	TBX6 (3.6)	EFNA4 (3.4)	EFNA3 (3.3)	ENSG00000249082 (2.8)	HOXB1 (2.8)	WNT10A (2.7)	RARB (2.2)	PITX1 (2.2)	KCNJ2 (2.1)	ENSG00000247735 (2.1)
ENSG00000213044	ENSG00000213044 PPI subnetwork	0.15	>=0.20	HAO1 (4.9)	RHCG (3.2)	PITX1 (2.9)	ENSG00000234899 (2.0)	FGF21 (1.9)	ENSG00000224788 (1.8)	STARD10 (1.6)	P2RY2 (1.5)	C16orf92 (1.4)	ENSG00000236445 (1.3)
GO:0005516	calmodulin binding	0.15	>=0.20	PRUNE2 (2.7)	HERC1 (2.7)	CAMKV (2.6)	DOC2A (2.5)	MAMSTR (2.3)	CDK5R2 (2.3)	ENSG00000254839 (2.2)	RNF123 (2.2)	ENSG00000231064 (2.1)	FUT2 (1.8)
MP:0002286	cryptorchism	0.15	>=0.20	SALL1 (4.3)	HOXB6 (3.3)	HOXB5 (2.7)	KCNJ3 (2.6)	KCNH8 (2.1)	ITPKB (2.1)	ENSG00000224788 (2.1)	HOXB3 (2.1)	FGF10 (1.9)	PRUNE2 (1.8)
GO:0042311	vasodilation	0.15	>=0.20	LAYN (3.5)	ENSG00000255310 (2.7)	FEV (2.3)	SOX7 (2.1)	DMRTA1 (2.0)	C3orf54 (1.9)	ATP13A4-AS1 (1.9)	CABP7 (1.8)	MAMSTR (1.7)	AGPHD1 (1.7)
MP:0001297	microphthalmia	0.15	>=0.20	SALL1 (2.6)	PBX3 (2.5)	EFNA5 (2.5)	RARB (2.4)	ENSG00000233101 (2.2)	HOXB3 (2.2)	GBAP1 (2.1)	NEO1 (2.0)	CHRNA5 (1.9)	THBS3 (1.8)
GO:0035108	limb morphogenesis	0.15	>=0.20	PITX1 (3.4)	SALL1 (2.9)	CRLF1 (2.5)	HOXB6 (2.4)	BAHCC1 (2.3)	EFNA4 (2.2)	ENSG00000257574 (2.2)	WNT10A (2.2)	HOXB1 (2.2)	EFNA5 (2.1)
GO:0035107	appendage morphogenesis	0.15	>=0.20	PITX1 (3.4)	SALL1 (2.9)	CRLF1 (2.5)	HOXB6 (2.4)	BAHCC1 (2.3)	EFNA4 (2.2)	ENSG00000257574 (2.2)	WNT10A (2.2)	HOXB1 (2.2)	EFNA5 (2.1)
GO:0021602	cranial nerve morphogenesis	0.15	>=0.20	ENSG00000230148 (11.7)	ENSG00000233101 (9.5)	HOXB6 (8.4)	HOXB5 (8.2)	HOXB3 (7.6)	HOXB2 (6.6)	HOXB1 (5.1)	ENSG00000257574 (4.6)	TBX6 (3.9)	EFNA5 (3.3)
ENSG00000129048	CCRL1 PPI subnetwork	0.15	>=0.20	ENSG00000250616 (2.7)	BAHCC1 (1.9)	PCBD2 (1.8)	LAYN (1.6)	KRTCAP2 (1.4)	KCNJ2 (1.4)	PITX1 (1.4)	ENSG00000224788 (1.3)	SATB1 (1.3)	ENSG00000249082 (1.3)
ENSG00000140262	TCF12 PPI subnetwork	0.15	>=0.20	HOXB1 (3.4)	TBKBP1 (2.0)	PRR15L (2.0)	CHRNA3 (1.9)	C3orf54 (1.7)	PBX3 (1.6)	CHRNB4 (1.6)	FUT2 (1.5)	HOXB3 (1.5)	KCNH8 (1.5)
ENSG00000100201	DDX17 PPI subnetwork	0.15	>=0.20	INO80E (2.9)	KCTD13 (2.4)	DMRTA1 (2.3)	PHF15 (2.3)	RBM5 (2.2)	SP2 (2.1)	ENSG00000256667 (2.0)	MC4R (1.9)	DNAJC27 (1.8)	AAK1 (1.6)
GO:0046928	regulation of neurotransmitter secretion	0.15	>=0.20	CHRNA5 (6.3)	CHRNB4 (4.2)	DOC2A (3.1)	ALK (3.0)	C8orf74 (2.7)	MAMSTR (2.5)	ENSG00000255310 (2.4)	HCN4 (2.4)	CHRNA3 (2.3)	ASPHD1 (2.2)
ENSG00000122180	MYOG PPI subnetwork	0.15	>=0.20	MAMSTR (4.7)	PBX3 (3.0)	HOXB3 (2.5)	TBKBP1 (2.4)	RARB (2.4)	HOXB2 (2.1)	NEO1 (2.0)	MTMR9 (1.9)	C3orf54 (1.8)	FUT2 (1.8)
MP:0000107	abnormal frontal bone morphology	0.15	>=0.20	PITX1 (4.6)	SALL1 (4.2)	CRLF1 (4.2)	FOXL1 (2.4)	UPK3A (2.1)	RARB (2.0)	HCN4 (2.0)	MTMR3 (1.9)	ENSG00000254839 (1.9)	GDPD3 (1.8)
MP:0003743	abnormal facial morphology	0.15	>=0.20	HOXB6 (6.1)	HOXB3 (5.4)	HOXB5 (5.1)	ENSG00000230148 (4.8)	ENSG00000233101 (4.4)	CABP7 (2.7)	TBX6 (2.4)	ENSG00000188971 (2.4)	NEO1 (2.2)	THBS3 (2.1)
ENSG00000067369	TP53BP1 PPI subnetwork	0.15	>=0.20	TRAIP (3.1)	HIRIP3 (2.9)	STAG1 (2.5)	CDK5R2 (2.3)	CAMKV (2.1)	ENSG00000224788 (2.0)	SP2 (1.7)	ATG16L2 (1.6)	KPNB1 (1.6)	KCNJ3 (1.5)
MP:0004355	short radius	0.15	>=0.20	PITX1 (3.5)	FGF10 (3.3)	SALL1 (3.2)	CRLF1 (3.2)	THBS3 (2.4)	BAHCC1 (2.2)	CA12 (2.1)	NEO1 (2.1)	CATSPER3 (2.1)	EFNA3 (1.9)
MP:0003896	prolonged PR interval	0.15	>=0.20	HCN4 (3.4)	FGF10 (3.2)	KCNJ3 (2.9)	TBKBP1 (2.1)	TMEM18 (2.1)	PBX3 (1.9)	ITPKB-IT1 (1.7)	MSRA (1.7)	ATP13A4-AS1 (1.7)	ENSG00000234899 (1.6)
GO:0043370	regulation of CD4-positive, alpha-beta T cell differentiation	0.15	>=0.20	DNAJC27-AS1 (2.5)	ENSG00000228135 (2.3)	KCNH8 (2.0)	TAOK2 (1.8)	IZUMO1 (1.8)	C8orf74 (1.8)	SATB1 (1.8)	ENSG00000254235 (1.6)	KCNJ2 (1.6)	MTMR9 (1.5)
ENSG00000141480	ARRB2 PPI subnetwork	0.15	>=0.20	FGF10 (3.5)	ITPKB (2.9)	C17orf57 (2.3)	NPEPPS (2.0)	TBX6 (1.9)	PHF15 (1.9)	PBX3 (1.8)	CAMKV (1.7)	ENSG00000230148 (1.6)	ENSG00000254839 (1.6)
MP:0003721	increased tumor growth/size	0.15	>=0.20	ALK (2.5)	MUC1 (2.3)	HOXB2 (2.0)	ENSG00000247735 (1.7)	KCNJ2 (1.7)	RASIP1 (1.6)	PHF15 (1.5)	ENSG00000254936 (1.4)	FCHSD2 (1.4)	DMRTA1 (1.4)
ENSG00000172399	MYOZ2 PPI subnetwork	0.15	>=0.20	NFU1 (1.8)	PRUNE2 (1.8)	ENSG00000188971 (1.7)	UQCR10 (1.6)	ENSG00000228135 (1.3)	MSRA (1.3)	ENSG00000256667 (1.3)	THBS3 (1.2)	ASPHD1 (1.2)	PRSS55 (1.1)
MP:0001429	dehydration	0.16	>=0.20	RHCG (5.6)	MUC1 (2.7)	PRR15L (2.3)	GDPD3 (2.2)	ENSG00000231064 (2.1)	ENSG00000223985 (2.1)	EFNA3 (2.1)	ATP13A4 (2.0)	TRIM46 (2.0)	CRLF1 (1.9)
MP:0005169	abnormal male meiosis	0.16	>=0.20	SMC1B (12.4)	HORMAD2 (7.5)	RIBC2 (2.9)	DNAJC27-AS1 (2.0)	TAOK2 (1.6)	HIRIP3 (1.5)	ALK (1.5)	ENSG00000253695 (1.5)	MST1R (1.4)	SYT14 (1.4)
MP:0002237	abnormal nasal cavity morphology	0.16	>=0.20	SALL1 (3.2)	CRLF1 (3.2)	PITX1 (2.9)	ENSG00000233101 (2.1)	EFNA5 (1.8)	DNAJC27-AS1 (1.8)	SYT14 (1.8)	FOXL1 (1.6)	PBX3 (1.6)	KCNJ2 (1.6)
MP:0002335	decreased airway responsiveness	0.16	>=0.20	SATB1 (2.9)	HOXB2 (2.2)	KCNJ2 (2.1)	HOXB5 (1.8)	PRUNE2 (1.7)	HOXB3 (1.6)	RHCG (1.5)	ALK (1.5)	ENSG00000250616 (1.4)	TBKBP1 (1.4)
GO:0002544	chronic inflammatory response	0.16	>=0.20	DNAJC27-AS1 (2.8)	ENSG00000224186 (2.5)	RHCG (2.4)	FUT2 (2.4)	ENSG00000228135 (2.3)	EFR3B (2.1)	IZUMO1 (2.1)	ENSG00000250616 (2.0)	P2RY2 (1.9)	FUT1 (1.7)
GO:0042493	response to drug	0.16	>=0.20	FEV (3.8)	CHRNB4 (2.3)	PRSS55 (2.1)	MSRA (2.0)	ALK (2.0)	CHRNA5 (2.0)	ATP13A4-AS1 (1.9)	ENSG00000254936 (1.9)	ENSG00000254839 (1.9)	PNPO (1.8)
MP:0008826	abnormal splenic cell ratio	0.16	>=0.20	SATB1 (3.0)	ENSG00000233101 (2.8)	BAHCC1 (2.1)	ITPKB (1.9)	ITPKB-IT1 (1.8)	ENSG00000248464 (1.7)	EFNA5 (1.7)	ENSG00000249082 (1.7)	ENSG00000253695 (1.6)	MTMR3 (1.5)
GO:0022603	regulation of anatomical structure morphogenesis	0.16	>=0.20	SEMA3F (2.8)	SOX7 (2.8)	TBX6 (2.7)	C3orf54 (2.6)	TBKBP1 (2.4)	EFNA3 (2.3)	CRLF1 (2.3)	RARB (2.2)	RASIP1 (1.9)	SALL1 (1.9)
GO:0008022	protein C-terminus binding	0.16	>=0.20	MAPK3 (3.5)	YPEL3 (3.2)	RBM5 (2.4)	FAM57B (1.9)	KPNB1 (1.8)	TAOK2 (1.8)	PITX1 (1.7)	MTMR9 (1.7)	PRUNE2 (1.6)	ENSG00000249082 (1.6)
MP:0002020	increased tumor incidence	0.16	>=0.20	HIRIP3 (3.3)	HERC1 (2.7)	TRAIP (2.7)	C17orf57 (2.0)	FOXL1 (1.9)	RIBC2 (1.8)	ATG16L2 (1.8)	MC4R (1.6)	KCNJ2 (1.5)	ENSG00000254936 (1.4)
ENSG00000110931	CAMKK2 PPI subnetwork	0.16	>=0.20	CAMKV (3.5)	CDH9 (2.1)	MAPK3 (1.8)	ATG16L2 (1.7)	AAK1 (1.6)	ARAP1 (1.6)	TBKBP1 (1.6)	ENSG00000248464 (1.5)	ADAM15 (1.5)	UPK3A (1.5)
ENSG00000141446	ESCO1 PPI subnetwork	0.16	>=0.20	TRAIP (4.4)	HIRIP3 (3.7)	RHCG (3.0)	GDPD3 (2.3)	ENSG00000256667 (1.6)	STAG1 (1.6)	EFR3B (1.5)	CATSPER3 (1.5)	GBAP1 (1.4)	ADCY3 (1.4)
GO:0030510	regulation of BMP signaling pathway	0.16	>=0.20	TMEM18 (3.3)	EFNA3 (3.2)	ENSG00000231064 (2.6)	ENSG00000250616 (2.4)	FOXL1 (2.4)	CRLF1 (2.2)	HOXB1 (2.1)	ENSG00000254235 (2.1)	EFNA5 (2.0)	PITX1 (2.0)
MP:0002217	small lymph nodes	0.16	>=0.20	SATB1 (5.1)	BAHCC1 (3.0)	UBA7 (2.7)	ENSG00000188971 (2.5)	ATG16L2 (2.4)	PHF15 (2.1)	ITPKB (1.9)	RNPC3 (1.8)	HERC1 (1.7)	ENSG00000234494 (1.5)
GO:0004675	transmembrane receptor protein serine/threonine kinase activity	0.16	>=0.20	RASIP1 (3.2)	NEO1 (2.8)	ENSG00000231064 (2.5)	TBKBP1 (2.4)	SEMA3F (2.4)	SOX7 (2.2)	EFNA5 (2.2)	ADAM15 (1.7)	ADCY3 (1.6)	MTMR3 (1.6)
GO:0009112	nucleobase metabolic process	0.16	>=0.20	ENSG00000223985 (3.3)	MSRA (2.8)	TMEM18 (2.8)	PNPO (2.7)	ENSG00000250616 (2.6)	ENSG00000253695 (2.5)	PCBD2 (2.2)	ADCY3 (2.0)	ALK (1.9)	SYT14 (1.8)
MP:0005608	cardiac interstitial fibrosis	0.16	>=0.20	KCNJ3 (4.3)	SOX7 (2.3)	THBS3 (2.1)	MSRA (2.0)	FGF10 (2.0)	KCNJ2 (2.0)	TBKBP1 (1.9)	ENSG00000234899 (1.7)	RARB (1.5)	HOXB3 (1.5)
GO:0030140	trans-Golgi network transport vesicle	0.16	>=0.20	LAYN (2.4)	ENSG00000188971 (2.1)	RARB (2.1)	NEO1 (2.0)	MTMR3 (2.0)	ITPKB (2.0)	PBX3 (2.0)	ENSG00000223985 (2.0)	ITPKB-IT1 (1.9)	ENSG00000236263 (1.9)
ENSG00000100994	PYGB PPI subnetwork	0.16	>=0.20	MAMSTR (3.4)	ALK (2.3)	ENSG00000188971 (2.2)	ENSG00000224788 (2.2)	RBM6 (2.1)	PPP2R1B (2.1)	PBX3 (2.1)	DNAJC27 (1.8)	SIK2 (1.8)	TAOK2 (1.8)
GO:0006109	regulation of carbohydrate metabolic process	0.16	>=0.20	ENSG00000254235 (3.9)	C16orf92 (2.7)	EFNA5 (1.9)	ENSG00000236445 (1.8)	FOXL1 (1.8)	ENSG00000254839 (1.7)	STARD10 (1.7)	HCN4 (1.6)	ENSG00000249082 (1.5)	CATSPER3 (1.4)
GO:0007548	sex differentiation	0.16	>=0.20	DMRTA1 (3.2)	SMC1B (2.8)	ENSG00000254556 (2.1)	EFNA5 (1.9)	ENSG00000253695 (1.8)	PITX1 (1.6)	SALL1 (1.6)	CATSPER3 (1.5)	PPP2R1B (1.5)	UPK3A (1.5)
ENSG00000149968	MMP3 PPI subnetwork	0.16	>=0.20	LAYN (3.3)	CA12 (2.5)	ENSG00000250616 (2.0)	CRLF1 (1.9)	KCNJ2 (1.8)	FCHSD2 (1.5)	SOX7 (1.4)	HOXB2 (1.4)	CABP7 (1.4)	ENSG00000224788 (1.4)
ENSG00000213024	NUP62 PPI subnetwork	0.16	>=0.20	STAG1 (3.0)	KPNB1 (2.9)	NPEPPS (2.2)	MTMR9 (2.2)	HIRIP3 (2.1)	HERC1 (1.5)	ASCC2 (1.5)	INO80E (1.5)	PINX1 (1.4)	ENSG00000224186 (1.4)
KEGG_GLIOMA	KEGG_GLIOMA	0.16	>=0.20	BAHCC1 (3.0)	FOXL1 (2.4)	C3orf54 (2.4)	ENSG00000234899 (2.2)	MAMSTR (2.1)	ENSG00000224788 (2.1)	TAOK2 (2.0)	FCHSD2 (1.9)	KCTD13 (1.6)	MTMR3 (1.5)
GO:0007212	dopamine receptor signaling pathway	0.16	>=0.20	PBX3 (4.1)	ENSG00000249082 (3.4)	CAMKV (3.1)	ENSG00000236827 (2.9)	TRIM46 (2.8)	CDK5R2 (2.4)	HCN4 (2.0)	EFR3B (2.0)	ALK (2.0)	ADCY3 (1.9)
GO:0010817	regulation of hormone levels	0.16	>=0.20	FEV (3.8)	ENSG00000254556 (3.6)	ENSG00000254936 (3.2)	ENSG00000255310 (2.9)	ALK (2.7)	ITPKB-IT1 (2.6)	CHRNB4 (2.5)	CDK5R2 (2.4)	CHRNA3 (2.4)	HCN4 (2.2)
ENSG00000067177	PHKA1 PPI subnetwork	0.16	>=0.20	ATP13A4 (2.6)	ENSG00000234899 (2.5)	C8orf74 (2.5)	KCNJ3 (2.1)	ITPKB (1.9)	NPEPPS (1.9)	ALDOA (1.9)	MAMSTR (1.9)	RHCG (1.8)	MAPK3 (1.7)
KEGG_TOLL_LIKE_RECEPTOR_SIGNALING_PATHWAY	KEGG_TOLL_LIKE_RECEPTOR_SIGNALING_PATHWAY	0.16	>=0.20	UBA7 (3.3)	TMEM219 (2.4)	PHF15 (2.2)	FCHSD2 (2.1)	ATG16L2 (2.1)	ARAP1 (1.7)	KCNJ2 (1.7)	USP3 (1.6)	P2RY2 (1.5)	MON1A (1.4)
ENSG00000135018	UBQLN1 PPI subnetwork	0.16	>=0.20	CHRNA5 (3.5)	CHRNB4 (3.4)	PSMA4 (3.2)	ALDOA (2.5)	KPNB1 (2.2)	CHRNA3 (2.1)	PPP2R1B (2.1)	NPEPPS (2.0)	ENSG00000236263 (1.9)	KRTCAP2 (1.7)
MP:0000427	abnormal hair cycle	0.16	>=0.20	CDH9 (2.5)	ENSG00000224186 (2.4)	ENSG00000234899 (2.2)	TMEM18 (2.1)	ENSG00000254235 (2.0)	ENSG00000249082 (2.0)	WNT10A (2.0)	XKR6 (2.0)	ALK (2.0)	CATSPER3 (1.9)
GO:0043566	structure-specific DNA binding	0.16	>=0.20	HIRIP3 (3.6)	STAG1 (2.7)	FOXL1 (2.4)	TRAIP (2.4)	BAHCC1 (2.3)	SP2 (2.3)	KPNB1 (2.2)	RARB (2.0)	PBX3 (1.9)	RIBC2 (1.8)
REACTOME_BETA_DEFENSINS	REACTOME_BETA_DEFENSINS	0.16	>=0.20	RHCG (3.2)	ENSG00000224788 (2.7)	FGF10 (2.0)	PPP2R1B (1.8)	ENSG00000233101 (1.6)	HCN4 (1.5)	SATB1 (1.5)	FGF21 (1.4)	ATP13A4 (1.4)	FCHSD2 (1.4)
MP:0005334	abnormal fat pad morphology	0.16	>=0.20	SIK2 (3.6)	PPP2R1B (3.0)	FEV (2.5)	ADCY3 (2.3)	PITX1 (2.1)	PHF15 (2.1)	HOXB2 (2.1)	FGF10 (1.8)	KCNH8 (1.7)	C3orf54 (1.5)
MP:0004190	abnormal direction of embryo turning	0.16	>=0.20	HOXB1 (5.1)	ENSG00000247735 (2.6)	HOXB2 (2.0)	THBS3 (2.0)	CATSPER3 (2.0)	ADCY3 (1.8)	SIK2 (1.8)	EFNA4 (1.6)	C8orf74 (1.6)	HOXB3 (1.6)
ENSG00000010030	ETV7 PPI subnetwork	0.16	>=0.20	ENSG00000231064 (3.0)	SATB1 (2.3)	MUC1 (1.9)	WNT10A (1.9)	ZNF804A (1.9)	SP2 (1.9)	PBX3 (1.8)	BAHCC1 (1.8)	C17orf57 (1.7)	AGPHD1 (1.6)
GO:0045445	myoblast differentiation	0.16	>=0.20	ENSG00000224186 (3.2)	MAMSTR (2.7)	ENSG00000249082 (2.6)	CRLF1 (2.5)	UPK3A (2.4)	ITPKB-IT1 (2.4)	ENSG00000250616 (2.4)	CATSPER3 (2.3)	C3orf54 (2.2)	PITX1 (2.2)
GO:0045619	regulation of lymphocyte differentiation	0.16	>=0.20	SATB1 (2.8)	ENSG00000228135 (2.5)	GBAP1 (2.1)	C8orf74 (2.0)	PHF15 (2.0)	FOXL1 (2.0)	ENSG00000254556 (2.0)	DNAJC27-AS1 (1.8)	ATG16L2 (1.7)	ENSG00000233101 (1.7)
MP:0000458	abnormal mandible morphology	0.16	>=0.20	SALL1 (4.4)	WNT10A (4.0)	PITX1 (3.8)	CRLF1 (3.5)	SYT14 (2.4)	RARB (2.3)	KCNJ2 (2.0)	ENSG00000257574 (1.9)	NEO1 (1.8)	FGF10 (1.8)
ENSG00000154723	ATP5J PPI subnetwork	0.16	>=0.20	UQCR10 (5.3)	CATSPER3 (3.2)	PCBD2 (2.5)	SIK2 (2.4)	PNPO (2.4)	NPEPPS (2.4)	OPA1 (2.2)	DNAJC27 (2.1)	ALDOA (2.1)	NFU1 (1.7)
GO:0060562	epithelial tube morphogenesis	0.16	>=0.20	FGF10 (3.3)	SALL1 (3.1)	HOXB1 (3.1)	EFNA4 (2.9)	NEO1 (2.7)	HOXB6 (2.6)	HOXB2 (2.4)	RARB (2.4)	HCN4 (2.3)	HOXB3 (2.3)
GO:0010001	glial cell differentiation	0.16	>=0.20	ENSG00000231064 (4.2)	CRLF1 (2.9)	SALL1 (2.7)	ENSG00000254235 (2.4)	ENSG00000236827 (2.2)	ALK (1.9)	FOXL1 (1.7)	CHRNB4 (1.7)	ENSG00000230148 (1.6)	ENSG00000234899 (1.6)
ENSG00000141959	PFKL PPI subnetwork	0.16	>=0.20	RBM5 (3.5)	NPEPPS (3.1)	CDK5R2 (3.1)	TMEM59L (2.9)	OPA1 (2.6)	EFR3B (2.6)	CAMKV (2.5)	AAK1 (2.4)	HERC1 (2.4)	DOC2A (2.3)
MP:0008049	increased memory T cell number	0.16	>=0.20	SATB1 (4.7)	PHF15 (2.2)	USP3 (1.8)	ATG16L2 (1.7)	IZUMO1 (1.7)	HORMAD2 (1.5)	FGF21 (1.4)	UBA7 (1.4)	ITPKB (1.3)	INO80E (1.3)
ENSG00000140416	TPM1 PPI subnetwork	0.16	>=0.20	THBS3 (3.4)	PRUNE2 (2.9)	FGF21 (1.7)	HOXB3 (1.6)	ZNF804A (1.4)	FAM118A (1.4)	SMC1B (1.4)	MSRA (1.3)	C8orf74 (1.3)	KCNJ3 (1.3)
GO:0043025	neuronal cell body	0.16	>=0.20	CDK5R2 (5.7)	CHRNA3 (4.3)	CHRNA5 (4.1)	TMEM59L (3.7)	CAMKV (3.4)	CHRNB4 (3.3)	TRIM46 (2.9)	DOC2A (2.8)	PRUNE2 (2.6)	FAM57B (2.4)
REACTOME_TRANSMEMBRANE_TRANSPORT_OF_SMALL_MOLECULES	REACTOME_TRANSMEMBRANE_TRANSPORT_OF_SMALL_MOLECULES	0.16	>=0.20	ATP13A4 (3.3)	ENSG00000223985 (3.0)	RHCG (2.9)	CA12 (2.6)	MUC1 (2.2)	FAM57B (2.0)	TMEM59L (2.0)	ENSG00000236263 (1.9)	TMEM18 (1.9)	GDPD3 (1.8)
REACTOME_INTRINSIC_PATHWAY	REACTOME_INTRINSIC_PATHWAY	0.16	>=0.20	HAO1 (6.6)	RASIP1 (2.1)	C3orf54 (2.0)	PNPO (2.0)	FGF21 (1.6)	TMEM219 (1.6)	ENSG00000236445 (1.5)	UBA7 (1.5)	ENSG00000234899 (1.5)	CATSPER3 (1.5)
GO:0045621	positive regulation of lymphocyte differentiation	0.16	>=0.20	ENSG00000228135 (3.4)	C8orf74 (2.8)	DNAJC27-AS1 (2.6)	SATB1 (2.5)	PHF15 (2.1)	ENSG00000223985 (2.0)	ATG16L2 (1.6)	KCNJ2 (1.5)	ENSG00000233101 (1.5)	ARAP1 (1.4)
GO:0007628	adult walking behavior	0.16	>=0.20	DOC2A (2.9)	ENSG00000236263 (2.8)	ENSG00000253695 (2.4)	ALK (2.4)	DMRTA1 (2.3)	KCNJ3 (2.3)	PRUNE2 (2.2)	ITPKB-IT1 (2.1)	XKR6 (2.0)	AAK1 (1.8)
GO:0015923	mannosidase activity	0.16	>=0.20	ADCY3 (2.5)	ENSG00000236263 (2.3)	ZNF804A (2.1)	ATG16L2 (2.0)	UBA7 (1.9)	TMEM219 (1.8)	ADAM15 (1.7)	CHRNA5 (1.7)	ASCC2 (1.7)	TMEM18 (1.5)
ENSG00000135213	POM121C PPI subnetwork	0.16	>=0.20	KPNB1 (3.1)	NPEPPS (2.3)	TRAIP (1.9)	MTMR9 (1.8)	PBX3 (1.8)	RBM5 (1.8)	STAG1 (1.7)	HOXB2 (1.7)	HIRIP3 (1.6)	SP2 (1.5)
MP:0004751	increased length of allograft survival	0.16	>=0.20	SATB1 (2.5)	KCNH8 (2.1)	ITPKB-IT1 (1.8)	ATG16L2 (1.6)	ENSG00000224186 (1.5)	ENSG00000256667 (1.4)	PNPO (1.4)	THBS3 (1.3)	ENSG00000223985 (1.3)	WNT10A (1.2)
ENSG00000149131	SERPING1 PPI subnetwork	0.16	>=0.20	HAO1 (6.1)	P2RY2 (3.0)	ENSG00000224788 (2.7)	C17orf57 (2.2)	ENSG00000247735 (2.2)	ENSG00000234899 (1.7)	STARD10 (1.6)	MSRA (1.6)	PRSS55 (1.5)	ENSG00000231064 (1.4)
REACTOME_GLYCOGEN_BREAKDOWN_GLYCOGENOLYSIS	REACTOME_GLYCOGEN_BREAKDOWN_GLYCOGENOLYSIS	0.16	>=0.20	ALDOA (2.8)	ENSG00000257574 (2.4)	ALK (2.2)	RNF123 (2.0)	NPEPPS (1.9)	PPP2R1B (1.8)	P2RY2 (1.6)	KCNJ3 (1.5)	FEV (1.4)	MAMSTR (1.4)
GO:0031668	cellular response to extracellular stimulus	0.16	>=0.20	FUT1 (2.7)	LAYN (2.7)	ENSG00000224788 (2.7)	FGF10 (2.6)	DMRTA1 (2.6)	YPEL3 (2.3)	EFNA3 (2.3)	PRSS55 (2.1)	FGF21 (1.9)	ENSG00000249082 (1.8)
ENSG00000168488	ATXN2L PPI subnetwork	0.16	>=0.20	RIBC2 (2.8)	HERC1 (2.2)	MUC1 (2.2)	HOXB2 (2.1)	ENSG00000188971 (1.9)	UQCR10 (1.8)	HCN4 (1.8)	TAOK2 (1.8)	P2RY2 (1.7)	ZMAT5 (1.6)
GO:0006937	regulation of muscle contraction	0.16	>=0.20	ENSG00000255310 (3.0)	HCN4 (2.2)	PRUNE2 (2.1)	ENSG00000228135 (1.9)	ENSG00000254839 (1.9)	DNAJC27-AS1 (1.9)	ENSG00000254936 (1.8)	KCNJ2 (1.8)	CHRNA5 (1.8)	DOC2A (1.5)
GO:0006586	indolalkylamine metabolic process	0.16	>=0.20	ENSG00000254235 (4.0)	FEV (3.0)	ENSG00000224788 (2.9)	ENSG00000224186 (1.9)	ASPHD1 (1.9)	CHRNB4 (1.9)	DNAJC27-AS1 (1.8)	ALK (1.7)	CHRNA5 (1.6)	AGPHD1 (1.6)
GO:0042430	indole-containing compound metabolic process	0.16	>=0.20	ENSG00000254235 (4.0)	FEV (3.0)	ENSG00000224788 (2.9)	ENSG00000224186 (1.9)	ASPHD1 (1.9)	CHRNB4 (1.9)	DNAJC27-AS1 (1.8)	ALK (1.7)	CHRNA5 (1.6)	AGPHD1 (1.6)
ENSG00000174437	ATP2A2 PPI subnetwork	0.16	>=0.20	ALDOA (2.4)	C17orf57 (2.4)	NPEPPS (2.1)	PHF15 (2.0)	CA12 (2.0)	HOXB3 (1.8)	THBS3 (1.8)	PRUNE2 (1.7)	GDPD3 (1.7)	P2RY2 (1.6)
MP:0008070	absent T cells	0.16	>=0.20	SATB1 (4.1)	ENSG00000188971 (3.2)	IZUMO1 (3.0)	ITPKB (2.4)	TMEM18 (1.7)	ENSG00000236263 (1.6)	EFR3B (1.5)	ENSG00000249082 (1.2)	AAK1 (1.2)	ATP13A4 (1.1)
GO:0051287	NAD binding	0.16	>=0.20	ALDOA (2.2)	PNPO (2.1)	OPA1 (2.0)	MSRA (1.8)	ADCY3 (1.7)	ENSG00000256667 (1.6)	ADAM15 (1.6)	ITPKB (1.5)	RHCG (1.4)	ENSG00000234899 (1.4)
REACTOME_HEXOSE_TRANSPORT	REACTOME_HEXOSE_TRANSPORT	0.16	>=0.20	KPNB1 (2.5)	NPEPPS (2.3)	SP2 (1.9)	TRAIP (1.6)	HERC1 (1.5)	ENSG00000224186 (1.5)	KCNH8 (1.5)	HIRIP3 (1.4)	ASCC2 (1.4)	OPA1 (1.4)
GO:0030534	adult behavior	0.16	>=0.20	ALK (4.2)	CHRNB4 (3.9)	CHRNA5 (3.7)	CHRNA3 (3.1)	ENSG00000248464 (2.8)	DOC2A (2.6)	ENSG00000236827 (2.4)	HCN4 (2.4)	ENSG00000236263 (2.3)	ENSG00000253695 (2.3)
REACTOME_CGMP_EFFECTS	REACTOME_CGMP_EFFECTS	0.16	>=0.20	RP1L1 (3.8)	CAMKV (3.1)	FOXL1 (2.9)	PRUNE2 (2.3)	RARB (2.0)	FAM118A (2.0)	GBAP1 (1.8)	CDH9 (1.8)	SATB1 (1.8)	CA12 (1.8)
MP:0002161	abnormal fertility/fecundity	0.16	>=0.20	MAMSTR (2.2)	CHRNA5 (2.1)	TBKBP1 (2.0)	ENSG00000257574 (2.0)	ADAM15 (1.9)	HORMAD2 (1.9)	TAOK2 (1.8)	NEO1 (1.8)	FEV (1.7)	ENSG00000236263 (1.6)
MP:0003864	abnormal midbrain development	0.16	>=0.20	EFNA4 (3.6)	HOXB1 (3.3)	ENSG00000234899 (2.6)	EFNA3 (2.5)	NEO1 (2.3)	ENSG00000253695 (2.1)	SEMA3F (2.0)	SATB1 (1.8)	ATP13A4-AS1 (1.8)	FEV (1.8)
ENSG00000160691	SHC1 PPI subnetwork	0.16	>=0.20	ITPKB (3.4)	ARAP1 (2.4)	RBM5 (2.3)	SEMA3F (2.3)	UBA7 (2.1)	C3orf54 (2.0)	C17orf57 (1.7)	SATB1 (1.7)	XKR6 (1.7)	MTMR3 (1.6)
ENSG00000122679	RAMP3 PPI subnetwork	0.16	>=0.20	RASIP1 (5.9)	SOX7 (3.2)	MC4R (2.9)	ENSG00000254235 (2.7)	LAYN (2.4)	ENSG00000248464 (2.4)	DOC2A (2.4)	TAOK2 (2.3)	ENSG00000254839 (2.3)	SEMA3F (2.2)
ENSG00000129514	FOXA1 PPI subnetwork	0.16	>=0.20	KCNJ3 (2.5)	ADCY3 (2.4)	ENSG00000253695 (2.4)	MST1R (2.4)	ENSG00000254839 (2.2)	USP3 (2.2)	MTMR9 (2.0)	HOXB6 (1.8)	RARB (1.8)	WNT10A (1.8)
GO:0015711	organic anion transport	0.16	>=0.20	ENSG00000223985 (4.8)	ENSG00000234899 (4.7)	CA12 (3.5)	ATP13A4 (3.2)	RHCG (2.7)	MSRA (2.6)	GDPD3 (2.3)	ASPHD1 (2.2)	CDH9 (1.8)	AGPHD1 (1.8)
GO:0001822	kidney development	0.16	>=0.20	RARB (3.0)	ENSG00000247735 (2.9)	ENSG00000257574 (2.6)	SALL1 (2.5)	FOXL1 (2.3)	PRR15L (2.2)	CA12 (2.2)	RHCG (2.2)	HOXB3 (2.1)	HOXB6 (2.1)
ENSG00000105376	ICAM5 PPI subnetwork	0.16	>=0.20	ADAM15 (3.4)	ITPKB (2.7)	ITPKB-IT1 (2.3)	ENSG00000236263 (2.3)	USP3 (2.2)	ARAP1 (2.1)	ADCY3 (1.9)	MST1R (1.9)	ENSG00000254556 (1.8)	ATG16L2 (1.8)
ENSG00000188612	SUMO2 PPI subnetwork	0.16	>=0.20	SMC1B (2.4)	KCNH8 (2.1)	C8orf74 (2.1)	RASIP1 (2.0)	ENSG00000249082 (1.8)	CRLF1 (1.8)	YPEL3 (1.8)	CDH9 (1.7)	TAOK2 (1.7)	LAYN (1.6)
GO:0043560	insulin receptor substrate binding	0.16	>=0.20	RBM6 (2.8)	SEMA3F (2.7)	FAM118A (2.5)	PHF15 (2.3)	PRSS55 (2.0)	ENSG00000223985 (1.8)	ENSG00000188971 (1.8)	ENSG00000224788 (1.7)	ITPKB (1.7)	ENSG00000234494 (1.6)
GO:0030111	regulation of Wnt receptor signaling pathway	0.16	>=0.20	TBX6 (2.6)	EFNA4 (2.4)	RARB (2.3)	ENSG00000249082 (2.2)	HOXB1 (2.0)	C3orf54 (1.9)	PITX1 (1.9)	SALL1 (1.9)	EFNA3 (1.9)	TAOK2 (1.7)
MP:0001544	abnormal cardiovascular system physiology	0.16	>=0.20	HCN4 (3.2)	RASIP1 (2.9)	KCNJ3 (2.5)	TBKBP1 (2.4)	SEMA3F (2.3)	RARB (2.2)	CRLF1 (2.1)	ENSG00000254839 (2.1)	FGF10 (2.1)	SOX7 (1.9)
GO:0045880	positive regulation of smoothened signaling pathway	0.16	>=0.20	ENSG00000236445 (2.2)	EFNA4 (2.1)	CATSPER3 (1.9)	FUT2 (1.9)	THBS3 (1.8)	ENSG00000224186 (1.8)	AGPHD1 (1.7)	ENSG00000236827 (1.7)	EFNA5 (1.7)	ENSG00000253695 (1.7)
GO:0055008	cardiac muscle tissue morphogenesis	0.16	>=0.20	ENSG00000234899 (2.9)	HCN4 (2.5)	ENSG00000254235 (2.4)	RARB (2.4)	HOXB1 (2.0)	ENSG00000256667 (1.9)	FOXL1 (1.9)	KCNJ3 (1.7)	KCNH8 (1.7)	ENSG00000233101 (1.6)
GO:0007218	neuropeptide signaling pathway	0.16	>=0.20	EFR3B (3.4)	MC4R (3.0)	ASPHD1 (2.8)	ALK (2.7)	ENSG00000253695 (2.7)	DOC2A (2.7)	HCN4 (2.6)	TRIM46 (2.5)	CDK5R2 (2.3)	TMEM59L (2.3)
GO:0006376	mRNA splice site selection	0.16	>=0.20	RNPC3 (4.9)	RBM5 (3.1)	RBM6 (3.1)	INO80E (3.0)	ENSG00000254839 (3.0)	PRSS55 (2.6)	SP2 (2.5)	C17orf57 (2.5)	KCNH8 (2.4)	ENSG00000256667 (2.3)
GO:0005849	mRNA cleavage factor complex	0.16	>=0.20	RNPC3 (4.6)	PRSS55 (3.0)	ENSG00000224186 (1.9)	ENSG00000254839 (1.9)	FGF21 (1.6)	ITPKB-IT1 (1.6)	SALL1 (1.6)	PHF15 (1.5)	PCBD2 (1.4)	DMRTA1 (1.4)
GO:0050680	negative regulation of epithelial cell proliferation	0.16	>=0.20	ENSG00000234899 (3.0)	PITX1 (2.4)	EFNA5 (2.2)	PRSS55 (2.0)	ENSG00000231064 (1.8)	ENSG00000256667 (1.8)	NEO1 (1.7)	ENSG00000249082 (1.7)	SEMA3F (1.5)	RASIP1 (1.5)
GO:0015872	dopamine transport	0.16	>=0.20	ENSG00000253695 (3.4)	ALK (2.3)	PBX3 (2.3)	HCN4 (2.0)	ENSG00000231064 (1.9)	FEV (1.9)	TMEM18 (1.8)	PCBD2 (1.8)	C8orf74 (1.8)	C3orf54 (1.6)
GO:0001892	embryonic placenta development	0.16	>=0.20	ENSG00000247735 (3.7)	HOXB1 (2.5)	ENSG00000250616 (2.4)	GDPD3 (2.1)	ENSG00000257574 (2.1)	ENSG00000224788 (1.9)	NPEPPS (1.9)	ENSG00000188971 (1.9)	PRSS55 (1.9)	ADCY3 (1.8)
MP:0005322	abnormal serotonin level	0.16	>=0.20	FEV (7.1)	CHRNA3 (4.9)	CHRNA5 (3.8)	CHRNB4 (2.9)	ALK (2.4)	PRUNE2 (2.2)	PBX3 (1.9)	ATP13A4-AS1 (1.8)	ASPHD1 (1.7)	HCN4 (1.6)
GO:0007517	muscle organ development	0.16	>=0.20	MAMSTR (5.5)	PITX1 (2.3)	ENSG00000224788 (1.9)	CRLF1 (1.9)	ENSG00000254839 (1.9)	HOXB1 (1.8)	FOXL1 (1.8)	THBS3 (1.8)	RARB (1.5)	WNT10A (1.4)
GO:0006182	cGMP biosynthetic process	0.16	>=0.20	HCN4 (3.7)	PBX3 (2.5)	C8orf74 (2.2)	RP1L1 (2.2)	ENSG00000236827 (2.1)	ITPKB-IT1 (2.1)	ENSG00000250616 (1.9)	LAYN (1.8)	FAM118A (1.7)	RARB (1.6)
MP:0002145	abnormal T cell differentiation	0.16	>=0.20	SATB1 (6.2)	ITPKB (2.7)	ATG16L2 (2.0)	CHRNA3 (1.7)	KCNJ2 (1.7)	PHF15 (1.7)	ENSG00000188971 (1.5)	HERC1 (1.4)	ZMAT5 (1.2)	SP2 (1.2)
GO:0045620	negative regulation of lymphocyte differentiation	0.16	>=0.20	KCNH8 (3.2)	IZUMO1 (2.6)	GBAP1 (2.4)	SATB1 (2.1)	ENSG00000233101 (2.0)	ENSG00000231064 (2.0)	ENSG00000236263 (2.0)	TMEM18 (2.0)	ENSG00000254839 (2.0)	HOXB5 (1.6)
ENSG00000134352	IL6ST PPI subnetwork	0.16	>=0.20	SATB1 (3.7)	IZUMO1 (2.0)	ATG16L2 (2.0)	GBAP1 (1.7)	KCNJ2 (1.7)	ENSG00000236827 (1.6)	MUC1 (1.6)	P2RY2 (1.6)	ENSG00000254936 (1.5)	C17orf57 (1.4)
REACTOME_SYNTHESIS_OF_BILE_ACIDS_AND_BILE_SALTS_VIA_7ALPHA:HYDROXYCHOLESTEROL	REACTOME_SYNTHESIS_OF_BILE_ACIDS_AND_BILE_SALTS_VIA_7ALPHA:HYDROXYCHOLESTEROL	0.16	>=0.20	HAO1 (9.5)	PNPO (3.3)	STARD10 (2.5)	FGF21 (2.4)	ATG16L2 (2.0)	ENSG00000224186 (1.8)	TMEM219 (1.7)	P2RY2 (1.6)	SALL1 (1.6)	MSRA (1.6)
ENSG00000100504	PYGL PPI subnetwork	0.16	>=0.20	MAMSTR (2.9)	FAM118A (2.6)	TAOK2 (2.3)	KCNJ3 (2.1)	PPP2R1B (2.1)	P2RY2 (2.1)	DNAJC27 (2.1)	ENSG00000188971 (2.1)	ALK (1.9)	RBM6 (1.8)
ENSG00000165659	DACH1 PPI subnetwork	0.16	>=0.20	PITX1 (4.6)	ENSG00000249082 (2.8)	HERC1 (2.5)	P2RY2 (2.3)	FUT2 (2.2)	STAG1 (2.0)	PPP4C (2.0)	USP3 (2.0)	FCHSD2 (1.9)	SEMA3F (1.9)
MP:0001663	abnormal digestive system physiology	0.16	>=0.20	FUT2 (4.8)	PRR15L (3.9)	CA12 (2.9)	MUC1 (2.9)	STARD10 (2.6)	ENSG00000234899 (2.1)	MAPK3 (1.9)	ITPKB (1.9)	MST1R (1.6)	ENSG00000223985 (1.6)
GO:0002230	positive regulation of defense response to virus by host	0.16	>=0.20	UBA7 (2.8)	HORMAD2 (2.7)	DNAJC27-AS1 (2.6)	TMEM219 (2.3)	IZUMO1 (2.2)	C8orf74 (2.1)	ITPKB-IT1 (2.1)	UPK3A (1.9)	PCBD2 (1.8)	PHF15 (1.8)
GO:0046933	hydrogen ion transporting ATP synthase activity, rotational mechanism	0.16	>=0.20	RHCG (3.8)	UQCR10 (2.9)	C16orf92 (2.7)	ALDOA (2.6)	CA12 (2.6)	DNAJC27 (2.5)	CATSPER3 (2.1)	PNPO (1.8)	ENSG00000236263 (1.8)	RBM5 (1.8)
GO:0045907	positive regulation of vasoconstriction	0.16	>=0.20	C8orf74 (4.0)	DNAJC27-AS1 (3.9)	C17orf57 (3.4)	FOXL1 (3.2)	ENSG00000254235 (3.0)	ZNF804A (2.7)	PRSS55 (2.7)	ENSG00000250616 (2.2)	CHRNA3 (1.9)	ENSG00000228135 (1.8)
GO:0030099	myeloid cell differentiation	0.16	>=0.20	TBKBP1 (2.5)	ENSG00000248464 (2.3)	CATSPER3 (2.2)	ENSG00000233101 (2.1)	HOXB5 (2.0)	BAHCC1 (2.0)	SATB1 (1.8)	MTMR3 (1.8)	ENSG00000247735 (1.8)	HOXB6 (1.7)
GO:0072273	metanephric nephron morphogenesis	0.16	>=0.20	ENSG00000257574 (3.6)	SALL1 (2.8)	RHCG (2.4)	HOXB2 (2.3)	ENSG00000249082 (2.2)	KCNH8 (2.2)	ENSG00000230148 (2.0)	HOXB6 (1.9)	PRSS55 (1.9)	DMRTA1 (1.9)
ENSG00000135338	LCA5 PPI subnetwork	0.17	>=0.20	TMEM59L (4.4)	DOC2A (3.9)	ALDOA (3.8)	CAMKV (3.5)	CDK5R2 (3.2)	ASPHD1 (3.0)	EFNA3 (2.8)	OPA1 (2.8)	ATP13A4 (2.7)	AAK1 (2.5)
KEGG_GLYCOSPHINGOLIPID_BIOSYNTHESIS_GLOBO_SERIES	KEGG_GLYCOSPHINGOLIPID_BIOSYNTHESIS_GLOBO_SERIES	0.17	>=0.20	FAM118A (4.1)	ENSG00000249082 (2.6)	ENSG00000254235 (2.3)	TMEM219 (2.1)	ATP13A4 (1.9)	CA12 (1.7)	ENSG00000236263 (1.6)	P2RY2 (1.6)	CHRNA5 (1.6)	FUT2 (1.6)
GO:0045776	negative regulation of blood pressure	0.17	>=0.20	AGPHD1 (2.4)	ENSG00000249082 (2.3)	C16orf92 (2.3)	ENSG00000254839 (2.3)	PRSS55 (2.2)	ENSG00000231064 (2.2)	ENSG00000188971 (1.9)	DMRTA1 (1.8)	ENSG00000236827 (1.8)	SOX7 (1.8)
ENSG00000103479	RBL2 PPI subnetwork	0.17	>=0.20	TRAIP (2.8)	ENSG00000255310 (2.8)	RNPC3 (2.4)	HIRIP3 (2.4)	PINX1 (1.9)	UQCR10 (1.9)	NFU1 (1.9)	ZMAT5 (1.7)	ENSG00000254556 (1.7)	STAG1 (1.6)
MP:0002932	abnormal joint morphology	0.17	>=0.20	CRLF1 (3.9)	THBS3 (3.7)	FGF10 (3.2)	PITX1 (2.2)	ENSG00000223985 (2.1)	ENSG00000236827 (2.1)	CATSPER3 (1.9)	KCNJ3 (1.9)	FOXL1 (1.8)	ADAM15 (1.6)
ENSG00000141736	ERBB2 PPI subnetwork	0.17	>=0.20	ARAP1 (3.4)	PHF15 (2.8)	ITPKB (2.7)	PRR15L (2.6)	MST1R (2.1)	SEMA3F (2.1)	C3orf54 (2.0)	CA12 (1.9)	MAPK3 (1.6)	C17orf57 (1.5)
GO:0007379	segment specification	0.17	>=0.20	ENSG00000230148 (3.6)	ENSG00000250616 (3.5)	HOXB1 (3.3)	HOXB3 (3.1)	HOXB2 (2.6)	C3orf54 (2.4)	FGF10 (2.3)	ENSG00000234899 (2.2)	ENSG00000233101 (1.9)	ENSG00000234494 (1.9)
GO:0000245	spliceosomal complex assembly	0.17	>=0.20	RBM6 (4.4)	RNPC3 (4.2)	PINX1 (2.4)	DNAJC27 (2.3)	TMEM18 (2.1)	HCN4 (2.0)	FAM118A (2.0)	ASCC2 (1.9)	ENSG00000256667 (1.9)	ENSG00000254839 (1.9)
GO:0090130	tissue migration	0.17	>=0.20	TBX6 (4.3)	ENSG00000255310 (2.5)	DNAJC27-AS1 (2.4)	ENSG00000248464 (2.3)	HCN4 (2.1)	ZNF804A (2.1)	ENSG00000249082 (2.0)	ATP13A4 (1.9)	ENSG00000236827 (1.8)	SOX7 (1.8)
MP:0006264	decreased systemic arterial systolic blood pressure	0.17	>=0.20	CA12 (3.7)	RP1L1 (3.5)	ENSG00000254839 (2.9)	MSRA (2.6)	FGF10 (2.5)	ENSG00000257574 (2.5)	RHCG (2.5)	UPK3A (2.3)	CHRNB4 (2.1)	KCNJ3 (2.0)
GO:0031347	regulation of defense response	0.17	>=0.20	UBA7 (2.3)	ATG16L2 (2.1)	PHF15 (2.1)	HORMAD2 (2.1)	KCNJ2 (2.1)	ARAP1 (2.0)	FCHSD2 (1.9)	TMEM219 (1.8)	GBAP1 (1.7)	P2RY2 (1.7)
GO:0048846	axon extension involved in axon guidance	0.17	>=0.20	EFNA5 (2.5)	CRLF1 (2.3)	ENSG00000236445 (2.1)	ENSG00000257574 (2.0)	HCN4 (2.0)	ENSG00000256667 (2.0)	CA12 (1.9)	ZNF804A (1.7)	TBX6 (1.7)	HOXB1 (1.6)
GO:0009968	negative regulation of signal transduction	0.17	>=0.20	ENSG00000188971 (2.9)	AGPHD1 (2.5)	TBX6 (2.4)	SOX7 (2.3)	CRLF1 (2.2)	YPEL3 (1.9)	TAOK2 (1.9)	BAHCC1 (1.9)	TBKBP1 (1.8)	PHF15 (1.7)
MP:0008475	intermingled spleen red and white pulp	0.17	>=0.20	ENSG00000233101 (3.8)	ENSG00000249082 (2.8)	SATB1 (2.6)	ENSG00000248464 (2.3)	ENSG00000236827 (2.0)	ATG16L2 (2.0)	IZUMO1 (2.0)	HOXB3 (1.9)	ADAM15 (1.8)	ENSG00000234899 (1.8)
GO:0010906	regulation of glucose metabolic process	0.17	>=0.20	ENSG00000254235 (4.1)	C16orf92 (2.6)	STARD10 (2.0)	EFNA5 (2.0)	CATSPER3 (1.9)	ENSG00000234899 (1.8)	FOXL1 (1.8)	ENSG00000254839 (1.8)	TAOK2 (1.6)	RHCG (1.5)
ENSG00000137218	FRS3 PPI subnetwork	0.17	>=0.20	SEMA3F (3.1)	HOXB1 (2.8)	CRLF1 (2.5)	FGF10 (2.5)	TBX6 (2.4)	FOXL1 (2.2)	ENSG00000233101 (2.1)	ENSG00000236827 (2.0)	TMEM59L (1.8)	ATP13A4-AS1 (1.8)
GO:0072012	glomerulus vasculature development	0.17	>=0.20	FOXL1 (4.0)	IZUMO1 (2.7)	FUT1 (2.6)	ENSG00000224788 (2.4)	RARB (2.4)	ADCY3 (2.1)	C3orf54 (2.1)	HOXB1 (2.1)	SEMA3F (2.0)	ENSG00000249082 (1.8)
MP:0010373	myeloid hyperplasia	0.17	>=0.20	ATG16L2 (3.3)	SIK2 (2.7)	PHF15 (2.6)	PNPO (2.4)	HERC1 (2.4)	ENSG00000255310 (2.4)	MSRA (2.4)	ENSG00000254235 (2.1)	WNT10A (2.0)	GDPD3 (1.9)
ENSG00000112936	C7 PPI subnetwork	0.17	>=0.20	HAO1 (8.6)	STARD10 (2.3)	FGF21 (2.2)	ENSG00000233101 (1.8)	PPP2R1B (1.6)	RIBC2 (1.6)	ENSG00000234899 (1.5)	TMEM219 (1.5)	ENSG00000236445 (1.4)	ENSG00000257574 (1.4)
ENSG00000104067	TJP1 PPI subnetwork	0.17	>=0.20	CAMKV (3.2)	AAK1 (2.2)	PRR15L (2.0)	CDH9 (1.9)	NPEPPS (1.9)	CDK5R2 (1.9)	ENSG00000224788 (1.9)	PRUNE2 (1.9)	DOC2A (1.7)	TMEM59L (1.6)
GO:0007612	learning	0.17	>=0.20	XKR6 (3.9)	TRIM46 (3.3)	CAMKV (3.2)	AAK1 (3.0)	TMEM59L (2.6)	CDK5R2 (2.5)	KCTD13 (2.4)	ENSG00000224186 (2.4)	ENSG00000236827 (2.3)	CDH9 (2.2)
MP:0002410	decreased susceptibility to viral infection	0.17	>=0.20	UBA7 (3.4)	ARAP1 (2.7)	P2RY2 (1.7)	TBKBP1 (1.7)	PHF15 (1.6)	ATG16L2 (1.6)	KCNH8 (1.6)	KCNJ2 (1.6)	HOXB2 (1.4)	GFPT1 (1.4)
REACTOME_SYNTHESIS_OF_VERY_LONG:CHAIN_FATTY_ACYL:COAS	REACTOME_SYNTHESIS_OF_VERY_LONG:CHAIN_FATTY_ACYL:COAS	0.17	>=0.20	PPP2R1B (2.5)	ENSG00000255310 (2.0)	GDPD3 (2.0)	KCNH8 (2.0)	AGPHD1 (2.0)	UPK3A (1.9)	RP1L1 (1.8)	FAM57B (1.7)	ENSG00000234899 (1.6)	ATP13A4 (1.6)
MP:0001212	skin lesions	0.17	>=0.20	GDPD3 (2.9)	FUT2 (2.8)	ARAP1 (2.5)	XKR6 (2.1)	YPEL3 (2.0)	KCNJ2 (1.8)	DNAJC27-AS1 (1.8)	WNT10A (1.8)	KCNH8 (1.7)	ENSG00000254235 (1.4)
KEGG_B_CELL_RECEPTOR_SIGNALING_PATHWAY	KEGG_B_CELL_RECEPTOR_SIGNALING_PATHWAY	0.17	>=0.20	FCHSD2 (4.3)	ATG16L2 (3.0)	C3orf54 (2.7)	PHF15 (2.7)	ARAP1 (2.5)	ZNF804A (2.4)	TBX6 (1.7)	UBA7 (1.7)	MTMR9 (1.6)	STARD10 (1.5)
GO:0004143	diacylglycerol kinase activity	0.17	>=0.20	FAM118A (2.7)	TAOK2 (2.3)	WNT10A (2.1)	MON1A (2.0)	SYT14 (2.0)	ENSG00000188971 (2.0)	CABP7 (1.9)	ENSG00000234494 (1.9)	ARAP1 (1.8)	ENSG00000223985 (1.8)
GO:0034762	regulation of transmembrane transport	0.17	>=0.20	ALK (2.7)	EFR3B (2.5)	ENSG00000250616 (2.2)	ENSG00000256667 (1.8)	FGF10 (1.8)	C8orf74 (1.7)	PHF15 (1.6)	XKR6 (1.6)	PBX3 (1.6)	UPK3A (1.6)
MP:0002941	increased circulating alanine transaminase level	0.17	>=0.20	HAO1 (4.5)	STARD10 (2.6)	ENSG00000188971 (2.2)	FGF21 (2.0)	CRLF1 (1.8)	KCTD13 (1.8)	ENSG00000254235 (1.7)	DNAJC27-AS1 (1.6)	UPK3A (1.5)	PCBD2 (1.4)
ENSG00000105880	DLX5 PPI subnetwork	0.17	>=0.20	HOXB6 (5.0)	SALL1 (3.9)	CRLF1 (2.7)	HOXB5 (2.6)	HOXB2 (2.4)	HOXB1 (2.4)	SP2 (1.7)	BAHCC1 (1.6)	PITX1 (1.6)	KCTD13 (1.4)
GO:0019439	aromatic compound catabolic process	0.17	>=0.20	HAO1 (3.0)	ENSG00000254235 (2.8)	TMEM219 (2.6)	MSRA (2.4)	ENSG00000253695 (2.3)	RHCG (2.2)	DNAJC27-AS1 (2.2)	KCNH8 (2.0)	STARD10 (2.0)	ENSG00000250616 (1.8)
GO:0045622	regulation of T-helper cell differentiation	0.17	>=0.20	IZUMO1 (2.8)	KCNH8 (2.8)	DNAJC27-AS1 (2.8)	HORMAD2 (2.1)	ENSG00000254235 (1.9)	KCNJ2 (1.8)	GBAP1 (1.5)	MTMR9 (1.5)	ENSG00000228135 (1.4)	RNPC3 (1.4)
GO:0034446	substrate adhesion-dependent cell spreading	0.17	>=0.20	GBAP1 (2.3)	ASPHD1 (2.3)	LAYN (2.2)	C16orf92 (2.2)	ENSG00000188971 (2.1)	ZMAT5 (1.8)	TMEM219 (1.8)	ENSG00000224788 (1.7)	C3orf54 (1.7)	FUT1 (1.7)
ENSG00000102010	BMX PPI subnetwork	0.17	>=0.20	FGF10 (2.4)	RASIP1 (2.3)	ARAP1 (2.2)	TAOK2 (2.0)	KCNJ2 (2.0)	SEMA3F (1.8)	NEO1 (1.7)	ENSG00000234899 (1.6)	ENSG00000254839 (1.6)	TMEM219 (1.5)
REACTOME_FATTY_ACYL:COA_BIOSYNTHESIS	REACTOME_FATTY_ACYL:COA_BIOSYNTHESIS	0.17	>=0.20	FAM57B (3.3)	PPP2R1B (2.4)	SIK2 (2.0)	AGPHD1 (1.9)	KPNB1 (1.8)	ENSG00000255310 (1.8)	GDPD3 (1.7)	UPK3A (1.6)	CA12 (1.5)	OPA1 (1.4)
GO:0032868	response to insulin stimulus	0.17	>=0.20	SIK2 (3.4)	PPP2R1B (2.9)	YPEL3 (2.6)	RHCG (2.4)	ENSG00000254235 (1.9)	ENSG00000224186 (1.9)	PRR15L (1.8)	MTMR3 (1.7)	CA12 (1.7)	ITPKB-IT1 (1.5)
ENSG00000143119	CD53 PPI subnetwork	0.17	>=0.20	PBX3 (2.2)	KCNH8 (1.9)	SATB1 (1.9)	ATG16L2 (1.8)	PRR15L (1.7)	NEO1 (1.6)	CHRNA3 (1.6)	ITPKB (1.5)	PITX1 (1.4)	ZNF804A (1.4)
GO:0045637	regulation of myeloid cell differentiation	0.17	>=0.20	BAHCC1 (2.8)	ENSG00000236827 (2.5)	HOXB5 (2.4)	ENSG00000248464 (2.3)	HOXB6 (2.2)	ENSG00000233101 (2.2)	C3orf54 (2.1)	HOXB3 (2.1)	HOXB2 (2.0)	KCNH8 (1.9)
ENSG00000204983	PRSS1 PPI subnetwork	0.17	>=0.20	HAO1 (4.7)	RHCG (3.4)	PITX1 (2.9)	ENSG00000224788 (2.2)	ENSG00000234899 (1.7)	FGF21 (1.7)	GDPD3 (1.7)	P2RY2 (1.6)	SOX7 (1.4)	FEV (1.4)
ENSG00000108691	CCL2 PPI subnetwork	0.17	>=0.20	LAYN (3.0)	MC4R (2.9)	FGF10 (2.0)	PPP2R1B (1.8)	SYT14 (1.8)	ENSG00000256667 (1.6)	HOXB2 (1.5)	GBAP1 (1.4)	ENSG00000228135 (1.4)	HCN4 (1.4)
MP:0002109	abnormal limb morphology	0.17	>=0.20	NEO1 (3.2)	THBS3 (2.5)	FGF10 (2.4)	WNT10A (2.3)	RARB (2.1)	ITPKB (2.0)	ENSG00000230148 (1.9)	TBKBP1 (1.8)	ENSG00000253695 (1.8)	ENSG00000234494 (1.8)
GO:0004713	protein tyrosine kinase activity	0.17	>=0.20	TBKBP1 (2.9)	MTMR3 (2.6)	FCHSD2 (2.3)	ARAP1 (2.3)	HERC1 (2.1)	KCNJ3 (2.1)	SEMA3F (2.0)	RNF123 (2.0)	USP3 (1.8)	TBX6 (1.8)
REACTOME_NOREPINEPHRINE_NEUROTRANSMITTER_RELEASE_CYCLE	REACTOME_NOREPINEPHRINE_NEUROTRANSMITTER_RELEASE_CYCLE	0.17	>=0.20	CHRNA3 (5.5)	CDK5R2 (4.3)	KCNJ3 (3.7)	TMEM59L (3.4)	CHRNB4 (3.4)	FEV (3.3)	PRUNE2 (3.3)	CHRNA5 (2.8)	ASPHD1 (2.5)	DOC2A (2.4)
GO:0048566	embryonic digestive tract development	0.17	>=0.20	ENSG00000228135 (3.4)	HOXB3 (3.0)	ENSG00000233101 (3.0)	PRR15L (2.8)	HOXB5 (2.5)	HOXB6 (2.4)	ENSG00000224186 (2.3)	HOXB2 (2.3)	HCN4 (2.2)	PITX1 (2.2)
GO:0055017	cardiac muscle tissue growth	0.17	>=0.20	FOXL1 (3.7)	RARB (3.3)	HCN4 (2.5)	ENSG00000247735 (2.3)	ENSG00000224788 (2.2)	FGF10 (2.0)	GBAP1 (1.9)	ENSG00000234899 (1.8)	CRLF1 (1.6)	SOX7 (1.6)
ENSG00000117222	RBBP5 PPI subnetwork	0.17	>=0.20	STAG1 (3.0)	HIRIP3 (2.9)	PPP4C (2.8)	HERC1 (2.8)	RBM6 (2.6)	SP2 (2.1)	TRAIP (1.7)	USP3 (1.7)	PHF15 (1.6)	SMC1B (1.6)
MP:0003270	intestinal obstruction	0.17	>=0.20	ENSG00000257574 (3.2)	NEO1 (2.7)	ENSG00000234899 (2.5)	RARB (2.3)	KCNJ2 (2.0)	FEV (1.9)	PRSS55 (1.7)	SMC1B (1.6)	CA12 (1.5)	XKR6 (1.5)
REACTOME_NF:KB_IS_ACTIVATED_AND_SIGNALS_SURVIVAL	REACTOME_NF:KB_IS_ACTIVATED_AND_SIGNALS_SURVIVAL	0.17	>=0.20	CHRNB4 (2.3)	ITPKB-IT1 (2.1)	STARD10 (2.0)	ARAP1 (2.0)	GBAP1 (2.0)	BAHCC1 (1.9)	FEV (1.7)	HOXB2 (1.6)	ATG16L2 (1.6)	USP3 (1.6)
GO:0042327	positive regulation of phosphorylation	0.17	>=0.20	FGF10 (3.0)	GBAP1 (2.4)	ITPKB-IT1 (2.3)	ENSG00000248464 (2.1)	FOXL1 (1.8)	TBX6 (1.8)	KCNJ2 (1.8)	ENSG00000224788 (1.7)	LAYN (1.7)	SATB1 (1.6)
ENSG00000164105	SAP30 PPI subnetwork	0.17	>=0.20	KPNB1 (2.5)	SP2 (2.5)	DMRTA1 (2.4)	CDH9 (2.4)	MTMR3 (2.3)	ENSG00000224186 (2.1)	NPEPPS (2.0)	RBM6 (2.0)	STAG1 (1.9)	KCNH8 (1.7)
GO:0001667	ameboidal cell migration	0.17	>=0.20	TBX6 (5.0)	ENSG00000255310 (4.3)	HOXB1 (4.0)	ENSG00000256667 (3.1)	ENSG00000249082 (2.6)	HCN4 (2.4)	ENSG00000224788 (2.2)	C17orf57 (2.1)	DMRTA1 (2.0)	FUT2 (2.0)
GO:0043198	dendritic shaft	0.17	>=0.20	CAMKV (3.7)	CDK5R2 (2.9)	EFNA3 (2.5)	ENSG00000231064 (2.3)	CDH9 (2.3)	ENSG00000236263 (2.0)	THBS3 (2.0)	TMEM59L (1.9)	MUC1 (1.8)	SALL1 (1.8)
MP:0005159	azoospermia	0.17	>=0.20	SMC1B (9.7)	HORMAD2 (6.6)	DMRTA1 (3.3)	RIBC2 (3.0)	SALL1 (1.9)	ENSG00000253695 (1.8)	ENSG00000230148 (1.7)	USP3 (1.7)	C8orf74 (1.4)	ENSG00000223985 (1.3)
ENSG00000117153	KLHL12 PPI subnetwork	0.17	>=0.20	YPEL3 (4.0)	OPA1 (3.4)	PPP4C (2.8)	HERC1 (2.8)	C16orf92 (2.3)	RNF123 (2.0)	NPEPPS (1.8)	STAG1 (1.8)	MAPK3 (1.8)	MTMR3 (1.6)
GO:0050660	flavin adenine dinucleotide binding	0.17	>=0.20	MSRA (3.2)	ATP13A4-AS1 (2.8)	PNPO (2.7)	PPP2R1B (2.4)	HAO1 (2.2)	FUT2 (1.9)	SIK2 (1.9)	ENSG00000223985 (1.8)	ATP13A4 (1.8)	RASIP1 (1.6)
MP:0005014	increased B cell number	0.17	>=0.20	PHF15 (2.8)	ATG16L2 (2.8)	SATB1 (2.7)	ITPKB (2.6)	ARAP1 (2.3)	WNT10A (2.0)	FCHSD2 (2.0)	IZUMO1 (1.7)	KCNJ2 (1.5)	MAPK3 (1.5)
ENSG00000169896	ITGAM PPI subnetwork	0.17	>=0.20	KRTCAP2 (2.7)	P2RY2 (2.7)	LAYN (2.1)	TMEM219 (2.0)	TBKBP1 (1.9)	IZUMO1 (1.8)	ENSG00000255310 (1.8)	RNF123 (1.8)	HAO1 (1.8)	STARD10 (1.8)
ENSG00000172301	C17orf79 PPI subnetwork	0.17	>=0.20	TBKBP1 (2.3)	CDH9 (2.0)	RNPC3 (1.9)	UPK3A (1.8)	RHCG (1.7)	RBM6 (1.7)	ATG16L2 (1.7)	XKR6 (1.7)	ENSG00000236827 (1.7)	FAM118A (1.6)
ENSG00000182636	NDN PPI subnetwork	0.17	>=0.20	GFPT1 (3.0)	KRTCAP2 (2.9)	STAG1 (2.4)	PITX1 (2.2)	SALL1 (2.0)	ENSG00000254839 (1.9)	XKR6 (1.8)	ENSG00000234494 (1.7)	ENSG00000224186 (1.5)	ASCC2 (1.5)
ENSG00000151914	DST PPI subnetwork	0.17	>=0.20	RASIP1 (2.8)	PITX1 (2.8)	ENSG00000188971 (2.5)	C3orf54 (2.4)	SEMA3F (2.4)	SOX7 (2.3)	SYT14 (2.3)	MST1R (2.2)	CABP7 (2.0)	ASCC2 (1.9)
GO:0001077	RNA polymerase II core promoter proximal region sequence-specific DNA binding transcription factor activity involved in positive regulation of transcription	0.17	>=0.20	CHRNA3 (3.3)	SATB1 (2.6)	ENSG00000247735 (2.5)	ZNF804A (2.3)	HOXB3 (2.3)	FEV (2.1)	RP1L1 (2.1)	SEMA3F (1.9)	EFNA5 (1.8)	ENSG00000234899 (1.8)
GO:0005272	sodium channel activity	0.17	>=0.20	CDK5R2 (3.1)	FAM57B (2.7)	ENSG00000247735 (2.6)	TMEM59L (2.5)	XKR6 (2.4)	ASPHD1 (2.4)	ALK (2.3)	MUC1 (2.1)	GDPD3 (2.1)	TBKBP1 (2.0)
ENSG00000069956	MAPK6 PPI subnetwork	0.17	>=0.20	ARAP1 (3.3)	HERC1 (3.1)	MTMR3 (3.1)	PPP2R1B (3.0)	UBA7 (2.6)	FCHSD2 (2.5)	FUT1 (2.3)	FGF10 (2.2)	P2RY2 (2.0)	SP2 (1.9)
GO:0045073	regulation of chemokine biosynthetic process	0.17	>=0.20	ENSG00000256667 (3.0)	P2RY2 (2.9)	DNAJC27-AS1 (2.8)	TBKBP1 (2.4)	GBAP1 (2.2)	IZUMO1 (2.2)	LAYN (2.1)	TRIM46 (2.0)	ENSG00000224788 (1.9)	ENSG00000231064 (1.9)
ENSG00000138814	PPP3CA PPI subnetwork	0.17	>=0.20	CAMKV (4.0)	CDK5R2 (3.2)	TMEM59L (3.1)	TRIM46 (2.8)	EFR3B (2.7)	AAK1 (2.5)	HERC1 (2.5)	MAPK3 (2.4)	ENSG00000254839 (2.3)	DOC2A (2.2)
MP:0004567	decreased myocardial fiber number	0.17	>=0.20	PRUNE2 (3.9)	FGF10 (2.8)	ENSG00000256667 (2.7)	MAMSTR (2.4)	C16orf92 (2.1)	HCN4 (1.9)	THBS3 (1.8)	ENSG00000231064 (1.7)	UPK3A (1.6)	PBX3 (1.6)
ENSG00000027697	IFNGR1 PPI subnetwork	0.17	>=0.20	SATB1 (3.1)	IZUMO1 (1.9)	KCNJ2 (1.9)	ENSG00000236827 (1.8)	GFPT1 (1.7)	C17orf57 (1.7)	ATG16L2 (1.6)	ENSG00000224788 (1.6)	ENSG00000254936 (1.6)	GBAP1 (1.5)
GO:0004112	cyclic-nucleotide phosphodiesterase activity	0.17	>=0.20	RP1L1 (6.5)	CAMKV (3.6)	ADCY3 (3.0)	CA12 (2.5)	KCNJ2 (2.4)	RARB (2.2)	RASIP1 (1.9)	CHRNB4 (1.8)	CRLF1 (1.7)	FAM57B (1.6)
ENSG00000100644	HIF1A PPI subnetwork	0.17	>=0.20	NPEPPS (2.8)	ALDOA (2.4)	ENSG00000188971 (2.3)	PPP4C (2.2)	TAOK2 (2.1)	FAM57B (1.9)	MTMR3 (1.9)	KCNJ3 (1.9)	RASIP1 (1.7)	LAYN (1.6)
GO:0051168	nuclear export	0.17	>=0.20	RBM6 (3.4)	RBM5 (3.1)	RNPC3 (2.9)	ENSG00000254235 (2.4)	KPNB1 (2.2)	INO80E (2.2)	PINX1 (2.0)	DNAJC27-AS1 (1.9)	STAG1 (1.8)	ENSG00000224186 (1.8)
REACTOME_SEROTONIN_RECEPTORS	REACTOME_SEROTONIN_RECEPTORS	0.17	>=0.20	CDH9 (4.0)	CAMKV (3.4)	MC4R (2.4)	ZNF804A (2.2)	CABP7 (2.1)	ENSG00000236827 (2.0)	ALK (2.0)	HCN4 (1.9)	PBX3 (1.9)	AAK1 (1.8)
MP:0000783	abnormal forebrain morphology	0.17	>=0.20	EFNA5 (2.3)	THBS3 (2.2)	SOX7 (2.2)	SALL1 (2.2)	CRLF1 (1.9)	ENSG00000248464 (1.8)	MUC1 (1.7)	EFNA4 (1.7)	SEMA3F (1.7)	ENSG00000256667 (1.6)
MP:0005330	cardiomyopathy	0.17	>=0.20	ENSG00000234899 (1.9)	ENSG00000255310 (1.8)	MC4R (1.7)	CHRNA5 (1.6)	RP1L1 (1.6)	HOXB1 (1.6)	THBS3 (1.5)	EFNA5 (1.4)	XKR6 (1.4)	CRLF1 (1.4)
MP:0000808	abnormal hippocampus development	0.17	>=0.20	CABP7 (4.3)	DMRTA1 (2.5)	ENSG00000254839 (2.4)	CA12 (1.9)	FEV (1.9)	CRLF1 (1.6)	FUT1 (1.6)	FAM57B (1.6)	KCNJ2 (1.5)	SOX7 (1.5)
GO:0009063	cellular amino acid catabolic process	0.17	>=0.20	ENSG00000223985 (4.1)	AGPHD1 (3.3)	PNPO (3.2)	MSRA (2.9)	ENSG00000254235 (2.4)	PCBD2 (2.4)	HAO1 (2.1)	CDH9 (1.8)	UPK3A (1.8)	DNAJC27 (1.7)
ENSG00000072135	PTPN18 PPI subnetwork	0.17	>=0.20	MTMR3 (3.9)	HERC1 (3.0)	PPP2R1B (2.6)	ARAP1 (2.5)	P2RY2 (2.3)	NEO1 (2.1)	RBM6 (2.1)	RNF123 (2.1)	STARD10 (1.8)	ATG16L2 (1.8)
GO:0042692	muscle cell differentiation	0.17	>=0.20	MAMSTR (5.2)	ENSG00000254839 (2.6)	HOXB1 (2.4)	PITX1 (2.2)	ENSG00000249082 (2.1)	CRLF1 (2.0)	RARB (1.9)	XKR6 (1.6)	ITPKB-IT1 (1.5)	TBKBP1 (1.5)
ENSG00000173110	HSPA6 PPI subnetwork	0.17	>=0.20	FAM118A (2.4)	ATG16L2 (2.2)	MSRA (2.1)	PRSS55 (1.9)	SYT14 (1.8)	TBX6 (1.7)	P2RY2 (1.7)	PHF15 (1.6)	ENSG00000231064 (1.6)	WNT10A (1.4)
GO:0016331	morphogenesis of embryonic epithelium	0.17	>=0.20	EFNA4 (2.9)	WNT10A (2.9)	HOXB1 (2.7)	HCN4 (2.6)	EFNA5 (2.2)	EFNA3 (2.1)	THBS3 (1.9)	FOXL1 (1.9)	NEO1 (1.8)	KCNJ2 (1.8)
GO:0002294	CD4-positive, alpha-beta T cell differentiation involved in immune response	0.17	>=0.20	KCNH8 (3.1)	IZUMO1 (2.9)	DNAJC27-AS1 (2.3)	ENSG00000254235 (2.2)	ENSG00000253695 (2.0)	RNPC3 (1.9)	TBX6 (1.8)	KCNJ2 (1.7)	MTMR9 (1.6)	ENSG00000254556 (1.6)
GO:0042093	T-helper cell differentiation	0.17	>=0.20	KCNH8 (3.1)	IZUMO1 (2.9)	DNAJC27-AS1 (2.3)	ENSG00000254235 (2.2)	ENSG00000253695 (2.0)	RNPC3 (1.9)	TBX6 (1.8)	KCNJ2 (1.7)	MTMR9 (1.6)	ENSG00000254556 (1.6)
MP:0003945	abnormal lymphocyte physiology	0.17	>=0.20	SATB1 (3.8)	ITPKB (2.9)	UBA7 (2.8)	PHF15 (2.8)	ATG16L2 (2.2)	ARAP1 (1.9)	ITPKB-IT1 (1.8)	PCBD2 (1.7)	SP2 (1.6)	ENSG00000228135 (1.5)
ENSG00000078699	CBFA2T2 PPI subnetwork	0.17	>=0.20	ENSG00000250616 (3.3)	C3orf54 (3.1)	SP2 (2.9)	FCHSD2 (2.8)	TBKBP1 (2.4)	PBX3 (2.0)	FEV (1.9)	YPEL3 (1.7)	BAHCC1 (1.7)	SYT14 (1.6)
KEGG_OLFACTORY_TRANSDUCTION	KEGG_OLFACTORY_TRANSDUCTION	0.17	>=0.20	RP1L1 (3.4)	CHRNB4 (3.3)	EFR3B (2.9)	FEV (2.3)	ENSG00000236445 (2.1)	ALK (2.1)	KCNJ2 (1.9)	HCN4 (1.9)	MC4R (1.9)	ENSG00000224186 (1.8)
GO:0019203	carbohydrate phosphatase activity	0.17	>=0.20	ITPKB-IT1 (2.7)	ENSG00000223985 (2.7)	ALDOA (2.5)	UPK3A (2.5)	NPEPPS (2.5)	MSRA (2.4)	P2RY2 (2.2)	AGPHD1 (2.0)	SIK2 (2.0)	RNF123 (1.9)
GO:0050308	sugar-phosphatase activity	0.17	>=0.20	ITPKB-IT1 (2.7)	ENSG00000223985 (2.7)	ALDOA (2.5)	UPK3A (2.5)	NPEPPS (2.5)	MSRA (2.4)	P2RY2 (2.2)	AGPHD1 (2.0)	SIK2 (2.0)	RNF123 (1.9)
ENSG00000115274	INO80B PPI subnetwork	0.17	>=0.20	MTMR3 (3.3)	EFNA4 (2.9)	USP3 (2.7)	INO80E (2.5)	NEO1 (2.4)	PHF15 (2.2)	TAOK2 (2.2)	PPP4C (2.0)	ASPHD1 (2.0)	XKR6 (2.0)
MP:0000443	abnormal snout morphology	0.17	>=0.20	CRLF1 (3.2)	BAHCC1 (2.4)	CA12 (2.1)	SEMA3F (1.9)	ENSG00000231064 (1.8)	ATG16L2 (1.8)	SALL1 (1.7)	FGF10 (1.6)	THBS3 (1.5)	ENSG00000236827 (1.5)
MP:0001680	abnormal mesoderm development	0.17	>=0.20	TBX6 (4.5)	HOXB1 (3.9)	RARB (3.1)	SALL1 (3.1)	PBX3 (2.9)	ENSG00000247735 (2.6)	EFNA5 (2.6)	CHRNA3 (2.1)	GFPT1 (1.7)	EFNA4 (1.7)
GO:0044297	cell body	0.17	>=0.20	CDK5R2 (5.5)	CHRNA3 (4.2)	CHRNA5 (4.0)	TMEM59L (3.9)	CAMKV (3.4)	CHRNB4 (3.2)	TRIM46 (3.0)	DOC2A (2.8)	PRUNE2 (2.6)	CABP7 (2.4)
GO:0002052	positive regulation of neuroblast proliferation	0.17	>=0.20	DMRTA1 (2.7)	ENSG00000230148 (2.5)	ENSG00000234899 (2.3)	ENSG00000254235 (2.2)	EFR3B (1.7)	RNPC3 (1.6)	FUT2 (1.6)	ZMAT5 (1.6)	ENSG00000253695 (1.5)	ENSG00000248464 (1.4)
GO:0032147	activation of protein kinase activity	0.17	>=0.20	ENSG00000249082 (3.1)	MTMR9 (2.3)	FAM118A (2.0)	CABP7 (2.0)	MON1A (1.8)	DNAJC27-AS1 (1.7)	FGF10 (1.6)	ENSG00000228135 (1.5)	ADAM15 (1.5)	ENSG00000254936 (1.5)
GO:0043330	response to exogenous dsRNA	0.17	>=0.20	GDPD3 (3.1)	UBA7 (2.9)	PHF15 (2.6)	DMRTA1 (2.5)	TMEM219 (2.1)	ATG16L2 (2.1)	IZUMO1 (2.0)	ENSG00000254839 (1.8)	ENSG00000231064 (1.7)	CDH9 (1.7)
MP:0005281	increased fatty acid level	0.17	>=0.20	SIK2 (4.4)	PPP2R1B (3.3)	YPEL3 (2.7)	ENSG00000234899 (2.3)	ENSG00000247735 (2.0)	ADCY3 (1.8)	MSRA (1.8)	PCBD2 (1.8)	EFNA5 (1.7)	UPK3A (1.7)
ENSG00000137693	YAP1 PPI subnetwork	0.17	>=0.20	EFNA5 (2.7)	SP2 (2.4)	BAHCC1 (2.2)	SEMA3F (2.2)	C16orf92 (2.0)	ENSG00000188971 (1.9)	INO80E (1.8)	STARD10 (1.7)	DNAJC27 (1.7)	CA12 (1.6)
KEGG_HEDGEHOG_SIGNALING_PATHWAY	KEGG_HEDGEHOG_SIGNALING_PATHWAY	0.17	>=0.20	WNT10A (4.4)	HOXB1 (3.8)	FOXL1 (2.8)	EFNA4 (2.6)	TBX6 (2.4)	THBS3 (2.3)	NEO1 (2.2)	RARB (2.2)	HCN4 (2.1)	PITX1 (1.9)
GO:0045089	positive regulation of innate immune response	0.17	>=0.20	ATG16L2 (3.4)	P2RY2 (2.5)	USP3 (2.4)	FCHSD2 (2.3)	KCNJ2 (2.3)	ENSG00000248464 (2.2)	GBAP1 (2.0)	FAM118A (1.9)	PRSS55 (1.8)	ARAP1 (1.8)
GO:0070169	positive regulation of biomineral tissue development	0.17	>=0.20	WNT10A (3.8)	SEMA3F (2.4)	HORMAD2 (2.1)	ZNF804A (2.0)	USP3 (1.8)	RARB (1.8)	EFNA5 (1.7)	UPK3A (1.7)	MC4R (1.7)	KCNJ2 (1.6)
GO:0019933	cAMP-mediated signaling	0.17	>=0.20	HCN4 (2.8)	CDH9 (2.5)	RP1L1 (2.0)	MC4R (2.0)	TRIM46 (1.9)	EFR3B (1.9)	ALK (1.9)	CDK5R2 (1.9)	CAMKV (1.9)	PRSS55 (1.8)
GO:0060173	limb development	0.17	>=0.20	PITX1 (3.2)	CRLF1 (3.0)	SALL1 (2.7)	THBS3 (2.5)	BAHCC1 (2.4)	HOXB6 (2.3)	ENSG00000257574 (2.3)	EFNA5 (2.2)	HOXB1 (2.2)	EFNA4 (2.1)
GO:0048736	appendage development	0.17	>=0.20	PITX1 (3.2)	CRLF1 (3.0)	SALL1 (2.7)	THBS3 (2.5)	BAHCC1 (2.4)	HOXB6 (2.3)	ENSG00000257574 (2.3)	EFNA5 (2.2)	HOXB1 (2.2)	EFNA4 (2.1)
MP:0009339	decreased splenocyte number	0.17	>=0.20	SATB1 (3.6)	PPP2R1B (2.5)	HERC1 (2.5)	SIK2 (2.3)	CATSPER3 (2.2)	RHCG (1.9)	ENSG00000223985 (1.8)	FCHSD2 (1.8)	ITPKB (1.7)	C3orf54 (1.7)
ENSG00000174996	KLC2 PPI subnetwork	0.17	>=0.20	EFNA3 (3.0)	KCNH8 (2.8)	FUT1 (2.6)	ADAM15 (2.5)	NEO1 (2.5)	ENSG00000228135 (2.3)	MTMR9 (2.2)	MAPK3 (2.2)	MST1R (2.1)	PRR15L (2.1)
MP:0005592	abnormal vascular smooth muscle morphology	0.17	>=0.20	RASIP1 (5.0)	SEMA3F (4.4)	SOX7 (3.4)	THBS3 (3.3)	TAOK2 (2.7)	ADAM15 (2.6)	CRLF1 (2.0)	FOXL1 (2.0)	PRUNE2 (1.9)	ENSG00000236263 (1.8)
ENSG00000125845	BMP2 PPI subnetwork	0.17	>=0.20	CRLF1 (3.4)	NEO1 (2.7)	FGF10 (2.4)	ENSG00000231064 (2.4)	SALL1 (2.3)	TBX6 (2.0)	UPK3A (2.0)	MTMR3 (2.0)	SOX7 (1.8)	SEMA3F (1.7)
MP:0000063	decreased bone mineral density	0.17	>=0.20	CA12 (3.0)	NEO1 (2.8)	RHCG (2.2)	CABP7 (2.2)	DMRTA1 (1.9)	UPK3A (1.9)	EFNA5 (1.6)	FOXL1 (1.5)	ADAM15 (1.5)	ENSG00000234899 (1.4)
ENSG00000175029	CTBP2 PPI subnetwork	0.17	>=0.20	MUC1 (2.6)	FAM118A (2.4)	HOXB6 (2.1)	NEO1 (2.1)	USP3 (2.0)	P2RY2 (1.9)	BAHCC1 (1.9)	EFNA4 (1.8)	HOXB3 (1.8)	PBX3 (1.7)
MP:0011228	abnormal vitamin D level	0.17	>=0.20	ENSG00000223985 (3.4)	MUC1 (3.0)	MSRA (2.5)	PRSS55 (2.4)	RHCG (2.3)	ATP13A4-AS1 (2.2)	ITPKB-IT1 (2.1)	UPK3A (2.1)	PRR15L (2.0)	ATP13A4 (2.0)
ENSG00000164362	TERT PPI subnetwork	0.17	>=0.20	KPNB1 (2.9)	ASCC2 (2.9)	UPK3A (2.5)	GDPD3 (2.4)	ITPKB (2.2)	PSMA4 (2.0)	HIRIP3 (1.7)	CATSPER3 (1.7)	CRLF1 (1.6)	INO80E (1.6)
GO:0030900	forebrain development	0.17	>=0.20	ENSG00000231064 (3.0)	DMRTA1 (2.7)	ENSG00000249082 (2.0)	CHRNA5 (2.0)	PBX3 (1.9)	KCNH8 (1.9)	SALL1 (1.9)	HOXB1 (1.8)	ENSG00000233101 (1.8)	C8orf74 (1.6)
MP:0000267	abnormal heart development	0.17	>=0.20	RARB (4.3)	SOX7 (4.1)	HOXB1 (3.7)	RASIP1 (3.6)	SALL1 (3.6)	EFNA5 (2.4)	PBX3 (2.1)	HOXB2 (1.9)	FGF10 (1.8)	NEO1 (1.8)
REACTOME_SHC1_EVENTS_IN_ERBB4_SIGNALING	REACTOME_SHC1_EVENTS_IN_ERBB4_SIGNALING	0.17	>=0.20	GDPD3 (3.1)	MTMR9 (2.9)	P2RY2 (2.1)	PBX3 (2.0)	RARB (2.0)	ENSG00000224788 (1.8)	CDH9 (1.7)	SOX7 (1.7)	FUT1 (1.7)	NPEPPS (1.7)
GO:0008306	associative learning	0.17	>=0.20	CDH9 (3.9)	CAMKV (3.4)	AAK1 (3.4)	TRIM46 (3.4)	XKR6 (3.4)	EFR3B (2.8)	KCTD13 (2.8)	MC4R (2.6)	ENSG00000224788 (2.5)	CDK5R2 (2.4)
GO:0061135	endopeptidase regulator activity	0.17	>=0.20	HAO1 (4.5)	RHCG (3.9)	ATP13A4 (2.6)	STARD10 (1.9)	CRLF1 (1.7)	FUT2 (1.6)	MUC1 (1.5)	P2RY2 (1.4)	C16orf92 (1.4)	ENSG00000236827 (1.3)
KEGG_LYSOSOME	KEGG_LYSOSOME	0.17	>=0.20	ENSG00000236263 (5.3)	TMEM219 (2.9)	ADAM15 (2.2)	ATP13A4-AS1 (2.1)	GBAP1 (2.1)	ADCY3 (1.9)	SYT14 (1.8)	ARAP1 (1.7)	ENSG00000188971 (1.4)	ATP13A4 (1.3)
MP:0008661	decreased interleukin-10 secretion	0.17	>=0.20	SATB1 (3.9)	KCNH8 (2.8)	ATG16L2 (2.3)	P2RY2 (1.8)	KCTD13 (1.7)	MST1R (1.7)	EFNA5 (1.5)	KCNJ2 (1.4)	ARAP1 (1.4)	MC4R (1.3)
GO:0051101	regulation of DNA binding	0.17	>=0.20	IZUMO1 (1.9)	ENSG00000236445 (1.9)	PITX1 (1.9)	BAHCC1 (1.8)	ENSG00000231064 (1.5)	C3orf54 (1.4)	ZNF804A (1.4)	FUT1 (1.4)	USP3 (1.3)	TBKBP1 (1.3)
GO:0072498	embryonic skeletal joint development	0.17	>=0.20	ENSG00000224788 (3.4)	PITX1 (2.7)	THBS3 (2.7)	CATSPER3 (2.3)	PRR15L (2.1)	TMEM18 (2.1)	WNT10A (2.1)	P2RY2 (1.9)	ENSG00000224186 (1.9)	LAYN (1.8)
GO:0072170	metanephric tubule development	0.17	>=0.20	ENSG00000234899 (4.1)	RHCG (3.3)	ENSG00000257574 (2.9)	ENSG00000231064 (2.8)	SALL1 (2.6)	FOXL1 (2.5)	ENSG00000236827 (2.1)	ENSG00000223985 (1.9)	MUC1 (1.9)	CA12 (1.9)
GO:0008514	organic anion transmembrane transporter activity	0.17	>=0.20	ENSG00000223985 (4.5)	HAO1 (4.4)	MSRA (3.1)	STARD10 (2.0)	UPK3A (1.7)	FGF21 (1.7)	CA12 (1.5)	FAM118A (1.4)	KCNH8 (1.4)	RHCG (1.4)
ENSG00000048052	HDAC9 PPI subnetwork	0.17	>=0.20	FCHSD2 (2.5)	CDH9 (2.2)	KCNJ3 (1.9)	SP2 (1.8)	SATB1 (1.8)	MTMR3 (1.8)	STAG1 (1.7)	ARAP1 (1.7)	KCNJ2 (1.6)	USP3 (1.6)
GO:0006206	pyrimidine base metabolic process	0.17	>=0.20	ENSG00000223985 (4.3)	ENSG00000253695 (3.5)	MSRA (2.5)	TMEM18 (2.4)	RHCG (2.3)	PCBD2 (2.3)	MTMR9 (2.1)	DMRTA1 (2.1)	ADCY3 (1.8)	PBX3 (1.8)
MP:0005590	increased vasodilation	0.18	>=0.20	ADAM15 (4.1)	SOX7 (4.0)	RASIP1 (3.7)	THBS3 (2.4)	ENSG00000236263 (2.2)	P2RY2 (1.9)	ENSG00000250616 (1.8)	BAHCC1 (1.6)	TBKBP1 (1.6)	KCNJ2 (1.6)
[truncated: 8,970 more rows]
