# Supplementary material for: Genome-wide analysis of dental caries and periodontitis combining clinical and self-reported data
Source: Nat Commun. 2019 Jun 24;10:2773. doi: 10.1038/s41467-019-10630-1 (PMC6591304; doi:10.1038/s41467-019-10630-1)
Supplement: Supplementary file 13 — Supplementary Dataset 10 [file 41467_2019_10630_MOESM13_ESM.xlsx]

## Sheet: .
Supplementary Data 10. Heritability of DMFS/dentures partitioned by functional annotations
Functional annotation	Proportion of SNPs	Proportion of SNP heritability	SE for proportion	Fold enrichment	SE for fold enrichment	P value for enrichment
GERP.NSL2_0	1.74532	3.45023	0.1394	1.97685	0.0798708	1.48323e-28
Conserved_Primate_phastCons46wayL2_0	0.0192691	0.298082	0.0340802	15.4694	1.76865	3.04251e-15
MAF_Adj_ASMCL2_0	-2.34853e-14	-0.384479	0.0496203	16371083561500	-2112827771910	1.6454e-14
MAF_Adj_LLD_AFRL2_0	0.00279647	-0.362889	0.0359047	-129.767	12.8393	2.27297e-14
Conserved_Primate_phastCons46way.extend.500L2_0	0.175819	0.541021	0.0472666	3.07714	0.268836	1.74014e-13
Nucleotide_Diversity_10kbL2_0	4.6087	3.92726	0.0923592	0.852142	0.0200402	1.16111e-12
Conserved_Mammal_phastCons46wayL2_0	0.0214395	0.339881	0.0435961	15.8531	2.03345	3.79922e-12
Conserved_LindbladTohL2_0	0.0256851	0.337965	0.0448199	13.158	1.74498	2.75612e-11
MAF_Adj_Predicted_Allele_AgeL2_0	3.39244e-06	-0.428239	0.0565041	-126233	16655.9	5.25646e-11
Backgrd_Selection_StatL2_0	0.17772	0.21631	0.00632319	1.21714	0.0355796	6.57268e-11
Conserved_Vertebrate_phastCons46wayL2_0	0.0294361	0.277687	0.0411612	9.43355	1.39833	4.07439e-09
CpG_Content_50kbL2_0	0.0100519	0.011304	0.000192087	1.12456	0.0191096	6.00427e-09
Repressed_Hoffman.extend.500L2_0	0.718511	0.576187	0.0256381	0.801919	0.0356822	3.51202e-08
H3K27ac_HniszL2_0	0.389076	0.532808	0.0267005	1.36942	0.0686255	1.39451e-07
Intron_UCSC.extend.500L2_0	0.396796	0.48578	0.017694	1.22425	0.0445922	4.97194e-07
SuperEnhancer_HniszL2_0	0.16721	0.282756	0.0231246	1.69103	0.138297	1.25429e-06
H3K9ac_Trynka.extend.500L2_0	0.229855	0.408475	0.039268	1.7771	0.170838	6.57861e-06
SuperEnhancer_Hnisz.extend.500L2_0	0.170383	0.27809	0.0234757	1.63215	0.137782	6.96419e-06
Conserved_LindbladToh.extend.500L2_0	0.330412	0.540404	0.045974	1.63554	0.139141	1.23587e-05
DHS_Trynka.extend.500L2_0	0.496042	0.750856	0.0585563	1.51369	0.118047	1.6496e-05
Enhancer_Hoffman.extend.500L2_0	0.0898451	0.21816	0.029273	2.42817	0.325816	2.01279e-05
TSS_Hoffman.extend.500L2_0	0.0343534	0.150957	0.0273937	4.39423	0.79741	2.60416e-05
H3K27ac_PGC2.extend.500L2_0	0.335206	0.501208	0.0388712	1.49522	0.115962	2.80483e-05
Conserved_Mammal_phastCons46way.extend.500L2_0	0.33922	0.582776	0.0555032	1.71799	0.16362	2.85375e-05
MAFbin1L2_0	0.102357	0.055394	0.0116515	0.541183	0.113832	4.28961e-05
BivFlnkL2_0	0.0135494	0.111792	0.0240219	8.25072	1.77292	5.18068e-05
H3K4me1_Trynka.extend.500L2_0	0.605819	0.759848	0.0371648	1.25425	0.0613464	5.40984e-05
H3K9ac_peaks_TrynkaL2_0	0.0384595	0.215815	0.0439907	5.61149	1.14382	6.27032e-05
MAFbin2L2_0	0.0998554	0.0493051	0.012538	0.493765	0.125561	7.32665e-05
TFBS_ENCODE.extend.500L2_0	0.341215	0.542241	0.0502942	1.58915	0.147398	8.28393e-05
BivFlnk.extend.500L2_0	0.0311793	0.121458	0.0227203	3.89546	0.728698	8.55586e-05
H3K27ac_PGC2L2_0	0.268778	0.447255	0.0460412	1.66403	0.171298	0.000164243
WeakEnhancer_Hoffman.extend.500L2_0	0.0887866	0.214983	0.0334298	2.42134	0.376519	0.000225364
H3K4me3_TrynkaL2_0	0.133011	0.295137	0.0439313	2.2189	0.330284	0.000233107
FetalDHS_Trynka.extend.500L2_0	0.283362	0.492029	0.0571137	1.7364	0.201558	0.000283213
H3K9ac_TrynkaL2_0	0.125413	0.289376	0.0468003	2.30739	0.37317	0.000411971
H3K4me1_TrynkaL2_0	0.423685	0.63341	0.0593441	1.495	0.140067	0.000458986
GERP.RSsup4L2_0	0.00814993	0.0872477	0.0227826	10.7053	2.79543	0.000560653
Conserved_Vertebrate_phastCons46way.extend.500L2_0	0.406971	0.606398	0.0596302	1.49003	0.146522	0.00114254
Enhancer_HoffmanL2_0	0.0419892	0.150691	0.0345956	3.58881	0.823918	0.00182829
TSS_HoffmanL2_0	0.0178321	0.0856609	0.022647	4.80375	1.27001	0.00272939
DHS_peaks_TrynkaL2_0	0.110583	0.337614	0.0765532	3.05304	0.69227	0.00320729
BLUEPRINT_DNA_methylation_MaxCPPL2_0	0.031731	0.0942666	0.0205617	2.97081	0.648001	0.00343229
FetalDHS_TrynkaL2_0	0.0839308	0.277614	0.0657603	3.30765	0.783506	0.00350644
GTEx_eQTL_MaxCPPL2_0	0.0103404	0.0517367	0.0143105	5.00335	1.38394	0.00397602
DHS_TrynkaL2_0	0.166201	0.398609	0.0799875	2.39836	0.481271	0.00430117
H3K27ac_Hnisz.extend.500L2_0	0.420486	0.518652	0.0341141	1.23346	0.08113	0.0043889
H3K4me3_Trynka.extend.500L2_0	0.255139	0.387127	0.0465198	1.51732	0.182331	0.0050502
DGF_ENCODE.extend.500L2_0	0.53847	0.669802	0.0462112	1.2439	0.0858195	0.00512568
BLUEPRINT_H3K27acQTL_MaxCPPL2_0	0.0165455	0.0563737	0.0141627	3.40718	0.855983	0.00576251
Coding_UCSC.extend.500L2_0	0.0636618	0.131109	0.0243949	2.05946	0.383195	0.00620642
Coding_UCSCL2_0	0.0142749	0.077836	0.0231378	5.45264	1.62087	0.00677865
Promoter_UCSC.extend.500L2_0	0.0569346	0.123744	0.0250035	2.17344	0.439161	0.00803896
UTR_5_UCSC.extend.500L2_0	0.0268651	0.0698579	0.017147	2.60032	0.638262	0.0130843
H3K4me3_peaks_TrynkaL2_0	0.0416488	0.138967	0.0408342	3.33665	0.980442	0.0168282
PromoterFlanking_HoffmanL2_0	0.00830845	-0.0325576	0.017137	-3.91861	2.0626	0.0173415
MAFbin8L2_0	0.100229	0.142689	0.0180338	1.42362	0.179925	0.0177024
UTR_3_UCSCL2_0	0.0111859	0.0401766	0.0125425	3.59171	1.12128	0.0203312
MAFbin10L2_0	0.0984626	0.140899	0.0191041	1.43099	0.194024	0.0276727
DGF_ENCODEL2_0	0.136006	0.304339	0.0777957	2.23769	0.572004	0.0300962
non_synonymousL2_0	0.00271541	0.022874	0.00934987	8.42377	3.44326	0.0331261
Transcr_Hoffman.extend.500L2_0	0.762095	0.685563	0.0358582	0.899576	0.0470522	0.0347235
BLUEPRINT_H3K4me1QTL_MaxCPPL2_0	0.0133725	0.0346482	0.0113144	2.591	0.846096	0.0618553
H3K4me1_peaks_TrynkaL2_0	0.169823	0.308563	0.076868	1.81697	0.452637	0.0712911
Recomb_Rate_10kbL2_0	1.55242	1.31432	0.139465	0.846622	0.0898367	0.077033
UTR_3_UCSC.extend.500L2_0	0.0264553	0.0562567	0.0168723	2.12648	0.637767	0.0771967
PromoterFlanking_Hoffman.extend.500L2_0	0.0331865	0.0724219	0.023159	2.18227	0.697844	0.0901821
MAFbin9L2_0	0.1011	0.133006	0.0189358	1.31559	0.187298	0.0933187
TFBS_ENCODEL2_0	0.131228	0.239857	0.0679359	1.82779	0.517693	0.109618
Intron_UCSCL2_0	0.387473	0.422075	0.0238596	1.0893	0.0615773	0.142679
MAFbin3L2_0	0.0996066	0.0809658	0.0143784	0.812856	0.144352	0.193183
Enhancer_Andersson.extend.500L2_0	0.0190351	0.0370898	0.0158912	1.9485	0.834838	0.256298
UTR_5_UCSCL2_0	0.00548417	0.0157036	0.00959891	2.86345	1.75029	0.289571
WeakEnhancer_HoffmanL2_0	0.0209872	0.054111	0.0325742	2.57829	1.5521	0.309808
Transcr_HoffmanL2_0	0.345968	0.303069	0.0427235	0.876004	0.12349	0.315865
CTCF_HoffmanL2_0	0.0238662	-0.00632335	0.0326544	-0.26495	1.36823	0.3561
MAFbin7L2_0	0.0997338	0.115275	0.0170541	1.15583	0.170996	0.361879
Repressed_HoffmanL2_0	0.460873	0.403776	0.0644614	0.876111	0.139868	0.376788
synonymousL2_0	0.00312003	0.0155272	0.0160933	4.97663	5.15806	0.440181
Promoter_UCSCL2_0	0.0463455	0.0698144	0.0309059	1.50639	0.666858	0.447428
Enhancer_AnderssonL2_0	0.00432768	-0.00486539	0.0151661	-1.12425	3.50444	0.54311
MAFbin5L2_0	0.0983171	0.0915255	0.015267	0.930921	0.155284	0.65791
CTCF_Hoffman.extend.500L2_0	0.0708357	0.05722	0.035945	0.807784	0.507442	0.704408
MAFbin6L2_0	0.0996422	0.0945312	0.0162214	0.948707	0.162797	0.752968
MAFbin4L2_0	0.100696	0.096409	0.0153784	0.957429	0.152722	0.780048
Baseline	1	1	0	1	0	NA
