# Supplementary material for: Genome-wide analysis of dental caries and periodontitis combining clinical and self-reported data
Source: Nat Commun. 2019 Jun 24;10:2773. doi: 10.1038/s41467-019-10630-1 (PMC6591304; doi:10.1038/s41467-019-10630-1)
Supplement: Supplementary file 14 — Supplementary Dataset 11 [file 41467_2019_10630_MOESM14_ESM.xlsx]

## Sheet: .
Supplementary Data 11. Heritabiltiy of DMFS/dentures partitioned by tissue-specific annotations
Tissue name	Stratified LDSR coefficient	SE for coefficient	Coefficient_P_value
A03.556.Gastrointestinal.Tract	3.38798e-09	1.54895e-09	0.0143613
Minor_Salivary_Gland	3.07829e-09	1.52337e-09	0.0216549
A03.556.249.249.356.Colon	2.97606e-09	1.5875e-09	0.0304183
A03.556.249.249.209.Cecum	2.76053e-09	1.57745e-09	0.0400589
A14.549.167.646.Periodontium	2.75339e-09	1.68175e-09	0.0507926
A15.145.229.637.555.Leukocytes..Mononuclear	2.5744e-09	1.79902e-09	0.0762148
A08.186.211.132.810.428.200.Cerebellum	2.5441e-09	1.13186e-09	0.0122969
A08.186.211.865.428.Metencephalon	2.51462e-09	1.12715e-09	0.0128422
A03.556.500.760.464.Parotid.Gland	2.40521e-09	1.56513e-09	0.0621784
A03.556.124.Intestines	2.39737e-09	1.53413e-09	0.059063
Esophagus_Mucosa	2.36753e-09	1.51586e-09	0.0591628
A08.186.211.730.317.357.Hypothalamus	2.34495e-09	2.08782e-09	0.130685
A11.118.637.555.567.569.200.700.T.Lymphocytes..Regulatory	2.31779e-09	1.33739e-09	0.0415412
A03.556.875.500.Esophagus	2.3071e-09	1.58476e-09	0.0727234
A03.556.500.760.Salivary.Glands	2.27833e-09	1.572e-09	0.0736235
Heart_Left_Ventricle	2.23877e-09	1.06201e-09	0.017513
A05.360.319.679.256.Cervix.Uteri	2.17048e-09	1.28694e-09	0.0458459
Adrenal_Gland	2.16005e-09	1.16597e-09	0.0319714
A03.556.124.526.767.Rectum	2.0696e-09	1.50566e-09	0.0846366
Testis	2.05547e-09	1.62404e-09	0.102818
A10.549.Lymphoid.Tissue	2.04924e-09	1.35219e-09	0.0648225
Kidney_Cortex	2.02278e-09	1.31629e-09	0.0621799
A11.118.637.555.567.562.B.Lymphocytes	2.0222e-09	1.57552e-09	0.0996559
Muscle_Skeletal	1.98795e-09	1.26937e-09	0.0586632
A11.627.340.360.Granulocyte.Precursor.Cells	1.92166e-09	1.49497e-09	0.0993237
A15.145.229.637.555.567.569.200.CD4.Positive.T.Lymphocytes	1.82625e-09	1.42465e-09	0.0999404
A03.556.249.249.356.668.Colon..Sigmoid	1.81358e-09	1.45175e-09	0.105788
A14.549.Mouth	1.78219e-09	1.72394e-09	0.150618
A08.186.211.132.Brain.Stem	1.77663e-09	1.28214e-09	0.082923
A08.186.211.730.317.357.352.435.Hypothalamo.Hypophyseal.System	1.72339e-09	1.99335e-09	0.193638
A08.186.211.464.405.Hippocampus	1.68039e-09	1.25223e-09	0.0898121
A05.360.319.887.Vulva	1.64381e-09	1.36558e-09	0.114344
A15.382.520.604.800.Palatine.Tonsil	1.6427e-09	1.43105e-09	0.125505
A11.118.637.555.567.569.T.Lymphocytes	1.63998e-09	1.58172e-09	0.149906
A09.371.Eye	1.63626e-09	1.54501e-09	0.144787
A15.382.490.555.567.Lymphocytes	1.61665e-09	1.67573e-09	0.167336
A10.615.550.Mucous.Membrane	1.52553e-09	1.40218e-09	0.138305
A11.118.637.Leukocytes	1.50504e-09	1.87708e-09	0.211335
A10.615.Membranes	1.42768e-09	1.32005e-09	0.13973
Bladder	1.42046e-09	1.13715e-09	0.105808
A03.556.249.124.Ileum	1.41118e-09	1.64506e-09	0.195494
Pituitary	1.39253e-09	1.59904e-09	0.191917
A15.382.Immune.System	1.37615e-09	1.43108e-09	0.168122
A10.272.497.Epidermis	1.3647e-09	1.58594e-09	0.194756
A03.556.875.875.Stomach	1.29692e-09	1.56964e-09	0.20433
A08.186.211.730.885.287.249.Basal.Ganglia	1.29542e-09	1.19236e-09	0.138644
A11.872.700.500.Induced.Pluripotent.Stem.Cells	1.29189e-09	1.34184e-09	0.167831
A03.556.124.369.Intestinal.Mucosa	1.28617e-09	1.44891e-09	0.187358
A14.549.167.Dentition	1.26514e-09	1.75859e-09	0.235946
A08.186.211.730.885.287.500.571.735.Visual.Cortex	1.22326e-09	1.20373e-09	0.154761
A08.186.211.730.885.287.249.487.Corpus.Striatum	1.21549e-09	1.18408e-09	0.152323
Cells_EBV-transformed_lymphocytes	1.20409e-09	1.35483e-09	0.187071
A08.186.211.464.Limbic.System	1.17373e-09	1.23189e-09	0.170347
Esophagus_Muscularis	1.16547e-09	1.1887e-09	0.163431
A08.186.211.730.885.287.500.270.Frontal.Lobe	1.1427e-09	1.32032e-09	0.19339
Cervix_Ectocervix	1.11263e-09	1.51177e-09	0.230872
Brain_Cerebellar_Hemisphere	1.0987e-09	1.15562e-09	0.170865
A03.556.875.Upper.Gastrointestinal.Tract	1.08994e-09	1.48576e-09	0.2316
A05.360.319.679.490.Endometrium	1.08917e-09	1.18801e-09	0.179624
A08.186.211.Brain	9.95323e-10	1.2301e-09	0.209218
A05.360.319.114.630.Ovary	9.3938e-10	1.27783e-09	0.231128
A06.407.071.Adrenal.Glands	9.23734e-10	1.47731e-09	0.265894
A03.556.124.684.Intestine..Small	8.57349e-10	1.46175e-09	0.278762
A05.810.453.Kidney	8.45071e-10	1.20487e-09	0.241532
A02.835.583.443.800.Synovial.Membrane	8.44877e-10	1.44636e-09	0.279563
Vagina	8.3282e-10	1.38285e-09	0.273504
A08.186.211.730.885.287.500.Cerebral.Cortex	7.70139e-10	1.24469e-09	0.268044
A05.810.890.Urinary.Bladder	7.55425e-10	1.6344e-09	0.321968
A11.436.348.Hepatocytes	7.47711e-10	1.52313e-09	0.311747
A15.145.229.637.555.567.562.725.Plasma.Cells	6.69989e-10	1.41462e-09	0.317886
A05.360.490.Germ.Cells	6.5294e-10	1.30095e-09	0.30787
Heart_Atrial_Appendage	6.41624e-10	1.14515e-09	0.287638
A03.734.Pancreas	6.39108e-10	1.35954e-09	0.319144
A11.872.378.590.635.Granulocyte.Macrophage.Progenitor.Cells	6.21852e-10	1.53262e-09	0.342466
A17.815.Skin	6.18663e-10	1.36878e-09	0.325641
Brain_Cerebellum	6.15381e-10	1.21195e-09	0.30581
A08.186.211.730.317.Diencephalon	5.98553e-10	1.84741e-09	0.372971
A10.272.Epithelium	5.79961e-10	1.39776e-09	0.3391
A11.329.171.Chondrocytes	5.67523e-10	1.49951e-09	0.35254
A15.382.520.604.700.Spleen	5.55404e-10	1.34879e-09	0.340251
A06.407.Endocrine.Glands	5.12699e-10	1.23397e-09	0.338892
Pancreas	4.83782e-10	1.27472e-09	0.35215
A10.615.550.599.Mouth.Mucosa	4.64756e-10	1.33117e-09	0.363495
A05.360.319.Genitalia..Female	4.59798e-10	1.20399e-09	0.35127
A15.145.229.Blood.Cells	4.15069e-10	1.57192e-09	0.39587
A08.186.211.464.710.225.Entorhinal.Cortex	4.10202e-10	1.22071e-09	0.368422
A11.329.372.600.Macrophages..Alveolar	3.93045e-10	1.41205e-09	0.390372
A14.549.885.Tongue	3.84543e-10	1.79199e-09	0.415043
A11.627.635.Myeloid.Progenitor.Cells	3.80815e-10	1.50102e-09	0.399862
A04.531.520.Nasal.Mucosa	3.71962e-10	1.40206e-09	0.39539
A05.360.319.679.Uterus	3.43232e-10	1.26986e-09	0.393468
A14.724.Pharynx	3.35573e-10	1.60555e-09	0.417221
Stomach	3.12179e-10	1.34316e-09	0.408105
A02.633.567.850.Quadriceps.Muscle	2.62704e-10	1.37944e-09	0.424481
Skin_Not_Sun_Exposed_(Suprapubic)	2.4665e-10	1.3729e-09	0.428711
A11.872.040.Adult.Stem.Cells	2.33541e-10	1.24804e-09	0.425781
Cervix_Endocervix	2.27973e-10	1.27768e-09	0.429194
Esophagus_Gastroesophageal_Junction	1.91066e-10	1.16027e-09	0.434601
A05.360.319.114.373.Fallopian.Tubes	1.62908e-10	1.38993e-09	0.453348
Small_Intestine_Terminal_Ileum	1.59518e-10	1.64565e-09	0.46139
A11.118.637.555.567.562.440.Precursor.Cells..B.Lymphoid	1.35613e-10	1.31519e-09	0.458937
A15.382.490.555.567.537.Killer.Cells..Natural	9.0359e-11	1.38891e-09	0.474064
A10.549.400.Lymph.Nodes	7.32465e-11	1.28615e-09	0.477292
A15.382.490.555.567.622.Lymphocytes..Null	5.12361e-11	1.59455e-09	0.487183
A15.145.229.188.Blood.Platelets	4.73195e-11	1.68595e-09	0.488804
A11.872.190.Embryonic.Stem.Cells	3.7397e-11	1.25134e-09	0.488079
A05.360.319.679.690.Myometrium	2.36476e-11	1.29109e-09	0.492693
A15.145.Blood	1.93733e-11	1.57197e-09	0.495083
Brain_Spinal_cord_(cervical_c-1)	1.66075e-11	1.07774e-09	0.493853
A06.407.071.140.Adrenal.Cortex	3.96464e-12	1.35801e-09	0.498835
Colon_Sigmoid	-5.29658e-12	1.29337e-09	0.501634
A06.407.312.Gonads	-7.26047e-12	1.26549e-09	0.502289
Lung	-1.38534e-11	1.30717e-09	0.504228
Skin_Sun_Exposed_(Lower_leg)	-1.30653e-10	1.36686e-09	0.538075
A05.360.444.492.362.Foreskin	-1.37678e-10	1.28224e-09	0.542753
A11.329.830.Stromal.Cells	-1.55419e-10	1.37946e-09	0.544853
A15.382.812.522.Macrophages	-1.58025e-10	1.51527e-09	0.54153
A11.497.497.600.Oocytes	-1.67639e-10	1.23508e-09	0.553983
A11.436.294.064.Glucagon.Secreting.Cells	-1.73857e-10	1.40771e-09	0.549146
A10.690.Muscles	-2.33417e-10	1.3054e-09	0.570956
Liver	-2.97573e-10	1.32523e-09	0.588833
A15.382.812.260.Dendritic.Cells	-3.44977e-10	1.34369e-09	0.60131
Brain_Nucleus_accumbens_(basal_ganglia)	-3.49495e-10	1.05525e-09	0.629752
Ovary	-3.52148e-10	1.30013e-09	0.606749
A15.145.300.Fetal.Blood	-3.91501e-10	1.63912e-09	0.594389
Brain_Anterior_cingulate_cortex_(BA24)	-3.9663e-10	1.07101e-09	0.644433
A07.541.560.Heart.Ventricles	-4.19498e-10	1.13624e-09	0.64401
A07.541.358.100.Atrial.Appendage	-5.2612e-10	1.20859e-09	0.668334
A02.835.583.443.800.800.Synovial.Fluid	-5.3699e-10	1.50981e-09	0.638955
Fallopian_Tube	-5.42078e-10	1.29583e-09	0.662145
Brain_Frontal_Cortex_(BA9)	-5.54429e-10	1.13936e-09	0.686733
A07.541.358.Heart.Atria	-5.60713e-10	1.20193e-09	0.679575
A10.615.284.473.Chorion	-6.17581e-10	1.32955e-09	0.678857
A04.411.Lung	-6.20593e-10	1.37339e-09	0.674319
A09.371.729.Retina	-6.28258e-10	1.17562e-09	0.70347
Breast_Mammary_Tissue	-6.63721e-10	1.12609e-09	0.722204
Brain_Putamen_(basal_ganglia)	-6.9999e-10	1.12119e-09	0.733795
Thyroid	-7.13945e-10	1.1657e-09	0.729884
A11.872.Stem.Cells	-7.48299e-10	1.4311e-09	0.699472
A11.872.378.Hematopoietic.Stem.Cells	-7.51457e-10	1.55127e-09	0.685954
Brain_Caudate_(basal_ganglia)	-7.65621e-10	1.08547e-09	0.759698
A11.436.397.Keratinocytes	-8.14193e-10	1.62347e-09	0.691996
A05.360.444.Genitalia..Male	-8.15386e-10	1.19894e-09	0.751775
Colon_Transverse	-8.55771e-10	1.48332e-09	0.718006
A11.329.629.Osteoblasts	-8.61637e-10	1.38103e-09	0.733655
Brain_Hypothalamus	-8.62181e-10	1.10127e-09	0.783155
A15.382.812.Mononuclear.Phagocyte.System	-9.07592e-10	1.51309e-09	0.725689
A10.336.707.Prostate	-9.34113e-10	1.29619e-09	0.764441
Prostate	-9.77807e-10	1.40958e-09	0.75606
A10.165.450.300.Cicatrix	-1.00351e-09	1.3617e-09	0.769425
Brain_Amygdala	-1.0236e-09	1.09669e-09	0.824682
A11.329.Connective.Tissue.Cells	-1.02862e-09	1.54846e-09	0.746746
A07.541.Heart	-1.0416e-09	1.10271e-09	0.827564
A06.407.900.Thyroid.Gland	-1.04766e-09	1.16448e-09	0.815854
Brain_Substantia_nigra	-1.04981e-09	1.11129e-09	0.82759
Artery_Aorta	-1.07497e-09	1.23323e-09	0.808306
Brain_Hippocampus	-1.07838e-09	1.1903e-09	0.817526
A03.620.Liver	-1.08498e-09	1.35876e-09	0.787713
A05.810.453.324.Kidney.Cortex	-1.11731e-09	1.50692e-09	0.770792
A05.360.Genitalia	-1.13067e-09	1.13707e-09	0.839979
A03.734.414.Islets.of.Langerhans	-1.15925e-09	1.39113e-09	0.797668
A11.872.580.Mesenchymal.Stem.Cells	-1.18375e-09	1.36517e-09	0.807058
A10.165.450.300.425.Keloid	-1.2307e-09	1.30959e-09	0.826331
A11.436.329.Granulosa.Cells	-1.27192e-09	1.13055e-09	0.869715
Whole_Blood	-1.29428e-09	1.50531e-09	0.805053
A11.872.378.590.817.Megakaryocyte.Erythroid.Progenitor.Cells	-1.37234e-09	1.4436e-09	0.829107
A08.186.211.730.885.287.500.670.Parietal.Lobe	-1.39178e-09	1.23879e-09	0.869386
A11.329.228.Fibroblasts	-1.41129e-09	1.2108e-09	0.878109
A10.615.789.Serous.Membrane	-1.43332e-09	1.26645e-09	0.871134
A07.231.114.Arteries	-1.4401e-09	1.33098e-09	0.860369
A15.382.490.315.583.Neutrophils	-1.44421e-09	1.35015e-09	0.857616
A15.378.316.580.Monocytes	-1.46607e-09	1.6043e-09	0.819599
A14.724.557.Nasopharynx	-1.48945e-09	1.5068e-09	0.838542
Artery_Tibial	-1.50415e-09	1.14955e-09	0.904643
Uterus	-1.5848e-09	1.22259e-09	0.902557
Brain_Cortex	-1.62842e-09	1.09905e-09	0.930784
A02.165.Cartilage	-1.64106e-09	1.33484e-09	0.89054
Adipose_Visceral_(Omentum)	-1.64532e-09	1.06762e-09	0.938355
Spleen	-1.65721e-09	1.37253e-09	0.886363
A15.145.846.Serum	-1.66439e-09	1.42785e-09	0.878123
A06.407.312.782.Testis	-1.71456e-09	1.10742e-09	0.939219
Adipose_Subcutaneous	-1.81732e-09	1.10082e-09	0.950619
A15.382.680.Phagocytes	-1.87024e-09	1.514e-09	0.89164
A11.627.624.249.Monocyte.Macrophage.Precursor.Cells	-1.90173e-09	1.41058e-09	0.911201
A10.165.114.830.500.750.Subcutaneous.Fat..Abdominal	-1.93351e-09	1.30126e-09	0.931344
A02.835.232.834.151.Cervical.Vertebrae	-2.01094e-09	1.25105e-09	0.946018
A11.872.190.260.Embryoid.Bodies	-2.0259e-09	1.36133e-09	0.931648
Nerve_Tibial	-2.054e-09	1.06371e-09	0.973257
A11.872.653.Neural.Stem.Cells	-2.14003e-09	1.40781e-09	0.935759
A15.378.316.Bone.Marrow.Cells	-2.24287e-09	1.5572e-09	0.925112
A11.443.Erythroid.Cells	-2.31171e-09	1.35965e-09	0.955455
A10.690.467.Muscle..Smooth	-2.33755e-09	1.43671e-09	0.948133
A11.382.Endocrine.Cells	-2.34451e-09	1.25761e-09	0.968857
A11.329.114.Adipocytes	-2.42978e-09	1.34508e-09	0.964574
A07.541.510.110.Aortic.Valve	-2.51161e-09	1.34448e-09	0.969125
A08.186.211.653.Mesencephalon	-2.56243e-09	1.34977e-09	0.971179
Cells_Transformed_fibroblasts	-2.57758e-09	1.18093e-09	0.98547
A11.620.520.Myocytes..Smooth.Muscle	-2.61889e-09	1.48822e-09	0.960775
A10.165.114.830.750.Subcutaneous.Fat	-2.83314e-09	1.2572e-09	0.987887
Artery_Coronary	-2.83365e-09	1.26203e-09	0.987626
A07.231.908.Veins	-3.26957e-09	1.25173e-09	0.9955
A11.436.Epithelial.Cells	-3.2901e-09	1.59009e-09	0.980733
A07.231.Blood.Vessels	-3.40178e-09	1.32238e-09	0.994951
A07.231.908.670.874.Umbilical.Veins	-3.46164e-09	1.31164e-09	0.995845
A11.436.275.Endothelial.Cells	-3.82523e-09	1.33826e-09	0.997871
