# Supplementary material for: Genome-wide analysis of dental caries and periodontitis combining clinical and self-reported data
Source: Nat Commun. 2019 Jun 24;10:2773. doi: 10.1038/s41467-019-10630-1 (PMC6591304; doi:10.1038/s41467-019-10630-1)
Supplement: Supplementary file 15 — Supplementary Dataset 12 [file 41467_2019_10630_MOESM15_ESM.xlsx]

## Sheet: .
Supplementary Data 12. Heritabiltiy of periodontitis/ loose teeth partitioned by functional annotations
Functional annotation	Proportion of SNPs	Proportion of SNP heritability	SE for proportion	Fold enrichment	SE for fold enrichment	P value for enrichment
CpG_Content_50kbL2_0	0.0100519	0.0121117	0.0005489	1.20492	0.0546067	0.00047802
SuperEnhancer_HniszL2_0	0.16721	0.350728	0.066032	2.09753	0.394905	0.00538897
SuperEnhancer_Hnisz.extend.500L2_0	0.170383	0.33621	0.0633022	1.97326	0.371529	0.0057605
H3K4me1_peaks_TrynkaL2_0	0.169823	-0.517608	0.292535	-3.04794	1.72259	0.00838579
MAFbin6L2_0	0.0996422	-0.0322045	0.0570829	-0.323201	0.572879	0.0146823
Conserved_Primate_phastCons46way.extend.500L2_0	0.175819	0.626125	0.193788	3.56118	1.1022	0.0159671
Backgrd_Selection_StatL2_0	0.17772	0.215199	0.0211399	1.21089	0.118951	0.0206449
H3K27ac_PGC2.extend.500L2_0	0.335206	0.709932	0.156103	2.1179	0.465691	0.0207141
GERP.NSL2_0	1.74532	2.88749	0.514811	1.65442	0.294967	0.0257187
Enhancer_AnderssonL2_0	0.00432768	0.127467	0.063585	29.4538	14.6926	0.0387077
Coding_UCSCL2_0	0.0142749	0.167414	0.0736089	11.7279	5.15652	0.040381
MAFbin7L2_0	0.0997338	0.253056	0.0836971	2.53731	0.839205	0.0482715
MAFbin1L2_0	0.102357	0.00728439	0.0572069	0.0711663	0.558894	0.0498753
Promoter_UCSCL2_0	0.0463455	-0.148633	0.108256	-3.20707	2.33584	0.0526016
H3K27ac_Hnisz.extend.500L2_0	0.420486	0.636875	0.119539	1.51462	0.284287	0.0629804
BLUEPRINT_H3K27acQTL_MaxCPPL2_0	0.0165455	0.110303	0.051916	6.66665	3.13776	0.0662746
BLUEPRINT_DNA_methylation_MaxCPPL2_0	0.031731	0.152137	0.0663459	4.79458	2.09089	0.0663331
Intron_UCSC.extend.500L2_0	0.396796	0.501859	0.0640101	1.26478	0.161317	0.0852207
CTCF_Hoffman.extend.500L2_0	0.0708357	0.293053	0.13135	4.13707	1.85429	0.085676
MAFbin2L2_0	0.0998554	0.014407	0.053088	0.144278	0.531649	0.0918296
MAF_Adj_ASMCL2_0	-2.34853e-14	-0.236275	0.147976	10060546359700	-6300798340260	0.0934235
GERP.RSsup4L2_0	0.00814993	0.131515	0.0820539	16.1369	10.0681	0.115533
H3K4me1_Trynka.extend.500L2_0	0.605819	0.78881	0.119273	1.30205	0.196878	0.134467
MAFbin9L2_0	0.1011	0.189192	0.0640425	1.87133	0.633457	0.136257
TFBS_ENCODE.extend.500L2_0	0.341215	0.657901	0.225937	1.92812	0.662154	0.160073
FetalDHS_Trynka.extend.500L2_0	0.283362	0.583215	0.216361	2.0582	0.763551	0.169056
MAFbin8L2_0	0.100229	0.178772	0.0679265	1.78363	0.677711	0.226969
GTEx_eQTL_MaxCPPL2_0	0.0103404	-0.0340217	0.0390554	-3.29017	3.77697	0.231792
FetalDHS_TrynkaL2_0	0.0839308	-0.173102	0.233226	-2.06243	2.77879	0.24252
UTR_3_UCSCL2_0	0.0111859	0.0730269	0.053846	6.52847	4.81374	0.243827
MAFbin3L2_0	0.0996066	0.0472044	0.0475899	0.473908	0.477778	0.256091
synonymousL2_0	0.00312003	0.0611433	0.050919	19.597	16.32	0.257522
MAFbin10L2_0	0.0984626	0.158321	0.0536351	1.60793	0.544726	0.261783
Nucleotide_Diversity_10kbL2_0	4.6087	4.10995	0.484213	0.891781	0.105065	0.265667
H3K27ac_PGC2L2_0	0.268778	0.0806225	0.180164	0.299959	0.670308	0.267188
Transcr_HoffmanL2_0	0.345968	0.592315	0.225662	1.71205	0.652264	0.268055
H3K4me3_TrynkaL2_0	0.133011	0.288272	0.162079	2.16729	1.21854	0.341071
Enhancer_Andersson.extend.500L2_0	0.0190351	0.0807098	0.066887	4.24006	3.51388	0.357982
Conserved_Mammal_phastCons46way.extend.500L2_0	0.33922	0.48848	0.170121	1.44001	0.501508	0.375133
Intron_UCSCL2_0	0.387473	0.316364	0.0823148	0.81648	0.21244	0.396984
Conserved_LindbladToh.extend.500L2_0	0.330412	0.443823	0.135497	1.34324	0.410086	0.407782
H3K4me3_peaks_TrynkaL2_0	0.0416488	-0.086674	0.161602	-2.08107	3.88012	0.412828
Conserved_Mammal_phastCons46wayL2_0	0.0214395	0.124087	0.131317	5.78779	6.125	0.436945
H3K27ac_HniszL2_0	0.389076	0.463923	0.0962217	1.19237	0.247308	0.453284
TSS_HoffmanL2_0	0.0178321	-0.0383923	0.0848387	-2.15299	4.75764	0.50459
DGF_ENCODEL2_0	0.136006	0.3412	0.316891	2.50872	2.32999	0.513467
Conserved_Primate_phastCons46wayL2_0	0.0192691	0.0991364	0.124852	5.14485	6.47939	0.5222
MAF_Adj_Predicted_Allele_AgeL2_0	3.39244e-06	-0.157867	0.245816	-46534.9	72459.9	0.543297
MAF_Adj_LLD_AFRL2_0	0.00279647	-0.0898031	0.145791	-32.113	52.1339	0.558274
WeakEnhancer_HoffmanL2_0	0.0209872	-0.0397059	0.112232	-1.89191	5.34766	0.579533
H3K4me3_Trynka.extend.500L2_0	0.255139	0.351033	0.173267	1.37585	0.679107	0.57998
TSS_Hoffman.extend.500L2_0	0.0343534	0.080921	0.084471	2.35555	2.45889	0.581853
UTR_3_UCSC.extend.500L2_0	0.0264553	0.0622551	0.0650691	2.35322	2.45959	0.582561
UTR_5_UCSCL2_0	0.00548417	0.0292118	0.0442271	5.32656	8.06451	0.594007
Enhancer_Hoffman.extend.500L2_0	0.0898451	0.148936	0.109552	1.6577	1.21934	0.594573
CTCF_HoffmanL2_0	0.0238662	0.0869881	0.121033	3.64483	5.0713	0.6006
DGF_ENCODE.extend.500L2_0	0.53847	0.634611	0.182945	1.17854	0.33975	0.604392
MAFbin5L2_0	0.0983171	0.0701266	0.0556691	0.71327	0.56622	0.611342
UTR_5_UCSC.extend.500L2_0	0.0268651	0.0644545	0.0764237	2.39919	2.84472	0.626434
BivFlnkL2_0	0.0135494	0.0551617	0.086073	4.07116	6.35254	0.631336
non_synonymousL2_0	0.00271541	0.0204756	0.0378704	7.5405	13.9465	0.640078
PromoterFlanking_Hoffman.extend.500L2_0	0.0331865	-0.00924919	0.0922439	-0.278703	2.77956	0.647697
TFBS_ENCODEL2_0	0.131228	0.0300191	0.221897	0.228755	1.69092	0.649404
Promoter_UCSC.extend.500L2_0	0.0569346	0.0889489	0.0772359	1.5623	1.35657	0.680733
Conserved_Vertebrate_phastCons46way.extend.500L2_0	0.406971	0.337416	0.182758	0.829093	0.44907	0.702361
DHS_TrynkaL2_0	0.166201	0.0499953	0.325621	0.300813	1.95921	0.715306
Transcr_Hoffman.extend.500L2_0	0.762095	0.806671	0.125555	1.05849	0.16475	0.718119
BivFlnk.extend.500L2_0	0.0311793	0.0564367	0.0746317	1.81007	2.39363	0.737629
H3K4me1_TrynkaL2_0	0.423685	0.353042	0.230459	0.833265	0.54394	0.756516
WeakEnhancer_Hoffman.extend.500L2_0	0.0887866	0.123769	0.127112	1.39401	1.43166	0.782881
Conserved_LindbladTohL2_0	0.0256851	-0.0108607	0.137857	-0.42284	5.36721	0.789703
MAFbin4L2_0	0.100696	0.113841	0.0519967	1.13055	0.516374	0.800902
PromoterFlanking_HoffmanL2_0	0.00830845	0.0254273	0.0683108	3.06041	8.22184	0.801989
H3K9ac_Trynka.extend.500L2_0	0.229855	0.269316	0.156667	1.17168	0.68159	0.80211
H3K9ac_peaks_TrynkaL2_0	0.0384595	0.00109556	0.17407	0.0284861	4.52607	0.829224
Recomb_Rate_10kbL2_0	1.55242	1.44312	0.595528	0.929592	0.383612	0.851331
Enhancer_HoffmanL2_0	0.0419892	0.0620866	0.127912	1.47864	3.0463	0.875261
DHS_Trynka.extend.500L2_0	0.496042	0.460158	0.232195	0.927659	0.468095	0.875917
Conserved_Vertebrate_phastCons46wayL2_0	0.0294361	0.012215	0.133719	0.414969	4.54268	0.89762
H3K9ac_TrynkaL2_0	0.125413	0.104355	0.171065	0.832092	1.36402	0.901945
BLUEPRINT_H3K4me1QTL_MaxCPPL2_0	0.0133725	0.0189622	0.0478636	1.41799	3.57925	0.905302
Coding_UCSC.extend.500L2_0	0.0636618	0.0710353	0.0920663	1.11582	1.44618	0.936121
Repressed_Hoffman.extend.500L2_0	0.718511	0.710972	0.0964506	0.989509	0.134237	0.937784
Repressed_HoffmanL2_0	0.460873	0.480937	0.257511	1.04353	0.558746	0.937904
DHS_peaks_TrynkaL2_0	0.110583	0.119261	0.27741	1.07847	2.50862	0.974938
baseL2_0	1	1	0	1	0	NA
