# Supplementary material for: Genome-wide analysis of dental caries and periodontitis combining clinical and self-reported data
Source: Nat Commun. 2019 Jun 24;10:2773. doi: 10.1038/s41467-019-10630-1 (PMC6591304; doi:10.1038/s41467-019-10630-1)
Supplement: Supplementary file 16 — Supplementary Dataset 13 [file 41467_2019_10630_MOESM16_ESM.xlsx]

## Sheet: .
Supplementary Data 13. Heritability of periodontitis/loose teeth stratified by tissue-specific annotation
Tissue name	Stratified LDSR coefficient	SE for coefficient	Coefficient_P_value
A03.734.Pancreas	5.24254e-09	2.36729e-09	0.0133946
A11.872.190.Embryonic.Stem.Cells	5.18153e-09	2.28306e-09	0.0116174
Cells_EBV-transformed_lymphocytes	4.81273e-09	2.27338e-09	0.0171303
Pancreas	4.24179e-09	2.0588e-09	0.0196841
A11.872.Stem.Cells	4.0647e-09	2.31838e-09	0.0397795
A11.118.637.555.567.562.B.Lymphocytes	3.9547e-09	2.46636e-09	0.0544172
Minor_Salivary_Gland	3.87296e-09	1.9412e-09	0.0230138
A05.360.444.492.362.Foreskin	3.82136e-09	1.83624e-09	0.0187135
A11.329.629.Osteoblasts	3.53305e-09	2.24691e-09	0.0579289
A11.329.830.Stromal.Cells	3.52497e-09	2.35636e-09	0.0673348
Adrenal_Gland	3.32551e-09	2.14735e-09	0.0607323
A11.118.637.555.567.569.200.700.T.Lymphocytes..Regulatory	3.00649e-09	2.25118e-09	0.0908538
Brain_Cerebellum	2.92593e-09	1.64559e-09	0.0376985
A11.872.040.Adult.Stem.Cells	2.91448e-09	2.21544e-09	0.0941655
A11.872.378.590.635.Granulocyte.Macrophage.Progenitor.Cells	2.79244e-09	2.44398e-09	0.126606
A11.872.700.500.Induced.Pluripotent.Stem.Cells	2.63003e-09	2.12564e-09	0.107989
A06.407.312.782.Testis	2.61972e-09	1.87294e-09	0.0809492
Brain_Cerebellar_Hemisphere	2.59744e-09	1.6054e-09	0.0528382
A15.382.Immune.System	2.58929e-09	2.2776e-09	0.1278
A11.436.Epithelial.Cells	2.47255e-09	2.25272e-09	0.136193
Esophagus_Mucosa	2.21753e-09	2.28468e-09	0.165872
A10.165.450.300.Cicatrix	2.17219e-09	2.41995e-09	0.184695
A05.810.453.324.Kidney.Cortex	2.14977e-09	2.1237e-09	0.155704
A03.556.500.760.464.Parotid.Gland	2.12796e-09	2.32768e-09	0.180307
A11.329.372.600.Macrophages..Alveolar	2.11995e-09	2.21716e-09	0.169497
A11.436.397.Keratinocytes	2.07773e-09	2.23862e-09	0.17667
A10.615.284.473.Chorion	2.00113e-09	2.10977e-09	0.171436
A10.272.Epithelium	1.98147e-09	2.28058e-09	0.192466
A10.165.450.300.425.Keloid	1.95102e-09	2.22156e-09	0.189912
A10.615.Membranes	1.939e-09	2.18968e-09	0.187938
A05.810.890.Urinary.Bladder	1.7835e-09	2.38328e-09	0.227128
Uterus	1.72823e-09	2.14574e-09	0.210288
Pituitary	1.70762e-09	2.11038e-09	0.209213
Stomach	1.70485e-09	1.95603e-09	0.191717
A03.556.124.Intestines	1.68484e-09	2.29326e-09	0.231264
A02.835.232.834.151.Cervical.Vertebrae	1.64258e-09	2.15509e-09	0.222975
A15.145.229.637.555.567.562.725.Plasma.Cells	1.63602e-09	2.29619e-09	0.23808
Brain_Hypothalamus	1.61358e-09	1.64722e-09	0.163648
A15.382.490.555.567.622.Lymphocytes..Null	1.61256e-09	2.42726e-09	0.253232
A07.541.358.100.Atrial.Appendage	1.60374e-09	2.29226e-09	0.242078
A04.411.Lung	1.60277e-09	2.15807e-09	0.228836
A11.382.Endocrine.Cells	1.52847e-09	2.64772e-09	0.281876
A06.407.071.140.Adrenal.Cortex	1.50455e-09	2.11466e-09	0.238392
A10.336.707.Prostate	1.50115e-09	2.02196e-09	0.228915
A11.872.190.260.Embryoid.Bodies	1.39891e-09	2.17569e-09	0.260121
A03.734.414.Islets.of.Langerhans	1.34319e-09	2.21078e-09	0.271738
A05.360.319.679.490.Endometrium	1.33864e-09	2.0842e-09	0.260346
A08.186.211.730.885.287.249.487.Corpus.Striatum	1.2828e-09	1.94782e-09	0.255082
A15.145.229.637.555.567.569.200.CD4.Positive.T.Lymphocytes	1.2394e-09	2.27557e-09	0.292995
Small_Intestine_Terminal_Ileum	1.22021e-09	2.16951e-09	0.286909
A05.360.319.679.256.Cervix.Uteri	1.20138e-09	2.17109e-09	0.290011
A11.329.228.Fibroblasts	1.08738e-09	2.13519e-09	0.305283
A15.382.490.555.567.Lymphocytes	1.0758e-09	2.3123e-09	0.320876
A11.436.294.064.Glucagon.Secreting.Cells	1.0755e-09	2.10209e-09	0.304453
Brain_Anterior_cingulate_cortex_(BA24)	1.06698e-09	1.67836e-09	0.262478
A08.186.211.730.885.287.500.571.735.Visual.Cortex	1.03021e-09	1.74384e-09	0.277337
Brain_Frontal_Cortex_(BA9)	1.01184e-09	1.65817e-09	0.27086
A11.436.329.Granulosa.Cells	1.00415e-09	2.16439e-09	0.321345
A11.329.Connective.Tissue.Cells	9.65394e-10	2.07369e-09	0.320771
Brain_Hippocampus	9.51695e-10	1.55113e-09	0.269756
Brain_Cortex	9.49204e-10	1.67601e-09	0.285579
A14.549.Mouth	9.16388e-10	2.35102e-09	0.348349
A08.186.211.132.Brain.Stem	9.05801e-10	1.70484e-09	0.297602
A03.556.500.760.Salivary.Glands	8.79834e-10	2.27473e-09	0.349457
A11.872.378.Hematopoietic.Stem.Cells	8.37102e-10	2.54624e-09	0.371169
A05.360.319.114.630.Ovary	8.03926e-10	1.95624e-09	0.340553
Ovary	8.02678e-10	2.09015e-09	0.350479
A11.872.378.590.817.Megakaryocyte.Erythroid.Progenitor.Cells	7.6745e-10	2.20907e-09	0.364142
Lung	7.53226e-10	2.16762e-09	0.364111
A14.549.167.Dentition	7.43315e-10	2.35247e-09	0.376012
A17.815.Skin	7.04187e-10	2.1329e-09	0.370642
A03.556.124.526.767.Rectum	6.75961e-10	2.16805e-09	0.377603
A03.556.875.Upper.Gastrointestinal.Tract	6.12437e-10	2.19374e-09	0.390055
A14.549.885.Tongue	5.69133e-10	2.1248e-09	0.394406
A05.360.319.679.Uterus	5.38887e-10	2.04775e-09	0.396213
Brain_Nucleus_accumbens_(basal_ganglia)	5.18448e-10	1.66623e-09	0.377843
Skin_Not_Sun_Exposed_(Suprapubic)	5.12386e-10	2.04295e-09	0.400981
A11.627.635.Myeloid.Progenitor.Cells	5.05386e-10	2.53011e-09	0.420839
A05.360.319.114.373.Fallopian.Tubes	4.96681e-10	1.85242e-09	0.394301
A07.541.358.Heart.Atria	4.13741e-10	2.25817e-09	0.427313
A06.407.071.Adrenal.Glands	3.98348e-10	2.15893e-09	0.426806
A11.118.637.555.567.569.T.Lymphocytes	3.67403e-10	2.08158e-09	0.42995
A08.186.211.132.810.428.200.Cerebellum	3.58135e-10	1.70597e-09	0.416861
A03.556.Gastrointestinal.Tract	3.25192e-10	2.39361e-09	0.445967
A03.556.249.249.356.Colon	2.87703e-10	2.21622e-09	0.448356
A15.145.229.637.555.Leukocytes..Mononuclear	2.82716e-10	2.33527e-09	0.45182
A15.382.520.604.800.Palatine.Tonsil	2.5062e-10	2.11041e-09	0.452735
Prostate	1.70958e-10	2.17226e-09	0.468635
A11.627.624.249.Monocyte.Macrophage.Precursor.Cells	1.6625e-10	2.23793e-09	0.470391
Brain_Caudate_(basal_ganglia)	1.63176e-10	1.73742e-09	0.462587
Kidney_Cortex	1.30185e-10	1.73726e-09	0.470132
Artery_Tibial	1.24455e-10	1.71795e-09	0.471124
Colon_Sigmoid	1.09484e-10	1.74251e-09	0.47495
A15.382.812.522.Macrophages	1.02393e-10	2.21139e-09	0.481535
Whole_Blood	6.88343e-11	2.01064e-09	0.486345
Cervix_Endocervix	6.76709e-11	1.97508e-09	0.486334
Brain_Amygdala	5.80606e-11	1.53417e-09	0.484906
A05.360.444.Genitalia..Male	5.2287e-11	1.91606e-09	0.489115
Artery_Aorta	4.06956e-11	1.7987e-09	0.490975
Cells_Transformed_fibroblasts	4.02065e-11	1.90237e-09	0.491569
A10.615.550.Mucous.Membrane	1.59983e-11	2.34618e-09	0.49728
A15.145.300.Fetal.Blood	7.25183e-12	2.51285e-09	0.498849
A11.627.340.360.Granulocyte.Precursor.Cells	-5.20533e-11	2.50915e-09	0.508276
A03.556.875.500.Esophagus	-6.69409e-11	2.05435e-09	0.512997
A03.556.875.875.Stomach	-8.3196e-11	2.12072e-09	0.515646
A14.724.Pharynx	-8.72328e-11	1.88265e-09	0.518478
Brain_Substantia_nigra	-1.06061e-10	1.5575e-09	0.527146
A07.231.908.Veins	-1.7176e-10	2.3e-09	0.529765
A10.615.550.599.Mouth.Mucosa	-1.76807e-10	2.2957e-09	0.530695
A11.436.275.Endothelial.Cells	-1.86131e-10	2.15173e-09	0.534467
A02.165.Cartilage	-2.18344e-10	2.01057e-09	0.543239
A04.531.520.Nasal.Mucosa	-2.18961e-10	2.31391e-09	0.537695
A11.872.653.Neural.Stem.Cells	-2.35747e-10	2.19162e-09	0.54283
A11.436.348.Hepatocytes	-2.80283e-10	2.39788e-09	0.546525
Cervix_Ectocervix	-3.05718e-10	2.00102e-09	0.560715
A08.186.211.730.885.287.249.Basal.Ganglia	-3.41955e-10	1.86066e-09	0.572907
A11.118.637.Leukocytes	-3.49434e-10	2.57205e-09	0.554033
Nerve_Tibial	-3.75064e-10	1.8353e-09	0.580964
A15.382.490.315.583.Neutrophils	-3.9574e-10	2.16571e-09	0.572495
A11.872.580.Mesenchymal.Stem.Cells	-4.17453e-10	2.08265e-09	0.579433
Brain_Putamen_(basal_ganglia)	-4.19523e-10	1.70903e-09	0.596956
A08.186.211.730.317.Diencephalon	-4.27769e-10	2.09037e-09	0.581073
A08.186.211.865.428.Metencephalon	-4.33559e-10	1.71245e-09	0.599935
A14.549.167.646.Periodontium	-4.64851e-10	2.46248e-09	0.574865
A06.407.312.Gonads	-4.67742e-10	1.98189e-09	0.593287
A15.145.229.Blood.Cells	-4.88878e-10	2.663e-09	0.572829
A05.360.319.Genitalia..Female	-4.9278e-10	2.16697e-09	0.589946
A05.360.319.887.Vulva	-5.1671e-10	2.26986e-09	0.590037
A15.145.Blood	-5.32062e-10	2.65318e-09	0.57947
Liver	-5.34129e-10	1.8783e-09	0.611936
A07.231.114.Arteries	-5.55557e-10	2.44783e-09	0.589772
A15.145.846.Serum	-5.89071e-10	2.18046e-09	0.606481
A03.556.124.684.Intestine..Small	-6.63697e-10	2.44134e-09	0.607134
A06.407.Endocrine.Glands	-6.78872e-10	1.98842e-09	0.633603
A11.443.Erythroid.Cells	-6.83085e-10	2.08184e-09	0.628588
A06.407.900.Thyroid.Gland	-6.86173e-10	2.27186e-09	0.618686
Artery_Coronary	-7.04052e-10	1.71526e-09	0.659267
A08.186.211.730.885.287.500.Cerebral.Cortex	-7.14593e-10	1.73221e-09	0.660025
Spleen	-7.47442e-10	2.48701e-09	0.618117
A11.497.497.600.Oocytes	-8.02563e-10	1.99442e-09	0.656306
A07.231.908.670.874.Umbilical.Veins	-8.11393e-10	2.24452e-09	0.641137
A07.541.510.110.Aortic.Valve	-8.48874e-10	2.13974e-09	0.654212
A05.360.490.Germ.Cells	-8.5278e-10	1.95261e-09	0.668849
A08.186.211.464.Limbic.System	-8.87932e-10	1.82178e-09	0.687012
Breast_Mammary_Tissue	-8.88933e-10	1.84032e-09	0.685463
Adipose_Subcutaneous	-9.35053e-10	1.82775e-09	0.69553
A15.382.680.Phagocytes	-9.35396e-10	2.2057e-09	0.664247
Testis	-9.37162e-10	2.02811e-09	0.67799
A05.360.Genitalia	-9.73255e-10	2.07008e-09	0.680878
Colon_Transverse	-9.75157e-10	1.95822e-09	0.690752
Fallopian_Tube	-9.87155e-10	2.03943e-09	0.685819
Thyroid	-9.91296e-10	2.06769e-09	0.68418
Bladder	-1.0025e-09	1.63072e-09	0.730644
A08.186.211.730.885.287.500.270.Frontal.Lobe	-1.01733e-09	1.83476e-09	0.710374
A03.556.249.124.Ileum	-1.03986e-09	2.46185e-09	0.663629
Skin_Sun_Exposed_(Lower_leg)	-1.04264e-09	1.95308e-09	0.703276
A15.382.520.604.700.Spleen	-1.1019e-09	2.35795e-09	0.679861
Heart_Atrial_Appendage	-1.12349e-09	1.86901e-09	0.726117
A02.835.583.443.800.Synovial.Membrane	-1.12486e-09	1.97233e-09	0.71577
A03.556.124.369.Intestinal.Mucosa	-1.13511e-09	2.18393e-09	0.698383
Heart_Left_Ventricle	-1.3451e-09	1.93578e-09	0.756429
A03.556.249.249.209.Cecum	-1.43285e-09	2.15716e-09	0.746729
A03.556.249.249.356.668.Colon..Sigmoid	-1.43868e-09	2.15645e-09	0.747662
A15.378.316.Bone.Marrow.Cells	-1.4658e-09	2.09971e-09	0.757442
Muscle_Skeletal	-1.4692e-09	1.93342e-09	0.776342
A08.186.211.730.317.357.352.435.Hypothalamo.Hypophyseal.System	-1.46937e-09	2.24814e-09	0.743314
A09.371.729.Retina	-1.48956e-09	1.81453e-09	0.794151
A14.724.557.Nasopharynx	-1.5132e-09	2.00993e-09	0.774234
A11.329.171.Chondrocytes	-1.59447e-09	2.13466e-09	0.772451
A15.145.229.188.Blood.Platelets	-1.60324e-09	1.99574e-09	0.789109
A15.378.316.580.Monocytes	-1.68937e-09	2.09738e-09	0.789725
Brain_Spinal_cord_(cervical_c-1)	-1.70107e-09	1.59553e-09	0.856821
A08.186.211.Brain	-1.7742e-09	1.78505e-09	0.83987
Esophagus_Gastroesophageal_Junction	-1.82165e-09	1.8186e-09	0.841751
A03.620.Liver	-1.82474e-09	2.10618e-09	0.806858
A08.186.211.464.710.225.Entorhinal.Cortex	-1.92079e-09	1.65418e-09	0.877215
Vagina	-1.97222e-09	1.87354e-09	0.853754
A07.231.Blood.Vessels	-1.98519e-09	2.36701e-09	0.799178
A08.186.211.730.317.357.Hypothalamus	-2.09363e-09	2.44966e-09	0.803631
A15.382.490.555.567.537.Killer.Cells..Natural	-2.13612e-09	2.30309e-09	0.823166
A10.549.Lymphoid.Tissue	-2.16693e-09	2.15168e-09	0.843054
A10.272.497.Epidermis	-2.22281e-09	2.15706e-09	0.848609
A09.371.Eye	-2.23484e-09	2.25546e-09	0.839123
Adipose_Visceral_(Omentum)	-2.36208e-09	2.00565e-09	0.880545
A15.382.812.260.Dendritic.Cells	-2.42724e-09	2.18493e-09	0.866694
A10.165.114.830.500.750.Subcutaneous.Fat..Abdominal	-2.50104e-09	1.97465e-09	0.897347
A05.360.319.679.690.Myometrium	-2.62143e-09	2.01282e-09	0.903604
A10.165.114.830.750.Subcutaneous.Fat	-2.78956e-09	1.94141e-09	0.924622
Esophagus_Muscularis	-2.84277e-09	1.79262e-09	0.94361
A08.186.211.464.405.Hippocampus	-2.90578e-09	1.82617e-09	0.944216
A11.329.114.Adipocytes	-2.91768e-09	2.08557e-09	0.919092
A08.186.211.730.885.287.500.670.Parietal.Lobe	-3.02114e-09	1.89154e-09	0.944888
A07.541.560.Heart.Ventricles	-3.04504e-09	1.93722e-09	0.942009
A10.615.789.Serous.Membrane	-3.25312e-09	2.08968e-09	0.940236
A15.382.812.Mononuclear.Phagocyte.System	-3.28045e-09	2.12914e-09	0.93831
A08.186.211.653.Mesencephalon	-3.31984e-09	1.88054e-09	0.961249
A11.620.520.Myocytes..Smooth.Muscle	-3.33303e-09	2.28431e-09	0.927731
A05.810.453.Kidney	-3.36611e-09	1.66399e-09	0.978459
A10.549.400.Lymph.Nodes	-3.56595e-09	2.0801e-09	0.956765
A02.633.567.850.Quadriceps.Muscle	-3.65587e-09	1.8433e-09	0.976335
A02.835.583.443.800.800.Synovial.Fluid	-3.76069e-09	2.27308e-09	0.950982
A07.541.Heart	-3.82282e-09	2.18047e-09	0.960217
A10.690.467.Muscle..Smooth	-4.26833e-09	2.17029e-09	0.975391
A11.118.637.555.567.562.440.Precursor.Cells..B.Lymphoid	-4.40981e-09	2.18334e-09	0.978296
A10.690.Muscles	-5.40132e-09	1.84278e-09	0.998311
