# Supplementary material for: Genome-wide analysis of dental caries and periodontitis combining clinical and self-reported data
Source: Nat Commun. 2019 Jun 24;10:2773. doi: 10.1038/s41467-019-10630-1 (PMC6591304; doi:10.1038/s41467-019-10630-1)
Supplement: Supplementary file 17 — Supplementary Dataset 14 [file 41467_2019_10630_MOESM17_ESM.xlsx]

## Sheet: .
Supplementary Data 14. Results of hypothesis-free cross-trait genetic correlation anlaysis for DMFS/Dentures combined analysis
trait1	trait2	PMID	Category	ethnicity	note	rg	se	z	p	h2_obs	h2_obs_se	h2_int	h2_int_se	gcov_int	gcov_int_se
dmfs_dentures_080119	Years of schooling 2016	27225129	education	European	SNPs from the MHC (chr6 26M~34M) region was removed for this traits	-0.5236	0.0192	-27.2477	1.77e-163	0.1269	0.0045	0.9273	0.0102	-0.04	0.0064
dmfs_dentures_080119	Age of first birth	27798627	reproductive	European	SNPs from the MHC (chr6 26M~34M) region was removed for this traits	-0.5026	0.0303	-16.613	5.61e-62	0.0626	0.0036	0.9526	0.0081	-0.0127	0.0059
dmfs_dentures_080119	Years of schooling (proxy cognitive performance)	25201988	education	European	SNPs from the MHC (chr6 26M~34M) region was removed for this traits	-0.5469	0.035	-15.6415	3.8e-55	0.1069	0.0074	1.0267	0.0092	-0.0009	0.0072
dmfs_dentures_080119	Years of schooling 2013	23722424	education	European	SNPs from the MHC (chr6 26M~34M) region was removed for this traits	-0.5492	0.0364	-15.0833	2.09e-51	0.0843	0.0063	1.019	0.0091	0.0007	0.0069
dmfs_dentures_080119	College completion	23722424	education	European	SNPs from the MHC (chr6 26M~34M) region was removed for this traits	-0.5249	0.0382	-13.7325	6.49e-43	0.0794	0.0057	1.0209	0.0087	0.0039	0.0071
dmfs_dentures_080119	Intelligence	28530673	cognitive	European	SNPs from the MHC (chr6 26M~34M) region was removed for this traits	-0.3281	0.0301	-10.8813	1.41e-27	0.1889	0.0104	1.0095	0.0081	-0.0145	0.0055
dmfs_dentures_080119	Number of children ever born	27798627	reproductive	European	SNPs from the MHC (chr6 26M~34M) region was removed for this traits	0.3547	0.0347	10.2212	1.59e-24	0.0256	0.0018	0.9702	0.007	-0.0034	0.0054
dmfs_dentures_080119	Ever vs never smoked	20418890	smoking_behaviour	European	SNPs from the MHC (chr6 26M~34M) region was removed for this traits	0.3777	0.0418	9.0253	1.79e-19	0.0747	0.0065	0.9975	0.0059	0.0162	0.0048
dmfs_dentures_080119	Waist circumference	25673412	anthropometric	European	SNPs from the MHC (chr6 26M~34M) region was removed for this traits	0.2321	0.026	8.9391	3.93e-19	0.1212	0.0051	0.8451	0.0076	0.0053	0.0056
dmfs_dentures_080119	Waist-to-hip ratio	25673412	anthropometric	European	SNPs from the MHC (chr6 26M~34M) region was removed for this traits	0.2501	0.0283	8.8249	1.1e-18	0.113	0.0069	0.9209	0.0087	0.0105	0.0055
dmfs_dentures_080119	Obesity class 1	23563607	anthropometric	European	SNPs from the MHC (chr6 26M~34M) region was removed for this traits	0.2457	0.0287	8.5626	1.1e-17	0.2174	0.0116	1.0179	0.0111	-0.0014	0.0076
dmfs_dentures_080119	Overweight	23563607	anthropometric	European	SNPs from the MHC (chr6 26M~34M) region was removed for this traits	0.2399	0.03	7.9928	1.32e-15	0.1095	0.0066	1.0246	0.0096	4.21e-05	0.0064
dmfs_dentures_080119	Body mass index	20935630	anthropometric	European	SNPs from the MHC (chr6 26M~34M) region was removed for this traits	0.2118	0.0269	7.8815	3.24e-15	0.19	0.0096	1.01	0.0105	-0.0047	0.0066
dmfs_dentures_080119	Former vs Current smoker	20418890	smoking_behaviour	European	SNPs from the MHC (chr6 26M~34M) region was removed for this traits	-0.5195	0.0687	-7.5635	3.92e-14	0.0625	0.0104	1.001	0.0066	0.0069	0.0054
dmfs_dentures_080119	Fathers age at death	27015805	aging	European	SNPs from the MHC (chr6 26M~34M) region was removed for this traits	-0.4665	0.0635	-7.3479	2.01e-13	0.0401	0.0068	1.0176	0.0069	-0.0334	0.0052
dmfs_dentures_080119	Lung cancer	27488534	cancer	European	SNPs from the MHC (chr6 26M~34M) region was removed for this traits	0.3573	0.05	7.1498	8.69e-13	0.3151	0.0669	1.0147	0.0073	0.0056	0.0055
dmfs_dentures_080119	Mothers age at death	27015805	aging	European	SNPs from the MHC (chr6 26M~34M) region was removed for this traits	-0.4926	0.0696	-7.0748	1.5e-12	0.0355	0.0074	1.0132	0.0071	-0.0222	0.0051
dmfs_dentures_080119	Body fat	26833246	anthropometric	Mixed	Caution: using this data may yield less robust results due to minor departure of the LD structure; SNPs from the MHC (chr6 26M~34M) region was removed for this traits	0.2804	0.04	7.0162	2.28e-12	0.107	0.0083	0.9046	0.0063	-0.0037	0.006
dmfs_dentures_080119	Obesity class 2	23563607	anthropometric	European	SNPs from the MHC (chr6 26M~34M) region was removed for this traits	0.2549	0.0377	6.757	1.41e-11	0.1844	0.0123	1.0022	0.0097	0.0009	0.0074
dmfs_dentures_080119	Coronary artery disease	26343387	cardiometabolic	Mixed	Caution: using this data may yield less robust results due to minor departure of the LD structure; SNPs from the MHC (chr6 26M~34M) region was removed for this traits	0.1939	0.0305	6.3526	2.12e-10	0.0794	0.0058	1.0444	0.0092	0.0089	0.006
dmfs_dentures_080119	Age at Menopause	26414677	reproductive	European	SNPs from the MHC (chr6 26M~34M) region was removed for this traits	-0.2145	0.0344	-6.2286	4.71e-10	0.1356	0.0157	0.9898	0.0138	-0.0013	0.0062
dmfs_dentures_080119	Parents age at death	27015805	aging	European	SNPs from the MHC (chr6 26M~34M) region was removed for this traits	-0.4726	0.0773	-6.1167	9.55e-10	0.0288	0.0069	1.0161	0.0062	-0.0247	0.0053
dmfs_dentures_080119	Childhood IQ	23358156	education	European	SNPs from the MHC (chr6 26M~34M) region was removed for this traits	-0.3688	0.0606	-6.0862	1.16e-09	0.2758	0.0454	1.0016	0.0092	0.0027	0.0069
dmfs_dentures_080119	Hip circumference	25673412	anthropometric	European	SNPs from the MHC (chr6 26M~34M) region was removed for this traits	0.1531	0.0254	6.0281	1.66e-09	0.1274	0.0058	0.8605	0.0081	-0.0023	0.0054
dmfs_dentures_080119	Lung cancer (all)	24880342	cancer	European	SNPs from the MHC (chr6 26M~34M) region was removed for this traits	0.316	0.0541	5.8445	5.08e-09	0.1294	0.0293	1.007	0.008	0.0081	0.0058
dmfs_dentures_080119	Extreme bmi	23563607	anthropometric	European	SNPs from the MHC (chr6 26M~34M) region was removed for this traits	0.2444	0.043	5.6893	1.28e-08	0.6916	0.0552	1.03	0.0113	-0.0112	0.0081
dmfs_dentures_080119	Squamous cell lung cancer	27488534	cancer	European	SNPs from the MHC (chr6 26M~34M) region was removed for this traits	0.4583	0.0817	5.6107	2.02e-08	0.039	0.012	1.0106	0.0066	0.0073	0.0058
dmfs_dentures_080119	Cigarettes smoked per day	20418890	smoking_behaviour	European	SNPs from the MHC (chr6 26M~34M) region was removed for this traits	0.3804	0.0706	5.3885	7.11e-08	0.0597	0.015	1.005	0.006	-0.0006	0.0053
dmfs_dentures_080119	HDL cholesterol	20686565	lipids	European	SNPs from the MHC (chr6 26M~34M) region was removed for this traits	-0.1854	0.0355	-5.2163	1.83e-07	0.1278	0.0231	1.0575	0.0493	-0.0039	0.006
dmfs_dentures_080119	Childhood obesity	22484627	anthropometric	European	SNPs from the MHC (chr6 26M~34M) region was removed for this traits	0.2039	0.0429	4.751	2.02e-06	0.4138	0.0462	0.9262	0.0075	-0.0042	0.0055
dmfs_dentures_080119	22:6 docosahexaenoic acid	27005778	metabolites	European	SNPs from the MHC (chr6 26M~34M) region was removed for this traits	-0.3402	0.0718	-4.7358	2.18e-06	0.131	0.0372	0.9958	0.0072	0.0082	0.0048
dmfs_dentures_080119	Depressive symptoms	27089181	psychiatric	European	SNPs from the MHC (chr6 26M~34M) region was removed for this traits	0.2163	0.0471	4.5926	4.38e-06	0.0473	0.0037	1.0002	0.007	0.0235	0.0065
dmfs_dentures_080119	Anorexia Nervosa	24514567	psychiatric	European	SNPs from the MHC (chr6 26M~34M) region was removed for this traits	-0.146	0.0322	-4.5275	5.97e-06	0.5559	0.0311	0.8982	0.0071	7.68e-05	0.0053
dmfs_dentures_080119	Rheumatoid Arthritis	24390342	autoimmune	European	SNPs from the MHC (chr6 26M~34M) region was removed for this traits	0.1751	0.0391	4.4779	7.54e-06	0.16	0.0289	1.0233	0.0162	0.0104	0.0053
dmfs_dentures_080119	Fasting glucose main effect	22581228	glycemic	European	SNPs from the MHC (chr6 26M~34M) region was removed for this traits	0.169	0.0381	4.436	9.16e-06	0.0983	0.0188	0.9983	0.0092	-0.0012	0.0054
dmfs_dentures_080119	Bipolar disorder	21926972	psychiatric	European	SNPs from the MHC (chr6 26M~34M) region was removed for this traits	-0.1584	0.036	-4.3974	1.1e-05	0.4359	0.037	1.0215	0.0072	0.009	0.0054
dmfs_dentures_080119	Obesity class 3	23563607	anthropometric	European	SNPs from the MHC (chr6 26M~34M) region was removed for this traits	0.2058	0.0488	4.2203	2.44e-05	0.1223	0.0141	0.9795	0.0091	0.0069	0.0071
dmfs_dentures_080119	Insomnia	28604731	sleeping	European	SNPs from the MHC (chr6 26M~34M) region was removed for this traits	0.197	0.0469	4.1957	2.72e-05	0.0475	0.0049	1.003	0.007	0.0234	0.0055
dmfs_dentures_080119	Lung cancer (squamous cell)	24880342	cancer	European	Caution: using this data may yield results outside bounds due to relative low Z score of the SNP heritability of the trait; SNPs from the MHC (chr6 26M~34M) region was removed for this traits	0.431	0.1037	4.1547	3.26e-05	0.0492	0.0194	1.0073	0.0068	0.0096	0.0056
dmfs_dentures_080119	Leptin_not_adjBMI	26833098	hormone	European	SNPs from the MHC (chr6 26M~34M) region was removed for this traits	0.2047	0.0556	3.6819	0.0002	0.0997	0.0162	0.9941	0.0066	-0.0029	0.0056
dmfs_dentures_080119	HbA1C	20858683	glycemic	European	SNPs from the MHC (chr6 26M~34M) region was removed for this traits	0.2014	0.0549	3.6658	0.0002	0.065	0.0117	0.9991	0.0071	-0.0116	0.0056
dmfs_dentures_080119	Attention deficit hyperactivity disorder (GC)	27663945	psychiatric	European	Caution: using this data may yield results outside bounds due to relative low Z score of the SNP heritability of the trait; SNPs from the MHC (chr6 26M~34M) region was removed for this traits	0.3914	0.1045	3.7462	0.0002	0.0729	0.0299	0.993	0.0074	0.005	0.0058
dmfs_dentures_080119	Attention deficit hyperactivity disorder (No GC)	27663945	psychiatric	European	Caution: using this data may yield results outside bounds due to relative low Z score of the SNP heritability of the trait; SNPs from the MHC (chr6 26M~34M) region was removed for this traits	0.3913	0.1047	3.7374	0.0002	0.0739	0.0305	1.0076	0.0075	0.005	0.0058
dmfs_dentures_080119	Fasting insulin main effect	22581228	glycemic	European	SNPs from the MHC (chr6 26M~34M) region was removed for this traits	0.1879	0.0517	3.6326	0.0003	0.0698	0.0101	1.0157	0.0068	0.0098	0.0057
dmfs_dentures_080119	Creatinine	27005778	metabolites	European	SNPs from the MHC (chr6 26M~34M) region was removed for this traits	-0.205	0.0565	-3.6283	0.0003	0.1162	0.025	1.0115	0.0072	0.003	0.0059
dmfs_dentures_080119	Autism spectrum disorder	0	psychiatric	European	SNPs from the MHC (chr6 26M~34M) region was removed for this traits	-0.1524	0.0448	-3.4026	0.0007	0.4506	0.052	0.9668	0.0067	-0.0002	0.0062
dmfs_dentures_080119	Difference in height between childhood and adulthood; age 8	23449627	anthropometric	European	SNPs from the MHC (chr6 26M~34M) region was removed for this traits	-0.1898	0.056	-3.3889	0.0007	0.3376	0.0507	0.9712	0.0077	0.0134	0.0056
dmfs_dentures_080119	Systemic lupus erythematosus	26502338	autoimmune	European	SNPs from the MHC (chr6 26M~34M) region was removed for this traits	0.172	0.0517	3.3251	0.0009	0.3877	0.0665	1.1062	0.0098	-0.0161	0.0064
dmfs_dentures_080119	Forced expiratory volume in 1 second (FEV1)	21946350	lung_function	European	SNPs from the MHC (chr6 26M~34M) region was removed for this traits	-0.1811	0.0557	-3.2513	0.0011	0.1727	0.0225	0.8808	0.0119	0.0028	0.0092
dmfs_dentures_080119	Triglycerides	20686565	lipids	European	SNPs from the MHC (chr6 26M~34M) region was removed for this traits	0.137	0.0427	3.2075	0.0013	0.1683	0.0289	0.9681	0.0162	0.0006	0.007
dmfs_dentures_080119	ICV	25607358	brain_volume	European	SNPs from the MHC (chr6 26M~34M) region was removed for this traits	-0.2151	0.0674	-3.1908	0.0014	0.1754	0.0451	1.0022	0.0067	0.0106	0.0049
dmfs_dentures_080119	HOMA-IR	20081858	glycemic	European	SNPs from the MHC (chr6 26M~34M) region was removed for this traits	0.1965	0.0622	3.1566	0.0016	0.0685	0.0124	1.0031	0.0064	0.0108	0.0056
dmfs_dentures_080119	Ratio of bisallylic groups to total fatty acids	27005778	metabolites	European	Caution: using this data may yield results outside bounds due to relative low Z score of the SNP heritability of the trait; SNPs from the MHC (chr6 26M~34M) region was removed for this traits	-0.2023	0.0646	-3.1343	0.0017	0.275	0.0993	0.9857	0.0077	-0.0018	0.0053
dmfs_dentures_080119	Omega-3 fatty acids	27005778	metabolites	European	SNPs from the MHC (chr6 26M~34M) region was removed for this traits	-0.1972	0.0635	-3.1044	0.0019	0.1547	0.0407	0.9911	0.0076	0.0058	0.0049
dmfs_dentures_080119	Forced expiratory volume in 1 second (FEV1)	26635082	lung_function	European	SNPs from the MHC (chr6 26M~34M) region was removed for this traits	-0.1359	0.044	-3.0912	0.002	0.1413	0.016	0.9912	0.0068	-0.0073	0.0052
dmfs_dentures_080119	Forced Vital capacity(FVC)	26635082	lung_function	European	SNPs from the MHC (chr6 26M~34M) region was removed for this traits	-0.1249	0.0405	-3.0852	0.002	0.1466	0.0153	0.9857	0.0069	-0.0088	0.0052
dmfs_dentures_080119	Average number of double bonds in a fatty acid chain	27005778	metabolites	European	SNPs from the MHC (chr6 26M~34M) region was removed for this traits	-0.2068	0.0681	-3.0354	0.0024	0.1728	0.0557	1.0015	0.0076	-0.003	0.0051
dmfs_dentures_080119	Crohns disease	26192919	autoimmune	European	SNPs from the MHC (chr6 26M~34M) region was removed for this traits	0.1136	0.0387	2.9351	0.0033	0.5029	0.0575	1.0228	0.0117	0.0035	0.006
dmfs_dentures_080119	Ratio of bisallylic groups to double bonds	27005778	metabolites	European	Caution: using this data may yield results outside bounds due to relative low Z score of the SNP heritability of the trait; SNPs from the MHC (chr6 26M~34M) region was removed for this traits	-0.1745	0.0595	-2.9328	0.0034	0.2979	0.1115	0.977	0.0087	-0.0026	0.0053
dmfs_dentures_080119	Insomnia	27992416	sleeping	European	SNPs from the MHC (chr6 26M~34M) region was removed for this traits	0.133	0.0455	2.9222	0.0035	0.1333	0.0114	1.0025	0.008	0.0247	0.0057
dmfs_dentures_080119	Average number of methylene groups per a double bond	27005778	metabolites	European	Caution: using this data may yield results outside bounds due to relative low Z score of the SNP heritability of the trait; SNPs from the MHC (chr6 26M~34M) region was removed for this traits	0.2192	0.0752	2.9137	0.0036	0.2024	0.0817	0.9955	0.008	0.0016	0.0049
dmfs_dentures_080119	Total cholesterol in large HDL	27005778	metabolites	European	SNPs from the MHC (chr6 26M~34M) region was removed for this traits	-0.1786	0.0616	-2.8977	0.0038	0.1064	0.0285	1.0061	0.0145	-0.0054	0.005
dmfs_dentures_080119	Forced Vital capacity(FVC)	28166213	lung_function	European	SNPs from the MHC (chr6 26M~34M) region was removed for this traits	-0.0855	0.0295	-2.8961	0.0038	0.2605	0.0159	0.9763	0.0069	-0.0133	0.0052
dmfs_dentures_080119	Cholesterol esters in large HDL	27005778	metabolites	European	SNPs from the MHC (chr6 26M~34M) region was removed for this traits	-0.1678	0.0588	-2.8551	0.0043	0.125	0.0307	1.0002	0.014	-0.0048	0.005
dmfs_dentures_080119	Description of average fatty acid chain length; not actual carbon number	27005778	metabolites	European	SNPs from the MHC (chr6 26M~34M) region was removed for this traits	-0.2504	0.0891	-2.8097	0.005	0.1006	0.0335	0.9831	0.0065	0.0013	0.0051
dmfs_dentures_080119	Extreme waist-to-hip ratio	23563607	anthropometric	European	SNPs from the MHC (chr6 26M~34M) region was removed for this traits	0.1743	0.0628	2.7777	0.0055	0.3602	0.0574	0.9773	0.0085	0.0042	0.0077
dmfs_dentures_080119	Mean diameter for HDL particles	27005778	metabolites	European	SNPs from the MHC (chr6 26M~34M) region was removed for this traits	-0.1652	0.0599	-2.757	0.0058	0.1213	0.03	1.0078	0.0187	-0.0009	0.005
dmfs_dentures_080119	Neo-openness to experience	21173776	personality	European	SNPs from the MHC (chr6 26M~34M) region was removed for this traits	-0.2104	0.0766	-2.7459	0.006	0.1064	0.0267	0.9916	0.0066	0.0023	0.0055
dmfs_dentures_080119	Forced expiratory volume in 1 second (FEV1)	28166213	lung_function	European	SNPs from the MHC (chr6 26M~34M) region was removed for this traits	-0.0808	0.0308	-2.6186	0.0088	0.2648	0.0172	0.9709	0.0069	-0.0171	0.0054
dmfs_dentures_080119	Total lipids in large HDL	27005778	metabolites	European	SNPs from the MHC (chr6 26M~34M) region was removed for this traits	-0.1468	0.0562	-2.6109	0.009	0.1321	0.0304	1.0002	0.0147	-0.0056	0.0051
dmfs_dentures_080119	Free cholesterol in large HDL	27005778	metabolites	European	SNPs from the MHC (chr6 26M~34M) region was removed for this traits	-0.1526	0.059	-2.5883	0.0096	0.1077	0.0283	1.0078	0.0139	-0.0074	0.005
dmfs_dentures_080119	Chronotype	27494321	sleeping	European	SNPs from the MHC (chr6 26M~34M) region was removed for this traits	0.0786	0.0305	2.5811	0.0098	0.101	0.0058	1.0148	0.0076	0.0013	0.0056
dmfs_dentures_080119	Neuroticism	24828478	personality	European	SNPs from the MHC (chr6 26M~34M) region was removed for this traits	0.1813	0.0704	2.574	0.0101	0.0148	0.0033	1.0086	0.0061	0.0007	0.0051
dmfs_dentures_080119	Concentration of medium VLDL particles	27005778	metabolites	European	SNPs from the MHC (chr6 26M~34M) region was removed for this traits	0.1258	0.0492	2.5564	0.0106	0.1515	0.0348	0.9801	0.0067	0.0031	0.0051
dmfs_dentures_080119	Concentration of large HDL particles	27005778	metabolites	European	SNPs from the MHC (chr6 26M~34M) region was removed for this traits	-0.1394	0.0553	-2.5201	0.0117	0.134	0.0298	0.9991	0.0148	-0.0058	0.0051
dmfs_dentures_080119	Lung adenocarcinoma	27488534	cancer	European	Caution: using this data may yield results outside bounds due to relative low Z score of the SNP heritability of the trait; SNPs from the MHC (chr6 26M~34M) region was removed for this traits	0.188	0.0759	2.4765	0.0133	0.0321	0.0114	1.0187	0.0064	0.0042	0.0051
dmfs_dentures_080119	Celiac disease	20190752	autoimmune	European	SNPs from the MHC (chr6 26M~34M) region was removed for this traits	-0.1207	0.0489	-2.4687	0.0136	0.3141	0.0481	1.064	0.0106	-0.0042	0.0063
dmfs_dentures_080119	Urate	23263486	other	European	SNPs from the MHC (chr6 26M~34M) region was removed for this traits	0.1036	0.0421	2.4597	0.0139	0.1764	0.0584	0.9527	0.0491	-0.0023	0.0059
dmfs_dentures_080119	Acetoacetate	27005778	metabolites	European	Caution: using this data may yield results outside bounds due to relative low Z score of the SNP heritability of the trait; SNPs from the MHC (chr6 26M~34M) region was removed for this traits	-0.1764	0.0722	-2.4431	0.0146	0.0745	0.0275	0.9796	0.0071	0.0099	0.005
dmfs_dentures_080119	Concentration of very large HDL particles	27005778	metabolites	European	Caution: using this data may yield results outside bounds due to relative low Z score of the SNP heritability of the trait; SNPs from the MHC (chr6 26M~34M) region was removed for this traits	-0.2106	0.0863	-2.4399	0.0147	0.0669	0.027	1.0012	0.0146	0.0018	0.0049
dmfs_dentures_080119	Age at Menarche	25231870	reproductive	European	SNPs from the MHC (chr6 26M~34M) region was removed for this traits	-0.0578	0.0243	-2.3817	0.0172	0.2019	0.0099	0.9542	0.0116	0.0077	0.0065
dmfs_dentures_080119	Phospholipids in very large HDL	27005778	metabolites	European	SNPs from the MHC (chr6 26M~34M) region was removed for this traits	-0.1644	0.0695	-2.365	0.018	0.0936	0.0297	1.007	0.0165	0.0001	0.0048
dmfs_dentures_080119	Alzheimers disease	24162737	neurological	European	SNPs from the MHC (chr6 26M~34M) region was removed for this traits	0.1553	0.066	2.3518	0.0187	0.0449	0.0211	1.0656	0.0293	0.0032	0.0049
dmfs_dentures_080119	PGC cross-disorder analysis	23453885	psychiatric	European	SNPs from the MHC (chr6 26M~34M) region was removed for this traits	-0.0851	0.0367	-2.3154	0.0206	0.1724	0.0133	1.0141	0.0116	0.0169	0.008
dmfs_dentures_080119	Total lipids in large VLDL	27005778	metabolites	European	SNPs from the MHC (chr6 26M~34M) region was removed for this traits	0.1199	0.0518	2.3133	0.0207	0.1411	0.0298	0.9847	0.0064	0.0055	0.0051
dmfs_dentures_080119	Concentration of chylomicrons and largest VLDL particles	27005778	metabolites	European	SNPs from the MHC (chr6 26M~34M) region was removed for this traits	0.1572	0.0686	2.2928	0.0219	0.1183	0.0265	0.9876	0.0065	0.0039	0.0055
dmfs_dentures_080119	Sleep duration	27494321	sleeping	European	SNPs from the MHC (chr6 26M~34M) region was removed for this traits	-0.1019	0.0447	-2.28	0.0226	0.0553	0.0049	1.02	0.0072	-0.0259	0.0058
dmfs_dentures_080119	Inflammatory Bowel Disease (Euro)	26192919	autoimmune	European	SNPs from the MHC (chr6 26M~34M) region was removed for this traits	0.0831	0.0371	2.2366	0.0253	0.3329	0.0335	1.0545	0.0103	-0.0021	0.0059
dmfs_dentures_080119	Total cholesterol in HDL	27005778	metabolites	European	SNPs from the MHC (chr6 26M~34M) region was removed for this traits	-0.1437	0.0643	-2.2363	0.0253	0.0946	0.028	1.0063	0.0127	-0.0051	0.005
dmfs_dentures_080119	Concentration of large VLDL particles	27005778	metabolites	European	SNPs from the MHC (chr6 26M~34M) region was removed for this traits	0.122	0.0547	2.2295	0.0258	0.1339	0.0343	0.9733	0.0068	0.0037	0.0052
dmfs_dentures_080119	Phospholipids in large HDL	27005778	metabolites	European	SNPs from the MHC (chr6 26M~34M) region was removed for this traits	-0.1248	0.0564	-2.2135	0.0269	0.1282	0.0298	0.9981	0.0139	-0.0067	0.0051
dmfs_dentures_080119	Acetate	27005778	metabolites	European	Caution: using this data may yield results outside bounds due to relative low Z score of the SNP heritability of the trait; SNPs from the MHC (chr6 26M~34M) region was removed for this traits	-0.1806	0.0816	-2.2116	0.027	0.0546	0.0192	1.0021	0.0068	-0.0007	0.0052
dmfs_dentures_080119	Free cholesterol in very large HDL	27005778	metabolites	European	Caution: using this data may yield results outside bounds due to relative low Z score of the SNP heritability of the trait; SNPs from the MHC (chr6 26M~34M) region was removed for this traits	-0.2012	0.0935	-2.1534	0.0313	0.0502	0.025	1.0135	0.0136	0.0026	0.0047
dmfs_dentures_080119	Total lipids in chylomicrons and largest VLDL particles	27005778	metabolites	European	SNPs from the MHC (chr6 26M~34M) region was removed for this traits	0.1196	0.0563	2.1242	0.0337	0.1218	0.0277	0.9892	0.0068	0.0065	0.005
dmfs_dentures_080119	Neuroticism	27089181	personality	European	SNPs from the MHC (chr6 26M~34M) region was removed for this traits	0.0999	0.0472	2.1176	0.0342	0.0892	0.0075	0.9901	0.0117	0.0263	0.0077
dmfs_dentures_080119	Mean diameter for VLDL particles	27005778	metabolites	European	SNPs from the MHC (chr6 26M~34M) region was removed for this traits	0.1206	0.0579	2.0847	0.0371	0.1362	0.0347	0.9898	0.0084	0.0028	0.0056
dmfs_dentures_080119	Phospholipids in chylomicrons and largest VLDL particles	27005778	metabolites	European	SNPs from the MHC (chr6 26M~34M) region was removed for this traits	0.127	0.061	2.0841	0.0372	0.0991	0.0267	0.9841	0.0068	0.0061	0.0051
dmfs_dentures_080119	Child birth weight	23202124	anthropometric	European	SNPs from the MHC (chr6 26M~34M) region was removed for this traits	-0.1095	0.0528	-2.0739	0.0381	0.1119	0.0181	1.0045	0.0058	0.0073	0.0051
dmfs_dentures_080119	Triglycerides in large VLDL	27005778	metabolites	European	SNPs from the MHC (chr6 26M~34M) region was removed for this traits	0.1194	0.0577	2.0686	0.0386	0.1139	0.0287	0.988	0.0063	0.0069	0.0053
dmfs_dentures_080119	Serum cystatin c	26831199	kidney	Mixed	Caution: using this data may yield less robust results due to minor departure of the LD structure; SNPs from the MHC (chr6 26M~34M) region was removed for this traits	-0.1151	0.0559	-2.0586	0.0395	0.1686	0.0665	0.962	0.014	-0.0038	0.0059
dmfs_dentures_080119	Total lipids in very large VLDL	27005778	metabolites	European	SNPs from the MHC (chr6 26M~34M) region was removed for this traits	0.1038	0.0505	2.056	0.0398	0.1389	0.0299	0.9775	0.0072	0.0056	0.0048
dmfs_dentures_080119	Total lipids in very large HDL	27005778	metabolites	European	Caution: using this data may yield results outside bounds due to relative low Z score of the SNP heritability of the trait; SNPs from the MHC (chr6 26M~34M) region was removed for this traits	-0.1897	0.0927	-2.046	0.0408	0.0612	0.0277	1.0156	0.0148	0.0016	0.0048
dmfs_dentures_080119	Phospholipids in very large VLDL	27005778	metabolites	European	SNPs from the MHC (chr6 26M~34M) region was removed for this traits	0.1086	0.0548	1.9829	0.0474	0.109	0.0279	0.9845	0.0068	0.0073	0.0049
dmfs_dentures_080119	Triglycerides in chylomicrons and largest VLDL particles	27005778	metabolites	European	SNPs from the MHC (chr6 26M~34M) region was removed for this traits	0.1361	0.0689	1.975	0.0483	0.0924	0.0274	0.9901	0.0066	0.0061	0.0052
dmfs_dentures_080119	Attention deficit hyperactivity disorder	20732625	psychiatric	European	Caution: using this data may yield results outside bounds due to relative low Z score of the SNP heritability of the trait; SNPs from the MHC (chr6 26M~34M) region was removed for this traits	0.173	0.088	1.966	0.0493	0.2461	0.0911	1.0064	0.0063	-0.0022	0.0054
dmfs_dentures_080119	LDL cholesterol	20686565	lipids	European	SNPs from the MHC (chr6 26M~34M) region was removed for this traits	0.0777	0.0404	1.9207	0.0548	0.1043	0.0283	1.0508	0.0482	-0.005	0.0063
dmfs_dentures_080119	Concentration of very large VLDL particles	27005778	metabolites	European	SNPs from the MHC (chr6 26M~34M) region was removed for this traits	0.1114	0.0585	1.903	0.057	0.1273	0.0295	0.9825	0.0067	0.0056	0.0051
dmfs_dentures_080119	Major depressive disorder	22472876	psychiatric	European	SNPs from the MHC (chr6 26M~34M) region was removed for this traits	0.1048	0.0551	1.9015	0.0572	0.1706	0.0259	1.0057	0.0062	0.0063	0.0055
dmfs_dentures_080119	Tyrosine	27005778	metabolites	European	Caution: using this data may yield results outside bounds due to relative low Z score of the SNP heritability of the trait; SNPs from the MHC (chr6 26M~34M) region was removed for this traits	0.12	0.0631	1.9022	0.0572	0.0756	0.0272	0.9988	0.0067	-0.0048	0.0047
dmfs_dentures_080119	Heart rate	23583979	haemotological	Mixed	Caution: using this data may yield less robust results due to minor departure of the LD structure; SNPs from the MHC (chr6 26M~34M) region was removed for this traits	0.071	0.0374	1.8994	0.0575	0.0849	0.0092	1.0116	0.0085	0.006	0.0055
dmfs_dentures_080119	Phospholipids in large VLDL	27005778	metabolites	European	SNPs from the MHC (chr6 26M~34M) region was removed for this traits	0.1069	0.0568	1.8826	0.0598	0.1172	0.0301	0.9892	0.0064	0.0083	0.0052
dmfs_dentures_080119	Total cholesterol in very large HDL	27005778	metabolites	European	Caution: using this data may yield results outside bounds due to relative low Z score of the SNP heritability of the trait; SNPs from the MHC (chr6 26M~34M) region was removed for this traits	-0.2272	0.121	-1.8776	0.0604	0.0351	0.0228	1.0123	0.0115	0.0024	0.0049
dmfs_dentures_080119	Cholesterol esters in large VLDL	27005778	metabolites	European	SNPs from the MHC (chr6 26M~34M) region was removed for this traits	0.0888	0.0483	1.84	0.0658	0.1657	0.0343	0.9773	0.0069	0.0067	0.0051
dmfs_dentures_080119	Triglycerides in very large VLDL	27005778	metabolites	European	SNPs from the MHC (chr6 26M~34M) region was removed for this traits	0.1006	0.0549	1.8335	0.0667	0.1199	0.0293	0.9808	0.007	0.0065	0.0051
dmfs_dentures_080119	Platelet count	22139419	haemotological	European	SNPs from the MHC (chr6 26M~34M) region was removed for this traits	0.0645	0.036	1.7939	0.0728	0.1205	0.0115	0.9846	0.0082	0.006	0.005
dmfs_dentures_080119	Mean Caudate	25607358	brain_volume	European	SNPs from the MHC (chr6 26M~34M) region was removed for this traits	0.0878	0.0502	1.75	0.0801	0.2499	0.0393	0.9686	0.0061	0.0036	0.0052
dmfs_dentures_080119	Serum creatinine (non-diabetes)	26831199	kidney	Mixed	Caution: using this data may yield less robust results due to minor departure of the LD structure; SNPs from the MHC (chr6 26M~34M) region was removed for this traits	0.0576	0.0333	1.7303	0.0836	0.1151	0.0106	0.9781	0.0131	0.0048	0.0074
dmfs_dentures_080119	Glycoprotein acetyls; mainly a1-acid glycoprotein	27005778	metabolites	European	SNPs from the MHC (chr6 26M~34M) region was removed for this traits	0.111	0.0645	1.7217	0.0851	0.1024	0.0287	0.9848	0.0062	0.0075	0.0049
dmfs_dentures_080119	Triglycerides in medium VLDL	27005778	metabolites	European	SNPs from the MHC (chr6 26M~34M) region was removed for this traits	0.1114	0.0654	1.7031	0.0886	0.0978	0.0301	0.9987	0.0065	0.0076	0.0055
dmfs_dentures_080119	Free cholesterol in large VLDL	27005778	metabolites	European	SNPs from the MHC (chr6 26M~34M) region was removed for this traits	0.0867	0.0519	1.6693	0.0951	0.125	0.0299	0.988	0.0067	0.0084	0.005
dmfs_dentures_080119	Citrate	27005778	metabolites	European	SNPs from the MHC (chr6 26M~34M) region was removed for this traits	-0.1197	0.0721	-1.6606	0.0968	0.0705	0.021	1.012	0.0077	0.002	0.0052
dmfs_dentures_080119	Primary biliary cirrhosis	26394269	autoimmune	European	SNPs from the MHC (chr6 26M~34M) region was removed for this traits	0.0783	0.0481	1.6294	0.1032	0.3754	0.0637	1.0038	0.0098	0.006	0.0062
dmfs_dentures_080119	Total lipids in medium VLDL	27005778	metabolites	European	SNPs from the MHC (chr6 26M~34M) region was removed for this traits	0.0872	0.0541	1.6124	0.1069	0.1414	0.0338	0.9855	0.0066	0.0067	0.0052
dmfs_dentures_080119	Asthma	17611496	autoimmune	European	SNPs from the MHC (chr6 26M~34M) region was removed for this traits	0.0931	0.0581	1.6042	0.1087	0.123	0.0263	1.0074	0.008	-0.0053	0.0061
dmfs_dentures_080119	Urinary albumin-to-creatinine ratio (non-diabetes)	26631737	kidney	European	SNPs from the MHC (chr6 26M~34M) region was removed for this traits	0.1074	0.0671	1.6016	0.1092	0.0535	0.0107	0.9947	0.0073	-0.0068	0.0056
dmfs_dentures_080119	Serum creatinine	26831199	kidney	Mixed	Caution: using this data may yield less robust results due to minor departure of the LD structure; SNPs from the MHC (chr6 26M~34M) region was removed for this traits	0.0502	0.0314	1.5992	0.1098	0.1079	0.0094	0.9745	0.0131	0.0076	0.0073
dmfs_dentures_080119	Total cholesterol in large VLDL	27005778	metabolites	European	SNPs from the MHC (chr6 26M~34M) region was removed for this traits	0.0864	0.0541	1.5968	0.1103	0.119	0.0291	0.9908	0.0068	0.0081	0.0051
dmfs_dentures_080119	Height_2010	20881960	anthropometric	European	SNPs from the MHC (chr6 26M~34M) region was removed for this traits	-0.0375	0.0237	-1.586	0.1127	0.2856	0.0165	1.0182	0.0189	-0.0102	0.0073
dmfs_dentures_080119	Total lipids in small HDL	27005778	metabolites	European	Caution: using this data may yield results outside bounds due to relative low Z score of the SNP heritability of the trait; SNPs from the MHC (chr6 26M~34M) region was removed for this traits	0.1342	0.0875	1.5335	0.1252	0.0546	0.0262	1.0024	0.0074	-0.0056	0.0049
dmfs_dentures_080119	Forced expiratory volume in 1 second (FEV1)/Forced Vital capacity(FVC)	28166213	lung_function	European	SNPs from the MHC (chr6 26M~34M) region was removed for this traits	-0.0512	0.0334	-1.5319	0.1256	0.2586	0.0207	0.9734	0.0084	-0.0162	0.0059
dmfs_dentures_080119	Phospholipids in medium VLDL	27005778	metabolites	European	SNPs from the MHC (chr6 26M~34M) region was removed for this traits	0.0907	0.0598	1.5175	0.1291	0.1115	0.0328	0.9967	0.0069	0.0087	0.0054
dmfs_dentures_080119	Amyotrophic lateral sclerosis	27455348	neurological	European	Caution: using this data may yield results outside bounds due to relative low Z score of the SNP heritability of the trait; SNPs from the MHC (chr6 26M~34M) region was removed for this traits	0.1155	0.0762	1.5148	0.1298	0.0486	0.0128	0.995	0.0062	-0.0041	0.0054
dmfs_dentures_080119	Urinary albumin-to-creatinine ratio	26631737	kidney	European	SNPs from the MHC (chr6 26M~34M) region was removed for this traits	0.0936	0.063	1.4846	0.1377	0.0456	0.0088	0.9962	0.0068	-0.0023	0.0056
dmfs_dentures_080119	Schizophrenia	25056061	psychiatric	Mixed	Caution: using this data may yield less robust results due to minor departure of the LD structure; SNPs from the MHC (chr6 26M~34M) region was removed for this traits	-0.0424	0.0285	-1.484	0.1378	0.4609	0.0193	1.0502	0.0132	0.0132	0.0083
dmfs_dentures_080119	Birth weight	27680694	anthropometric	European	SNPs from the MHC (chr6 26M~34M) region was removed for this traits	-0.0428	0.0294	-1.4575	0.145	0.1025	0.0067	1.0416	0.0098	-0.0043	0.0057
dmfs_dentures_080119	Transferrin	25352340	metal	European	Caution: using this data may yield results outside bounds due to relative low Z score of the SNP heritability of the trait; SNPs from the MHC (chr6 26M~34M) region was removed for this traits	0.0912	0.0628	1.4511	0.1467	0.1613	0.0759	1.0623	0.0238	-0.0143	0.0084
dmfs_dentures_080119	Phenylalanine	27005778	metabolites	European	Caution: using this data may yield results outside bounds due to relative low Z score of the SNP heritability of the trait; SNPs from the MHC (chr6 26M~34M) region was removed for this traits	0.1202	0.0835	1.4396	0.15	0.0557	0.0214	1.0042	0.0068	-0.0008	0.0053
dmfs_dentures_080119	18:2 linoleic acid (LA)	27005778	metabolites	European	SNPs from the MHC (chr6 26M~34M) region was removed for this traits	-0.1005	0.0699	-1.438	0.1504	0.1263	0.0485	1.0035	0.0099	0.0033	0.0057
dmfs_dentures_080119	Type 2 Diabetes	22885922	glycemic	European	SNPs from the MHC (chr6 26M~34M) region was removed for this traits	0.0578	0.0408	1.4146	0.1572	0.088	0.0093	1.008	0.0071	-0.0045	0.0054
dmfs_dentures_080119	Femoral neck bone mineral density	22504420	bone	Mixed	Caution: using these data may yield less robust results due to minor departure of the LD structure; SNPs from the MHC (chr6 26M-34M) region were removed for this trait	-0.041	0.0293	-1.4009	0.1612	0.303	0.0253	0.9805	0.0086	-0.0014	0.0054
dmfs_dentures_080119	Free cholesterol	27005778	metabolites	European	Caution: using this data may yield results outside bounds due to relative low Z score of the SNP heritability of the trait; SNPs from the MHC (chr6 26M~34M) region was removed for this traits	-0.1528	0.1112	-1.3745	0.1693	0.0677	0.0425	1.0235	0.0106	0.0058	0.0052
dmfs_dentures_080119	Age of smoking initiation	20418890	smoking_behaviour	European	SNPs from the MHC (chr6 26M~34M) region was removed for this traits	-0.1162	0.0857	-1.3563	0.175	0.0623	0.0185	0.999	0.0062	-0.0063	0.0052
dmfs_dentures_080119	Difference in height between adolescence and adulthood; age 14	23449627	anthropometric	European	SNPs from the MHC (chr6 26M~34M) region was removed for this traits	-0.0911	0.0675	-1.3498	0.1771	0.451	0.112	0.9813	0.0068	0.0035	0.0049
dmfs_dentures_080119	Apolipoprotein A-I	27005778	metabolites	European	SNPs from the MHC (chr6 26M~34M) region was removed for this traits	-0.1105	0.082	-1.3465	0.1781	0.0735	0.0311	1.005	0.0118	-0.0006	0.0054
dmfs_dentures_080119	Serum total triglycerides	27005778	metabolites	European	SNPs from the MHC (chr6 26M~34M) region was removed for this traits	0.077	0.0579	1.3308	0.1832	0.1261	0.0351	0.9918	0.0074	0.0089	0.0053
dmfs_dentures_080119	Free cholesterol in medium VLDL	27005778	metabolites	European	SNPs from the MHC (chr6 26M~34M) region was removed for this traits	0.0782	0.059	1.3263	0.1848	0.1128	0.033	0.9953	0.007	0.0091	0.0053
dmfs_dentures_080119	Mono-unsaturated fatty acids	27005778	metabolites	European	Caution: using this data may yield results outside bounds due to relative low Z score of the SNP heritability of the trait; SNPs from the MHC (chr6 26M~34M) region was removed for this traits	0.1057	0.0805	1.3126	0.1893	0.1056	0.042	0.9879	0.0077	0.008	0.0054
dmfs_dentures_080119	Triglycerides in small HDL	27005778	metabolites	European	Caution: using this data may yield results outside bounds due to relative low Z score of the SNP heritability of the trait; SNPs from the MHC (chr6 26M~34M) region was removed for this traits	0.0979	0.0799	1.2252	0.2205	0.0653	0.0265	0.9993	0.0081	0.0082	0.0053
dmfs_dentures_080119	Infant head circumference	22504419	anthropometric	European	SNPs from the MHC (chr6 26M~34M) region was removed for this traits	-0.0643	0.0541	-1.1898	0.2341	0.2295	0.0449	0.9908	0.0067	0.0058	0.005
dmfs_dentures_080119	Triglycerides in very large HDL	27005778	metabolites	European	Caution: using this data may yield results outside bounds due to relative low Z score of the SNP heritability of the trait; SNPs from the MHC (chr6 26M~34M) region was removed for this traits	-0.0846	0.072	-1.1746	0.2401	0.0841	0.0258	1.0149	0.0266	0.0044	0.0054
dmfs_dentures_080119	Total Cholesterol	20686565	lipids	European	SNPs from the MHC (chr6 26M~34M) region was removed for this traits	0.0403	0.0358	1.1245	0.2608	0.1344	0.024	1.0204	0.0347	-0.0017	0.0066
dmfs_dentures_080119	Concentration of small VLDL particles	27005778	metabolites	European	SNPs from the MHC (chr6 26M~34M) region was removed for this traits	0.0604	0.0551	1.0977	0.2723	0.1514	0.0365	0.99	0.0077	0.0064	0.0053
dmfs_dentures_080119	Child birth length	25281659	anthropometric	European	SNPs from the MHC (chr6 26M~34M) region was removed for this traits	-0.0582	0.0551	-1.0567	0.2906	0.1698	0.0231	0.9924	0.0072	0.0022	0.0061
dmfs_dentures_080119	Triglycerides in small VLDL	27005778	metabolites	European	SNPs from the MHC (chr6 26M~34M) region was removed for this traits	0.061	0.0586	1.0407	0.298	0.1211	0.0348	0.9939	0.0074	0.0107	0.0053
dmfs_dentures_080119	Total lipids in small VLDL	27005778	metabolites	European	SNPs from the MHC (chr6 26M~34M) region was removed for this traits	0.0567	0.0564	1.0062	0.3143	0.1454	0.0371	0.9917	0.0082	0.0058	0.0053
dmfs_dentures_080119	Isoleucine	27005778	metabolites	European	SNPs from the MHC (chr6 26M~34M) region was removed for this traits	0.0616	0.0616	1.0007	0.317	0.0719	0.0235	0.9942	0.0067	-0.001	0.0047
dmfs_dentures_080119	Free cholesterol to esterified cholesterol ratio	27005778	metabolites	European	Caution: using this data may yield results outside bounds due to relative low Z score of the SNP heritability of the trait; SNPs from the MHC (chr6 26M~34M) region was removed for this traits	-0.1176	0.119	-0.9881	0.3231	0.0589	0.0504	1.0131	0.0125	0.0042	0.0054
dmfs_dentures_080119	Ferritin	25352340	metal	European	SNPs from the MHC (chr6 26M~34M) region was removed for this traits	-0.0691	0.0718	-0.9622	0.3359	0.0911	0.0264	1.0279	0.0092	0.021	0.007
dmfs_dentures_080119	Chronic Kidney Disease	26831199	kidney	Mixed	Caution: using this data may yield less robust results due to minor departure of the LD structure; SNPs from the MHC (chr6 26M~34M) region was removed for this traits	-0.061	0.0643	-0.948	0.3431	0.018	0.0059	1.0169	0.0089	-0.003	0.006
dmfs_dentures_080119	Total cholesterol in medium VLDL	27005778	metabolites	European	SNPs from the MHC (chr6 26M~34M) region was removed for this traits	0.0525	0.0556	0.9439	0.3452	0.1261	0.0345	0.992	0.0074	0.0084	0.0053
dmfs_dentures_080119	HOMA-B	20081858	glycemic	European	SNPs from the MHC (chr6 26M~34M) region was removed for this traits	0.0536	0.0582	0.9214	0.3568	0.0906	0.0134	0.9887	0.0063	0.0071	0.0059
dmfs_dentures_080119	Extreme height	23563607	anthropometric	European	SNPs from the MHC (chr6 26M~34M) region was removed for this traits	-0.0312	0.0343	-0.9094	0.3632	1.2284	0.1075	1.0371	0.0177	-0.0054	0.0087
dmfs_dentures_080119	Serumurate overweight	25811787	uric_acid	European	Caution: using this data may yield results outside bounds due to relative low Z score of the SNP heritability of the trait; SNPs from the MHC (chr6 26M~34M) region was removed for this traits	0.0695	0.081	0.8574	0.3912	0.5154	0.2929	0.9709	0.0257	-0.0087	0.006
dmfs_dentures_080119	Mean diameter for LDL particles	27005778	metabolites	European	Caution: using this data may yield results outside bounds due to relative low Z score of the SNP heritability of the trait; SNPs from the MHC (chr6 26M~34M) region was removed for this traits	-0.084	0.0996	-0.8437	0.3988	0.048	0.0263	1.0003	0.0121	0.0029	0.0051
dmfs_dentures_080119	Cholesterol esters in medium VLDL	27005778	metabolites	European	SNPs from the MHC (chr6 26M~34M) region was removed for this traits	0.0448	0.0539	0.831	0.406	0.1521	0.0368	0.9863	0.0078	0.0063	0.0053
dmfs_dentures_080119	Excessive daytime sleepiness	27992416	sleeping	European	SNPs from the MHC (chr6 26M~34M) region was removed for this traits	0.0304	0.0369	0.823	0.4105	0.0541	0.0052	1.0027	0.0068	0.0237	0.0047
dmfs_dentures_080119	2hr glucose adjusted for BMI	20081857	glycemic	European	Caution: using this data may yield results outside bounds due to relative low Z score of the SNP heritability of the trait; SNPs from the MHC (chr6 26M~34M) region was removed for this traits	0.0549	0.0684	0.8028	0.4221	0.1036	0.0347	0.993	0.0072	0.0107	0.0053
dmfs_dentures_080119	Triglycerides in very small VLDL	27005778	metabolites	European	SNPs from the MHC (chr6 26M~34M) region was removed for this traits	0.048	0.0601	0.7996	0.4239	0.1393	0.0358	0.9982	0.0096	0.0066	0.0054
dmfs_dentures_080119	Mean Accumbens	25607358	brain_volume	European	Caution: using this data may yield results outside bounds due to relative low Z score of the SNP heritability of the trait; SNPs from the MHC (chr6 26M~34M) region was removed for this traits	0.0743	0.0942	0.7882	0.4306	0.0903	0.036	0.9794	0.0065	-0.0008	0.0057
dmfs_dentures_080119	Glucose	27005778	metabolites	European	SNPs from the MHC (chr6 26M~34M) region was removed for this traits	0.05	0.0641	0.7802	0.4352	0.0867	0.0212	0.9956	0.0065	0.0005	0.0048
dmfs_dentures_080119	Phospholipids in small VLDL	27005778	metabolites	European	SNPs from the MHC (chr6 26M~34M) region was removed for this traits	0.0472	0.0609	0.775	0.4383	0.1175	0.0344	0.9982	0.0083	0.0059	0.0054
dmfs_dentures_080119	Parkinsons disease	19915575	neurological	European	SNPs from the MHC (chr6 26M~34M) region was removed for this traits	0.0325	0.0426	0.763	0.4455	0.4084	0.1196	1.1237	0.0092	0.0072	0.0052
dmfs_dentures_080119	Total cholesterol in small LDL	27005778	metabolites	European	SNPs from the MHC (chr6 26M~34M) region was removed for this traits	0.0583	0.0824	0.7075	0.4793	0.0688	0.0438	1.0169	0.0191	0.0022	0.0056
dmfs_dentures_080119	Apolipoprotein B	27005778	metabolites	European	SNPs from the MHC (chr6 26M~34M) region was removed for this traits	0.0486	0.0725	0.6704	0.5026	0.0814	0.0398	1.0093	0.0146	0.0064	0.0053
dmfs_dentures_080119	Total lipids in small LDL	27005778	metabolites	European	SNPs from the MHC (chr6 26M~34M) region was removed for this traits	0.0466	0.077	0.6053	0.545	0.0852	0.0457	1.0087	0.0176	0.0033	0.0056
dmfs_dentures_080119	Free cholesterol in small VLDL	27005778	metabolites	European	SNPs from the MHC (chr6 26M~34M) region was removed for this traits	0.0362	0.0599	0.6051	0.5451	0.112	0.0332	1.0001	0.0087	0.0076	0.0052
dmfs_dentures_080119	Omega-9 and saturated fatty acids	27005778	metabolites	European	Caution: using this data may yield results outside bounds due to relative low Z score of the SNP heritability of the trait; SNPs from the MHC (chr6 26M~34M) region was removed for this traits	0.0522	0.087	0.6003	0.5483	0.0859	0.043	0.9963	0.0077	0.0072	0.0054
dmfs_dentures_080119	Albumin	27005778	metabolites	European	Caution: using this data may yield results outside bounds due to relative low Z score of the SNP heritability of the trait; SNPs from the MHC (chr6 26M~34M) region was removed for this traits	-0.0567	0.102	-0.5555	0.5786	0.0578	0.0244	0.9906	0.0066	0.0064	0.0057
dmfs_dentures_080119	Subjective well being	27089181	psychiatric	European	SNPs from the MHC (chr6 26M~34M) region was removed for this traits	-0.0226	0.0411	-0.5488	0.5831	0.0251	0.0021	1.001	0.0072	-0.005	0.0066
dmfs_dentures_080119	Mean platelet volume	22139419	haemotological	European	SNPs from the MHC (chr6 26M~34M) region was removed for this traits	0.026	0.0482	0.5386	0.5902	0.3198	0.051	0.9815	0.0107	-0.0028	0.0069
dmfs_dentures_080119	Total cholesterol in medium LDL	27005778	metabolites	European	SNPs from the MHC (chr6 26M~34M) region was removed for this traits	0.0451	0.0841	0.5366	0.5916	0.0679	0.0467	1.0135	0.022	0.0009	0.0058
dmfs_dentures_080119	Multiple sclerosis	21833088	autoimmune	European	Caution: using this data may yield results outside bounds due to relative low Z score of the SNP heritability of the trait; SNPs from the MHC (chr6 26M~34M) region was removed for this traits	-0.0433	0.0807	-0.5362	0.5918	0.0582	0.0278	1.0579	0.0089	-0.006	0.0063
dmfs_dentures_080119	Serum total cholesterol	27005778	metabolites	European	Caution: using this data may yield results outside bounds due to relative low Z score of the SNP heritability of the trait; SNPs from the MHC (chr6 26M~34M) region was removed for this traits	-0.0456	0.0875	-0.5214	0.6021	0.063	0.0368	1.0228	0.0153	0.0014	0.0056
dmfs_dentures_080119	Lumbar spine bone mineral density	22504420	bone	Mixed	Caution: using these data may yield less robust results due to minor departure of the LD structure; SNPs from the MHC (chr6 26M-34M) region were removed for this trait	-0.0161	0.0309	-0.5211	0.6023	0.2703	0.025	1.0133	0.0085	-0.0063	0.0052
dmfs_dentures_080119	Lumbar Spine bone mineral density	26367794	bone	Mixed	Caution: using this data may yield less robust results due to minor departure of the LD structure; SNPs from the MHC (chr6 26M~34M) region was removed for this traits	-0.0186	0.0367	-0.5065	0.6125	0.1316	0.0152	0.9773	0.0081	0.0036	0.0052
dmfs_dentures_080119	Concentration of small LDL particles	27005778	metabolites	European	SNPs from the MHC (chr6 26M~34M) region was removed for this traits	0.0364	0.0739	0.493	0.622	0.0926	0.0436	1.0077	0.0159	0.0036	0.0056
dmfs_dentures_080119	Total cholesterol in medium HDL	27005778	metabolites	European	Caution: using this data may yield results outside bounds due to relative low Z score of the SNP heritability of the trait; SNPs from the MHC (chr6 26M~34M) region was removed for this traits	-0.0411	0.0847	-0.4845	0.6281	0.0536	0.0245	0.9996	0.0088	-0.006	0.0051
dmfs_dentures_080119	Forced expiratory volume in 1 second (FEV1)/Forced Vital capacity(FVC)	21946350	lung_function	European	SNPs from the MHC (chr6 26M~34M) region was removed for this traits	0.0193	0.0415	0.466	0.6412	0.1231	0.0135	0.929	0.0079	-0.0086	0.0055
dmfs_dentures_080119	Leptin_adjBMI	26833098	hormone	European	SNPs from the MHC (chr6 26M~34M) region was removed for this traits	0.0266	0.0574	0.4639	0.6427	0.0956	0.0176	1.0031	0.007	-0.0012	0.0059
dmfs_dentures_080119	Total cholesterol in small VLDL	27005778	metabolites	European	SNPs from the MHC (chr6 26M~34M) region was removed for this traits	0.0304	0.0661	0.4604	0.6453	0.0907	0.0316	1.0057	0.0097	0.0053	0.0052
dmfs_dentures_080119	Mean Pallidum	25607358	brain_volume	European	SNPs from the MHC (chr6 26M~34M) region was removed for this traits	-0.0279	0.0626	-0.4455	0.656	0.1608	0.0407	0.9779	0.0067	0.0084	0.005
dmfs_dentures_080119	Total lipids in medium LDL	27005778	metabolites	European	SNPs from the MHC (chr6 26M~34M) region was removed for this traits	0.0359	0.0816	0.4406	0.6595	0.08	0.0498	1.0106	0.0207	0.0017	0.0057
dmfs_dentures_080119	Glutamine	27005778	metabolites	European	SNPs from the MHC (chr6 26M~34M) region was removed for this traits	-0.036	0.0817	-0.44	0.6599	0.0607	0.0203	1.0193	0.0076	-0.0033	0.0049
dmfs_dentures_080119	Concentration of medium LDL particles	27005778	metabolites	European	SNPs from the MHC (chr6 26M~34M) region was removed for this traits	0.0354	0.0823	0.4295	0.6676	0.0783	0.0488	1.0123	0.0201	0.0025	0.0058
dmfs_dentures_080119	Triglycerides in IDL	27005778	metabolites	European	SNPs from the MHC (chr6 26M~34M) region was removed for this traits	0.0306	0.0714	0.4293	0.6677	0.1066	0.0342	1.011	0.0149	0.0052	0.0056
dmfs_dentures_080119	Phospholipids in large LDL	27005778	metabolites	European	SNPs from the MHC (chr6 26M~34M) region was removed for this traits	0.0365	0.0889	0.4107	0.6813	0.0612	0.0445	1.0181	0.0212	0.004	0.0058
dmfs_dentures_080119	Fasting proinsulin	20081858	glycemic	European	Caution: using this data may yield results outside bounds due to relative low Z score of the SNP heritability of the trait; SNPs from the MHC (chr6 26M~34M) region was removed for this traits	0.0296	0.076	0.3897	0.6967	0.1711	0.089	0.9847	0.0097	0.011	0.0056
dmfs_dentures_080119	Cholesterol esters in medium LDL	27005778	metabolites	European	SNPs from the MHC (chr6 26M~34M) region was removed for this traits	0.0311	0.081	0.3842	0.7008	0.0793	0.0497	1.0107	0.0207	0.0007	0.0057
dmfs_dentures_080119	Phospholipids in medium LDL	27005778	metabolites	European	SNPs from the MHC (chr6 26M~34M) region was removed for this traits	0.031	0.0826	0.3756	0.7072	0.072	0.0425	1.0089	0.0191	0.0032	0.0057
dmfs_dentures_080119	Total cholesterol in LDL	27005778	metabolites	European	SNPs from the MHC (chr6 26M~34M) region was removed for this traits	0.0311	0.0835	0.3726	0.7094	0.0675	0.0505	1.0144	0.0238	0.0027	0.0058
dmfs_dentures_080119	Concentration of large LDL particles	27005778	metabolites	European	SNPs from the MHC (chr6 26M~34M) region was removed for this traits	0.0306	0.0871	0.3518	0.725	0.0737	0.0503	1.0167	0.0214	0.002	0.0058
dmfs_dentures_080119	Concentration of very small VLDL particles	27005778	metabolites	European	SNPs from the MHC (chr6 26M~34M) region was removed for this traits	0.0244	0.0703	0.3464	0.729	0.1161	0.036	1.0054	0.0123	0.0064	0.0056
dmfs_dentures_080119	Cholesterol esters in medium HDL	27005778	metabolites	European	Caution: using this data may yield results outside bounds due to relative low Z score of the SNP heritability of the trait; SNPs from the MHC (chr6 26M~34M) region was removed for this traits	-0.0285	0.0857	-0.3329	0.7392	0.0545	0.0281	1.0008	0.0087	-0.0061	0.0051
dmfs_dentures_080119	Leucine	27005778	metabolites	European	Caution: using this data may yield results outside bounds due to relative low Z score of the SNP heritability of the trait; SNPs from the MHC (chr6 26M~34M) region was removed for this traits	0.0251	0.0805	0.3118	0.7552	0.0447	0.0209	1.0095	0.0068	-0.0009	0.0047
dmfs_dentures_080119	Total lipids in large LDL	27005778	metabolites	European	SNPs from the MHC (chr6 26M~34M) region was removed for this traits	0.0267	0.087	0.3067	0.7591	0.0734	0.0515	1.0153	0.022	0.0016	0.0058
dmfs_dentures_080119	Alanine	27005778	metabolites	European	SNPs from the MHC (chr6 26M~34M) region was removed for this traits	0.0173	0.0604	0.2868	0.7743	0.0839	0.0269	1.0121	0.0072	-0.0028	0.0046
dmfs_dentures_080119	Primary sclerosing cholangitis	27992413	autoimmune	Mixed	Caution: using this data may yield results outside bounds due to relative low Z score of the SNP heritability of the trait; SNPs from the MHC (chr6 26M~34M) region was removed for this traits	0.0263	0.0925	0.2844	0.7761	0.3924	0.1563	0.9945	0.0152	-0.004	0.0083
dmfs_dentures_080119	Phospholipids in IDL	27005778	metabolites	European	SNPs from the MHC (chr6 26M~34M) region was removed for this traits	0.0225	0.0889	0.2529	0.8004	0.0592	0.0416	1.022	0.0192	0.0056	0.0056
dmfs_dentures_080119	Concentration of IDL particles	27005778	metabolites	European	SNPs from the MHC (chr6 26M~34M) region was removed for this traits	0.0216	0.0903	0.2394	0.8108	0.0733	0.0431	1.0191	0.0181	0.0038	0.0058
dmfs_dentures_080119	Eczema	26482879	autoimmune	Mixed	Caution: using this data may yield less robust results due to minor departure of the LD structure; SNPs from the MHC (chr6 26M~34M) region was removed for this traits	0.0122	0.0525	0.2334	0.8154	0.0678	0.0155	1.0238	0.0072	-0.0035	0.0051
dmfs_dentures_080119	Concentration of medium HDL particles	27005778	metabolites	European	Caution: using this data may yield results outside bounds due to relative low Z score of the SNP heritability of the trait; SNPs from the MHC (chr6 26M~34M) region was removed for this traits	0.0185	0.0798	0.2314	0.817	0.0634	0.0259	0.9955	0.0074	-0.0045	0.005
dmfs_dentures_080119	Cholesterol esters in large LDL	27005778	metabolites	European	SNPs from the MHC (chr6 26M~34M) region was removed for this traits	0.0194	0.0851	0.2275	0.82	0.0748	0.0509	1.0131	0.0217	0.001	0.0058
dmfs_dentures_080119	Free cholesterol in large LDL	27005778	metabolites	European	SNPs from the MHC (chr6 26M~34M) region was removed for this traits	0.0186	0.0873	0.2128	0.8314	0.0627	0.0481	1.0178	0.0235	0.0032	0.0058
dmfs_dentures_080119	Total cholesterol in large LDL	27005778	metabolites	European	SNPs from the MHC (chr6 26M~34M) region was removed for this traits	0.0179	0.085	0.2108	0.833	0.0641	0.0465	1.0156	0.0225	0.003	0.0058
dmfs_dentures_080119	Mean Thalamus	25607358	brain_volume	European	SNPs from the MHC (chr6 26M~34M) region was removed for this traits	0.0138	0.0663	0.2079	0.8353	0.1396	0.036	0.9794	0.0063	0.0047	0.0049
dmfs_dentures_080119	Mean Putamen	25607358	brain_volume	European	SNPs from the MHC (chr6 26M~34M) region was removed for this traits	-0.0107	0.052	-0.206	0.8368	0.2995	0.0443	0.95	0.0068	0.0032	0.0054
dmfs_dentures_080119	Free cholesterol in medium HDL	27005778	metabolites	European	SNPs from the MHC (chr6 26M~34M) region was removed for this traits	-0.0122	0.0755	-0.1617	0.8715	0.0659	0.0232	0.9984	0.0082	-0.008	0.005
dmfs_dentures_080119	Forearm Bone mineral density	26367794	bone	Mixed	Caution: using this data may yield results outside bounds due to relative low Z score of the SNP heritability of the trait; using this data may yield less robust results due to minor departure of the LD structure; SNPs from the MHC (chr6 26M~34M) region was removed for this traits	0.0121	0.0806	0.1504	0.8804	0.0951	0.0419	1.01	0.0066	-0.0021	0.0047
dmfs_dentures_080119	Total cholesterol in IDL	27005778	metabolites	European	SNPs from the MHC (chr6 26M~34M) region was removed for this traits	-0.0137	0.0922	-0.1487	0.8818	0.0697	0.0459	1.0195	0.0198	0.0018	0.0058
dmfs_dentures_080119	Phospholipids in very small VLDL	27005778	metabolites	European	SNPs from the MHC (chr6 26M~34M) region was removed for this traits	0.011	0.08	0.1375	0.8907	0.084	0.0378	1.0153	0.0153	0.0038	0.0055
dmfs_dentures_080119	Mean Hippocampus	25607358	brain_volume	European	SNPs from the MHC (chr6 26M~34M) region was removed for this traits	-0.0083	0.0652	-0.1268	0.8991	0.1413	0.0385	0.9872	0.0065	0.0019	0.0054
dmfs_dentures_080119	Ulcerative colitis	26192919	autoimmune	European	SNPs from the MHC (chr6 26M~34M) region was removed for this traits	0.005	0.0435	0.1142	0.9091	0.2575	0.0316	1.048	0.0097	0.003	0.0054
dmfs_dentures_080119	Forced expiratory volume in 1 second (FEV1)/Forced Vital capacity(FVC)	26635082	lung_function	European	SNPs from the MHC (chr6 26M~34M) region was removed for this traits	-0.0054	0.0471	-0.1141	0.9092	0.1123	0.015	0.9822	0.0069	-0.0023	0.0053
dmfs_dentures_080119	Total lipids in IDL	27005778	metabolites	European	SNPs from the MHC (chr6 26M~34M) region was removed for this traits	0.0096	0.091	0.1057	0.9158	0.0719	0.0445	1.0198	0.0189	0.0032	0.0059
dmfs_dentures_080119	Valine	27005778	metabolites	European	SNPs from the MHC (chr6 26M~34M) region was removed for this traits	-0.0072	0.0715	-0.1001	0.9203	0.0601	0.0195	1.0158	0.0076	-0.0006	0.005
dmfs_dentures_080119	Height; Females at age 10 and males at age 12	23449627	anthropometric	European	SNPs from the MHC (chr6 26M~34M) region was removed for this traits	0.0044	0.0468	0.0942	0.925	0.4306	0.0481	0.9525	0.008	-0.0153	0.0064
dmfs_dentures_080119	Total lipids in very small VLDL	27005778	metabolites	European	SNPs from the MHC (chr6 26M~34M) region was removed for this traits	0.0062	0.0732	0.0846	0.9326	0.1064	0.0357	1.01	0.0127	0.0064	0.0056
dmfs_dentures_080119	Femoral Neck bone mineral density	26367794	bone	Mixed	Caution: using this data may yield less robust results due to minor departure of the LD structure; SNPs from the MHC (chr6 26M~34M) region was removed for this traits	-0.0031	0.0404	-0.0775	0.9383	0.1251	0.0145	0.9761	0.008	-0.0036	0.0051
dmfs_dentures_080119	Total lipids in medium HDL	27005778	metabolites	European	Caution: using this data may yield results outside bounds due to relative low Z score of the SNP heritability of the trait; SNPs from the MHC (chr6 26M~34M) region was removed for this traits	0.0059	0.0817	0.0719	0.9427	0.0598	0.0261	0.997	0.0078	-0.0053	0.0051
dmfs_dentures_080119	Sitting height ratio	25865494	anthropometric	European	SNPs from the MHC (chr6 26M~34M) region was removed for this traits	-0.002	0.0488	-0.0401	0.968	0.2221	0.0283	0.9794	0.0077	-0.0014	0.0065
dmfs_dentures_080119	Phospholipids in medium HDL	27005778	metabolites	European	SNPs from the MHC (chr6 26M~34M) region was removed for this traits	-0.0016	0.0754	-0.0218	0.9826	0.0661	0.0233	0.9957	0.0076	-0.0052	0.0049
dmfs_dentures_080119	Neo-conscientiousness	21173776	personality	European	Caution: using this data may yield results outside bounds due to relative low Z score of the SNP heritability of the trait; SNPs from the MHC (chr6 26M~34M) region was removed for this traits	0.0009	0.08	0.0113	0.991	0.0724	0.03	1.0005	0.0068	-0.0041	0.0059
dmfs_dentures_080119	Adiponectin	22479202	cardiometabolic	Mixed	Caution: using this data may yield less robust results due to minor departure of the LD structure; SNPs from the MHC (chr6 26M~34M) region was removed for this traits	0.0003	0.0572	0.0054	0.9957	0.1199	0.0254	1.0221	0.0122	-0.0034	0.0059
dmfs_dentures_080119	Free cholesterol in IDL	27005778	metabolites	European	SNPs from the MHC (chr6 26M~34M) region was removed for this traits	-8.8e-05	0.0822	-0.0011	0.9991	0.0695	0.0413	1.0209	0.0198	0.0035	0.0056
