# Supplementary material for: Genome-wide analysis of dental caries and periodontitis combining clinical and self-reported data
Source: Nat Commun. 2019 Jun 24;10:2773. doi: 10.1038/s41467-019-10630-1 (PMC6591304; doi:10.1038/s41467-019-10630-1)
Supplement: Supplementary file 18 — Supplementary Dataset 15 [file 41467_2019_10630_MOESM18_ESM.xlsx]

## Sheet: .
Supplementary Data 15. Results of cross-trait hypothesis free genetic correlation analysis for periodontitis / loose teeth combined analysis
trait1	trait2	PMID	Category	ethnicity	note	rg	se	z	p	h2_obs	h2_obs_se	h2_int	h2_int_se	gcov_int	gcov_int_se
perio_looseteeth_080119	Years of schooling 2016	27225129	education	European	SNPs from the MHC (chr6 26M~34M) region was removed for this traits	-0.3718	0.0394	-9.4325	4e-21	0.1269	0.0045	0.9274	0.0102	-0.0067	0.0052
perio_looseteeth_080119	Ever vs never smoked	20418890	smoking_behaviour	European	SNPs from the MHC (chr6 26M~34M) region was removed for this traits	0.6429	0.0708	9.0767	1.12e-19	0.0746	0.0065	0.9975	0.0059	0.0325	0.0044
perio_looseteeth_080119	Age of first birth	27798627	reproductive	European	SNPs from the MHC (chr6 26M~34M) region was removed for this traits	-0.4435	0.0543	-8.1709	3.06e-16	0.0626	0.0036	0.9525	0.0081	0.0033	0.005
perio_looseteeth_080119	Waist-to-hip ratio	25673412	anthropometric	European	SNPs from the MHC (chr6 26M~34M) region was removed for this traits	0.3246	0.0448	7.242	4.42e-13	0.113	0.0069	0.9208	0.0087	0.0091	0.0048
perio_looseteeth_080119	College completion	23722424	education	European	SNPs from the MHC (chr6 26M~34M) region was removed for this traits	-0.35	0.0616	-5.6791	1.35e-08	0.0794	0.0057	1.0209	0.0087	-0.0048	0.0059
perio_looseteeth_080119	Years of schooling 2013	23722424	education	European	SNPs from the MHC (chr6 26M~34M) region was removed for this traits	-0.3659	0.0668	-5.4781	4.3e-08	0.0843	0.0063	1.019	0.0091	-0.0028	0.0059
perio_looseteeth_080119	Years of schooling (proxy cognitive performance)	25201988	education	European	SNPs from the MHC (chr6 26M~34M) region was removed for this traits	-0.3409	0.0623	-5.472	4.45e-08	0.1069	0.0074	1.0267	0.0092	-0.0062	0.0064
perio_looseteeth_080119	Waist circumference	25673412	anthropometric	European	SNPs from the MHC (chr6 26M~34M) region was removed for this traits	0.266	0.0496	5.3583	8.4e-08	0.1212	0.0051	0.8451	0.0076	0.0074	0.0052
perio_looseteeth_080119	Body fat	26833246	anthropometric	Mixed	Caution: using this data may yield less robust results due to minor departure of the LD structure; SNPs from the MHC (chr6 26M~34M) region was removed for this traits	0.3323	0.0629	5.2838	1.27e-07	0.107	0.0083	0.9046	0.0063	0.0012	0.0047
perio_looseteeth_080119	Overweight	23563607	anthropometric	European	SNPs from the MHC (chr6 26M~34M) region was removed for this traits	0.2782	0.0541	5.1383	2.77e-07	0.1095	0.0066	1.0246	0.0096	0.013	0.0059
perio_looseteeth_080119	Depressive symptoms	27089181	psychiatric	European	SNPs from the MHC (chr6 26M~34M) region was removed for this traits	0.3386	0.0659	5.1351	2.82e-07	0.0474	0.0037	1.0001	0.007	0.0221	0.0057
perio_looseteeth_080119	Former vs Current smoker	20418890	smoking_behaviour	European	SNPs from the MHC (chr6 26M~34M) region was removed for this traits	-0.5551	0.109	-5.0934	3.52e-07	0.0626	0.0104	1.0009	0.0066	-0.0057	0.004
perio_looseteeth_080119	Lung cancer	27488534	cancer	European	SNPs from the MHC (chr6 26M~34M) region was removed for this traits	0.4318	0.0855	5.0476	4.47e-07	0.3156	0.0669	1.0146	0.0073	0.0047	0.0052
perio_looseteeth_080119	Obesity class 1	23563607	anthropometric	European	SNPs from the MHC (chr6 26M~34M) region was removed for this traits	0.2486	0.0504	4.9366	7.95e-07	0.2174	0.0116	1.0179	0.0111	0.0135	0.0062
perio_looseteeth_080119	Intelligence	28530673	cognitive	European	SNPs from the MHC (chr6 26M~34M) region was removed for this traits	-0.2482	0.051	-4.8707	1.11e-06	0.189	0.0104	1.0094	0.0081	-0.0019	0.0053
perio_looseteeth_080119	Number of children ever born	27798627	reproductive	European	SNPs from the MHC (chr6 26M~34M) region was removed for this traits	0.2885	0.0615	4.6931	2.69e-06	0.0256	0.0018	0.9703	0.0071	-0.007	0.0048
perio_looseteeth_080119	Body mass index	20935630	anthropometric	European	SNPs from the MHC (chr6 26M~34M) region was removed for this traits	0.2474	0.0538	4.5996	4.23e-06	0.19	0.0096	1.01	0.0105	0.0099	0.0058
perio_looseteeth_080119	Cigarettes smoked per day	20418890	smoking_behaviour	European	SNPs from the MHC (chr6 26M~34M) region was removed for this traits	0.4948	0.1087	4.553	5.29e-06	0.0597	0.015	1.005	0.006	0.0122	0.0047
perio_looseteeth_080119	Lung cancer (all)	24880342	cancer	European	SNPs from the MHC (chr6 26M~34M) region was removed for this traits	0.4343	0.0965	4.4999	6.8e-06	0.1294	0.0293	1.0071	0.008	0.0026	0.0053
perio_looseteeth_080119	Fathers age at death	27015805	aging	European	SNPs from the MHC (chr6 26M~34M) region was removed for this traits	-0.4535	0.1021	-4.4409	8.96e-06	0.0401	0.0068	1.0175	0.0069	-0.0067	0.0053
perio_looseteeth_080119	Insomnia	28604731	sleeping	European	SNPs from the MHC (chr6 26M~34M) region was removed for this traits	0.341	0.0788	4.3264	1.52e-05	0.0476	0.0049	1.0029	0.0071	0.0129	0.0049
perio_looseteeth_080119	Obesity class 2	23563607	anthropometric	European	SNPs from the MHC (chr6 26M~34M) region was removed for this traits	0.2861	0.0664	4.306	1.66e-05	0.1844	0.0123	1.0022	0.0097	0.0029	0.0071
perio_looseteeth_080119	Mothers age at death	27015805	aging	European	SNPs from the MHC (chr6 26M~34M) region was removed for this traits	-0.4892	0.1145	-4.2715	1.94e-05	0.0355	0.0074	1.0132	0.0071	-0.001	0.0046
perio_looseteeth_080119	Extreme waist-to-hip ratio	23563607	anthropometric	European	SNPs from the MHC (chr6 26M~34M) region was removed for this traits	0.4211	0.0998	4.2174	2.47e-05	0.3602	0.0574	0.9773	0.0085	-0.005	0.0068
perio_looseteeth_080119	Schizophrenia	25056061	psychiatric	Mixed	Caution: using this data may yield less robust results due to minor departure of the LD structure; SNPs from the MHC (chr6 26M~34M) region was removed for this traits	0.1689	0.041	4.1246	3.71e-05	0.4609	0.0193	1.0502	0.0132	0.0184	0.0064
perio_looseteeth_080119	Extreme bmi	23563607	anthropometric	European	SNPs from the MHC (chr6 26M~34M) region was removed for this traits	0.2905	0.0729	3.9883	6.66e-05	0.6916	0.0552	1.03	0.0113	-0.0038	0.0077
perio_looseteeth_080119	Squamous cell lung cancer	27488534	cancer	European	SNPs from the MHC (chr6 26M~34M) region was removed for this traits	0.5594	0.1405	3.981	6.86e-05	0.039	0.012	1.0105	0.0066	-0.0007	0.0048
perio_looseteeth_080119	Childhood obesity	22484627	anthropometric	European	SNPs from the MHC (chr6 26M~34M) region was removed for this traits	0.2955	0.0761	3.8828	0.0001	0.4138	0.0462	0.9262	0.0075	-0.0087	0.0047
perio_looseteeth_080119	Parents age at death	27015805	aging	European	SNPs from the MHC (chr6 26M~34M) region was removed for this traits	-0.4711	0.1228	-3.8356	0.0001	0.0288	0.0069	1.0161	0.0062	-0.0002	0.0046
perio_looseteeth_080119	Subjective well being	27089181	psychiatric	European	SNPs from the MHC (chr6 26M~34M) region was removed for this traits	-0.2561	0.0689	-3.7198	0.0002	0.0251	0.0021	1.001	0.0072	-0.0097	0.0055
perio_looseteeth_080119	Lung cancer (squamous cell)	24880342	cancer	European	Caution: using this data may yield results outside bounds due to relative low Z score of the SNP heritability of the trait; SNPs from the MHC (chr6 26M~34M) region was removed for this traits	0.6428	0.172	3.7371	0.0002	0.0492	0.0194	1.0073	0.0068	-0.0033	0.0047
perio_looseteeth_080119	PGC cross-disorder analysis	23453885	psychiatric	European	SNPs from the MHC (chr6 26M~34M) region was removed for this traits	0.2196	0.0606	3.6238	0.0003	0.1725	0.0133	1.014	0.0116	-0.0008	0.0067
perio_looseteeth_080119	Coronary artery disease	26343387	cardiometabolic	Mixed	Caution: using this data may yield less robust results due to minor departure of the LD structure; SNPs from the MHC (chr6 26M~34M) region was removed for this traits	0.1641	0.0496	3.3056	0.0009	0.0793	0.0058	1.0444	0.0092	0.0161	0.0047
perio_looseteeth_080119	Leptin_not_adjBMI	26833098	hormone	European	SNPs from the MHC (chr6 26M~34M) region was removed for this traits	0.3142	0.0955	3.2899	0.001	0.0996	0.0162	0.9941	0.0066	-0.0002	0.0046
perio_looseteeth_080119	Childhood IQ	23358156	education	European	SNPs from the MHC (chr6 26M~34M) region was removed for this traits	-0.3025	0.0926	-3.2666	0.0011	0.2758	0.0454	1.0016	0.0092	0.0078	0.0056
perio_looseteeth_080119	Excessive daytime sleepiness	27992416	sleeping	European	SNPs from the MHC (chr6 26M~34M) region was removed for this traits	0.1884	0.0659	2.8607	0.0042	0.0542	0.0052	1.0026	0.0068	0.0109	0.0047
perio_looseteeth_080119	Type 2 Diabetes	22885922	glycemic	European	SNPs from the MHC (chr6 26M~34M) region was removed for this traits	0.2019	0.0711	2.8385	0.0045	0.088	0.0093	1.008	0.0071	0.0077	0.0049
perio_looseteeth_080119	Child birth weight	23202124	anthropometric	European	SNPs from the MHC (chr6 26M~34M) region was removed for this traits	-0.2275	0.0802	-2.8357	0.0046	0.1119	0.018	1.0045	0.0058	-0.0006	0.0042
perio_looseteeth_080119	HDL cholesterol	20686565	lipids	European	SNPs from the MHC (chr6 26M~34M) region was removed for this traits	-0.1501	0.0532	-2.8184	0.0048	0.1278	0.0231	1.0575	0.0493	-0.004	0.0053
perio_looseteeth_080119	Triglycerides	20686565	lipids	European	SNPs from the MHC (chr6 26M~34M) region was removed for this traits	0.1456	0.0524	2.7765	0.0055	0.1683	0.0289	0.9681	0.0162	0.0064	0.0056
perio_looseteeth_080119	Citrate	27005778	metabolites	European	SNPs from the MHC (chr6 26M~34M) region was removed for this traits	-0.3566	0.1326	-2.689	0.0072	0.0704	0.021	1.0121	0.0077	0.0096	0.0044
perio_looseteeth_080119	Insomnia	27992416	sleeping	European	SNPs from the MHC (chr6 26M~34M) region was removed for this traits	0.2078	0.0774	2.6856	0.0072	0.1334	0.0114	1.0024	0.008	0.0116	0.0056
perio_looseteeth_080119	Hip circumference	25673412	anthropometric	European	SNPs from the MHC (chr6 26M~34M) region was removed for this traits	0.1354	0.0507	2.6712	0.0076	0.1274	0.0058	0.8605	0.0081	0.0027	0.0056
perio_looseteeth_080119	Total Cholesterol	20686565	lipids	European	SNPs from the MHC (chr6 26M~34M) region was removed for this traits	0.1614	0.0609	2.6497	0.0081	0.1344	0.024	1.0204	0.0347	0.0027	0.0056
perio_looseteeth_080119	LDL cholesterol	20686565	lipids	European	SNPs from the MHC (chr6 26M~34M) region was removed for this traits	0.195	0.0739	2.6374	0.0084	0.1043	0.0283	1.0508	0.0482	0.0049	0.0056
perio_looseteeth_080119	Birth weight	27680694	anthropometric	European	SNPs from the MHC (chr6 26M~34M) region was removed for this traits	-0.1158	0.046	-2.5186	0.0118	0.1024	0.0067	1.0417	0.0098	-0.0041	0.0051
perio_looseteeth_080119	Height_2010	20881960	anthropometric	European	SNPs from the MHC (chr6 26M~34M) region was removed for this traits	-0.1058	0.0422	-2.507	0.0122	0.2856	0.0165	1.0182	0.0189	-0.0279	0.0058
perio_looseteeth_080119	Child birth length	25281659	anthropometric	European	SNPs from the MHC (chr6 26M~34M) region was removed for this traits	-0.1997	0.0817	-2.4441	0.0145	0.1698	0.0231	0.9924	0.0072	-0.0015	0.0052
perio_looseteeth_080119	Adiponectin	22479202	cardiometabolic	Mixed	Caution: using this data may yield less robust results due to minor departure of the LD structure; SNPs from the MHC (chr6 26M~34M) region was removed for this traits	-0.2307	0.0971	-2.3762	0.0175	0.1198	0.0254	1.0222	0.0122	-0.0065	0.0054
perio_looseteeth_080119	Attention deficit hyperactivity disorder	20732625	psychiatric	European	Caution: using this data may yield results outside bounds due to relative low Z score of the SNP heritability of the trait; SNPs from the MHC (chr6 26M~34M) region was removed for this traits	0.3082	0.1302	2.368	0.0179	0.2455	0.0911	1.0064	0.0063	0.0003	0.0044
perio_looseteeth_080119	Chronotype	27494321	sleeping	European	SNPs from the MHC (chr6 26M~34M) region was removed for this traits	-0.1308	0.0554	-2.3621	0.0182	0.101	0.0058	1.0149	0.0077	-3.36e-05	0.005
perio_looseteeth_080119	Primary sclerosing cholangitis	27992413	autoimmune	Mixed	Caution: using this data may yield results outside bounds due to relative low Z score of the SNP heritability of the trait; SNPs from the MHC (chr6 26M~34M) region was removed for this traits	-0.2008	0.0859	-2.3371	0.0194	0.3924	0.1564	0.9945	0.0152	-0.0051	0.0058
perio_looseteeth_080119	Obesity class 3	23563607	anthropometric	European	SNPs from the MHC (chr6 26M~34M) region was removed for this traits	0.1936	0.0837	2.3124	0.0208	0.1223	0.0141	0.9795	0.0091	0.0077	0.0067
perio_looseteeth_080119	Attention deficit hyperactivity disorder (GC)	27663945	psychiatric	European	Caution: using this data may yield results outside bounds due to relative low Z score of the SNP heritability of the trait; SNPs from the MHC (chr6 26M~34M) region was removed for this traits	0.3988	0.1733	2.301	0.0214	0.0729	0.0299	0.993	0.0074	0.0008	0.0055
perio_looseteeth_080119	Attention deficit hyperactivity disorder (No GC)	27663945	psychiatric	European	Caution: using this data may yield results outside bounds due to relative low Z score of the SNP heritability of the trait; SNPs from the MHC (chr6 26M~34M) region was removed for this traits	0.3984	0.1736	2.2954	0.0217	0.0739	0.0305	1.0076	0.0075	0.0008	0.0056
perio_looseteeth_080119	Phospholipids in very large HDL	27005778	metabolites	European	SNPs from the MHC (chr6 26M~34M) region was removed for this traits	-0.2587	0.1131	-2.2869	0.0222	0.0937	0.0297	1.007	0.0165	-0.0018	0.0046
perio_looseteeth_080119	Triglycerides in IDL	27005778	metabolites	European	SNPs from the MHC (chr6 26M~34M) region was removed for this traits	0.2912	0.1315	2.2155	0.0267	0.1068	0.0343	1.0109	0.0149	-0.0003	0.0047
perio_looseteeth_080119	Average number of double bonds in a fatty acid chain	27005778	metabolites	European	SNPs from the MHC (chr6 26M~34M) region was removed for this traits	0.2317	0.106	2.1854	0.0289	0.1726	0.0557	1.0015	0.0076	-0.0121	0.0045
perio_looseteeth_080119	Lung adenocarcinoma	27488534	cancer	European	Caution: using this data may yield results outside bounds due to relative low Z score of the SNP heritability of the trait; SNPs from the MHC (chr6 26M~34M) region was removed for this traits	0.2678	0.1234	2.17	0.03	0.0322	0.0114	1.0185	0.0064	0.008	0.005
perio_looseteeth_080119	Concentration of very large HDL particles	27005778	metabolites	European	Caution: using this data may yield results outside bounds due to relative low Z score of the SNP heritability of the trait; SNPs from the MHC (chr6 26M~34M) region was removed for this traits	-0.3131	0.1449	-2.161	0.0307	0.0671	0.027	1.0011	0.0146	-0.0025	0.0045
perio_looseteeth_080119	Triglycerides in very small VLDL	27005778	metabolites	European	SNPs from the MHC (chr6 26M~34M) region was removed for this traits	0.2414	0.1137	2.1221	0.0338	0.1394	0.0359	0.9982	0.0096	0.0019	0.0046
perio_looseteeth_080119	Cholesterol esters in large HDL	27005778	metabolites	European	SNPs from the MHC (chr6 26M~34M) region was removed for this traits	-0.2094	0.1001	-2.0932	0.0363	0.125	0.0307	1.0002	0.014	-0.0016	0.0048
perio_looseteeth_080119	Ferritin	25352340	metal	European	SNPs from the MHC (chr6 26M~34M) region was removed for this traits	0.2721	0.1312	2.074	0.0381	0.0911	0.0264	1.0279	0.0092	-0.012	0.0063
perio_looseteeth_080119	Serum cystatin c	26831199	kidney	Mixed	Caution: using this data may yield less robust results due to minor departure of the LD structure; SNPs from the MHC (chr6 26M~34M) region was removed for this traits	-0.1429	0.0697	-2.0503	0.0403	0.1685	0.0665	0.962	0.014	-0.0065	0.0053
perio_looseteeth_080119	Age at Menopause	26414677	reproductive	European	SNPs from the MHC (chr6 26M~34M) region was removed for this traits	-0.1168	0.0576	-2.0301	0.0423	0.1356	0.0157	0.9898	0.0138	-0.0017	0.0051
perio_looseteeth_080119	Multiple sclerosis	21833088	autoimmune	European	Caution: using this data may yield results outside bounds due to relative low Z score of the SNP heritability of the trait; SNPs from the MHC (chr6 26M~34M) region was removed for this traits	0.3312	0.1639	2.0206	0.0433	0.0582	0.0278	1.0579	0.0089	-0.0136	0.0057
perio_looseteeth_080119	Infant head circumference	22504419	anthropometric	European	SNPs from the MHC (chr6 26M~34M) region was removed for this traits	-0.1992	0.0989	-2.0129	0.0441	0.2295	0.0449	0.9908	0.0067	-0.01	0.0057
perio_looseteeth_080119	Phospholipids in very small VLDL	27005778	metabolites	European	SNPs from the MHC (chr6 26M~34M) region was removed for this traits	0.2973	0.157	1.894	0.0582	0.0841	0.0378	1.0153	0.0153	-0.0016	0.0049
perio_looseteeth_080119	Total lipids in very large HDL	27005778	metabolites	European	Caution: using this data may yield results outside bounds due to relative low Z score of the SNP heritability of the trait; SNPs from the MHC (chr6 26M~34M) region was removed for this traits	-0.277	0.1473	-1.8808	0.06	0.0614	0.0277	1.0155	0.0148	-0.0019	0.0045
perio_looseteeth_080119	Triglycerides in small HDL	27005778	metabolites	European	Caution: using this data may yield results outside bounds due to relative low Z score of the SNP heritability of the trait; SNPs from the MHC (chr6 26M~34M) region was removed for this traits	0.3125	0.1669	1.8728	0.0611	0.0653	0.0265	0.9993	0.0081	0.0039	0.0049
perio_looseteeth_080119	Total lipids in very small VLDL	27005778	metabolites	European	SNPs from the MHC (chr6 26M~34M) region was removed for this traits	0.2361	0.1288	1.8335	0.0667	0.1065	0.0357	1.0099	0.0127	0.0011	0.0048
perio_looseteeth_080119	Apolipoprotein B	27005778	metabolites	European	SNPs from the MHC (chr6 26M~34M) region was removed for this traits	0.2656	0.1467	1.8105	0.0702	0.0814	0.0398	1.0093	0.0146	-0.0012	0.0046
perio_looseteeth_080119	Phospholipids in small VLDL	27005778	metabolites	European	SNPs from the MHC (chr6 26M~34M) region was removed for this traits	0.2013	0.1114	1.8068	0.0708	0.1175	0.0344	0.9982	0.0083	0.0015	0.0046
perio_looseteeth_080119	Average number of methylene groups per a double bond	27005778	metabolites	European	Caution: using this data may yield results outside bounds due to relative low Z score of the SNP heritability of the trait; SNPs from the MHC (chr6 26M~34M) region was removed for this traits	-0.1871	0.1037	-1.8039	0.0712	0.2023	0.0817	0.9956	0.008	0.0103	0.0044
perio_looseteeth_080119	Free cholesterol in IDL	27005778	metabolites	European	SNPs from the MHC (chr6 26M~34M) region was removed for this traits	0.3132	0.1739	1.801	0.0717	0.0695	0.0413	1.0209	0.0198	-0.0051	0.0049
perio_looseteeth_080119	Phospholipids in IDL	27005778	metabolites	European	SNPs from the MHC (chr6 26M~34M) region was removed for this traits	0.3607	0.2006	1.7985	0.0721	0.0591	0.0416	1.022	0.0192	-0.0034	0.0048
perio_looseteeth_080119	Forced expiratory volume in 1 second (FEV1)/Forced Vital capacity(FVC)	26635082	lung_function	European	SNPs from the MHC (chr6 26M~34M) region was removed for this traits	-0.139	0.0778	-1.786	0.0741	0.1123	0.015	0.9822	0.0069	0.0009	0.0045
perio_looseteeth_080119	Concentration of very small VLDL particles	27005778	metabolites	European	SNPs from the MHC (chr6 26M~34M) region was removed for this traits	0.2194	0.1248	1.7576	0.0788	0.1163	0.036	1.0053	0.0123	0.0024	0.0048
perio_looseteeth_080119	Height; Females at age 10 and males at age 12	23449627	anthropometric	European	SNPs from the MHC (chr6 26M~34M) region was removed for this traits	-0.1218	0.0693	-1.7577	0.0788	0.4305	0.0481	0.9525	0.008	0.0041	0.0056
perio_looseteeth_080119	Urate	23263486	other	European	SNPs from the MHC (chr6 26M~34M) region was removed for this traits	0.0867	0.0503	1.7242	0.0847	0.1765	0.0584	0.9526	0.0491	0.0024	0.0051
perio_looseteeth_080119	Total lipids in small HDL	27005778	metabolites	European	Caution: using this data may yield results outside bounds due to relative low Z score of the SNP heritability of the trait; SNPs from the MHC (chr6 26M~34M) region was removed for this traits	0.2751	0.1602	1.7171	0.086	0.0546	0.0262	1.0024	0.0074	0.0027	0.0047
perio_looseteeth_080119	Phospholipids in large LDL	27005778	metabolites	European	SNPs from the MHC (chr6 26M~34M) region was removed for this traits	0.3104	0.1841	1.6863	0.0917	0.0612	0.0445	1.0181	0.0212	-0.0032	0.0047
perio_looseteeth_080119	Total cholesterol in large HDL	27005778	metabolites	European	SNPs from the MHC (chr6 26M~34M) region was removed for this traits	-0.1677	0.0996	-1.684	0.0922	0.1063	0.0285	1.0061	0.0145	-0.0033	0.0046
perio_looseteeth_080119	Free cholesterol in medium VLDL	27005778	metabolites	European	SNPs from the MHC (chr6 26M~34M) region was removed for this traits	0.1849	0.1105	1.6729	0.0943	0.1127	0.033	0.9954	0.007	-0.002	0.0046
perio_looseteeth_080119	Concentration of IDL particles	27005778	metabolites	European	SNPs from the MHC (chr6 26M~34M) region was removed for this traits	0.2791	0.1671	1.6699	0.0949	0.0735	0.0431	1.019	0.0181	-0.0015	0.0048
perio_looseteeth_080119	Femoral neck bone mineral density	22504420	bone	Mixed	Caution: using these data may yield less robust results due to minor departure of the LD structure; SNPs from the MHC (chr6 26M-34M) region were removed for this trait	-0.0987	0.0592	-1.6677	0.0954	0.303	0.0253	0.9805	0.0086	0.0012	0.005
perio_looseteeth_080119	Total cholesterol in large LDL	27005778	metabolites	European	SNPs from the MHC (chr6 26M~34M) region was removed for this traits	0.2937	0.178	1.6497	0.099	0.0641	0.0465	1.0156	0.0225	-0.0042	0.0046
perio_looseteeth_080119	Serum total triglycerides	27005778	metabolites	European	SNPs from the MHC (chr6 26M~34M) region was removed for this traits	0.1774	0.1082	1.6403	0.1009	0.126	0.0351	0.9919	0.0074	0.0018	0.0046
perio_looseteeth_080119	Free cholesterol in large LDL	27005778	metabolites	European	SNPs from the MHC (chr6 26M~34M) region was removed for this traits	0.3002	0.1841	1.6306	0.103	0.0627	0.0481	1.0178	0.0235	-0.0048	0.0047
perio_looseteeth_080119	Rheumatoid Arthritis	24390342	autoimmune	European	SNPs from the MHC (chr6 26M~34M) region was removed for this traits	0.0969	0.0595	1.6291	0.1033	0.16	0.0289	1.0233	0.0162	0.0017	0.0052
perio_looseteeth_080119	Phospholipids in medium VLDL	27005778	metabolites	European	SNPs from the MHC (chr6 26M~34M) region was removed for this traits	0.184	0.1132	1.6258	0.104	0.1114	0.0328	0.9968	0.0069	-0.0011	0.0047
perio_looseteeth_080119	Total cholesterol in small VLDL	27005778	metabolites	European	SNPs from the MHC (chr6 26M~34M) region was removed for this traits	0.2006	0.1235	1.6242	0.1043	0.0908	0.0316	1.0056	0.0097	0.0002	0.0046
perio_looseteeth_080119	Free cholesterol in small VLDL	27005778	metabolites	European	SNPs from the MHC (chr6 26M~34M) region was removed for this traits	0.1869	0.1153	1.6208	0.1051	0.112	0.0332	1	0.0087	0.0023	0.0045
perio_looseteeth_080119	Forced expiratory volume in 1 second (FEV1)	26635082	lung_function	European	SNPs from the MHC (chr6 26M~34M) region was removed for this traits	-0.1217	0.0758	-1.6041	0.1087	0.1413	0.016	0.9912	0.0068	-0.0004	0.0049
perio_looseteeth_080119	Triglycerides in small VLDL	27005778	metabolites	European	SNPs from the MHC (chr6 26M~34M) region was removed for this traits	0.1756	0.1103	1.5916	0.1115	0.1211	0.0348	0.9939	0.0074	0.0021	0.0045
perio_looseteeth_080119	Total lipids in IDL	27005778	metabolites	European	SNPs from the MHC (chr6 26M~34M) region was removed for this traits	0.2625	0.1658	1.584	0.1132	0.0722	0.0445	1.0197	0.0189	-0.0018	0.0048
perio_looseteeth_080119	Total cholesterol in LDL	27005778	metabolites	European	SNPs from the MHC (chr6 26M~34M) region was removed for this traits	0.2658	0.1681	1.581	0.1139	0.0675	0.0505	1.0144	0.0238	-0.0043	0.0047
perio_looseteeth_080119	Concentration of large LDL particles	27005778	metabolites	European	SNPs from the MHC (chr6 26M~34M) region was removed for this traits	0.2624	0.1664	1.5772	0.1147	0.0739	0.0504	1.0166	0.0214	-0.0022	0.0047
perio_looseteeth_080119	Neo-conscientiousness	21173776	personality	European	Caution: using this data may yield results outside bounds due to relative low Z score of the SNP heritability of the trait; SNPs from the MHC (chr6 26M~34M) region was removed for this traits	-0.2291	0.1469	-1.5592	0.1189	0.0724	0.03	1.0005	0.0068	0.0024	0.0053
perio_looseteeth_080119	Systemic lupus erythematosus	26502338	autoimmune	European	SNPs from the MHC (chr6 26M~34M) region was removed for this traits	0.1391	0.0904	1.5396	0.1237	0.3877	0.0665	1.1062	0.0098	0.0107	0.0053
perio_looseteeth_080119	Total lipids in large LDL	27005778	metabolites	European	SNPs from the MHC (chr6 26M~34M) region was removed for this traits	0.2509	0.1645	1.5251	0.1272	0.0736	0.0515	1.0153	0.022	-0.0022	0.0047
perio_looseteeth_080119	Free cholesterol in very large HDL	27005778	metabolites	European	Caution: using this data may yield results outside bounds due to relative low Z score of the SNP heritability of the trait; SNPs from the MHC (chr6 26M~34M) region was removed for this traits	-0.2212	0.1461	-1.5138	0.1301	0.0501	0.0251	1.0135	0.0136	-0.0042	0.0045
perio_looseteeth_080119	Mean diameter for HDL particles	27005778	metabolites	European	SNPs from the MHC (chr6 26M~34M) region was removed for this traits	-0.1461	0.0968	-1.5091	0.1313	0.1213	0.0299	1.0078	0.0187	-0.0029	0.0047
perio_looseteeth_080119	Forced expiratory volume in 1 second (FEV1)	28166213	lung_function	European	SNPs from the MHC (chr6 26M~34M) region was removed for this traits	-0.0838	0.056	-1.4964	0.1346	0.2648	0.0172	0.9709	0.007	-0.0014	0.005
perio_looseteeth_080119	Concentration of small VLDL particles	27005778	metabolites	European	SNPs from the MHC (chr6 26M~34M) region was removed for this traits	0.1525	0.1023	1.4919	0.1357	0.1514	0.0365	0.99	0.0077	0.0033	0.0046
perio_looseteeth_080119	Total lipids in small VLDL	27005778	metabolites	European	SNPs from the MHC (chr6 26M~34M) region was removed for this traits	0.1541	0.104	1.482	0.1383	0.1455	0.0371	0.9917	0.0082	0.0031	0.0046
perio_looseteeth_080119	Total lipids in medium LDL	27005778	metabolites	European	SNPs from the MHC (chr6 26M~34M) region was removed for this traits	0.2237	0.1523	1.4693	0.1418	0.0802	0.0498	1.0105	0.0207	-0.0019	0.0048
perio_looseteeth_080119	Phospholipids in medium LDL	27005778	metabolites	European	SNPs from the MHC (chr6 26M~34M) region was removed for this traits	0.2147	0.1466	1.4644	0.1431	0.0721	0.0425	1.0088	0.0191	-0.0024	0.0046
perio_looseteeth_080119	Concentration of medium LDL particles	27005778	metabolites	European	SNPs from the MHC (chr6 26M~34M) region was removed for this traits	0.2255	0.154	1.4641	0.1432	0.0785	0.0489	1.0122	0.0201	-0.0016	0.0047
perio_looseteeth_080119	Free cholesterol in medium HDL	27005778	metabolites	European	SNPs from the MHC (chr6 26M~34M) region was removed for this traits	0.1894	0.1297	1.4598	0.1443	0.0658	0.0232	0.9984	0.0082	-0.003	0.0047
perio_looseteeth_080119	Free cholesterol in large HDL	27005778	metabolites	European	SNPs from the MHC (chr6 26M~34M) region was removed for this traits	-0.1382	0.0952	-1.4526	0.1463	0.1076	0.0283	1.0078	0.0139	-0.0038	0.0046
perio_looseteeth_080119	Cholesterol esters in medium LDL	27005778	metabolites	European	SNPs from the MHC (chr6 26M~34M) region was removed for this traits	0.2223	0.1533	1.4496	0.1472	0.0795	0.0497	1.0106	0.0207	-0.0021	0.0048
perio_looseteeth_080119	Total cholesterol in medium LDL	27005778	metabolites	European	SNPs from the MHC (chr6 26M~34M) region was removed for this traits	0.2307	0.1598	1.4441	0.1487	0.0679	0.0467	1.0135	0.022	-0.0032	0.0047
perio_looseteeth_080119	Cholesterol esters in large LDL	27005778	metabolites	European	SNPs from the MHC (chr6 26M~34M) region was removed for this traits	0.2275	0.1576	1.4435	0.1489	0.075	0.0509	1.013	0.0218	-0.0023	0.0047
perio_looseteeth_080119	Concentration of medium VLDL particles	27005778	metabolites	European	SNPs from the MHC (chr6 26M~34M) region was removed for this traits	0.1388	0.0963	1.4409	0.1496	0.1513	0.0348	0.9802	0.0067	0.002	0.0045
perio_looseteeth_080119	Total cholesterol in IDL	27005778	metabolites	European	SNPs from the MHC (chr6 26M~34M) region was removed for this traits	0.2306	0.1618	1.4248	0.1542	0.0699	0.0459	1.0194	0.0198	-0.0025	0.0047
perio_looseteeth_080119	Forced expiratory volume in 1 second (FEV1)	21946350	lung_function	European	SNPs from the MHC (chr6 26M~34M) region was removed for this traits	-0.1333	0.095	-1.4039	0.1603	0.1727	0.0225	0.8808	0.0119	-0.0048	0.0081
perio_looseteeth_080119	Total lipids in large HDL	27005778	metabolites	European	SNPs from the MHC (chr6 26M~34M) region was removed for this traits	-0.1302	0.0927	-1.4039	0.1604	0.1321	0.0304	1.0002	0.0147	-0.0022	0.0047
perio_looseteeth_080119	Forced Vital capacity(FVC)	28166213	lung_function	European	SNPs from the MHC (chr6 26M~34M) region was removed for this traits	-0.0791	0.0566	-1.3971	0.1624	0.2604	0.0159	0.9764	0.0069	0.0002	0.0049
perio_looseteeth_080119	Total lipids in small LDL	27005778	metabolites	European	SNPs from the MHC (chr6 26M~34M) region was removed for this traits	0.1975	0.1423	1.3878	0.1652	0.0854	0.0457	1.0086	0.0177	-0.0016	0.0047
perio_looseteeth_080119	Phospholipids in medium HDL	27005778	metabolites	European	SNPs from the MHC (chr6 26M~34M) region was removed for this traits	0.1737	0.1256	1.3837	0.1665	0.066	0.0232	0.9957	0.0076	-0.0012	0.0047
perio_looseteeth_080119	Concentration of small LDL particles	27005778	metabolites	European	SNPs from the MHC (chr6 26M~34M) region was removed for this traits	0.1842	0.1335	1.3799	0.1676	0.0929	0.0436	1.0076	0.0159	-0.0011	0.0047
perio_looseteeth_080119	Triglycerides in medium VLDL	27005778	metabolites	European	SNPs from the MHC (chr6 26M~34M) region was removed for this traits	0.161	0.1172	1.3735	0.1696	0.0977	0.0301	0.9988	0.0065	-0.0005	0.0045
perio_looseteeth_080119	Concentration of medium HDL particles	27005778	metabolites	European	Caution: using this data may yield results outside bounds due to relative low Z score of the SNP heritability of the trait; SNPs from the MHC (chr6 26M~34M) region was removed for this traits	0.1808	0.1362	1.3272	0.1845	0.0632	0.0259	0.9955	0.0074	-0.0009	0.0047
perio_looseteeth_080119	Albumin	27005778	metabolites	European	Caution: using this data may yield results outside bounds due to relative low Z score of the SNP heritability of the trait; SNPs from the MHC (chr6 26M~34M) region was removed for this traits	-0.2173	0.1649	-1.3174	0.1877	0.0578	0.0244	0.9906	0.0066	0.0072	0.0049
perio_looseteeth_080119	Description of average fatty acid chain length; not actual carbon number	27005778	metabolites	European	SNPs from the MHC (chr6 26M~34M) region was removed for this traits	0.1977	0.152	1.3004	0.1935	0.1005	0.0335	0.9831	0.0064	-0.0117	0.0049
perio_looseteeth_080119	Neuroticism	27089181	personality	European	SNPs from the MHC (chr6 26M~34M) region was removed for this traits	0.0945	0.0731	1.2918	0.1964	0.0892	0.0075	0.99	0.0117	0.026	0.0066
perio_looseteeth_080119	Triglycerides in very large HDL	27005778	metabolites	European	Caution: using this data may yield results outside bounds due to relative low Z score of the SNP heritability of the trait; SNPs from the MHC (chr6 26M~34M) region was removed for this traits	0.1551	0.1204	1.2884	0.1976	0.0841	0.0258	1.0149	0.0266	-0.0042	0.0046
perio_looseteeth_080119	Extreme height	23563607	anthropometric	European	SNPs from the MHC (chr6 26M~34M) region was removed for this traits	-0.0761	0.0595	-1.2787	0.201	1.2284	0.1075	1.0371	0.0177	-0.0165	0.0075
perio_looseteeth_080119	Primary biliary cirrhosis	26394269	autoimmune	European	SNPs from the MHC (chr6 26M~34M) region was removed for this traits	0.1135	0.0894	1.2689	0.2045	0.3754	0.0638	1.0038	0.0099	0.0081	0.0057
perio_looseteeth_080119	Triglycerides in large VLDL	27005778	metabolites	European	SNPs from the MHC (chr6 26M~34M) region was removed for this traits	0.1341	0.1058	1.2673	0.205	0.1138	0.0287	0.9881	0.0063	-0.0003	0.0044
perio_looseteeth_080119	Total cholesterol in very large HDL	27005778	metabolites	European	Caution: using this data may yield results outside bounds due to relative low Z score of the SNP heritability of the trait; SNPs from the MHC (chr6 26M~34M) region was removed for this traits	-0.2399	0.1903	-1.261	0.2073	0.035	0.0227	1.0124	0.0116	-0.0019	0.0045
perio_looseteeth_080119	Acetate	27005778	metabolites	European	Caution: using this data may yield results outside bounds due to relative low Z score of the SNP heritability of the trait; SNPs from the MHC (chr6 26M~34M) region was removed for this traits	-0.1739	0.138	-1.2601	0.2076	0.0547	0.0192	1.0021	0.0068	0.0025	0.0045
perio_looseteeth_080119	Age of smoking initiation	20418890	smoking_behaviour	European	SNPs from the MHC (chr6 26M~34M) region was removed for this traits	-0.1823	0.1471	-1.2391	0.2153	0.0623	0.0185	0.999	0.0062	-0.0092	0.0049
perio_looseteeth_080119	Bipolar disorder	21926972	psychiatric	European	SNPs from the MHC (chr6 26M~34M) region was removed for this traits	0.0823	0.0665	1.2374	0.2159	0.4359	0.037	1.0216	0.0072	-0.0054	0.0052
perio_looseteeth_080119	Concentration of large HDL particles	27005778	metabolites	European	SNPs from the MHC (chr6 26M~34M) region was removed for this traits	-0.1124	0.091	-1.2349	0.2169	0.1339	0.0298	0.9991	0.0148	-0.0021	0.0047
perio_looseteeth_080119	Serum total cholesterol	27005778	metabolites	European	Caution: using this data may yield results outside bounds due to relative low Z score of the SNP heritability of the trait; SNPs from the MHC (chr6 26M~34M) region was removed for this traits	0.1943	0.1584	1.2263	0.2201	0.063	0.0368	1.0228	0.0153	-0.0016	0.0048
perio_looseteeth_080119	Total cholesterol in medium VLDL	27005778	metabolites	European	SNPs from the MHC (chr6 26M~34M) region was removed for this traits	0.1269	0.1047	1.2121	0.2255	0.1261	0.0345	0.992	0.0074	0.0007	0.0046
perio_looseteeth_080119	Age at Menarche	25231870	reproductive	European	SNPs from the MHC (chr6 26M~34M) region was removed for this traits	-0.0427	0.0356	-1.1972	0.2312	0.2019	0.0099	0.9542	0.0116	-0.0089	0.005
perio_looseteeth_080119	Total lipids in large VLDL	27005778	metabolites	European	SNPs from the MHC (chr6 26M~34M) region was removed for this traits	0.1215	0.1023	1.1877	0.235	0.1409	0.0298	0.9848	0.0064	-7.68e-05	0.0045
perio_looseteeth_080119	Phospholipids in very large VLDL	27005778	metabolites	European	SNPs from the MHC (chr6 26M~34M) region was removed for this traits	0.1282	0.1082	1.1844	0.2362	0.1089	0.0279	0.9846	0.0068	-0.001	0.0045
perio_looseteeth_080119	Concentration of very large VLDL particles	27005778	metabolites	European	SNPs from the MHC (chr6 26M~34M) region was removed for this traits	0.125	0.1062	1.1771	0.2391	0.1272	0.0295	0.9826	0.0067	0.0009	0.0044
perio_looseteeth_080119	Total cholesterol in small LDL	27005778	metabolites	European	SNPs from the MHC (chr6 26M~34M) region was removed for this traits	0.1759	0.1496	1.1758	0.2397	0.0688	0.0438	1.0169	0.0191	-0.0014	0.0048
perio_looseteeth_080119	Forced expiratory volume in 1 second (FEV1)/Forced Vital capacity(FVC)	21946350	lung_function	European	SNPs from the MHC (chr6 26M~34M) region was removed for this traits	-0.0833	0.0709	-1.1757	0.2397	0.1231	0.0135	0.929	0.0079	0.0021	0.0052
perio_looseteeth_080119	Sitting height ratio	25865494	anthropometric	European	SNPs from the MHC (chr6 26M~34M) region was removed for this traits	-0.092	0.0789	-1.1657	0.2437	0.2221	0.0283	0.9794	0.0077	-0.0007	0.0055
perio_looseteeth_080119	Concentration of large VLDL particles	27005778	metabolites	European	SNPs from the MHC (chr6 26M~34M) region was removed for this traits	0.1197	0.1042	1.1485	0.2507	0.1337	0.0343	0.9734	0.0068	-0.0005	0.0046
perio_looseteeth_080119	Cholesterol esters in large VLDL	27005778	metabolites	European	SNPs from the MHC (chr6 26M~34M) region was removed for this traits	0.1014	0.0903	1.1235	0.2612	0.1655	0.0342	0.9774	0.0069	0.0003	0.0047
perio_looseteeth_080119	Phospholipids in large VLDL	27005778	metabolites	European	SNPs from the MHC (chr6 26M~34M) region was removed for this traits	0.1196	0.108	1.1078	0.268	0.1171	0.0301	0.9892	0.0064	0.0005	0.0044
perio_looseteeth_080119	Neo-openness to experience	21173776	personality	European	SNPs from the MHC (chr6 26M~34M) region was removed for this traits	-0.1469	0.1344	-1.0928	0.2745	0.1064	0.0267	0.9916	0.0066	0.0128	0.0058
perio_looseteeth_080119	Total cholesterol in large VLDL	27005778	metabolites	European	SNPs from the MHC (chr6 26M~34M) region was removed for this traits	0.1068	0.0983	1.0868	0.2771	0.1188	0.0291	0.9909	0.0068	-0.0008	0.0042
perio_looseteeth_080119	Free cholesterol in large VLDL	27005778	metabolites	European	SNPs from the MHC (chr6 26M~34M) region was removed for this traits	0.1084	0.0997	1.0868	0.2771	0.1249	0.0299	0.9881	0.0067	-0.0013	0.0045
perio_looseteeth_080119	Ratio of bisallylic groups to total fatty acids	27005778	metabolites	European	Caution: using this data may yield results outside bounds due to relative low Z score of the SNP heritability of the trait; SNPs from the MHC (chr6 26M~34M) region was removed for this traits	0.0897	0.0832	1.0782	0.281	0.2747	0.0992	0.9857	0.0077	-0.0094	0.0044
perio_looseteeth_080119	Leptin_adjBMI	26833098	hormone	European	SNPs from the MHC (chr6 26M~34M) region was removed for this traits	0.0931	0.0864	1.0777	0.2812	0.0955	0.0176	1.0032	0.0069	0.0009	0.0045
perio_looseteeth_080119	Alanine	27005778	metabolites	European	SNPs from the MHC (chr6 26M~34M) region was removed for this traits	0.1117	0.1041	1.0726	0.2834	0.084	0.0269	1.0121	0.0072	0.0027	0.0046
perio_looseteeth_080119	Asthma	17611496	autoimmune	European	SNPs from the MHC (chr6 26M~34M) region was removed for this traits	0.1097	0.103	1.0651	0.2868	0.1228	0.0264	1.0075	0.008	-0.0044	0.0059
perio_looseteeth_080119	Total lipids in medium HDL	27005778	metabolites	European	Caution: using this data may yield results outside bounds due to relative low Z score of the SNP heritability of the trait; SNPs from the MHC (chr6 26M~34M) region was removed for this traits	0.146	0.1397	1.0452	0.2959	0.0596	0.0261	0.9971	0.0078	-0.0011	0.0047
perio_looseteeth_080119	Concentration of chylomicrons and largest VLDL particles	27005778	metabolites	European	SNPs from the MHC (chr6 26M~34M) region was removed for this traits	0.1228	0.1177	1.0431	0.2969	0.1182	0.0265	0.9877	0.0065	0.0012	0.0045
perio_looseteeth_080119	Lumbar spine bone mineral density	22504420	bone	Mixed	Caution: using these data may yield less robust results due to minor departure of the LD structure; SNPs from the MHC (chr6 26M-34M) region were removed for this trait	-0.0603	0.0589	-1.0227	0.3064	0.2703	0.025	1.0133	0.0085	0.0019	0.0048
perio_looseteeth_080119	Acetoacetate	27005778	metabolites	European	Caution: using this data may yield results outside bounds due to relative low Z score of the SNP heritability of the trait; SNPs from the MHC (chr6 26M~34M) region was removed for this traits	0.1187	0.1161	1.022	0.3068	0.0745	0.0275	0.9796	0.0072	-0.0055	0.0045
perio_looseteeth_080119	Forced expiratory volume in 1 second (FEV1)/Forced Vital capacity(FVC)	28166213	lung_function	European	SNPs from the MHC (chr6 26M~34M) region was removed for this traits	-0.052	0.0534	-0.975	0.3296	0.2586	0.0207	0.9734	0.0085	-0.0006	0.0049
perio_looseteeth_080119	Free cholesterol to esterified cholesterol ratio	27005778	metabolites	European	Caution: using this data may yield results outside bounds due to relative low Z score of the SNP heritability of the trait; SNPs from the MHC (chr6 26M~34M) region was removed for this traits	0.199	0.2043	0.974	0.33	0.0598	0.0503	1.0129	0.0125	-0.0025	0.0047
perio_looseteeth_080119	Femoral Neck bone mineral density	26367794	bone	Mixed	Caution: using this data may yield less robust results due to minor departure of the LD structure; SNPs from the MHC (chr6 26M~34M) region was removed for this traits	-0.0714	0.0737	-0.9691	0.3325	0.1251	0.0145	0.9762	0.008	0.0012	0.0048
perio_looseteeth_080119	Major depressive disorder	22472876	psychiatric	European	SNPs from the MHC (chr6 26M~34M) region was removed for this traits	0.0902	0.094	0.9594	0.3373	0.1709	0.0259	1.0056	0.0062	0.0057	0.0048
perio_looseteeth_080119	HOMA-IR	20081858	glycemic	European	SNPs from the MHC (chr6 26M~34M) region was removed for this traits	0.1133	0.1195	0.9485	0.3429	0.0685	0.0125	1.0031	0.0065	0.0029	0.0054
perio_looseteeth_080119	Cholesterol esters in medium VLDL	27005778	metabolites	European	SNPs from the MHC (chr6 26M~34M) region was removed for this traits	0.0943	0.1008	0.9363	0.3491	0.1522	0.0368	0.9863	0.0078	0.0021	0.0047
perio_looseteeth_080119	Total lipids in medium VLDL	27005778	metabolites	European	SNPs from the MHC (chr6 26M~34M) region was removed for this traits	0.0958	0.1034	0.9263	0.3543	0.1413	0.0338	0.9856	0.0066	0.0021	0.0046
perio_looseteeth_080119	Fasting insulin main effect	22581228	glycemic	European	SNPs from the MHC (chr6 26M~34M) region was removed for this traits	0.0718	0.0783	0.9163	0.3595	0.0697	0.0101	1.0158	0.0068	0.0031	0.0047
perio_looseteeth_080119	Mean Accumbens	25607358	brain_volume	European	Caution: using this data may yield results outside bounds due to relative low Z score of the SNP heritability of the trait; SNPs from the MHC (chr6 26M~34M) region was removed for this traits	-0.1433	0.1596	-0.8975	0.3695	0.0903	0.036	0.9794	0.0065	0.001	0.0049
perio_looseteeth_080119	Isoleucine	27005778	metabolites	European	SNPs from the MHC (chr6 26M~34M) region was removed for this traits	0.1075	0.1208	0.8894	0.3738	0.072	0.0235	0.9942	0.0067	0.0035	0.0046
perio_looseteeth_080119	Mean Caudate	25607358	brain_volume	European	SNPs from the MHC (chr6 26M~34M) region was removed for this traits	0.0774	0.0911	0.8498	0.3955	0.2499	0.0393	0.9686	0.0061	-0.0076	0.0047
perio_looseteeth_080119	Urinary albumin-to-creatinine ratio	26631737	kidney	European	SNPs from the MHC (chr6 26M~34M) region was removed for this traits	0.0858	0.1015	0.8456	0.3977	0.0456	0.0088	0.9962	0.0068	0.0058	0.0049
perio_looseteeth_080119	Total cholesterol in HDL	27005778	metabolites	European	SNPs from the MHC (chr6 26M~34M) region was removed for this traits	-0.089	0.1067	-0.8338	0.4044	0.0946	0.028	1.0063	0.0128	-0.0021	0.0047
perio_looseteeth_080119	HbA1C	20858683	glycemic	European	SNPs from the MHC (chr6 26M~34M) region was removed for this traits	0.0683	0.0891	0.7666	0.4433	0.065	0.0117	0.9991	0.0071	0.0072	0.0044
perio_looseteeth_080119	Total lipids in chylomicrons and largest VLDL particles	27005778	metabolites	European	SNPs from the MHC (chr6 26M~34M) region was removed for this traits	0.0821	0.1076	0.7626	0.4457	0.1216	0.0277	0.9892	0.0068	-0.0006	0.0045
perio_looseteeth_080119	Glycoprotein acetyls; mainly a1-acid glycoprotein	27005778	metabolites	European	SNPs from the MHC (chr6 26M~34M) region was removed for this traits	0.0854	0.1145	0.746	0.4557	0.1024	0.0287	0.9848	0.0062	0.0084	0.0044
perio_looseteeth_080119	Serumurate overweight	25811787	uric_acid	European	Caution: using this data may yield results outside bounds due to relative low Z score of the SNP heritability of the trait; SNPs from the MHC (chr6 26M~34M) region was removed for this traits	0.0694	0.0932	0.7447	0.4564	0.5152	0.2929	0.971	0.0257	-0.0055	0.005
perio_looseteeth_080119	Sleep duration	27494321	sleeping	European	SNPs from the MHC (chr6 26M~34M) region was removed for this traits	-0.0509	0.0691	-0.7359	0.4618	0.0554	0.0049	1.0199	0.0072	-0.0105	0.0047
perio_looseteeth_080119	Phospholipids in large HDL	27005778	metabolites	European	SNPs from the MHC (chr6 26M~34M) region was removed for this traits	-0.0675	0.0927	-0.7276	0.4669	0.1281	0.0298	0.9981	0.0139	-0.003	0.0047
perio_looseteeth_080119	ICV	25607358	brain_volume	European	SNPs from the MHC (chr6 26M~34M) region was removed for this traits	-0.0859	0.1228	-0.6996	0.4841	0.1755	0.0451	1.0022	0.0066	-0.0062	0.0052
perio_looseteeth_080119	Tyrosine	27005778	metabolites	European	Caution: using this data may yield results outside bounds due to relative low Z score of the SNP heritability of the trait; SNPs from the MHC (chr6 26M~34M) region was removed for this traits	-0.079	0.113	-0.6992	0.4844	0.0756	0.0272	0.9988	0.0067	0.0088	0.0046
perio_looseteeth_080119	Mean diameter for LDL particles	27005778	metabolites	European	Caution: using this data may yield results outside bounds due to relative low Z score of the SNP heritability of the trait; SNPs from the MHC (chr6 26M~34M) region was removed for this traits	0.1171	0.1709	0.6849	0.4934	0.048	0.0263	1.0003	0.0121	0.0014	0.005
perio_looseteeth_080119	Eczema	26482879	autoimmune	Mixed	Caution: using this data may yield less robust results due to minor departure of the LD structure; SNPs from the MHC (chr6 26M~34M) region was removed for this traits	0.0688	0.1012	0.68	0.4965	0.0678	0.0155	1.0238	0.0072	0.0075	0.0046
perio_looseteeth_080119	Fasting glucose main effect	22581228	glycemic	European	SNPs from the MHC (chr6 26M~34M) region was removed for this traits	0.0471	0.072	0.6548	0.5126	0.0985	0.0188	0.9981	0.0092	0.0103	0.0051
perio_looseteeth_080119	Heart rate	23583979	haemotological	Mixed	Caution: using this data may yield less robust results due to minor departure of the LD structure; SNPs from the MHC (chr6 26M~34M) region was removed for this traits	0.0411	0.0634	0.6481	0.5169	0.0849	0.0092	1.0116	0.0085	0.0079	0.0052
perio_looseteeth_080119	Phospholipids in chylomicrons and largest VLDL particles	27005778	metabolites	European	SNPs from the MHC (chr6 26M~34M) region was removed for this traits	0.0731	0.1141	0.6407	0.5217	0.099	0.0267	0.9842	0.0068	0.0021	0.0044
perio_looseteeth_080119	Fasting proinsulin	20081858	glycemic	European	Caution: using this data may yield results outside bounds due to relative low Z score of the SNP heritability of the trait; SNPs from the MHC (chr6 26M~34M) region was removed for this traits	-0.0736	0.115	-0.6395	0.5225	0.1708	0.089	0.9848	0.0097	0.0122	0.0044
perio_looseteeth_080119	Crohns disease	26192919	autoimmune	European	SNPs from the MHC (chr6 26M~34M) region was removed for this traits	-0.0362	0.0574	-0.6315	0.5277	0.5029	0.0575	1.0229	0.0117	0.0022	0.0047
perio_looseteeth_080119	Triglycerides in very large VLDL	27005778	metabolites	European	SNPs from the MHC (chr6 26M~34M) region was removed for this traits	0.0627	0.1014	0.618	0.5366	0.1198	0.0293	0.9809	0.007	0.0018	0.0045
perio_looseteeth_080119	Parkinsons disease	19915575	neurological	European	SNPs from the MHC (chr6 26M~34M) region was removed for this traits	0.0446	0.0742	0.6019	0.5473	0.4084	0.1196	1.1237	0.0092	-0.0043	0.0041
perio_looseteeth_080119	Valine	27005778	metabolites	European	SNPs from the MHC (chr6 26M~34M) region was removed for this traits	-0.079	0.1364	-0.5792	0.5624	0.0601	0.0195	1.0158	0.0076	0.0076	0.005
perio_looseteeth_080119	Total lipids in very large VLDL	27005778	metabolites	European	SNPs from the MHC (chr6 26M~34M) region was removed for this traits	0.055	0.0987	0.557	0.5775	0.1387	0.0299	0.9776	0.0072	0.0018	0.0045
perio_looseteeth_080119	Celiac disease	20190752	autoimmune	European	SNPs from the MHC (chr6 26M~34M) region was removed for this traits	-0.0512	0.0971	-0.5269	0.5982	0.3141	0.0481	1.064	0.0106	0.008	0.0066
perio_looseteeth_080119	Leucine	27005778	metabolites	European	Caution: using this data may yield results outside bounds due to relative low Z score of the SNP heritability of the trait; SNPs from the MHC (chr6 26M~34M) region was removed for this traits	-0.0777	0.1475	-0.5267	0.5984	0.0447	0.0209	1.0095	0.0068	0.0078	0.0047
perio_looseteeth_080119	Neuroticism	24828478	personality	European	SNPs from the MHC (chr6 26M~34M) region was removed for this traits	0.0575	0.1164	0.494	0.6213	0.0148	0.0033	1.0086	0.0061	0.0103	0.005
perio_looseteeth_080119	Serum creatinine (non-diabetes)	26831199	kidney	Mixed	Caution: using this data may yield less robust results due to minor departure of the LD structure; SNPs from the MHC (chr6 26M~34M) region was removed for this traits	-0.0265	0.0576	-0.4597	0.6458	0.1151	0.0106	0.9781	0.0132	0.0053	0.006
perio_looseteeth_080119	Mono-unsaturated fatty acids	27005778	metabolites	European	Caution: using this data may yield results outside bounds due to relative low Z score of the SNP heritability of the trait; SNPs from the MHC (chr6 26M~34M) region was removed for this traits	0.0614	0.1389	0.4421	0.6584	0.1062	0.042	0.9877	0.0077	0.0046	0.0046
perio_looseteeth_080119	Inflammatory Bowel Disease (Euro)	26192919	autoimmune	European	SNPs from the MHC (chr6 26M~34M) region was removed for this traits	-0.0238	0.0544	-0.4382	0.6612	0.333	0.0335	1.0544	0.0103	0.0022	0.005
perio_looseteeth_080119	Lumbar Spine bone mineral density	26367794	bone	Mixed	Caution: using this data may yield less robust results due to minor departure of the LD structure; SNPs from the MHC (chr6 26M~34M) region was removed for this traits	-0.0308	0.0717	-0.4291	0.6678	0.1315	0.0152	0.9774	0.0081	-0.0017	0.005
perio_looseteeth_080119	Difference in height between adolescence and adulthood; age 14	23449627	anthropometric	European	SNPs from the MHC (chr6 26M~34M) region was removed for this traits	0.0454	0.1186	0.3827	0.7019	0.451	0.112	0.9813	0.0068	-0.0088	0.005
perio_looseteeth_080119	Urinary albumin-to-creatinine ratio (non-diabetes)	26631737	kidney	European	SNPs from the MHC (chr6 26M~34M) region was removed for this traits	0.0386	0.1033	0.374	0.7084	0.0535	0.0107	0.9947	0.0073	0.0002	0.0049
perio_looseteeth_080119	Platelet count	22139419	haemotological	European	SNPs from the MHC (chr6 26M~34M) region was removed for this traits	0.0214	0.0573	0.3734	0.7089	0.1206	0.0115	0.9845	0.0082	0.0018	0.0046
perio_looseteeth_080119	Forced Vital capacity(FVC)	26635082	lung_function	European	SNPs from the MHC (chr6 26M~34M) region was removed for this traits	-0.0279	0.0784	-0.3555	0.7222	0.1466	0.0153	0.9858	0.0069	-0.003	0.0051
perio_looseteeth_080119	Triglycerides in chylomicrons and largest VLDL particles	27005778	metabolites	European	SNPs from the MHC (chr6 26M~34M) region was removed for this traits	0.0406	0.1153	0.3522	0.7247	0.0922	0.0273	0.9902	0.0066	0.0051	0.0044
perio_looseteeth_080119	Glucose	27005778	metabolites	European	SNPs from the MHC (chr6 26M~34M) region was removed for this traits	-0.0387	0.114	-0.3392	0.7345	0.0867	0.0212	0.9956	0.0065	0.0026	0.0044
perio_looseteeth_080119	18:2 linoleic acid (LA)	27005778	metabolites	European	SNPs from the MHC (chr6 26M~34M) region was removed for this traits	0.0416	0.123	0.3384	0.7351	0.1268	0.0485	1.0033	0.0099	0.0006	0.0048
perio_looseteeth_080119	2hr glucose adjusted for BMI	20081857	glycemic	European	Caution: using this data may yield results outside bounds due to relative low Z score of the SNP heritability of the trait; SNPs from the MHC (chr6 26M~34M) region was removed for this traits	0.0425	0.132	0.3222	0.7473	0.1036	0.0347	0.993	0.0072	-0.0107	0.005
perio_looseteeth_080119	Apolipoprotein A-I	27005778	metabolites	European	SNPs from the MHC (chr6 26M~34M) region was removed for this traits	0.0386	0.1288	0.2996	0.7645	0.0737	0.0311	1.0049	0.0118	-0.0007	0.0047
perio_looseteeth_080119	Serum creatinine	26831199	kidney	Mixed	Caution: using this data may yield less robust results due to minor departure of the LD structure; SNPs from the MHC (chr6 26M~34M) region was removed for this traits	-0.0165	0.0558	-0.2948	0.7681	0.1079	0.0094	0.9745	0.0131	0.001	0.0059
perio_looseteeth_080119	Alzheimers disease	24162737	neurological	European	SNPs from the MHC (chr6 26M~34M) region was removed for this traits	0.0296	0.1031	0.287	0.7741	0.0449	0.0211	1.0656	0.0293	0.0018	0.0048
perio_looseteeth_080119	Omega-9 and saturated fatty acids	27005778	metabolites	European	Caution: using this data may yield results outside bounds due to relative low Z score of the SNP heritability of the trait; SNPs from the MHC (chr6 26M~34M) region was removed for this traits	-0.0429	0.1528	-0.2809	0.7788	0.0868	0.043	0.996	0.0077	0.006	0.0048
perio_looseteeth_080119	Ratio of bisallylic groups to double bonds	27005778	metabolites	European	Caution: using this data may yield results outside bounds due to relative low Z score of the SNP heritability of the trait; SNPs from the MHC (chr6 26M~34M) region was removed for this traits	-0.0213	0.0764	-0.2794	0.7799	0.2978	0.1116	0.977	0.0087	-0.0068	0.0043
perio_looseteeth_080119	Mean diameter for VLDL particles	27005778	metabolites	European	SNPs from the MHC (chr6 26M~34M) region was removed for this traits	-0.0273	0.0987	-0.2768	0.7819	0.1361	0.0347	0.9898	0.0084	0.0026	0.0046
perio_looseteeth_080119	Anorexia Nervosa	24514567	psychiatric	European	SNPs from the MHC (chr6 26M~34M) region was removed for this traits	-0.0152	0.0558	-0.2719	0.7857	0.5559	0.0311	0.8982	0.0071	0.0129	0.0048
perio_looseteeth_080119	Creatinine	27005778	metabolites	European	SNPs from the MHC (chr6 26M~34M) region was removed for this traits	-0.0225	0.0888	-0.2537	0.7997	0.1161	0.025	1.0115	0.0072	0.002	0.0047
perio_looseteeth_080119	Mean Hippocampus	25607358	brain_volume	European	SNPs from the MHC (chr6 26M~34M) region was removed for this traits	-0.0309	0.1233	-0.2508	0.8019	0.1413	0.0385	0.9872	0.0065	-0.0081	0.0046
perio_looseteeth_080119	Amyotrophic lateral sclerosis	27455348	neurological	European	Caution: using this data may yield results outside bounds due to relative low Z score of the SNP heritability of the trait; SNPs from the MHC (chr6 26M~34M) region was removed for this traits	0.0313	0.1259	0.2483	0.8039	0.0484	0.0128	0.9951	0.0062	0.0021	0.0048
perio_looseteeth_080119	Phenylalanine	27005778	metabolites	European	Caution: using this data may yield results outside bounds due to relative low Z score of the SNP heritability of the trait; SNPs from the MHC (chr6 26M~34M) region was removed for this traits	-0.0322	0.1362	-0.2364	0.8131	0.0558	0.0214	1.0042	0.0068	0.0152	0.0046
perio_looseteeth_080119	Chronic Kidney Disease	26831199	kidney	Mixed	Caution: using this data may yield less robust results due to minor departure of the LD structure; SNPs from the MHC (chr6 26M~34M) region was removed for this traits	0.0271	0.115	0.236	0.8134	0.018	0.0059	1.017	0.0089	0.01	0.0054
perio_looseteeth_080119	Forearm Bone mineral density	26367794	bone	Mixed	Caution: using this data may yield results outside bounds due to relative low Z score of the SNP heritability of the trait; using this data may yield less robust results due to minor departure of the LD structure; SNPs from the MHC (chr6 26M~34M) region was removed for this traits	-0.0309	0.1423	-0.2174	0.8279	0.0946	0.0419	1.0101	0.0066	-0.006	0.0049
perio_looseteeth_080119	22:6 docosahexaenoic acid	27005778	metabolites	European	SNPs from the MHC (chr6 26M~34M) region was removed for this traits	-0.0252	0.1189	-0.2123	0.8319	0.1315	0.0372	0.9957	0.0072	-0.0029	0.0044
perio_looseteeth_080119	Free cholesterol	27005778	metabolites	European	Caution: using this data may yield results outside bounds due to relative low Z score of the SNP heritability of the trait; SNPs from the MHC (chr6 26M~34M) region was removed for this traits	0.0362	0.1709	0.2122	0.832	0.0684	0.0424	1.0233	0.0106	-0.0009	0.0048
perio_looseteeth_080119	Autism spectrum disorder	0	psychiatric	European	SNPs from the MHC (chr6 26M~34M) region was removed for this traits	-0.017	0.083	-0.2044	0.838	0.451	0.0519	0.9667	0.0067	0.006	0.0052
perio_looseteeth_080119	Mean Putamen	25607358	brain_volume	European	SNPs from the MHC (chr6 26M~34M) region was removed for this traits	0.0169	0.0883	0.191	0.8485	0.2995	0.0443	0.95	0.0068	9.52e-05	0.0047
perio_looseteeth_080119	Total cholesterol in medium HDL	27005778	metabolites	European	Caution: using this data may yield results outside bounds due to relative low Z score of the SNP heritability of the trait; SNPs from the MHC (chr6 26M~34M) region was removed for this traits	0.0249	0.1337	0.1862	0.8523	0.0535	0.0245	0.9996	0.0088	-0.0011	0.0046
perio_looseteeth_080119	Mean Pallidum	25607358	brain_volume	European	SNPs from the MHC (chr6 26M~34M) region was removed for this traits	-0.02	0.1177	-0.1703	0.8648	0.1608	0.0407	0.9779	0.0067	0.0037	0.005
perio_looseteeth_080119	Glutamine	27005778	metabolites	European	SNPs from the MHC (chr6 26M~34M) region was removed for this traits	0.0146	0.1112	0.1314	0.8955	0.0606	0.0203	1.0194	0.0076	-0.0026	0.0039
perio_looseteeth_080119	Difference in height between childhood and adulthood; age 8	23449627	anthropometric	European	SNPs from the MHC (chr6 26M~34M) region was removed for this traits	0.0105	0.0867	0.1215	0.9033	0.3377	0.0507	0.9712	0.0077	-0.0093	0.005
perio_looseteeth_080119	Cholesterol esters in medium HDL	27005778	metabolites	European	Caution: using this data may yield results outside bounds due to relative low Z score of the SNP heritability of the trait; SNPs from the MHC (chr6 26M~34M) region was removed for this traits	-0.0165	0.1449	-0.1139	0.9093	0.0544	0.0282	1.0008	0.0087	-0.0005	0.0045
perio_looseteeth_080119	Omega-3 fatty acids	27005778	metabolites	European	SNPs from the MHC (chr6 26M~34M) region was removed for this traits	0.0125	0.1117	0.112	0.9108	0.1554	0.0407	0.9909	0.0076	-0.0019	0.0044
perio_looseteeth_080119	Mean Thalamus	25607358	brain_volume	European	SNPs from the MHC (chr6 26M~34M) region was removed for this traits	0.0118	0.1117	0.1054	0.916	0.1396	0.036	0.9794	0.0063	-0.0041	0.0047
perio_looseteeth_080119	Transferrin	25352340	metal	European	Caution: using this data may yield results outside bounds due to relative low Z score of the SNP heritability of the trait; SNPs from the MHC (chr6 26M~34M) region was removed for this traits	0.0088	0.0922	0.0953	0.9241	0.1613	0.0759	1.0623	0.0238	0.0039	0.0062
perio_looseteeth_080119	Mean platelet volume	22139419	haemotological	European	SNPs from the MHC (chr6 26M~34M) region was removed for this traits	-0.0045	0.0814	-0.0552	0.9559	0.3198	0.051	0.9815	0.0107	0.0007	0.0057
perio_looseteeth_080119	Ulcerative colitis	26192919	autoimmune	European	SNPs from the MHC (chr6 26M~34M) region was removed for this traits	0.0033	0.0655	0.0509	0.9594	0.2575	0.0315	1.048	0.0097	0.0046	0.0046
perio_looseteeth_080119	HOMA-B	20081858	glycemic	European	SNPs from the MHC (chr6 26M~34M) region was removed for this traits	-0.0045	0.1022	-0.0438	0.9651	0.0906	0.0134	0.9887	0.0063	0.0011	0.0053
